# Supplementary material for: A mass spectrum-oriented computational method for ion mobility-resolved untargeted metabolomics
Source: Nat Commun. 2023 Mar 31;14:1813. doi: 10.1038/s41467-023-37539-0 (PMC10066191; doi:10.1038/s41467-023-37539-0)
Supplement: Supplementary file 4 — Supplementary Data 1 [file 41467_2023_37539_MOESM4_ESM.xlsx]

## Sheet: 01_NIST_human_urine_pos
	name	mz	mobility	rt	ccs	nist_urine_pos_1_p1-a1_1_4048.d	nist_urine_pos_2_p1-a1_1_4049.d	nist_urine_pos_3_p1-a1_1_4050.d	nist_urine_pos_4_p1-a1_1_4051.d	nist_urine_pos_5_p1-a1_1_4052.d	nist_urine_pos_6_p1-a1_1_4053.d
#2	M91T156C109	91.054	0.476787	155.764	109.191	2629.93	2855.01	1692.32	2861.51	2405.09	2802.17
#4	M106T78C107	106.065	0.475704	77.8674	107.114	7290.25	4536.63	12258	9668	8984	4283.25
#5	M110T266C106	110.06	0.47462	265.801	106.464	5879.52	6608.83	7743.63	11254	12143	6621.8
#6	M124T440C105	124.087	0.472452	439.691	104.755	3062.01	2892.99	2517.37	7117	1536.22	3049.16
#7	M128T110C104	128.082	0.471367	110.154	104.214	3311.64	2687.69	7757.72	8065	4626	5952
#8	M132T79C105	132.081	0.475703	78.8964	104.887	27701	24187	21030.5	16603.3	25449.1	18371
#9	M134T28C103	134.06	0.46703	27.8161	102.841	32919	36574	21257	16226.2	32701	16595.6
#10	M137T146C102	137.046	0.465945	145.851	102.409	3568.87	3274.52	6410	4481.99	4298	4664.54
#13	M148T172C102	148.112	0.467029	172.082	101.995	13875	22436	22841	12148.5	10930.3	11637.5
#15	M153T76C102	153.066	0.467571	76.177	101.85	45517.7	56569	106554	37609.9	107248	54220.2
#16	M160T376C102	160.133	0.471367	376.387	102.326	14523	7477.1	7347.75	7791.78	17110	9110.97
#18	M166T180C103	166.072	0.47462	179.871	102.757	12475.6	10217.3	13407.7	22063	18515	12796.4
#23	M174T156C101	174.091	0.468114	155.513	101.011	3052.31	2379.98	4895	2881.9	5588	3647.07
#25	M181T49C100	181.072	0.465945	48.6755	100.274	26082.4	49577	27333.6	27468.5	30449.5	26028.4
#28	M118T267C108	118.086	0.484371	266.658	107.899	8087	6158	5267.24	4013.45	6536	6387.32
#29	M122T175C106	122.096	0.475704	174.568	105.635	6447	4602	4862	3240.12	2441.36	3517.92
#30	M124T499C107	124.087	0.481121	499.306	106.678	1031.4	1559	1048.98	1395	1939	1331.55
#31	M125T76C105	125.107	0.474619	75.8072	105.157	16123.6	17419.6	15627.5	15876.3	22939.9	21459.3
#32	M126T71C105	126.091	0.473535	70.7318	104.842	19038.9	19233.6	20685.4	20631.2	22055.9	19878.2
#33	M130T172C105	130.065	0.474077	171.752	104.67	1876.83	1511.2	2177.88	1594.11	2135.75	1408.3
#34	M130T78C106	130.065	0.478955	78.2566	105.747	13469.2	39838	41047	12962.7	14025.9	17406.8
#35	M132T172C106	132.081	0.478955	171.69	105.604	2486.89	3049.3	2861.14	3895	3203.98	3116.04
#36	M132T266C107	132.101	0.486536	266.19	107.274	3044.3	1525.74	1805.1	3053.53	2364.68	3504
#37	M135T190C106	135.044	0.481663	189.695	105.997	18797.9	18628.2	13680.1	17900	29621	17198
#38	M136T88C105	136.039	0.479496	87.8988	105.454	45663.5	28926.7	40672.2	67398	33490.2	41252
#45	M158T257C105	158.117	0.483288	257.426	105.013	16311.7	14696.2	17274	13281.9	11339.7	12333.1
#47	M167T109C102	167.056	0.473536	109.022	102.479	25130.5	29870	27166.1	27011.8	49478	41672
#48	M174T305C105	174.124	0.485453	304.775	104.752	92509	47802.9	55954	47909.8	49906.6	96757
#49	M189T516C103	189.16	0.482205	515.532	103.476	4669	4699.59	3325	4106.26	3582.09	3461.35
#50	M203T496C104	203.15	0.486536	496.225	103.941	5589.07	5001.69	4875.17	4694.69	3103.56	4523.63
#51	M229T294C102	229.154	0.482205	293.859	102.305	57642.8	52713.9	66296.8	66196.7	62143.2	67618.8
#52	M94T252C111	94.0647	0.484371	252.062	110.509	40119.9	39836.9	41528.3	44649.8	43985.5	39183.1
#53	M94T305C110	94.0647	0.483288	305.233	110.262	12529.2	12197.4	11508.5	11397	7378.45	10425.6
#54	M110T266C109	110.06	0.487619	266.083	109.38	15179	6724.17	9497.95	10967.7	15884	7968.92
#55	M110T27C109	110.06	0.485454	27.0889	108.894	6841.66	7707.38	21580	6005.02	6703.46	6801.63
#56	M124T439C104	124.087	0.470283	439.023	104.274	3258.06	4976	3331.39	2354.9	3930	5615
#57	M124T418C107	124.087	0.481662	418.282	106.797	2482.18	5444	2983.64	4365.86	3070.32	4164
#58	M132T35C106	132.044	0.481663	35.2522	106.203	4372.55	4347.75	2609.33	3427.17	4841.38	6363.01
#59	M136T160C105	136.014	0.478954	159.543	105.336	1592.16	1706.59	1741.69	1903.92	1024.11	1748.06
#60	M137T126C107	137.046	0.488702	125.701	107.411	11191.4	16352.5	43734	18924.7	36195	17750.7
#61	M137T336C107	137.071	0.487619	336.356	107.171	2917.19	2505.98	1948.65	2166.59	3600.16	3719.02
#62	M138T215C106	138.055	0.481121	214.874	105.679	10371	10486.4	5717.19	6082.88	10998.3	9978.03
#65	M147T178C107	147.091	0.487619	178.368	106.55	2019.92	2772.11	3090.23	2320.24	4698.55	3338.24
#70	M166T179C105	166.072	0.483288	178.519	104.634	12471.3	13044.2	14140.8	12299.8	22223	12796.4
#72	M170T437C103	170.092	0.476787	437.118	103.05	3175.8	2477.68	6091	2999.58	2801.62	2548.17
#73	M171T284C102	171.076	0.473536	283.889	102.306	10704.9	13174.2	9872.6	10137.8	9004.77	18143
#74	M171T120C103	171.087	0.477871	119.872	103.242	25988.3	39397	20156.9	23716.6	24063.9	24445.8
#76	M112T158C110	112.05	0.490325	158.397	109.788	2264.3	2423.02	1337.82	2705.94	1647.82	1609.42
#77	M126T76C109	126.091	0.494113	75.5415	109.398	26415	26167.7	29189	21514.5	25681.3	18232.4
#78	M127T40C108	127.039	0.489241	40.2083	108.246	21153.9	21366	32568	38887	20774.4	20396.7
#79	M128T110C109	128.082	0.495195	109.559	109.482	6316.37	5305.4	8243.12	15209	11270.9	8725.89
#80	M130T78C108	130.065	0.488701	78.022	107.899	37008	22410.9	16692.5	19831.6	22362	12517.3
#81	M132T78C107	132.081	0.486536	78.4462	107.275	24465.8	18410.8	20175.5	18064.1	33210.1	20204.4
#82	M136T89C109	136.039	0.497358	88.7202	109.382	88852	50890.6	40670.8	48826.4	90408	87740
#83	M137T146C109	137.046	0.497358	145.907	109.313	4861.49	12269	7200.28	5773.39	12951	6105.8
#84	M137T220C109	137.071	0.495195	220.181	108.836	3287.24	7735	3090.26	3005.14	3006.04	4054.18
#90	M153T98C108	153.066	0.497358	98.0649	108.338	3770.71	3593.03	3814.14	3581.13	2696.34	5478
#92	M154T87C107	154.049	0.493031	86.7801	107.343	40868.2	37369.9	37349.3	39434.2	27100.7	82926
#93	M154T238C106	154.061	0.488702	238.07	106.4	2941.36	3147.73	4979	2272.84	2020.45	2864.35
#95	M160T290C105	160.097	0.482746	290.341	104.798	57143.5	53778	55641.2	60727.5	59310.8	46796
#96	M160T376C107	160.133	0.493031	375.946	107.029	11816.8	8808.4	19688	11575.3	12904	24563
#97	M170T372C107	170.092	0.493572	372.223	106.678	8460.96	3981.48	7051.25	10626	5801.64	17063
#100	M203T486C106	203.15	0.495736	485.75	105.906	10156	9928.99	11364	12561.8	9369.53	11391.6
#102	M232T252C107	232.154	0.506008	252.217	107.279	15741.3	15431.6	15038.8	9886.58	13204.2	11253.5
#103	M77T192C117	77.0381	0.498981	191.65	116.693	8434.14	6583.68	7458.2	14327	7818.07	8080.97
#105	M96T241C116	96.0441	0.50925	240.509	115.91	4842.47	3942.31	4322.37	5055.26	5479.39	4962.95
#106	M98T276C115	98.0961	0.504927	276.01	114.654	5826.17	4905.37	6057.49	6193.5	5768.98	8181
#107	M108T91C113	108.044	0.503846	90.7951	113.233	27136.7	26330.2	52375.6	38006.2	34480.3	32332.1
#108	M114T164C112	114.066	0.501684	163.734	112.133	3282.61	5255	3652.44	4882.06	2649.94	3537.5
#110	M124T244C111	124.075	0.501684	244.036	111.238	4626	5084	3539.59	4433.37	4520.27	3235.06
#111	M125T72C111	125.107	0.500603	71.579	110.914	29427.7	44104	28832.6	30358.5	23491	26475.5
#112	M126T244C110	126.066	0.495735	244.475	109.759	3585.53	7170	8697	3852.59	4583.12	5644.89
#113	M132T36C108	132.044	0.488702	35.8345	107.755	4373.37	4350.59	7824	4022.21	6089.01	6581.1
#114	M134T27C110	134.06	0.497898	27.3519	109.639	27883.6	27711.6	27621.2	52880	58233	24910.1
#116	M136T159C110	136.014	0.49844	159.132	109.622	3005	3034	2420.67	3721	1932.15	1748.06
#117	M137T124C108	137.046	0.490325	124.071	107.768	27664	21686	19800.2	19251	18124.1	17915.8
#118	M137T337C110	137.071	0.501143	336.897	110.144	3290.07	5341	2609.34	5379	4085.1	3719.02
#119	M138T215C111	138.055	0.507088	215.225	111.383	13412	12753.2	10515.1	14783.7	29720	12714.2
#120	M139T150C111	139.05	0.505466	150.306	110.959	4105.68	4397.13	3338.2	2932.93	3605.4	2730.12
#121	M142T169C108	142.086	0.494654	168.832	108.391	4381.9	4208.58	4788.85	5256.99	4645.85	4321.88
#122	M144T266C107	144.102	0.488702	265.773	106.964	102547	153588	85781.9	159845	84476.8	166654
#123	M146T299C110	146.081	0.504927	299.104	110.393	20076.8	20578.4	11675	11671.3	17605.7	17275.5
#124	M146T383C109	146.118	0.499521	383.387	109.209	1793.35	2550.92	1484.16	4153	2089.92	2549
#126	M151T146C106	151.061	0.487619	146.325	106.326	48412.7	47108.2	45287.1	88945	96495	55277.6
#127	M151T102C110	151.061	0.504386	101.777	109.982	6694.97	6714.33	6258.89	6342.77	13253	11805
#129	M158T257C105_2	158.117	0.483288	257.415	105.013	16281.5	14701	17275.4	12626.7	24511	12332.9
#130	M162T347C106	162.112	0.490867	347.223	106.462	175633	189072	111761	171634	113243	121256
#133	M169T316C106	169.035	0.491949	316.12	106.374	10103.1	15757	9794.98	14480	8602.12	10338.1
#134	M170T422C109	170.092	0.503846	421.932	108.899	4165.81	8589	9187	5884.16	4176.53	3881.17
#135	M174T305C106	174.123	0.490867	305.038	105.92	73192.5	47408.5	56050.5	47909.4	49906.6	49598.9
#137	M179T274C107	179.004	0.49844	274.396	107.35	1336.09	983.218	1018	1326.22	1080.34	695.178
#140	M182T160C108	182.096	0.501684	159.693	107.925	3106.36	4052.15	2738.32	6446	3012.03	6642
#141	M92T279C116	92.0492	0.508169	279.459	116.229	6725	1054.73	4552.4	3228.99	3940.45	5076.84
#143	M96T27C116	96.044	0.508709	26.7121	115.787	16981.1	15604.5	13872	15436.4	12384.7	13219.9
#144	M107T175C114	107.073	0.507629	174.605	114.19	5651.06	4102.5	4799.77	4219.58	5113.23	3805.91
#146	M108T194C116	108.08	0.51411	194.156	115.536	24433	26443	27012.1	18621	23854.7	38289.6
#151	M116T172C115	116.058	0.51411	171.858	114.716	9049.46	6825.97	5974.35	7456.54	6740.06	7636.33
#153	M124T438C112	124.087	0.506548	438.169	112.315	11425	10490	5799.09	4298	5528.78	4449.27
#154	M124T404C112	124.087	0.506008	404.384	112.196	3966	1873.49	3733.78	3028.23	5863	5168
#155	M126T67C112	126.091	0.503846	67.1713	111.553	23080.8	44262.5	33420.5	49667.5	63863	34976.7
#157	M130T77C111	130.065	0.501684	77.4595	110.765	44988	23048.5	25315.7	41332	23979.2	29639
#159	M132T172C110	132.08	0.49844	172.082	109.9	2885.19	7150	4623.01	3122.04	3004.38	4426.13
#160	M132T78C112	132.081	0.50979	78.2928	112.402	63355	23943.6	24948.6	31204.1	41973	26300.6
#161	M136T87C111	136.039	0.505465	87.1737	111.165	116569	64474.8	64434.2	46769.4	45129.5	108382
#162	M137T305C113	137.071	0.51249	305.412	112.637	56858.2	70692	105031	73745.3	79406.9	78659.4
#163	M141T295C111	141.066	0.506546	295.46	111.063	206744	103542	184267	117538	72985.3	85697.5
#164	M144T341C113	144.102	0.51681	341.097	113.116	7861.77	6101.4	5729.53	8094.71	9056	6076.74
#167	M154T89C109	154.05	0.501143	89.2398	109.109	52363.6	42988.2	73227	55480	24937.7	45915.5
#168	M154T230C107	154.123	0.493031	229.92	107.339	8400.58	8792.21	10597.8	8044.71	12242.5	11881.8
#169	M158T258C110	158.118	0.506008	257.788	109.95	21731.7	33816	17274	31798	18540.5	31574
#171	M166T179C109	166.072	0.503846	179.429	109.085	34953	13044.2	20998.8	38159	19921.8	17042.8
#172	M167T123C110	167.057	0.506547	122.961	109.623	69881.6	135795	74583.3	134338	93561.2	67424.3
#173	M170T434C110	170.092	0.509249	434.28	110.067	6920.47	5874.16	8617	3859.52	4455.84	6156.22
#177	M171T284C109	171.076	0.506008	284.46	109.321	15468.6	31701	35040	15513.8	31289	14185.1
#178	M171T121C109	171.087	0.506008	120.684	109.321	36386.1	65561	64163	25166.6	31953.8	34755.3
#179	M174T305C108	174.124	0.50006	305.318	107.903	66231.7	71000.8	55940.4	100657	109072	50469
#183	M203T488C108	203.15	0.507088	487.662	108.331	14877.3	23163	9328.88	12561.8	10395	14481.1
#184	M229T353C108	229.155	0.50925	353.425	108.043	3409.79	3419.08	2816.66	5838	3306.31	2734.31
#190	M106T78C117	106.065	0.520048	78.022	117.099	42874.3	40831.6	33146.5	36220.5	46836.1	38916.8
#191	M106T28C116	106.065	0.51735	27.8161	116.491	17182.3	17450.6	12577.7	12075.9	12469	14566.2
#192	M109T434C116	109.076	0.517889	434.46	116.276	3062	3347	2947.35	2193.92	1951.23	1625.06
#193	M110T266C116	110.06	0.518429	266.138	116.291	61894.4	43224.9	59384.9	48103.2	48900.6	52242.9
#194	M110T76C116	110.06	0.518969	75.9887	116.412	15233.5	15898.5	10700.6	13215.5	10846.1	13712
#195	M114T165C114	114.066	0.51141	165.327	114.307	3329.9	3290.55	4267.46	4882.06	7146	3583.18
#196	M117T77C115	117.057	0.51681	76.9848	115.222	58629.3	48695.9	50791.3	55792.1	38285.4	41454.9
#197	M121T153C115	121.064	0.51573	153.333	114.614	10698.1	11947.1	10971.8	9755.33	10648.9	11031.6
#198	M122T174C113	122.096	0.507629	174.375	112.724	5314.55	4674.8	5964.11	5535.2	5479.46	6892.74
#200	M126T244C114	126.066	0.51465	244.307	113.947	4639.01	9170	4835.11	5182.71	8761	5399.15
#202	M135T189C111	135.044	0.504387	189.462	110.997	23460.5	23025.1	22048.5	18344.8	25810.7	22226.2
#203	M137T125C113	137.045	0.51465	125.151	113.114	25473.8	31173.2	42604	25335.8	26247.8	23481.8
#204	M137T140C114	137.06	0.518968	140.237	114.062	4297.54	3937.94	4449.57	5479	5274	2750.32
#205	M137T337C115	137.071	0.525444	337.331	115.484	5403.76	5636.87	3156.32	4067.47	7546	5530
#208	M143T356C112	143.118	0.51357	355.784	112.47	2815.51	1822	1291.03	2593	1728.61	1533.23
#210	M146T298C112	146.081	0.51087	298.362	111.692	41821	22784.5	15122.8	31974	17607	15242.5
#211	M146T349C113	146.092	0.515729	348.88	112.754	2453.53	5421.71	7575	7430	3606.45	2845.43
#212	M147T179C113	147.091	0.517889	178.538	113.164	4560.69	8186	3667.88	4104.41	4340.97	4816.99
#213	M148T41C112	148.039	0.51465	40.8147	112.399	12371.2	15612.3	9689.83	22572	10583.9	18805
#215	M150T231C114	150.091	0.520588	230.603	113.572	3300.05	6571	6725	3364.12	3659.44	2101.95
#216	M153T159C112	153.04	0.51249	159.174	111.636	2638.01	2297.69	1764.4	2297.15	2821.96	2432.13
#217	M153T76C112	153.066	0.51411	75.9887	111.987	214901	86573.8	99928.7	101034	137582	180286
#218	M155T220C112	155.081	0.51681	219.651	112.462	8313.06	5048.36	7230.59	7132.23	6399.85	5597.57
#219	M156T120C112	156.064	0.51681	120.211	112.408	7396.21	12479.6	22779	13267.7	9815.39	8374.35
#221	M160T377C112	160.133	0.51573	376.71	111.956	20717.4	14582.8	15685.4	29952	15501.6	19426.5
#223	M162T226C112	162.076	0.51573	226.399	111.856	3479.65	2947.08	5034	2928.1	1557.22	4231.42
#224	M170T426C111	170.092	0.51411	425.952	111.117	4291.27	5415.33	5428.74	4957.04	4727.33	4959.24
#225	M176T354C110	176.102	0.50925	354.254	109.801	2276.56	3501	3178.45	2244.87	1437.64	2344.39
#226	M177T331C111	176.875	0.51627	331.298	111.281	13900.1	16396.7	22660.4	14818.5	19250.2	18898.7
#227	M177T48C113	177.102	0.522746	47.8748	112.667	11685.2	12329.2	10873.9	28955	16954.3	17731.2
#228	M95T198C120	95.0123	0.527062	197.981	120.111	25257.5	18850.9	13425.3	15689.3	14507.1	17108.5
#230	M108T225C115	108.08	0.51357	224.859	115.415	7644.68	8326.82	8412.07	6431.67	7050.55	7072.15
#231	M109T372C117	109.076	0.522746	372.269	117.366	3824.94	2622.91	3809.24	2885.12	2339.21	4351.26
#232	M110T27C118	110.06	0.527601	27.1107	118.348	55014.3	65374.4	59815.7	53022.6	54904.5	48721.1
#233	M110T430C118	110.071	0.527061	430.39	118.226	3120	2360.14	4365	2703.54	3549.44	1628.8
#235	M112T191C117	112.05	0.522746	191.42	117.048	15252	12417.9	15075	15731.6	13565.3	12822
#236	M112T159C117	112.05	0.524365	159.125	117.41	14169.2	15666.8	14600.9	12076.9	14873.5	14360.1
#238	M115T225C115	115.054	0.51411	225.083	114.813	5768.35	4683.65	6870.89	6185.5	6528.12	4766.35
#239	M115T172C115	115.054	0.51303	171.611	114.572	63796.8	60324.3	65098.8	65072.3	63352.1	60117.6
#240	M115T46C115	115.054	0.51303	46.2904	114.572	5955.33	7807.67	7322.53	6317.17	9132.7	8463.54
#241	M115T143C114	115.054	0.51249	143.354	114.451	3998.9	3871	3474.11	2738.6	2667.98	3072.81
#247	M121T146C117	121.028	0.527601	145.965	117.255	6076.19	9425.03	9940.68	10614	11023.8	7139.84
#248	M121T168C117	121.028	0.525983	168.431	116.896	2089.64	1549.17	1814.38	2723.3	1732.6	2523.64
#249	M121T347C116	121.028	0.523286	346.629	116.296	6688.9	8234.05	6346.36	8567.18	5362.28	7356.87
#250	M123T379C116	123.055	0.524365	378.689	116.355	1101.5	2687	964.446	1316.56	1587	1448.17
#253	M128T109C115	128.082	0.521128	109.022	115.216	14079.7	7271.73	17106	7535.8	11597	17078
#256	M136T155C117	136.061	0.532992	155.2	117.217	1891	1592.29	2284	984.416	2172	1013.5
#257	M137T337C115_2	137.071	0.525444	337.486	115.484	5551.61	5132.81	3341.7	4341.26	7546	5176.1
#258	M137T220C115	137.071	0.521127	220.181	114.536	5591.29	5973.83	10122	7694	7219.14	5694.85
#260	M139T151C114	139.05	0.517889	150.531	113.687	4327.02	4394.97	3277.75	4553.92	3605.4	4221.92
#261	M140T105C116	140.082	0.526522	105.039	115.51	5643.31	7429	5974.29	3172.22	4395.79	3547.68
#262	M151T146C112	151.061	0.51573	146.079	112.456	145001	71762.3	67457.3	70112	82865.4	89111.5
#263	M151T102C111	151.061	0.508169	102.224	110.807	13497	6714.33	6258.89	12796	12690	9514.16
#264	M154T90C113	154.05	0.521128	90.3886	113.46	67809	89774	49465.8	39032.9	67002.6	85982
#265	M154T238C115	154.061	0.528679	238.261	115.103	5297.15	4604.92	5124.25	3603.61	2460.32	4143.04
#267	M162T347C112	162.112	0.51573	347.131	111.854	147397	269641	202834	146656	173364	316821
#269	M167T122C112	167.057	0.517889	121.855	112.078	78502.6	131687	74526.6	105839	98086.3	83356
#270	M169T316C113	169.036	0.524365	316.348	113.384	12330.6	13284.4	22067	15080.2	11154.4	14089.9
#271	M170T470C114	170.092	0.527601	469.793	114.033	1237.74	1745.36	1616.56	1840	1391	778.957
#272	M170T513C114	170.092	0.529758	513.301	114.499	3081	1161.05	2462.63	1810.81	1602.72	1570.4
#273	M170T575C114	170.092	0.526522	574.978	113.8	996.094	1353.2	1072.71	1640.49	1316.5	1655
#274	M171T160C113	171.087	0.521128	159.662	112.588	2205.69	2081.41	1479.3	2290	1427.57	2819
#277	M176T354C113	176.103	0.524365	354.345	113.06	2974.6	3263.89	3274.24	3816.81	3173.89	2896.87
#279	M189T518C109	189.159	0.50925	517.869	109.28	8831.24	13638	5299.08	11085	7583.02	13006
#281	M203T507C112	203.15	0.522207	507.423	111.561	3744.82	6853	3226.68	5918.59	2361.88	3420.17
#282	M204T299C112	204.123	0.523825	298.886	111.875	85369.3	80158.4	118840	144718	75932.2	65911.7
#283	M94T280C121	94.0648	0.528679	280.256	120.618	22622	14089.5	9113.97	25984	16665.5	15849.1
#284	M104T266C118	104.107	0.522207	266.375	117.815	9758.2	8167.72	12063.3	7990.75	6744.34	11864.3
#287	M110T296C119	110.06	0.530297	296.34	118.953	35587.5	31072.3	43823.9	46302.6	50789	36842.2
#290	M112T348C119	112.039	0.531914	348.328	119.102	14548.1	15384	16728.8	17088.1	13567.5	18189.4
#291	M117T172C119	117.057	0.531914	171.772	118.59	11596.7	13815.5	13885.2	13166.8	11432.1	11454.8
#293	M120T256C119	120.08	0.53407	255.773	118.781	3318.12	2895	3120.79	4260.14	2864.45	3561.75
#295	M122T19C119	122.096	0.535148	18.5759	118.835	2409	1370.39	2246.92	2085	2124	415.34
#296	M124T97C118	124.075	0.53407	96.8615	118.419	20038.7	18436.9	20254.6	19409.4	16867.6	19137.5
#297	M124T415C119	124.087	0.534609	415.058	118.537	14761.5	15324.8	16414	16397.9	13816.2	16391.4
#298	M124T580C119	124.087	0.535148	579.869	118.657	3415.81	5004.1	3355.85	2595.4	2454.39	3118.66
#299	M124T343C119	124.087	0.535148	342.773	118.657	24567.5	23637.1	19607.1	30400.7	23349.2	40195
#300	M124T519C120	124.087	0.54269	519.018	120.329	6149.6	5745.65	5854.09	4852.15	5495.74	3850.22
#301	M124T372C122	124.087	0.548074	371.921	121.523	11271.9	10284.3	10687.2	10255.6	21786	8315.48
#302	M124T539C119	124.087	0.537303	538.83	119.135	4758.55	3384.58	4622.02	3617.23	3809.72	8242
#303	M124T554C120	124.087	0.539997	554.269	119.732	4087.63	4256.19	3966.37	3127.59	4328.47	4158.71
#304	M124T490C119	124.087	0.535687	490.223	118.776	6584.54	5931	5942.34	7215.63	6444.48	5692.74
#305	M124T475C119	124.087	0.534609	475.271	118.537	5328.03	4552.68	9422	3261.44	4578.72	7644
#307	M124T289C121	124.087	0.545921	289.213	121.045	23168.5	21837.5	25382.6	15950.3	22729.3	47079
#310	M136T87C114	136.039	0.51681	86.6502	113.66	78809.5	64474.8	64436.5	58610.1	68685.3	74642.5
#311	M137T145C116	137.045	0.529758	145.182	116.434	21967	12105.7	14494	8230.48	12753.3	10250.4
#312	M137T129C117	137.046	0.531914	128.588	116.908	24421.7	24582.3	54820	39310	46536	31189.8
#313	M137T167C117	137.046	0.53407	167.183	117.382	2274.17	3979	2353.53	3460.25	2341.87	1885.09
#314	M137T139C115	137.06	0.524365	138.728	115.248	3997.7	3695.66	3949.83	5738	2451.6	3441.56
#317	M141T295C114	141.066	0.517889	295.216	113.55	252942	103542	131689	117538	194725	120401
#318	M144T341C115	144.102	0.523286	340.67	114.533	8950.9	6150.48	11528	8524.64	8653.92	6311.54
#320	M147T179C113_2	147.092	0.517889	178.519	113.164	8467	8186	3667.88	4011.3	8647	4287.4
#322	M152T296C117	152.071	0.537303	296.371	117.099	67053.4	52567.4	108466	104892	56068	103319
#323	M155T220C114	155.081	0.525444	220.362	114.341	8598.69	13844	13395	6780.29	12057	5527.55
#327	M162T347C115	162.112	0.528679	347.223	114.663	165391	202797	202834	348130	173217	210930
#328	M166T42C115	166.05	0.531375	41.5018	115.046	44007.9	51306.5	57522.3	98698	109511	56075.5
#329	M170T420C114	170.092	0.527601	419.936	114.033	12106	7982.2	4925.16	4476.72	10484	5765.37
#331	M170T368C116	170.092	0.537303	367.972	116.13	9831.02	20135	8109.67	8791.27	19262	12977
#333	M171T113C115	171.088	0.532992	113.356	115.151	39347.8	35521.7	65754	53618	33414	33756.4
#334	M173T219C115	173.092	0.532992	218.817	115.057	16069.2	16189.4	23701	12774.7	14796.3	20178.2
#336	M181T49C113	181.072	0.524364	48.5195	112.847	54155.3	99851	51748.1	111414	62412.3	69438
#337	M181T197C115	181.072	0.532992	196.592	114.703	9845.99	14389	23033.2	14596.4	16681.7	11151.7
#340	M189T516C114	189.159	0.529758	515.962	113.68	10222.1	16053	10652	9959.82	9116.29	8368.68
#341	M203T489C113	203.15	0.529758	488.555	113.174	34260	32071	17360.8	18872.3	8960.74	25957
#342	M204T311C113	204.134	0.531375	311.141	113.487	6609.44	7321.14	8554	6676.23	6461.47	9550
#343	M229T293C115	229.155	0.543767	293.274	115.366	73959.7	98539.3	123036	126271	220040	125337
#347	M241T701C113	241.003	0.532992	701.288	112.777	1100.55	819.39	2257	942.771	1346	735.015
#350	M264T63C113	264.196	0.536764	62.5167	113.055	202775	335365	153996	150970	280855	168158
#351	M77T189C126	77.0381	0.539458	189.415	126.159	23477.2	23305.1	21177.7	19325.1	16114.5	16927
#352	M83T428C124	83.0598	0.535687	427.805	124.06	3232.11	5752	3676.47	3577.53	3752.02	3403.05
#353	M98T276C123	98.0961	0.543767	276.002	123.474	1725.57	1773	3040	2461.37	2401.95	1809.62
#354	M109T220C122	109.076	0.541613	220.4	121.602	6901.32	7073.29	7131.25	4856.7	6889.7	5939.33
#355	M112T147C120	112.039	0.537842	147.492	120.429	4599.76	3441.05	5746	5357	3440.22	3141.67
#356	M116T266C121	116.107	0.541613	266.341	120.848	16553.7	11240.4	15281.4	13252.3	11772.1	17186.7
#357	M116T199C121	116.107	0.54269	198.662	121.088	21424.5	22530.6	19502.7	25587.4	20146	24135.2
#358	M116T180C121	116.107	0.54269	179.515	121.088	13598	14319.7	15604.9	13617.3	12417.1	12889.2
#359	M117T172C118	117.07	0.52814	171.961	117.747	9916.31	9701.8	9897.43	9472.16	10564.6	8933.66
#360	M118T241C121	118.065	0.543228	240.744	121.013	11247.1	7113.8	9972.54	10107.2	10641.2	7804.51
#362	M120T179C119	120.081	0.534609	178.623	118.901	3132.23	2198.09	2526.28	2340.69	2507.33	2715.36
#364	M121T185C120	121.04	0.541613	185.244	120.368	12481.7	8428.53	11661.4	12394.4	9261	10675.3
#366	M123T97C120	123.091	0.542151	97.0413	120.299	28623.9	24550.4	30510	33482.8	30516.2	25944.8
#368	M124T437C119	124.087	0.536226	437.49	118.896	20831	25510.4	25517.7	24166.8	26482.9	27096.3
#371	M127T40C120	127.039	0.541613	39.9805	119.833	265062	232023	227468	230545	235643	234086
#372	M128T159C119	128.062	0.536226	158.576	118.555	971.645	1256	1524.48	1352.97	2259.02	928.573
#373	M131T183C120	131.049	0.545921	183.321	120.452	5995.51	6209.28	3735.11	4480.07	4773.65	5623.82
#376	M135T189C119	135.044	0.539458	189.363	118.716	212044	192929	198788	194682	211745	216636
#377	M138T215C116	138.055	0.527601	214.821	115.888	21781.4	30890	20305.8	13300.4	20265.8	14192.3
#378	M140T105C118	140.081	0.539458	105.354	118.348	5156.62	6267.93	12058	4250.74	11339	11454
#379	M141T35C118	141.054	0.536226	35.1369	117.572	6887.13	5407.39	9239.76	7491.18	9560.11	18985
#380	M141T295C118	141.066	0.537842	295.183	117.925	185014	292754	131689	167824	140796	328439
#381	M142T169C117	142.086	0.532992	168.971	116.792	14337	9553.75	9499.14	15433	8439.41	7322.26
#382	M143T355C118	143.118	0.538381	355.303	117.903	5686	1831.57	3017.19	4298.96	3172	3646.47
#383	M144T341C118	144.102	0.537842	340.963	117.719	9244.79	8874.62	16630	8094.71	8582.17	15128
#385	M146T299C118	146.081	0.538381	298.833	117.707	47734	60816	22512.4	24726.4	42567	50607
#387	M148T172C119	148.112	0.544844	171.861	118.989	43029.3	82288	66524	43858.6	38996.6	66854
#388	M151T102C118	151.061	0.541612	101.911	118.099	23090	9350.12	8954.24	20767	13436.9	15176.1
#389	M153T159C118	153.04	0.541613	158.644	117.98	8889	3148.74	4930.64	3820.18	3052.23	3618.64
#391	M154T88C118	154.049	0.54269	88.0568	118.155	57580.7	88387.5	146053	141374	130385	70679.4
#393	M160T291C115	160.097	0.530836	291.021	115.237	221683	189910	112982	132495	194055	141198
#394	M160T221C117	160.133	0.540536	221.231	117.341	1914.68	4110.24	8250	3964.39	4317.87	3745.48
#395	M162T226C115	162.076	0.528679	226.12	114.665	3642.8	2946.66	4177.82	5674	4229.69	4454.35
#396	M163T80C119	163.123	0.546997	80.1772	118.582	9661.56	16964	14753	16692.8	20346.2	22995.8
#398	M166T153C117	166.072	0.541074	153.333	117.145	10247	4352.94	11309	4923.95	6435.08	5343.64
#401	M169T316C114	169.036	0.52814	316.257	114.2	12325.9	13284.4	18503.5	15080.2	12844.4	14079.2
#402	M170T56C116	170.08	0.538381	56.3963	116.364	1989.33	4180	3122.38	1859.32	2938.71	2698.18
#403	M170T395C118	170.092	0.543767	395.32	117.527	6605.72	14725	9133.91	7649.44	7490.5	7641.88
#404	M170T494C117	170.092	0.543228	494.282	117.411	2131.31	2974	2512.78	1608.64	3145.7	2035.42
#405	M170T542C118	170.092	0.54592	541.579	117.992	1448.19	895.007	3142	1212.57	2740	1482.88
#406	M170T531C117	170.092	0.542151	531.172	117.178	2608	1196.74	3350	901.718	1848.24	2266.01
#407	M170T512C115	170.092	0.532992	511.736	115.198	1626.14	1602	2420.6	1908.41	1602.75	2176.62
#408	M177T47C116	177.102	0.536226	46.7428	115.572	11686.7	18455.9	28063	14823.4	16956.5	20380.9
#409	M183T271C116	183.051	0.538919	271.462	115.895	4123	2139.22	2703.7	2344.45	2984.59	3785
#411	M188T249C116	188.07	0.540536	249.426	116.036	4020.93	4769.7	3432.11	4024.78	2804.52	3414.47
#413	M232T31C115	232.027	0.543227	31.1901	115.174	69669	78454	32215.6	40821.4	33653.8	35316.7
#414	M232T252C114	232.154	0.538381	251.62	114.143	29989.3	25135.2	30401.7	43680	26206.1	40689
#416	M94T280C122	94.0648	0.53407	280.374	121.848	11741.3	14499.5	25880	25646	15736	15210
#417	M96T236C125	96.044	0.546997	235.7	124.502	4926.19	3972.18	5247.3	6377	5574.43	5355.99
#418	M97T75C126	97.0757	0.554531	74.5983	126.065	10507.7	9695.46	6807.1	13353.4	16301	10416
#419	M98T67C124	98.0595	0.544844	67.0013	123.723	44873.2	32463.8	27696.9	42052.7	34982.8	34638.4
#420	M103T183C124	103.054	0.549688	183.461	124.15	10940.5	5730.69	4960	4201	4720.25	4277.88
#421	M104T35C123	104.049	0.546997	35.1369	123.416	11031	7702.45	7227.46	8731.8	9181.34	7441.73
#423	M107T175C123	107.073	0.546459	174.605	122.924	4333.45	5615.9	4571.5	5464.74	5872.08	4031.24
#424	M114T164C123	114.066	0.54915	164.145	122.742	21401.9	20441.4	19531.5	18738.1	21377.7	18774.1
#425	M117T78C122	117.057	0.548074	77.6611	122.193	39074.4	34305.8	36438.2	25948	29088.1	27534.8
#426	M118T267C121	118.086	0.544844	266.693	121.37	103051	90814.3	97535.5	99834	82692.4	99741.4
#427	M118T574C121	118.086	0.545382	573.821	121.49	1019.78	2002.05	2272.03	1814.1	2125.04	1818.5
#428	M118T548C121	118.086	0.544305	548.039	121.25	2254	1307.92	1845.97	2067.88	1328.44	3452
#429	M118T527C122	118.086	0.545921	526.949	121.61	1511.12	1381.51	1146.5	1516.61	1651.78	1742.96
#431	M120T248C120	120.08	0.540536	247.562	120.219	4162.94	3595.86	5368.37	3870.92	6098.29	3279.64
#432	M120T40C121	120.08	0.543767	39.6335	120.938	7511.56	10543	7258.05	8771.74	6230.14	3507.32
#433	M121T230C118	121.028	0.531375	230.314	118.094	10394.4	8802.7	11001	15191.1	13465.7	11063.8
#434	M122T175C121	122.096	0.546997	174.605	121.466	36029	34790.8	36705.5	38311.3	39404.3	36583.7
#435	M122T667C122	122.096	0.550226	666.624	122.183	2016.1	2463.19	2663.15	3227	2166.08	1873.65
#436	M122T646C122	122.096	0.548074	646	121.705	1435.46	1761.48	2028.42	2390.73	2357	1404.8
#438	M122T693C122	122.096	0.548612	693.164	121.824	2006.72	1535.76	1711.38	2015.33	2159.14	1953.45
#440	M122T19C122	122.096	0.550226	18.9135	122.183	1887.35	2091.17	2272.49	1436.33	2285.34	1560.49
#442	M124T237C121	124.075	0.545382	236.866	120.927	28446	23735.1	27435.7	18252.5	21965.8	21050.6
#443	M124T289C122	124.087	0.548074	289.195	121.523	25424.3	21833.7	25380	19486.9	22722.1	22668.3
#444	M124T371C122	124.087	0.549688	371.032	121.881	10524.5	10283.4	11143	10791.4	11240.2	8641.11
#445	M124T498C119	124.087	0.536226	498.056	118.896	6313.46	8122.6	7467.28	6121	6820.75	6805.78
#446	M124T343C122	124.087	0.549688	343.329	121.881	24759.2	24553.4	20902.3	21377.6	23757	23636.5
#447	M124T544C121	124.087	0.546997	544.144	121.284	5129.3	2800.31	3229.8	4285.3	3334.2	4002.61
#448	M124T513C121	124.087	0.546997	512.64	121.284	8476.06	7630.31	5693.29	6040.86	6314.81	5614.46
#449	M124T415C122	124.087	0.548074	414.898	121.523	15987.3	17018.9	14771.2	19800.2	13031.1	13566.8
#451	M124T572C120	124.087	0.539458	572.123	119.612	3159.19	4001.01	3206.91	3026.39	3327.12	2953.92
#452	M125T684C121	125.071	0.544844	683.538	120.719	1404.7	1713.72	993.661	1879.21	1192.14	2193
#453	M125T673C122	125.071	0.552379	672.722	122.388	1379.32	2095	1543.35	1491.57	1112.15	1987.88
#456	M125T51C123	125.071	0.553455	51.0289	122.627	6227.41	9840.22	4870.05	10560.1	6356.02	7729.89
#457	M126T66C121	126.091	0.544844	66.1735	120.63	234890	284486	257057	269055	258409	227786
#458	M126T350C121	126.091	0.545382	349.899	120.749	15873.3	12009.1	11189.5	13390.9	15154.5	14945.9
#459	M128T46C118	128.062	0.533531	46.0289	117.96	10795.5	7597.31	8763.93	8459.43	9038.7	6088.62
#460	M130T137C122	130.065	0.550765	137.029	121.601	19400.9	25246.9	31540.8	20818	27279.9	23916.8
#463	M130T110C122	130.065	0.551303	109.869	121.72	17502.1	11957.8	17004.6	11691.5	14217	16077.7
#465	M130T319C121	130.065	0.550226	319.129	121.483	1889.5	1718.13	2023.56	2321.43	2127.87	2956.73
#466	M130T46C121	130.065	0.550226	46.4391	121.483	9203.16	10292.1	12866	11192.7	10166.9	9315.74
#467	M132T35C121	132.044	0.546997	34.9034	120.609	52146	59788.7	51843.7	47937.2	58325.1	55180.3
#468	M132T292C120	132.044	0.546459	292.252	120.49	21849.7	23407.8	14116.5	15512.9	16713	18615.6
#470	M132T319C121	132.081	0.550226	319.18	121.318	3168.76	3410.9	4119.86	6254	6222	4765
#472	M135T37C121	135.044	0.54915	37.4549	120.848	7113.82	6081.86	3991.71	5474.04	6264.25	8026.07
#473	M136T505C121	136.075	0.551303	505.187	121.243	1741.09	1675.99	2438	2101	1411.43	3237
#474	M137T32C121	137.059	0.548612	32.2839	120.577	19545.4	17472.2	18857.5	18698.1	17197	15598.1
#476	M137T306C119	137.071	0.540536	306.096	118.801	95204.2	210925	183062	225781	122727	117856
#478	M142T199C121	142.086	0.552379	198.842	121.04	8632.81	5510.94	6703	8638.41	12091	6303
#480	M152T297C117	152.071	0.537303	296.557	117.099	67053.4	52567.4	108466	104892	56069.6	66987.5
#481	M152T259C119	152.07	0.545921	258.739	118.977	2889.86	2958	783.054	2010.64	1748.15	2180.52
#482	M154T238C117	154.061	0.539458	237.856	117.45	5439.23	6331.63	8285	8781	5707.96	4143.04
#483	M154T231C120	154.122	0.54915	231.004	119.557	25811.1	34092	23028.1	42533	20208.3	45835
#484	M156T120C116	156.064	0.535148	119.889	116.397	11574	11568.3	18241.5	13893.9	21946	12526
#489	M166T40C119	166.05	0.54915	40.3998	118.895	68491.5	83778.1	61457.2	112702	75276.3	74244.4
#490	M170T422C119	170.092	0.552379	422.343	119.388	9968.29	6521.93	11428	9016.48	8718.95	8572.81
#491	M170T414C118	170.092	0.543767	414.468	117.527	8951.33	11484.5	8345.95	8370.04	17923	6785.29
#492	M170T476C116	170.092	0.537303	475.548	116.13	1540.79	1641.29	2600.33	1760.27	1203.46	1531.63
#493	M171T283C116	171.076	0.535148	283.432	115.617	50292	55747	26071.2	50223	25621.8	30675.7
#494	M171T121C119	171.088	0.549688	120.716	118.758	104949	118572	59487.6	55523.7	56122.6	72478.7
#495	M172T230C119	172.133	0.54915	230.235	118.591	9751.6	17719	9550.21	12654.2	11485.5	13986.5
#496	M174T155C118	174.091	0.54592	155.326	117.801	14330	10450.3	9293.51	8502.39	8213.17	16874
#499	M176T354C116	176.103	0.535686	354.278	115.501	4314.14	3263.45	7427	3816.81	3356.48	2896.87
#501	M181T126C118	181.097	0.547535	126.294	117.832	14872.7	13553.5	25707	14738.9	13229.4	11771.9
#504	M189T518C117	189.159	0.547535	518.233	117.495	9858.8	13760.7	13213.3	13855.6	9847.13	22091
#505	M203T349C116	203.139	0.542151	349.213	115.822	30367.1	27769.7	33107.8	36182.5	27005.5	45756.5
#506	M204T312C115	204.134	0.536225	311.667	114.523	6703.51	7321.92	9947	9180.35	14222	7354.22
#507	M212T289C118	212.103	0.555606	289.176	118.393	13806	15475.2	17356.3	27237	17792.3	16575.4
#509	M229T294C116	229.154	0.544844	293.566	115.594	217422	229266	122187	126147	127172	125568
#513	M264T62C113	264.196	0.536226	62.2618	112.941	217689	325524	153991	150986	287163	143127
#515	M83T427C127	83.06	0.550226	426.868	127.427	3338.97	2910.45	3725.49	3445.87	3752.02	3032.7
#517	M96T139C126	96.0678	0.555606	139.349	126.458	6274.69	3944.41	5849.38	9549.41	3989.59	3961.69
#518	M98T276C125	98.0961	0.548611	276.04	124.574	1725.57	2121	4225	2461.37	2747.7	1697.53
#522	M118T460C121	118.086	0.54269	460.424	120.891	1645.95	1444.42	1625	1975.56	1655.06	1808.96
#523	M120T77C124	120.081	0.555606	77.2323	123.571	43774.2	41173.9	44148.1	47843.6	39290.7	48535
#524	M123T108C122	123.068	0.54915	107.955	121.854	4962.24	3607.74	3502.85	3406.25	3545.39	2730.95
#525	M123T48C124	123.091	0.556682	48.4007	123.523	11815.2	8971.76	13051	9833.67	14756.8	7212.29
#527	M124T274C120	124.075	0.543228	273.866	120.449	11637.3	12660.2	12263.3	12181.7	11409	11636.9
#528	M124T27C122	124.075	0.552379	26.8369	122.478	14598.7	14080.4	14090	12985	13966.6	13132.1
#529	M124T138C122	124.075	0.552379	138.058	122.478	4380.86	4766.21	10776	7835.93	4633	3688.47
#530	M124T437C122	124.087	0.548074	436.521	121.523	25713	26801.2	24728	21939.9	26327.2	25410.7
#531	M124T471C119	124.087	0.538381	470.511	119.374	5047.63	3044.82	5333.45	3581.89	5258.29	4846.9
#532	M124T396C122	124.087	0.54915	395.667	121.761	15195.1	13421.6	13258.4	11365	13982.6	19833
#534	M125T90C123	125.071	0.554531	89.5011	122.865	38061.1	32902.4	28472.9	46175.6	34342.9	47236.8
#535	M125T115C123	125.071	0.555606	114.54	123.104	26932.6	24539.1	26094.5	22540.4	16990.3	26147.3
#536	M125T283C122	125.071	0.552379	283.388	122.388	7661.07	5284.81	4252.76	7113.9	3580.68	5395.67
#537	M125T139C123	125.071	0.554531	138.69	122.865	29941	28414.3	24679	25285.6	29154.9	8595.06
#538	M125T77C123	125.107	0.553455	76.6	122.624	241287	240580	244417	231071	255252	240214
#539	M125T66C123	125.107	0.552917	65.7042	122.504	166782	100285	150003	168873	196968	150173
#540	M125T351C123	125.107	0.552917	350.558	122.504	8040.2	10509.1	13559.4	5015.64	10465.6	10541.4
#541	M126T73C122	126.055	0.550765	72.6176	121.944	19037.3	17159.7	8954.45	8372.8	19295	18215.7
#543	M126T183C124	126.066	0.559908	182.78	123.967	32968.6	29425	32419.3	25345.2	27372.8	19179.9
#544	M128T212C123	128.07	0.55722	211.563	123.196	8556.58	11363.1	7354.67	13350	8069.44	6525.47
#545	M129T38C122	129.054	0.553455	38.2385	122.28	4061.49	5548.91	8246	6529	5911.94	3977
#546	M130T172C123	130.065	0.555069	171.611	122.552	31074.7	32732.1	29226.6	29849.8	33017.3	31900.4
#547	M130T223C122	130.065	0.552379	222.788	121.958	11318.4	12373	13294.2	13428.6	12394.5	7265.58
#548	M130T239C122	130.065	0.553455	239.06	122.195	6897.75	1418.98	7887.31	8288.58	8843.2	6890.49
#550	M132T110C122	132.08	0.554531	109.596	122.267	10333.3	10283.8	12907.6	13479.4	8851.44	9664.48
#552	M136T560C122	136.021	0.555606	559.943	122.194	2071	2401	1236.17	1536	955.112	1113.63
#553	M136T616C122	136.021	0.555606	615.825	122.194	1698	1546.97	1901	1629.18	1852.55	1375.25
#554	M136T593C122	136.021	0.556144	593.068	122.312	1604	1843	1764.47	1386.29	1851.42	946.953
#555	M136T632C123	136.021	0.557758	632.231	122.667	1986.35	2720	727.567	2786	1743.51	1177.1
#557	M136T469C122	136.021	0.555606	468.54	122.194	1249.66	1588.8	1484.61	2680	1233.13	1366.62
#558	M136T18C123	136.021	0.557758	18.1166	122.667	1241.06	1643.4	1581.23	1483	1527	1314.44
#559	M136T497C123	136.022	0.55722	497.215	122.548	2136.55	1393.87	1269.19	1208.47	1558.55	1402.07
#560	M136T548C122	136.021	0.555606	547.804	122.194	1392.9	1420.77	1965.63	1033.14	1130.4	1555.43
#561	M136T514C122	136.021	0.556682	514.406	122.43	1355.79	1298.33	1340.35	2787	1312.07	1504.7
#562	M136T447C122	136.021	0.556682	447.486	122.43	1628.17	1662	1507.48	1466.2	1384.01	1071.09
#563	M136T431C123	136.022	0.557758	430.962	122.667	2501	1361.07	1481	1607.39	1539.94	1198.23
#564	M136T672C122	136.021	0.556682	672.352	122.43	905.471	617.033	1671	2324	1060.33	871.633
#565	M136T685C123	136.022	0.558833	685.107	122.903	1723	1189	1866	1397.16	1115.76	1245.59
#566	M136T648C122	136.021	0.555069	648.439	122.075	1722	1934.73	1449.46	1515.55	1912	1388.23
#568	M136T578C122	136.021	0.555606	577.567	122.194	1093.86	1645.49	1245.26	1060.96	1376	1349.92
#574	M140T105C120	140.082	0.546997	104.579	120.002	5156.51	6093.58	13847	10770	8889.43	7838.62
#576	M147T178C119	147.091	0.545382	178.396	119.172	7123.05	14275	6204.94	6113.56	6714.75	13933
#579	M149T190C121	149.023	0.555606	189.911	121.28	21386	24182.1	24840.7	18243.5	26666.1	22027.8
#582	M152T31C121	152.07	0.555606	31.1448	121.088	65366.4	96943	64646.8	52551.9	101619	46331.5
#583	M154T88C119	154.049	0.545921	87.9476	118.858	115274	88387.5	155014	139351	136480	70679.4
#584	M154T238C120	154.061	0.551303	237.856	120.029	6394.83	6331.63	12175	10662	5707.96	9793
#585	M155T220C121	155.081	0.554531	220.362	120.671	18845	13123.3	8398.34	12688.3	10623.8	10620.6
#586	M158T257C120	158.118	0.550226	257.311	119.558	41313.6	34391.6	34817.6	35657.4	58801	63963
#587	M166T180C117	166.072	0.538381	180.154	116.562	30082.9	29957.5	54377	33570.3	59209	48139
#591	M169T316C118	169.036	0.546997	316.281	118.277	32370	35314	18503.5	16564.4	12844.4	29194
#592	M170T511C121	170.092	0.557758	510.542	120.551	5833	2919.18	4711	3305.4	6113	2713.43
#594	M170T495C118	170.092	0.546997	494.501	118.225	2131.31	3141	2055.87	1710.68	2920.77	4315
#595	M170T365C120	170.092	0.55453	365.189	119.853	12573.4	13880.7	9127.83	12478.3	15238.1	11329.6
#596	M170T343C121	170.092	0.561521	342.773	121.364	17191	17646	7750.92	10051.9	6305.17	7872.18
#597	M174T155C120	174.091	0.555606	155.283	119.891	18224	10476.1	10228.1	11278.2	16326	11102.3
#598	M184T480C119	184.073	0.553454	480.004	118.977	4259	5449.99	4171.43	3582.72	1968.19	1926.05
#599	M188T249C117	188.07	0.544305	248.96	116.846	4020.93	5709.39	3036.72	3956.34	3106.72	3605.45
#603	M204T311C120	204.134	0.563134	311.444	120.27	10005.4	10621	8671.09	8311.71	8834.25	7819.62
#605	M218T273C116	218.138	0.544843	272.819	115.912	7526.06	13256	7246.83	6772.81	11376	6611.19
#606	M229T414C118	229.118	0.556682	413.963	118.107	18065.9	12757.6	17355.1	10533.8	15912.3	19945
#607	M232T252C117	232.154	0.550226	252.217	116.654	29976.5	25132	32521.5	50398	27404	26077.4
#611	M91T139C129	91.0538	0.562059	138.785	128.719	5202.08	8722.5	10007.8	8578.15	10048.7	6907.97
#612	M92T280C130	92.0491	0.566358	280.25	129.538	47370.9	45905.4	51503	46594.8	50858.8	55058.6
#615	M99T448C128	98.9838	0.564209	448.191	127.988	10794.1	9904.96	9557.69	10813.5	11471.8	9624.66
#616	M110T26C125	110.06	0.557758	26.3175	125.113	10669	7316.08	5481.52	5789.24	16694	6774.1
#617	M119T140C125	119.049	0.560984	139.705	124.869	7752	4734.91	5926.64	4297.35	6005.16	4940.64
#618	M121T347C126	121.028	0.567433	346.707	126.108	11805.6	15110.2	11455.7	12097.1	3753.52	13673.3
#619	M121T269C126	121.028	0.566358	269.471	125.869	2182.88	984.503	1300.78	1756.94	2517.41	1761.17
#620	M122T38C122	122.096	0.551303	37.6568	122.422	14998.4	15960.3	21840.2	15268.4	19827.5	16287.3
#621	M122T680C122	122.096	0.54915	680.04	121.944	2168.01	2605.18	2534.37	1803.87	1630.1	1818.6
#622	M122T719C122	122.096	0.549688	719.497	122.063	2679	1641.38	1268	1937.51	2008.96	2693.57
#623	M122T705C122	122.096	0.550226	704.929	122.183	3522	1827.27	2604	1516.02	2606.84	2733
#626	M123T380C125	123.055	0.564209	380.266	125.197	9396.26	10492.1	12245.6	12159.2	9314.97	10403.8
#627	M123T51C125	123.055	0.562596	50.5996	124.839	9089.15	7249.89	7248.89	8750.47	3996.58	8476.01
#628	M123T402C125	123.055	0.564746	402.271	125.316	5794.6	3042.12	3401.3	4409.48	4196.23	3922.11
#630	M124T524C122	124.087	0.551303	524.013	122.239	4130.58	9397	3886.49	5100.55	3171.92	3772.9
#631	M124T579C122	124.087	0.551841	578.89	122.358	2943.64	2412.03	1912.97	2816.52	2130.62	3070.59
#632	M124T494C122	124.087	0.54915	494.495	121.761	6863.69	7851.68	7143.43	6761.53	6279.15	5534.75
#633	M124T422C122	124.087	0.548074	422.3	121.523	43063	20337.7	20329.5	22011	19262.6	22550.8
#635	M125T633C123	125.07	0.555069	632.642	122.984	1794.46	1272.9	1904.66	1589.27	2635	1879
#637	M125T177C124	125.071	0.557758	177.24	123.58	1579.03	2769.96	3804.97	2558.33	3009.76	3062.27
#639	M126T372C124	126.102	0.559908	372.269	123.964	8095.12	8473.43	7714.89	7469.68	6668.65	7788.42
#640	M126T395C124	126.102	0.560984	395.058	124.202	2524.08	2272.99	1820.81	2793.67	3041.57	3192.27
#641	M126T419C124	126.102	0.560446	418.744	124.083	1481.29	1632.14	1178.38	1066	2717	906.585
#642	M127T95C123	127.086	0.557758	94.9562	123.401	10003.9	9875.26	10075.4	12215.3	9928.83	11284.5
#643	M128T109C125	128.082	0.563671	109.444	124.622	76921.2	77437.2	79643.2	72342.1	68657.8	73313.7
#645	M130T77C122	130.065	0.551303	77.2378	121.72	250731	225583	232492	245463	171749	200634
#649	M132T143C123	132.068	0.559908	142.856	123.454	7748.1	6342.36	6478.45	5128.79	7151.9	6338.31
#650	M132T172C124	132.08	0.563134	171.858	124.164	44003.7	41579.4	42594.9	41473.6	40776.4	43658.5
#651	M132T78C121	132.081	0.549688	77.9802	121.2	240300	220176	225737	248752	250521	229124
#652	M132T266C124	132.102	0.563134	265.787	124.162	38214.5	32814.5	37437.9	34105.3	34941.3	33856
#653	M133T21C124	133.052	0.563134	21.334	124.085	5366.33	15763.4	4638.79	4333.25	5771.69	3593.97
#654	M134T100C121	134.06	0.551303	99.9243	121.398	12085.2	9601.49	10854.3	11209.8	12789.1	11217
#656	M134T168C125	134.096	0.567433	167.519	124.947	3327.22	3722.08	3796.64	3414.06	2712.46	3865.62
#657	M134T151C123	134.096	0.558833	151.117	123.054	4016.06	4281.62	4969.79	6043.09	5387.59	4954.88
#659	M136T159C124	136.014	0.563671	159.446	123.968	18896.8	15829.9	14581.6	15595.6	18931.6	17058.8
#660	M136T674C125	136.061	0.569582	674.481	125.264	1089.79	1902.74	1787.12	1440.34	1623.74	2188.23
#661	M136T275C124	136.076	0.563671	275.062	123.963	3542.59	4656.59	4707.01	4187.2	3340.65	3271.65
#662	M136T254C124	136.075	0.562596	253.555	123.727	6375.07	5833.66	7042.69	7157.02	5581.18	5493.14
#665	M137T139C123	137.059	0.560984	139.014	123.296	25229.9	25325.2	24428.9	24672	25319.6	23190
#667	M138T311C124	138.055	0.563134	311.105	123.693	15711.6	12064.9	10038.5	8733.6	11413.1	11761.6
#668	M138T423C124	138.054	0.566358	422.778	124.402	1831.61	1462.97	2351.16	1382.62	1584.29	2300.91
#669	M138T453C124	138.055	0.566358	452.814	124.402	1295.94	2149.58	1328.52	2844	1783.16	1524.21
#670	M140T281C124	140.06	0.567433	280.667	124.487	21518.2	29181	25629.2	21866.7	23261.8	24186.5
#671	M141T81C125	141.066	0.570119	81.0804	125.002	10414.1	11760.6	11957.6	10962.2	19659	19614
#672	M148T568C124	148.112	0.568507	568.434	124.156	1701.56	2174.12	1550.96	1113.84	1864.15	1694.75
#676	M154T231C122	154.122	0.558833	230.808	121.665	24125.7	45367	22175.2	48105	51009	26936.1
#678	M156T401C123	156.102	0.564209	400.64	122.715	7776	5324	3157.2	3248.06	4562.79	5885
#679	M160T290C120	160.097	0.551303	290.466	119.68	160377	155851	177030	307441	139261	142654
#680	M163T129C122	163.099	0.560984	129.32	121.615	17759.9	19495.5	12471.7	17890.4	25559.3	18382.5
#681	M166T41C121	166.05	0.557758	41.0176	120.758	67366.8	82919.1	61468.7	133739	96037.6	84223.9
#682	M166T180C121	166.072	0.560984	179.761	121.455	36232.8	47741	77224	73100	40970.3	42237.3
#684	M170T415C120	170.092	0.555606	414.715	120.086	11662.9	11323	8817.84	10524.1	9745.03	10321.4
#685	M170T386C122	170.092	0.562596	386.058	121.597	12082.8	11434.9	9360.22	8275.15	11664.3	11634
#686	M170T365C121	170.092	0.562059	365.189	121.48	13199.4	13708.6	11732.5	24625	13906.8	17221.4
#687	M170T490C121	170.092	0.558833	490.237	120.783	4235	2285.01	1389.4	2604.15	1309.2	2737.37
#688	M170T551C121	170.092	0.560984	550.956	121.248	2436.44	2589.75	2188.96	2393.72	1751.58	3094
#689	M173T219C122	173.092	0.564209	219.314	121.796	63848	29347.8	52661	26519.8	45564	27014.7
#690	M174T305C120	174.124	0.557758	304.775	120.353	295496	141353	111856	179839	140500	263079
#691	M175T556C123	175.144	0.570655	555.642	123.087	2736	2224.68	1385.34	1283.62	3399	1357.65
#692	M177T330C121	176.875	0.563134	330.167	121.382	389218	406362	391496	398840	409457	362339
#693	M177T349C121	176.875	0.562596	349.402	121.267	9134.14	6582.2	9839.3	10783.4	9140.8	8018.49
#694	M179T329C122	178.873	0.564209	329.422	121.521	78264.9	96154.8	90436.9	94132.3	92052.3	94728.8
#695	M181T331C122	180.871	0.564746	331.015	121.546	6700.65	7770.5	8656.16	6901.92	7604.52	5835.7
#696	M181T49C122	181.072	0.565821	48.5301	121.768	104413	108462	83519.3	99422.3	194703	178790
#697	M182T160C120	182.096	0.557758	159.748	119.988	14359	7154.99	9616.44	8890.86	9645.59	15354
#699	M190T191C120	190.05	0.559908	190.596	120.114	30570.4	20657.5	21379.9	23048.8	26906.3	43357
#701	M217T385C117	217.155	0.551303	384.843	117.316	16459.9	28606	11567.9	15318.8	37923	31025
#703	M229T293C122	229.155	0.576025	293.366	122.21	236376	170918	398483	409051	188294	186459
#704	M232T252C118	232.154	0.557219	251.645	118.137	27838.2	57584	61218	32774.9	26902.2	26077.4
#705	M251T20C116	250.988	0.551303	20.3419	116.409	875.086	1064.6	1279.06	923.43	1161.94	1451.45
#707	M276T387C118	276.144	0.562059	387.376	118.137	8034.8	11223.7	13634	7587.76	6133.89	10374.6
#708	M286T204C118	286.201	0.563671	203.78	118.284	42413.4	65000	44826.2	56168.8	29333.3	33516.7
#709	M77T28C135	77.0382	0.578709	27.6218	135.338	7808.35	8755.71	7265.36	10599.6	8444.98	6104.41
#710	M92T305C131	92.0492	0.571193	305.262	130.644	8406.87	10693.4	10716.4	10970	9054.67	7599.42
#711	M94T305C131	94.0647	0.573878	305.484	130.93	39227.8	34150.3	31934.2	40107.2	39522.6	43298.4
#712	M109T244C126	109.039	0.559371	244.276	125.593	3634.7	3682.55	4492.99	5825.83	5953.19	4948.41
#713	M110T109C127	110.035	0.56797	108.814	127.406	15720.2	14780	12586.2	19502.9	13516.6	14366.6
#716	M121T146C126	121.028	0.56797	146.015	126.227	10864.8	15259.2	18438.6	13487.5	18455.3	13185.6
#717	M121T168C126	121.028	0.567433	168.357	126.107	4005.68	4578.66	4282.15	5485.27	3982.45	4269.75
#718	M121T212C126	121.028	0.568507	211.643	126.346	9456.02	10263.3	9924.62	8036.76	12249.6	8543.94
#719	M122T70C128	122.071	0.576025	69.9247	127.914	13032.7	6457.99	15947.1	14529.5	17067.6	14821.5
#720	M122T89C127	122.071	0.573878	88.8441	127.437	30001.2	35676.9	72189	29641.9	42991.1	29863
#723	M126T244C124	126.066	0.558833	244.11	123.729	48443.6	43408.9	49478	47193.9	45056.3	45810.5
#724	M128T55C125	128.07	0.566358	54.9466	125.217	7091.7	7463.61	7032.72	9075.52	7358.76	6502.5
#725	M132T44C123	132.068	0.559371	43.6715	123.336	17070.9	16670.3	18031.6	17581.3	19040.8	16894
#726	M132T342C126	132.077	0.572267	342.231	126.178	18723.8	16121	16472.4	15735.2	13981.4	16796.4
#727	M132T319C123	132.081	0.558833	318.595	123.216	3866.76	3411.03	3874.53	2890.21	3121.94	3405.49
#729	M133T172C126	133.088	0.572267	172.213	126.094	18705.3	17576	18420.2	20908.5	16731.7	18744.8
#731	M135T173C125	135.092	0.56797	173.414	124.986	3583.09	2947.36	3414.45	3520.49	4479.91	3777.49
#733	M136T154C125	136.061	0.569582	154.343	125.264	12444.1	12951.1	14122.8	13314	12470.6	12671.2
#734	M136T19C125	136.061	0.569582	19.4943	125.264	1350.35	1930.17	2167.58	1609.65	1661.13	1512.66
#735	M136T699C125	136.062	0.570119	699.462	125.382	1959.03	1799.56	2266.89	1205.92	2198.05	2013.28
#736	M136T684C125	136.061	0.569582	684.327	125.264	2425	1228.03	2121	1547.29	1520.65	1903.64
#737	M136T650C126	136.062	0.570656	649.571	125.5	1851.56	2451	669.97	1842.49	3039	1448.05
#738	M136T713C125	136.062	0.570119	712.775	125.382	2139.56	1774.87	2000	2536	2146.85	2488.71
#739	M136T600C125	136.062	0.569582	600.416	125.264	1469.88	1393.76	2314.63	2563	1804.92	1354.4
#741	M136T634C125	136.062	0.569044	633.868	125.146	1251.63	2000	1011.73	1552.41	1442.78	1323.06
#742	M136T619C126	136.062	0.57173	619.109	125.736	1656.76	2546	1388	848.738	1182.1	1148.94
#743	M136T100C125	136.062	0.569582	99.6922	125.264	9202.16	8804.37	7877.68	8597.29	7097.31	10152.9
#746	M137T220C126	137.071	0.573878	220.326	126.13	49492.3	52259.2	49591.8	49418.8	55396.2	52133.6
#750	M137T99C126	137.107	0.57173	98.5609	125.655	11966.9	9645.91	13425.8	12488.3	12338.7	11737.9
#751	M137T184C126	137.107	0.573878	184.008	126.127	3484.17	7055.42	4590.71	6101.19	4217	3772.95
#752	M138T215C123	138.055	0.558833	214.749	122.749	163383	150177	150379	147312	153589	149167
#753	M138T395C125	138.055	0.567433	394.791	124.638	1400.84	1993.41	1697.82	1741.27	2349	1632.47
#754	M138T479C124	138.055	0.565821	478.825	124.284	1881.11	1732.08	2951	1605.88	2177	1490.5
#755	M138T280C124	138.068	0.566358	279.744	124.401	176136	174367	165113	177673	159746	154624
#756	M138T305C126	138.074	0.574415	305.484	126.17	72535.4	78052.8	72633.1	89484.4	75871.2	59126.6
#757	M138T272C126	138.091	0.57173	271.771	125.579	6006.05	7081.54	9345.82	8925.91	7862.28	7319.63
#758	M138T234C125	138.091	0.571193	234.243	125.461	10626.1	9308.95	9624.92	12465.9	13485.7	6462.17
#759	M138T18C126	138.091	0.574952	18.2755	126.286	966.893	1268.06	1244.08	1476.44	1497.49	1173.7
#761	M138T582C127	138.091	0.576025	582.28	126.522	2339	1542.42	2170.56	1728.72	1495.99	1379.07
#762	M139T39C123	139.039	0.558295	38.9221	122.557	12537.9	10410.3	6943.15	14383	7675.27	11012.9
#763	M139T123C125	139.098	0.567433	123.437	124.559	24665	10189.9	11512.1	7300.91	14047	10757
#764	M140T130C124	140.07	0.567433	130.44	124.486	55901.4	68131.3	49516.2	60548	58815.1	51180.5
#765	M141T35C125	141.054	0.569582	35.0649	124.885	83295.2	73422.9	74226.4	75540.3	62777	72486.3
#767	M143T38C124	143.034	0.567433	37.8724	124.271	21215.5	16559.7	17647.4	18554.7	21141.6	15806.7
#770	M144T241C125	144.044	0.573341	240.711	125.493	5905.49	6068.45	4923.56	5229.69	4931.79	4517.01
#771	M147T154C125	147.08	0.57173	153.654	124.93	2043.36	2681.02	3141.66	2104.42	1858.42	2222.59
#772	M148T715C125	148.112	0.572804	715.357	125.095	1073.19	1813	1020.74	972.225	1039.47	1240.54
#773	M151T223C124	151.039	0.569582	222.938	124.199	20743.9	24426.4	19699.7	18737.9	21004.5	22913.3
#774	M151T262C124	151.039	0.569582	262.056	124.199	2608.56	2605	3150.2	2331.93	2087.2	3170.15
#775	M152T101C124	152.065	0.569582	100.762	124.134	3660	3317.14	3013.56	4889.65	1882.88	1563.29
#776	M153T89C122	153.066	0.558833	89.0662	121.729	8367.51	116333	67611.8	94167	79256	73570
#777	M154T82C124	154.069	0.568507	81.6072	123.774	20710.9	20351.8	37901	21527.9	22507.5	23390.4
#778	M154T55C123	154.086	0.566895	54.8678	123.422	1435.41	2171.78	1423.93	1209.49	1488.05	1631.96
#779	M155T220C123	155.081	0.566895	220.12	123.361	28124	14548	25780	12687.7	14456.6	10539.1
#782	M161T355C123	160.901	0.566358	355.326	122.903	1501.86	852.061	590.496	1447.92	1069.65	902.437
#783	M162T229C123	162.076	0.567433	229.254	123.07	7242.92	8086.46	15053	6530.46	5264	5195.84
#785	M167T123C121	167.056	0.558833	122.873	120.938	163314	181860	170673	166605	154687	315185
#786	M167T126C125	167.093	0.576025	125.722	124.657	42234.2	30112.8	64019	41212.3	39334.8	36537.7
#788	M170T575C123	170.092	0.567433	574.708	122.642	1763.55	1956.42	2842.41	2382.28	1161.02	2714.9
#789	M171T121C120	171.088	0.554531	120.716	119.804	114755	62735.8	120390	67512.7	56723.7	72478.7
#790	M174T155C122	174.091	0.566358	155.2	122.211	13650.1	10839.5	10239.1	23679	14446.8	11102.3
#791	M177T47C122	177.102	0.564209	46.9376	121.603	23426.8	44823	25795.4	16513.1	28573.4	27001.3
#792	M183T272C123	183.051	0.57173	271.7	122.951	4558.54	7078	3478.57	3297.23	2864.36	4822.81
#793	M183T238C122	183.076	0.566358	238.228	121.795	3594	3150.42	2655.38	2745.22	3321.13	2932.02
#794	M184T478C123	184.073	0.572804	478.143	123.136	3896.89	5636.5	4891.25	4319.2	6886	5739
#795	M189T536C122	189.159	0.570656	535.889	122.457	3958.62	9503	2786.64	3262.28	3807.99	6683
#796	M203T349C119	203.139	0.556682	349.157	118.927	66177	69474	48316.1	36182.5	46376.9	45753.8
#797	M203T486C119	203.15	0.556682	485.773	118.926	32150.9	26891.7	27207.5	42632	22045.4	28595.9
#798	M204T298C119	204.123	0.557758	298.373	119.122	113640	124288	207548	109410	102620	116743
#799	M224T232C121	224.128	0.56797	231.689	120.648	4375.24	11615	5559.07	7158.72	5692.76	7024.06
#800	M229T414C121	229.118	0.56797	414.273	120.502	16103.2	24946	16434.8	29801	13950.4	17271.2
#801	M229T311C120	229.155	0.567433	311.115	120.387	12027	11758	4701.79	11721.5	7116.47	5811.87
#802	M250T132C121	250.18	0.570656	132.244	120.515	102486	180221	108335	207503	214527	115411
#803	M264T63C120	264.196	0.568507	62.5167	119.741	446998	259702	278292	287035	225801	253221
#804	M81T450C131	80.9731	0.563134	449.997	130.84	4026.03	3728.42	2719.4	3646.87	4165.99	2118.75
#806	M92T89C133	92.0492	0.580319	88.7899	132.732	69026.5	77296.4	48692.4	55560.6	67563.2	63182.4
#807	M94T280C129	94.0648	0.566358	280.256	129.214	99192.5	95607.6	91606.7	85664.4	99708.9	94540.8
#808	M94T337C131	94.0646	0.576025	336.897	131.42	2426.72	2127.66	2218	1844.83	3691.32	2245.06
#809	M99T452C128	98.9838	0.565283	452.213	128.232	9037.95	9789.5	5567.3	10709.9	11746.4	4128.13
#810	M106T27C131	106.065	0.579783	27.4525	130.549	31319.8	30024.8	25660	25451.1	28480.4	25203
#811	M108T89C131	108.044	0.581392	88.8754	130.661	80253.8	55557.5	81884.6	62710.4	54337.3	57274.5
#812	M110T296C128	110.06	0.572804	296.371	128.488	17370.1	24707.1	43904	20846.2	20548.5	16951.1
#813	M120T248C128	120.08	0.573878	248.034	127.634	9201.9	6922.19	7621.71	6222.06	7042.06	7181.89
#815	M121T25C127	121.028	0.57173	24.6764	127.063	3632.53	2891.78	4489	2971.01	3782.57	2780.3
#816	M124T122C127	124.05	0.573878	122.1	127.248	53250.6	57057.5	57575.4	47465.9	56241.8	53382.9
#817	M124T434C129	124.087	0.581928	433.806	129.029	4470.69	4065	3950.86	3275.12	2515.29	5449
#819	M129T362C128	128.953	0.579246	361.907	127.987	50831.4	39981.5	48949.8	45106.3	50274.3	32655.9
#820	M130T203C127	130.06	0.576025	203.408	127.179	6963	12506	6954.7	12382	7460	7444.55
#821	M130T516C127	130.086	0.577099	515.939	127.414	4527.29	5682.54	3668.76	4013.16	3620.02	4571.87
#822	M134T28C128	134.06	0.579246	27.6218	127.552	452140	469497	472244	448522	447045	394678
#823	M134T240C127	134.06	0.578173	239.811	127.315	3410.25	4811.76	3280.87	2623.75	2637.28	2732.66
#826	M136T114C127	136.039	0.578173	114.068	127.155	8153.34	8134.56	10974.1	12011.2	9178.19	14374
#827	M136T671C126	136.061	0.57173	671.259	125.737	1254.85	1114.93	1748.01	1137.36	2382	2122
#828	M136T161C128	136.112	0.580319	160.822	127.621	11475.3	15176.5	11787.6	10746.6	12660.3	11043.5
#830	M137T146C127	137.046	0.579783	145.693	127.429	109354	113057	116993	125415	127013	119616
#831	M137T167C128	137.046	0.580856	166.535	127.665	24539.4	25754.3	25139.8	28534.5	26732.4	27649.8
#832	M137T124C128	137.046	0.581392	124.342	127.783	334909	369534	385233	311401	323501	376464
#833	M137T385C126	137.071	0.573878	384.743	126.13	11691.3	10525.8	9108.47	11611.9	10613.1	10504.5
#834	M137T337C126	137.071	0.574952	337.456	126.366	61334.3	53544	59743.7	61929.1	23429.3	57124.9
#835	M137T402C126	137.071	0.572267	401.801	125.775	6913.72	6081.28	4779.32	6291.5	6780.56	5776.97
#836	M138T280C124_2	138.055	0.566358	280.256	124.402	4.2307e+06	4.38522e+06	4.14851e+06	4.3723e+06	4.23605e+06	4.04032e+06
#837	M138T41C126	138.055	0.574952	40.6969	126.289	17781.5	20624.9	19662.9	22599.3	19164	24047.8
#839	M138T675C127	138.091	0.576562	674.553	126.64	918.302	1872.37	2369	2598.24	2686	1340.61
#840	M138T689C126	138.091	0.574415	688.8	126.168	2431	1636.72	1681.52	1944.6	1180.03	2201
#843	M138T705C127	138.091	0.576025	705.449	126.522	1593.52	1638	1592.24	1267.49	1566	1427
#844	M138T212C126	138.091	0.572804	211.794	125.815	10368.3	8174.79	8954.08	7039.03	11252.2	8608.75
#846	M138T641C126	138.091	0.574952	640.957	126.286	3391	1347.44	2534	1584.31	1369.03	1892.47
#850	M141T398C128	141.066	0.584611	398.461	128.18	1854.29	2249	3338	1837.56	1146.85	1484.45
#851	M142T116C126	142.086	0.574952	115.615	125.987	3762.75	1962.98	3921.73	4313.54	6229	4807.63
#852	M142T253C127	142.086	0.579246	253.147	126.928	4443.97	3144.77	3049.37	6116	2401.95	2836.71
#853	M143T42C128	143.045	0.584611	41.9631	128.033	9185.94	14559	12822	7477.65	6265.33	7419.11
#854	M144T393C126	144.047	0.577636	392.862	126.433	2028.16	3837	2807.22	1909.57	2335.67	1875.6
#855	M144T354C127	144.047	0.578173	354.063	126.55	6577.85	6557.7	8882.23	6390.41	7152.71	6664.86
#856	M144T249C126	144.08	0.577636	249.357	126.43	11719.5	11200.2	9633.01	11286.9	12763.4	11772.3
#857	M144T175C126	144.081	0.577636	174.944	126.43	3362.43	3175.44	3842.36	5409.34	4663.52	4118.6
#860	M145T51C126	145.049	0.577636	51.0719	126.362	6629.32	8225.28	7978.42	10300.7	11007	12703.1
#861	M146T48C127	146.06	0.579246	47.6672	126.643	24430.7	6332.16	26559.9	22076.5	30064.5	27886
#862	M146T100C126	146.059	0.577099	99.744	126.174	6715.36	7874.86	3450.84	6276.31	7673.35	4325.71
#863	M146T110C126	146.071	0.577099	109.703	126.173	10600.1	11234.4	10029.3	8468.12	10309.1	8630.14
#864	M146T120C126	146.081	0.578173	119.814	126.407	11113.7	32318.9	28410.3	24671.7	26765.2	19925.7
#865	M147T179C127	147.091	0.579246	178.733	126.572	59363.1	63853.1	60110.1	57131.5	62244.3	57205.3
#866	M148T609C124	148.112	0.568507	609.44	124.156	1707	1683.19	752.857	1804	924.635	922.454
#868	M148T688C124	148.112	0.567433	687.96	123.922	869.769	825.809	1754	1165.89	1436.76	1219.96
#871	M150T272C127	150.055	0.580856	272.237	126.723	4311.69	2770.22	4894.76	3653.16	3963.1	5425.32
#873	M151T25C126	151.075	0.579246	24.9939	126.304	3490.76	3462.27	3742.26	3689.02	6962	3546.45
#876	M152T32C124	152.07	0.567433	32.0248	123.665	137711	70333.9	131836	52556.8	57393.1	121535
#877	M153T25C125	153.054	0.576025	25.028	125.475	2648.92	2360.1	4367	3873.49	3357.7	3732.42
#879	M154T86C126	154.05	0.578173	85.6375	125.88	414290	443101	482976	450086	408337	418021
#880	M155T220C124	155.081	0.568507	219.981	123.712	16952.5	14548	25588	12861	14456.6	26037
#881	M156T112C122	156.064	0.562059	112.325	122.25	25640	22566.1	15448.5	21236.4	14972.1	32328
#882	M156T401C126	156.102	0.578173	400.632	125.752	6680.99	5456.56	5237.56	4554.87	4561.36	9451
#884	M163T74C125	163.123	0.574415	74.3011	124.525	40130	33683	27521.1	24973.7	17910.3	27333.5
#885	M166T40C124	166.05	0.573878	40.3998	124.248	96494.6	186289	112835	180234	96021.9	168314
#886	M170T423C123	170.092	0.571193	423.12	123.455	10630.2	23302	10022.8	13197.5	21742	11433.7
#887	M170T586C124	170.092	0.576025	585.966	124.499	2708.43	6247	2307.21	1242.08	2168.86	2626.75
#888	M170T365C125	170.092	0.577099	364.924	124.731	36665	22414.3	12295	10968.3	35437	16576
#889	M170T395C125	170.092	0.578173	394.915	124.963	12937.1	13208.2	21790	11970.9	10231.8	12099.9
#890	M170T343C124	170.092	0.572804	342.72	123.803	11655.2	11302.7	7750.92	14606.1	6873.7	16218
#891	M171T283C124	171.076	0.573878	283.432	123.985	53665.7	104351	92972	94112	49667.9	36627
#895	M175T535C125	175.144	0.579246	534.739	124.94	4583.05	5685.11	8817.23	11713	6619.25	4802.81
#898	M181T49C122_2	181.072	0.567433	48.8146	122.115	103681	108449	192074	98938.4	197033	199077
#899	M181T194C124	181.072	0.578172	194.479	124.426	15767.7	25360.7	18033.8	29271.8	33463.4	25713.5
#900	M181T127C122	181.097	0.568507	127.131	122.345	15722.3	13632.3	20796.9	34269	13581.3	12436.6
#901	M182T160C125	182.096	0.579781	159.678	124.726	20504	24046	12383.1	9379.58	10524.3	14475.1
#902	M185T48C124	185.103	0.576025	48.4007	123.783	60512	48235	34998.1	65924	41978.2	34853.3
#903	M189T516C120	189.16	0.560984	516.032	120.381	14774.4	19426	11908.3	12965.9	13641.9	13134.7
#904	M195T125C125	195.076	0.584611	124.951	125.206	17199.5	17961.1	21293.4	18541.6	15287.9	40977
#905	M202T103C122	202.053	0.572267	102.949	122.296	5011.17	7065.89	6258.03	2900.71	3728.5	2452.06
#907	M203T486C123	203.15	0.576025	486.171	123.059	35313	69240	50837	33841.1	24864.7	31077.9
#909	M209T239C123	209.055	0.576025	238.74	122.848	2735.55	3940.59	4068.27	4261.71	4461.86	8460
#910	M212T289C125	212.103	0.587829	289.36	125.259	30645.9	55677	30291.3	49786	55535	26574.1
#911	M217T385C124	217.154	0.582465	384.963	123.947	28985.1	26785.4	28740.3	22651	22933.7	29610.3
#912	M218T273C119	218.138	0.558832	272.735	118.888	7526.06	17528	15873	8071.01	9768.49	7464.81
#913	M229T294C122	229.154	0.577099	293.611	122.438	236320	180721	241392	246899	188330	186512
#914	M229T353C121	229.155	0.570656	352.718	121.071	7578.09	8121.04	12396	7615.57	6546.3	5031.49
#915	M232T31C122	232.027	0.577636	31.2741	122.469	62960.8	54141.6	57053.5	53570.2	61954.1	53804.6
#916	M246T234C122	246.17	0.578173	234.122	122.203	29254.1	50395	37854.5	21965.7	30164	26684.7
#917	M264T88C120	264.196	0.569581	87.55	119.967	178135	123358	241667	235445	127912	129628
#918	M276T388C121	276.144	0.577099	387.537	121.298	12993.1	13213.9	13511.4	8782.3	15315	10374.6
#919	M84T216C135	84.0441	0.583538	216.335	134.942	32615.1	22984.9	27316.3	27296	35771.7	33904.3
#920	M84T266C135	84.0803	0.584611	265.773	135.183	11660.3	13094.1	13428	12105.7	9957.67	15687
#921	M84T536C136	84.0804	0.588365	536.324	136.051	8591.88	10170.5	10370.4	9540.85	10044.3	8084.66
#923	M95T295C133	95.06	0.585684	295.261	133.463	93225.2	96265	86710.8	94471.2	89897.6	90623.1
#924	M96T169C133	96.0806	0.585148	168.916	133.179	7377.58	7863.65	8050.17	7538.97	6690.69	7017.01
#925	M98T276C133	98.0961	0.587829	275.954	133.479	22553.4	19521.8	21016.2	20680.6	17774.9	18047.1
#927	M105T28C131	105.033	0.581392	27.8161	131.046	5751.53	4067.43	4187.72	6232	3884.27	4771.71
#928	M110T31C128	110.06	0.572804	30.5214	128.488	14939.3	11422.3	10838.1	9830.28	18588.4	17970
#930	M122T72C128	122.071	0.578173	71.6979	128.391	14616	17348.1	13398	16623.6	17154.3	31795
#931	M124T496C129	124.087	0.582465	496.186	129.148	1924	1493.78	1288.93	1998	1396	842.102
#933	M132T347C126	132.101	0.572804	346.571	126.295	8939.97	15079	8766.24	8489.88	9766.56	12441.6
#934	M135T58C126	135.055	0.570656	58.3735	125.58	3434.06	4310.49	2332.91	5014.35	4931.57	3875.22
#935	M136T159C130	136.014	0.588901	159.489	129.517	44735.5	39381.8	39325.1	39350.3	37275	38996.9
#936	M136T238C129	136.05	0.587829	238.294	129.278	6753.52	6980.54	6377.87	6412.54	6889.22	6415.78
#938	M137T305C126	137.071	0.573878	305.484	126.13	1.05649e+06	1.01157e+06	930568	1.06029e+06	970862	975195
#940	M137T421C126	137.071	0.572804	420.528	125.893	3206.46	4108.14	4096.26	3725.83	3455.92	4168.58
#941	M137T430C126	137.071	0.573878	429.861	126.13	2929.62	2806.54	3465.78	2824.03	3339.58	2067.92
#942	M137T464C126	137.071	0.573341	464.425	126.012	1547.34	1500	1359.43	1318.16	2028.36	2364
#944	M137T370C126	137.071	0.572804	370.256	125.894	10652.7	10831.5	9950.3	11237.5	12837.6	11408.6
#945	M137T230C128	137.096	0.584075	230.337	128.369	10099	12011.5	14775.9	15018.9	17720.2	13173.7
#946	M137T105C126	137.107	0.573341	105.13	126.009	13386.8	8804.36	12103.6	11544.9	16264.2	12066.2
#948	M138T47C127	138.091	0.577099	46.5467	126.758	13873.5	11651.9	12216.7	13781.3	12708.5	14875.6
#949	M138T27C127	138.091	0.579246	26.5906	127.23	6589.07	6187.5	7842.53	4822.4	7726.47	6458.42
#950	M138T578C127	138.091	0.576025	578.274	126.522	1546.33	1454.16	2719	1654.4	1589.99	952.316
#951	M139T150C129	139.05	0.586757	150.376	128.804	66158.4	80500.4	64398.5	61970.7	62244.9	60484.5
#952	M140T118C128	140.07	0.584611	117.937	128.255	24402.2	20135	22379	19963.1	16962.3	20410.7
#953	M140T105C129	140.082	0.588901	104.742	129.195	59956.9	51097.3	59839.1	64341.8	47186.5	46311.1
#954	M141T295C128	141.066	0.584075	295.453	128.062	1.91053e+06	1.82034e+06	1.75117e+06	1.79372e+06	1.63609e+06	1.81287e+06
#955	M141T446C128	141.065	0.585148	446.331	128.297	2267.54	1858.82	1735.99	2005.35	1515.95	1126.11
#956	M141T473C128	141.066	0.583538	473.23	127.944	1962.24	2284.56	1134.94	2010.93	1704.17	2123.61
#957	M141T426C128	141.066	0.582465	426.492	127.709	1227.87	1492.9	1683.8	1948.93	1687.98	2166.31
#958	M141T632C128	141.065	0.583538	631.99	127.944	785.274	2208	1001.58	1307.75	1703	1116.88
#961	M142T134C128	142.061	0.584611	133.607	128.105	57512.7	59179.7	69035.9	62174.1	62614.2	56410.2
#962	M142T295C128	142.069	0.584611	295.46	128.105	117502	110707	111492	116392	96849.3	114974
#963	M142T169C128	142.086	0.583538	168.885	127.868	80150.2	87928.8	79110.4	76070.8	76632.8	78754.5
#964	M142T199C128	142.086	0.583538	198.754	127.868	24105.7	45993	48181.9	44797.4	41764.4	41857.7
#965	M142T225C128	142.086	0.583002	224.742	127.751	8153.06	6607.42	7103.22	5756.87	7552.97	6752.65
#966	M142T90C126	142.086	0.572804	90.3022	125.516	25019.3	44689.4	34687	44039.5	30060.8	45595.6
#967	M142T52C128	142.086	0.585148	51.5458	128.221	5095.69	5117.5	6223.78	5882.06	5362.69	6480.74
#968	M143T137C128	143.081	0.583002	137.386	127.677	22012.3	17348.4	19535.2	19926.8	13395.6	18999.9
#969	M143T355C126	143.118	0.575489	355.467	126.029	26077.9	22460.8	27036.2	28925.4	21161.8	21831.2
#970	M143T384C127	143.118	0.579246	383.545	126.852	6882.51	4273.67	5723.6	4403.45	7210.75	6688.9
#971	M144T242C128	144.065	0.585684	241.539	128.193	13870.6	11124.3	9446.5	10724.5	9589.14	11784.2
#972	M144T259C129	144.065	0.588901	259.108	128.897	4939.96	5149.29	7006.5	4845.4	5982.84	5566.72
#973	M144T266C128	144.102	0.583538	265.588	127.721	2.47771e+06	2.2853e+06	2.40337e+06	2.34502e+06	2.38327e+06	2.39575e+06
#974	M144T341C128	144.102	0.586757	340.666	128.425	87460.1	82966.3	89961.8	81014.3	77858.3	77577.7
#975	M144T312C129	144.102	0.587293	312.276	128.543	6896.05	6541.55	7956.57	8775.66	7671.31	7100.22
#976	M144T290C128	144.102	0.584075	290.34	127.838	19879.7	18524.3	14152.9	13412.4	16181	15870.3
#977	M144T684C128	144.101	0.58622	683.707	128.308	1132.09	1255.92	2281	1371.07	743.485	1284.14
#978	M144T697C129	144.102	0.587829	696.961	128.66	1291	990.853	1051.74	822.292	2429	1093.44
#981	M144T468C128	144.102	0.585684	468.088	128.19	1356.73	1311.16	1948.29	1168.27	1898.32	1801.01
#982	M144T265C128	144.115	0.583538	265.443	127.72	91312.5	87917.7	92193.1	85407.1	92907.3	92816.8
#983	M145T112C129	145.076	0.588901	112.04	128.824	9062	4517.17	3928.46	5711.35	4765.17	5442.88
#984	M145T46C127	145.101	0.581929	46.1761	127.297	9742.31	7814.69	5485.63	6483.44	7611.26	7222.06
#986	M146T266C128	146.107	0.58622	265.588	128.164	15133.3	16097.7	14415	12796.7	15922.4	12412.9
#987	M146T383C128	146.117	0.585148	383.284	127.929	30554	27952.3	28224.4	29006.4	25094.4	28008.2
#988	M148T536C128	147.613	0.586757	536.464	128.176	10471.6	11073	8525.17	9034.16	7806.68	8303.67
#989	M148T40C128	148.039	0.584611	40.4874	127.678	154837	162471	159299	182379	165275	149613
#991	M148T584C125	148.112	0.573878	584.361	125.329	2143	2820	1786	1180.11	2064.35	1581.52
#993	M149T23C127	149.059	0.580319	22.7657	126.672	2283.19	2533.7	4320	5828	1238.77	2269.55
#994	M150T96C128	150.055	0.587829	95.9228	128.244	9941.84	9317.25	10245.5	8604.11	10342.2	10111.7
#995	M150T148C128	150.055	0.584611	148.399	127.542	17348.6	20126.8	15369.2	17531.4	17833	15707.8
#996	M150T231C127	150.077	0.583538	231.117	127.306	16372.6	19438.1	16873.3	20896.2	23228.9	15116.8
#997	M150T286C128	150.077	0.586757	285.888	128.008	2274.06	3514.19	3522.61	3562.13	4496.4	3572.49
#998	M150T153C128	150.077	0.587293	153.196	128.125	4790.62	5531.69	4411.84	4674.25	4517.16	4477.56
#999	M150T259C128	150.091	0.585684	258.594	127.774	10706.6	9965.08	10232	9035.68	11013.5	10451.6
#1000	M150T233C128	150.091	0.585684	233.205	127.774	53332.2	49659.4	58386.4	64653.9	55194.1	51566.2
#1001	M150T47C129	150.091	0.59319	46.5277	129.411	13019.4	20510	10336.7	10800.7	11455.3	12656.7
#1003	M151T354C128	151.086	0.586757	353.804	127.941	2800	2084.26	1799.63	836.926	1530.31	2607
#1004	M153T160C128	153.04	0.586757	159.559	127.813	43376.7	48405.8	44439.2	42322.9	43477.7	46917.1
#1005	M153T220C128	153.048	0.588901	220.03	128.28	17662.4	15469.2	13576.9	18612.2	15932.7	17428
#1006	M154T238C128	154.061	0.586757	238.294	127.748	71186.7	68319.8	71063.1	66666.5	68067	67102.1
#1008	M154T230C126	154.122	0.579246	230.292	126.109	32395.5	62050	70893	35760.5	67161	39491.1
#1009	M155T26C128	155.07	0.589974	25.8039	128.384	5114.57	6007.7	8877	7519	8873	5996.38
#1010	M157T196C130	157.071	0.599619	195.756	130.356	151033	76356.9	64395.1	40143.1	117952	143296
#1012	M166T153C125	166.072	0.576025	153.391	124.712	9681.64	11674.5	9716.49	8615.05	17605	9604.67
#1015	M170T476C124	170.092	0.573878	475.586	124.035	2915.36	3693.98	3846.06	2599.89	3019.88	4270
#1016	M170T511C124	170.092	0.574952	510.689	124.267	4321.1	3458.26	4023.2	3712.67	4532.06	3509.48
#1017	M170T548C123	170.092	0.567433	548.096	122.642	2483	2459.79	2784.15	2596.78	1707.24	1995.89
#1018	M170T432C126	170.092	0.584075	431.946	126.239	14368.7	13141.7	16938.5	30676	16616.3	32692
#1021	M172T231C125	172.133	0.580319	230.808	125.322	13987.3	24929	17604.6	18003.1	18224.8	14361.7
#1022	M174T155C126	174.091	0.582465	155.2	125.686	13650.1	16453.4	25695	32368	14010.7	21417.1
#1024	M177T47C125	177.102	0.581392	47.4852	125.307	51039	72977	7560.7	38819.1	47184.6	35062.4
#1025	M179T274C127	179.004	0.587829	274.394	126.602	34054.8	33402.3	34626.8	35621.4	32742.8	34438.8
#1026	M179T239C125	179.045	0.581392	239.404	125.214	1722.68	2278.46	2794	2936.88	3136.87	2375.9
#1027	M179T536C126	179.128	0.586757	536.063	126.366	64380.1	63611.7	59204.1	57048.8	56291.8	51892.3
#1029	M182T49C125	182.075	0.581392	49.0834	125.073	9060.01	13033.4	8686.64	9179	11781.9	8748.66
#1031	M185T65C126	185.128	0.584611	65.241	125.627	116086	111417	223862	130273	121487	142372
#1032	M188T495C126	188.116	0.585684	494.64	125.726	3307.59	2093.14	2242.91	3209.27	2154	2860.24
#1033	M189T518C125	189.16	0.584611	517.869	125.451	20940.9	40626	18387.1	20018.8	35463	32378
#1034	M190T190C126	190.05	0.585684	190.461	125.643	29944.1	40298.2	58445	53823	41332.2	29913.6
#1035	M218T273C125	218.138	0.586757	272.89	124.828	12973.9	14136.8	13766	14247.3	15829.2	20120
#1036	M228T536C125	228.17	0.586757	536.063	124.516	14750	14452.9	12534.5	14819.9	12920.7	13586.1
#1037	M229T536C124	229.155	0.586757	535.776	124.487	12032.1	12662.5	13255.4	12161.8	9101.23	13613
#1039	M232T252C123	232.154	0.580319	252.241	123.034	45421.6	69082	40728	32768.7	60808	37668.1
#1041	M340T536C122	340.223	0.585684	535.889	122.03	9676.21	8486.22	9511.21	9952.16	10268.1	8185.62
#1042	M100T299C134	100.075	0.591582	298.606	134.036	123091	96720.3	73307.2	93251.8	81800.9	95431.8
#1046	M118T250C133	118.065	0.595869	249.675	132.739	4370.22	5391.96	5107.43	4759.46	4190.32	2959.72
#1047	M124T434C130	124.087	0.584074	434.313	129.505	9311	5262	3368.25	3323.2	3008.34	3578.95
#1048	M136T88C128	136.039	0.580319	88.3788	127.627	1.55562e+06	1.5437e+06	1.29113e+06	1.40727e+06	1.43261e+06	1.42861e+06
#1051	M136T230C128	136.112	0.579783	230.378	127.503	10601.9	8552.69	6537.54	7960.63	7133.78	7471.24
#1054	M139T47C127	139.086	0.579246	46.6364	127.153	8114.21	10063.3	20714	12849.8	14601.3	14734.8
#1055	M140T284C127	140.07	0.578173	283.747	126.842	9641.49	14693.8	8013.87	9930.65	12628	11953.9
#1056	M140T125C129	140.081	0.588901	124.578	129.195	25486	28432	19941.7	20537.9	18424.2	24496.6
#1057	M141T404C128	141.066	0.585684	404.251	128.415	1557.8	1743	1175	1566.67	1242.26	1470.8
#1058	M142T342C130	142.122	0.592654	342.266	129.863	5988.17	10803.6	8836.26	10765.6	7967.63	10249.3
#1060	M144T241C128	144.102	0.583538	241.265	127.721	7086.26	4844.15	6105.38	6807.49	6666.67	4781.48
#1061	M145T57C129	145.076	0.591046	56.7666	129.293	3069.18	4126.6	3563.05	4091.49	3694.49	5275.56
#1064	M146T299C129	146.081	0.591582	298.636	129.339	309350	295318	223941	270878	230682	304514
#1065	M146T460C129	146.081	0.589974	460.323	128.987	2592	1960.43	1927	1273.8	2260.61	1580.84
#1066	M146T349C130	146.092	0.594262	348.815	129.924	49029.6	63335.7	58422.9	62479.6	54305	54372.8
#1067	M148T27C130	148.075	0.594798	26.7044	129.901	8548.51	9469.61	12679.5	11794.5	8307.41	9025.73
#1068	M148T301C130	148.096	0.594262	300.917	129.782	27783.5	25178.5	24239.9	2235.02	9960.25	15462.9
#1069	M148T385C130	148.096	0.595334	384.552	130.016	4600.55	5568.19	5662.7	4534.01	4798.14	3032.82
#1070	M148T342C130	148.096	0.594262	342.301	129.782	3723.92	3332.71	5745	3841.86	2404	2771
#1071	M148T564C126	148.112	0.575488	563.547	125.681	2616.11	2740	3007	2184.26	1562.09	1621.05
#1073	M149T26C130	149.096	0.596405	25.9519	130.181	3913.71	5310.69	3508.74	4542.39	5864.57	3909.47
#1074	M150T174C127	150.077	0.581392	173.89	126.838	9935.39	11902.9	12801.8	10533.3	10637.4	11311.7
#1075	M150T182C129	150.091	0.592654	181.575	129.294	14051.7	13107.4	11768.5	11019.4	11697.7	12546.7
#1076	M150T154C129	150.112	0.59319	154.137	129.41	11161.9	13162.5	10406.7	10293.3	9899.85	10508.2
#1077	M151T101C130	151.061	0.595334	101.429	129.813	151499	153309	147971	157960	136011	135693
#1078	M151T177C130	151.061	0.595334	176.911	129.813	3596.29	4281.48	5002.15	4942.78	3109.93	3623.83
#1080	M151T134C130	151.122	0.596941	134.081	130.16	28178.8	34367.7	39242.2	38704.3	38604.6	28407.2
#1081	M152T280C128	152.07	0.588901	279.575	128.344	7983.26	5420	6773.89	12628	5957.26	6830.02
#1082	M152T258C129	152.07	0.591046	258.498	128.811	20727.4	21118.2	16106.9	14719.3	18158.7	16158.7
#1083	M152T537C128	152.07	0.586757	537.002	127.877	5337.7	4087.44	4295.89	4522.6	3696.89	3589.18
#1084	M152T307C129	152.082	0.592118	307.261	129.044	12439.2	11799.2	12172.9	11369.7	12226.4	10724.2
#1088	M155T338C130	155.081	0.595869	337.677	129.666	9910.13	10115.2	10485.3	10730	10587.4	13239.8
#1089	M162T245C129	162.022	0.59319	244.611	128.66	2802.74	2284.92	2310.6	3288.56	3144.09	3303.4
#1090	M164T174C129	164.053	0.595334	174.154	129.007	13403.1	13351.8	12953	12144.5	12095.1	12885.8
#1091	M166T41C125	166.05	0.578173	41.0689	125.178	223574	211104	115770	112929	96037.6	187586
#1094	M168T29C126	168.065	0.580856	28.9318	125.65	7861.67	11710.6	7751.72	12454.1	13940	18001
#1095	M170T365C127	170.092	0.586757	365.262	126.819	23682.7	23979.1	14458.6	20654.9	24903.3	41605
#1096	M170T468C128	170.092	0.589974	467.821	127.514	6827	2568.9	3618.79	3766.28	6414	3939.94
#1097	M170T388C125	170.092	0.580319	387.872	125.427	10355.9	25901	11079.4	13172.9	18501	22920
#1099	M171T138C126	171.088	0.583002	138.357	125.955	13137	11017.9	18363	10254.9	12222.4	15769
#1100	M172T121C128	172.091	0.592118	120.889	127.872	13839	7894.15	12962.6	21497	11031.8	10018.8
#1101	M172T485C127	172.108	0.588901	484.97	127.177	2575.47	3671	2298.44	4342	3897	3270.89
#1102	M173T219C126	173.092	0.581929	219.314	125.621	43445.6	38645.9	40828	29363.5	66647	66222
#1103	M176T390C126	176.066	0.585684	389.845	126.283	4024.07	2451.44	3859	3139.26	2561.42	4666.53
#1104	M176T373C128	176.128	0.594262	373.227	128.129	4079.36	3523.68	3211.34	3713	3015.37	2187.08
#1105	M180T377C128	180.102	0.59319	376.767	127.704	1849.94	2371.61	2919	2604.81	3059.91	1770.69
#1106	M181T196C126	181.072	0.584611	196.482	125.812	54813	26717.6	56483	38882.5	26151.6	50604
#1107	M182T160C127	182.096	0.588901	159.693	126.688	23640	13077.2	12374.6	23153	23557	14475.1
#1108	M185T48C127	185.103	0.589974	48.4007	126.781	42018.8	62053	33472.4	53592.3	41992.4	34858.9
#1109	M185T546C127	185.128	0.592118	545.906	127.24	4153.33	4388.52	2715.76	4983.49	3826.28	4290.8
#1110	M193T75C127	193.097	0.594261	74.5803	127.354	39872.1	41666.8	35857.6	32074.4	31371.6	41693.8
#1111	M198T29C126	198.058	0.589438	28.834	126.12	6943.09	14172	4904.01	7646.96	7772.86	7383
#1112	M203T525C128	203.15	0.60069	525.48	128.328	8827	2922.7	3489.71	2677.44	4555.37	4001.53
#1113	M203T513C127	203.15	0.596405	513.124	127.413	8558.86	8757.55	9914.03	9328.69	9768.07	10727.4
#1117	M215T150C127	215.102	0.594262	150.183	126.527	16697	7182.57	7157.3	4278.84	7615.05	3836.29
#1118	M217T385C125	217.154	0.587829	385.209	125.089	28995.7	32335.5	28700.9	27985.4	48358	29604.7
#1119	M229T414C126	229.118	0.594798	414.273	126.194	51223	37369	22898.1	23567.7	22902.7	26078
#1120	M232T32C125	232.027	0.589436	32.0248	124.971	70573.8	80183.7	82408.2	80392.3	69958.8	131959
#1123	M94T146C136	94.0396	0.596405	145.93	136.074	12719.2	11134.2	12679.9	12289.7	12361.7	9383.59
#1125	M100T229C137	100.075	0.604974	228.804	137.07	5807.79	5766.36	6266.31	6178.48	9333	6232.82
#1126	M110T31C136	110.06	0.604439	30.9255	135.584	86252.1	82089.3	104552	99474.7	95791.5	87633.1
#1127	M112T159C135	112.05	0.601762	159.267	134.74	5878.26	5238.22	5807.46	4573.21	6562.74	5458.59
#1128	M117T172C136	117.07	0.609256	172.135	135.832	6926.19	5822.09	5604.72	8089.88	8265.68	7490.32
#1133	M141T253C129	141.102	0.588365	252.599	129	6510.02	8612.73	7465.19	5894.37	10191.2	6470.17
#1134	M142T228C132	142.123	0.601762	228.425	131.859	15952	8320.45	5281.37	10006.1	8147.26	7662.57
#1138	M148T191C131	148.075	0.601762	191.284	131.422	12996.1	8006.49	8152.93	7990.11	10447	13424.9
#1139	M148T277C129	148.112	0.589438	277.195	128.728	6589.2	6952.69	6980.26	6628.84	5703.76	5788.3
#1141	M148T401C132	148.112	0.603368	400.797	131.77	4342.54	5889.37	5268.24	5475.62	6159.28	5612.26
#1142	M148T423C132	148.112	0.604439	423.074	132.004	5419.08	5342.68	5649.15	5734.41	7310.91	6351.44
#1143	M148T468C132	148.112	0.604974	467.918	132.121	6172.54	4962.93	6208.67	7797.52	7311.58	9570.93
#1144	M148T109C132	148.112	0.603904	108.587	131.887	8355.55	6341.09	6973.65	7650.38	10081	6257.97
#1145	M148T694C133	148.112	0.607116	694.477	132.588	7073.71	7467.83	7200.73	7475.2	8278.33	9237.56
#1147	M148T236C132	148.112	0.60658	235.881	132.471	9129	6450.95	11346.8	8316.93	8773.63	6319.7
#1149	M148T658C132	148.112	0.604974	657.95	132.121	7298.25	8462.33	7874.02	9326.1	8190.58	10520.4
#1150	M148T521C132	148.112	0.604439	520.55	132.004	7833.31	9238.97	8396.78	8040.9	9071.95	9319.48
#1151	M148T274C131	148.133	0.600691	273.839	131.184	1868.58	1402.9	1747	1560	1275.65	1926
#1153	M151T146C130	151.061	0.596941	145.693	130.164	2.09253e+06	1.94462e+06	2.01337e+06	1.93536e+06	1.91295e+06	1.83785e+06
#1154	M151T220C128	151.086	0.586757	219.764	127.941	12552.6	11869.3	12136.5	9873.19	7686.84	12093
#1155	M152T269C131	152.057	0.601762	268.992	131.148	1580.5	3385	2243.24	1294.56	1439.23	2136
#1156	M152T146C130	152.064	0.598548	146.076	130.447	118002	102900	123212	121380	119121	113135
#1158	M152T503C131	152.07	0.601762	502.788	131.147	2206.76	2265.32	2845.03	3422.13	3661.24	3588.89
#1159	M152T623C131	152.07	0.600691	622.691	130.913	2116.23	2300.62	3069.46	2956.29	4267.57	2718.26
#1160	M152T716C131	152.07	0.603368	715.863	131.497	2669.36	3684.25	3869.84	3771.98	4832.5	3391.13
#1161	M152T684C131	152.07	0.603368	683.575	131.497	3807.8	3986.43	4528.1	3567.97	3795.94	3950.43
#1162	M152T604C132	152.07	0.603904	603.542	131.614	2790.73	2095.72	2713.33	2749.57	3487.16	2316.26
#1163	M152T642C131	152.07	0.602297	642.434	131.263	2749.31	3693.54	2768.03	2779.94	3272.22	2916.39
#1164	M152T576C131	152.07	0.603368	576.043	131.497	4758.41	4984.56	3843.58	4151.37	3835.45	4558.11
#1166	M152T434C131	152.07	0.601762	434.341	131.147	2182.82	1806.16	2322.95	2409.2	2461.34	2599.91
#1168	M152T554C131	152.07	0.601762	553.574	131.147	3455.68	4701.57	4058.79	3340.73	5968	3861.46
#1169	M152T320C131	152.07	0.601762	320.264	131.147	1324.23	907.424	1775	1649.07	1003.88	1751.48
#1170	M152T50C131	152.07	0.602833	49.6889	131.38	24584	24979.3	18915.2	23874.5	24212.1	22796.3
#1171	M152T401C132	152.07	0.604974	400.799	131.847	1844.66	1714.23	2183	1937	2360	1954.15
#1173	M152T471C131	152.07	0.601762	470.745	131.147	2292.91	2876.93	3514.12	3594.51	3826.77	3140.78
#1174	M152T650C131	152.07	0.603368	650.382	131.497	3023.08	3761.9	3428.39	3698.87	3857.85	3747.31
#1175	M152T711C131	152.07	0.602833	711.009	131.38	3104.37	4062.6	3869.84	3772.03	4822.01	5183.87
#1176	M152T615C131	152.071	0.602833	614.821	131.38	5047	2236.02	4306	2350.32	3785.24	2453.32
#1177	M152T496C131	152.07	0.602833	495.782	131.38	3400.58	2463.98	2849.3	2113.86	3240.51	2450.97
#1179	M152T242C131	152.107	0.599084	242.498	130.561	4716.98	7392.73	7188.27	6301.52	6965.23	8486.63
#1180	M152T188C131	152.107	0.602833	187.697	131.378	12516.6	14129.2	6882.66	15701.1	10061.2	11286.1
#1181	M153T210C130	153.04	0.598548	210.099	130.382	40728.1	44702.1	41836.9	42217.2	47623.7	37970.6
#1182	M153T301C131	153.04	0.600155	300.639	130.732	9410.24	8008.46	9268.21	8579.26	8269.81	8133.4
#1184	M153T270C131	153.066	0.600155	269.889	130.73	4965.39	4533.72	4679	4227.52	4443.35	4320.14
#1185	M153T122C132	153.066	0.604974	122.351	131.78	28450.6	29704.7	27022.9	29239	21757.1	29984.9
#1187	M153T140C131	153.102	0.599619	140.2	130.611	8569.15	6927.28	7457.73	9737.39	7898.77	7239.5
#1188	M154T241C130	154.05	0.598012	240.744	130.199	24380.9	21059	21212.1	22495.2	23369.4	20513
#1189	M154T112C130	154.053	0.597477	112.281	130.082	23869.1	21529.2	18451	23755.4	20180	22079.3
#1190	M154T254C131	154.086	0.599619	253.969	130.547	10078.8	6568.2	9515.94	5395.76	6856.86	6515.49
#1192	M155T239C130	155.045	0.597477	238.785	130.018	25233.1	25306.6	22660.4	26789.8	27217	24072.5
#1194	M156T112C130	156.064	0.599619	112.132	130.42	166458	163670	161479	167601	158290	152664
#1195	M156T159C131	156.064	0.600691	159.156	130.653	15945.8	13937.8	14434.3	12934.7	12183.1	13604.6
#1197	M156T456C132	156.076	0.607116	456.015	132.049	1522.52	1505.35	1497.86	1904.11	1996.75	1109.63
#1198	M157T196C131	157.072	0.600691	196.046	130.589	75371.7	84058.8	69621	57281.6	56734.6	73864.8
#1199	M158T225C130	158.027	0.600155	224.593	130.413	15394.7	16153.3	18207.5	19608.8	14427.4	16077
#1200	M158T36C130	158.096	0.598548	35.5354	130.059	10354.5	6957.76	19707	12644.9	10352.8	9941.05
#1201	M158T257C131	158.118	0.603904	257.153	131.222	499425	486002	479899	473856	464858	455733
#1202	M158T205C132	158.129	0.60551	205.472	131.57	26383.4	38467.6	44971	43891.1	47179.4	28354.4
#1203	M160T141C131	160.075	0.601226	140.723	130.519	5460.27	4500.19	4480.91	5378.89	4915.62	5320.81
#1204	M160T95C130	160.097	0.598548	95.095	129.937	56924.5	50716.7	51146.5	55683.2	51278.4	46638.6
#1205	M160T254C131	160.096	0.601762	253.59	130.634	8055.02	9317.26	6966.1	7843.87	6834.75	6266.33
#1208	M161T153C130	161.071	0.598012	152.773	129.762	7605.63	7212.29	7737.05	8264.69	8272.19	6789.66
#1211	M162T228C131	162.076	0.603368	228.397	130.864	70236	70767.2	67115.7	67862.4	62819.1	66792.9
#1213	M163T85C130	163.123	0.601226	84.8722	130.338	43356.3	40012.9	37983.7	63172	72722	43175
#1214	M170T563C126	170.092	0.583538	563.344	126.123	2720.41	3145.74	4322	1479.13	2635.64	3013.49
#1218	M175T535C127	175.144	0.59051	534.746	127.369	9502.08	7874	7892.11	13955	6434.43	8391.33
#1219	M177T57C128	177.102	0.59319	57.1826	127.85	6983.46	14589	7559.54	8743.65	12166	16196
#1220	M182T33C130	182.081	0.605509	33.0457	130.261	7542.22	14260.4	10382.5	10827.4	10242.1	7787.34
#1221	M184T41C126	184.06	0.587829	41.0041	126.367	94820	115182	78939.3	66461.7	74064.6	153069
#1222	M185T82C129	185.103	0.600691	82.0563	129.084	28693	41069	45891	63540	21869.1	21491.9
#1223	M202T105C129	202.053	0.60176	104.531	128.599	8059.28	8385.84	7775.06	6039.77	6234.44	8478.38
#1224	M203T349C126	203.139	0.591046	349.311	126.268	63932.3	124250	123183	65617.9	108717	71866.2
#1228	M229T293C125	229.155	0.588901	293.376	124.942	260773	379312	241400	232976	395391	391452
#1229	M229T377C128	229.154	0.602833	377.149	127.897	2265.94	3441.22	4842	3465.89	3014.67	5382
#1231	M232T252C128	232.154	0.606045	252.265	128.488	106947	111056	111675	61319.7	52268.1	57868.8
#1232	M248T313C127	248.149	0.600155	313.288	126.797	3352.18	4424.75	3836.24	4150.88	2835.69	5022.35
#1234	M265T217C126	265.118	0.598012	216.638	125.934	88946.4	77138.9	85330.9	75069.8	123795	66487.5
#1235	M286T205C125	286.201	0.596405	205.005	125.153	40194	51488.3	117471	86915	38760.5	70844.5
#1236	M88T291C140	88.0752	0.607651	291.021	139.712	14085.7	17427.6	13694.6	12672.6	19660.5	20613.2
#1237	M95T198C138	95.0123	0.607651	197.943	138.476	36559.7	42695.3	32429.2	33054.6	28101.5	33000
#1238	M99T448C137	98.9838	0.602833	448.198	136.75	6537.77	6206.37	7013.35	9069	8227.68	5638.25
#1239	M108T81C136	108.044	0.60551	81.1266	136.081	22970.7	17819.3	19663	25854.6	21616.6	17451.3
#1240	M110T146C134	110.035	0.596941	145.891	133.905	44394.2	41967	45912.9	45582.5	47931.8	41292.1
#1241	M110T296C136	110.06	0.607116	296.206	136.184	161164	136556	132739	163658	155935	138215
#1242	M110T81C136	110.06	0.60658	81.0984	136.064	22348.7	35448	32681.1	27571.9	24694.6	40577
#1243	M110T424C136	110.071	0.607116	423.908	136.183	6942.43	6243.94	6887.99	6213.79	4795.55	6159.96
#1244	M110T460C137	110.071	0.610327	460.292	136.903	2785.95	2380.3	1914.53	1506.66	2156.47	2553
#1245	M124T198C134	124.039	0.60551	197.943	134.263	43333.4	32227.8	27913.5	29423.6	29832.3	26309.2
#1246	M124T123C135	124.05	0.609256	123.239	135.092	170002	142456	150148	165888	168625	159659
#1249	M126T65C133	126.091	0.600155	65.2892	132.876	48206.1	35691.3	27182.3	52423.1	39426.6	51777.2
#1250	M133T172C134	133.088	0.60658	172.135	133.655	10692.1	10564	11522.7	12719.5	12178.3	10897.1
#1252	M137T220C133	137.071	0.607116	220.29	133.435	17455.3	15283.3	19008.6	31652	15118.2	20096.1
#1253	M137T40C133	137.107	0.607116	39.6633	133.432	22380.5	23010.2	30235.1	28976.1	25343.2	28426.5
#1254	M141T316C134	141.04	0.609256	316.251	133.585	12432.7	10497.4	10333.5	12563.1	10959.6	9618.14
#1255	M141T200C132	141.138	0.603368	199.969	132.286	10853.8	8648.1	8239.15	14049.4	6936.02	14253.4
#1256	M142T89C132	142.086	0.604439	89.4677	132.448	30065.5	20852.3	17232.9	21806.2	17143.5	32513.9
#1257	M146T249C130	146.06	0.593726	249.421	129.809	5879.67	7938.14	6674.2	8731.8	6619.79	6951.4
#1258	M146T369C130	146.117	0.595869	369.004	130.273	16714.9	23133.2	17730.3	16543.6	22667.7	19971
#1260	M148T172C132	148.112	0.604974	172.071	132.121	548112	519061	543837	548144	545366	534868
#1261	M148T575C132	148.112	0.604974	575.481	132.121	11680	7215.86	13555.5	10666.7	12236.4	8578.85
#1262	M148T621C132	148.112	0.604974	621.087	132.121	7719.74	7269.13	9372.51	7097.28	7442.5	9453.28
#1263	M148T505C132	148.112	0.604974	505.258	132.121	7993.98	7086.37	7563.81	7737.34	8391.13	10241
#1264	M148T671C132	148.112	0.60551	671.318	132.238	7880.63	8590.64	8349.53	8059.8	9241.23	9413.63
#1265	M148T439C132	148.112	0.604439	439.372	132.004	6525.67	6152.42	5875.67	5385.99	6371.36	7161.84
#1266	M148T36C133	148.112	0.607115	35.589	132.588	6771.48	3987.77	4416.57	6455.96	5785.88	5035.26
#1267	M148T718C133	148.112	0.607116	717.512	132.588	6916.72	5951.97	6506.88	7163.82	7464.81	7703.48
#1268	M148T226C132	148.112	0.60658	225.662	132.471	7194.64	9715.77	10543.3	11255.3	8439.4	10876.8
#1270	M149T121C131	149.046	0.598012	121.204	130.535	25393.1	18860.1	23253.9	26024.8	27672	24908.3
#1271	M150T123C133	150.029	0.607651	122.873	132.57	28166	27916.2	22289.7	29047.5	22073.7	22060.1
#1272	M150T37C132	150.055	0.607116	36.5035	132.452	49224.8	48086.8	40757.5	39168.9	52365.3	50137.6
#1273	M150T172C132	150.118	0.60658	172.3	132.33	3963.51	2766.86	2892.88	3133.87	3095.39	3732.83
#1276	M152T316C133	152.009	0.608186	316.314	132.551	12291.4	13440.4	12744.4	12261.2	13876.5	12561.3
#1278	M152T457C131	152.07	0.602297	456.774	131.263	3409.73	2644.24	3228.63	2595.42	2869.59	3912.82
#1279	M152T706C132	152.071	0.603904	706.023	131.614	2735.08	2674.5	3864.43	3772.7	4565.34	5428.75
#1280	M152T296C132	152.071	0.60551	296.206	131.964	726296	770372	796812	774974	765884	713198
#1281	M152T226C132	152.07	0.607116	226.338	132.314	5569	7114.81	9210.9	7006.78	6948.35	8854.73
#1282	M152T451C132	152.07	0.603904	451.284	131.614	3418.28	2723.3	2444.8	2952.03	3404.8	2821.8
#1283	M153T80C132	153.066	0.60551	80.2253	131.897	3.52145e+06	2.74419e+06	3.22788e+06	3.16653e+06	3.18058e+06	3.35817e+06
#1284	M153T243C132	153.066	0.607651	242.666	132.363	5121.96	7344.11	6302.73	4711.34	3540.68	5890.62
#1285	M153T16C132	153.066	0.60551	15.6803	131.897	1562.78	1929.17	1669.4	2500.26	2836.27	2619.08
#1286	M153T639C132	153.066	0.60551	639.406	131.897	1365.34	2016.56	1444.53	3021.39	2563.93	1777.81
#1287	M153T679C132	153.066	0.60551	678.706	131.897	1820.75	1977.61	2631.07	2837.89	2210.16	2146.57
#1288	M153T700C132	153.066	0.606045	699.618	132.013	1905.86	2291.63	2653.6	2340.65	2139.78	1878.13
#1289	M153T138C132	153.066	0.60658	138.075	132.13	12453.5	9150.39	14547.5	15117.1	11826.9	14813
#1290	M153T97C132	153.066	0.60658	97.1017	132.13	84786.3	76167.1	89689	75742.4	93082.6	81590.6
#1291	M153T593C132	153.066	0.604974	592.896	131.78	2301.44	1563.64	2581.19	2368.17	2947.85	2601.66
#1292	M153T660C132	153.066	0.606045	660.485	132.013	3703	2833.4	2705.07	2267.82	2289.28	2160.99
#1293	M153T567C132	153.066	0.604974	567.171	131.78	1974.6	1981.24	2052.1	2295.94	2040.47	2243.26
#1294	M153T545C132	153.066	0.606045	544.813	132.013	1227.27	2454.02	1590.05	2302.88	3052	2691.66
#1295	M153T459C132	153.066	0.604974	459.354	131.78	1497	2132	955.075	1215.64	1705	1255.48
#1297	M153T264C132	153.102	0.608186	264.209	132.477	2141.64	7133	3622.91	3070.7	2692.47	3518.06
#1299	M154T159C132	154.025	0.606045	159.31	131.95	31849.7	29575.7	30459.6	28179.5	29809.9	28447.8
#1300	M154T81C132	154.069	0.607116	80.5704	132.18	254576	228991	229015	226939	228087	234543
#1301	M154T126C132	154.086	0.608186	125.929	132.412	25679.1	19299.3	22389.5	25823.8	18369.1	18768.9
#1302	M155T106C132	155.056	0.60658	106.059	131.999	14287.6	8055.07	18818.4	17802	21976.2	7597.33
#1303	M155T133C132	155.056	0.607116	133.03	132.115	32428.2	26715.2	34202.8	32483.6	29047.8	36774.3
#1304	M155T46C132	155.056	0.607116	45.796	132.115	5485.31	4816.93	5324.14	6222.95	5061.48	6575.97
#1305	M155T150C133	155.081	0.609792	149.712	132.696	14031.6	15250.7	12497.5	12988.4	13273.8	12514.2
#1307	M155T283C131	155.082	0.602297	282.513	131.065	5724.03	3479.65	5775.59	2779.64	9988.42	5925
#1308	M155T94C132	155.118	0.606045	93.877	131.878	7579.7	5491.38	3818.21	8924	3334.53	3805.1
#1309	M156T423C132	156.076	0.606045	422.917	131.816	5480.94	6082.06	5342.62	6102.16	7103.14	6322.04
#1310	M156T475C132	156.076	0.60658	475.009	131.933	2367.42	2379.13	1269.19	1934.82	2062	2768
#1311	M156T580C132	156.077	0.607116	580.255	132.049	3393.38	2635.34	2326.55	2447.24	1028.98	1912.64
#1312	M156T562C132	156.076	0.608186	562.33	132.282	1328.97	2085.58	2501	1248.44	1243.57	1505.67
#1313	M156T388C132	156.076	0.607116	387.866	132.049	6301.15	4449.77	1437.52	4609.21	5547.32	6065.46
#1314	M156T370C132	156.076	0.606045	370.019	131.816	6181.89	3320.48	3143.38	6440.02	5064.52	5073.49
#1315	M156T400C133	156.102	0.609792	400.405	132.63	46250.7	41205.8	44771.5	46839.2	45056.3	40272
#1316	M156T240C132	156.113	0.607116	240.289	132.047	10249.4	9721.83	11583.6	8484.13	10447.6	9671.44
#1317	M156T161C132	156.138	0.607116	160.982	132.045	7830.36	7740.71	7314.57	6599.84	7826.52	7568.84
#1318	M157T299C132	157.061	0.608721	299.067	132.335	46307.9	45784.7	58953.9	50047.6	16338.7	46218.5
#1319	M157T467C132	157.061	0.606045	467.471	131.753	2161.15	1707.36	1823.18	1641.32	1979.35	2032.83
#1320	M157T125C132	157.097	0.60551	125.492	131.635	18110.6	21061.5	17782.9	14359.6	19733.5	20325.1
#1321	M158T342C132	158.117	0.609256	342.205	132.385	10021.5	14414.2	12652.7	7589.9	13135.2	12403.9
#1322	M158T169C132	158.118	0.608186	169.26	132.152	1523.94	1745.51	2191.56	1815.36	2382.96	1898.23
#1323	M158T486C131	158.129	0.604974	486.457	131.453	7580.53	9552.47	9916.82	8900.68	9776.74	9696.44
#1324	M160T291C132	160.097	0.608186	290.572	132.029	2.80023e+06	2.74845e+06	2.90071e+06	2.79133e+06	2.80757e+06	2.77751e+06
#1325	M160T438C131	160.097	0.603904	437.818	131.099	1221	1986	1490.23	1496.21	2086.97	1726.03
#1326	M160T411C132	160.097	0.606045	410.968	131.564	2295	2996.16	2750.83	1990.69	1118	1832.97
#1327	M160T355C131	160.097	0.603368	354.523	130.983	3006.41	3247.18	2545.99	3358.67	2992.35	3397.51
#1328	M160T327C132	160.108	0.607116	326.616	131.796	1945.74	2389.25	3533.28	2380.23	3033.88	1682.33
#1329	M160T290C132	160.111	0.608186	290.341	132.028	101210	97496.4	109632	103211	101211	100823
#1330	M161T50C132	161.071	0.607651	49.9108	131.853	14684.5	17652.7	17908.8	22969	18001.3	20152.3
#1331	M162T190C131	162.055	0.604974	190.461	131.214	117674	103905	124921	104996	123544	113396
#1332	M162T29C131	162.055	0.604974	28.8416	131.214	17417.1	19702.6	31666	16570.3	17763.4	18515.6
#1333	M162T95C131	162.055	0.604439	95.0807	131.098	5514.72	8273.78	7240.52	7942.23	7195.86	8891.29
#1334	M162T255C131	162.055	0.60551	254.933	131.33	6784.19	5169.7	7677.36	5271.12	5788.85	6547.32
#1335	M162T291C132	162.101	0.608721	290.85	132.024	25851.5	20573.7	23911	22174.2	17764.1	17563.3
#1336	M162T277C132	162.112	0.610327	276.597	132.371	5325.29	5841.07	4707.55	4800.95	5107.64	6353.1
#1337	M163T115C131	163.086	0.604439	115.402	131.036	15268.7	14041.3	11144.4	11036.2	16523.1	13991.5
#1340	M164T241C132	164.107	0.611397	240.653	132.484	6518.02	5122.84	5260.91	5925.04	5926.9	4984.42
#1341	M165T246C132	165.054	0.609256	245.875	131.965	4327.93	3951.13	5073.88	3548.77	4199.1	4216.01
#1342	M166T179C132	166.072	0.610327	179.452	132.138	700881	686956	726094	716179	716377	713622
#1343	M166T200C132	166.072	0.610327	200.3	132.138	40134.8	41875.8	41197.4	37818.8	38885	54053.3
#1344	M166T223C134	166.072	0.619954	222.515	134.223	14773.8	14746.8	14431.8	17499.5	28593	17016.8
#1345	M167T239C131	167.045	0.60658	238.652	131.272	2895.45	2686.1	3659.79	2524.96	2700.24	2992.81
#1346	M167T123C132	167.056	0.608186	122.697	131.619	2.80066e+06	2.69237e+06	2.7396e+06	2.7711e+06	2.8134e+06	2.66875e+06
#1347	M167T160C129	167.072	0.596405	159.718	129.069	26410.8	26035.6	28903.4	30956.3	30320.4	29691.8
#1348	M167T48C132	167.085	0.607651	48.4576	131.502	37244	30745.1	33747.6	42951.7	34911.6	41100.5
#1349	M167T101C132	167.084	0.608721	101.166	131.733	9933.58	14525	11060.5	13257.1	12694	15951.9
#1351	M167T138C132	167.086	0.609792	137.846	131.965	20790.8	25459	20803.2	31875.9	32463	36246.7
#1353	M169T316C132	169.036	0.608186	316.251	131.508	358011	358933	355506	365990	342868	359777
#1354	M170T316C132	170.039	0.609256	316.314	131.684	22215.6	20975.4	19079.6	20783.5	19342.9	20539.3
#1357	M172T230C129	172.133	0.597477	229.92	129.027	23076.1	30219	21566.3	39162	40653	24596
#1360	M176T373C131	176.128	0.606044	373.164	130.67	4062.11	8767	3410.44	4335.78	7208	5387.33
#1361	M177T47C132	177.102	0.610327	46.8402	131.543	51613.8	112591	59759.6	65062.8	99789	46101.5
#1363	M179T319C131	179.118	0.606045	319.157	130.52	7606	5167	4906	2591.28	2125.61	4041.14
#1365	M183T238C130	183.076	0.604439	238.378	129.984	7618	11374	5029.1	7595.93	5374.55	5918.15
#1366	M184T147C131	184.064	0.610327	147.168	131.203	7612.45	10815.7	18327	10305.3	8274.22	9059.12
#1368	M185T60C130	185.103	0.606045	60.1415	130.234	49716	56345	28481.8	40528.2	52864	28442.3
#1369	M185T64C131	185.128	0.608186	64.4862	130.693	206126	302237	184981	369210	306070	154197
#1371	M189T579C132	189.159	0.615141	578.604	132.003	1324.13	2094	1674.19	1782	1124.62	948.961
#1372	M190T191C129	190.05	0.599619	190.525	128.633	49426.6	40298.2	38434	43553.9	41332.2	60338
#1373	M198T29C128	198.058	0.598548	29.4853	128.069	8635.14	9049.36	18173	15165	7074.42	9323
#1374	M200T160C130	200.107	0.609256	160.379	130.278	2059	2571.99	2919	1574.36	1902.12	3636
#1375	M203T376C130	203.139	0.608186	376.142	129.93	2667.63	3388	1494.91	1977.74	1645.34	2424.13
#1380	M207T56C127	207.058	0.597477	55.6204	127.495	11726.9	21213	20009	14121.8	12827.5	12836.9
#1381	M207T151C129	207.058	0.603368	151.117	128.753	5750	4177	3578.92	3106.6	2814.69	4900.13
#1382	M217T385C129	217.155	0.607651	385.187	129.307	52146.3	48775.3	39187.6	68750	35070.4	37370.8
#1384	M232T32C126	232.027	0.595869	31.5655	126.335	163278	80169.1	82393.2	85739.6	82399.5	133176
#1385	M248T183C129	248.164	0.609256	183.206	128.72	30302	18431.1	12368.8	15223.8	13711.4	18250.2
#1386	M250T132C126	250.18	0.598548	132.48	126.406	144320	276611	261016	155505	152152	309222
#1387	M264T88C127	264.196	0.604974	87.6715	127.421	280685	222537	203705	211211	256735	415871
#1388	M290T383C127	290.16	0.604974	382.828	126.874	3146.46	4866.48	5043.63	6267	4414.11	2895.51
#1391	M109T504C139	109.076	0.619954	503.646	139.191	2566.71	2309.92	2954.57	2438.98	2182.88	2078.88
#1392	M110T108C138	110.035	0.616746	107.728	138.348	80350.3	85204.3	77496.2	75526.1	82001	81033.4
#1394	M118T241C137	118.065	0.613002	241.047	136.556	6182.05	6958.98	5287.94	5782.07	5863.99	7031.08
#1395	M124T180C135	124.05	0.610862	179.65	135.448	10662	10704.7	9399.04	10193.2	9769.83	11461.7
#1396	M124T479C137	124.087	0.617815	478.797	136.986	16360.2	17571.4	17537	16420.6	15143.6	14913.4
#1397	M124T539C137	124.087	0.617815	539.269	136.986	15948.8	12729.8	13314.7	13214.7	11438.9	11134.4
#1398	M124T415C137	124.087	0.617815	414.719	136.986	48146.2	45429.3	46939.2	43730.9	23300	42021.4
#1400	M124T505C137	124.087	0.61835	504.673	137.105	19475.4	19893.8	20133.4	21043.8	18084.1	17643.4
#1405	M139T120C136	139.037	0.61835	120.205	135.741	18709	20784.8	22134.9	24356.9	17864.8	24650.6
#1406	M139T125C136	139.098	0.618885	124.588	135.853	66027.8	54795.8	52181.5	53911	52955	59041.4
#1407	M148T41C134	148.039	0.611397	41.0689	133.528	74624.3	67673.4	121215	78086.3	65610.5	73229.8
#1408	M148T15C132	148.112	0.60658	14.5697	132.471	5208.86	4534.49	6459.6	7651.95	5732.49	7206.31
#1409	M148T197C132	148.112	0.60551	197.203	132.238	41872.3	39009.1	36179.1	51532.1	45736.5	38535.9
#1410	M148T689C132	148.112	0.606045	689.065	132.354	6949.61	7382.68	7632.85	7369.91	8524.59	9311.61
#1411	M148T534C132	148.112	0.604974	533.94	132.121	9200.32	9946.34	8378.08	9981.94	10134.9	12613.4
#1412	M148T654C132	148.112	0.604974	653.867	132.121	6993.93	8742.46	8750.22	9767.17	8995.3	9910.42
#1413	M148T395C132	148.112	0.604439	395.42	132.004	3800.3	4553.57	5559.4	4750.61	5995.48	5474.71
#1414	M148T484C132	148.112	0.606045	483.897	132.354	8465.38	6608.51	8294.69	7991.97	7871.63	8947.65
#1415	M148T459C132	148.112	0.60551	459.355	132.238	6114.38	4509.01	5552.88	7579.78	6961.16	7683
#1417	M149T153C135	149.046	0.617281	153.315	134.741	2665.47	2901.24	2828.82	2877.95	2530.34	3282.02
#1418	M152T31C132	152.07	0.603904	31.2455	131.614	453919	475478	452211	469675	432851	478943
#1419	M152T538C132	152.07	0.603904	538.273	131.614	8771	4076.76	4739.81	4345.16	4027.53	4238.18
#1422	M152T608C132	152.07	0.604439	607.679	131.73	3207.88	1628.75	2679.51	3053	3806.16	2825.86
#1424	M152T508C131	152.07	0.601762	508.204	131.147	2206.22	2576.96	3012.84	3316.61	3765.24	4397.58
#1425	M152T564C131	152.07	0.602297	563.966	131.263	3859.49	3895.68	4022.08	4829.49	3801.06	3512.9
#1426	M152T593C132	152.07	0.603904	592.827	131.614	3196.03	2773.42	3533.11	3604.88	3464.62	3761.21
#1427	M152T680C131	152.07	0.602833	679.777	131.38	4056.07	3993.51	4667.54	3613.54	2991.57	4016.13
#1428	M152T407C132	152.07	0.604974	407.451	131.847	2072.31	2538	2014	1897.91	1469.49	1620.34
#1429	M152T47C134	152.082	0.613537	46.5277	133.712	26521.3	18972.2	22633.3	22918.8	28047.5	42777
#1432	M153T113C132	153.066	0.60551	113.21	131.897	43978.8	46609.5	52922.6	45550.3	43056.3	42840.7
#1433	M153T716C132	153.066	0.604974	716.249	131.78	2259.1	2200.51	1995.01	1699.39	2185.23	2201.27
#1435	M154T55C131	154.086	0.603368	54.9285	131.363	14497.8	16148.6	13590.5	10838.8	11963.1	10673.4
#1436	M155T220C131	155.081	0.603368	220.132	131.298	110686	113540	110522	106443	121244	103607
#1437	M155T184C134	155.129	0.616746	184.32	134.206	9819.07	8064.32	12018.2	9579.63	12588.4	10845.2
#1438	M156T450C132	156.076	0.607116	450.187	132.049	2123.32	1365.39	1154.83	1850.16	1946	1549.24
#1439	M157T150C133	157.097	0.612467	150.314	133.147	9687.35	11264.9	9334.73	13099	7989.62	7550.16
#1440	M157T256C134	157.097	0.616746	256.179	134.077	6183.71	7577.6	6972.47	6934.46	6327.35	7327.43
#1441	M158T304C133	158.092	0.610862	304.417	132.735	11366.1	10250.9	9622.09	10643.1	10898.1	8779.88
#1443	M158T209C132	158.128	0.606045	208.753	131.686	24785.1	46639.5	33581.7	46771.6	39626	44210.4
#1445	M160T359C134	160.108	0.616211	359.473	133.77	10229.5	18399.7	15253.3	12720.4	17192.4	12432.5
#1447	M160T222C133	160.133	0.613002	221.948	133.072	56636.7	59684.2	56959.3	60464.9	57504.9	60950.1
#1448	M161T168C131	161.107	0.601762	167.652	130.573	4077.93	3899.28	6438.04	5095.84	4281.72	5167.23
#1449	M162T55C131	162.055	0.604439	54.5942	131.098	11283.9	10379.8	9895.15	8589.7	11132.7	12196
#1450	M162T241C133	162.055	0.611932	240.937	132.723	7061.41	5826.51	8876.13	5209.7	7541.66	6770.93
#1451	M162T258C131	162.076	0.604439	258.382	131.096	14201.5	11253.1	11431.8	8622.14	12021.5	7857.75
#1453	M162T347C134	162.113	0.616746	347.172	133.763	4.20799e+06	4.34716e+06	4.64206e+06	4.54643e+06	4.79632e+06	5.2437e+06
#1454	M162T384C133	162.112	0.614607	384.377	133.299	21987.8	18545.1	14023.9	19387.5	19522.4	17716
#1455	M162T431C134	162.112	0.615676	431.243	133.531	5710.03	5651.39	6484.69	5526.73	8214.48	7117.79
#1457	M162T410C134	162.112	0.615676	409.871	133.531	8975.93	8753.81	9629.73	9717.31	9250.9	9568.17
#1458	M162T449C134	162.112	0.615676	449	133.531	4381.84	4521	5986.84	4456.39	3219.39	5449.05
#1459	M162T462C133	162.112	0.614607	462.203	133.299	4221.66	4553	4052.66	3393.69	4391.66	4021.14
#1461	M162T313C133	162.112	0.613537	313.261	133.067	4158.95	4979.26	3139.38	4980.62	3340.23	5368.57
#1463	M162T477C133	162.112	0.615141	477.182	133.415	3460.55	3887.38	4239.87	3618.83	4432.83	3515.93
#1464	M162T417C133	162.113	0.615141	416.559	133.415	7354.1	7258.35	9055.93	9809.83	5880.64	8804.05
#1467	M162T347C134_2	162.127	0.616746	346.673	133.762	155293	166093	174185	174416	180839	195325
#1469	M164T212C133	164.107	0.614607	211.623	133.18	7385.03	7485.75	6162.27	6184.65	10002.8	11780
#1470	M164T347C134	164.118	0.61835	347.131	133.99	33247.7	41902.8	35235	32107.4	34416.7	28066.9
#1472	M166T40C132	166.05	0.611932	40.4874	132.487	1.34404e+06	1.43452e+06	1.40417e+06	1.35556e+06	1.29684e+06	1.31865e+06
#1473	M166T154C134	166.072	0.616746	153.523	133.528	142698	135988	129959	133218	135674	129659
#1474	M166T369C133	166.086	0.614607	368.953	133.064	7564.23	7571.75	7120.59	9046.65	8613.25	8647.05
#1475	M166T262C133	166.085	0.615676	261.962	133.296	5059.69	5516.88	5287.07	5169.57	5114.88	5414.89
#1477	M166T161C131	166.122	0.606045	160.82	131.209	1440.99	2199	2730.72	1882	1214.18	1980
#1478	M167T152C133	167.056	0.612467	151.509	132.545	9368.83	11829	12284.2	10258.9	8847.51	12680.3
#1481	M168T272C132	168.065	0.612467	272.312	132.488	3937.11	3052.57	3441.95	2668.6	2869.75	3843.42
#1483	M168T37C133	168.124	0.613537	37.3855	132.716	13822.2	17360.8	13536.7	18103.5	13832	11779.9
#1485	M169T99C134	169.073	0.61835	99.4814	133.704	5716.84	14666.1	6153.61	6183.36	9200.96	6860.23
#1486	M170T198C133	170.06	0.615676	198.006	133.071	100907	96858.4	89803.2	99469.6	96933.7	90572.7
#1487	M170T249C133	170.06	0.613537	249.115	132.608	6062.47	6263.17	6003.77	5205.63	6386	5526.67
#1489	M170T228C133	170.063	0.616746	227.526	133.302	8370.39	8274.95	8453.96	7517.29	6960.34	5676.98
#1492	M170T512C134	170.092	0.617815	511.636	133.531	34121.9	35803.4	36300.9	33073.8	33701.7	33540.4
#1493	M170T542C134	170.092	0.617815	542.086	133.531	23316.9	24256.6	25572.3	22384	21577.7	20152.8
#1494	M170T607C134	170.092	0.619954	607.358	133.994	3639.44	6474.2	2615.28	4358.07	4128.54	3541.33
#1495	M170T579C134	170.092	0.618885	578.508	133.763	28018.5	31732.5	29407	30180.6	28280.7	18378.4
#1496	M170T433C134	170.092	0.618885	433.391	133.763	131742	127997	124773	127813	123385	126110
#1497	M171T306C134	171.076	0.619954	305.694	133.939	18523.5	21278.8	18831.9	21544.4	17626.1	20154.8
#1499	M173T34C132	173.085	0.612467	34.1013	132.214	38045.6	41073.3	41285.2	49979.3	48319.8	45772.5
#1502	M177T104C134	177.066	0.621023	103.842	133.851	7635.89	8342.95	7420.98	7548.68	10193.5	10063.8
#1503	M181T112C133	181.072	0.616746	112.275	132.728	23129	25606.4	24616.7	23160.5	24308.4	22414.3
#1504	M181T19C132	181.072	0.615676	18.9378	132.498	2784.66	3844.4	1946.22	5160.53	3272.55	4812
#1505	M181T711C133	181.072	0.61835	711.207	133.073	3300.79	4132.05	2905.72	4680.67	3417.59	5326.3
#1506	M181T683C133	181.071	0.617815	682.632	132.958	3363.14	3300.87	3270	2419.95	3849.35	4757.51
#1507	M181T669C133	181.072	0.619954	668.623	133.418	2904.49	3077.52	2653.54	3784.43	4366.52	3985.5
#1508	M181T651C132	181.072	0.614607	651.104	132.267	2281.39	1303.63	3832.83	3447.79	3468.43	2540.37
#1511	M193T81C132	193.097	0.614607	81.0766	131.714	66496.7	52012	121760	99750	102611	69088.7
#1513	M202T105C130	202.053	0.609256	104.548	130.201	8678.11	8384.51	11894	16809	9640.46	8477.09
#1515	M203T530C130	203.15	0.607651	530.052	129.815	3798.32	6175	8223	3421.51	4422.95	4037.28
#1516	M204T298C129	204.123	0.60551	298.201	129.32	404661	205180	339313	236377	244678	212402
#1517	M206T565C131	206.152	0.612467	565	130.728	5693.96	7514.06	6035.03	5609.7	4236.71	2049.75
#1518	M212T289C131	212.103	0.613002	289.478	130.623	39846.1	34181.6	42551.5	34424.1	40565.8	42330.8
#1519	M215T442C132	215.016	0.619419	442.497	131.886	7757.72	14261	6215.27	7398	8448.14	11852
#1520	M229T361C131	229.154	0.615676	361.415	130.622	16105.9	24139	17642.5	24204.5	15501.4	20191.8
#1521	M230T293C130	230.158	0.613537	293.348	130.137	41096.9	37840.4	51867.2	31154.4	33750.7	37839.6
#1522	M232T252C128_2	232.154	0.606045	252.265	128.488	106947	111056	111675	61344.1	53857.2	57868.8
#1523	M244T243C130	244.154	0.612467	243.285	129.506	14920.2	17340.1	18139.5	15276.6	16017.6	30533
#1525	M264T62C131	264.196	0.621022	62.3905	130.801	1029117	452420	544009	565587	622183	731866
#1526	M276T388C129	276.144	0.612467	387.996	128.732	32415	18146.6	17107.2	18716.4	33033	20027.7
#1530	M96T419C143	96.0679	0.626367	418.992	142.563	1794.97	1926.36	2644.9	2348.01	2859.81	2294.5
#1532	M109T395C140	109.076	0.622092	395.258	139.671	7731.64	8214.13	6929.78	6669.26	7262.36	7865.25
#1533	M109T411C140	109.076	0.621558	411.119	139.551	3818	6771.56	820.458	6507.66	5986	4632.9
#1534	M109T367C140	109.076	0.62423	367.031	140.151	10276.5	12726.3	8272.3	14569.1	11551.4	14370.2
#1535	M115T212C139	115.039	0.62423	212.234	139.407	6871.61	15010	6898.55	5413.54	6444.25	8882.33
#1536	M117T172C136_2	117.07	0.609256	172.241	135.832	6926.19	6565.04	5881.67	8089.88	8265.68	7494.76
#1538	M124T343C137	124.087	0.619954	342.746	137.46	50511.1	21799.5	62020.3	48957.5	56089.2	51853.6
#1539	M125T283C138	125.071	0.623696	283.375	138.19	26749.3	29525.9	22888.1	30352.3	25037.3	24816.6
#1540	M126T316C135	126.029	0.608721	316.251	134.778	2758.9	3811.5	3092.73	3468.68	2740.77	3248.1
#1541	M126T394C138	126.102	0.624764	393.66	138.323	6915.32	6381.17	6073.18	8232.46	11186.3	7398.75
#1542	M126T425C138	126.102	0.623696	425.263	138.086	4415.75	3650.49	4932.22	3399.94	4938.94	5362.57
#1543	M126T372C138	126.102	0.622627	372.11	137.85	17140.5	16165.2	19698.6	15909.7	14019.1	15647.2
#1544	M136T90C137	136.039	0.623695	90.0812	137.167	33708.5	23424.5	19696.7	27606.7	24313	21984.2
#1545	M137T230C137	137.096	0.62423	230.337	137.194	4702.94	3812.18	6716.92	6478.85	7483.36	7013.5
#1546	M142T228C136	142.123	0.622627	228.278	136.431	15284.5	10118.2	10428.4	13884	11776.2	13451.2
#1548	M149T179C133	149.045	0.609792	179	133.106	19525.7	23808.5	25426.1	20271	23323.1	25393.3
#1552	M154T625C137	154.123	0.630641	625.237	137.298	2441.45	3228.99	2780.09	2263.96	2320.94	2490.4
#1553	M154T636C136	154.122	0.626367	636.057	136.368	2981.5	2690.07	3635.37	3665.86	3346.46	3224.05
#1554	M154T447C137	154.123	0.627436	446.886	136.6	3016	2261.03	2628.74	2376.61	3580.54	1746.8
#1556	M156T120C136	156.064	0.623161	120.092	135.54	324062	334260	350683	379992	355543	368205
#1557	M156T141C135	156.064	0.621558	141.427	135.191	32648.2	33333.8	28948.1	25186.7	12328	28192.3
#1558	M160T409C135	160.133	0.622092	408.668	135.046	3008.8	3164.15	3656.2	2659.01	3279.66	5073.75
#1559	M160T377C135	160.133	0.622627	376.543	135.162	410304	366466	403481	378520	428606	496024
#1561	M161T39C135	161.107	0.622092	39.4753	134.985	36394.4	40397.5	40736.6	47616.7	45584.1	41196.6
#1564	M162T155C135	162.127	0.623161	154.673	135.154	1657.54	2093.07	1412.5	2317.22	4274	1897.83
#1565	M162T376C136	162.139	0.625299	376.374	135.617	3848.06	3140.26	3402.27	4066.01	3229.23	3583.95
#1566	M163T59C135	163.086	0.624764	59.4454	135.443	38308.5	39522.2	44138.4	43276.3	31171.7	32170.9
#1567	M163T169C134	163.122	0.618885	168.765	134.166	2004.06	2250.6	2457.1	3108.36	1889.97	2337.93
#1569	M164T264C135	164.07	0.62423	263.798	135.267	3357.03	3524.49	3723.65	2725.8	3437.02	2676.7
#1570	M164T26C135	164.07	0.621023	25.9222	134.573	16079.9	20139.3	21230	18978.7	19157	19792.6
#1571	M164T168C136	164.107	0.625833	168.166	135.613	10040.7	13243.6	10543.5	9993.49	11780.9	9466
#1572	M166T245C135	166.052	0.625299	244.721	135.381	5740.51	7590.18	6109.72	6000.14	7631.34	6452.96
#1574	M166T228C135	166.086	0.623161	227.772	134.916	20204.2	20583.6	22234.2	21907.3	20617.1	20321.5
#1575	M166T94C135	166.086	0.621558	94.3357	134.569	17696.4	19375.7	25250.6	21452.2	23993.4	13371.2
#1577	M167T236C136	167.081	0.626367	235.606	135.552	15476.9	16628.1	21079.1	18332.5	14692.7	18177.2
#1579	M167T148C133	167.086	0.612467	148.255	132.544	17111	14392.1	16127.7	14182.2	17225.3	19002.5
#1580	M167T695C135	167.154	0.625299	695.302	135.317	900.891	2436	1550.58	1069.64	831.145	1728.7
#1581	M168T352C134	168.065	0.620489	352.137	134.223	25134.1	30563.1	28026.7	25337.6	29853.7	27510.9
#1582	M168T288C135	168.066	0.622092	288.169	134.57	4290.38	3479.7	4662.63	3683.75	3676.33	3933
#1583	M168T222C135	168.102	0.625299	221.809	135.262	12684.2	13063	11717.1	9605.4	12460	12159.3
#1585	M169T45C134	169.073	0.619419	44.9381	133.935	15461	12781.4	13697.7	11829.8	14242	13653.9
#1586	M169T276C135	169.097	0.623696	276.381	134.858	3622.36	4138.72	3739.54	3683.11	3076.75	2995.19
#1589	M170T369C135	170.092	0.623161	368.748	134.687	243699	231366	243713	226931	196602	202396
#1590	M170T395C134	170.092	0.622092	394.952	134.456	125363	92222	118379	120347	117213	118905
#1591	M170T455C134	170.092	0.618885	455.341	133.763	14604.5	14767.4	12918.3	15700.7	16995.6	14476.5
#1592	M170T306C134	170.092	0.618885	306.38	133.763	7958.97	12734.3	12898.9	12534	11879.1	8819.99
#1593	M170T631C134	170.092	0.621023	631.386	134.225	2075.99	2608.55	2042.15	2440.8	4580	1899.93
#1596	M170T653C134	170.092	0.619954	652.576	133.994	1755.29	1941.3	1849.63	1404	1124.91	2098.63
#1597	M170T256C134	170.117	0.621023	255.667	134.223	4100.72	5487.44	6880.72	4748	5033.46	6683.27
#1598	M171T283C135	171.076	0.62423	283.375	134.863	795090	815437	763657	756917	758641	737824
#1599	M171T159C135	171.087	0.623696	158.987	134.747	48113.9	48670.2	50696.4	43621.2	38001.2	43486.6
#1601	M171T176C135	171.088	0.625299	175.621	135.093	13265.9	13210.1	15034.3	13790.5	11344	11588.7
#1602	M172T53C134	172.071	0.621023	52.5537	134.116	14146.1	16014.7	20816.1	14488.1	18286.3	18385.2
#1603	M172T284C135	172.079	0.625299	283.664	135.038	59031.4	59247.8	59520.4	57247.4	59260.9	56792
#1604	M172T486C135	172.108	0.626367	486.219	135.268	21287	19580	18341.6	18758.2	19754.6	5704.42
#1606	M175T213C134	175.071	0.622627	212.56	134.301	84784.5	86376.6	77733.3	84174.8	88452	87496.7
#1607	M175T386C135	175.071	0.625833	385.589	134.992	7074.85	6001.62	7605.06	8716.87	7642.91	8952.64
#1610	M176T213C135	176.074	0.62423	212.674	134.593	6317.69	7131.15	7201.69	8210.4	9400.32	4974.17
#1611	M177T251C132	177.138	0.610327	251.368	131.541	5840.81	5933.51	4518.95	4805.38	1685.13	9143
#1613	M180T173C134	180.088	0.621023	173.421	133.697	4195.67	5132.82	3533.53	4055.53	4579.54	3525.27
#1614	M181T48C134	181.072	0.62423	48.4576	134.338	1.82624e+06	2.05161e+06	1.68545e+06	1.78359e+06	2.00425e+06	1.86888e+06
#1615	M181T616C134	181.071	0.622627	616.375	133.993	1768	1834.41	1652.71	1523.95	1914.49	1230.28
#1617	M182T231C134	182.067	0.622092	231.03	133.829	9412.36	9929.51	9797.12	9163.88	8518.6	9165.11
#1618	M183T279C134	183.051	0.622092	279.108	133.781	7422.34	9492.52	8405.15	9662.72	9932.17	35589.3
#1620	M188T250C133	188.07	0.618885	249.675	132.856	22855	19615.3	9723.74	17589	12285.5	12206.1
#1622	M196T90C132	196.097	0.614605	89.7207	131.587	36215.1	18876.1	25961.3	48549.2	42363.6	42904.5
#1623	M198T29C134	198.058	0.626367	29.4446	134.022	13904.2	10889.6	26266	13249.1	14946.1	19387
#1624	M199T122C134	199.082	0.624229	121.683	133.522	26974.4	22948.3	26238	36707	21821.8	14038.3
#1625	M199T115C132	199.108	0.618885	114.605	132.377	18466	12530	16763.9	12423	21712	14209.4
#1626	M203T349C131	203.139	0.612467	349.394	130.844	84384.1	182536	155110	180187	86587.6	85960.2
#1628	M203T487C130	203.15	0.608186	486.646	129.929	109973	62054.2	56647.2	55971.5	59358.4	101996
#1629	M204T312C131	204.134	0.613537	311.578	131.034	17588.7	21364.8	19114.6	29967	34870	19667.7
#1633	M229T293C132	229.155	0.623161	293.319	132.21	680856	332232	403932	653004	650564	389510
#1634	M230T270C131	230.138	0.61835	270.483	131.159	3323.75	3586.57	4832	3355.43	2886.56	3571.88
#1635	M241T406C132	241.13	0.625299	405.935	132.304	5100.57	1359.73	4879.81	5756.26	5031.9	5378.7
#1637	M250T132C131	250.18	0.621023	132.318	131.152	381194	211203	201678	225954	385441	246525
#1638	M260T280C131	260.149	0.621023	279.697	130.899	24617.6	43485	29844.2	24165.2	28529.9	44747
#1639	M264T87C130	264.196	0.616746	87.0457	129.901	271569	245055	448837	266045	256735	306327
#1641	M84T535C147	84.0804	0.634912	534.711	146.815	6560.49	6840.35	5468.56	5444.28	4626.32	3417.68
#1642	M96T372C142	96.0677	0.625299	372.192	142.32	10077.1	9648.38	10771.9	8102.61	9871.29	8830.82
#1643	M96T396C142	96.0678	0.625299	395.713	142.32	4196.97	3764.41	4254.98	4327.53	4405.89	3475.93
#1644	M96T435C143	96.068	0.626367	435.41	142.563	1951.98	2668.9	1779.2	2947.66	1833.14	1541.67
#1645	M99T449C143	98.9838	0.629572	448.978	142.815	9550.52	9854.21	8360.64	9240.21	9812.01	7715.31
#1646	M103T347C140	103.039	0.618885	347.121	139.78	117183	130190	122981	112146	126560	130808
#1647	M104T305C142	104.07	0.630641	304.775	142.285	39809.5	37169.6	21039.4	36424.5	33277	27591.7
#1648	M109T432C139	109.076	0.618885	432.225	138.951	8632.16	8312.23	7968.74	8217.44	8551.39	8444.48
#1649	M109T380C140	109.076	0.62423	380.312	140.151	5030.02	7189.3	8911.95	5591.84	4955.33	6949.83
#1651	M124T97C140	124.075	0.632777	96.6149	140.305	20209.4	17604.1	24397.6	20254.2	19110.4	22288.7
#1652	M124T437C137	124.087	0.61835	437.09	137.105	63179.8	57529.5	56576.8	56998.4	52968.4	55357.3
#1654	M124T581C137	124.087	0.61835	580.834	137.105	14799.9	13590.4	13503.9	14675.5	13402	12871
#1655	M124T386C137	124.087	0.617281	386.454	136.868	15369.8	16718.2	8099.15	14285.5	15585.7	16462.7
#1656	M124T526C137	124.087	0.618885	526.391	137.223	16674.3	14933.5	17214	16394.4	15239.4	14224.5
#1657	M124T472C137	124.087	0.618885	471.818	137.223	14242	16493.1	14318.8	11892.9	12235.1	12403.1
#1658	M124T405C137	124.087	0.617815	404.974	136.986	23546.3	26990.3	25138	43728.6	23289.9	21782.4
#1659	M124T452C137	124.087	0.617815	452.252	136.986	7471.41	5745.22	7287.92	6352.62	7080.42	4981.07
#1660	M124T370C137	124.087	0.616746	370.35	136.749	13661.5	11494.8	12799.4	12438.4	12639.7	12459.4
#1661	M124T557C137	124.087	0.618885	557.232	137.223	12785.1	13180.3	11291.6	11011.4	11549	11414.1
#1662	M125T73C137	125.107	0.617815	73.0695	136.883	22734	24192	16841	23623.1	13248.6	19134
#1663	M126T28C139	126.055	0.629038	28.4786	139.274	13982.6	13225.6	13541.5	13148	12594.7	15626.5
#1664	M130T535C140	130.086	0.633845	535.228	139.942	18230.2	21402.7	20142.7	6227.14	18120.7	15704.1
#1668	M139T169C139	139.039	0.634912	168.584	139.376	1958.5	1349.07	1926.27	2156.08	1720.22	2541.43
#1670	M143T304C139	143.081	0.632777	304.211	138.578	23956.6	21765.3	16191.4	21955	22067.3	20944.2
#1671	M148T41C138	148.039	0.633311	41.0041	138.314	124980	109011	98537.8	117651	105004	121175
#1672	M151T239C138	151.05	0.630641	238.595	137.513	7686.98	6739.57	6955.77	7688.24	6623.35	7202.96
#1673	M153T24C137	153.054	0.630641	24.2419	137.372	2690.59	3428.97	3023	1745.22	2612.2	2424
#1674	M153T113C139	153.066	0.639716	113.408	139.348	15614.5	14204.6	18403	18865.8	15732.2	12602
#1675	M154T89C135	154.05	0.618885	89.396	134.744	35430.2	35093.3	41924.8	40489	46235.1	33637.1
#1676	M154T230C137	154.122	0.629572	230.314	137.066	272789	239121	276984	290862	288585	281247
#1677	M154T576C137	154.123	0.629572	575.663	137.066	6588.06	6772.67	7372.73	7476.18	5695.01	7283.06
#1678	M154T528C137	154.123	0.629038	527.766	136.949	4701.03	3837.48	4836.26	5454.77	4961.2	5186.88
#1679	M154T675C137	154.123	0.627436	675.293	136.6	2713.21	3692.77	3183.15	2041.51	3079.22	4086.45
#1680	M154T504C137	154.123	0.629038	503.924	136.949	3326.51	2538.27	3672.83	1934.2	3410.54	3646.57
#1681	M154T703C137	154.122	0.629572	703.43	137.066	3174.91	3063.25	2705.9	3717.83	2938.92	3941.09
#1682	M154T657C137	154.123	0.630641	656.979	137.298	2148.05	3396.88	2423.76	4230.88	3942.5	3695.71
#1683	M154T551C137	154.123	0.629038	550.554	136.949	4014.71	4784.66	5271.23	4871.84	6633.97	5383.46
#1684	M154T476C137	154.122	0.628504	476.018	136.833	2071.48	3139.4	2830.58	5107	3605	2919.22
#1685	M154T411C137	154.122	0.629572	411.002	137.066	2346.88	1890.02	2153.91	2064.42	1432.06	2492.21
#1686	M154T15C137	154.122	0.630641	15.0759	137.298	2156.06	2092.54	5026	1571.29	3126.7	2092.48
#1687	M154T715C137	154.123	0.627436	714.833	136.6	2407.6	5379	2967.14	3716.45	2536.17	3038.66
#1688	M154T273C137	154.122	0.628504	272.89	136.833	1327.46	1826.32	1859	2687	2034	1189.35
#1689	M156T29C137	156.048	0.629572	28.6766	136.936	16677	14350.5	15199	14255.9	17469.8	16484.9
#1692	M163T169C138	163.042	0.634912	169.475	137.645	1501	1314.64	1058.09	1217.97	1198.06	843
#1695	M166T48C137	166.05	0.632777	48.3743	137	80686.2	984893	75620.6	63607.9	67709.9	65862.8
#1696	M166T223C134_2	166.072	0.619954	222.867	134.223	13953.7	14746.8	14773.4	15860.5	14357.8	17722.2
#1697	M166T321C134	166.086	0.619954	320.869	134.222	1523.68	1167.77	939.926	1011.99	1567	1940
#1698	M167T337C136	167.081	0.626902	337.432	135.668	3060.19	2761.83	1597.83	3712.3	2625.41	633.126
#1699	M167T125C134	167.093	0.618885	124.995	133.932	453005	397102	387151	396365	410253	414526
#1700	M167T711C136	167.154	0.626367	711.01	135.548	2487	1889.75	1424	2715	1244.66	1483.21
#1702	M167T664C136	167.154	0.629038	663.543	136.126	2785	851.468	1350.09	2527	755.794	1024.95
#1703	M168T28C136	168.065	0.628504	28.4058	135.957	95141	95796.8	89800	96778.8	92871.5	97563.7
#1704	M168T59C134	168.065	0.617815	59.3447	133.645	13343.4	9986.93	15383	12753	19383.5	14539.9
#1705	M168T80C136	168.101	0.629038	79.9548	136.071	7802.34	10681.8	21164	6826.3	7913.03	14526.5
#1706	M169T105C136	169.097	0.630641	104.691	136.36	6772.22	6297.83	7412.64	38793.6	4684.48	6811.61
#1707	M169T48C136	169.097	0.628504	47.7209	135.898	32077.5	21285.7	25569.9	22421	22295.6	29853.1
#1708	M169T177C136	169.133	0.628504	176.501	135.896	2436.65	3075.28	5225.84	4320.4	4368.38	4128.11
#1710	M170T147C136	170.081	0.629572	146.662	136.073	9040.71	9517.35	10792.7	8502.16	6044.52	15146.5
#1711	M170T427C134	170.092	0.619419	427.318	133.878	133090	132809	138897	134015	128249	123396
#1712	M170T604C134	170.092	0.619419	603.826	133.878	3518.72	5896.1	3672.26	4520.13	4206.27	12090
#1715	M170T477C134	170.092	0.617815	476.816	133.531	28877.7	28850.9	25081.5	29333.2	28187	29624.5
#1716	M170T343C134	170.092	0.617815	342.746	133.531	97142.3	82808.8	88868.6	87644.1	84292.3	86092.8
#1719	M172T120C135	172.091	0.626367	120.372	135.269	67002.1	52419.5	86187.6	77904.3	68876.1	78642
#1720	M172T507C135	172.108	0.626902	507.077	135.383	2688.6	3420.88	2486.44	2275.35	2960.77	2244.99
#1723	M174T305C136	174.124	0.631709	304.951	136.311	3.40307e+06	3.12348e+06	2.54276e+06	3.24439e+06	3.16616e+06	3.02957e+06
#1724	M174T286C136	174.113	0.632243	286.195	136.426	4332.57	6111.57	4874.5	5320.2	4830.45	4251.4
#1725	M174T393C136	174.123	0.631709	393.458	136.311	654.246	1044.55	1461.38	1469	931.716	1457
#1727	M175T244C136	175.057	0.631709	243.503	136.26	7565.44	5792.1	7430.4	5232.95	7593.58	6240.44
#1728	M175T243C135	175.071	0.625299	242.646	134.877	8672.29	7579.64	5320.48	6549.98	7511.94	5964.39
#1729	M175T277C136	175.123	0.630107	277.234	135.911	21899	18623	17297.7	17819.5	18297.6	15936.4
#1730	M175T534C136	175.144	0.632777	534.467	136.486	70972.1	70527.2	65058.5	65841.7	69308.3	63435.9
#1732	M175T596C137	175.144	0.633311	596.168	136.601	3498.44	2932.18	2450	2128	3294.63	2603.57
#1733	M175T416C136	175.144	0.632777	416.229	136.486	1743.56	1151.16	2555.04	4615	997.267	1876.74
#1734	M176T168C135	176.07	0.626367	167.796	135.055	1547.62	1229.79	2019.93	2747	1801.31	1438.12
#1735	M176T305C136	176.128	0.632777	304.951	136.433	24563.8	19078.9	18511.4	16631.8	21285.4	19981.8
#1736	M177T237C135	177.066	0.62797	237.018	135.348	14457.2	14554.2	14735.2	16456.3	15092.1	14156.1
#1737	M177T94C133	177.065	0.618885	94.4379	133.39	10769.6	11895.4	12024.2	10471.1	12601	11404.4
#1738	M177T160C134	177.066	0.621558	159.782	133.966	3419.85	3222.78	2085.72	2431.8	2866.11	2895.88
#1740	M178T368C136	178.059	0.630107	367.656	135.757	23053.1	22080.3	21622.9	22827.5	22619.2	22116.9
#1741	M178T161C135	178.068	0.628504	161.336	135.411	1509.76	2019.62	2767.31	3414.6	3172.71	1937.75
#1744	M179T239C135	179.045	0.62797	238.785	135.246	30049.2	24050.3	28584.8	27574.8	27454.2	27026.5
#1746	M180T138C136	180.088	0.631709	137.808	135.998	93361.6	109937	93262.2	80259.1	96451.9	88327.7
#1747	M180T190C135	180.088	0.628504	190.396	135.308	19063.9	41715	43909	29829.8	30736.6	51981
#1748	M181T196C136	181.072	0.630107	196.38	135.603	438728	384172	383912	353718	357659	355002
#1749	M181T694C134	181.072	0.623696	694.117	134.223	4065.26	3526.94	4391.3	4908.71	4619.37	4989.62
#1750	M181T661C133	181.072	0.619954	661.008	133.418	2779.98	2466.8	4151.78	4935.67	2790.52	2956.18
#1751	M181T19C133	181.072	0.617815	18.7123	132.958	3221.98	1867.01	3219.26	5234.09	4007.65	5239.67
#1753	M181T719C134	181.072	0.622627	718.636	133.993	3128.76	4111	2905.72	4680.67	4437.22	4087.06
#1754	M181T220C135	181.072	0.628504	219.802	135.258	13243.5	15789.6	10907.2	10596	11585.3	9465.74
#1755	M182T160C135	182.096	0.626367	159.748	134.747	142270	138958	147871	154083	148638	147990
#1756	M182T108C135	182.095	0.628504	107.532	135.207	6295.35	8382.09	6608.39	9601.75	9388	7732.55
#1757	M182T121C136	182.096	0.631175	120.546	135.782	13189.9	11330.5	36079.1	37567.3	21119.1	41531.3
#1758	M183T46C136	183.088	0.630641	46.0289	135.618	11527.7	12289.7	12073.7	12223.9	9261.28	9550.55
#1759	M183T96C136	183.113	0.632777	96.3639	136.076	33457.3	35070.3	43086.7	45600.4	36643.5	39252.2
#1761	M184T41C136	184.06	0.633311	41.0041	136.144	1.08608e+06	904129	900411	891496	923585	989454
#1762	M184T139C136	184.097	0.634912	139.011	136.487	19746	19622.8	20219.7	19386.2	18986.8	18373.9
#1763	M185T25C136	185.081	0.630641	24.8396	135.521	3910.11	3034.36	5098	3238.96	3300.54	5729.33
#1765	M186T252C135	186.076	0.626367	252.217	134.555	6391.19	7874.74	10196.9	6093.23	8634.47	5503.48
#1768	M193T75C135	193.097	0.629038	75.2136	134.807	67179.5	86774.5	122532	77685.6	79558.1	133039
#1769	M193T141C131	193.097	0.612467	140.634	131.256	36566	31809	13270.4	36752	16420.3	17725.2
#1774	M204T349C135	204.142	0.632776	349.37	135.143	13133.6	11561.3	12595.2	11958.6	13222.1	9420.34
#1775	M204T489C134	204.153	0.628504	489.491	134.23	8375.61	9646	4862.43	7094.34	6109.43	7294.71
#1776	M207T43C134	207.059	0.627436	43.3889	133.888	17734.7	37269	20551.5	16949.3	23703.3	19645.9
#1777	M209T239C134	209.055	0.627436	238.853	133.812	6392.67	8840.41	14344	8767.98	8408.74	9266.1
#1778	M213T48C134	213.098	0.629572	48.2341	134.117	23673	40288	26643.8	28625.9	48152	25717.5
#1779	M215T442C133	215.016	0.62423	442.065	132.91	12245.8	17048	11872	6729.19	7601.51	14665
#1780	M217T385C132	217.155	0.621023	384.75	132.152	52617.7	48801.8	54835.7	95235	72721	79044
#1781	M218T384C135	218.158	0.634912	384.412	135.072	11443	6573.2	4892.41	6992.79	4127.91	6501.43
#1782	M224T232C134	224.128	0.632243	231.594	134.301	18457.6	14323.6	17785.3	27842	20769.2	19074.1
#1783	M229T353C133	229.155	0.626367	353.039	132.89	19197.9	35918	16643.2	24193.8	14244.4	30448
#1785	M232T32C132	232.027	0.623161	31.649	132.121	113820	106071	107544	113421	214787	199491
#1786	M236T170C135	236.164	0.63598	170.25	134.712	7366	12110	9411.86	7295.87	14929	5626.92
#1787	M264T63C133	264.196	0.631709	62.5167	133.052	608636	1069759	529059	565490	693575	677436
#1789	M265T217C132	265.118	0.626367	216.756	131.905	100317	105544	107494	110706	96342.7	189854
#1790	M276T388C133	276.144	0.63064	387.705	132.551	23944.6	21638.4	19732.4	19468.6	28940.5	20122.4
#1791	M290T383C131	290.159	0.626367	383.445	131.36	8585	6646.14	12835	6599.12	10006	4977.92
#1792	M95T219C145	95.0602	0.637047	219.273	145.167	30178.9	22065.1	24292.2	22180.9	19854.1	26195.7
#1795	M96T283C142	96.0676	0.624764	283.388	142.198	13338.5	13866.4	12210.6	12209.9	11405.2	10804.3
#1798	M109T219C143	109.076	0.63598	219.314	142.789	5739.85	5744.31	6457.23	9177.37	6284.81	7367.9
#1799	M121T169C141	121.028	0.635979	168.77	141.341	1853.53	2418.96	965.841	1154.31	3408	2224
#1800	M132T81C140	132.081	0.634912	80.7817	139.99	14736.4	42217	36347.5	32681.8	48938.4	46765.6
#1801	M137T219C140	137.071	0.634912	219.061	139.544	38259.5	36765	36438	31444.7	33777.7	36297.3
#1803	M141T97C139	141.102	0.632777	96.6059	138.737	8829.38	6291.57	9008.57	8887.98	7003.01	7983.13
#1804	M144T190C140	144.044	0.64185	190.461	140.488	75729.1	86919.5	79220.2	73481.6	82511.6	74796.8
#1806	M154T616C137	154.123	0.628504	615.751	136.833	3006.67	2715.21	2897.85	2949.36	2716.87	3401.21
#1807	M154T451C137	154.123	0.630107	451.069	137.182	2884.51	2275.65	2207.63	2751.4	3580.48	2680.23
#1808	M155T219C138	155.081	0.634912	219.175	138.162	58031.5	58587.5	50529.1	55793.6	51218.3	49965.2
#1809	M158T535C138	158.117	0.633311	535.118	137.611	1341.8	1077.67	749	1355.23	509.05	1004
#1810	M159T503C138	158.95	0.634912	502.788	137.905	1122.55	1339.11	1014.77	1240.94	1715	1050.7
#1811	M159T310C139	159.113	0.638115	309.74	138.59	2325.81	2049.06	1788.58	1842.43	3405.88	3012.66
#1812	M163T135C137	163.123	0.633311	134.811	137.293	11753.8	31586	12628.5	14049.5	8773.85	16356.8
#1814	M165T76C137	165.066	0.633845	76.0537	137.29	16840.8	9049.36	19137.4	15064	13221	13332.8
#1815	M165T59C138	165.066	0.634912	59.1458	137.522	18868.4	19459.6	29504.6	23855.6	16131.5	13021.2
#1817	M166T85C136	166.086	0.627436	84.5516	135.842	26913.5	25563.9	20291.4	29327.7	46420	20583.2
#1818	M166T168C138	166.122	0.639716	167.673	138.498	14782.9	11248	14121.2	14385.1	14873.1	14487.1
#1821	M168T258C138	168.077	0.637047	257.688	137.805	18338.6	18448.3	14151.9	15940	19033.3	23185.4
#1823	M169T42C136	169.134	0.627436	42.0212	135.665	26279.9	75034	53238	25167.2	41033	33349.5
#1824	M170T82C138	170.08	0.636514	81.5376	137.573	104428	93155.5	93616.3	72912.2	60734.4	51707.2
#1825	M170T49C138	170.08	0.637047	48.657	137.689	106690	122324	114361	101259	111614	107243
#1826	M170T179C138	170.092	0.636514	178.623	137.573	21323.1	19852.8	18594.3	21052.5	22573.5	21010.9
#1827	M170T150C136	170.092	0.627436	149.572	135.611	16734.8	20215.9	20766.5	17652.4	19287.6	21610.7
#1828	M171T121C135	171.088	0.625833	120.608	135.209	1.2072e+06	1.25374e+06	1.26369e+06	1.28397e+06	1.18047e+06	1.29906e+06
#1829	M171T150C135	171.087	0.62423	150.367	134.862	42288.2	48155.8	40417.9	42013.4	40548.8	36476.5
#1830	M172T190C138	172.039	0.640249	190.461	138.269	104665	89290.9	104784	101144	110865	91639.1
#1833	M172T113C136	172.094	0.629572	112.519	135.961	13728.9	13241.9	25335.4	19928.1	27283.2	21622.2
#1834	M173T219C137	173.092	0.634912	219.273	137.058	520263	484668	455324	484069	401404	463815
#1835	M173T242C137	173.092	0.634912	242.369	137.058	28593.5	26661.1	27133.9	29955.1	29855.1	29549.2
#1836	M173T403C136	173.128	0.631175	403.393	136.25	2009.68	2679.6	1954.37	2076.97	1283.04	1475.74
#1837	M174T155C137	174.091	0.634912	155.326	137.004	223214	225620	233790	237844	244870	236020
#1838	M174T195C138	174.149	0.638649	195.198	137.807	29599.4	37321.4	32139.5	39714.9	34659.6	39426.3
#1839	M175T262C135	175.071	0.62797	262.325	135.453	4264.01	4372.61	4240.53	3916.89	5040.4	5853.37
#1841	M175T506C137	175.119	0.63598	505.681	137.178	12831.4	11370.4	10503.8	11638.3	9466.07	10663.3
#1842	M175T528C137	175.119	0.633845	528.307	136.718	2560.6	2890.13	2494.53	1831.26	1954.74	2843.43
#1843	M175T401C137	175.144	0.633845	401.416	136.716	2259.1	1684.12	1301.57	2598.79	1419.51	804.212
#1844	M175T429C137	175.144	0.635446	429.078	137.062	2278.67	1889.9	1260.44	1556.18	1548.49	1691.72
#1845	M176T390C138	176.066	0.638115	389.597	137.588	28751.4	33424.9	35736	31987.2	32860	33580.1
#1846	M176T159C138	176.107	0.638115	158.95	137.586	5419.1	5564.04	5920.42	5760.82	5323.56	5954.05
#1847	M176T383C138	176.103	0.639182	382.785	137.816	6650.25	5416.33	6765.65	7594.88	4621.02	6378.85
#1848	M176T435C138	176.103	0.640783	435.444	138.161	2050.81	1395.25	2038.25	1763.11	1761.03	888.893
#1849	M176T184C138	176.128	0.639716	184.289	137.93	11322.6	6014.3	9307.34	8808.58	8279.73	8612.4
#1850	M176T546C137	176.148	0.633845	546.238	136.663	5006.44	2942.68	2855.21	3017.66	2450.25	2570.85
#1851	M177T57C136	177.102	0.632777	57.4881	136.382	32069	19400.9	21105.2	33271	19313.9	15802.9
#1852	M178T340C137	178.107	0.634378	339.639	136.674	2573.99	2991.11	2494.01	3353.3	3206.51	4037.98
#1853	M178T353C137	178.107	0.63598	353.178	137.02	15006.3	15154.3	13274	13881	13734.5	14028
#1855	M178T404C137	178.107	0.636514	403.959	137.135	1920.38	2019.99	1425.17	2371.39	1998.04	1792.58
#1857	M178T171C137	178.134	0.638115	171.426	137.478	4427.63	3818.62	5133.8	4178.55	4600.54	5381.48
#1858	M179T22C138	179.07	0.638649	21.9555	137.544	1677.14	1978.58	5394	2519.21	1612.32	4632
#1859	M179T211C138	179.081	0.642384	211.314	138.348	14279.9	19649.2	19490.4	15959.5	16010.7	20520.6
#1860	M179T96C138	179.081	0.642917	96.042	138.463	6849.77	4288.85	5566.35	5924.61	5653.88	4884.99
#1861	M179T55C138	179.118	0.639716	55.1219	137.772	11521.1	10824.4	12560.4	13660.3	11369.1	13921.8
#1862	M179T80C137	179.118	0.636514	80.2845	137.082	23786.8	24542.1	21340.4	26529.8	21984.5	17980.1
#1863	M179T319C138	179.118	0.64185	319.143	138.231	27818.8	15641.2	28024.2	27715.1	26717.5	24917.2
#1865	M180T279C135	180.088	0.626367	278.64	134.848	9888.68	15055	12585.8	9469.85	10132.3	9318.17
#1866	M180T258C137	180.101	0.638115	258.375	137.376	24865.8	22000.9	20499.2	20055.1	25263.9	18854.8
#1869	M180T282C138	180.101	0.639182	282.37	137.606	3880.18	2856.44	5054	2085.22	2669	3315.78
#1870	M181T105C135	181.072	0.62797	105.23	135.143	18403.6	18010.3	20604	17092.7	15654.8	19602.6
#1872	M181T23C137	181.086	0.638115	22.51	137.326	2457.57	1459.05	3237	2064.72	2383.58	2830.91
#1873	M181T127C137	181.097	0.63598	127.226	136.866	291383	322307	328070	311319	308828	264869
#1874	M181T313C138	181.097	0.64345	312.72	138.473	2695.1	2368.52	3258.05	3055.33	4651	2034.72
#1875	M181T47C138	181.097	0.640783	46.7428	137.899	11735.3	9641.9	12179.7	12460.1	9394.43	9875.84
#1876	M182T266C138	182.057	0.639716	265.727	137.621	10851.1	12529.8	13363.9	10007.7	8968	9274.75
#1877	M182T201C135	182.067	0.625299	200.559	134.519	49794.2	41700.9	46847.8	43781.7	42089	38230.5
#1879	M183T141C138	183.089	0.640783	140.721	137.799	8432.71	6351.53	9942.38	8522.6	10294.2	7292.96
#1881	M184T506C137	184.073	0.638649	505.986	137.291	4426.52	2539.09	5912	2141.46	1949.45	3106
#1882	M184T479C137	184.073	0.639182	479.42	137.406	88813.1	80817.6	77790.7	67003	66392	68956.1
#1883	M184T441C137	184.108	0.639182	441.113	137.404	3101.42	4022.2	5141.21	3972.24	5006.6	5479.38
#1884	M185T127C138	185.092	0.64185	127.1	137.929	28513.6	29392.4	24629.5	24520.9	24310.3	23920.5
#1885	M185T82C137	185.103	0.639182	81.6154	137.355	346596	312630	272343	262102	264848	255536
#1886	M185T49C138	185.103	0.641317	48.6726	137.814	440433	514927	525964	476953	428221	454415
#1887	M185T105C138	185.103	0.640249	105.158	137.585	7324.3	6525.4	9337.28	5167.13	8924.03	10260
#1888	M185T656C138	185.128	0.642384	656.334	138.042	2657.12	2247.26	2094.86	2562.13	1630.74	2598.05
#1890	M186T350C137	186.112	0.639182	349.899	137.306	30231.2	26284.1	31192.5	29551.2	24974.4	30998.3
#1891	M186T43C137	186.112	0.637047	42.5413	136.848	11735.6	10076.4	11608.7	11753.6	11934.3	13107.4
#1893	M187T159C138	187.087	0.641317	159.132	137.718	1578.72	2132.03	2081.27	1704.89	1593.24	1361.69
#1894	M189T44C137	189.081	0.638648	44.263	137.051	3574.14	5876	1786.23	2537.02	1624.71	4551
#1896	M189T537C135	189.16	0.627436	536.748	134.641	14327.6	20387	9518.16	7930.32	7058.86	9435.58
#1897	M190T190C137	190.05	0.639182	190.461	137.12	587027	542015	566465	530749	532780	548451
#1900	M193T141C136	193.097	0.633845	141.261	135.837	47867	26179.4	25204.7	23642.3	44262	36393
#1901	M196T86C135	196.097	0.632777	85.932	135.477	43946.3	46451.8	36437.4	92774	71515	50429.7
#1903	M201T46C137	201.055	0.641317	45.7092	137.094	3790.16	6194	3578.09	3937.84	3398.63	4324.71
#1904	M201T274C135	201.159	0.630641	274.002	134.807	2648.72	5235.66	8314	6938.79	4130.75	5934.34
#1905	M202T109C135	202.053	0.632777	109.041	135.227	11482.8	24619	19867	9498.8	10435.1	16580
#1907	M203T537C135	203.15	0.631709	536.758	134.955	4034.39	8622	5365.94	3255.33	3990.14	3567.78
#1908	M203T579C136	203.15	0.634912	578.508	135.639	3630	3216	1907.1	1578.01	2305.88	2031.75
#1909	M205T494C136	205.155	0.637047	494.489	136.015	3992.19	3441.02	3200	5252	2204.34	3428.23
#1910	M212T289C136	212.103	0.638649	289.478	136.088	61573.1	107054	60787.2	114492	58238.9	53608.8
#1911	M218T273C133	218.139	0.62423	272.77	132.801	41299	43356	19723.9	21946.4	44969	25827.2
#1912	M220T143C136	220.06	0.639716	143.359	136.027	1194.84	1074.72	1700.34	2315.04	2658.01	1412.94
#1913	M220T228C135	220.119	0.633311	228.306	134.664	12377.9	8936.29	8045.8	8869.66	11170.5	8687.93
#1916	M232T252C134	232.154	0.631709	252.265	133.929	160142	80144.3	153967	151609	71804.2	89953.6
#1917	M234T32C134	234.024	0.634378	31.5542	134.437	3330.42	4788.78	8405.34	6396.78	5190.22	6672
#1918	M241T405C132	241.129	0.625299	405.049	132.304	5101.91	5611.56	4880.23	5510.63	9675	5378.72
#1919	M241T343C134	241.154	0.634912	343.29	134.338	5743.52	10182	4929.77	4146.41	4907.55	4932.86
#1920	M244T243C134	244.154	0.633845	243.285	134.026	17969.3	38696	18754.1	19265.1	22499.6	23113.4
#1921	M246T234C131	246.17	0.622092	234.36	131.486	110789	58927.2	49747.4	57294.7	53977.7	43575.3
#1922	M248T183C135	248.164	0.639182	183.355	135.042	20576	18391.8	29389.9	21937	18196	24549
#1924	M105T192C145	105.033	0.643984	191.561	145.154	47385.7	47135.7	42372.1	46560.2	39186.8	38676.3
#1926	M126T65C142	126.091	0.64345	65.3669	142.461	550432	567771	508880	574892	544022	546509
#1927	M130T217C142	130.05	0.643984	217.088	142.184	36195	48192.4	43603.1	29630.1	30523.3	30113
#1929	M130T354C142	130.097	0.64345	354.162	142.062	6924.34	8858.24	7649.22	8240.71	7305.82	6973.77
#1930	M132T319C142	132.081	0.64185	318.869	141.52	4766.7	3603.64	4189.38	4246.4	4598.47	2953.66
#1931	M134T28C142	134.06	0.64345	27.8999	141.69	20836.5	35520	30403	18737	27761	19576.8
#1932	M135T193C142	135.055	0.645584	193.193	142.069	42222.2	45202.6	45668.5	48928.1	51353.7	36148.5
#1933	M143T64C141	143.118	0.644517	64.1447	141.146	194417	185237	222895	164751	201601	210272
#1935	M153T113C139_2	153.066	0.639716	113.02	139.348	15720.4	14202.7	18405.2	19545	15735.2	13956.5
#1936	M157T196C141	157.072	0.648783	196.115	141.044	29429.5	28376.8	19922.4	41567.6	34051.2	31577.3
#1937	M163T85C137	163.123	0.633311	85.2213	137.293	290914	285925	216491	260550	313893	307768
#1938	M164T222C138	164.107	0.638649	221.966	138.39	4268.93	3606.05	4106.56	4877.47	3857.73	4786.32
#1939	M166T41C137	166.05	0.632777	40.8648	137	1.18393e+06	986442	1.08244e+06	918574	984167	1.0689e+06
#1940	M166T266C140	166.084	0.64665	265.514	140.002	14754.6	16822.7	21145	15126.1	15528.9	19428.9
#1941	M166T290C141	166.097	0.650916	289.545	140.925	8293.85	7891.71	9080.05	7839.88	7969.32	8450.32
#1942	M168T47C141	168.113	0.654113	47.3594	141.494	99142	59892.9	49593.6	51398.9	55733.3	46696.4
#1943	M169T23C139	169.049	0.644517	22.5826	139.363	1819.12	2184.68	4669	2175.43	3080	1751
#1944	M173T282C138	173.139	0.641317	281.962	138.438	8367.27	5858.43	5566.9	7122.3	6147.01	3951.77
#1945	M174T219C137	174.095	0.633311	219.233	136.658	8945.08	39432	33182.3	31091.6	33361.3	36522.7
#1947	M175T571C137	175.144	0.633845	570.64	136.716	6696.75	9018.7	7195.99	15409.9	11736	5087.38
#1949	M176T354C139	176.103	0.642384	354.208	138.506	109163	101918	105958	107148	108636	103198
#1950	M176T470C139	176.103	0.64345	469.972	138.736	2599.94	2550	1764.54	1651.47	1774.2	1781.43
#1952	M176T46C137	176.107	0.637047	46.2302	137.355	3354.26	4785.07	6403.62	5152.77	7133.29	5596.46
#1953	M177T588C139	177.102	0.646117	587.825	139.257	364.257	599.934	1047	598	617.756	874.885
#1954	M178T271C136	178.086	0.632777	270.803	136.33	13282.1	15800.3	15501.7	14438.7	13188	13841.5
#1955	M178T209C139	178.123	0.645584	209.137	139.088	7589.01	12548.5	16832.4	9865.55	13132.5	10563.5
#1957	M179T147C137	179.118	0.634912	147.338	136.737	13091.2	10808.6	10406.1	7605.72	11431.2	7892.48
#1958	M179T123C138	179.118	0.641317	123.362	138.116	24372.8	22342.7	27718.5	22768.8	19564.7	23679.3
#1959	M180T224C139	180.065	0.645051	224.26	138.871	5113.02	2813.07	4289.63	2203.63	3791.24	4206.92
#1961	M180T225C139	180.101	0.644517	225.237	138.754	9213.59	11776.4	9787.5	10157.2	7966.79	9478.11
#1963	M181T250C139	181.097	0.647717	249.915	139.392	13755.4	13555.1	12993.3	14563.2	13567.4	13402.1
#1964	M181T125C138	181.108	0.64345	124.535	138.473	69056	24660.7	25279.9	23489.1	31009.4	59538
#1965	M182T341C139	182.058	0.643984	340.67	138.539	6422.65	6275.07	6107.31	5643.56	5139.38	6038.41
#1966	M182T33C140	182.081	0.649316	33.3349	139.685	89021.1	76350.6	85968.1	86168.2	90737.5	89889.8
#1967	M182T290C139	182.081	0.645584	289.711	138.882	14151	4310.69	15207.1	35651.3	5422.3	12368.3
#1968	M183T109C138	183.091	0.642917	109.23	138.258	9998.13	13734.6	8772.66	14023.6	9830.19	12841.1
#1969	M183T42C138	183.091	0.64185	41.9913	138.028	15807.3	16123.5	12912.1	17897.4	17002	18644.3
#1971	M184T147C138	184.064	0.642917	147.124	138.209	93482.2	84063	86062.2	85545	80254	87546.1
#1973	M184T286C139	184.097	0.64665	286.226	139.01	3607.48	3288.03	3971.17	3380.98	3381.33	3393.39
#1976	M184T124C138	184.108	0.64345	123.634	138.322	46123.1	41350.2	35804.2	44801.2	40324	38098.1
#1978	M185T64C138	185.128	0.642917	64.4379	138.157	1.21515e+06	1.34561e+06	1.2202e+06	1.29695e+06	1.25258e+06	1.2078e+06
#1979	M185T605C138	185.128	0.642384	605.091	138.042	1427.25	2566.71	2078.67	2000.94	2213.66	3041.37
#1980	M185T18C139	185.128	0.644517	18.4867	138.501	917.877	2861	1424.6	2112.6	1980	2556.1
#1981	M185T700C138	185.128	0.642917	700.071	138.157	1463	2608.8	2318.6	2007.26	2885.45	2496.29
#1982	M185T645C138	185.128	0.642384	644.777	138.042	3265	2707.73	3186.61	2682.27	1966.83	3290.33
#1983	M185T631C138	185.128	0.642384	631.183	138.042	1486.83	1949.47	2605.93	3234.64	2906.39	2455.68
#1984	M185T677C138	185.128	0.642917	677.499	138.157	2033.74	3123.47	2357.04	2745.42	2528.51	2047.23
#1985	M185T572C138	185.128	0.64345	571.963	138.271	796.387	2168.43	1848.93	1701.39	1592.19	2470.29
#1986	M185T409C138	185.128	0.643984	409.243	138.386	780.155	965.228	701.265	644.864	1243	1214.84
#1987	M185T499C138	185.128	0.642384	499.447	138.042	2120.52	1931.94	2110.28	2258.11	2621	2546.08
#1988	M185T350C138	185.128	0.643984	349.804	138.386	14492.4	17088.4	15347.8	14990.7	12921.2	15276.3
#1989	M185T88C138	185.128	0.64345	88.0568	138.271	100188	40350.2	45887.8	36425.9	35042.7	29975.3
#1990	M186T242C139	186.076	0.647184	242.379	139.027	5997.79	5558.73	4544.94	5493.51	6133.81	5948.2
#1991	M186T210C139	186.076	0.64825	209.937	139.256	10265.7	10174.2	13446.5	13536.2	13460.5	11645.2
#1992	M186T310C139	186.112	0.649316	309.553	139.483	19943.8	17320.1	20155.3	19406	20066.7	17776.4
#1993	M186T104C139	186.111	0.645584	103.568	138.682	4066.21	3831.7	3231.66	4433.21	3538.9	3995.41
#1994	M186T73C138	186.131	0.64345	72.8346	138.222	8562.66	145236	44019.8	28504.9	55630	47746.6
#1996	M189T273C138	189.069	0.643984	272.542	138.196	7325.56	4575.35	4412.89	5966.09	4107.32	4856
#1999	M190T140C138	190.086	0.644517	139.537	138.263	6020.12	7048.68	6234.05	7227.07	7127.62	4245.24
#2000	M190T261C138	190.107	0.645051	261.235	138.376	5520.09	3444.85	6193.38	6709.83	5694.21	6682.17
#2001	M190T537C137	190.163	0.637047	536.95	136.657	2570	1581.25	1165.68	1674	2310	2208.3
#2002	M191T239C139	191.045	0.648783	238.853	139.133	19272.5	19991.4	19831.5	21531	15821	33445
#2003	M191T214C139	191.08	0.648783	214.386	139.132	5031.33	4739.3	4698.56	4708.58	8090.11	3500.71
#2004	M191T270C138	191.117	0.645584	269.758	138.444	4528.61	3186.82	2448.73	1958.5	5099	3388.04
#2007	M192T417C139	192.075	0.647717	416.681	138.857	1455.58	1078.33	3436	2233.15	1097.15	1375.1
#2009	M193T36C136	193.049	0.633845	35.621	135.839	12686.9	16518.2	12512.1	14880.4	17569.5	18456.8
#2010	M195T419C138	195.003	0.64345	418.546	137.811	3764.15	3206.16	3461.4	2381.14	2487.56	2664.72
#2011	M196T329C139	195.977	0.647184	329.24	138.567	2091.26	2808.07	3605.99	2219.74	3263.44	1593.94
#2012	M198T28C137	198.058	0.639182	28.1939	136.764	13896.7	34271	18099.5	26248	14937.8	27951
#2013	M199T246C139	199.063	0.649316	245.989	138.889	17070.3	19850.7	13300.2	17165.1	21360.3	17349.1
#2015	M203T349C136	203.139	0.634378	349.273	135.525	110406	138367	127375	116332	205004	190603
#2016	M203T559C137	203.15	0.640782	559.235	136.893	2688	2446.16	2195.08	5532	2592.37	2235.28
#2018	M204T311C135	204.134	0.633845	311.444	135.371	28000.6	26786.6	34848.1	27551.4	41554	23456.2
#2019	M204T487C136	204.153	0.635445	487.485	135.713	8221.82	8216.3	11217	7571.45	11660	13278
#2021	M207T111C138	207.058	0.648782	110.609	138.444	15279.2	14072.1	14403.6	13027.7	12808.7	15644.9
#2022	M207T143C138	207.058	0.64825	143.131	138.33	10845.9	8927.54	20146	21376	10908.8	10182.4
#2023	M215T461C137	215.015	0.644517	461.31	137.23	773	1279.36	1901	788.849	723.274	344.589
#2024	M215T307C135	215.139	0.63598	306.619	135.408	4251	4762	4557.11	4164	6254.81	5364.8
#2028	M229T307C136	229.155	0.639182	306.928	135.609	16054.7	24830.6	22020.2	22358.2	34832	21099.5
#2029	M229T362C136	229.154	0.640783	361.649	135.949	32735.5	32302.2	26751.4	24204.5	16712.9	27125.3
#2031	M232T252C136	232.154	0.642384	252.265	136.193	107552	171736	177690	172712	71870.2	85239.4
#2033	M243T498C136	242.642	0.64185	498.236	135.762	15218.2	15055.3	14145.1	12280.4	13684.9	14267.6
#2035	M250T131C137	250.18	0.650916	131.491	137.465	350383	573937	359323	317687	606225	608358
#2036	M251T633C136	250.987	0.645051	632.54	136.205	1702.66	1218.7	1098.29	1438.09	1009.04	1681.27
#2037	M251T626C137	250.988	0.64665	625.794	136.542	1267.13	1707.17	1057.22	933.799	3314	1845.23
#2038	M264T87C134	264.196	0.633845	87.3758	133.502	347322	405075	611179	586723	352790	322562
#2039	M265T217C133	265.118	0.631708	217.081	133.03	100317	205481	112383	110690	96147.5	119538
#2040	M271T194C135	271.165	0.641317	193.613	134.909	33934.3	31276.8	41129	35396	32882.5	21293.1
#2042	M286T205C135	286.201	0.641317	204.859	134.577	98770.6	99026.2	84458.3	95084.5	117319	103226
#2043	M290T383C136	290.16	0.647184	382.813	135.726	7955.74	6304.86	9531.19	6235.3	9049.13	5695.28
#2044	M121T347C146	121.028	0.655712	346.864	145.727	14894.7	23062.9	21376.9	19402.7	25044.3	19993.6
#2045	M125T125C145	125.071	0.656245	125.38	145.402	43526.7	45456.3	49162.4	48569.6	48504.5	47969.8
#2046	M126T85C143	126.091	0.645051	84.6298	142.816	38313	14989.5	15419.2	29805.1	112415	22307.2
#2047	M137T230C143	137.096	0.651982	230.188	143.293	13944.6	11024	17778.6	20791.4	21513.1	15564.9
#2048	M138T50C141	138.066	0.641317	50.066	140.865	28235	26428.9	29952.1	24996.6	34027.9	35823.6
#2050	M144T249C143	144.08	0.654646	249.297	143.286	7211.23	7864.59	6018.35	7248.34	5859.41	7877.71
#2052	M154T230C142	154.122	0.651982	230.229	141.944	92514.9	96966.2	117055	121148	123025	114621
#2053	M163T59C141	163.087	0.650916	58.8513	141.112	15980.4	35013	38097.3	34075.8	41629.8	42567.6
#2054	M164T145C140	164.143	0.646117	144.957	140.006	3916.79	5322.26	4718.18	6040.26	5040.88	4254.87
#2055	M166T161C139	166.122	0.641317	161.327	138.845	10396.4	11082.4	11058.5	12048.6	11010.5	10997.8
#2056	M167T160C140	167.072	0.648783	159.859	140.404	3402.08	3016.79	4389.15	4278.32	4025.37	3052.79
#2057	M172T230C141	172.133	0.651982	230.04	140.798	164672	139344	201762	199477	188811	214912
#2058	M175T191C141	175.071	0.651982	191.116	140.632	26779.6	27296.8	24449.1	25086.6	30443.1	20210
#2059	M176T111C141	176.082	0.654113	111.464	141.036	6016.58	9584.75	6793.66	4372.42	6552.1	4054.59
#2060	M176T393C139	176.103	0.642384	392.691	138.506	4203.31	2912.34	3474.96	3287.57	4768.36	2839.06
#2061	M176T443C139	176.103	0.642384	443.002	138.506	2365.86	2089.68	2171.47	2365.93	1573.08	1681.1
#2062	M176T373C140	176.128	0.64985	372.989	140.114	36265.8	33112.4	36197.7	36953.3	31396.6	35132.4
#2063	M176T244C140	176.128	0.650916	244.311	140.344	6523.33	3588.04	5703.66	4831	6788.51	5751.41
#2064	M177T96C140	177.102	0.650916	95.6255	140.291	40812.6	33574.5	40026.3	31066	41561.9	38518.3
#2065	M177T491C138	177.103	0.642384	491.061	138.452	1078.88	662	2141	408.2	1477.79	355.863
#2066	M177T47C137	177.102	0.634912	46.7428	136.842	98881.3	171974	157381	116536	99326.7	166301
#2067	M177T253C141	177.138	0.653048	252.713	140.749	44148.4	28799.4	39399.7	40573.4	43132.5	45845.9
#2068	M177T271C141	177.138	0.653047	270.589	140.749	4221.69	4501	3356.87	3454.44	6341	7867.14
#2069	M177T235C141	177.138	0.653581	234.904	140.864	22461.6	26275.1	21387	21855.6	16573.6	14371.5
#2070	M178T157C141	178.122	0.656245	157.492	141.385	5573.38	7471.33	6257.7	5834.61	6620.89	6680.03
#2073	M180T25C138	180.065	0.641317	25.3174	138.067	3779.37	3537	2348.5	2511.57	3856	4472
#2074	M180T269C141	180.065	0.656245	268.861	141.281	3455.21	2274.68	2517.38	2190.29	2420.76	2451.48
#2075	M180T376C138	180.102	0.641317	376.374	138.065	33426.7	35765	33388.1	33163.2	33393.9	31917.6
#2076	M181T196C140	181.072	0.648783	195.967	139.622	278026	250474	245355	287810	266285	265811
#2077	M181T81C140	181.072	0.648783	81.4082	139.622	23384.3	25126.5	25003	16156.6	13826	28041
#2079	M181T227C140	181.097	0.651982	226.567	140.309	15456.6	13600.4	13484.6	13857.2	14791.2	13100.2
#2081	M182T121C140	182.027	0.651982	121.196	140.261	44787.8	39398	56572	50246.6	36607.2	54229.8
#2082	M182T143C140	182.027	0.651982	142.512	140.261	19626.3	11220.7	21379.2	22153.5	18188.7	9154.08
#2084	M182T264C140	182.081	0.64985	264.499	139.8	23943.7	23969.1	24256.9	24146.9	24158.5	24609.7
#2085	M182T160C140	182.096	0.648783	159.748	139.57	68747	67244.4	69584.1	69495	70735.3	69907.9
#2086	M182T467C141	182.102	0.654113	466.978	140.716	2012	1667	1556.17	1724	889.054	1376.2
#2087	M183T271C138	183.051	0.641317	271.333	137.915	58549	56365.4	60748.4	62986.3	59557	60963.6
#2088	M183T238C140	183.076	0.653048	238.294	140.437	76505.2	74542.9	69991	66373.9	69087.8	63727.1
#2090	M184T152C139	184.11	0.64665	152.118	139.009	5082.84	5671.42	4617.17	3163.19	4633.04	5999.89
#2095	M185T312C140	185.128	0.650916	312.021	139.876	2548.65	3428	3073	1959.79	3083	1592.51
#2096	M186T224C139	186.076	0.648783	224.089	139.371	8349.17	10118.1	9287.89	7684.64	9263.34	7745.69
#2098	M187T305C141	187.071	0.654646	304.951	140.581	21910.5	16381.7	16433.7	17505.3	16849.5	11074.7
#2099	M187T223C140	187.108	0.653048	222.645	140.236	11126.7	14981.3	11948.8	12719.2	13226.4	14137.8
#2100	M187T272C140	187.144	0.653581	272.2	140.349	4146.77	2588.63	3082.25	4646.88	3209.41	3806.4
#2101	M188T191C141	188.07	0.654646	191.116	140.533	79486.7	71496.3	66141.8	73342.2	71657.9	74863.9
#2102	M188T249C140	188.07	0.653048	249.115	140.189	109767	98108.4	103679	102226	99125.8	100163
#2105	M189T47C141	189.064	0.65731	47.4404	141.056	9195	11065.5	7268	8407.42	7026.41	17400
#2106	M190T107C140	190.017	0.654646	106.725	140.439	9982.1	14392.7	14939.2	20452.8	7502.25	14477.7
#2107	M190T177C137	190.061	0.638115	176.689	136.891	2801.66	4042	3142.36	2379.16	2521.33	2480.97
#2108	M190T302C140	190.106	0.651449	302.331	139.749	4835.39	1448.09	1165.74	1325.54	2845	2455.23
#2109	M191T151C140	191.082	0.653581	151.16	140.16	6584.2	4772.58	3166.98	4229.22	3432.21	2949.63
#2111	M192T43C140	192.066	0.651982	43.0655	139.772	9027.75	9724.12	9930.36	9827.08	12928	7096.53
#2112	M192T397C139	192.074	0.648783	397.074	139.086	5347.16	6321.3	4521.06	5289.68	3529.85	3940.37
#2116	M194T289C139	194.092	0.650916	289.249	139.45	3026.33	4447.58	8239	3490.18	8279	5237.7
#2118	M194T81C140	194.102	0.655712	80.5384	140.478	82727.5	80615.6	76394.1	75613.8	83328.6	85813.3
#2119	M194T103C140	194.103	0.654646	102.848	140.249	7119.92	6183.4	5900.29	4215.93	6791.52	5415.65
#2120	M195T126C140	195.076	0.655179	125.61	140.319	313658	304005	298992	282357	306005	302007
#2122	M195T400C140	195.113	0.654113	399.79	140.089	1706.09	2763	2246.89	2348.3	2163.77	1992.63
#2123	M196T158C140	196.134	0.655179	158.443	140.272	11197.3	8527.37	10054.9	11453.6	8799.68	8833.27
#2124	M198T294C142	198.087	0.661571	293.819	141.553	14006	19434	15700.6	1316.63	17392.1	12882.1
#2125	M201T274C138	201.16	0.644517	273.847	137.773	11991	6704.34	10153	6268.41	9156	5655.19
#2126	M203T534C140	203.15	0.653048	533.583	139.513	7795.34	7852.87	6041.59	12250	5543.11	5768
#2130	M204T512C137	204.154	0.640249	512.406	136.738	4311	3154	2453.18	2257	2985.93	1152.7
#2132	M206T115C140	206.056	0.65731	115.3	140.304	5661.64	2811.54	6214	3173.2	2461.16	4486.11
#2133	M206T35C139	206.078	0.651982	34.5104	139.166	21239.6	18583.7	20761.9	21507.4	18890	21281.9
#2134	M207T74C139	207.058	0.64985	73.9447	138.671	20616.5	35768	17230.4	17403.6	15808.1	14326.3
#2135	M209T259C140	209.103	0.655179	259.334	139.727	12300	10939	6018.07	9314	6570.5	5748.56
#2137	M217T256C138	217.118	0.647184	256.183	137.721	4825.61	4334.38	2913.82	5609	3722.76	5352
#2138	M218T385C140	218.158	0.658376	384.75	140.064	17943	7758.42	13862	16529	9603.57	12784.9
#2140	M229T361C138	229.155	0.651982	360.958	138.325	32742.2	32870.5	19521.9	52091	27187	27597.1
#2141	M232T31C136	232.028	0.640249	31.1061	135.744	123891	146438	157921	153119	131038	261080
#2142	M236T170C136	236.164	0.642382	170.447	136.068	7366	10888.3	9411.86	7295.87	9979.75	12090
#2143	M238T428C138	238.037	0.651982	427.768	138.043	4238	1505.13	2165.26	2519.12	2711.99	2206.38
#2144	M244T243C135	244.154	0.640782	243.207	135.493	40478	26026.6	26219.7	19265.1	22497.1	22656.8
#2146	M251T619C137	250.987	0.647717	619.235	136.768	1497.01	1502.04	1035.75	1321.62	1770.79	1910.1
#2148	M251T654C137	250.988	0.64825	653.845	136.88	1533.67	1335.94	1860.32	1311.53	1643.62	1630.87
#2149	M251T705C137	250.987	0.649849	705.458	137.218	2416	1429.93	1554.88	1603.85	1203	1915.99
#2151	M264T64C136	264.196	0.64665	64.0214	136.199	817851	1113729	1080773	1422346	691444	649546
#2153	M280T137C136	280.19	0.64985	136.614	136.498	38200.2	29975.1	30519.8	35160.5	34837.1	49947
#2154	M120T193C148	120.044	0.664766	192.743	147.853	24065.6	17756	13584.8	25246	18940.3	21313.7
#2155	M134T28C145	134.06	0.658908	27.8161	145.094	20836.5	22250	22338	8174.49	14064.3	13031
#2156	M137T39C145	137.107	0.658376	38.5642	144.698	17994	15726	14557	10229.1	13016.9	10746.8
#2157	M161T39C143	161.107	0.65731	39.1401	142.627	25484	17300	13458.7	10198.3	11325.4	18986
#2158	M169T316C145	169.036	0.670088	316.42	144.893	13076.2	10926.8	9672.31	19244	18155	10561.6
#2159	M171T125C143	171.088	0.663169	124.635	143.275	130214	461426	363555	150089	435086	130577
#2160	M172T119C143	172.091	0.663701	119.371	143.331	37294	21661.7	20322.1	31203.6	27712.5	31201
#2161	M178T184C139	178.122	0.647184	184.149	139.432	9150.59	11277.7	9869.61	11893.1	9695.64	12516.4
#2162	M179T39C142	179.118	0.657843	39.2288	141.675	15539.6	14387.9	20473.7	20002.9	21422.4	13530.7
#2163	M180T191C139	180.088	0.647184	190.56	139.329	22700.8	25300.4	28480	38388.1	32523.5	31643.8
#2164	M180T177C142	180.138	0.661571	177.273	142.424	3509.62	3668.15	2694.58	3159.84	2881.6	4208.67
#2166	M181T124C142	181.108	0.660506	124.391	142.143	39528.7	20311.9	28194.2	30215.4	32547.4	35164.8
#2167	M182T198C142	182.048	0.657843	198.006	141.521	17555.3	24739.4	16539.8	27179.7	30283	16848.4
#2169	M184T287C141	184.045	0.656245	286.557	141.075	3288.93	4363.51	4507.17	1059.96	5469	6186
#2170	M184T245C142	184.063	0.658376	244.92	141.532	4611.44	4475.39	5194.92	5544.91	6459.33	2893.58
#2171	M184T116C139	184.096	0.648783	115.957	139.469	14978.4	18336.8	15277.3	10294.4	12917.7	11782
#2172	M185T95C139	185.092	0.64825	95.3661	139.305	45708.8	43757.1	50452.6	46209.6	50441.7	49960.2
#2173	M186T443C141	186.021	0.658376	442.861	141.434	936.409	1083.27	448	865	1720	681.116
#2176	M187T258C141	187.107	0.658376	257.82	141.38	10062.8	8340.99	10384.5	10680.9	8609.45	9282.7
#2177	M187T175C139	187.108	0.647717	174.605	139.091	13807.7	12785.2	12412.1	14773.5	13285.2	10730.5
#2178	M188T355C142	188.102	0.659973	354.746	141.675	9032.72	7457.85	6822.96	6083.8	7394.23	6877.1
#2179	M188T181C143	188.107	0.664233	180.998	142.589	7523.75	8871.63	7785.13	9194.23	6145.55	6632.8
#2180	M188T257C142	188.165	0.661571	257.211	142.014	13810.7	10259.1	11346.4	12165.9	10894.4	10592.5
#2181	M188T227C142	188.164	0.662104	227.16	142.129	8419.55	8175.53	9913.82	8485.22	7851.18	7699.58
#2184	M189T342C143	189.123	0.667427	342.294	143.224	7740.08	8213.13	7406.57	8136.66	10225.9	6001.82
#2185	M189T424C143	189.159	0.666895	423.742	143.109	3622.61	3452.05	1832.82	3193.18	3895.1	2917.42
#2186	M190T29C139	190.016	0.648783	29.0557	139.181	35356.3	31295.4	31013.9	33299.9	35875.1	36737.1
#2187	M190T171C141	190.086	0.656777	170.776	140.893	15434.6	16820.6	15651.5	15002.2	16549.9	16402.8
#2188	M190T381C141	190.107	0.655179	381.093	140.549	1698.72	1975.53	1420.15	2430	1732.88	1681.57
#2189	M190T353C141	190.118	0.659441	353.258	141.463	21338.3	24411.1	19457.1	17433.3	17553	18071.7
#2190	M191T36C141	191.107	0.656777	36.1768	140.845	12556.9	7978.64	7635.5	10551.6	10834.8	10410.2
#2191	M192T207C141	192.065	0.658376	206.99	141.142	16996.9	10727.7	10040.7	10723.6	12348.7	9949.28
#2192	M192T370C139	192.074	0.648783	369.976	139.086	18966.5	22292.8	14401.1	13073.6	13159.3	21431.6
#2193	M192T96C141	192.087	0.657843	95.8192	141.027	5891.87	5857.02	5016.03	5733.37	5294.24	4753.18
#2194	M192T169C142	192.139	0.661571	169.475	141.824	2295	1449.66	1274.55	1586.96	1655.58	1434.84
#2195	M193T49C142	193.097	0.661039	49.3177	141.665	22287.5	15202.8	26405.9	26592.7	18731.5	13343.6
#2196	M195T41C141	195.087	0.657843	41.0041	140.889	190271	184092	154420	131327	123242	152364
#2198	M195T458C141	195.087	0.65731	458.313	140.775	650.679	989.793	1228	894.103	1513	1107.49
#2199	M195T114C141	195.113	0.660506	113.559	141.458	14312.4	12232	12102	12324.4	10906.6	8182.7
#2200	M195T79C143	195.111	0.667959	79.3428	143.055	10663.3	8855.95	8766.13	12792.5	11385.8	8420.19
#2201	M195T271C141	195.112	0.65731	271.158	140.774	2117.91	1873.57	2640.69	1984.06	2551	1642.02
#2203	M196T50C141	196.097	0.659441	49.683	141.186	110510	115426	109626	130105	115098	107342
#2204	M196T225C141	196.096	0.658908	224.756	141.072	5821.3	3467.98	4444.1	5477.58	2775.78	5001.35
#2206	M196T255C141	196.097	0.65731	254.701	140.73	6413.04	2822.69	4578.7	3932.1	3227.24	2471.43
#2207	M196T114C141	196.096	0.660506	113.709	141.414	8763.35	11341.1	9265.21	11921	7813.02	8029.21
#2209	M197T220C141	197.067	0.658908	220.382	141.028	77640	71643.6	71593.8	73546.8	71777.2	72280.5
#2211	M197T38C141	197.104	0.659441	38.3537	141.141	5174.09	6956.95	9175.26	7144.77	5794.55	8040.12
#2213	M198T106C142	198.076	0.663701	106.481	142.009	9755.31	17246.5	16379.3	11250.8	16366.2	15238.2
#2214	M198T287C142	198.113	0.664233	287.128	142.121	1350.72	1727.19	1547.01	2409	2129.9	1628.41
#2216	M199T122C142	199.082	0.663169	121.925	141.851	193438	156065	38317.1	41133.6	148831	124592
#2217	M199T196C138	199.082	0.647184	195.857	138.432	27873.3	29961.3	17072.6	37188.1	26004.1	38762.6
#2219	M200T132C141	200.128	0.660506	131.964	141.236	77421.3	67807.4	71116.2	67655.7	66363.9	71163.3
#2220	M202T242C141	202.106	0.662104	242.21	141.492	4901.54	3529.17	5202	3688	3452.07	4540.76
#2223	M206T444C141	206.045	0.659973	443.543	140.873	3562.95	2440.51	2884.42	1851.06	2960.9	2885.26
#2224	M206T222C141	206.043	0.662636	221.927	141.441	4789.18	3650.9	5321.36	4626.44	4450.19	3398.84
#2225	M206T470C141	206.045	0.661039	469.906	141.1	3148.38	3407.78	3595.92	3136.84	2660.77	3594
#2226	M206T563C141	206.043	0.662104	563.168	141.328	1072.13	1542	1108.11	1202.5	1433	786.219
#2231	M207T116C139	207.058	0.649849	115.875	138.671	24941	17004	24438	13209.9	12978.9	12403.1
#2232	M208T343C142	208.047	0.666895	342.638	142.268	3170.24	3119.47	2448.45	2623.38	3227	1969.12
#2233	M212T289C136_2	212.103	0.640249	289.36	136.429	62915.4	117266	118707	117819	58238.9	73031.2
#2234	M213T405C141	213.048	0.660506	405.457	140.709	7854.69	7163.24	7592.22	7773.01	7431.93	6863.91
#2235	M215T255C139	215.102	0.65358	255.473	139.156	741.074	1394	575.649	1652.41	1409	855.64
#2236	M215T340C141	215.139	0.661571	339.568	140.856	4245.73	3554.85	4861.44	3715.11	5223.53	7019
#2237	M217T385C140	217.155	0.657843	384.954	139.988	97362.6	148772	82225.8	80944.8	148826	68680.7
#2238	M218T273C138	218.139	0.64665	272.806	137.57	62248	30234.7	31952.2	28466.4	34291.1	55027
#2240	M229T414C137	229.118	0.64345	414.267	136.516	43518.6	79669	56075.1	84646	46194.9	87732
#2242	M230T293C136	230.158	0.642384	293.376	136.256	55718	44216.4	54571.2	88555	56412.5	38480
#2243	M232T31C139	232.027	0.656245	30.6762	139.135	150941	135799	344643	365284	173329	333229
#2244	M232T252C139	232.154	0.656245	252.265	139.131	224628	111743	218408	206240	111419	89953.6
#2245	M234T32C140	234.023	0.658376	31.6892	139.523	6192.33	5219.71	13351.1	15027	10010.3	6874.09
#2247	M241T405C138	241.129	0.651982	404.678	137.95	8055.7	9439.61	15054	10459.9	14845	7275.81
#2248	M241T368C137	241.155	0.64665	367.972	136.821	26565	15017.7	14550.1	16128.7	15662.3	20223.9
#2249	M248T313C138	248.149	0.654112	313.14	138.197	14719	8665.29	15250	9645.3	8950.22	7051.68
#2250	M250T132C139	250.18	0.658908	132.193	139.153	360415	354974	359854	386289	639263	666139
#2252	M264T88C139	264.196	0.661571	87.7189	139.342	586910	550184	454377	476198	927361	885661
#2254	M269T318C139	269.124	0.660506	318.034	138.995	4861.13	4058.66	4833.9	4238.55	6306.3	8658
#2255	M286T204C138	286.201	0.658376	204.494	138.157	206186	213634	130979	191845	133106	103226
#2256	M302T186C138	302.232	0.65731	186.089	137.607	22936.5	31924.6	28978.7	24324.6	22824.5	29583.3
#2257	M84T517C155	84.0804	0.669024	516.545	154.703	14383.2	12668.1	14802.2	13810.8	14330.5	11093.4
#2258	M105T362C150	104.992	0.665298	361.649	149.964	55656.8	62669.6	60347.7	71813.8	49054.4	52033.2
#2260	M121T154C148	121.065	0.66583	153.601	147.971	8978.83	9677.99	7897.58	6433.72	7895.24	8053.66
#2261	M123T105C148	123.068	0.667427	105.305	148.099	22098.7	20540.3	18352.2	21491.5	18606	18299.5
#2262	M130T516C148	130.086	0.668491	516.032	147.592	61424.9	62281.2	60334.7	61431.9	54603.2	56122
#2263	M130T533C147	130.086	0.667959	532.586	147.474	21616.9	20680.1	19230.2	14628.9	18214.2	13147.6
#2264	M130T546C147	130.086	0.666895	545.507	147.239	10917.8	8906.02	8656.07	8551.79	5933.05	5788.74
#2265	M136T88C146	136.039	0.66583	87.8505	146.433	169086	137906	150923	136384	118441	99829.4
#2266	M146T249C143	146.06	0.654646	249.115	143.128	40726.9	37735.1	35760.1	37423.2	35436.1	39425.8
#2267	M152T32C145	152.071	0.666895	31.5973	145.342	82118	38348.9	40022	15536.2	41297.1	49815
#2268	M152T304C146	152.081	0.67062	304.211	146.153	20731.1	14866.5	13084	15977.5	23013	14107.4
#2269	M154T88C145	154.05	0.664766	87.7459	144.733	583601	576585	603388	578858	565577	587690
#2270	M156T122C145	156.064	0.665298	121.855	144.705	14862	18678.4	13473.3	14128	13067.3	12839.4
#2271	M156T305C146	156.076	0.670088	304.516	145.746	14232.8	14694.7	10107.3	14147.4	11343	9128.9
#2272	M157T195C144	157.072	0.663701	195.44	144.287	57230	28845.3	25374.9	42517.4	27969.7	25375.7
#2273	M163T114C144	163.086	0.665298	113.891	144.23	12932.1	14235.6	12276.9	12717	11472.8	12893.4
#2274	M168T48C142	168.113	0.656777	47.5032	142.071	49441.1	59892.9	35321.5	51398.9	55736.9	51026.8
#2275	M171T176C143	171.087	0.662636	176.047	143.16	5588.79	3571.22	3990.94	2950.67	5067.45	4036.28
#2276	M173T357C144	173.03	0.668491	356.754	144.311	10815.5	10164.5	11093.1	10499.1	8203.73	7247.24
#2277	M177T622C145	177.102	0.67062	622.298	144.538	1520.96	2599.73	2536.87	2257.57	1874.44	2148.58
#2278	M177T499C144	177.102	0.669024	499.118	144.194	2782.11	1974.68	2567.71	1961.63	2105.57	2742.17
#2279	M177T482C144	177.103	0.669024	482.017	144.194	2972.67	3066.96	2948.78	2653.95	2147.73	2565.73
#2280	M177T441C144	177.102	0.670088	441.19	144.424	2999.35	3212.34	2896.7	2810.91	3453.78	3102.58
#2284	M177T718C145	177.102	0.671152	718.237	144.653	2200.87	3274.75	1940.53	2492	2263.21	1811.66
#2287	M180T120C144	180.102	0.668491	119.503	143.916	11871	10942.8	13939.9	11110.8	13676.1	14158.4
#2288	M181T114C143	181.097	0.664766	114.163	143.061	17552.7	19166.5	20727.1	19840.5	17019.1	14352.1
#2289	M185T218C144	185.067	0.670088	218.162	143.999	26988.5	44661.3	25237.8	25601.6	13836.4	20619.4
#2290	M186T156C141	186.088	0.655179	155.84	140.744	2921.39	2410.64	4144.19	2241.48	2344.1	1962.47
#2292	M187T267C144	187.18	0.669556	266.657	143.777	3748.86	4980.39	5172.4	3682.15	2603.89	5977.21
#2293	M188T42C143	188	0.667959	41.7372	143.394	13060.7	10151.5	11604.5	10496.4	10298.5	9793.43
#2295	M188T149C143	188.107	0.666363	149.171	143.046	12834.2	15181.6	13898.7	14089.7	12398.9	16784.3
#2297	M188T36C143	188.118	0.66583	35.9329	142.931	10927.4	11365.1	15686.3	21838	14189.1	16575.3
#2298	M188T299C143	188.127	0.666895	298.833	143.159	17582.5	13039.3	9400	14714.5	15118.8	14685.1
#2299	M188T402C143	188.175	0.666895	402.399	143.157	5419.6	6925.09	2983.74	4947.03	3729.15	6416.6
#2300	M188T343C143	188.176	0.664766	342.773	142.7	3595.49	2750.03	4168	3730.74	3842.22	4679.15
#2301	M188T583C143	188.176	0.66583	582.758	142.928	3396.42	3092.64	3680.11	3259.78	3484.23	3587.61
#2302	M188T433C143	188.175	0.667959	433.055	143.385	8325.45	10336.5	10249.3	12393	12500.4	8290.38
#2303	M188T499C143	188.176	0.664766	498.51	142.7	5951.46	5307.73	6152.88	5948.5	5501.8	5068
#2304	M188T416C143	188.175	0.666895	416.349	143.157	8143.37	6481.26	7571.28	6527.23	7020.01	8119.71
#2306	M188T388C143	188.176	0.667959	388.412	143.385	2908.82	7855.2	5677.18	6978.87	5155.71	6331.67
#2307	M188T338C143	188.175	0.666895	338.233	143.157	3225.85	2483.11	2894.41	3587.8	3075.29	3808.55
#2308	M189T153C142	189.127	0.663701	153.353	142.425	14884.4	18849.2	16238.9	11703.7	15383.4	13428.9
#2309	M189T517C143	189.16	0.667959	516.816	143.337	396054	371107	369171	360406	342817	319638
#2310	M189T580C143	189.16	0.667427	580.145	143.223	9539.25	8846.26	5835.88	2491.65	9325.87	7656.53
#2311	M189T395C143	189.159	0.666363	395.282	142.994	4625.07	2605.55	3461.58	5204.47	4256.43	3007.91
#2312	M189T564C143	189.159	0.667427	564.364	143.223	11159.8	11587.9	16278.8	9781.79	14769.9	10945.7
#2314	M189T540C143	189.16	0.666895	540.249	143.108	38850.4	133696	37362.3	38391.5	30087.9	97724
#2315	M189T431C143	189.159	0.666895	430.95	143.109	5580.84	5030.29	5165.3	6617.01	5159.37	2508.11
#2316	M189T416C143	189.16	0.66583	415.968	142.88	2881.18	3760.38	3929.02	2806.54	2987.53	2483.63
#2318	M190T557C143	190.162	0.667959	556.542	143.288	2093.89	1833.73	3150	1923.99	1954.94	2102.17
#2320	M190T517C143	190.163	0.668491	516.816	143.402	17135.3	39003.9	34990	33713.3	29985.4	27033.8
#2321	M191T363C144	191.04	0.670088	362.715	143.702	45015.6	56221.9	40817.2	66268.6	53836	44581.2
#2322	M191T239C139_2	191.045	0.648783	238.883	139.133	25906.7	19991.4	19831.5	21531	15821	23049.2
#2324	M191T223C141	191.081	0.658376	223.018	141.189	5628	6908	2984.91	3295.4	5186.22	3115.51
#2325	M191T47C143	191.118	0.666895	46.5108	143.014	18621.9	15648.3	17870.3	15216.4	18966.1	17574.1
#2326	M192T434C140	192.05	0.653581	433.967	140.115	3299.25	2595.01	3761.9	2785.27	2314.45	2478.73
#2327	M192T225C142	192.065	0.664233	224.541	142.398	5185.41	4638.92	7405.57	4575.15	4285.47	4657.56
#2328	M192T188C143	192.101	0.664766	188.189	142.511	10069.8	14462.5	16806.4	14458.2	12231.4	11441.6
#2329	M192T212C143	192.102	0.666895	212.066	142.967	8843.68	8465.29	6566.57	6678.5	6167.45	6891.52
#2331	M193T336C140	193.037	0.654113	335.829	140.184	2020.47	1392.57	2315.64	2879.62	1465.09	2365.86
#2332	M193T96C141	193.097	0.656777	96.0154	140.752	15900.8	16397	11056.9	17248.9	14278.4	17516.4
#2333	M193T141C142	193.097	0.664766	140.87	142.464	41467.7	70960	37603.1	41990.5	87664	75683
#2334	M193T269C142	193.096	0.664233	268.861	142.35	2463.69	2372.32	2231.45	1868.32	1686.82	1677.84
#2335	M193T276C143	193.108	0.669024	275.884	143.376	1923.55	1632.97	2313.11	2324.25	2338.4	1653.88
#2336	M193T495C143	193.133	0.669024	495.202	143.375	1912.73	2071.77	1789.73	1735.26	1523.73	1552.12
#2337	M193T477C144	193.133	0.671152	477.381	143.831	1768.88	2972	1761.88	1874.06	2134.92	2715.37
#2338	M194T238C144	194.081	0.671152	237.83	143.786	28688.1	24771.3	31629.9	25373.7	30824.5	25076.8
#2340	M194T242C140	194.103	0.654646	242.094	140.249	14930.9	18107.2	19341.7	19445.1	19687.2	19060.1
#2341	M194T121C143	194.103	0.666363	120.623	142.759	5856.48	6994.07	5836.02	5822.14	8224.3	5404.11
#2345	M195T185C143	195.076	0.666895	184.709	142.828	9210.43	9060	7273.54	5095.3	6011.03	6752.9
#2346	M195T245C143	195.113	0.669556	245.448	143.397	16186	15116.3	17828.8	12403.1	17357.7	16600.1
#2347	M195T47C142	195.113	0.664233	46.7093	142.257	29276.3	31867.3	30641.9	29696.4	32003.5	37583.1
#2349	M196T284C142	196.097	0.664233	284.42	142.212	10290.3	10661.4	8731.05	12256.4	10895.6	8686.98
#2351	M197T157C143	197.103	0.669556	156.539	143.306	4926.51	3935.25	3815.51	3565.36	4224.56	5421.36
#2352	M198T325C142	198.052	0.662636	325.4	141.782	2707.75	2499.75	2308.48	2308.66	3747	2598.54
#2353	M198T305C143	198.087	0.669024	304.677	143.147	88374.8	69632	58237.6	86764.1	77017.3	65742.9
#2354	M198T106C143	198.112	0.670088	106.024	143.374	8247.89	11443.5	5515.19	13307	6711.81	5389.33
#2356	M198T79C142	198.113	0.66583	79.2794	142.463	4941.45	7665.55	4258.02	8702.03	8427.67	14132.6
#2357	M199T115C142	199.107	0.66583	114.514	142.419	130589	156073	152042	137654	131022	137579
#2358	M199T151C143	199.107	0.666895	150.577	142.647	24237.8	27172.9	29332.3	21481.4	24118.8	22361.3
#2359	M199T62C143	199.107	0.666363	62.2931	142.533	34551.7	49421.8	39841.3	38868.4	25394.4	23296.6
#2362	M199T543C142	199.107	0.661571	543.263	141.508	984.514	1099.53	1406	1090.78	1542.69	833.854
#2363	M199T471C142	199.106	0.664766	471.082	142.191	598.835	1122.95	848.395	2312	1363	660.885
#2364	M200T159C143	200.107	0.669024	159.224	143.058	21997.2	22950	25240.6	23657.1	27505.6	27188.2
#2365	M201T122C143	201.123	0.669556	122.165	143.127	17245.9	19917.1	14485.5	16522	16251.9	20708.1
#2366	M202T106C142	202.053	0.66583	105.929	142.291	153371	147226	151816	159349	153980	156117
#2367	M202T276C142	202.107	0.665298	275.539	142.175	12958.3	10523	12058.4	10892.1	13365.8	10782.3
#2368	M202T191C142	202.107	0.662636	191.144	141.606	11921.8	12453	11762	9838.67	8226.7	8690.87
#2369	M202T307C143	202.143	0.667959	306.763	142.742	16053.9	16869.9	16611.3	13069.5	15153.3	16368.8
#2373	M207T147C140	207.059	0.654113	146.819	139.581	7755.01	15487	15842	10629.7	10515.3	10028.8
#2375	M207T256C143	207.065	0.669024	255.773	142.763	3966.42	4892.43	4855.83	5170.49	4086.14	4205.91
#2376	M208T417C143	208.099	0.672216	416.947	143.401	924.964	951.814	1570	2263	1588.58	2032
#2377	M209T239C143	209.055	0.671152	238.785	143.135	105336	100349	100318	99735	97680	96227
#2378	M210T150C143	210.076	0.670088	149.616	142.868	19647.9	20256.9	18624.8	16774	22784.2	18457.9
#2379	M210T130C143	210.076	0.671152	129.608	143.094	52900.6	47992.6	51208	54400.9	29487.9	55442.5
#2380	M211T148C142	211.081	0.667427	148.14	142.26	8927.76	11346.2	14228.3	11589.2	10632.3	11386.5
#2381	M213T318C140	213.066	0.656777	318.034	139.914	3562.35	4335.21	3245.77	4473.08	4403.32	2639.43
#2384	M217T54C142	217.104	0.66583	53.5415	141.689	22028.2	21424.8	22940.3	21687.4	22343.2	19423.3
#2385	M217T377C142	217.105	0.66583	377.434	141.689	3552	2028.74	2899.51	1815.44	2013.08	1679.65
#2387	M219T448C141	219.134	0.663701	448.244	141.161	1918	1727.57	2525	1609	709.377	769.289
#2388	M224T113C140	224.066	0.659973	112.705	140.193	8192.78	7238.27	9436.39	16785	10614	8201.37
#2389	M227T413C142	227.114	0.670088	413.272	142.236	4311.09	3580.49	5885.51	4646.05	6845	3782.9
#2391	M229T362C140	229.154	0.659973	361.603	140.02	47463.8	32865.6	30342.7	23400.9	22518.4	36869.9
#2392	M229T294C140	229.155	0.659441	293.859	139.907	1235753	1119051	622905	540603	552342	999255
#2393	M229T308C141	229.155	0.666895	308.168	141.489	39638.6	39417.1	31899.6	43990	30775.3	23861.2
#2394	M229T383C141	229.154	0.666362	382.985	141.376	9189	4117.47	6406.44	6064.72	4356.12	7301
#2395	M229T342C141	229.154	0.66583	342.301	141.263	19928.6	15781.8	31777	32754	29896	14245.9
#2397	M241T297C141	241.154	0.664233	296.728	140.542	47910.9	59766	46503.3	40648.1	37832.3	40237.2
#2399	M247T309C142	247.092	0.672747	308.643	142.165	9236.42	11877.7	12334	13721.1	12181.3	10369.3
#2400	M248T217C142	248.091	0.671151	216.785	141.799	36026.5	46620.6	57996	25726.3	49388	42404.5
#2401	M250T446C141	250.038	0.66583	446.204	140.619	1627.7	898.965	1452.46	1261.76	780.956	945.517
#2402	M256T253C140	256.118	0.66583	252.831	140.451	14291	6404.45	9033.74	9036.97	13374.4	12903
#2404	M264T111C141	264.195	0.670088	110.676	141.136	13146	34352	19261.5	18667.4	21134	33493
#2405	M264T63C139	264.196	0.659441	63.1085	138.893	775012	1489655	831482	900243	1157017	1271893
#2406	M265T217C141	265.118	0.668491	216.974	140.776	158990	185556	114178	179860	159382	168742
#2407	M269T361C141	268.998	0.670088	360.828	141.015	58330.5	58579.4	47988.9	112240	106664	62383.6
#2408	M276T388C137	276.144	0.653048	387.656	137.261	38759.3	30573.8	54398	35401.2	55756	49651
#2409	M70T490C161	70.0648	0.679129	489.75	160.916	3929.46	4521.58	4101.39	3240.24	2137.47	3714.42
#2410	M85T298C157	85.028	0.678597	298.457	156.698	281323	265156	230969	256890	241950	253665
#2411	M88T486C157	88.0866	0.681255	485.762	156.633	15608.3	15644.7	10362	12351.8	13777.7	12348.2
#2412	M114T164C149	114.066	0.667959	163.792	149.298	4758.3	5465.61	5593.81	4024.25	4888.55	3763.19
#2414	M121T214C150	121.028	0.673812	213.701	149.749	16445.3	16084.2	11666.1	10712.2	10788.3	13152.8
#2415	M130T218C148	130.05	0.671152	217.615	148.183	50744.2	85706	66855	58236.9	62396	47207.1
#2417	M145T406C148	145.061	0.675407	406.272	147.749	8057.48	7186.69	5188.6	6795.83	6107.72	5720.03
#2419	M171T122C143	171.088	0.663701	121.925	143.39	553552	452076	363641	400337	435131	384158
#2420	M177T47C145	177.102	0.672216	47.3961	144.882	802659	739979	759662	788580	893273	757866
#2421	M177T18C145	177.102	0.672748	17.85	144.997	1984.45	2453.93	2413.93	1655.65	1523.96	1858.33
#2422	M177T574C145	177.102	0.672216	573.523	144.882	2935.35	3004.41	2788.61	2449.98	2545.36	3008.68
#2423	M177T596C145	177.102	0.672216	595.579	144.882	3685	1774.52	1759.64	3067	1680.98	2566.71
#2424	M177T541C145	177.102	0.67328	540.996	145.111	1869.13	2161.35	1646.69	2799.73	1797.43	2416.65
#2425	M177T94C146	177.102	0.679129	94.4274	146.372	18556.3	16926.6	25836.6	19035.8	21735.5	13847.2
#2426	M177T399C145	177.102	0.67062	398.842	144.538	1996	1137.3	1633.42	1809.76	2158.42	2097.9
#2427	M179T123C145	179.081	0.673812	123.182	145.117	30124.1	24071.1	19885.5	18416.8	21515.3	26137.5
#2428	M180T225C143	180.101	0.665298	224.738	143.228	11815	6526.37	7491.99	14697	7144.55	4556.1
#2430	M184T281C145	184.046	0.673812	280.667	144.852	25956.1	24653.3	20287.3	21908.6	24545.8	20374.7
#2432	M188T476C143	188.176	0.666363	476.253	143.042	2929.79	3412.95	1909.32	2558.93	3971.06	2775.08
#2435	M190T226C144	190.143	0.671152	225.962	143.974	5624	2879.54	3553.4	3784.53	4582.35	3993.91
#2436	M191T239C144	191.045	0.671152	238.785	143.93	24208.3	25147.8	22813.1	23034	21946.2	21954.1
#2437	M191T407C144	191.066	0.67328	406.8	144.386	9556.26	10104	9336.8	9100.59	10666.7	8438.21
#2441	M196T89C142	196.097	0.663701	88.538	142.098	226092	222567	240427	228890	258734	254759
#2442	M196T114C142	196.097	0.661571	114.193	141.642	9530.79	10549	9034.29	8195.91	8622.98	8237.9
#2443	M197T420C141	197.005	0.659973	420.258	141.259	2495.96	1837.89	2087.96	1987.93	2280.31	1788.06
#2444	M197T276C144	197.091	0.672216	275.506	143.876	869.884	1498.82	2112.72	1422.8	2001.26	1080.49
#2445	M197T151C141	197.092	0.660506	151.311	141.369	8612.48	4394.92	7530.24	8879.16	8151.54	8032.32
#2446	M197T174C144	197.128	0.674343	174.124	144.329	4607.1	5458.68	4551.34	5088.67	3396.96	4094.45
#2447	M197T46C144	197.128	0.672216	46.4223	143.874	35741.4	36403.8	36829.7	26913.1	33225.1	32923.3
#2448	M198T29C145	198.058	0.676471	28.6766	144.742	117791	130135	123042	120366	115013	102768
#2450	M198T52C142	198.113	0.664766	51.5094	142.235	5689.37	9263.54	3607.47	4273.72	4040.77	6638
#2452	M199T56C142	199.144	0.663701	56.0575	141.962	6650.92	9267.55	6170.16	6157.64	7098.52	10528.2
#2453	M199T159C144	199.143	0.671684	158.757	143.669	2801.48	4116.01	3225.41	4122.21	3687.67	3931.93
#2455	M200T247C145	200.128	0.677534	246.785	144.877	10528.2	10760.9	10656.8	11380.8	11716.4	11773.6
#2457	M200T125C145	200.128	0.677534	124.685	144.877	28437.5	25591	27479.8	23264.4	19752.4	25775.7
#2458	M201T154C144	201.127	0.67328	153.602	143.923	3987.97	3296.27	4354.16	3943.16	2917.09	3274.12
#2460	M201T274C145	201.16	0.677002	273.87	144.718	19909.8	49655.9	48937.2	51150.2	49987.1	48040.5
#2461	M202T160C144	202.108	0.675407	159.775	144.335	5902.46	4296.87	4886.24	4883.99	4205.75	4326.36
#2462	M202T155C145	202.134	0.678066	154.871	144.902	4097.72	5038.12	5831.06	7438.57	6605.32	5091.74
#2463	M202T108C145	202.18	0.677002	107.728	144.673	41566.9	40722.7	40623.7	36601.3	35086.3	31790.8
#2465	M203T244C143	203.103	0.671684	243.773	143.497	5438	7355.61	7412.56	6453.94	6365.45	6429.1
#2467	M203T425C145	203.15	0.678598	424.677	144.972	15926.1	12805.2	12267	13936.4	13795.2	12957.2
#2468	M204T170C144	204.102	0.67328	170.215	143.795	2097.44	2864.24	2182.88	2153.25	2579.88	1843.99
#2469	M204T190C144	204.102	0.675407	190.211	144.249	4514.49	8934.53	7383.22	11704	9835.34	9161.14
#2471	M204T298C144	204.123	0.676471	298.201	144.476	4.32478e+06	4.0979e+06	4.02258e+06	4.24638e+06	4.07587e+06	4.0711e+06
#2473	M204T552C145	204.152	0.679661	551.827	145.156	2399.21	2533.67	3114.28	2315.11	2804.09	2505.41
#2474	M204T562C145	204.151	0.678598	562.485	144.929	1917.22	1908.04	1363.5	2200.27	3204	1465.59
#2476	M204T512C145	204.153	0.678598	511.623	144.929	18787.6	21799.8	5801.69	17824.1	17501.9	18317.3
#2477	M205T23C144	205.086	0.675407	22.8839	144.208	2484.53	3483.97	3437.67	4076	2382	2434.52
#2481	M206T261C142	206.102	0.663169	260.547	141.553	9524.47	9534.34	8478.44	10292.2	9947.86	8881.7
#2482	M206T464C144	206.102	0.675407	464.314	144.165	2775.16	3066.06	3005.87	2425.4	3188.1	2583.53
#2483	M206T442C145	206.103	0.677002	442.096	144.505	3061.85	3234.24	2949.25	3300.76	4101.75	3302.48
#2485	M208T285C145	208.043	0.678066	285.042	144.652	3367.38	3897.9	4917.67	4467.34	4032.65	2718.87
#2488	M210T159C143	210.076	0.672216	159.483	143.321	20645	15390.8	11931.8	10806.6	14984.4	12507.8
#2489	M210T41C144	210.112	0.674344	41.0041	143.773	22545.5	20910.3	22903.2	26393.6	25607.1	25557.4
#2490	M210T273C144	210.113	0.677534	273.389	144.454	645.676	1850.56	1326.24	2207.85	1995	2439
#2491	M211T50C144	211.082	0.674875	50.3718	143.848	6031.88	9205.33	9561.47	9813.09	10291.9	8453.78
#2494	M211T707C146	211.097	0.68285	707.006	145.547	1999	1569.28	1332.09	1341.38	1048	1492
#2495	M212T372C144	212.052	0.674344	371.718	143.696	4119.79	3695.55	3879.96	3720.01	4123.01	3857.49
#2496	M212T142C144	212.103	0.675407	141.849	143.921	34715.7	36828.2	36908.9	31508	32322	32049.4
#2497	M213T84C145	213.098	0.679661	84.073	144.788	116111	121545	107925	114144	120036	125918
#2498	M215T442C144	215.016	0.674875	442.371	143.694	141817	117467	110512	113602	106329	109269
#2499	M215T473C144	215.016	0.674875	473.298	143.694	11182.7	9873.93	9894.95	8509.66	8282.66	8751.25
#2500	M215T563C144	215.016	0.674344	562.847	143.58	2356.68	3034.94	3179.14	2702.95	2566.21	2077.71
#2501	M215T542C144	215.016	0.675407	541.506	143.807	2066.11	2340	1441.48	3040.05	1889.84	1894.73
#2502	M215T242C144	215.063	0.676471	241.658	144.032	3018.07	3232.15	5996.18	4678.29	4508.25	4655.72
#2503	M216T442C144	216.019	0.674343	442.371	143.542	10391.2	9130.13	8121.25	7348.69	7569.46	8894.57
#2505	M220T266C142	220.118	0.666895	265.921	141.805	5354.09	4476.3	3962.17	8798	8022	9583
#2506	M223T27C144	223.06	0.679661	27.3656	144.412	2971.32	2331.11	4790	1490.88	1952	6223
#2507	M225T47C143	225.006	0.674344	47.2823	143.213	22130	26487.9	24569.8	23008.9	27278.6	17982.9
#2508	M230T414C142	230.121	0.667427	414.279	141.569	5064.42	5798.39	8063.78	7653.48	6759.86	6389.95
#2509	M230T354C144	230.125	0.677534	354.493	143.713	4765.24	4300.08	4586.95	4507.93	5675.59	8221
#2510	M230T294C143	230.158	0.672748	293.601	142.697	98111.6	142972	103943	82163.1	149036	101928
#2511	M232T252C142	232.154	0.667959	252.265	141.615	262221	138919	265078	238549	111431	124399
#2513	M235T137C139	235.119	0.657843	137.415	139.375	44886.4	41360.2	38564.2	37159.2	35181.5	39621.3
#2514	M243T41C142	243.183	0.672216	41.0689	142.169	36608.2	40473.1	37507	32310.8	38221.2	35408.7
#2515	M244T243C143	244.154	0.677002	243.468	143.152	40988.4	41208.1	36063.8	62215	68980	36123.4
#2516	M245T224C143	245.095	0.676471	224.425	143.011	3922.29	9880	6775	6953	6026.87	4610.61
#2517	M247T217C143	247.107	0.675407	217.088	142.727	21740	10820.5	29711.5	20307	21963	25949
#2518	M248T28C141	248.022	0.668491	27.7929	141.239	15908.2	29275	14624.2	31119	14196.1	19216
#2519	M248T313C141	248.149	0.668491	313.161	141.235	10176.8	15872	17219	9482.84	8948.44	9007.12
#2521	M256T253C141	256.118	0.667959	252.56	140.9	9822.89	6406.32	9033.13	9036.97	13504.2	14943
#2522	M257T160C143	257.113	0.676471	159.803	142.668	17823	8544.79	8539.1	8079.19	16596	14313
#2523	M257T202C144	257.15	0.684444	202.448	144.349	21170.9	18566.1	15537.5	22805	28595	33723
#2524	M260T279C142	260.149	0.675407	279.191	142.362	65366.9	56907.1	85661	80338	49317.3	40730.6
#2525	M262T33C142	262.038	0.673812	33.0914	141.976	8085.85	13415	11065.2	9919.73	12993.4	9105.23
#2526	M262T386C141	262.129	0.671152	386.324	141.413	32195	21524.4	31925	31751	17080.9	17847.3
#2528	M264T703C142	264.196	0.676471	702.918	142.48	466.911	542.145	1097.61	1498	1759	1298.56
#2529	M266T234C140	266.138	0.666895	234.36	140.414	37147	19950.9	24127.1	37502	19774.4	36491
#2530	M272T228C143	272.185	0.681787	227.886	143.398	21122	14300.5	29328	25625	14282.1	15301.9
#2531	M290T383C141	290.16	0.672216	382.855	140.975	14988	11872	10770.6	10926.1	19098	13303
#2532	M300T193C139	300.217	0.66583	192.772	139.43	38446	21835.1	23354.1	21379.2	25929.5	29412.6
#2534	M310T196C142	310.201	0.678598	195.756	141.909	78986.5	78466.8	133451	73180.1	57787	73615.5
#2535	M100T349C154	100.075	0.679661	349.37	153.992	181433	183735	172533	182644	168542	173625
#2536	M116T486C152	116.07	0.681255	485.773	152.01	34443.4	33652	28760.7	32794.5	30757.9	24762.8
#2537	M124T289C152	124.087	0.684444	289.478	151.76	63772	60842.3	70956.7	63232.5	70290.2	63910.1
#2538	M126T349C150	126.091	0.679661	348.872	150.478	27030.4	21953.2	29266.8	24185.1	22166.2	27929.4
#2539	M133T495C151	133.097	0.683913	495.452	150.694	11454.4	11464.6	10344	20825.1	11445.7	6500.78
#2540	M135T189C151	135.044	0.684975	188.817	150.739	25444.9	26668	27503	30335.7	23373.4	28640.7
#2541	M137T334C150	136.94	0.681255	333.655	149.742	172271	125388	142177	140229	147245	137198
#2542	M139T334C150	138.938	0.681255	333.655	149.559	26864.7	30075	28660.8	31122.1	28084.2	27798.5
#2543	M142T274C149	142.086	0.678598	273.839	148.698	15889.7	13368.9	14882.2	15724.4	12987.8	13714.4
#2544	M148T40C150	148.039	0.686038	40.4874	149.83	125896	142592	136222	127901	110958	109818
#2545	M152T32C147	152.071	0.672216	31.5973	146.501	83295	38313	41373.7	45922.6	41294.3	49737.7
#2546	M158T488C147	158.129	0.678598	488.139	147.451	21479.4	20252.5	20532.4	9228.18	10150.3	18350.9
#2547	M166T289C148	166.097	0.683913	289.478	148.068	88186.7	88128.1	95284.3	84599.6	97752.7	91947.9
#2548	M169T316C146	169.036	0.67328	316.281	145.584	19531	10926.8	9999.4	16813	17057	10561.6
#2549	M170T289C148	170.092	0.683913	289.268	147.817	58758.5	64078.9	70760.4	60950.1	68270	65469.1
#2550	M172T485C147	172.108	0.681787	485.344	147.236	49954	44342.4	14486.5	43146.9	40360.7	41623.5
#2551	M175T253C148	175.078	0.684975	252.684	147.749	4282.26	7194.05	5521.89	3000.43	5302.52	4212.44
#2552	M177T650C145	177.102	0.671684	649.501	144.768	2402.11	1790.05	2545.78	2080.79	2976.89	2706.77
#2553	M177T425C145	177.102	0.671684	424.738	144.768	3029.06	3756.1	3272.36	3469.4	3688.38	2519.44
#2555	M177T682C145	177.102	0.671152	681.562	144.653	2352.65	3112.3	2406.69	1819.43	2607.31	3667.71
#2556	M177T473C145	177.102	0.672216	473.243	144.882	4836	2954.23	2455.45	1884.7	3373.35	1634.69
#2557	M177T704C145	177.102	0.671152	704.41	144.653	2847.13	1999.33	2636	2590.62	1822.54	1940.25
#2558	M181T124C144	181.097	0.671152	123.78	144.435	29358.2	24019.1	24907.7	24564.9	29732.8	23415.2
#2559	M182T305C146	182.092	0.678066	305.204	145.869	7787	12988	6369.17	8108.01	8314.27	5777.38
#2561	M185T49C146	185.103	0.680724	48.6726	146.282	611362	567966	573031	581098	646590	589828
#2562	M185T84C146	185.103	0.679661	84.4294	146.054	213631	251054	222085	184977	299054	299957
#2563	M185T349C146	185.128	0.678598	349.454	145.824	50321.1	47817	51712.1	52381.8	47220.8	52783.1
#2564	M186T160C144	186.149	0.671152	160.33	144.172	4167.7	5586.63	5295.71	5107.12	5313.31	5166.8
#2565	M189T382C146	189.123	0.681255	382.388	146.192	9506.82	9637.44	9439.99	8435.11	11208.8	10039.1
#2566	M190T108C146	190.097	0.68285	108.004	146.486	9907.2	10896.6	8040.26	7890.62	9980.4	8799.89
#2567	M190T85C146	190.097	0.680724	84.6176	146.03	16038	16797.3	13069	13239.9	14624.5	14778.3
#2568	M190T356C144	190.144	0.672216	355.677	144.202	5594.9	5809.75	5350.6	6493.24	5210.87	7661.27
#2571	M191T34C147	191.179	0.684444	33.8627	146.774	8540.86	7262.46	5910.14	8431.58	9827.57	9505.62
#2573	M192T33C144	192.138	0.670088	33.4013	143.65	13832.9	11879.7	16264.9	13742.7	16314.1	23034.6
#2576	M194T241C144	194.117	0.670088	241.499	143.557	10353.9	14349.5	9138.67	8810.09	11294.7	10573.7
#2579	M196T283C147	196.097	0.684975	282.787	146.653	9831.56	5160.39	6545.88	14521	5534.52	6237.09
#2580	M196T270C145	196.097	0.679129	270.124	145.401	4099.88	3782.17	4516	3289.14	4466.78	4487
#2583	M198T97C144	198.112	0.671152	96.5772	143.602	8840.07	8689.98	9691.3	9340.72	8906.77	11022
#2584	M199T421C144	199.107	0.673812	421.329	144.126	3125.96	3030.88	2950.41	3323.55	2406.86	3159.43
#2587	M200T368C146	200.041	0.681787	367.575	145.79	62181	61243.2	62404.5	60344.6	50377.3	59176
#2588	M202T262C146	202.118	0.68285	261.595	145.925	70346	59640	61557.6	61932	63105.7	61996.1
#2589	M203T302C146	203.052	0.682318	302.326	145.771	6299.38	6597.58	6461.25	6385.02	7148.46	7893.05
#2590	M203T239C145	203.081	0.678598	239.099	144.975	5652.06	6003.79	6724.41	5012.12	4900.64	5286.13
#2591	M203T349C145	203.139	0.678598	349.357	144.972	1.36756e+06	1.42659e+06	1.41024e+06	1.33966e+06	1.30403e+06	1.28276e+06
#2592	M203T402C145	203.139	0.678598	401.594	144.972	8289.72	6914.14	8570.8	5523.47	4894.61	8581.09
#2593	M203T513C145	203.15	0.679661	513.178	145.199	194273	184932	186697	180461	181546	186303
#2594	M203T487C145	203.15	0.679661	486.718	145.199	1.23048e+06	1.16546e+06	1.11866e+06	1.10844e+06	1.06479e+06	1.04842e+06
#2595	M203T556C145	203.15	0.678598	555.802	144.972	27791.3	21179.9	20733.7	24090.2	25187.5	21450.1
#2596	M203T577C145	203.15	0.678598	576.992	144.972	19501	20113.6	19908.4	19401.7	18646	19306.5
#2597	M203T589C145	203.15	0.678598	588.986	144.972	6745.1	2994.8	5576.78	6833.33	18646	14385
#2598	M204T275C146	204.044	0.68285	275.013	145.841	5422.49	4882.15	5412.15	4970.22	4379.71	4776.25
#2599	M204T311C146	204.134	0.68285	311.434	145.838	415335	386984	384375	373546	389118	378617
#2600	M204T491C145	204.144	0.680724	490.854	145.383	4164.84	2703.33	1901.87	2918.31	2878.64	5682.51
#2601	M204T582C145	204.154	0.678597	582.268	144.928	1273.86	2690.9	1088.75	2864	1874.71	1048.97
#2603	M206T491C144	206.102	0.672748	490.599	143.597	1344.91	2348.58	3938	2311.89	2105.41	968.203
#2604	M207T228C145	207.112	0.681255	227.652	145.371	10794.4	14508.4	12649.8	9640.06	11555.5	16190.5
#2606	M208T40C146	208.097	0.683913	40.4874	145.897	42755.2	44170.8	42430	48683.3	42003.7	44879.6
#2607	M208T189C147	208.133	0.6871	188.843	146.575	7378.65	7031.58	4419.79	8213	4843.52	7449.89
#2609	M209T123C145	209.092	0.679661	123.49	144.949	45331.1	40409.1	45119.4	40443.8	43399.4	40773.8
#2610	M209T260C146	209.103	0.684975	259.815	146.082	76078.8	78444.6	72035.7	78549.3	68631.3	66447.8
#2611	M209T525C146	209.128	0.682318	525.036	145.514	1438.93	2846.28	2428.59	761.75	2248.57	2700.75
#2614	M210T112C146	210.112	0.684975	111.638	146.04	6509.7	5820.73	5418.74	8124.5	4731.39	7406.92
#2618	M211T303C146	211.069	0.68285	302.572	145.548	6114.9	6330.61	6567.57	8682.88	7158.71	7710.44
#2619	M211T157C143	211.082	0.671684	156.719	143.168	8483.66	7153.39	3614.33	7554.74	4935.38	7229.22
#2620	M211T610C145	211.097	0.679661	610.121	144.867	2037.57	1328.53	1592.91	1935.25	987	2090.11
#2621	M211T382C146	211.105	0.683381	381.958	145.66	3826.7	2320.64	3782.58	2944.63	3800.38	2833.41
#2622	M212T122C146	212.092	0.683381	121.76	145.62	18654.4	24376.5	21762.1	20221.3	20112.3	19929.5
#2625	M212T289C146	212.103	0.683913	289.268	145.733	781357	783610	863689	765091	858433	832300
#2626	M212T241C146	212.103	0.684975	241.039	145.96	12900.6	5560.09	5050.61	9360.5	5518.82	12791.1
#2627	M212T413C146	212.103	0.684975	412.896	145.96	1762.27	1414.72	1623.02	2237.01	1577.92	2557.37
#2628	M212T371C145	212.1	0.681787	371.094	145.28	11906.8	12912.1	12195	12068.4	13320.8	10144.8
#2629	M212T289C146_2	212.119	0.683381	289.134	145.619	18708.7	17666.4	23005.7	21210.7	21098.4	17645.4
#2631	M213T49C145	213.098	0.679661	48.6726	144.788	255941	259156	247672	271664	292395	258804
#2632	M213T323C145	213.098	0.68285	323.096	145.467	1385.59	1607.69	1152.09	786.235	1680.06	929.437
#2633	M214T46C146	214.123	0.684444	45.7016	145.766	10531.6	12010.5	10523	11696.3	11675.6	8081.46
#2634	M214T225C147	214.122	0.689225	224.756	146.784	3034.64	3043.8	3953.67	5651.6	4292.49	2831.78
#2635	M215T521C144	215.015	0.676471	520.82	144.033	1191.15	1846	1911	1291.18	1288.06	2868
#2637	M215T254C146	215.102	0.687632	254.061	146.406	16009.2	18379.8	16074.5	13609.2	16119.5	13520.5
#2638	M215T289C145	215.139	0.683381	288.624	145.5	9592	8045.84	13975.3	10603.7	11143.9	12814.4
#2639	M216T149C146	216.106	0.684975	148.67	145.802	17593.7	17941.9	14714.3	14777.6	14705.8	16356.1
#2640	M217T375C146	217.031	0.686569	375.368	146.105	2180.99	1392.37	2690.9	2464	1904.4	2597.05
#2641	M217T385C141	217.155	0.663701	385.065	141.234	97362.6	169251	102468	80890.4	181232	154466
#2642	M218T385C143	218.158	0.672216	384.598	143.009	19952	20326	19529	10593.6	11541.1	14199.7
#2643	M220T123C145	220.06	0.680724	122.582	144.747	127106	108672	129174	119387	121064	96823.4
#2644	M220T143C145	220.06	0.679661	142.627	144.521	35624.9	34952.6	33923.9	35064.6	34923.3	33164.5
#2645	M221T243C144	221.045	0.678598	242.918	144.259	5689.88	6560.81	5493.47	6584	5660.88	7414.28
#2647	M224T232C145	224.128	0.681787	231.589	144.825	28545.4	48555	71834	33341.1	31440.4	27633.1
#2648	M225T372C145	224.972	0.680724	372.447	144.569	8876.71	8993.59	8424.38	9112.68	7696	7649.75
#2650	M227T400C145	227.064	0.68285	399.637	144.946	5878.5	6666.44	5858.18	4357.05	6223.98	3872.51
#2652	M229T414C142	229.118	0.671151	414.085	142.393	70061.9	136830	133552	67360.8	67941.2	72191.9
#2653	M229T320C143	229.154	0.674343	320.192	143.069	4648	2452.05	2155.79	2278.15	5729	2345.54
#2657	M231T266C144	231.084	0.679129	265.973	144.019	8139.84	6285.18	9710.3	11618.9	11288.7	9729.3
#2659	M232T251C145	232.154	0.68285	251.33	144.772	162974	138936	320239	160686	260569	290749
#2661	M238T428C141	238.038	0.667959	427.808	141.426	2713.81	5024	2419.63	3348.32	2711.99	2871.49
#2662	M241T297C143	241.154	0.677534	296.772	143.356	47352.3	59785.9	46503.3	52123.4	81480	55538
#2663	M246T340C144	245.944	0.681787	340.055	144.11	5420.46	4147.96	2691.25	3511.32	3181.16	4327.34
#2664	M246T234C143	246.17	0.677534	234.316	143.204	131517	113962	211980	118374	108392	203696
#2665	M247T308C143	247.092	0.678066	308.445	143.289	14471.8	21218	12026.9	14073.6	12403.1	22159
#2666	M248T217C144	248.091	0.68285	216.974	144.27	64852	47969.8	36220.6	19420.2	28638.5	42404.5
#2667	M248T313C144	248.149	0.680724	313.261	143.82	12105.6	12385.3	9881.08	11046	8948.44	9007.12
#2668	M248T207C144	248.165	0.683913	206.583	144.493	7699.24	9500.36	14310	7370.32	19930	11250.5
#2671	M264T87C141	264.196	0.670619	87.4512	141.248	600274	1051962	574381	482266	539241	982543
#2672	M264T660C144	264.196	0.681787	660.05	143.6	477.576	884.052	923.747	1977	1140	2022
#2673	M264T564C143	264.196	0.680724	563.634	143.376	1476.51	1180.39	1918	1935.85	1340.79	1584.19
#2674	M275T443C144	275.025	0.684975	442.868	143.999	1940.66	1140.43	1744.66	2201.4	2358.28	2169.95
#2675	M276T231C143	276.18	0.681787	231.433	143.301	10507.6	14231.2	12754.5	22692	25888	13628.3
#2676	M88T495C156	88.0866	0.680192	495.139	156.389	7504.32	6374.19	7220.38	5933.01	7008.38	5765.03
#2677	M145T298C148	145.049	0.678066	298.201	148.331	272511	266985	232284	279321	243545	266536
#2678	M156T29C147	156.048	0.677534	28.6766	147.367	52925.5	49118.4	51908.3	51009	51522.9	40845.4
#2680	M182T47C148	182.129	0.689225	47.378	148.268	232567	195246	206659	219418	195318	197734
#2681	M184T398C148	184.144	0.6871	397.886	147.703	6868.78	8385.62	8654.98	8815.09	7132.92	8950.53
#2682	M190T177C148	190.061	0.688694	176.723	147.741	12184.3	8790.2	10577.8	9885.26	8335.68	10688.7
#2684	M193T50C148	193.097	0.688694	49.683	147.592	80895.3	78526.6	69879	67890.4	65510.7	74216.8
#2686	M193T617C149	193.097	0.695065	617.228	148.957	1564	1106.77	2008.67	1098.76	996.781	2844
#2687	M193T17C149	193.098	0.694535	17.058	148.844	1165	1375.65	1187.62	1144.36	1676.41	1880.27
#2688	M193T107C149	193.097	0.695597	106.632	149.071	24316.2	23526.7	25067.6	14703.5	19881.3	17134.1
#2689	M194T156C148	194.118	0.688694	156.022	147.543	7156.4	9788.37	7237.5	6545.58	7323.56	7353.36
#2691	M197T149C147	197.092	0.688163	149.198	147.289	9828.25	11083.6	9049.71	11638.3	8312	11245.7
#2692	M198T194C148	198.062	0.690287	193.718	147.698	8665.94	14337.6	15891.9	14875.3	13823.5	19097
#2693	M199T282C147	199.107	0.689225	282.067	147.423	8725.7	10177.7	9447.91	9692.59	7372.54	8310.47
#2695	M200T305C145	200.103	0.676471	305.412	144.651	60086.3	51901.2	53196.7	55693.2	54440.2	49326.1
#2697	M201T237C146	201.123	0.683913	236.788	146.196	8345.36	6793.96	6539.51	7941.44	7998.06	7683.14
#2700	M203T268C145	203.082	0.677002	267.814	144.634	17523.4	16807.5	18056.2	19949.1	19223.4	18249.2
#2701	M203T376C147	203.139	0.690287	376.219	147.47	35637.8	33655.1	41881.6	34166.9	36674.9	41093.8
#2702	M203T431C145	203.15	0.678598	431.207	144.972	14391.1	11184.2	15410.8	12811.2	14050.3	14442.3
#2703	M203T401C145	203.15	0.679661	400.922	145.199	14958.4	16469.9	12290.5	13440	17475.2	12289.2
#2704	M204T186C145	204.102	0.680724	185.883	145.385	7067.01	8350.61	5568.24	5142.92	7121.22	7761.52
#2705	M204T349C145	204.142	0.678597	349.234	144.929	139724	136193	137007	138308	120196	118860
#2706	M204T487C145	204.153	0.680724	486.996	145.383	96451.9	99719.6	94024.2	96236.8	86713.1	89264.6
#2708	M204T543C145	204.153	0.679661	543.205	145.156	3521.39	3099.26	3740.51	2969.54	4100.31	2021.71
#2711	M205T459C145	205.118	0.679129	459.419	145.001	7341.9	8798.64	7940.16	6916.98	8207.07	7736.43
#2712	M206T47C147	206.093	0.689756	46.5108	147.228	10201.7	8572.08	11828.2	11685.1	8314.05	9414.95
#2714	M206T299C145	206.128	0.678066	298.573	144.731	44423.7	40551.8	39441.9	35290.1	41935.9	55596.4
#2715	M207T37C147	207.032	0.688163	36.8067	146.848	7287.87	6607.24	5746.63	7774.9	7648.95	9360.79
#2716	M207T190C148	207.058	0.691349	189.757	147.527	46743.5	52544.2	47677	53633.1	51783.3	49721.4
#2717	M207T44C148	207.059	0.692411	43.517	147.754	419561	438861	431780	431563	398716	419368
#2718	M207T70C147	207.059	0.690287	70.2788	147.3	265281	255734	273091	271312	262954	214949
#2719	M207T106C148	207.058	0.691349	105.848	147.527	211431	201973	223661	206749	182943	203255
#2720	M207T134C148	207.058	0.691349	134.228	147.527	157351	155567	141771	156583	146741	154479
#2721	M207T16C148	207.059	0.69188	16.1648	147.64	1830.31	2054.71	2418.17	3039.02	1580.73	1392.84
#2722	M207T704C147	207.059	0.689225	704.077	147.074	2743.26	2172.32	1609.29	2903.93	2724.14	3242
#2723	M207T666C147	207.058	0.688163	665.662	146.847	2708	1586.6	2354.51	2553.97	1531.44	1011.6
#2724	M207T223C147	207.058	0.690818	223.222	147.414	11272	9712.51	9837.17	10711.1	10787.3	10343.8
#2725	M207T211C147	207.058	0.690818	210.996	147.414	7849.77	16211.2	8781.88	17348.7	15017.2	12854.4
#2726	M207T615C148	207.059	0.691349	615.015	147.527	1627.18	1636.23	2441.14	1668.1	1946.04	1729.72
#2727	M207T628C148	207.059	0.691349	628.438	147.527	1924.73	2093.9	1296.48	1265.01	2082.64	1925.24
#2728	M207T646C148	207.059	0.693473	645.824	147.98	1016.53	1577.12	1844.82	1365.97	1355	1513.23
#2729	M207T687C147	207.058	0.690287	687.157	147.3	2458.11	1528.23	2209.8	2144.24	1480.03	2109.28
#2730	M207T715C147	207.059	0.690287	714.904	147.3	3352	1804.29	1609.36	1397	2167.07	2330.56
#2731	M208T54C148	208.062	0.692411	54.3954	147.711	41565.9	42658	41529.2	42391.1	43196.7	42186.7
#2732	M208T147C147	208.061	0.691349	146.868	147.485	18190	14982.1	17383.5	14761.7	19248.4	13603.4
#2733	M208T177C147	208.071	0.688163	176.652	146.804	12694.2	13556.9	12368.5	10920.4	10943.2	11773.9
#2734	M209T54C148	209.054	0.692411	53.5691	147.669	15094.6	18092	14271.2	10492.3	17696.5	17076.3
#2735	M209T106C148	209.055	0.692411	105.584	147.669	9718.09	11543.2	13280.5	10034.8	9844.7	12116.5
#2736	M209T422C144	209.059	0.677002	422.493	144.383	3034.05	2789.35	2453.42	3074.05	2973.62	2672.74
#2739	M209T235C148	209.128	0.694004	234.782	148.006	31112.2	28971.7	30343.6	29021.3	28046.2	22041.8
#2740	M209T153C147	209.14	0.688163	153.216	146.76	11655.2	10991.1	10323.9	9034.23	10746	12061.5
#2741	M210T354C147	210.112	0.688694	354.157	146.833	4759.85	2882.91	4047.53	4056.41	4740.72	4329.11
[truncated: 5,288 more rows]

## Sheet: 02_NIST_human_urine_neg
	name	mz	mobility	rt	ccs	nist_urine_neg_1_p1-a1_1_4095.d	nist_urine_neg_2_p1-a1_1_4096.d	nist_urine_neg_3_p1-a1_1_4097.d	nist_urine_neg_4_p1-a1_1_4098.d	nist_urine_neg_5_p1-a1_1_4099.d	nist_urine_neg_6_p1-a1_1_4100.d
#6	M249T88C99	248.974	0.469734	88.3426	99.226	13036.4	9860.51	12291.5	10205.3	8819.34	10214.1
#7	M249T484C99	248.974	0.467545	484.058	98.7637	3935.54	4293.98	6273	3113.56	1271.17	3983.05
#8	M249T170C99	248.974	0.46864	169.995	98.9949	3953.89	3892.55	3858.73	4042.57	4382.35	3924.32
#9	M249T256C99	248.974	0.46864	255.794	98.9949	5120.24	4878.42	4520.19	4628.79	5083.99	4050.94
#10	M249T130C99	248.974	0.46864	129.738	98.9949	5403.38	7954.49	6165.08	6902.33	7435.99	7358.32
#11	M258T16C100	257.939	0.473562	16.3517	99.8589	2371.46	2190.24	2383.08	1506.31	1830.42	2479.71
#12	M258T700C100	257.939	0.472469	700.035	99.6282	1592.22	1365.22	1891.57	1658.36	1851.66	2159.15
#13	M258T128C100	257.94	0.474109	128.433	99.9742	1013.9	1190.93	730.253	1255.88	1083	1016.61
#14	M258T648C100	257.94	0.473016	648.408	99.7436	937.855	2642	711.562	1411.57	1364.2	1510.26
#15	M258T681C100	257.939	0.474109	680.502	99.9742	1337.28	1926.38	1640	1847.45	1560.93	1616.51
#16	M258T662C100	257.94	0.473016	662.355	99.7436	1582.89	1678	1573.18	944.302	1378.09	1698.82
#17	M258T172C100	257.939	0.474109	172.002	99.9742	655.017	1291.81	816.526	973.079	672.32	713.902
#18	M258T158C100	257.941	0.473016	158.147	99.7435	884.534	1258.25	555.189	1212.89	658.444	710.161
#19	M258T71C100	257.939	0.474109	70.6739	99.9742	1445.97	1849.07	1067.84	1539	2455.59	964.092
#20	M258T703C100	257.943	0.473562	702.793	99.8588	1178.86	1082.12	833.898	1121	920.429	1143.67
#22	M80T407C109	79.9579	0.466998	407.23	108.68	8163.18	5657.73	10977	12708	5155.5	7208.69
#23	M97T407C106	96.9607	0.467545	407.294	106.304	16765.4	13154.1	13952.7	15534.7	19708.1	17762.8
#25	M150T166C105	150.057	0.481761	166.3	105.104	4088.52	6657.4	5593.81	3962.16	5694.01	5518.66
#27	M249T348C99	248.974	0.469734	348.062	99.2261	5355.66	4746.69	3813.35	4633.78	3917.67	5004.86
#28	M249T64C99	248.974	0.469187	64.1494	99.1105	10789.6	11609.3	10906.2	10677.9	10649.3	10310.8
#29	M249T201C99	248.974	0.469187	200.507	99.1105	4790.12	3819.87	4633.26	4210.25	3698.69	3695.3
#30	M249T462C99	248.975	0.469734	462.311	99.226	2047.3	3067.28	3681.21	4183.56	3943.52	4649.75
#31	M249T551C99	248.974	0.469734	551.31	99.2261	3590.64	3281.07	2950.09	3352.8	3307.09	3415.04
#32	M249T588C99	248.974	0.46864	587.808	98.9949	4848.45	3941.33	5955.94	5316.39	5634.33	5896.56
#33	M249T523C99	248.974	0.469734	523.055	99.226	3204.68	3950.21	3861.67	3613.58	3326.45	4049.74
#34	M249T289C99	248.974	0.46864	288.846	98.9949	4903.86	4705.34	3374.09	3926.51	4106.23	3891.51
#35	M249T313C99	248.974	0.46864	313.104	98.9949	1511.2	4603.91	3690.56	4561.19	4708.93	4951.69
#36	M249T382C99	248.974	0.469187	382.034	99.1105	3719.6	4817.93	4128.63	3463.44	4368.37	4041.61
#37	M249T154C99	248.974	0.469187	153.586	99.1105	5983.2	5490.35	6164.59	5397.17	5172.66	5136.57
#38	M249T573C99	248.973	0.469734	573.086	99.2261	3211.65	3066.66	2733.46	3156.26	3249.1	3587.22
#39	M249T508C99	248.974	0.469734	508.082	99.2261	3284.94	3651.44	3500.88	3946.78	3978.22	3448.36
#40	M249T19C99	248.973	0.469187	19.2211	99.1105	18456.1	19148	10614.4	12280.6	20561.2	10482.7
#41	M249T227C99	248.974	0.469187	227.291	99.1105	4319.68	4520.56	3821.28	3886.07	4498.71	4672.24
#42	M249T423C99	248.974	0.46864	422.579	98.9949	4593.05	4756.4	4486.22	4642.99	4724.87	4443.74
#43	M249T411C99	248.974	0.46864	411.301	98.9949	4765.12	3838.47	7477	4451.4	4562.8	4739.26
#44	M249T654C99	248.974	0.46864	654.099	98.9949	15944.8	16485.3	13086.1	14863.1	14760.3	13597.7
#45	M249T643C99	248.973	0.46864	642.569	98.9949	13225.1	12962.3	14301.8	14674.5	13177.2	13292
#46	M249T441C99	248.974	0.46864	440.756	98.9949	4284.02	4393.7	3932.49	3994.18	8139	4102.48
#47	M249T678C99	248.974	0.46864	678.322	98.9949	13979.2	14692.2	13468.9	13244.2	14281.7	14149.2
#48	M249T123C99	248.974	0.469187	123.225	99.1105	6566.87	7280.79	7809.09	7016.65	7884.12	7011.43
#49	M249T611C99	248.974	0.46864	611.284	98.9949	18119.7	17693.9	17471.2	16791.3	16092.2	16280.8
#50	M249T701C99	248.974	0.469187	700.792	99.1105	14344.8	13552.6	12704.7	13866.4	14044.1	12537.2
#53	M100T674C111	99.9264	0.490499	674.028	111.151	4046.41	3480.52	2809.47	3378.06	3513.73	2983.27
#54	M100T19C111	99.9265	0.490499	19.4886	111.151	1544.53	2302.86	2665.54	1813.86	1789.16	2542
#56	M150T31C107	150.057	0.491044	30.5976	107.129	53252.7	42113	60411.3	43912	52097.8	60828.3
#58	M302T57C102	301.889	0.486131	56.9365	101.776	2903	1356.13	2660.78	2266.23	1805.06	5406
#59	M93T145C113	93.0352	0.495409	145.296	113.171	26283	26070.1	28662.9	25346.9	27501.1	28020.5
#60	M93T237C113	93.0352	0.494864	236.959	113.046	9477.45	8882.66	10851.4	8799.29	9017.44	9018.36
#61	M93T104C113	93.0353	0.495409	103.911	113.171	20599	25630.7	19611.8	28088.2	23526.4	20919.7
#62	M93T167C113	93.0352	0.495409	167.443	113.171	23527.1	26060.6	27320	23856.8	8073.72	24058.9
#63	M93T210C113	93.0352	0.495955	210.485	113.295	6387.82	4004.83	4624.35	3808.59	3471.12	4144.65
#64	M93T25C113	93.0352	0.494864	25.1166	113.046	59722	69028.2	53982.6	45297.9	67930.9	75320.6
#65	M93T84C113	93.0353	0.495955	83.9608	113.295	11501.5	7795.67	10581.1	8788.95	5316.07	5905.94
#69	M100T707C112	99.9264	0.492681	706.829	111.646	3220.76	2772.6	3105.94	2948.72	2579.71	3440.57
#70	M100T646C111	99.9265	0.489407	645.869	110.904	1922.48	2330.64	1772.42	1962.21	1893.45	2359.03
#73	M149T610C111	148.953	0.507402	609.709	110.762	2217.9	2522.41	3580.19	3440.45	2935.16	2990.72
#74	M149T77C111	148.954	0.506858	76.956	110.643	12582	4434.75	4676.54	4979.23	4941.4	5257.01
#79	M149T658C111	148.953	0.508492	657.683	111	5483.6	4575.78	4821.67	4931.8	4905.56	6022.95
#82	M99T22C115	98.9567	0.507947	22.3211	115.229	6663.47	5135.28	7602.17	5182.41	7282.71	8382.37
#83	M108T77C115	108.022	0.51067	77.3922	114.769	7267.1	3097.94	2973	4069.5	5028	2385.43
#84	M109T24C115	109.03	0.512304	23.5189	115.027	59938.6	60732.7	72731	71501.6	69068.1	88925
#85	M109T225C115	109.03	0.513393	225.129	115.271	529.675	1209.9	450.755	1402.62	957.513	788.605
#87	M149T706C111	148.953	0.509037	706.078	111.119	5083.76	5314.71	5138.61	6116.12	5421.6	4908.46
#88	M149T681C111	148.953	0.507947	680.602	110.881	4471.37	5923.19	6476.64	6467.42	5517.21	5983.66
#89	M149T64C111	148.953	0.507947	64.0868	110.881	3419.17	4085.66	4815.82	3202.72	4872.9	3227.71
#90	M149T194C111	148.953	0.509037	194.203	111.119	1574	979.633	1105.96	1310	1548	1215.3
#91	M149T666C111	148.953	0.507947	666.244	110.881	5338.97	4612.81	5806.77	5685.04	4544.08	5999.89
#92	M149T223C111	148.953	0.507947	222.655	110.881	1098	922	1255.35	961	1329.07	894.674
#94	M150T149C112	150.057	0.511215	148.707	111.529	5740.95	7943.65	11536	8042.6	7536.82	5763.87
#95	M151T23C111	150.949	0.511215	23.1357	111.478	19206	9153.42	8749.45	8295.02	12057	10843
#96	M191T444C110	191.02	0.513393	444.277	110.099	1296.15	1226.31	890.529	1637.94	1896.82	2403.78
#97	M79T452C121	78.9597	0.521011	451.572	121.449	1600.7	2572.69	2066.95	1979.54	1814.58	2981.69
#98	M79T555C121	78.9596	0.521011	554.67	121.449	899.235	654.253	1263	835	956.558	693
#100	M123T41C115	123.009	0.516659	41.3132	114.649	4794.99	8080.99	26950	5838.23	10748.2	5676.72
#101	M144T188C113	144.046	0.515026	188.294	112.729	1871.23	1813.39	2252.41	2076.92	1971.54	2361.14
#102	M147T63C114	147.033	0.522643	63.4192	114.207	1621.79	1897.96	1981.25	566.27	1542.46	923
#103	M149T22C111	148.953	0.507947	22.4063	110.881	185083	170468	173930	169174	176040	181387
#104	M149T625C111	148.953	0.507947	625.276	110.881	3753.44	4239.81	3852.99	3881.62	3642.57	4047.68
#105	M149T126C111	148.953	0.508492	125.799	111	1722.56	2347.02	1025.86	1282.91	2170.93	1890.34
#106	M149T92C111	148.953	0.507947	92.0967	110.881	5703	4065.5	4257.49	4216.62	3707.24	4651.38
#107	M149T651C111	148.953	0.509037	651.05	111.119	4263.25	4946.35	4801.07	4438.53	4286.49	4223.19
#110	M159T480C113	158.925	0.520467	480.153	113.048	1004.23	885.677	1119.01	1510.02	1461.75	1050.49
#111	M159T563C113	158.926	0.520467	562.932	113.048	820.798	692.742	921.77	969.471	953.575	1374.9
#112	M159T510C113	158.926	0.519379	510.062	112.812	1339.78	1239.6	1093.79	1485	1626	876.544
#114	M159T532C113	158.926	0.521011	532.304	113.167	1521	1013.16	720.525	1195	888.18	1205.52
#115	M159T550C113	158.926	0.520467	549.673	113.048	820.206	1244.5	1086.41	1250.88	737.046	816.591
#116	M263T656C109	262.989	0.516659	656.021	108.844	583	364.75	623.616	569.931	481.782	1011.6
#117	M80T173C123	79.9578	0.527536	172.705	122.769	2795.42	947.775	2450.65	1623.98	3789.69	960
#118	M93T155C123	93.0352	0.537314	154.939	122.743	3513.9	3436.89	5969	6596	6345	3051.72
#119	M95T174C120	94.9815	0.525905	174.083	119.852	1450.55	1520	2196.9	1778.9	1867	1674.68
#120	M107T52C119	107.051	0.530253	51.8663	119.282	16321.9	10766.6	10524.6	14363.1	14080.9	17952.2
#121	M122T120C117	122.037	0.52808	120.449	117.27	3552.12	6126.44	2843.48	1195.96	2777.35	3665.86
#123	M125T174C116	124.992	0.525362	174.482	116.409	7744.83	7420.97	7319.11	7020.13	7552.53	7396.79
#124	M126T700C117	125.93	0.527536	699.792	116.811	1437.47	693.817	1118.08	1087.41	1554	808.747
#125	M126T705C117	125.93	0.526449	704.77	116.57	1256.31	1334	1118.06	1171	2077	496.783
#126	M126T685C117	125.929	0.527536	684.872	116.811	1121.93	1203.46	1114.39	1357	851.013	878
#129	M145T217C116	145.062	0.531882	216.703	116.352	7582.11	5271.75	3968	2773.03	7846.35	7759
#130	M146T61C114	146.026	0.523187	60.7898	114.389	1619.02	1076.14	841.233	1143	1406.46	1802.53
#131	M150T181C114	150.057	0.522099	181.219	113.904	1644.52	2835.51	4475	3449.94	2318.89	2157.13
#132	M151T159C114	151.027	0.523187	158.785	114.083	6399	4394	2377.67	3302.21	3280	2465.98
#133	M159T502C113	158.926	0.521011	501.679	113.167	1094.16	945	951.328	861.088	831.644	989.237
#135	M167T317C114	167.022	0.527536	316.665	114.167	4377	4208	3581.42	3167.24	4393	3215.27
#140	M80T288C125	79.958	0.536229	288.148	124.792	2521.03	2416.15	2343.8	2244.8	2189.88	1705.12
#141	M93T192C122	93.0352	0.534056	192.059	121.999	1563	806.968	1874.55	2219.48	2016.07	1917.78
#142	M107T25C121	107.051	0.536229	24.5925	120.626	255341	269525	281812	276805	286315	336180
#143	M116T249C119	116.051	0.534056	249.148	119.167	1092.3	891.581	1115.01	1229	861.712	1219.01
#144	M119T101C119	119.051	0.534056	100.983	118.875	6213.8	11832.2	6845.32	8576.79	10164.7	10691.3
#145	M121T192C119	121.03	0.534599	191.75	118.81	13613.2	13704	14234.4	13751.6	14238.8	16252.4
#146	M121T135C118	121.03	0.53297	134.972	118.448	1592.55	1954.18	2057.91	1957.84	1436.58	2152.35
#147	M121T84C118	121.03	0.532427	83.7261	118.327	8313.58	7348.2	4824.83	4417.24	7093.59	7852.1
#148	M121T106C118	121.03	0.53297	105.551	118.448	6996.11	9168.58	6023.56	11219	9195.42	13793
#149	M121T42C119	121.03	0.535142	41.9032	118.931	5615.02	7746	6569	6443	1650.38	13403.1
#151	M121T214C118	121.03	0.53297	214.314	118.448	1051.81	547.043	1219.13	1016.7	1369	949
#152	M124T288C119	124.008	0.535685	288.145	118.783	4930.95	4049.53	5094.27	5531.59	5254.33	5468.04
#153	M125T24C118	125.025	0.531883	23.5319	117.851	25122.6	33288.4	36319.7	24713.3	27980.5	25900.6
#154	M144T188C117	144.046	0.535142	188.157	117.132	2288.86	2554.54	2251.32	2273.66	1751.53	4530
#155	M150T214C116	150.057	0.53297	214.21	116.275	1120.28	1493.06	1089.12	1105.46	1004.23	1801.62
#156	M150T144C113	150.057	0.519923	143.74	113.429	10889	6772.54	5818.46	7450.6	7432.32	6544
#157	M159T452C113	158.926	0.521011	452.312	113.167	3035.29	3145.27	3050.76	3481.55	4293.8	4800.51
#158	M159T542C114	158.926	0.523187	541.665	113.639	867.792	990.867	1571	1402.08	2043	1238.04
#159	M159T557C113	158.927	0.519923	556.936	112.93	1185.45	599.777	723.637	629.222	1020.71	1258.88
#161	M191T518C115	191.02	0.536229	517.83	114.997	591.845	1223.63	926	944.904	830.079	966.842
#162	M191T486C113	191.02	0.528623	485.868	113.366	1763	1272.96	1149.88	1214.11	1069.81	1298.49
#163	M194T145C115	194.047	0.5384	144.847	115.347	2318.22	2070.02	2443.95	2153.7	2060.55	2380.26
#165	M199T100C114	199.008	0.534056	100.111	114.236	12928.4	12106.1	12622.2	11718	5644.7	12719.9
#166	M205T435C114	205.036	0.531883	434.713	113.565	980.815	2505	1012.32	1008.8	919.083	853
#167	M331T658C111	330.98	0.531883	657.517	110.938	1030.48	319	943	586	342.909	591.567
#169	M80T99C125	79.958	0.536229	98.8899	124.792	21618.6	20410.7	16824.7	14978.6	19142.2	15738.2
#170	M107T51C120	107.051	0.53297	50.866	119.893	15063.2	22434.7	11849.7	14363.1	14079.8	17777.6
#171	M119T199C121	119.051	0.5422	199.379	120.688	2158.46	2565.2	2379.83	2098.78	2170.61	2997.33
#173	M124T70C120	124.041	0.542742	69.7798	120.345	4570.16	6771.46	7861.1	4861.75	6636.89	4269.32
#174	M125T70C119	125.037	0.5384	70.0977	119.294	2725	2501.08	1508.78	3264.85	6600.37	5752.14
#176	M135T304C120	135.031	0.543827	304.411	119.678	2175.36	1945.96	2628.36	2388.21	2058.48	2142.4
#177	M137T83C120	137.025	0.547082	83.3799	120.244	7564.89	7186.45	5771.9	7063.69	5066	8391.36
#180	M150T166C118	150.057	0.542742	165.652	118.407	9686.1	10025.7	10393.1	10292.7	14437	7637.19
#182	M195T340C116	195.052	0.5422	340.058	116.123	5473	2106.17	3455	2759.05	2580.32	2381.78
#183	M195T367C115	195.052	0.537314	366.57	115.077	3260.61	3790	1995.36	3098.51	1865.04	2305.87
#186	M79T457C129	78.9596	0.55142	456.896	128.537	5314.73	4886.95	4401.67	6057.73	5430.51	5887
#187	M79T504C129	78.9596	0.55142	503.75	128.537	3316.13	3365.37	2020.04	2718.88	2741.39	3394.63
#188	M79T528C129	78.9596	0.552504	527.608	128.79	2413.68	2748.45	2668.95	2459.28	2941.74	4412
#191	M93T236C125	93.0352	0.547624	236.469	125.099	14443.6	15669.8	15624.2	14971.5	15705.4	13661.9
#192	M93T104C125	93.0352	0.547624	103.522	125.099	21147.4	24266.2	13509.2	19343.2	30973.9	23777.6
#193	M93T82C125	93.0353	0.548167	82.2587	125.223	10716.3	8009.1	9506.9	11995.8	4978.53	8399.43
#194	M93T146C125	93.0352	0.547082	146.055	124.975	3775.49	3740.24	4172.02	3768.84	7132	6783
#196	M93T160C125	93.0352	0.549251	160.415	125.47	4356	4761	2457.59	1859.88	4559.46	2761.28
#197	M93T210C125	93.0353	0.547082	210.474	124.975	4115.89	4625.04	4308.37	4171.43	4330.98	4217.78
#198	M97T408C125	96.9607	0.55142	408.457	125.374	4188.49	5954.57	5023.78	5211.88	5034.27	5949.41
#200	M123T24C121	123.046	0.547082	23.5903	121.397	36863.2	57891.3	43401.1	31187.5	44254.9	45749.1
#201	M133T203C121	133.03	0.550336	203.476	121.267	1137.14	1446	1090.93	1427	1034.67	2095
#202	M134T97C121	134.048	0.547624	96.9049	120.589	13141.1	9067.99	13794.6	13473.7	11285.6	11892.3
#203	M135T98C121	135.032	0.549251	97.6138	120.871	12393.1	10548.5	16018.9	10860.3	16826	13361
#205	M136T194C121	136.017	0.548167	193.71	120.558	1309.53	1742.33	2237.29	1942.62	2149.3	2340.41
#206	M137T206C121	137.008	0.551962	205.923	121.317	1487	840.692	1472	783.611	1001.15	862.079
#207	M137T189C120	137.025	0.547082	188.592	120.244	7873.34	7112.77	7671.83	7177.36	6978.62	7416.29
#208	M137T139C120	137.025	0.548167	138.976	120.482	3717.66	3156.98	3016.35	3218.06	2853.36	3055.33
#209	M137T237C120	137.025	0.547082	236.551	120.244	8584.43	8066.84	7607.9	6930.75	8604.29	7474.34
#210	M137T210C120	137.025	0.54654	210.416	120.124	2028.95	2714.65	2617.09	2336.74	2295.57	3020.95
#211	M137T103C120	137.025	0.545997	103.093	120.005	23662	12251.1	18102.4	7249.63	10877.2	11411.7
#214	M138T125C121	138.003	0.550336	125.289	120.886	10247.9	13745.8	4661.59	10451.2	12177.8	12761.5
#215	M138T152C121	138.003	0.550335	151.831	120.886	1600.85	1487.45	1741.39	1165.12	1538	2899
#218	M150T119C120	150.019	0.548167	119.33	119.593	21160.3	30355.8	20832.3	25940.4	21100.4	22413.2
#219	M150T147C119	150.057	0.547082	147.417	119.354	15948	11306.8	9528.47	17449	8895.73	9189.14
#220	M159T462C120	158.926	0.551962	461.911	119.889	2717.63	2255.24	2473.19	1957.06	2304.67	2703.85
#222	M159T513C120	158.926	0.55142	513.134	119.771	1379.78	1874.16	1209.75	971.58	1889	1621.2
#223	M159T521C120	158.926	0.550878	521.189	119.654	1067.7	923	1063.95	1135.02	1257.5	928.39
#224	M165T108C117	165.043	0.541657	107.756	117.324	446838	228362	192614	270404	261211	232027
#225	M171T486C118	170.988	0.547082	485.75	118.2	2019.29	2998.26	3078.99	3000.43	2923.68	3087.31
#229	M177T557C119	176.936	0.551962	556.664	118.972	1858.28	1778.97	1756.94	1432.57	2362.42	2126.93
#231	M177T480C119	176.936	0.550878	479.857	118.738	3092.83	3021.46	1889.76	2819.21	2470.61	2953.3
#234	M191T517C117	191.02	0.543826	516.808	116.626	573.124	1223.58	1210	1263.26	899	886.773
#235	M191T440C118	191.02	0.549251	439.56	117.789	1773.96	3511	1820.42	3079	2577	1878.69
#237	M108T209C125	108.021	0.557922	209.308	125.389	5109.78	4605.21	4543.33	5381.12	4166.77	5102.95
#239	M127T216C124	127.052	0.562255	216.256	124.399	7508.25	10218.3	5051.63	9259.03	8196.8	6636.79
#242	M135T197C123	135.046	0.557381	196.897	122.659	9526.82	10830.5	12775.2	10833.5	9949.26	13447.7
#243	M135T128C123	135.032	0.556839	127.517	122.541	5704.96	6300.5	5992.44	6185.81	5241.91	4984.94
#245	M137T590C123	136.937	0.557381	590.319	122.514	2465.06	5112.13	5176.23	4067.32	5324.16	4276.31
#247	M137T648C123	136.938	0.557922	647.603	122.633	3053.51	3278.4	3105.6	2897.91	3511.29	3012.72
#248	M137T704C123	136.937	0.557922	703.906	122.633	4031.33	3486.23	3938.8	3200.23	4131.52	3606.2
#250	M137T628C123	136.938	0.558464	628.231	122.752	1570.83	695.093	1033	1213.04	1329.9	1660.19
#252	M138T252C124	138.024	0.562255	251.607	123.503	2326.22	2191.47	2238.56	1803.28	2145.59	2053.95
#253	M139T198C122	139.008	0.554672	198.189	121.764	6640.28	6723.06	4666.11	6623.86	8063.38	7048.2
#255	M147T374C123	147.031	0.563337	374.295	123.099	949.396	983	451	1126	600.127	800.467
#256	M149T394C119	149.01	0.54437	394.387	118.828	2313.42	2228.07	1832.97	2350.97	2283.25	1695.17
#257	M150T174C119	150.057	0.545997	174.334	119.118	10089	4199.28	4532.5	4096.97	10341	5369.38
#258	M151T209C122	151.027	0.557922	209.393	121.658	21564.4	26636.3	24015.6	21439.4	24196	24155
#259	M151T231C121	151.027	0.556839	230.691	121.421	989.906	1853.41	2132.58	1236.85	1694.25	1290.45
#260	M153T192C122	153.02	0.557922	192.393	121.534	1561.23	1442.35	1336.96	1213	1528.38	1502.71
#261	M155T595C121	154.948	0.556839	594.788	121.181	3161.99	2402.85	4005.88	2317.62	3079.19	3024.76
#262	M155T647C121	154.948	0.557381	647.116	121.299	2413.52	2068.42	2046.53	2038.05	2357.7	2181.41
#263	M155T707C122	154.948	0.559006	707.223	121.652	2817.72	4445	2734.12	2886.62	3046.02	2877.57
#264	M155T691C121	154.948	0.556839	691.186	121.181	4190	2547.09	2756.47	1721.93	1889.06	2291.69
#265	M155T671C121	154.948	0.556839	671.26	121.181	2064.31	2301.33	2332.85	3049.2	2749.88	2136.3
#266	M157T409C121	156.928	0.555213	408.646	120.71	2423	812.075	821.091	1036.18	1299.77	1228.72
#267	M157T584C120	156.937	0.553588	584.327	120.356	1338.43	742.378	808.119	1244	368.081	975
#268	M159T497C120	158.926	0.552504	497.102	120.007	1435.64	1407.04	1060.29	1895.76	1559.16	1681.29
#271	M173T25C120	172.992	0.556839	24.6337	120.21	20794.6	23480.1	16723.2	57996	40524.5	28543.9
#272	M175T410C120	174.938	0.554672	409.707	119.649	2610.76	2235.77	2554.74	2694.07	2272.25	2020.09
#273	M175T576C120	174.938	0.554672	575.631	119.649	755.201	1104.47	1667.42	927.23	1487	1126.52
#274	M179T318C120	179.057	0.555755	317.543	119.692	1537.2	1258.96	1368.21	1476.97	1873	1004.78
#276	M179T282C120	179.057	0.557921	282.231	120.159	1665.44	1798.96	1641.08	1221.56	1818.58	1577.39
#277	M179T337C119	179.057	0.554672	336.86	119.459	1932.14	3651	1745.65	2522.38	2224.18	1216.24
#278	M180T135C120	180.034	0.555755	134.936	119.648	790.398	918.616	1008	1032.5	996.72	1218.19
#279	M181T271C121	181.038	0.562255	271.029	121.002	3645.92	2771.65	3189.03	3750.54	2134.4	5513
#280	M182T213C119	182.029	0.553588	213.126	119.094	10372	6185.7	8841	10284	6933.2	5602.21
#282	M233T486C116	232.988	0.544912	485.75	115.505	2575.43	2882.35	1690.53	3524.97	3566.74	2522.06
#283	M79T497C129	78.9597	0.553588	496.696	129.043	3264.31	4093.38	3589.13	3518.15	2965.99	3441.26
#284	M79T546C129	78.9595	0.551962	546.365	128.664	2190.04	2614.52	3904	3071.12	2786.35	4827
#285	M79T538C129	78.9595	0.553046	538.241	128.916	2817.29	2829.86	2046.74	2139.76	2112.34	2523.58
#286	M79T451C129	78.9597	0.551962	451.115	128.664	5794.5	5424.09	4456.5	6057.73	4872.65	5886.96
#288	M93T221C126	93.0353	0.553588	221.041	126.461	7051.59	7889.97	9898.33	6816.84	8264.45	8093.53
#289	M101T264C128	101.006	0.566044	263.772	128.12	1804.32	1170.05	1732.25	1335.37	1761.41	1321.14
#291	M109T233C127	109.03	0.566585	232.889	127.214	2567.12	3732.71	2598.24	2281.27	2460.23	3025.99
#292	M122T344C124	122	0.559547	344.148	124.262	1705.91	2066.3	2028.51	1780.83	1857.78	1846
#293	M125T194C126	125.062	0.566585	193.508	125.537	3402.05	3377.63	3039.73	4242.49	3983.77	3929.86
#294	M130T139C125	130.067	0.566044	138.685	124.975	2220.83	2209.51	2570.75	1789.35	2011.75	2029.15
#295	M133T267C124	133.052	0.561172	267.41	123.653	1350.37	1532.74	933.535	1465.7	1528.21	1071.79
#296	M134T131C124	134.062	0.56442	130.967	124.287	3062.98	3444.95	2222.58	2815.25	2952.23	3104.81
#299	M139T79C121	139.007	0.551962	79.4866	121.169	26574.2	14343.6	14012.2	17759.7	26630.8	20463.1
#303	M150T346C123	150.057	0.56442	346.097	123.137	3848.98	4191.14	4072.56	3837.04	2878.02	3967.7
#304	M151T159C123	151.027	0.562255	158.754	122.602	116273	109181	108523	108650	111379	112302
#305	M151T185C123	151.027	0.563337	185.415	122.839	1470.57	5555	4810.3	1611.1	4369	2518.08
#306	M152T159C123	152.03	0.562796	159.001	122.657	6481.86	7264.31	8027.97	7882.36	6952.29	7858.45
#308	M153T233C123	153.02	0.563337	232.592	122.713	2261.72	2183.64	1401.52	1517.64	1630.68	2020.71
#309	M155T219C124	155.003	0.567667	218.644	123.534	4328.55	3437.86	3961.34	2773.57	3292.16	4875.51
#310	M159T455C120	158.926	0.551962	454.938	119.889	2323.14	2778.36	2229.32	2499.29	2817.29	2327.34
#311	M159T264C123	159.012	0.565503	263.772	122.825	13105.9	12399.2	14644.5	12029	13697.4	13121.9
#312	M165T107C120	165.043	0.555755	107.134	120.378	271083	516437	299585	270320	387859	497407
#313	M177T522C119	176.936	0.553588	521.997	119.322	1813.08	1757.66	1711.31	1625.41	1534.75	2165.53
#314	M177T546C119	176.936	0.553046	545.632	119.205	1546.96	1961.45	1641.37	1765.82	2072.27	1639.69
#315	M177T494C119	176.937	0.55142	494.185	118.855	2931.71	2264.25	2869.47	3239.19	3183.96	3001.55
#316	M177T468C119	176.936	0.551962	467.677	118.972	3197.22	3281.01	3797.1	4066.99	4092.51	3533.39
#317	M177T456C119	176.936	0.55142	455.861	118.855	5642.49	4968.03	4933.79	4279.61	5174.88	3536.06
#318	M177T576C119	176.937	0.55142	576.322	118.855	1209.71	1881.72	1414.8	2072	1212.27	1503.09
#320	M179T492C121	178.885	0.563879	491.643	121.45	9832.73	7097.04	10263.5	10570.6	8093.32	9929.13
#321	M179T530C122	178.885	0.565503	529.644	121.799	3621.24	5194.07	4764.86	3764.21	4759.3	4044.08
#322	M179T569C122	178.885	0.56442	569.308	121.566	4358.81	5618.03	4897.19	4093.15	6090.85	6287.25
#323	M179T447C122	178.885	0.56442	447.182	121.566	1717	1005.27	572.018	1766.11	2165	1232.87
#324	M179T513C121	178.885	0.563337	513.053	121.333	5410.15	5278.86	5576.14	5244.93	5781.38	5227.75
#325	M179T462C121	178.885	0.563879	462.101	121.45	5121.5	5731.14	4173.08	2930.25	3694.03	4021.6
#328	M194T346C121	194.046	0.563337	346.008	120.69	3153.88	3359.85	3131.41	3205.64	2907.92	3108.01
#329	M195T339C123	195.052	0.571995	338.524	122.505	2176.22	2689.47	4355	2812.85	4960	4803
#330	M195T367C119	195.052	0.555755	367.218	119.027	3815.17	3929	4049	3288.79	4241	2687.42
#331	M197T491C121	196.895	0.564961	491.302	120.927	1577.12	1526.22	2532.36	2112.17	1019.13	1761.94
#332	M197T560C121	196.896	0.566044	559.565	121.159	913.679	810.178	1901	958.254	897.26	806.978
#334	M205T434C120	205.036	0.563337	434.257	120.281	1339.81	1892	1193.43	1796	834.689	855.204
#338	M246T55C119	246.055	0.563879	54.8454	119.185	5243.99	4599.66	5559.23	5120.37	4728.46	2726.96
#339	M79T586C133	78.9596	0.571995	585.957	133.333	8626.03	8414.78	7546.01	8956.08	9149.14	9340.08
#340	M79T559C133	78.9596	0.570913	559.396	133.081	2824.46	3104.1	3545.93	3896.8	3667.51	3170.43
#341	M79T529C134	78.9597	0.573617	528.724	133.711	2836.64	1986.99	2978.24	2142.52	2868.97	1926.06
#342	M79T267C132	78.9596	0.566585	266.965	132.072	1403	1139.54	1216.11	1039.98	1155.69	1417.46
#343	M95T641C131	94.9812	0.576861	641.179	131.465	2090	1899.94	1797.4	1542.01	2201.2	2604.23
#344	M97T44C130	96.9607	0.571995	43.5162	130.052	93344.6	79606.6	115836	125221	86607.8	82036.1
#345	M108T82C130	108.022	0.577401	81.6844	129.767	6579.07	9189	12822	13703.3	6968.89	5727.15
#346	M135T24C123	135.046	0.559547	24.13	123.136	13772.8	22142.7	33223	12703.2	19495.5	30044
#347	M137T19C123	136.938	0.557922	19.1299	122.633	2296.74	1697.05	2039.12	1378.69	2131.09	2657.85
#349	M137T674C122	136.937	0.556839	673.899	122.395	3705.16	4184.14	2621.21	2773.62	3570.89	3794.48
#351	M138T43C127	138.057	0.576861	42.6681	126.708	129298	95814.5	91411.8	103623	99446.2	103477
#353	M142T197C126	142.067	0.57578	197.489	126.169	10505.1	8853.55	9966.13	10109.5	10035.1	10055.7
#354	M144T188C125	144.046	0.570913	188.455	124.961	83623.4	80303.1	77142.4	84016.1	77142.9	79940.2
#355	M144T136C125	144.046	0.569831	136.417	124.725	14776	11838.1	13225.8	13678.6	14520.9	13485.7
#356	M144T66C125	144.046	0.570913	66.3036	124.961	5233.15	4289.67	4831.42	5118.21	4150.58	5828.08
#357	M144T93C125	144.046	0.569831	93.3852	124.725	5442.43	4684.41	5605.45	5079.57	3336.6	3110.22
#358	M145T195C125	145.041	0.571454	195.35	125.01	4578.84	3990.12	4904.63	3758.47	3031.16	3155.6
#359	M146T190C125	146.025	0.573076	189.942	125.297	8251.54	11762.2	11363.1	10303.2	11147.8	11646.6
#360	M146T62C123	146.026	0.56063	61.9161	122.575	2075.66	3523.77	2061.07	3917.34	2716.37	3494.2
#362	M149T306C125	149.046	0.574158	305.816	125.328	7838.13	6589.18	8991.36	7907.64	6893.42	7103.74
#364	M152T192C125	152.003	0.573617	192.279	125.017	4393.67	3764.6	4426.61	3861.25	4775.18	5484.51
#365	M152T226C125	152.012	0.571995	225.989	124.663	2323	1406.73	1374.22	1604.79	1852.44	2047.48
#366	M153T289C124	152.996	0.567667	289.481	123.658	1960.88	2281.59	2744.18	1206.06	1556.82	1853.07
#367	M153T80C125	153.02	0.573617	79.6245	124.953	18115.6	9793.18	13818.2	18769.6	13982	12400
#368	M153T46C125	153.02	0.574699	45.7463	125.188	87141.8	54912.7	70513.2	79411.9	60047	53194.4
#371	M155T44C124	155.002	0.569831	44.0034	124.005	308153	296431	313797	290280	321726	321822
#372	M162T29C125	161.987	0.57578	28.675	124.885	482172	548415	499741	422215	514800	448193
#373	M165T344C121	165.006	0.558464	344.309	120.966	2315.51	3126.69	2611.2	2611.77	2658.95	2445.17
#374	M169T49C124	168.982	0.573076	49.3067	123.919	26483.1	13277.9	20154	27064.7	23121.5	12182.5
#375	M169T62C124	169.015	0.574158	62.3222	124.151	5473.66	5656.07	5144.05	1702.05	4308.48	6220.74
#376	M175T538C123	174.947	0.570913	538.491	123.152	710.331	802.275	1504	1430	925.1	1759
#377	M175T587C123	174.947	0.571995	586.903	123.385	2979.32	2586.04	3138.47	3636.84	3050.35	3504
#378	M178T190C124	178.052	0.574158	190.29	123.703	2660.46	2459.51	2875.6	2377.64	2886.39	1965.21
#379	M179T319C124	179.057	0.575239	319.051	123.888	2157	1104.13	1496	1678.61	942.451	2170.84
#381	M182T213C120	182.029	0.557379	213.165	119.909	7867.8	6501.9	6179.67	11343	6741.92	6317.64
#382	M183T173C122	182.938	0.568749	173.417	122.315	1259.86	2145.05	2367.82	2048.65	1907.26	550
#383	M191T441C120	191.02	0.561713	441.21	120.462	4579	2974.15	2725	2227.53	2710.25	2220.04
#384	M194T157C123	194.046	0.57632	157.49	123.471	2909.73	4332.69	4383.43	3481.72	3541.61	3659.82
#385	M195T338C123	195.052	0.574698	338.32	123.084	2360.02	2420.82	4751	2812.85	3032.71	5404
#387	M77T695C135	76.9706	0.577401	695.053	135.048	1861.87	1409.58	2333.38	2211.64	1214.88	1430.03
#388	M77T647C135	76.9706	0.576861	647.408	134.922	2052.59	1809.64	2278.68	2936.05	1489.04	2037.01
#389	M77T629C135	76.9706	0.577401	628.965	135.048	1124.16	2297	1839.59	1224.26	1227.36	1573.08
#390	M77T672C135	76.9707	0.57632	672.127	134.795	1684.46	1658.3	2580.4	1916.36	1685.29	2166
#393	M82T29C134	82.0306	0.576861	28.954	133.807	386695	325139	423854	389304	459122	388880
#394	M95T659C131	94.9813	0.57578	659.377	131.218	2230.01	2374.97	1836.67	2784.15	2689.94	2094.75
#395	M95T685C131	94.9813	0.575239	685.177	131.095	2181.35	2459.76	2133.68	1293.1	2203.68	1553.43
#397	M97T115C133	96.9608	0.583345	115.034	132.633	13084.4	14103.2	14712.1	14944.3	4072.28	13472.4
#398	M109T225C127	109.03	0.567667	224.903	127.457	2026.99	3728.11	2328.54	3008.52	1920.79	2299.29
#399	M109T46C129	109.03	0.57578	45.8224	129.279	66338.2	71870.4	75696.1	54223.4	61174.5	68374.4
#400	M109T79C129	109.03	0.57578	79.3805	129.279	13562.1	10758.6	7883.58	17090.2	16309.8	8704.54
#401	M121T161C129	121.03	0.579563	161.316	128.803	1739.93	1868.5	2143.92	1950.71	1595.77	1450.92
#403	M134T149C128	134.024	0.580104	149.04	127.743	3869.39	3400.01	3269.13	3913.2	3470.4	3854.42
#404	M137T598C128	136.938	0.581724	597.657	127.865	3329.17	3088.33	2514.04	2546.69	2883.05	3317.94
#406	M137T708C128	136.937	0.580104	707.987	127.508	3218.62	2573.99	3596.71	2383.3	3283.07	2158.14
#407	M137T19C128	136.938	0.580644	19.1031	127.627	2708.52	1983.01	2265.2	1849.05	1085.36	1624.22
#408	M137T664C128	136.938	0.581724	664.017	127.865	2226.61	3472.96	3043.8	2215.36	3064.37	2229.39
#409	M137T209C128	137.061	0.581184	208.9	127.736	2361.57	1670.5	2201.45	2080.11	2410.01	2581.15
#411	M148T159C127	148.041	0.581724	159.015	127.048	1379	1456.75	958.088	776.866	1129.96	1403.76
#413	M148T330C127	148.063	0.582265	329.648	127.164	1725.32	1945.89	2352.51	2371.71	2309.13	2155.71
#414	M149T244C124	149.046	0.567667	244.113	123.911	6410.15	6982	5765.73	6805.09	6069	7083.52
#415	M149T264C124	149.046	0.567667	264.276	123.911	2605.52	2586.93	2008.14	2177.89	1984.65	2341.23
#417	M153T267C124	152.997	0.568208	267.043	123.776	3929.32	4031.4	3954.3	4131.09	3137.63	4263.59
#418	M153T239C126	153.031	0.57632	238.797	125.541	4370.96	4144.6	4303.02	5283.57	3595.27	6506.55
#419	M155T20C126	154.948	0.580644	19.7102	126.361	4029.45	5235.1	4872.69	4956.18	3982.86	4615.96
#420	M155T597C127	154.948	0.581724	596.838	126.597	7455.93	9023.37	7610.24	9095.03	7597.56	8486.91
#421	M155T644C126	154.948	0.580644	643.63	126.361	4651.88	6710.21	7277.18	8570.67	7043.73	6737.04
#422	M155T666C127	154.948	0.581724	666.444	126.597	8031.79	8082.7	7870.57	7552.28	7095.54	8304.09
#423	M155T704C126	154.948	0.580644	704.261	126.361	7669.18	7543.96	7581.58	7170.57	6414.16	7656.34
#424	M155T691C126	154.948	0.580644	691.106	126.361	7294.46	6227.16	6428.07	7293.65	7309.08	7363.12
#425	M155T622C126	154.948	0.580644	622.147	126.361	3577.28	3152.27	2774.61	2844.85	3764.79	2496.1
#427	M155T299C126	155.047	0.580644	299.439	126.355	2703.55	3408.98	3259.08	3299.99	5286.15	2136.73
#428	M158T52C125	157.992	0.57632	52.1428	125.236	16890.7	5548.33	23890	11364.4	14617.2	26151
#429	M162T52C125	161.987	0.57632	51.9479	125.003	25678.8	26473.9	27456.4	28851.5	19665.5	45409
#433	M164T62C126	164.035	0.581724	61.5268	126.059	7843.83	7192.79	9872.34	6671.64	9003.69	7997.69
#434	M164T48C126	164.035	0.582805	48.0632	126.293	13610.4	16258.4	12449.8	14774.8	13803.6	18658
#435	M165T43C125	164.987	0.578482	43.1684	125.303	78455.2	63586.3	91124.3	144157	82891.5	60662.4
#437	M166T124C126	165.998	0.583345	124.448	126.301	20751.1	23915.6	25564.6	22007.4	24178.5	23697.4
#438	M166T150C127	165.997	0.584965	150.161	126.652	3359.81	3630.99	3026.85	3271.39	2728.52	2273.85
#440	M171T99C125	171.04	0.577401	99.4932	124.748	29247.4	21734.6	16120	26003.3	27029.3	26520.8
#441	M173T687C125	172.959	0.580104	687.201	125.234	1460.64	1246.11	2187.1	1519.51	2117.76	1252.65
#442	M173T699C125	172.959	0.580644	698.506	125.35	1433.2	2161	1491.48	1540.86	1450.48	1449.76
#443	M173T663C125	172.959	0.580644	663.433	125.35	1631.5	1641.68	1405.41	1378	1747.76	1917.97
#445	M177T570C125	176.896	0.580644	570.057	125.156	816.529	1786.7	1862.85	1691.1	1312.09	1971.47
#446	M177T596C125	176.897	0.579563	596.376	124.923	1245.57	2079	1120.02	1834	1102.48	621.615
#448	M179T282C122	179.057	0.568749	281.691	122.491	1536.05	1742.77	3088	2298	1655.1	1217.24
#449	M182T213C124	182.029	0.57632	213.022	123.984	7736.65	8703.71	12410	11514	7070.33	6941.39
#450	M182T131C122	182.029	0.568749	131.387	122.355	1899.99	1473.92	2576	1891.07	1506.78	1857.31
#451	M191T328C124	191.057	0.579563	328.115	124.288	1974.28	1422.44	2631	1602.14	2038.59	1143.55
#453	M195T581C124	194.906	0.580644	581.434	124.363	6042.21	7639.74	6746.25	5648.21	6045.85	6769.82
#454	M195T552C124	194.906	0.579563	551.731	124.131	2024.87	2329.83	2690.01	3416.92	3099.34	2891.62
#455	M195T639C124	194.905	0.579563	639.097	124.131	1505.87	1420.06	839.141	1008.96	1180.45	975.922
#456	M195T399C124	194.907	0.580644	398.718	124.363	1368	580.161	826.352	807.082	1590	937
#457	M195T609C124	194.906	0.579563	609.345	124.131	1690.26	3628.87	2437.72	2631.36	2393.1	1215.52
#458	M195T367C123	195.052	0.575239	367.218	123.2	6719	3131.84	2163.69	3454.68	5557	5073
#459	M197T135C124	197.069	0.580644	135.268	124.277	3302.14	4744.39	3714.22	2924.67	2305.24	2715.22
#460	M197T113C125	197.069	0.584965	112.502	125.202	46353.9	34864.4	81301	90124	41060.7	43290.1
#461	M205T436C124	205.036	0.582265	435.76	124.322	1453.5	1179.61	1434.89	1008.34	1342	1761
#462	M212T28C122	212.003	0.570913	27.6897	121.658	103422	94761.1	83468.7	94833.7	99742	127518
#463	M230T31C120	230.013	0.563879	31.0241	119.609	482566	513549	637153	412466	501152	503460
#464	M231T688C123	230.986	0.580644	687.754	123.137	3484.97	2914.38	2697.17	3234.41	3040.78	3434.32
#465	M231T623C123	230.986	0.580104	623.005	123.022	2606.56	2870.7	2095.35	3496.9	2821.04	3211.76
#467	M231T659C123	230.987	0.580104	659.047	123.022	3456.83	4456.21	4244.01	3619.45	3790.27	3344.12
#468	M231T154C122	230.987	0.577401	153.631	122.449	1426.82	2138.71	1062.29	1151.23	937.375	1518.18
#469	M231T19C123	230.987	0.581724	19.0459	123.366	2149.73	3683.94	3057.57	3956.36	2121.47	2501.84
#471	M231T709C123	230.987	0.581184	708.771	123.251	4038.13	4118.09	4503.66	3708.22	3611.8	2971.62
#472	M231T665C123	230.987	0.580644	665.489	123.136	3896.91	4575.31	3565.17	4084.32	4045.59	3357.25
#473	M231T643C123	230.987	0.581184	643.142	123.251	4789.21	3729.32	4626.36	3735.48	3912.94	4214.31
#474	M255T98C122	255.034	0.57632	97.7483	121.595	8705.87	11454.2	5443.02	13147.1	9329	17288
#475	M262T99C122	262.122	0.577401	99.3092	121.66	51456.8	57162.1	45631.7	55368.7	39325.5	47948.3
#476	M75T342C138	75.0093	0.586045	342.325	137.547	3941.61	4028.14	4938.53	4626.21	4483.91	4449.29
#477	M75T314C138	75.0094	0.586585	313.908	137.674	5333.01	6155.79	5206.5	4506.57	5578.26	5083.99
#478	M80T108C137	80.0258	0.589284	108.47	137.124	34857.6	46476	36034.6	45749.8	37376.1	45835.1
#479	M93T167C135	93.0352	0.589284	166.738	134.615	95670.5	96491.8	94881.5	97098.6	92233.9	96397
#480	M93T145C135	93.0352	0.589284	145.016	134.615	83460.6	93840.8	90933.6	86878	88837.2	84479
#482	M94T155C134	94.0386	0.588205	155.105	134.203	6244.72	5388.88	6926.77	5818.66	6312.94	6561.62
#483	M95T634C131	94.9816	0.57632	633.566	131.341	1834.24	1506.66	2605.72	1188.42	3182	2231.72
#484	M96T317C133	96.021	0.584965	316.628	133.147	4275.09	3995.17	3061.01	4023.41	3913.52	4437.48
#485	M97T451C133	96.9701	0.586045	451.208	133.245	3063.34	3388.85	2649.65	2626.16	2306.4	2641.41
#487	M108T108C133	108.021	0.590364	107.726	132.68	615174	633021	570718	591918	595426	634752
#488	M109T217C131	109.042	0.583885	216.521	131.097	3806.15	4679.48	3913.98	5211.8	4849.82	5794.35
#490	M124T317C130	124.016	0.584965	316.546	129.709	28534.9	28109.4	28696.8	28684.2	26492.7	28575.8
#491	M127T216C129	127.052	0.582805	216.007	128.946	17728.8	17451.5	13076.5	12972	13017.6	11414.4
#492	M134T103C129	134.024	0.584425	102.858	128.695	18728.9	7981.76	25307	16284.5	12927.4	17274.3
#493	M137T620C128	136.937	0.582265	619.562	127.983	1498.76	1817	1210.82	1414	1371.57	682.091
#494	M137T631C128	136.938	0.582805	630.517	128.102	1198.43	1139.08	1578.4	1211.5	1272.22	1529.3
#495	M137T647C128	136.938	0.581184	646.77	127.746	2733.41	2797.01	2338.52	2884.03	2675.39	2726.16
#498	M139T77C126	139.041	0.575239	76.7223	126.277	14866.6	14570	7544.13	14994.5	11681.4	6029.95
#500	M145T216C128	145.063	0.584965	216.455	127.964	19737.5	23044.7	22832.2	20692.4	19789.5	23854.1
#502	M147T346C128	147.03	0.583885	345.807	127.589	1808.83	1242.97	1712.09	2323	1541.03	2121.45
#503	M148T214C128	148.041	0.586585	213.691	128.109	4875.78	5027.99	4991.32	4709.11	4588.51	5093.62
#505	M149T102C127	149.048	0.583885	101.801	127.451	81962.4	89160	92520	98478.9	99165.9	109103
#506	M150T145C128	150.057	0.588205	144.997	128.326	296025	291635	289495	281028	286766	291892
#507	M150T166C128	150.057	0.588205	166.224	128.326	329486	333996	328836	320741	330341	327195
#508	M150T194C128	150.057	0.587125	193.71	128.09	11700.4	11008	9033.69	13041.7	10234	11574.2
#509	M150T224C128	150.057	0.587125	223.615	128.09	5302.85	4501.62	5064.82	5203.31	7203.23	4359.93
#510	M150T274C128	150.057	0.586045	273.671	127.855	1180.45	954.692	1206.37	1102.77	1126.39	1212.39
#511	M150T256C128	150.057	0.587125	256.058	128.09	1147.89	2311.53	2219.02	3325	1681.62	1597.59
#512	M150T702C128	150.057	0.586585	701.853	127.972	1833.72	2337.83	2047.02	1520.03	2622.62	1988.21
#513	M150T242C128	150.057	0.588745	242.068	128.444	2113.04	2906.59	1927.12	1863.15	2984.02	2482.06
#514	M150T614C128	150.057	0.588205	614.06	128.326	2021.66	1832	2086.75	1709.34	2256.94	1609.65
#515	M150T19C129	150.057	0.589284	19.0211	128.561	3864	2045.66	1925.57	2897	2296	1614.59
#516	M150T676C128	150.057	0.588205	675.597	128.326	2126.39	1629.98	1988.3	1686.89	1336.48	2392.18
#517	M151T24C126	151.041	0.579023	24.066	126.258	40733	61122.1	39523.7	59638.4	62066.1	47439.4
#522	M157T18C128	156.997	0.587125	17.5278	127.644	3006.54	3197.56	2434.93	2838.29	2801.71	3407.52
#523	M157T713C128	156.997	0.587125	713.356	127.644	4068.95	3861.18	3445.68	4087.45	3390.44	3157.9
#524	M157T676C128	156.997	0.588205	675.544	127.879	3255.14	3963.85	4261.43	4466.78	4403.72	4351.66
#525	M157T645C128	156.997	0.587125	645.481	127.644	4431.7	4049.2	3149.77	4120.95	4540.37	3119
#526	M157T616C128	156.997	0.586585	615.834	127.527	1614.43	1397.95	1960.12	1803.33	1786.72	1687.88
#528	M159T254C128	159.057	0.590364	253.537	128.222	2380.16	1981.45	2651.06	2955.97	2296.12	2605.55
#529	M160T69C128	160.041	0.588205	68.7761	127.695	5010.43	6267.2	3555.26	7054.94	6000.92	5639.7
#530	M161T23C127	161.025	0.586045	23.2581	127.168	16689	23966.5	14556.6	28164.8	36144	29248
#532	M165T172C128	164.99	0.590904	172.124	127.994	5149.31	5226.66	3457.94	5110.4	4661.35	5068.7
#533	M165T314C127	165.041	0.586045	313.908	126.939	28595.7	28985.6	29180.9	28661.3	27607.6	29784.3
#534	M165T343C127	165.041	0.584965	342.585	126.705	20334.3	20011.5	22945.6	20423.3	19905.4	20973.6
#535	M165T173C128	165.043	0.589284	172.927	127.64	3511.77	3697.07	4954.2	3858.1	3797.91	4144.3
#536	M165T389C127	165.042	0.584425	389.465	126.588	1406.33	1339.62	857.867	922.456	1325.61	1072.43
#540	M167T317C127	167.022	0.584965	316.546	126.596	188078	186683	180149	184884	190424	185712
#541	M167T597C126	167.021	0.583885	596.756	126.362	3392.19	1405.29	2217.64	1210.85	1864	1305.68
#542	M167T289C127	167.022	0.584965	288.683	126.596	831.368	1157.1	867.838	998.193	1043.92	1135.99
#543	M168T204C127	168.007	0.587125	204.099	127.009	1076.36	576.804	369.104	978.375	1551.73	1011.41
#544	M168T61C128	168.03	0.592522	61.1331	128.176	3731.97	2151.74	2859.54	1178.22	4337	1198.3
#545	M169T201C127	169.018	0.587125	200.651	126.955	1734.54	1492.27	1305.02	1490.42	1198.64	955.991
#546	M171T116C126	170.998	0.583885	115.682	126.151	135863	100002	103005	107630	99577.2	102542
#550	M178T99C126	178.048	0.585505	98.6914	126.148	13248.2	13413.1	20843.5	22650.4	23082.5	16509.3
#551	M178T190C125	178.052	0.581724	190.29	125.333	2660.46	2459.51	3093.41	2377.64	2430.42	2138.83
#552	M179T298C128	179.021	0.59468	297.853	128.077	3393.61	5233.15	4277.63	3377.46	4911.08	3914
#553	M179T337C123	179.057	0.573076	336.935	123.423	2690.2	2608.81	1583.3	4248	2090.65	1920.16
#554	M180T134C125	180.034	0.582263	133.541	125.355	1727.23	1058.08	1106.58	2528	1101.9	2298
#556	M183T354C127	182.997	0.588745	354.318	126.612	1159.58	1351.98	1492.51	1744.95	1102.09	1183.25
#557	M184T22C126	183.501	0.583885	21.5806	125.544	5353.52	3982.16	4542.61	5714.18	2940.44	6362.79
#558	M194T165C124	194.046	0.578482	164.762	123.934	5189.58	3970.88	8589	4475.14	4923.09	4023.38
#559	M196T554C125	195.906	0.581724	553.959	124.554	678	666.558	577.341	509.036	924.512	720.52
#561	M231T212C123	230.987	0.579563	211.693	122.907	1168.72	915.761	1306.21	763.152	1124.97	1338
#562	M232T99C124	232.148	0.585505	98.7516	124.134	10794.5	13416.8	15862.3	12068.4	11469.7	10957.3
#563	M276T98C123	276.137	0.584425	98.4875	122.838	58443.6	66991.2	67073.8	65580.3	67200.8	72109.4
#564	M79T418C139	78.9597	0.59522	417.854	138.747	1908.74	1564.39	1482.43	1613.01	1962.52	1942.85
#565	M80T100C135	79.9579	0.581184	100.03	135.254	176220	186310	192754	175039	170278	181876
#566	M94T26C136	94.0305	0.594141	26.2776	135.559	245013	262950	214004	274578	196835	252307
#568	M108T128C132	108.021	0.588205	127.811	132.195	3230.25	4418.81	4555.18	4073.18	5182.95	5560.41
#569	M125T443C132	125.01	0.59468	443.318	131.767	2472.14	2590.1	2934.42	4379.23	3751.98	4219.43
#572	M137T688C128	136.938	0.581184	687.802	127.746	3653.21	2312.75	2817.92	3637.36	2839.52	2846.1
#573	M137T588C128	136.938	0.582805	588.035	128.102	2427.43	2058.68	3340.84	2247.59	1858.22	2478.17
#575	M146T210C130	146.062	0.59468	210.451	130.017	2687.92	3214.93	2373.14	2850.23	2885.96	3106.7
#577	M148T280C127	148.064	0.582265	279.611	127.164	1855.85	1404.28	1512.15	1818.39	1323.31	1549.43
#580	M150T119C129	150.019	0.591443	119.162	129.035	11516.6	29247.6	19396.6	23251.5	18928.9	19784.4
#581	M150T639C128	150.057	0.588205	638.649	128.326	1824.89	2064.12	1539.4	1624.26	1998.22	1798.54
#582	M150T662C129	150.057	0.591983	661.648	129.15	1966.46	2435.32	1895.43	2845.72	1506.86	2217.18
#583	M150T652C129	150.057	0.589284	652.462	128.561	2466.06	1739.39	2031.57	1437.85	1846.05	3839
#584	M152T143C129	152.062	0.590364	143.028	128.663	3131.37	2506.92	2853.69	1626.39	1989.72	2536.29
#585	M153T207C131	153.057	0.600073	206.972	130.713	2592.74	2021.69	2537.7	2435.5	2120.84	2142.93
#586	M154T369C129	154.063	0.593602	368.731	129.238	10759.6	9416.37	10444.4	9460.87	10365.6	9731.13
#587	M154T425C129	154.063	0.593601	424.746	129.238	2608.56	1950.32	2024.12	1267.81	2653.11	1773.02
#588	M154T397C129	154.063	0.593062	396.99	129.121	3615.53	4605.63	5709.87	3669.53	5490.41	4583.73
#589	M159T125C129	159.033	0.592522	124.964	128.693	15755.6	20264.7	19907.8	17046.4	21114.8	16694.6
#591	M160T245C129	160.041	0.59468	244.903	129.101	4892.26	894.199	4312.03	3889.23	4510.75	3480.47
#592	M160T207C129	160.041	0.596299	206.729	129.452	3208.7	2549.91	2160.21	1824.12	3002.36	3598.18
#593	M161T262C129	161.046	0.59522	261.767	129.158	10083.5	8014.05	9470.23	10270.3	8871	10541.1
#594	M161T388C129	161.046	0.59522	388.168	129.158	1633.98	1557.45	3558	3454	883.402	1521.06
#596	M162T234C129	162.02	0.593602	234.469	128.749	1255.41	1062.03	1536.61	2557	1196.72	1004.06
#597	M163T98C126	163.027	0.582265	97.5941	126.233	31554	31445.8	27065.4	26553.7	26076.2	27477.9
#599	M163T296C130	163.062	0.598995	296.126	129.858	17011	11823.2	11020.9	6457.84	7133.82	18844
#601	M165T157C128	164.99	0.591443	156.655	128.111	5668.58	4890.4	5666.77	4696	5047.61	1211
#606	M171T82C126	170.997	0.582805	81.8419	125.917	33699.8	38345.3	26649.7	37225.6	34413.9	32961.8
#607	M171T418C128	171.007	0.593601	418.232	128.249	1071.03	994.263	1440.78	1962.37	1695.51	1193.65
#608	M173T599C126	172.959	0.581724	598.855	125.584	2150	1947.97	1626.92	1660.1	1333.59	1562.01
#609	M173T237C128	172.992	0.591443	236.695	127.68	2716.69	3049.52	3384.82	3205.19	2830.35	2389.9
#610	M173T574C129	173.009	0.597917	573.641	129.076	2427.73	2927.8	2279.02	2988.01	3166.2	3202.23
#611	M174T287C128	173.987	0.594141	286.775	128.211	1000.27	1236.67	1440.76	1355.15	1803.09	1774.66
#612	M174T27C128	173.987	0.593602	26.588	128.095	386849	433082	419197	412422	468794	437807
#613	M174T268C128	173.987	0.591983	268.496	127.745	1884.99	775.187	768.353	1659.72	1231.02	1329.3
#616	M179T275C128	179.021	0.592522	274.779	127.612	844.478	1483.59	954.296	1184.2	1849.61	1490.24
#617	M183T307C129	182.997	0.597917	307.48	128.585	7936.74	7125.33	6975.66	7100.1	6778.78	6985.08
#618	M187T25C127	187.008	0.593602	24.5513	127.475	173073	234321	181541	407001	155771	220688
#619	M191T328C127	191.057	0.591443	328.096	126.836	1932.04	1928.89	2112.68	2601	1855.89	1673.93
#621	M195T338C125	195.052	0.584965	338.12	125.283	2359.98	6136	2728.57	2812.85	2677.09	3032.2
#622	M195T367C125	195.052	0.582802	367.224	124.819	3028.83	2864.67	5571	3194.18	3317.53	6051
#623	M197T158C128	197.069	0.595759	158.032	127.512	1575	1004.04	1218.85	481.327	1156	1338
#625	M199T606C127	198.955	0.595759	605.614	127.437	997.674	1493.93	1108.27	1266	1180.79	1389.7
#626	M224T56C126	223.994	0.59468	55.8756	126.326	8444.63	16935.8	5640.34	4474.86	15818	22641.1
#627	M225T92C126	224.866	0.59522	91.6161	126.413	11029	4491.94	3029.27	3246	8908.55	2484.02
#628	M225T79C127	224.867	0.595759	78.8749	126.528	12999.6	7179.45	8098.19	13166.9	7870.14	9893.52
#631	M237T409C125	236.884	0.592522	409.339	125.486	1743.56	2257.22	1640.58	2090.52	1759.55	3028
#632	M85T551C139	85.0301	0.600073	551.44	138.565	3941.36	3919.34	4114.85	5088.22	5319.55	5007.96
#633	M85T527C138	85.0302	0.598995	526.634	138.316	5570.27	5713.14	4700.7	5235.82	4468.69	5163.39
#634	M87T521C138	87.0094	0.601151	521.174	138.422	9331.06	9987.33	8315.02	9347.56	9670.9	8317.84
#635	M87T553C138	87.0094	0.601151	553.437	138.422	6877.23	6019.95	5932.57	7944.32	6470.52	6185.58
#636	M87T466C138	87.0093	0.600073	465.598	138.174	13212.1	11763.5	12881.2	12828.2	12408.7	12060.1
#637	M93T25C138	93.0353	0.603846	24.9078	137.942	309949	413523	323624	324970	338363	412697
#639	M93T194C134	93.0351	0.588205	193.562	134.369	4028.95	4346.72	3439.3	2561.5	3349.97	4117.89
#641	M97T307C136	96.9607	0.598995	307.477	136.191	9068.88	10972.5	9836.58	9762.01	8354.71	10120
#642	M107T58C136	107.038	0.604924	57.9199	136.081	8871.25	8735.99	7042.07	8886.27	7765.41	6853.29
#644	M111T595C134	111.009	0.600073	594.598	134.488	896.2	3176.74	2012.02	1527.59	2880.12	1865.37
#645	M111T565C134	111.009	0.600073	564.718	134.488	30696.1	30574.2	29293.7	32968.8	30926.8	30325.3
#646	M111T542C134	111.009	0.600073	541.706	134.488	37199.2	41836.3	34447.9	41331.3	39349.1	38220.2
#647	M111T473C135	111.009	0.600612	473.187	134.609	61131.7	66344.5	60065.2	63949	60334.7	64398.8
#648	M117T439C134	117.02	0.600073	439.002	133.79	12703.2	12251.1	12098.7	11208.6	12541.2	12436.2
#649	M122T119C131	122.037	0.589824	118.945	130.982	25462.2	40651.5	26893.2	33928.9	27856	28864.1
#650	M124T240C133	124.008	0.60169	240.31	133.419	1205.57	1507.62	1183.6	1090.22	1252.17	1483.25
#651	M129T439C133	129.02	0.600073	439.349	132.583	14782.8	15021.9	12716.8	13984.8	13842.7	14385.9
#652	M129T501C133	129.02	0.600612	501.104	132.702	7087.98	5462.73	4233.17	5911.49	5786.26	5577.7
#653	M129T488C133	129.02	0.600612	488.394	132.702	7137.13	8360.36	6102.02	9072.62	9042.9	4851.61
#654	M137T130C130	136.995	0.591443	129.611	129.996	5942.2	8488.14	6503.78	6246.36	6166.9	6358.77
#655	M147T443C131	147.031	0.600073	442.607	131.127	3061	1758.42	1443.44	1780.16	2005.13	1502.64
#656	M148T188C129	148.041	0.590904	187.813	129.053	7472.06	6786.95	7168.35	6679.92	7597.81	7689.9
#657	M150T58C132	150.057	0.604385	57.8542	131.856	48533.1	42101.6	49972	46020.8	50086.4	43408.4
#658	M150T295C132	150.057	0.604924	295.372	131.973	11506.1	6415.51	6899.44	9091.87	9729.73	5054.99
#659	M150T31C132	150.057	0.605463	30.7904	132.091	1.68244e+06	1.74545e+06	1.91691e+06	1.82651e+06	1.7529e+06	1.69506e+06
#661	M150T672C130	150.057	0.596838	672.101	130.209	2083.54	1678.06	2228.12	1686.7	1234.99	2370.28
#662	M150T685C132	150.057	0.605463	684.818	132.091	2595.4	1349.73	1643.74	2606.4	2065.83	2206.28
#664	M150T704C128	150.057	0.588744	703.903	128.444	2302.07	2318.63	2869.28	1832.91	2248.36	2366.4
#667	M152T226C131	152.012	0.603307	226.335	131.487	4823.25	4936.41	5265.59	5488.44	4778.47	4873.94
#668	M152T165C128	152.062	0.588205	164.665	128.193	2997.6	2169.37	2350.81	2790.35	2758.75	2675.78
#669	M155T439C131	154.999	0.600612	438.845	130.704	18432.2	19846.2	17464.9	19060.7	21439.3	18632.6
#670	M155T310C131	155.047	0.600612	310.317	130.701	3091.38	3088.74	2469.93	3125.23	2853.66	2735.97
#671	M157T430C128	157.015	0.588745	429.601	127.995	16224.1	14445.7	14042.7	15453.5	12225.8	14257.8
#672	M158T293C131	158.047	0.604385	292.95	131.331	6844.9	5015.35	6305.77	6793.55	5206.92	6432.77
#673	M159T263C128	159.056	0.591443	262.605	128.457	3323.94	3017.02	3019.16	2847.09	2982.85	2548.1
#674	M160T42C131	160.041	0.604385	41.7254	131.207	57623.6	82219	56758.1	44380.4	52509.7	46946.3
#676	M160T63C128	160.041	0.590364	63.0181	128.163	5419.54	6987.89	10893	4834.62	6338.88	6253.17
#677	M160T394C130	160.063	0.600612	393.87	130.387	615.394	1036	1587.29	866.458	2173	955.936
#678	M162T182C130	162.057	0.598456	181.732	129.8	2646.24	2734.49	3167.09	2731.09	2527.51	2651.5
#679	M163T23C131	163.041	0.602229	23.2581	130.56	11301.7	19281.9	15813	15188.8	14797.4	14638.8
#680	M163T285C130	163.062	0.601151	284.592	130.325	6016.57	8353.99	5871.21	6603.15	6332.06	6070.49
#681	M163T309C131	163.062	0.602229	308.549	130.559	11008.3	9564.15	10364.5	11227.1	10504	11380.7
#683	M165T108C128	165.043	0.589824	107.668	127.757	1.52632e+07	1.62001e+07	1.39756e+07	1.56317e+07	1.5352e+07	1.53465e+07
#684	M165T153C128	165.042	0.589824	153.088	127.757	4461.23	5985.39	4433.14	4264.63	4433.56	5207.58
#686	M166T108C128	166.045	0.590364	107.668	127.818	635911	816751	861648	712178	957221	960657
#687	M167T241C130	167.013	0.600073	240.764	129.866	1134.53	1508.05	601.686	1002.62	1627.7	610.501
#688	M167T226C130	167.036	0.600073	225.989	129.864	4316.58	4034.06	3767.18	3845.44	3311.71	3975.66
#689	M169T255C130	169.018	0.598995	255.023	129.522	3291.42	3325.46	2876.47	3195.89	3030.86	2648.23
#690	M171T71C129	171.001	0.597917	71.3006	129.182	5684.07	5304.87	6304.62	5233.17	4961.89	7369.03
#691	M173T25C130	172.992	0.603307	24.9078	130.241	940400	1.24344e+06	988495	1.06501e+06	1.0818e+06	1.15686e+06
#693	M173T221C130	172.992	0.602229	221.468	130.008	3747.92	3729.52	5524.67	2823.44	3018.68	3822.82
#694	M173T631C130	172.993	0.604385	630.558	130.474	2197	2564	1162	739.254	1196.91	926.223
#695	M173T709C131	172.992	0.605463	709.452	130.706	1384.29	1787.71	1734.07	3487	1489.39	1260.1
#696	M173T439C130	173.01	0.600073	439.269	129.542	54189.5	56545.8	59077	56951.4	61109.8	56841.9
#697	M173T486C130	173.01	0.601151	486.032	129.775	8511.95	6909.94	7482.14	6922.58	7251.52	7300.73
#698	M173T519C130	173.01	0.600073	519.323	129.542	5475.79	5749.6	5574.53	4343.8	6230.88	4222.26
#699	M173T461C129	173.009	0.598995	460.994	129.309	6176.09	7814.76	7034.2	6402.78	6122.11	6809.36
#700	M175T430C127	175.025	0.589284	429.601	127.111	4560.28	4943.77	4520.08	4993.81	5605.82	4705.38
#701	M179T298C128_2	179.022	0.59468	297.945	128.077	3437.68	5233.15	4277.63	3377.46	4971.99	4199.33
#702	M180T220C130	180.029	0.604924	219.895	130.234	18290.6	14627.1	17005.8	17116.7	15243.1	15535.6
#703	M180T129C130	180.034	0.602767	128.821	129.769	1322.05	3426	2489.72	2825	1925.03	1692.56
#707	M182T131C128	182.029	0.595759	131.084	128.166	2361.24	2819.14	3367.04	4338	2563.56	2082.94
#710	M185T260C129	185.013	0.602229	259.966	129.419	5465.29	5755.15	6169.75	5702.02	4794.82	4712.45
#711	M190T81C129	189.982	0.599534	80.745	128.618	24973.7	18648.7	15949.5	18728	18750.4	16957.5
#712	M191T443C129	191.02	0.600073	443.418	128.688	106388	104433	99964.1	99945.3	102187	104351
#713	M191T486C129	191.02	0.600073	485.75	128.688	69405.3	65943	65985.7	67089.2	66449.4	66309.8
#714	M191T520C129	191.02	0.600073	520.131	128.688	41287.1	44776.3	42171.1	43432.4	42102.8	46069.2
#715	M191T572C129	191.02	0.600073	572.343	128.688	25284	26741.2	24864.9	24714.7	26951	26633.9
#716	M191T544C129	191.02	0.600073	543.978	128.688	32126.3	37892.5	35258.2	32494.6	31591	33029.8
#717	M192T451C129	192.024	0.601151	450.992	128.877	5602.78	4776.25	6178.68	5727.12	4370.16	5436.81
#718	M192T439C129	192.024	0.599534	439.081	128.53	6430.79	4488.79	7356.99	6084.46	6804.1	6219.38
#719	M192T471C129	192.024	0.600073	470.628	128.645	3913.14	4096.19	3349.56	3165.8	4179.01	4741.09
#720	M194T158C128	194.047	0.596838	158.032	127.867	3967.59	8457	3877.43	3637.46	9395	7539
#721	M195T297C128	194.961	0.597917	297.186	128.06	7735.14	4885.31	7927.77	7048.27	7190.45	8021.43
#722	M195T338C126	195.052	0.589284	337.995	126.208	2359.98	3324.08	3237.11	5146	4846	6520
#723	M197T194C129	197.068	0.602229	194.257	128.897	4435	3939	2647	3192.77	2038.6	2088.71
#724	M201T302C129	200.954	0.603307	302.139	128.972	2529.16	1656.51	1623.07	2185.9	2107.83	1490.6
#725	M207T207C129	206.961	0.60654	206.655	129.433	1070.64	1552.35	1565.61	2005.34	1122.55	1386.07
#726	M228T44C128	227.998	0.602229	44.0034	127.805	140174	147729	178372	152016	164648	150960
#727	M230T32C127	230.013	0.599534	31.7662	127.172	581059	740482	744137	642009	602644	659541
#728	M260T409C127	259.838	0.603307	409.177	127.172	1406	704.689	384.636	1022	727	627.455
#729	M279T44C127	279.078	0.602229	44.1387	126.519	203876	194799	215717	182556	179435	163375
#730	M80T25C141	79.9579	0.60654	24.9078	141.155	257986	79043.7	118040	112205	202023	186573
#731	M81T74C142	80.9658	0.610849	74.3451	141.928	154527	141828	138574	198167	148442	137929
#732	M96T277C139	96.0209	0.609772	277.444	138.794	5507.54	5541.96	6862.2	5696.05	6248.44	5678.91
#733	M107T192C137	106.982	0.608695	191.691	136.936	1878.51	1510.99	2234.01	2278.12	2103.33	1475.3
#734	M109T24C137	109.03	0.608695	24.0573	136.669	376912	379702	352559	353758	362069	445384
#735	M137T220C133	137.025	0.604924	219.941	132.957	6470.75	4641.66	5815.94	4094.64	5971.32	5127.99
#736	M139T291C134	139.027	0.609772	291.082	133.858	2514.08	3927.67	3537.36	3952.16	3140.4	3690.25
#737	M139T277C134	139.027	0.609772	277.467	133.858	13133.3	14953.3	15600.8	13010.7	15829.6	16253.3
#738	M140T111C134	140.011	0.608695	110.53	133.543	17922.4	24662.2	28945	46421	18948.6	15854.8
#739	M143T259C134	143.072	0.613541	258.603	134.366	3718.21	3087.39	3727.93	3649.29	2486.64	3874.43
#740	M145T84C131	144.91	0.596838	83.7925	130.572	32026.8	28452.4	28868.7	26041.9	29985.1	26457
#741	M149T23C131	149.061	0.597917	23.064	130.513	26393	15064.3	13379.2	10429.8	14324.7	23301.9
#742	M150T214C132	150.057	0.607079	213.691	132.444	43921.5	39289	44763.1	38500.6	36764.9	44001.7
#743	M150T640C132	150.057	0.60654	639.646	132.326	2035	3030	1572	1678.21	1459.28	1905.37
#744	M150T626C130	150.057	0.595759	626.332	129.974	1476.74	2211.4	1477.39	1408.08	1953.16	2325.71
#746	M152T139C133	152.072	0.609233	139.199	132.775	10181.6	10257.1	10093	8472.05	9534.39	9585.97
#747	M153T207C131_2	153.057	0.600073	206.789	130.713	2592.74	2021.78	2537.7	2435.75	2121.15	1777.05
#748	M159T353C132	159.067	0.609772	353.102	132.437	1843.59	1904.53	1776.29	1396.06	2017.92	2155.32
#749	M160T273C131	160.062	0.605463	273.108	131.44	1332.68	1213.8	1576.46	1202.99	874.05	1247.04
#750	M161T311C133	161.046	0.611926	310.72	132.783	10659.3	10333	11676.2	9919.63	11127.1	10009.9
#751	M161T289C132	161.046	0.608695	289.104	132.082	3280.59	3463.27	5274.85	2574.57	3432.55	4925.14
#752	M162T255C132	162.057	0.607079	255.138	131.67	3979.94	3224.44	3361.04	3576.65	3381.59	3627.83
#753	M163T131C132	163.035	0.609772	130.91	132.196	2568.61	2515.36	2073.18	2350.67	3078.78	2101.16
#754	M163T200C132	163.041	0.607618	199.638	131.728	1559.06	1492.27	1678.46	2392.54	1833.38	1537.18
#755	M163T262C129	163.062	0.59522	262.09	129.039	2320.83	2009.82	2815.85	3065.44	3525.03	2743.02
#757	M164T178C133	164.059	0.613003	178.318	132.835	15681.3	16536.8	15293.7	16432.5	15424.1	16042.7
#759	M166T192C132	166.019	0.608695	191.75	131.788	44725.2	45196.6	49285.3	45843.7	52045.2	49413.8
#760	M166T188C132	166.034	0.608695	188.499	131.787	1743.31	1852.49	1782.59	1631.02	2529.34	2132.82
#761	M169T444C129	169	0.59468	443.962	128.59	3041.98	4193.26	3690.33	4861.8	4945.5	5330.02
#762	M172T206C132	172.041	0.609233	206.185	131.571	2518.65	2988.83	2608.57	2926.81	2183.66	3509.81
#763	M173T679C131	172.991	0.605463	678.628	130.706	1771.1	1969.64	1872.92	1387.23	1254.76	1487.24
#764	M173T69C132	172.992	0.611387	68.5015	131.985	28674.8	25757.5	27933.5	27054.9	23388.6	28979.5
#765	M173T652C131	172.992	0.605463	651.964	130.706	1815.89	1713.8	1678.37	1434.64	1974.72	1258.3
#767	M173T559C130	173.01	0.600073	558.526	129.542	3876.21	3598.13	3965.29	4194.35	4460.2	3177.38
#768	M174T378C132	174.041	0.612464	377.529	132.162	4041.27	4571.56	4319.91	3748.82	3862.36	4826.05
#769	M175T320C132	175.062	0.611387	319.755	131.877	10114.6	10921.5	11644	11741.2	14005.4	12821.5
#771	M179T282C131	179.057	0.609772	282.254	131.326	74524.2	69127.7	67072.5	65132.8	69183.5	70202.1
#772	M179T311C132	179.057	0.610849	310.784	131.558	38355.6	37777.7	32838.1	37874.1	35919.3	40166.5
#775	M180T81C131	180.03	0.60654	81.2737	130.582	18742.4	16499.8	18054.9	15303.7	18329.3	17455.6
#776	M182T33C131	181.992	0.610849	32.6996	131.414	207603	211819	235698	238100	249150	237706
#777	M182T279C131	182.032	0.609233	279.29	131.065	7616.52	4106.22	5230	4562.84	5182.22	1953.06
#779	M185T76C132	185.013	0.613003	75.9516	131.734	40423.7	40561.4	41008.3	41996.5	43245.7	38850.5
#780	M187T77C131	187.008	0.609233	76.7807	130.832	4671.19	3083.99	7754	3618.85	4135.55	5257
#781	M187T24C129	187.008	0.598455	24.4447	128.517	195666	262501	380728	262196	359042	217290
#782	M188T64C131	187.979	0.608695	64.0034	130.672	38441.2	26949.3	32155.9	29372.9	24399.6	31459.2
#783	M189T89C131	188.986	0.608695	88.9855	130.627	16575.7	9665.17	5545.04	6018.68	10650.7	8035.1
#786	M189T24C131	188.987	0.608695	23.8068	130.627	958650	1.09752e+06	900935	960258	915348	1.01482e+06
#787	M189T686C130	188.988	0.60654	686.085	130.165	1088.27	1247.18	1028.88	1350.79	1499	1444.46
#788	M189T629C130	188.987	0.60654	628.925	130.165	666.778	641.131	841.248	579.011	510.598	467.39
#789	M189T52C130	188.987	0.607079	52.282	130.28	34770.5	46815.1	52558.8	42600.7	31113.4	47199.1
#790	M189T76C130	188.987	0.607079	76.2186	130.28	9659.95	9754.31	8594.22	8231.9	8890.13	11736.1
#791	M191T328C128	191.057	0.597917	328.364	128.224	1974.28	1546.96	2153.8	1863.29	1855.63	2552
#793	M195T46C131	194.998	0.610849	46.0723	130.828	647548	575614	612925	632961	560133	616557
#794	M195T73C131	194.998	0.609772	73.3193	130.598	883718	834873	923790	1.15195e+06	830355	769440
#795	M195T103C131	194.997	0.61031	103.266	130.713	14036.5	9575.09	13534.5	11666.1	15503.8	9984.76
#796	M195T124C131	194.998	0.610849	124.211	130.828	2282.86	1205.03	861.857	1490.19	1430	1747.32
#798	M200T293C131	199.97	0.611926	293.463	130.854	4502.37	5741.68	6239.42	7109.87	5772.17	5788.37
#799	M208T308C130	207.957	0.607079	308.11	129.511	3573.27	3583.62	3479.07	3260.69	3004.89	3637.27
#800	M237T566C129	236.903	0.610849	566.499	129.367	11820.2	10723.3	11300	10542.2	10343.8	9637.88
#801	M237T512C130	236.903	0.611926	512.393	129.595	4683.67	2852.47	3893.13	3851.64	2647.19	4053.15
#802	M237T531C130	236.904	0.611926	531.361	129.595	5153.6	5254.36	5713.46	5981.01	4515.04	5262.51
#803	M93T214C139	93.0353	0.607079	213.746	138.68	7811.17	6685.68	6782.66	3784.04	7666.15	7310.51
#804	M97T407C140	96.9607	0.616232	407.49	140.11	26626.2	25437.3	26661.9	28088.9	27761.4	28533.8
#805	M127T289C136	127.005	0.615694	288.685	136.227	6833.68	7335.4	7554.04	6481.84	7102.31	5857.05
#806	M131T337C136	131.036	0.618384	336.521	136.441	5240.34	5164.75	4943.8	5181.89	4873	4195.51
#808	M138T271C135	138.032	0.613541	271.029	134.767	19049	17650.9	18072.1	19917.7	20046.3	18485
#809	M138T43C135	138.057	0.613541	43.0305	134.765	174675	171703	154958	61904.2	55775.5	150748
#812	M150T88C132	150.057	0.605463	87.5801	132.091	14484.2	17224.9	14954.9	14035	13471	14371.1
#813	M157T268C135	157.078	0.618922	267.956	134.552	3407.44	3981.71	2678.23	3063.33	2145.37	3164.62
#815	M160T124C131	160.041	0.605463	123.711	131.441	4023.03	4143.33	5518.98	4203.08	4945.98	3938.49
#817	M161T336C134	161.046	0.618384	336.469	134.184	21745	23595.3	23327	25650.3	23127.3	25087.1
#818	M161T387C134	161.046	0.617308	386.573	133.95	4600.9	4203.69	4244.85	3765.06	3657.49	4330.02
#819	M163T152C133	163.034	0.611387	151.506	132.546	1410.16	1936	1723	1149.09	1652.82	1054.51
#820	M163T296C135	163.062	0.620536	296.174	134.528	13562.1	10397.6	13031.1	13893.8	9747.36	22409.7
#822	M164T131C134	164.072	0.617308	130.836	133.767	5375.59	7090.05	5731.46	5309.99	6319	7270.4
#823	M166T279C133	166.013	0.614079	278.939	132.954	1468.55	1569.39	1613.51	1334.94	2156.68	2125.2
#824	M166T29C133	166.051	0.615156	28.6347	133.185	169263	183953	206478	209750	212392	199446
#825	M166T58C133	166.052	0.616232	58.147	133.418	7338.73	7052.73	7340.87	7650.05	7673.25	9211.89
#826	M168T197C133	168.046	0.61677	197.428	133.42	1751.25	2908.68	3176.25	3509.51	3969.23	2385.5
#827	M171T424C133	171.031	0.616232	424.157	133.138	862.633	1622	1901	1513	772.311	1017.97
#828	M173T46C130	172.992	0.604385	45.8572	130.474	42291.8	118747	52350.3	135573	90214.1	115121
#829	M173T689C131	172.991	0.608156	689.387	131.288	3954	828.467	1508.06	3022	1469.83	1451.94
#830	M177T600C133	176.931	0.617846	600.433	133.173	1091.74	1029.34	447	671.409	872.713	743
#831	M177T130C133	177.023	0.618922	129.91	133.4	6948.6	5854.43	4972.98	5063.81	5059.2	5011.83
#832	M178T190C133	178.051	0.616232	190.075	132.768	2782.13	3749.05	3715.64	2846.92	6751	3497.17
#833	M179T197C134	179.036	0.619998	197.007	133.529	13908.8	16235.1	18438.9	17274.6	11697.4	16295.9
#834	M179T387C133	179.057	0.616232	386.544	132.717	11036.3	12217.6	10820	11665.3	11555.6	10073.8
#835	M179T336C133	179.057	0.618384	336.458	133.181	84274.9	86786.6	79443.5	83283.7	82784.3	84714
#836	M179T88C133	179.058	0.618384	87.5433	133.18	32531.1	32859.2	37708.8	28035.5	23915.3	33434.9
#837	M179T48C133	179.058	0.61946	47.8154	133.412	328726	328069	340561	329498	333372	319286
#841	M180T135C131	180.034	0.608156	134.874	130.93	1588.7	3210.44	4796	4408	1891.74	1774.68
#842	M180T232C133	180.053	0.619998	231.565	133.478	3002.45	4152.66	4056.07	4801.48	4616.15	4355.93
#843	M180T200C134	180.053	0.621612	200.064	133.825	14928.5	13934	16791	15733.1	15314.6	17219.1
#844	M181T271C132	181.037	0.614079	271.05	132.155	198876	186745	191339	197911	198904	191657
#845	M181T336C134	181.061	0.621612	336.261	133.775	1182.68	1614.72	2356	1680.7	1801.14	1603.43
#847	M181T326C133	181.072	0.618922	325.937	133.196	2913.87	3352.55	3293.32	1849.99	3206.22	3542.45
#848	M182T207C133	182.013	0.618384	207.266	133.034	26105.9	25233.7	27111.7	21740	23607	25391.9
#849	M182T43C132	182.046	0.614079	42.8065	132.106	205057	60394.8	125587	56291.6	166192	214754
#851	M190T56C133	189.982	0.618384	55.7686	132.662	95426.8	98755.4	88206	94376.9	84584.3	88888
#854	M194T155C129	194.046	0.600073	155.352	128.56	6665	8104	8057	4011.41	7051.39	3932.7
#857	M197T195C132	197.013	0.618922	195.362	132.472	4666.6	3949.78	2981.63	3703.87	4163.3	3367.4
#858	M197T132C132	197.069	0.615156	131.759	131.664	5157.27	11114	4600.89	9919	4512.79	10529
#859	M199T75C132	198.993	0.615156	75.3707	131.585	9050.58	10328.7	9970.44	11760.4	8152.13	9738.48
#861	M205T24C132	204.982	0.618384	23.6564	132.037	690904	711702	665405	652448	731397	745856
#862	M207T289C131	206.961	0.615156	288.657	131.272	5053.99	3520.99	4805.17	3464.82	4065.63	4362.46
#864	M213T119C131	213.013	0.614079	119.387	130.82	5623.19	5507.7	5614.23	5076.68	6151.55	3050.86
#865	M217T585C132	216.904	0.61946	584.682	131.829	1393.44	1639.24	753.653	1544.76	1530.52	1461
#866	M217T407C131	216.91	0.616232	407.294	131.141	8768.35	10705.7	9881.41	10760.3	9598.24	9795.19
#868	M218T266C132	218.104	0.620535	265.555	132.016	1125.96	2912	1645.16	1584.8	748.556	1310.6
#870	M228T27C131	228.011	0.61946	27.0012	131.461	59764.5	113770	79312	43291.7	52497.9	60869.1
#873	M235T583C131	234.914	0.618384	583.369	131.021	67626.3	65311.6	62951.7	58991.4	58524.9	60569.5
#874	M235T554C131	234.914	0.61946	553.502	131.249	11661.5	10326.2	8781.04	7887.7	9071.02	7607.72
#875	M235T520C131	234.914	0.618922	520.417	131.135	2697.3	2798.16	3151.31	2251.35	2120.23	2886.66
#876	M236T585C131	235.914	0.618922	584.877	131.106	7743.25	7114.02	7636.43	6033.75	6008.81	6104.75
#877	M237T592C131	236.911	0.618922	591.614	131.077	4221.97	3742.38	744.559	2423.31	3221.59	1583.04
#880	M124T200C139	124.041	0.625913	200.401	138.786	8238.43	5980.94	6585.5	6926.22	6575.8	7287.15
#881	M129T235C139	129.02	0.627525	235.459	138.649	46663	47768.3	47908.5	49176.5	49067.8	49566.5
#883	M153T320C135	153.093	0.621074	320.231	135.285	2021.57	1461.39	1566.41	1773.15	1638.13	1624.39
#884	M155T310C137	155.047	0.628063	310.398	136.674	2629.83	1923.99	2988.93	2833.49	2853.13	2737.57
#885	M158T266C136	158.083	0.625913	265.729	136.006	2113.1	1552.67	1400.98	1544.2	4035	2045.81
#886	M164T48C134	164.035	0.61946	48.0175	134.236	11879.6	16816.7	16046.2	14727.8	12918.7	22696
#888	M165T158C136	164.99	0.626988	157.82	135.81	7701.39	7657.94	6633.94	7062.88	7615.5	8119.57
#889	M165T172C136	164.99	0.627525	172.071	135.926	6883.11	7284.09	5935.84	6123.6	5908.72	1855.82
#890	M165T135C136	164.99	0.628063	134.63	136.043	971.842	755.408	9271	9202.45	1266.97	12670.4
#891	M165T23C132	165.056	0.609772	22.5716	132.077	35990.1	24803.9	27684.5	21954.1	27310.6	27885.5
#893	M169T115C134	169.074	0.621612	114.871	134.409	9319.44	7665.7	6879.98	6243.64	7057.32	9039.45
#895	M172T96C135	172.008	0.6243	95.7766	134.827	19041.9	20018.9	22470.3	22789.7	19948.4	16209.5
#896	M172T280C136	172.062	0.629138	279.513	135.868	3084.53	2849.79	3010.4	2816.25	3636.02	3130.91
#897	M173T76C133	172.992	0.616232	75.8998	133.031	22880.1	26057.4	25660.8	27595.7	26543	22272.8
#898	M173T97C133	172.992	0.614079	96.8312	132.567	17611.4	19682.9	18871.1	25142.4	18544	19419.1
#899	M174T236C135	174.018	0.626988	235.723	135.298	15730.4	17688.5	16166.2	17309.5	17648.8	18090.1
#901	M175T312C132	175.062	0.613003	312.385	132.225	14628.1	14542.6	14902.4	14560.6	13741	12701.6
#902	M175T351C132	175.062	0.610849	350.685	131.761	1621.23	1954.68	1484.51	2008.66	1195.68	1960.22
#903	M176T371C135	176.045	0.625913	370.719	134.958	2375.41	2547.26	2571.45	1479.02	2375.09	3637.3
#905	M177T343C135	177.041	0.628063	343.127	135.369	15343.7	15732.3	13253.1	16158.2	16434.4	14846.8
#906	M178T203C135	178.028	0.624838	203.063	134.623	793.351	548	1585	1304.1	954.417	1005
#907	M180T158C135	180.013	0.62645	157.829	134.869	16119.8	15476.6	15335.2	16280.8	17388.4	18432.1
#908	M180T172C135	180.013	0.626988	171.909	134.985	16626.3	15126.5	15620.9	13922.4	14379.6	14171.2
#909	M180T197C135	180.035	0.6286	197.103	135.331	8375.19	7615.89	6544.02	7792.24	6501.97	5749.04
#912	M183T186C135	183.053	0.626988	186.174	134.834	2279.33	2184.21	1799.71	1765.12	2329.72	1886.96
#914	M185T305C135	185.057	0.629675	305.272	135.314	1377.38	1516.51	1121.28	1676.71	1407.06	1539.22
#915	M187T224C134	187.043	0.624838	224.31	134.181	5870.4	4925.47	5196.62	3763.59	4297.98	3452.95
#916	M188T28C134	188.003	0.622687	28.3464	133.675	707895	778203	717625	719315	904839	775686
#917	M188T105C134	188.003	0.624838	104.795	134.137	169001	159528	171620	184619	168556	162908
#918	M188T52C134	188.003	0.622687	51.7404	133.675	22984.8	15512.3	21920.2	27800.3	22376.7	23915.9
#923	M193T30C134	192.982	0.62645	29.9969	134.258	937634	878497	878009	913850	948283	1.07625e+06
#924	M193T97C134	193.038	0.623763	96.9362	133.679	11321.3	12178.9	7939.87	10395.2	8954.25	14838.3
#925	M195T367C134	195.052	0.626988	367.224	134.283	207840	209774	198167	203521	205747	205801
#926	M195T390C134	195.051	0.62645	389.988	134.167	17460.4	15855.4	14668.1	12924.2	14276	16081.2
#927	M195T415C134	195.051	0.62645	415.168	134.167	6982.6	6416.68	5864.89	6051.51	4293.11	4939.65
#928	M195T500C134	195.052	0.62645	500.418	134.167	1639.72	1191.21	1615.35	1904.84	1635.11	2004.65
#929	M195T431C134	195.052	0.625913	430.949	134.052	3991.92	5754.44	4693.56	4413.07	4805.83	5191.46
#930	M195T636C134	195.051	0.62645	636.135	134.167	1125.72	1173.66	1676.07	1618	1691.74	1083
#931	M195T343C135	195.052	0.628063	343.396	134.513	180068	170391	180881	176981	181042	174751
#932	M197T66C131	196.993	0.611926	65.8758	130.976	33005.1	49607.6	33716.8	52608	34909.3	35961.6
#933	M197T149C134	197.013	0.623763	149.165	133.508	4373.41	5247.96	4698.38	5226.48	5730.63	7510.22
#935	M201T208C134	201.008	0.626988	208.339	134.033	4034.64	3791	4098.99	3372.39	3158.55	4907.64
#936	M204T200C133	203.998	0.622687	200.328	132.994	12612.1	10077.8	10945.5	12221	12231.7	11606.9
#937	M205T290C134	204.982	0.625913	290.129	133.644	1379.14	820.389	1039.46	1022.77	1183.91	1250.92
#938	M205T490C134	205.036	0.626988	489.616	133.871	2249.38	2452	1159.7	1089.21	2453	1383.27
#939	M205T492C134	205.036	0.627525	492.039	133.986	1318.01	1457.26	1796.44	1405.44	1393.58	1379.54
#940	M207T89C134	206.962	0.627525	89.2759	133.911	14871.8	7454.94	8688.12	12791.1	11256.5	10033.4
#942	M224T124C132	224.062	0.622149	124.433	132.159	3971.09	5816.53	4691.07	5505.29	4896.82	5245.75
#943	M224T82C132	224.062	0.622687	81.5655	132.273	17695.2	8430.4	8800.07	9627.08	9073.28	7755.61
#945	M232T42C133	232.06	0.62645	42.3073	132.817	113129	178728	181389	177779	168439	105440
#946	M232T96C132	232.06	0.6243	95.7852	132.362	11324.5	15982.5	12535.6	12841.4	20051.9	17027.5
#947	M232T122C132	232.06	0.624838	122.108	132.476	2571.29	3282.7	4398.39	7384.95	6241.39	3702.53
#948	M232T136C133	232.06	0.625913	136.345	132.703	3080.43	2587.07	1938.97	1955	2188.73	2457.1
#949	M232T81C132	232.06	0.624838	80.8762	132.476	23947.8	22127.9	25719.7	28001.5	19117.7	27918.8
#950	M233T589C132	232.925	0.622687	589.042	131.993	5710.81	3747.19	3387.91	4464.17	4184.48	3584.6
#951	M233T20C132	232.925	0.621612	20.0138	131.765	1690.54	2456.69	2552.21	2086.95	1628.25	1208
#952	M233T688C132	232.925	0.621612	688.057	131.765	1187.01	1403.77	1842.46	968.293	1313.16	2492
#953	M233T706C132	232.925	0.621612	706.473	131.765	1202.36	1392.46	1680.57	1949.34	1307.14	1547.28
#954	M233T125C133	233.067	0.625913	125.121	132.673	3143.12	3803.72	3313.51	4021.21	3424.43	4176
#955	M233T138C133	233.068	0.625913	137.608	132.673	3879.89	3411.42	2832.23	4348.76	4393.74	2861.86
#956	M237T540C130	236.903	0.613003	539.711	129.823	8429.97	7625.19	6514.1	5698.18	6031.51	6585.24
#957	M243T239C132	243.063	0.623763	239.339	131.925	4006	2041.83	3115.58	2261.41	3993	3612
#959	M281T685C131	280.983	0.622687	684.621	130.776	2360.97	2248.85	2262.96	2108.8	2071.62	2329.23
#960	M281T675C131	280.984	0.622687	674.951	130.776	1813.78	2314.12	2296.19	2233.88	2611.01	2290.34
#961	M281T658C131	280.983	0.622687	657.862	130.776	2553.49	1690.82	2176.51	2212.81	1963.51	2163.2
#962	M281T637C131	280.983	0.622687	636.637	130.776	1964.71	1890.75	1906.27	1674	2537	1408.04
#963	M281T709C131	280.984	0.621611	709.316	130.55	1371.68	1790.92	2203.54	2483.46	2177.09	1922.5
#964	M351T42C129	351.164	0.621612	41.5608	129.362	36153.6	32984.7	34860.1	28342.3	55496	39982.2
#965	M351T54C129	351.163	0.620536	54.286	129.138	29247.7	19878.2	32764.1	26703.6	39204.8	48334
#966	M97T572C146	96.9704	0.640951	571.939	145.729	4710.21	3701.74	4524.66	3781.21	4824.5	2804.18
#967	M122T48C142	122.037	0.637731	48.408	141.621	19011.4	22193.4	29984	24105.8	22211.1	28434.9
#969	M135T197C137	135.046	0.620536	197.061	136.558	13478.1	13976.3	13304.5	11459	11777.9	14252.4
#970	M143T435C138	143.036	0.629138	434.91	137.785	6278.74	4720.8	4420.57	3973.54	5173.15	3730.13
#971	M144T188C138	144.046	0.629138	188.157	137.706	1841.47	2255.83	3016.25	2398.39	1829.15	1592.66
#974	M164T96C134	164.073	0.619998	96.1514	134.35	17117.5	15845.5	14021.2	9940	18395	17573.1
#976	M169T292C137	169.063	0.631824	291.772	136.618	2544.33	3745.43	2376.62	2034.85	3237.1	1725.37
#977	M169T181C136	169.067	0.630212	180.607	136.269	1525.65	3454	1920.39	2024.54	1949.97	1777.88
#979	M174T266C137	174.078	0.633435	265.804	136.686	4802.54	4798.81	4922.56	4456.88	5571.87	4475.24
#980	M175T353C137	175.062	0.635046	353.244	136.98	2618.55	1839.91	3040.63	1957.05	2101.8	1717.1
#981	M177T164C136	177.023	0.632361	164.116	136.296	2460.05	1681.11	1762.44	1848.95	2667	1660.55
#982	M177T183C136	177.023	0.632361	183.394	136.296	1634.62	1977.35	1120.4	1479.15	1511.08	1388.47
#986	M179T99C137	179.058	0.635046	98.6377	136.769	84976.6	66085	90229.3	76125.3	73778.5	82559.4
#988	M179T62C137	179.058	0.635583	61.9771	136.885	92490.8	100419	100353	83670	104737	94459.9
#991	M181T356C136	181.049	0.631287	356.195	135.858	1897.8	2246.4	1850.48	1244.41	2136.53	1419.48
#992	M181T296C133	181.072	0.619998	296.139	133.428	131859	119353	119463	120685	128331	129424
#994	M182T283C137	182.029	0.634509	283.321	136.502	23047.7	26265.5	27646.6	24892.8	25454.3	24912.9
#995	M182T130C137	182.029	0.634509	130.017	136.502	97633.8	106122	96069.3	106576	99283.3	106654
#996	M182T172C136	182.029	0.632361	172.286	136.04	21124.6	19864.8	22592.2	19349.4	22921.3	20027.4
#997	M182T213C137	182.029	0.635046	213.11	136.618	425740	416396	433014	441098	430818	427998
#998	M182T151C136	182.028	0.632361	151.423	136.04	4447.87	4449.27	4737.7	4483.13	4002.46	4216.97
#1000	M182T241C136	182.029	0.632361	240.925	136.04	1943	1418.4	1371.69	1061.38	1544.37	1592.75
#1001	M182T245C136	182.05	0.631824	245.199	135.924	4741.74	5330.79	5002.83	5500.59	4511.83	4632.47
#1005	M187T435C135	187.025	0.629138	434.969	135.106	18901	17709.5	18886.4	17043.3	16180	17062.5
#1006	M187T351C136	187.062	0.633972	350.657	136.142	2172.86	1895.9	1929.65	2514.16	2043.03	2083.17
#1007	M188T78C135	188.003	0.629675	78.1113	135.175	28613.4	24138.8	20540.9	24285.2	28567.1	24229.8
#1008	M188T125C137	188.036	0.63612	124.506	136.557	6040.37	5565.47	6005.05	6111.02	6272.02	6932.05
#1010	M188T260C136	188.057	0.633435	259.973	135.98	1682.53	2225.66	2052.84	1646.24	2153.99	2055.25
#1011	M188T269C136	188.057	0.633435	268.694	135.98	2102.9	1476.65	1299.37	1168.71	2693	1420.66
#1012	M188T230C136	188.057	0.633972	230.219	136.095	3367.39	4437.06	3014.23	3906.44	3222.17	2353.94
#1013	M189T31C135	188.987	0.630212	30.6732	135.245	718544	658938	590119	593240	634440	608390
#1014	M189T425C133	189.041	0.61946	424.991	132.935	1101.93	915.694	1231.35	834.227	904.228	1099.68
#1015	M191T413C135	191.02	0.631287	412.894	135.382	3574.95	2457.47	4022.3	3013.47	3376.07	2948.31
#1016	M191T302C135	191.057	0.630212	302.139	135.15	67442.5	70523.4	65236.4	62856.7	64966.7	69642.9
#1018	M191T415C136	191.057	0.635583	415.041	136.302	2620.81	2366.77	2352.8	1978.93	4357	1955.66
#1021	M192T302C135	192.06	0.630212	302.283	135.105	5094	5831.46	5802.38	5163.29	5632.64	5236.32
#1022	M193T375C133	193.036	0.61946	374.943	132.757	2166.5	2947.38	2119.53	2658.15	3546.79	2788.81
#1023	M195T568C134	195.051	0.62645	568.357	134.167	1321.21	1292.55	1651.4	838.072	1724.1	1701.26
#1024	M195T582C135	195.051	0.629138	581.718	134.743	1634.84	1450	1699.53	1315.08	1432.92	2412.22
#1025	M195T556C134	195.052	0.627525	555.617	134.398	2283	1066.57	1259.77	974.747	1135.54	2112
#1026	M196T166C137	196.051	0.639878	165.976	136.999	2933.9	3045.2	2979.94	3508.19	3478.51	2622.34
#1027	M196T343C134	196.055	0.627525	343.291	134.354	13796.8	13925.6	14255.2	12337.8	13915.7	13660.4
#1028	M196T356C134	196.055	0.627525	355.748	134.355	3369.06	4515.42	2996.25	3179.15	3610.98	4924.16
#1029	M197T207C134	197.013	0.62645	207.188	134.084	1745.39	1531.24	1789.19	1730.09	1591.7	718.806
#1030	M202T263C135	202.04	0.633435	263.182	135.369	2290.91	2596.96	3979	2375.42	2032.74	1423.17
#1032	M204T43C135	203.998	0.632898	43.487	135.175	62833.3	387239	437400	53542.7	421234	384368
#1033	M204T135C135	203.998	0.631287	134.767	134.831	2891.18	3353.53	1986.39	3330.8	3537.12	3809.29
#1034	M205T435C134	205.036	0.628063	435.173	134.101	66765.9	65287.2	64891.3	66456	67252.7	63946.4
#1035	M205T455C133	205.035	0.624838	454.874	133.412	2603	1482.4	1771	1429.37	1421.44	1701
#1036	M209T33C135	208.976	0.633435	32.8894	135.095	100461	187622	95245.1	73202.8	80503.9	94871.2
#1037	M209T413C135	209.031	0.630749	412.627	134.52	6019.43	7004.15	9611.5	7466.38	6354.49	10420.3
#1039	M224T42C132	224.063	0.622687	41.5079	132.273	456395	492774	506856	463323	467285	492939
#1041	M232T68C133	232.06	0.629138	68.388	133.387	20644.7	24121.2	24757.9	25585.7	22258.2	24143.8
#1042	M233T653C132	232.925	0.622687	653.429	131.993	1194.51	1279	1419.76	939.495	1497	1414.63
#1044	M261T586C134	260.911	0.633972	586.241	133.61	1786.53	3217.33	1587.4	2076.77	1783.2	2060.74
#1045	M281T145C131	280.983	0.622149	145.484	130.663	2756.3	3127.35	3761.32	2692.26	4805.63	2909.15
#1047	M93T160C146	93.0352	0.639878	160.337	146.173	17466.6	16181.8	23605	17571.9	20612.2	16739.7
#1048	M93T237C146	93.0353	0.639341	236.872	146.05	4836.74	4443.33	4920.36	4159.43	3696.87	4345.53
#1049	M107T25C145	107.051	0.643098	24.5925	144.666	1.54841e+06	1.83293e+06	1.59981e+06	1.65649e+06	1.63584e+06	1.84292e+06
#1050	M124T72C141	124.041	0.637731	71.516	141.407	12180.1	16455.5	19944	23075.3	31190.2	16807.4
#1052	M129T358C139	129.02	0.626988	357.996	138.53	5923.36	5437.74	6608.64	5944.75	5414.61	5844.12
#1053	M137T236C140	137.025	0.638805	236.469	140.403	77026.9	71585.6	70817.1	73911.5	67708.2	69891.1
#1054	M137T152C141	137.025	0.639878	151.991	140.639	2715.62	2969.92	2249.54	3019.91	3032.04	2695.79
#1055	M137T161C141	137.025	0.639878	161.059	140.639	3241.7	2557.73	2012.54	2202.97	3077.33	2597.93
#1056	M138T126C140	138.003	0.638805	126.259	140.319	4858.51	6787.3	6143.51	5848.08	5126.38	7928.83
#1057	M140T213C139	140.018	0.635583	213.022	139.442	6504.46	7107.79	6790.67	7247.55	6564.47	7519
#1058	M150T146C139	150.057	0.638805	146.103	139.365	124912	138230	130521	132112	139780	132746
#1059	M150T166C140	150.057	0.639878	166.224	139.599	204635	208593	215536	214167	219420	211368
#1060	M150T17C139	150.057	0.637731	17.1448	139.131	2085.66	2017.61	2400	2946.3	3345.85	2620.1
#1061	M150T204C139	150.057	0.638805	204.33	139.365	14091.8	12219.8	11940.4	14010	10575.6	13229
#1062	M150T684C139	150.057	0.638268	683.772	139.248	3715.31	4090.32	3037.05	4050.23	3737.98	3398.45
#1063	M150T614C139	150.057	0.638805	613.698	139.365	3554.58	2930.98	3389.51	3753.6	3437.4	3463.34
#1064	M150T709C139	150.057	0.638268	708.845	139.248	4137.48	3618.75	3442.87	3797.21	3871.73	3373.04
#1065	M150T262C139	150.057	0.638268	262.043	139.248	3193.61	3729.4	4360.65	3709.65	4074.86	3773.41
#1066	M150T232C139	150.057	0.639341	232.479	139.482	4485.51	3766.1	3402.11	4279.32	4548.07	3757.85
#1067	M150T666C139	150.057	0.637731	665.592	139.131	3556.45	3856.46	3240.82	3362.74	3768.37	3414.62
#1068	M150T653C139	150.057	0.637731	653.484	139.131	3075.1	3080.88	4078.64	4164.72	3874.13	3586.47
#1069	M150T404C140	150.057	0.639878	404.444	139.599	796.371	552.868	850	856.184	401	452.307
#1071	M151T364C139	151.052	0.638805	364.244	139.293	11063.5	9481.56	9041.32	11692.3	10688.4	10760.5
#1072	M151T383C139	151.052	0.637731	382.637	139.059	3557.21	2878.81	3683.78	3362.14	2848.3	2936.75
#1073	M157T341C139	157.088	0.640415	340.851	139.224	2260.13	1540.52	2015.46	2055.67	1567.1	1694.24
#1074	M164T188C138	164.072	0.636657	187.555	137.96	4016.88	3304.45	3211.81	3721.32	3550.1	2732.5
#1075	M165T130C136	164.99	0.628063	129.75	136.043	9899.51	14948.9	10314.7	9207.56	10803.4	12746.1
#1077	M168T365C138	168.079	0.638805	364.585	138.185	58722.7	54447.3	59358.1	59241.7	59491.1	59503
#1078	M168T396C138	168.078	0.636657	395.891	137.72	8911.82	14321.2	6720.52	6804.03	7493.96	7928.42
#1079	M169T129C137	169.067	0.631287	128.554	136.502	1190.14	3840.44	3556.8	4532.59	4108.77	4170.17
#1080	M171T348C135	171.067	0.625375	347.661	135.111	2493.62	2494.2	1915.22	2904.92	3083.81	2517.42
#1082	M173T345C137	173.083	0.636657	345.017	137.436	15997.9	14567.7	17321.7	17715.9	16710.4	15109.6
#1084	M174T269C139	173.987	0.642024	269.12	138.544	5473.35	5019.21	5769.59	4863.41	4241.79	5487.9
#1085	M174T285C138	173.987	0.641488	285.435	138.428	5122.63	4389.97	4447.09	3324.72	4727.08	4369.9
#1087	M177T368C135	177.041	0.62645	367.519	135.022	5680.88	6331.3	5536.15	7026.03	4774.29	4785.78
#1089	M177T133C137	177.057	0.637731	133.107	137.452	1502.24	1946	1255.62	675.459	2239.89	1437.59
#1090	M179T656C138	178.985	0.642024	655.746	138.276	2488.85	2192.29	2152.98	2429.28	2233.14	2327.33
#1092	M179T704C138	178.985	0.642024	703.984	138.276	2487.41	2529.61	2419.96	1929.14	2368.65	1957.73
#1093	M179T591C138	178.984	0.642024	591.093	138.276	3359.95	2619.56	2866.55	2390.72	2849.56	2961.26
#1094	M180T220C138	180.03	0.640951	219.895	137.99	37507.3	38728.5	38756.8	35891.7	35626.1	36506.9
#1095	M180T124C137	180.034	0.637731	123.669	137.297	50846	60089	58992.9	52744.3	63961.2	59835.6
#1096	M180T134C138	180.034	0.638805	134.45	137.528	55478.2	61150.5	55552.8	57393.2	1435.33	58643.9
#1098	M181T151C137	181.021	0.638268	150.721	137.362	5524.19	6392.61	6110.59	7699.63	5566.53	8194.28
#1099	M181T125C137	181.021	0.637194	125.234	137.131	25075.4	34783.6	35388.9	27504.8	34447.9	34654.3
#1100	M182T393C135	182.044	0.62645	393.157	134.768	1137.21	768.589	1352.3	914.535	1046.28	993.319
#1102	M185T98C138	185.058	0.639878	97.9314	137.507	6840.25	8765.55	9916.45	8319.69	5606.91	9954.95
#1103	M185T398C138	185.058	0.640951	398.19	137.738	775.007	684.334	738.749	635.624	1268	748.201
#1104	M187T675C138	187.007	0.640951	675.475	137.643	6915.33	7950.67	7756.89	6370.05	7408.89	7975.42
#1106	M187T25C138	187.008	0.642024	24.5925	137.874	1.1018e+07	1.30991e+07	1.16814e+07	1.15148e+07	1.19489e+07	1.32875e+07
#1107	M187T79C138	187.008	0.640951	78.9425	137.643	124213	109904	110998	127876	121570	101160
#1108	M187T610C138	187.007	0.640951	610.439	137.643	6458.18	5562.41	5247.76	5463.68	5853.62	5524.11
#1109	M187T136C138	187.008	0.640951	136.456	137.643	3936.07	4513.93	4562.58	3290.23	4019.6	5755.23
#1110	M187T45C137	187.008	0.639878	45.348	137.413	516251	478251	420460	320244	372435	401487
#1111	M187T647C137	187.008	0.639878	646.653	137.413	6876	5357.03	7507.44	6312.81	5562.1	6877.93
#1112	M187T707C137	187.008	0.639878	706.896	137.413	7966.23	8576.42	7790.45	8292.54	7842.74	7618.12
#1113	M187T665C138	187.008	0.640415	665.162	137.528	7508.77	8104.38	7028.82	7379.23	7755	7602.42
#1114	M187T109C138	187.008	0.640415	109.188	137.528	53207.4	61334.3	46288.5	39133.3	52258.5	46264.7
#1115	M187T686C137	187.008	0.639878	685.976	137.413	7991.87	8808.84	8311.13	7881.47	7416.66	7759.68
#1117	M188T243C136	188.057	0.633435	242.569	135.98	2557.29	1674.66	1784.44	2326.27	2763.4	2790.59
#1118	M189T25C138	189.003	0.64417	24.5925	138.239	529981	558831	504944	492301	485008	605522
#1119	M189T235C134	189.041	0.62645	235.405	134.435	49821.1	52796.8	53240.9	49843.5	53473.8	54374.7
#1122	M189T314C138	189.077	0.640951	313.823	137.545	1126.46	1588.76	1844.5	1834.86	1838.49	1799.14
#1123	M190T210C137	190.051	0.639341	210.443	137.154	2003.2	1290.17	1266.42	1290.89	1216.62	1131.03
#1124	M191T110C135	191.002	0.627525	110.355	134.576	76133.8	69101.9	65313.7	69398.5	60284.1	67638.9
#1125	M191T32C137	191.002	0.637731	32.4194	136.765	235654	213811	281410	258760	235983	211340
#1126	M191T138C134	191.003	0.626988	137.519	134.461	3098.46	3740.9	3405.92	5559.71	3959.37	5000.97
#1127	M191T328C136	191.057	0.635583	328.106	136.302	102540	105201	98681.1	99137.4	102499	102792
#1128	M191T377C136	191.057	0.635583	376.953	136.302	2935.56	2328.56	3335.15	3005.28	3209.86	2639.18
#1131	M191T387C137	191.057	0.637194	387.34	136.647	2306.48	3723.37	3600.22	4088.21	2767.71	3819.7
#1132	M192T99C137	191.998	0.638268	98.7517	136.835	15760.3	21748.1	22600.3	24292.5	25758.6	27339
#1133	M193T60C136	193.019	0.635583	59.5626	136.213	11519.4	8771.64	8031.58	9687.56	10457.1	9171.67
#1134	M194T166C137	194.046	0.639341	166.417	136.973	201595	204683	199201	202325	196949	196714
#1135	M194T146C137	194.046	0.638805	145.601	136.858	121918	129473	124159	129156	130152	131763
#1136	M194T710C137	194.047	0.637731	710.028	136.628	3207.41	3220.34	3972.31	3140.62	3923.47	2566.22
#1137	M194T16C137	194.047	0.637731	16.0501	136.628	2031.68	2770.68	1098.24	2276.86	3015.16	2970.54
#1138	M194T632C137	194.046	0.638805	631.696	136.858	3295.13	2954.06	3044.81	3450.57	3643.62	3097.56
#1139	M194T656C137	194.047	0.638805	656.232	136.858	3550.23	3598.6	2792.65	3150.43	3930.57	2866.34
#1140	M194T611C137	194.047	0.638805	611.319	136.858	2800.55	3402.53	4397.72	2616.87	3310.28	2635.45
#1141	M194T199C137	194.046	0.637731	199.153	136.628	13792.6	12724.3	12321.7	13770	12830.4	12204.7
#1142	M194T678C137	194.047	0.638805	677.532	136.858	3187.87	2953.37	3028.4	2932.03	2809.7	3533.79
#1143	M194T257C137	194.047	0.637731	256.652	136.628	3198.05	3615.01	3816.16	3556.35	3658.17	4674.13
#1144	M194T589C137	194.047	0.638805	589.383	136.858	1002.54	2140	964.063	889	719.583	961.982
#1145	M194T106C137	194.05	0.637731	105.895	136.628	27492	6149.07	9852.25	8139.8	13231.6	10161
#1147	M195T196C138	195.034	0.642024	196.02	137.504	11123.1	19205.1	16647	18362.8	9965.57	16411.8
#1148	M195T274C138	195.042	0.642024	273.926	137.503	2063.39	1331.41	1055.18	1545.82	1232	1144.53
#1149	M195T220C137	195.053	0.640951	220.007	137.273	467578	464209	492040	490455	481510	500474
#1150	M195T338C135	195.052	0.628063	338.141	134.513	170883	167592	168142	168726	166514	174751
#1151	M195T243C137	195.053	0.641488	243.013	137.388	10435.9	11223.1	10607.5	11060.5	7817.18	10109.2
#1152	M195T120C137	195.053	0.639878	120.493	137.043	4078.81	3891.72	4395.64	5173.37	4245.38	3503.89
#1153	M195T424C134	195.052	0.625913	424.203	134.052	3513.02	3763.75	3522.04	2942.02	3019.81	3470.92
#1154	M195T656C135	195.051	0.628063	656.259	134.513	1149.07	734.325	852.32	1441.12	2080	807.46
#1155	M195T268C137	195.053	0.640951	267.552	137.273	2168.71	1633.26	1657.6	1272.87	2394.37	2207.7
#1156	M197T647C137	196.995	0.642024	647.077	137.418	3049.16	4292.71	2695.6	2791.73	4104.01	2538.3
#1157	M197T18C137	196.995	0.640951	18.007	137.188	1944.13	2042.11	1969.67	1483.31	1604.33	1444
#1158	M197T598C137	196.995	0.642024	598.387	137.418	4575.27	2977.23	2868.69	4208.36	3269.2	3683.08
#1159	M197T697C137	196.995	0.642024	697.013	137.418	3676.74	3651.47	3415.62	2730.68	2635.75	2560.85
#1161	M204T81C136	203.998	0.635583	80.9521	135.748	81153.8	88425.9	87588.9	91631.7	83887.7	83887.7
#1164	M205T267C137	205.037	0.639878	266.78	136.624	900.029	2262	686.063	1119	1240.81	1028
#1165	M211T284C136	211.002	0.639341	284.418	136.277	11822.1	12927.3	11861.6	11011.1	10078.3	11592.7
#1166	M217T236C136	216.982	0.638805	236.469	135.943	14043.2	14658.8	16330.8	14725.5	13676	13721.3
#1167	M218T270C136	217.977	0.640951	269.572	136.364	3208.59	3127.46	3018.6	2635.48	3063.36	3695.29
#1169	M231T19C135	230.986	0.637731	18.5877	135.243	1386	1393	1445.47	1220.54	939.265	1387.53
#1170	M231T694C135	230.987	0.637731	694.417	135.243	1586.98	2304	1284.76	1150.97	2449	2239
#1172	M233T259C135	232.926	0.637731	258.751	135.182	7942.62	10826.9	11526.8	10797.2	9367.37	7903.21
#1173	M237T521C136	236.903	0.639878	521.261	135.515	17417.6	16052.4	22898.2	13872.3	19650.5	14695.7
#1174	M237T574C135	236.903	0.638805	573.805	135.288	33289.2	29920	29260.5	33041.1	30240.3	32526.9
#1175	M237T548C135	236.903	0.638805	548.314	135.288	27282.5	28594.1	29595.6	27487.9	27470.5	29502
#1176	M237T505C135	236.903	0.638805	505.3	135.288	12804.3	10836	13369.9	10946.2	10927.5	14071.2
#1177	M237T490C135	236.903	0.638805	489.899	135.288	3644.33	2294.81	4352.71	4184.13	6864.02	5141.62
#1178	M238T39C136	238.078	0.642024	39.2236	135.934	150597	130779	126913	130364	132813	148845
#1179	M244T23C133	244.005	0.628063	22.6353	132.808	118004	106787	107643	102188	104169	103280
#1181	M254T92C135	254.073	0.641488	91.6523	135.37	9764.57	12987.4	13199.5	12049.4	12691.6	10791
#1182	M255T587C135	254.885	0.642024	586.638	135.461	2555.98	2041.44	2661.51	2435.72	2549.32	2000.38
#1183	M255T566C135	254.914	0.638805	565.894	134.781	4661.31	4711.92	4567.11	4312.68	4596.58	4573.22
#1184	M255T546C135	254.914	0.639341	545.545	134.895	4196.61	4022.07	3834.5	3330.88	3850.8	3222.77
#1185	M255T508C135	254.913	0.638268	507.699	134.668	1993.64	1562.19	2088.78	1556.49	1457.23	2340.12
#1186	M259T616C135	258.922	0.642024	616.061	135.357	1314.48	1259.04	1681.9	2097	2175	1264.2
#1187	M121T253C144	121.066	0.648997	252.987	144.23	5069.6	5571.98	4835.17	5418.54	5434.93	4481.46
#1189	M123T25C144	123.046	0.646852	24.9846	143.536	184463	150978	153770	152143	176572	167297
#1190	M124T84C141	124.041	0.636657	84.0218	141.169	38363.2	31520.7	37142.5	22668.7	35295.6	35659.5
#1191	M125T43C142	125.025	0.643098	42.7049	142.493	50398.7	83770.4	74790.1	75317.1	83324.4	63144.6
#1193	M147T248C142	147.046	0.647925	247.874	141.582	3000.04	4361.75	4159.77	4243.37	3616.73	3493.05
#1195	M164T248C140	164.072	0.647388	248.18	140.286	6360.6	6320.13	5992.17	6572.71	6399.53	6237.18
#1196	M165T253C140	165.056	0.648461	252.912	140.457	14963.1	16832.9	14837.8	15378.5	15032.9	13051.8
#1197	M168T198C137	168.031	0.634509	197.813	137.258	7774.06	8852	6382.43	8600.56	8137.78	7347.05
#1198	M173T288C140	173.082	0.649533	288.122	140.215	5708.87	5174.55	6045.42	3446.89	5356.37	5881.1
#1200	M173T282C139	173.094	0.643098	282.252	138.825	2526.85	2733.18	3378.31	2266.4	2647.8	3075.17
#1201	M175T312C140	175.062	0.647388	311.686	139.642	2487.74	3156.94	2561.33	3190.7	3310.32	2737.35
#1203	M179T19C139	178.984	0.643098	19.0211	138.507	1152.06	1053.5	1377.74	1456	1194.91	1646.58
#1204	M179T361C136	179.033	0.633435	360.73	136.423	2838.02	3152.15	2464.46	3398.7	3005.35	3967.35
#1206	M179T70C137	179.058	0.634509	70.0977	136.653	94671.1	32731.5	100063	8759.46	104897	17829
#1208	M182T313C137	182.028	0.634509	312.949	136.502	3667.14	2899.43	3099.52	2943.26	2860.19	4257.04
#1209	M184T213C137	184.025	0.63612	213.022	136.75	15156.7	13342.3	17246.3	18426	17158.5	15401.6
#1210	M184T213C137_2	184.036	0.635046	212.845	136.519	1540.66	654.888	1970.36	1520.42	2775.32	702.035
#1212	M188T25C138	188.011	0.643634	25.0513	138.171	830346	983118	884735	894235	894597	1.0211e+06
#1214	M188T275C136	188.057	0.635583	275.014	136.441	1425.62	1324.92	1631	1059.75	1714	1231.09
#1215	M191T352C136	191.057	0.635583	352.24	136.302	30004.2	30278.8	29885.3	26809.4	29249.9	31414.3
#1216	M191T424C137	191.056	0.637731	423.648	136.763	1827	1308.22	1630.92	1470.93	1297.32	1483.56
#1217	M191T401C136	191.057	0.635583	401.323	136.302	3462.92	3625.21	3170	3678.07	2736.33	3705.23
#1218	M193T335C139	192.955	0.648461	335.344	138.976	2571.03	2493.97	2844.96	2244.08	2221.51	2071.94
#1219	M193T22C139	193.051	0.646316	22.4063	138.512	68178	65941.9	70706.2	68214.7	70162.2	65490.8
#1220	M193T312C139	193.072	0.646316	311.662	138.511	11244.8	10410.7	11259.3	10381.8	11895.6	11127.7
#1221	M194T55C138	194.013	0.645243	54.6184	138.239	10710.1	12906.4	18493.1	13430.5	15235	13330.8
#1223	M196T192C138	196.029	0.645243	191.75	138.149	32463.7	34781.1	33804.3	33835.6	33688	35830.2
#1224	M196T164C137	196.051	0.642024	164.37	137.459	3413.19	3045.76	2340.66	3750.37	3960.8	2174.65
#1225	M196T220C137	196.056	0.642024	220.054	137.459	35811.8	34260.2	34489.3	36366.4	35153.4	32408.4
#1226	M197T678C138	196.995	0.643098	678.178	137.647	3762.86	3270.1	4308.88	3801.2	2879.68	2997.36
#1227	M199T265C139	199.038	0.647925	265.274	138.592	1664.41	1877.96	2130.32	2216.16	2180.1	1688.34
#1228	M201T416C139	201.052	0.651677	415.999	139.309	1222.74	964.874	846.237	1086.41	1063.8	1944.98
#1229	M203T25C138	203.003	0.645243	24.9846	137.852	807723	869405	787873	821029	790938	838222
#1230	M203T264C136	203.038	0.634509	263.52	135.557	10957.9	9835.42	10414.4	9536.12	9992.88	10287.5
#1231	M204T33C138	203.998	0.647925	33.3172	138.384	427465	392126	339605	357900	369802	224836
#1233	M205T26C137	204.998	0.643097	25.5547	137.313	36740.6	43582.4	37640.3	56613.5	48295	37821.9
#1235	M206T255C139	206.047	0.649533	255.418	138.644	13849.9	12959.2	14153.4	13115.3	14328.5	13136.7
#1236	M207T51C139	206.998	0.649533	51.4094	138.606	26727.3	29119	28189.1	29279.2	22575.7	31926.4
#1237	M207T255C139	207.05	0.651141	255.154	138.947	1621.64	2391.08	1869.92	1963.05	1755.89	2204.36
#1238	M208T187C137	208.062	0.640951	187.406	136.733	1628.36	1817.09	1950.91	1458.82	3532	1613.71
#1239	M209T56C138	209.013	0.646316	56.2702	137.84	72248.8	66031.9	75103.6	68773.8	69955.5	68256.4
#1240	M209T139C138	209.013	0.648461	138.925	138.298	22585.3	20590.2	17426.1	22282.9	20480.3	22842.9
#1241	M209T253C138	209.046	0.648461	252.912	138.297	41031.7	38790.7	39861.8	36653.7	38726.7	41719.4
#1242	M212T260C138	212.024	0.646316	260.297	137.725	51930.4	53194.6	54742.9	49508.5	53503.3	49140.2
#1243	M214T260C138	214.02	0.646852	260.3	137.764	3126.84	2360.94	2757.07	2142.46	2660.29	2748.53
#1245	M225T22C138	224.522	0.651141	22.2995	138.302	10206.9	10289	11582.2	11298.5	17414	25283
#1246	M225T173C138	225.008	0.649533	173.175	137.944	8805.68	9686.65	9429.06	9159.62	9755.59	8119.75
#1247	M227T119C137	226.988	0.64578	119.343	137.08	5944.83	9627.27	7135.12	9184.51	12383.9	9320.55
#1250	M235T583C137	234.914	0.64578	583.124	136.826	53261.3	48867.2	49045.6	11684.9	51681.8	47912.7
#1251	M235T559C137	234.914	0.645243	559.015	136.712	12615.8	9021.44	8408.61	8059.09	10231.6	9567.84
#1252	M235T541C137	234.914	0.645243	541.085	136.712	7525.56	7946.76	8356.27	7179.09	7049.9	6643.03
#1253	M235T523C137	234.914	0.645243	523.304	136.712	3172.67	3557.17	3646.95	3113	3913.53	3742.08
#1254	M235T510C137	234.915	0.644707	510.147	136.599	2284.78	2151.24	2003.86	1894.09	1298.05	2113.64
#1255	M237T592C137	236.91	0.644707	591.949	136.537	3103.77	3321.48	3696.69	4425.2	3955.3	1873.25
#1257	M237T243C137	236.972	0.646852	242.99	136.99	3016.49	3545.49	3318.77	4197.44	3304.46	2065.93
#1258	M245T39C136	245.068	0.645243	38.6285	136.41	43441.4	45475	41305.3	53527.8	50254	40550.8
#1259	M246T73C136	246.076	0.64417	72.9502	136.155	245698	236639	242052	231696	236560	241437
#1260	M246T42C136	246.076	0.645243	42.2328	136.382	933165	1.05695e+06	1.10985e+06	1.03262e+06	987552	1.01444e+06
#1261	M246T98C136	246.076	0.643634	97.8151	136.041	22533.5	20183.2	28763	31922.9	21938.1	28105
#1262	M246T126C136	246.076	0.64417	125.826	136.155	4565.73	4962.92	6640.54	5167.49	5200.92	5159.63
#1263	M253T585C136	252.925	0.646316	585.447	136.419	2706.05	4440.38	3532.12	3638.62	3768.86	3954.28
#1264	M257T547C137	256.862	0.649533	546.634	136.993	1972	720.514	910.688	623.876	1316	1446
#1268	M80T25C150	79.9579	0.643097	24.9078	149.662	558000	673826	519373	657836	547060	615312
#1269	M93T176C146	93.0352	0.640951	175.558	146.418	7856.51	7391.91	7953.43	6759.9	5917.81	23467.9
#1271	M125T302C145	125.073	0.653285	302.139	144.746	5408.33	4725.34	4246.1	5025.8	5092.99	4586.04
#1272	M141T295C143	141.068	0.652213	294.524	143.002	6104.36	5418.92	2623	2620.12	5251.66	6111.18
#1273	M145T302C143	145.063	0.653285	302.139	142.909	5672.3	5106.87	6521.68	5791.48	4860.04	6253.64
#1274	M173T222C142	172.992	0.658642	221.773	142.187	17918.3	18008.2	16369.2	20589.8	19911	19230.5
#1275	M173T256C139	173.094	0.642024	256.058	138.594	1035.18	1454.66	1313.22	1203.97	1082.6	1801
#1276	M174T277C139	173.987	0.642024	277.087	138.544	4097.94	3443.4	5002.4	3529.92	3249.18	3842.57
#1277	M177T118C139	177.056	0.644707	118.178	138.956	1640.84	2378.88	7108.12	9039.22	1599.75	11132.1
#1278	M178T203C141	178.028	0.655964	203.263	141.329	6002.6	8079.35	6693.31	5683.44	7704.27	7621.44
#1279	M179T472C141	178.885	0.654893	471.947	141.052	1506.27	1705	1047.27	1255.12	1245.86	1006.26
#1280	M179T496C140	178.885	0.652213	496.325	140.475	1793	1740.34	752.574	1024.53	1442.16	1055
#1281	M179T517C141	178.885	0.652749	517.358	140.591	628	911.711	894	938.495	595.63	718
#1283	M179T693C138	178.984	0.640951	692.927	138.045	2023.39	2292.04	2868.66	1760.34	2404.3	1273.48
#1284	M184T223C139	184.062	0.644707	222.672	138.594	3009.06	3084.87	2241.01	3302.21	2013.99	3378.7
#1285	M185T295C140	185.058	0.651677	295.042	140.043	6093.14	6377.09	3881	3398.38	4104.42	2914.9
#1286	M185T336C141	185.083	0.6565	336.458	141.078	5039.59	4953.65	5646.11	4154.92	4605.4	4712.01
#1287	M186T244C140	186.078	0.651677	243.883	139.992	8388.12	8485.5	10266.2	8419.42	9216.26	9424.89
#1288	M187T302C140	187.073	0.652749	302.139	140.174	18022.5	19635.7	16003.7	17395.8	16368.4	17549.6
#1290	M188T372C138	188.057	0.642024	371.678	137.824	3566.32	2672.19	2879.26	3477.66	2302.71	2617.08
#1291	M188T251C141	188.093	0.658107	250.747	141.274	5939.18	7123.95	4778.54	5031.13	5229.34	6048.09
#1293	M189T354C137	189.077	0.640415	353.884	137.43	6435.2	6720.49	6846.5	7891.79	6006.73	6851.28
#1294	M191T102C140	191.002	0.654893	101.706	140.445	36359.5	26421.8	29668	21225.5	23749.4	28442.5
#1295	M191T106C141	191.004	0.655964	106.104	140.675	23006.6	24651.8	27830	29640.4	17912.2	27821.6
#1296	M193T289C140	193.019	0.652213	288.684	139.777	8323.27	9441.6	8904.83	8643.35	8043.83	9106.13
#1297	M193T203C141	193.051	0.6565	202.946	140.695	12606.3	13645.9	13083.8	13153.5	13376.9	13930.2
#1299	M194T104C140	194.029	0.653821	103.976	140.076	13349.1	26575.8	15896.9	13932.9	19605.8	16292.1
#1302	M197T704C138	196.995	0.643634	704.309	137.762	3609.75	4024.69	2852.05	3160.22	4040.51	2728.54
#1303	M197T218C141	197.068	0.657035	217.85	140.627	24435.4	32636.8	26755.3	54121	35307	31154.2
#1305	M201T58C139	201.011	0.651677	57.8208	139.31	14215.8	15724.5	14326	13011.1	15195.7	14852.6
#1307	M201T482C140	201.026	0.655964	482.142	140.226	2478.62	2675.63	3310.18	3366.17	2683.87	3215.03
#1308	M201T393C140	201.026	0.657035	392.834	140.455	1602.63	1400.44	2054.08	2775.45	1632.74	2786.83
#1312	M201T232C141	201.026	0.657571	231.951	140.57	5814.1	5785.73	7045.91	7400.54	8646.58	7021.75
#1313	M201T252C141	201.026	0.659178	252.167	140.913	5881.03	7723.09	8587.54	9008.92	9861.06	11072.2
#1314	M201T311C141	201.026	0.658107	310.592	140.684	2026.31	2645.23	3018.58	3114.01	3285.45	3286.06
#1315	M201T324C141	201.026	0.657571	323.909	140.57	1724.13	1795.76	1853.13	2017.21	2268.28	3595.33
#1316	M201T526C141	201.026	0.658107	526.181	140.684	2345.83	2665.35	2847.34	2721.54	3236.02	3447.78
#1319	M205T41C138	204.982	0.645243	41.2689	137.771	170545	167449	165103	113970	164447	200951
#1320	M205T320C140	205.073	0.653821	320.231	139.599	5759.94	5045.25	5680.12	5016.06	6175.84	4940.48
#1321	M206T85C139	206.014	0.652749	85.3399	139.332	15693.9	16335.3	9587.11	11603.1	15189.3	14122.1
#1322	M207T29C140	206.997	0.654893	28.6996	139.75	630198	603451	620752	574769	606061	552501
#1323	M211T136C140	211.029	0.655428	135.636	139.705	5185.82	5847.6	7071.36	5349.86	6963.96	5038.67
#1324	M211T340C140	211.083	0.655964	340.194	139.817	24036.7	26086	24739.3	26407.9	24853	24787.8
#1326	M215T138C139	214.966	0.652749	138.028	138.984	29460.6	26310.1	27597	26073.9	24993.3	26107.2
#1328	M215T626C140	215.005	0.659178	626.38	140.352	2138.18	1629.81	1542.5	1186.97	2439	1287.31
#1329	M215T282C140	215.104	0.658642	281.962	140.234	1768.1	1455.31	2222.46	1572.74	1368.24	1908.16
#1330	M221T108C139	220.977	0.655428	107.724	139.336	123084	112186	104073	131518	108544	117187
#1331	M221T372C138	221.005	0.650069	372.101	138.196	2146.27	1728.63	2458.92	2361.43	2225.74	2090.14
#1332	M223T404C139	223.047	0.655964	404.235	139.377	1342	1541	1471	1247.69	536.143	568.187
#1333	M225T213C139	225.008	0.652749	213.315	138.627	19661.7	18663.9	19804.7	19117.7	21105.5	20183.5
#1334	M225T85C139	225.008	0.652749	84.7686	138.627	546947	519774	541499	511450	513820	514499
#1335	M225T126C139	225.008	0.6565	126.187	139.423	43594.6	45412.9	45686.2	43585.2	41758.1	45251.4
#1336	M225T341C139	225.008	0.654357	340.726	138.968	4781.48	3998.69	3742.46	3827.2	4122.84	4182.56
#1337	M225T156C138	225.008	0.651677	155.815	138.399	8534.22	8620.04	9300.14	9763.72	8490.89	4600.58
#1338	M225T35C141	225.008	0.66239	35.1755	140.674	38237	22762.7	15934.6	18602.1	22319.7	15514.9
#1339	M227T85C139	227.004	0.653821	84.8563	138.787	24064.9	19793.9	23141.2	22588.4	23638.3	26376.8
#1341	M228T36C139	227.998	0.657035	35.6959	139.435	145681	122521	223778	145350	137352	120546
#1342	M229T95C138	229.003	0.651677	94.9276	138.265	46477.7	49558.8	41088.4	49955.4	47533.5	44451
#1343	M234T152C139	234.065	0.655428	152.308	138.897	2488.08	1108.18	1203.79	1556.7	1232.8	1296.62
#1344	M241T46C138	241.073	0.654357	45.5495	138.454	111779	96181.3	69946.4	93731.6	95779.2	88408.6
#1347	M273T605C138	272.882	0.655964	604.519	137.95	2802.89	1972	2261.99	1558.61	2586.42	2749
#1348	M273T567C138	272.883	0.655428	567.248	137.837	1724.9	2001.75	1431.8	1496.67	1656.6	1874.8
#1349	M275T580C137	274.874	0.650605	580.188	136.777	2349.06	1868.94	1921.66	2826.16	2297.17	932.619
#1350	M280T405C138	279.567	0.655428	404.84	137.684	600.332	923.584	1050	1107.22	1511	1173.22
#1352	M93T222C151	93.0353	0.659178	221.773	150.582	13361.9	14984.1	12950.8	15369.6	12899.2	12837.9
#1353	M97T222C150	96.9608	0.660784	221.518	150.24	23476.5	22803.1	22705.1	22186.4	23433.3	24291.3
#1354	M97T113C150	97.0414	0.661855	112.998	150.469	22351.8	22417.6	19117.5	22805.2	16076.5	17900.4
#1355	M129T45C147	129.02	0.666137	44.8015	147.18	106886	109927	88407.4	81904.7	96104.9	79741.3
#1356	M134T190C146	134.062	0.66239	190.164	145.86	40780.2	40628.8	45713.8	41022.6	50229.1	46788.7
#1357	M137T222C145	137.025	0.659178	221.568	144.881	193551	187009	178728	198122	193577	188965
#1358	M139T39C145	139.041	0.660249	39.2236	144.938	46512.7	47912.6	45323.5	44680.9	43671	48999.4
#1359	M140T195C145	140.047	0.659178	194.805	144.616	22356.4	23784.4	22646.3	26013.8	23711.8	24006
#1360	M141T63C146	141.02	0.665067	62.9154	145.824	23641.4	12140.4	19285.9	208068	19440.6	15823.7
#1361	M141T74C146	141.02	0.664531	74.4648	145.706	16219.2	12890.8	12575.7	12680.2	18661.9	12815
#1362	M141T44C145	141.02	0.662926	44.3835	145.354	370754	374289	386273	360545	400533	397942
#1363	M143T52C146	143.036	0.665067	51.8414	145.653	188225	168659	183893	167777	160113	177254
#1364	M154T113C144	154.05	0.660249	113.237	143.749	135119	103784	112692	129024	112032	113257
#1365	M154T155C144	154.05	0.66132	155.374	143.983	1365	1250.12	1610.53	1744	2856.11	1300
#1366	M154T195C144	154.063	0.659178	194.58	143.515	33364.3	32922.1	31340.1	35248.1	35321	30344.6
#1367	M155T590C144	154.948	0.660249	590.141	143.685	10494.9	10648.6	9098.51	10571.9	10282.4	7948
#1368	M155T18C144	154.948	0.66132	17.8966	143.918	4976.18	5426.81	5629.68	4906.63	5393.78	4448.08
#1369	M155T643C144	154.948	0.660249	643.123	143.685	6325.58	7495.27	6549.55	6829.02	6654.56	6481.58
#1370	M155T710C144	154.948	0.660249	710.233	143.685	8706.74	7183.43	9107.83	7511.63	8454.1	7998.61
#1371	M155T669C144	154.948	0.660249	668.825	143.685	6983.61	8907.73	8551.18	7562.96	8453.86	8235.27
#1372	M155T691C144	154.948	0.660784	691.046	143.802	7590.12	8564.06	7927.58	8936.43	9193.33	8368.66
#1373	M155T617C143	154.948	0.658107	616.775	143.219	2537.63	2279.13	3309.24	2440.96	2232.73	2217.56
#1374	M162T255C141	162.057	0.650605	255.253	141.111	10806.9	8863.63	10344.9	10517.1	11599.2	11828.4
#1375	M168T344C143	168.078	0.661855	343.774	143.171	7978.99	7323.99	8171.94	7922.15	8204.78	9074.73
#1376	M168T289C143	168.078	0.66239	288.68	143.287	968.683	683.568	678.667	1034	1520	652.446
#1377	M169T114C143	169.074	0.660784	113.706	142.879	111925	115550	103334	111491	119651	92845.8
#1378	M169T132C143	169.073	0.66239	132.455	143.227	7568.37	6907.53	8114.39	8228.78	7288.32	9407.95
#1379	M170T231C144	170.119	0.664531	230.696	143.627	34949.8	35898	34406.2	37559.4	32546.7	33345.5
#1381	M173T310C140	173.094	0.650069	309.558	140.33	1969.89	1916.57	1745.14	2426.37	2411.22	2139.19
#1382	M178T190C143	178.052	0.661855	190.164	142.597	74922.8	74733.4	90495.1	75268.2	92184.6	85560.3
#1384	M178T711C142	178.052	0.66132	711.111	142.482	4121.89	4228.73	5727.16	5470.58	5978.13	6730.6
#1385	M178T688C142	178.051	0.66132	688.267	142.482	4105.58	5507.11	4316.51	4715.56	5547.4	5615.73
#1387	M178T616C143	178.051	0.661855	616.391	142.597	2819.38	1948.57	2837.24	3603.68	3655.44	3211.51
#1388	M178T640C142	178.052	0.66132	640.012	142.482	2569.35	4451.57	3480.74	3574.88	4684.21	4251.17
#1391	M178T17C143	178.052	0.661855	17.3502	142.597	4629.7	4148.48	3733.71	4183.16	5849.73	5243.49
#1392	M182T113C142	182.045	0.660249	112.506	142.039	17422.6	26700.4	31019.3	26726.4	30560.6	29589.1
#1394	M195T560C144	194.947	0.67309	560.004	144.161	16287	7940.77	11024.9	9304.69	6490.83	8862.82
#1395	M196T378C141	196.023	0.659178	377.557	141.133	1423.66	1667.76	1554.34	1516.26	1322.89	1463.83
#1396	M196T304C142	196.074	0.662926	304.288	141.933	13782.6	13642.2	14544.7	12985	12220.6	13391.9
#1397	M197T598C141	196.994	0.660249	597.804	141.319	5363	2408.92	2681.22	4200.34	3388.73	2999.98
#1398	M197T647C141	196.995	0.660249	646.543	141.319	2516.11	3029.33	2576.27	4821	1773.17	2371.4
#1399	M197T195C141	197.069	0.659178	194.58	141.086	80911.3	100434	91062.5	95465.9	90852.6	89071.1
#1400	M197T114C141	197.069	0.660249	113.74	141.315	3.39177e+06	3.30647e+06	3.45881e+06	3.46399e+06	3.35926e+06	3.35505e+06
#1401	M197T160C142	197.069	0.66132	159.698	141.544	61998.6	56580	35930.1	59002.4	59006.4	56772.3
#1404	M198T113C141	198.072	0.66132	113.397	141.5	267399	231832	254262	263133	274160	230125
#1405	M201T274C141	201.026	0.658107	273.97	140.684	8826.69	8080.96	6990.67	10137.7	12027.3	12115.5
#1406	M201T575C141	201.026	0.657571	574.54	140.57	2124.95	1957.92	2735.59	2916.29	1935.73	2113.02
#1407	M201T294C141	201.025	0.657571	293.626	140.57	2842.7	5288.95	4022.09	3087.39	2983.85	2355.31
#1408	M201T374C141	201.026	0.657571	373.917	140.57	1640.24	804.704	1443.95	1418.28	1929.36	1477.61
#1409	M201T416C139_2	201.052	0.650605	416.465	139.079	1325.38	1053.03	1028.89	1209.23	1300.87	2018.15
#1410	M201T353C141	201.077	0.66132	352.69	141.369	2858.66	3287.5	2507.85	2684.74	2718.34	2819.07
#1411	M202T299C142	202.073	0.665067	299.451	142.127	19802.7	20171.4	19695.1	19037.2	21247.6	19858.7
#1412	M203T30C141	203.003	0.659178	29.9991	140.829	145879	357625	158524	186659	162852	149317
#1413	M203T280C141	203.024	0.658107	280.174	140.599	812.591	890.285	1014.69	1503.27	1555.73	2705
#1415	M206T62C142	206.014	0.662926	61.6164	141.504	30750.6	32500.1	30475.5	37855.2	32766.5	29929.9
#1417	M207T192C141	207.053	0.659178	191.75	140.662	3673.95	2709.91	3436.52	3244.77	2816.93	2410.26
#1419	M209T315C141	209.067	0.659178	315.496	140.581	15416.8	14051.5	15674	13603.7	15325.5	15904.9
#1420	M209T356C141	209.067	0.659713	355.71	140.696	1150	1429	899.857	1144.5	923.66	670.724
#1421	M211T320C141	211.029	0.659178	319.625	140.504	9838.24	9228.27	11656.6	10245.2	8062.33	10052.9
#1422	M211T405C140	211.034	0.658107	404.713	140.276	1268.53	1577.41	1367.15	1586.85	1988	1148.12
#1425	M215T592C140	215.005	0.659713	592.217	140.466	5662.4	4892.97	4684.74	4050.89	4963.73	4585.04
#1426	M215T705C141	215.005	0.660249	704.551	140.58	4426.73	4567.45	3039.62	3996.75	4645.95	4687.61
#1427	M215T673C140	215.005	0.659713	672.712	140.466	4149.27	3883.16	4041.78	2784.15	4420.76	4914.71
#1428	M215T17C141	215.005	0.660249	17.1713	140.58	2145.04	2521.08	21470.5	1865.56	2648.87	21095.4
#1429	M215T651C141	215.006	0.660784	651.45	140.694	3171.79	3743.67	3588.11	3471.24	3871.99	3452.71
#1430	M217T222C140	216.982	0.659178	221.568	140.278	310490	302267	309409	308320	314928	313637
#1432	M217T229C142	217.053	0.665067	228.97	141.529	9392.86	10948.4	11378.9	11733.5	10273.5	10553.9
#1433	M217T268C142	217.053	0.665602	267.771	141.643	12568.4	16304.1	15477.9	13591.4	13917.9	13701.4
#1434	M218T217C140	217.985	0.659178	216.553	140.241	10836.7	14134.8	12008.3	14658.9	13002.5	20944.9
#1435	M218T266C139	218.104	0.655428	266.084	139.439	1886.14	4611	4288	1738.65	1993.08	1939.49
#1436	M219T222C140	218.978	0.658642	221.568	140.091	13313	15656.3	14869.5	13503.6	13662.2	15018.8
#1437	M219T33C141	218.998	0.664531	33.3172	141.343	1.72882e+06	1.52966e+06	1.65741e+06	1.61557e+06	1.79471e+06	1.56226e+06
#1438	M219T62C141	218.997	0.662926	62.4325	141.001	12837.5	16331.6	16108	7649.77	18265.9	15041.3
#1439	M221T78C141	220.977	0.663996	78.2661	141.157	65798.2	52751	62179.8	61631.1	57684.2	65642.3
#1440	M221T130C140	220.977	0.660249	130.481	140.361	23078.8	29377.7	28426	24037.1	28982.3	23007.6
#1441	M221T43C139	220.977	0.652213	43.0305	138.652	216087	199906	195857	203909	212465	158125
#1442	M221T150C140	220.977	0.659713	150.127	140.247	6369.22	6964.16	5674.61	5460.2	5500.85	5418.44
#1443	M221T291C140	220.976	0.658107	291.212	139.905	2370.34	1358.06	1671.17	1707.82	1801	1623.9
#1444	M223T45C141	222.993	0.664531	44.5023	141.199	1.79398e+07	1.62015e+07	1.77915e+07	1.57889e+07	1.70822e+07	1.69612e+07
#1445	M223T76C141	222.992	0.663461	76.1535	140.972	77939.2	77349.1	70884.7	79819.8	87884.5	69481.5
#1446	M223T97C141	222.992	0.663461	97.21	140.972	18080.4	20084.5	23071.5	30294.7	33420.8	30541.8
#1447	M223T650C141	222.992	0.663461	650.309	140.972	1969	1783	1462.5	1982.65	1521.24	834.592
#1448	M224T52C141	223.996	0.665602	51.9591	141.391	692721	797470	782402	660237	748778	740316
#1449	M225T44C141	224.988	0.666137	44.2683	141.47	662947	444238	694453	645250	520271	716973
#1450	M225T262C141	225.008	0.663461	261.687	140.901	4180.16	2282.29	3621.6	3216.63	2669.9	2716.43
#1451	M225T356C142	225.062	0.669882	356.206	142.263	1468.77	1353.51	1383.99	3323	1302.01	2116.92
#1452	M226T306C142	226.039	0.667742	305.701	141.775	7785.24	8889.6	7366.67	8433.77	8229.22	6898.95
#1453	M227T68C138	226.987	0.650069	68.4182	137.991	15394.3	18084.8	15439.7	16178.9	19867.4	11929.8
#1454	M227T295C141	227.024	0.663461	294.567	140.832	3923.14	3692.78	6386.92	6632.04	5880.47	5296.51
#1455	M227T231C140	227.024	0.657571	230.696	139.582	4237.03	4720.39	5673.22	4474.9	4160.26	4782.83
#1456	M228T98C141	228.015	0.662926	97.9314	140.685	14254.7	10903.3	9963.4	17042.9	17846.6	19116.2
#1457	M229T214C140	229.002	0.658107	214.21	139.629	5306.5	4360.19	3654.3	3547.7	4220.15	3121.27
#1460	M233T233C141	232.977	0.665602	233.151	141.088	74589.9	76830	78477.7	72263.6	72581.3	74822.2
#1461	M237T132C141	236.972	0.664531	132.398	140.734	7454.2	9362.78	7810.27	7103.99	7592.59	8030.47
#1464	M241T149C139	241.073	0.659178	149.208	139.475	8322.99	8882.52	8142.37	7973.68	5863.16	5992.96
#1465	M248T681C141	248.081	0.666137	681.153	140.74	4592.58	5238.61	4218.07	4674.72	3429.93	4631.45
#1466	M255T348C140	254.982	0.663461	348.278	139.982	24876.3	24887.5	22846.4	23754.9	25315.4	27092.1
#1467	M259T286C139	258.959	0.658642	285.726	138.859	935.079	969.493	728	551.464	892.73	641.783
#1468	M275T548C137	274.873	0.650069	547.827	136.664	959.577	1084.78	1064.5	1536.19	1253.51	1755.48
#1469	M275T566C137	274.873	0.651141	566.023	136.89	2239.7	2016.7	2043.18	1586.41	2198.45	1649.93
#1470	M307T292C138	306.534	0.658642	292.416	137.804	1000.21	2323.29	1419.43	1013.64	1514.1	1489.17
#1472	M81T44C155	80.9658	0.665602	44.2683	154.649	442481	474680	460299	432889	499542	513386
#1473	M81T34C156	80.9659	0.670951	34.1014	155.892	136691	175645	180159	241260	208262	94438
#1474	M113T52C149	113.025	0.667742	51.7088	149.384	79411.1	90627.5	103654	90419.5	121528	98917.4
#1475	M151T221C145	151.041	0.665602	221.013	145.137	23151.5	26530.9	23552	23928.6	26856.4	24832.9
#1476	M152T214C146	152.036	0.668812	214.377	145.762	23504.6	27630.8	25249.8	26257.3	26113.8	25136.5
#1477	M153T233C145	153.02	0.666672	232.569	145.223	45434.9	47061	42951.3	45259.7	40896.5	44733.1
#1478	M157T338C146	157.052	0.670417	338.423	145.748	2995.17	1762.73	967.928	1240.07	773.934	1736.47
#1479	M166T193C145	166.051	0.670951	193.071	145.265	3217.64	4611.95	3065.06	4501.62	4186.85	4436.57
#1481	M167T200C145	167.108	0.669347	199.925	144.852	3299.89	4421.43	2957.74	3536.84	3583.62	3613.11
#1482	M171T100C145	171.04	0.669882	100.442	144.728	97118.3	92184.4	83379.2	86913.7	103797	114062
#1483	M175T45C144	175.025	0.667742	44.7901	144.034	717792	728575	750520	732562	727217	800095
#1485	M180T291C145	180.067	0.672021	290.815	144.677	9754.15	9948.89	8326.6	10585.2	8920.97	9536.61
#1486	M181T125C145	181.021	0.672021	125.075	144.626	8147.26	11237.2	12896	7851.81	11093.7	9591.91
#1487	M181T151C144	181.021	0.668277	150.794	143.82	3525.93	5397.23	4048.44	4507.7	4327.9	2878.23
#1488	M187T331C141	187.098	0.657035	331.333	141.093	15343.6	16429.3	17710.1	4567.43	15479.8	16861.9
#1489	M187T340C143	187.109	0.666672	339.66	143.162	13498.3	11854.6	12718.2	11899.5	12724.7	13746.5
#1490	M188T67C144	187.979	0.669347	66.7867	143.693	12655.6	17975.8	12791.6	12057.4	16172.5	14980.9
#1492	M188T192C143	188.094	0.667742	191.5	143.343	4236.16	3789.8	3722.63	3296.95	4951.31	3955.14
#1493	M189T233C143	188.987	0.665602	233.166	142.839	5525.12	5632.57	4891.68	5253.5	5328.04	4695.66
#1495	M191T95C141	191.002	0.657035	94.8408	140.905	16817	18847.6	19442.7	21222.8	16512.1	16928.3
#1496	M193T44C143	192.982	0.666672	43.5163	142.878	57263.5	78879	58165	56572.7	53241.3	44789.5
#1497	M194T126C141	194.029	0.6565	125.879	140.65	11259.2	10575.4	10149.5	8787.14	9572.74	9623.77
#1498	M194T88C144	194.05	0.670951	87.922	143.745	324887	277380	281119	271216	296429	298383
#1499	M194T106C144	194.05	0.669882	106.068	143.516	223544	253412	281682	208317	237183	255485
#1500	M196T125C144	196.045	0.672021	125.408	143.882	14378.4	20751.2	19888.1	14647.4	18542.1	22679
#1501	M196T151C143	196.044	0.669882	151.423	143.424	7596.16	8948.14	8187.04	7998.26	7787.97	8564.67
#1502	M196T93C143	196.045	0.669882	92.5344	143.424	14570.4	13841.4	14714	12561.6	14660.4	15497.9
#1503	M197T678C141	196.994	0.660249	678.127	141.319	4650	2854.6	3950.97	3737.63	3685.2	2263.97
#1505	M197T320C143	197.083	0.666672	320.231	142.689	21080.1	22077.9	22768.7	19155.2	22043.1	24394.8
#1506	M197T282C143	197.082	0.667742	282.171	142.918	1780	1055.54	845.379	1164	806.733	827.17
#1507	M200T104C141	200.039	0.657571	103.687	140.612	83006	87938	91045.2	101575	78902	82404.9
#1509	M201T205C141	201.026	0.658107	205.096	140.684	4514.22	6689.86	4589.69	5643.84	6203.94	6314.92
#1510	M201T520C141	201.026	0.659178	520.358	140.913	1796.78	2272.57	3034.34	2272.26	2953.46	3447.78
#1512	M201T445C140	201.026	0.657035	444.506	140.455	8307.4	8886.66	11111.9	11043.7	10751.9	11520.1
#1513	M201T419C141	201.026	0.657571	418.865	140.57	1546.45	2153.08	2107.49	2344.75	2547.27	3140.15
#1514	M201T404C141	201.026	0.658642	404.37	140.799	1890.24	2015.07	1773.07	2222.98	2022.28	1650.09
#1516	M201T554C141	201.026	0.657571	553.962	140.57	2531.63	1772.03	2730.06	2678.71	2388.99	2899.64
#1517	M201T543C141	201.025	0.659178	542.524	140.913	1615.84	2133.97	1960.78	2303.15	2705.13	2382.09
#1519	M201T489C141	201.026	0.657571	488.666	140.57	2619.46	2751.53	3414.99	3361.41	3233.59	3354.04
#1520	M201T470C141	201.026	0.658107	469.702	140.684	1753.53	2400.15	2208.83	2845.86	2688.11	3679.13
#1522	M202T443C140	202.026	0.657035	443.268	140.413	1666.35	1991.85	1885.05	1264.22	1099.05	1417.7
#1523	M203T76C142	203.002	0.666672	76.2163	142.43	28925.8	23594.6	18521.5	25859.5	25604	19061.6
#1524	M203T444C140	203.023	0.657571	444.225	140.485	1250.33	1497.22	1659.97	1912.08	2011.63	1404.87
#1525	M203T249C143	203.083	0.671486	249.235	143.455	6775.6	6297.69	6918.7	6779.04	6680.54	5984
#1526	M203T354C143	203.093	0.667207	354.067	142.541	2221.86	1550.24	2107.5	2482.94	2285.91	2088.06
#1527	M203T461C143	203.104	0.668277	460.798	142.769	1608.25	1831.18	1875.63	1765.35	1644.1	1645.17
#1528	M209T149C143	209.069	0.668812	148.909	142.636	268972	251788	263185	260056	243703	245927
#1529	M209T173C142	209.068	0.667742	172.511	142.408	3855.46	4727.63	4136.6	4689.7	4156	3885.14
#1530	M210T371C144	210.039	0.67416	371.389	143.737	1520.08	1563.99	1372.3	1404.53	2207.99	1907.44
#1531	M210T193C142	210.064	0.665602	192.689	141.912	3604.13	4410.17	5111.47	4705.97	4958.8	4152.74
#1534	M215T282C142	215.104	0.665067	282.131	141.602	1560.72	1950.66	1992.14	1466.4	1368.24	1755.87
#1535	M216T33C143	215.998	0.669882	33.3871	142.593	164664	193351	153763	153951	169618	226354
#1536	M217T486C142	217.004	0.668277	485.75	142.214	5046.81	5141.86	4924.17	5059.65	4763.13	5704.04
#1537	M217T274C142	217.003	0.668277	273.666	142.214	6689.06	5637.33	5837.96	5790.62	5681.86	6189.86
#1538	M217T246C142	217.004	0.668812	245.781	142.327	5787.51	4512.75	4769.89	4257.52	3519.65	4147.62
#1540	M217T528C142	217.003	0.666672	528.094	141.872	665	806	885.019	878.108	1258	654.304
#1542	M221T44C142	220.977	0.667207	44.1525	141.84	202179	214427	283488	203872	161103	121487
#1543	M221T43C142	220.988	0.666672	42.8029	141.726	247799	236628	212506	191079	243822	221680
#1545	M223T23C141	222.975	0.665067	22.8006	141.314	17118.8	13301.3	21003.7	17454.8	19022.2	15531.7
#1546	M223T607C141	222.992	0.665602	606.886	141.427	2651.01	1865.67	1586.3	1617.9	2418.84	2315.27
#1547	M225T196C143	225.008	0.672021	196.117	142.719	3161.34	3135.48	2486.39	3123.99	2569.88	2307.28
#1549	M228T34C140	227.998	0.657571	33.9036	139.549	159604	235337	185277	150658	166258	149114
#1550	M232T215C142	231.993	0.667742	214.535	141.574	123896	121330	124782	115267	114098	118474
#1551	M235T436C142	235.046	0.668277	436.162	141.588	938	977	738.282	922.887	938.842	878.715
#1552	M237T337C142	236.862	0.669882	336.817	141.87	3870.19	7747.92	8904.19	8898.35	7272.38	7318.83
#1553	M237T322C142	236.862	0.669882	322.344	141.87	6787.21	6703.99	6503.85	6387.61	6107.68	6125.57
#1554	M237T431C142	237.008	0.669347	430.77	141.753	3462.01	3106.64	3307.82	2869.59	2880.03	2720.52
#1555	M239T337C142	238.86	0.670951	336.813	142.034	1482.18	2005.22	1955.62	1930.06	2034.56	2578.2
#1556	M239T323C142	238.859	0.668812	322.706	141.581	3502	937.938	1342.93	1346.95	1258.08	1056.54
#1557	M239T59C142	238.987	0.672021	59.3931	142.257	43959.4	42504.8	47787.5	38384.7	41342.9	41091.7
#1558	M241T57C139	241.073	0.659178	57.4703	139.475	15905.8	15370.3	16013	16369.8	14105.8	14101.1
#1559	M242T298C142	241.98	0.670951	297.781	141.938	2698.96	2601.08	2592.55	5107.07	4475.51	2155.5
#1560	M243T199C141	242.997	0.664531	199.206	140.549	1476	730.237	689.091	1477.38	1152.48	800.005
#1561	M243T241C141	243.019	0.667207	241.464	141.115	60029.7	54364	54125.9	56441.1	54109.3	54982.2
#1562	M243T270C142	243.02	0.669347	270.102	141.567	1250.96	2127.36	1386.42	1065.17	757.634	1369.39
#1563	M245T242C141	245.014	0.667207	241.597	141.055	2706.72	2402.75	2280.77	1758.46	3003.18	2572.8
#1564	M248T694C141	248.08	0.667742	694.108	141.079	5181.22	5351.14	4718.05	4186.75	4524.54	3926.21
#1565	M248T16C141	248.08	0.667207	16.4704	140.966	6800.2	4313.82	4486.22	4812.94	4282.24	3931.76
#1566	M248T665C141	248.08	0.667742	664.547	141.079	3312.15	4764.9	3968.27	2582.27	4476.24	4662.53
#1567	M248T146C141	248.081	0.667742	145.906	141.079	44418.8	41349.7	42117.3	42211.1	41051.2	41220.3
#1568	M248T66C141	248.08	0.668812	66.4869	141.305	11240.8	15527.8	18872.9	20231.9	16267.7	20398.8
#1570	M248T705C141	248.08	0.666672	704.756	140.853	4804.16	4380.88	5286.61	4533.48	5070.64	4318.23
#1571	M253T587C141	252.984	0.669347	587.014	141.279	1900.29	1781.85	1589.53	1519.65	1606.11	1042.12
#1572	M255T45C141	254.982	0.668277	44.7901	140.998	1.92886e+06	1.92848e+06	1.92569e+06	1.80041e+06	1.8615e+06	1.83116e+06
#1574	M259T559C141	258.886	0.670951	559.055	141.456	1347.88	1181.89	1157.82	1508.32	1317.23	1231.11
#1575	M259T583C141	258.885	0.670951	583.261	141.456	2291.91	2182.2	1992.22	1610.95	2732.56	2535
#1576	M259T607C141	258.922	0.667207	607.162	140.666	10110.3	9427.41	13242.1	10383.4	12279.5	12247.7
#1577	M259T632C141	258.922	0.667742	632.062	140.779	6769.29	6498.75	6311.99	4808.17	5773.06	5678.12
#1578	M259T589C141	258.922	0.667742	589.458	140.779	10033.4	12484	9146.58	4870.66	7222.54	6485.5
#1579	M259T654C141	258.922	0.667207	653.504	140.666	2454.67	2275.61	2369.93	2299.33	2373.19	1745.77
#1580	M263T217C140	263.105	0.664531	217.127	139.993	35313.1	57327	36691.2	32659.5	36147.1	37678
#1581	M273T581C138	272.883	0.657571	581.156	138.288	3258.13	3009.51	3397.86	3389.08	4066.52	3630.09
#1583	M273T558C138	272.884	0.657035	558.24	138.175	1241.02	1313.8	2461	1345.51	1475	1195.4
#1585	M315T407C140	314.865	0.668277	406.858	139.665	913	909	978.685	1255.69	1040.78	1870.61
#1586	M132T28C150	132.046	0.680038	27.8279	149.944	191438	247693	224098	199511	212407	231315
#1587	M141T362C148	141.018	0.67416	361.963	147.818	30188.5	27037.7	29025.8	33604.9	32646	30757.9
#1588	M141T52C146	141.02	0.665067	51.7088	145.824	206873	223743	206381	208068	206278	191875
#1590	M153T320C147	153.093	0.675229	320.255	147.082	6217.67	5567.81	5464.74	6282.4	6144.63	5168.57
#1591	M169T347C146	169.087	0.675229	346.908	146.002	2744.21	2309.86	2300.77	2381.61	2307.01	2329.33
#1592	M178T99C145	178.049	0.675229	99.275	145.479	53873.9	49692.1	50486.1	47108.4	69619.3	38683.2
#1593	M178T665C143	178.052	0.66239	664.908	142.713	4658.38	4662.29	4969.44	5708.97	5244.21	4914.77
#1594	M179T245C146	179.072	0.679504	245.069	146.343	10941.7	9881.85	10657.3	9799.78	10508.2	10183.6
#1596	M186T292C146	186.078	0.67897	291.882	145.855	12982.9	11954.7	12360.7	13224.8	13313.8	13014.8
#1598	M188T255C145	188.002	0.67416	254.619	144.725	1364.21	1504.31	1634.31	2303.84	1301.69	1572.11
#1599	M189T463C144	189.005	0.67309	462.788	144.446	1286.65	662.386	1629	1321.88	902.445	1310.26
#1600	M189T231C145	189.114	0.677367	231.028	145.358	4723.97	4022.23	4508.52	3546.99	3502.34	3847.65
#1601	M191T101C144	191.083	0.670417	101.254	143.771	22938.4	16991.4	23785.6	21403.7	22884.1	22093.8
#1602	M193T191C146	193.063	0.680038	190.909	145.739	1648.59	2534.04	2020.5	1306.62	2671.32	2090.36
#1603	M195T458C145	194.947	0.67897	457.62	145.42	14326.1	11677.8	11313.6	8968.61	10893.3	10178.2
#1604	M195T494C146	194.947	0.679504	494.373	145.535	7206.11	5969.93	6842.27	6048.05	6118.06	4919.68
#1605	M195T481C146	194.947	0.679504	481.254	145.535	6799.04	6885.64	4198.29	4502.3	5430.96	4263.03
#1606	M195T575C146	194.947	0.682709	574.524	146.221	11623.5	10979	10447.3	11484.7	9939.39	12533.2
#1607	M195T511C146	194.947	0.680573	511.204	145.764	7446.25	6327.67	4986.3	7106.66	7337.44	6813.65
#1608	M195T537C146	194.947	0.680573	537.345	145.764	6462.25	7083.02	8231.29	7095.77	5352.05	6471.59
#1609	M197T189C145	197.045	0.676832	188.913	144.866	1092.79	1295.95	1194.37	866.726	1011.26	1238.38
#1610	M197T174C142	197.082	0.665602	173.501	142.46	12505.7	12446.9	14163.6	11890.8	10921.7	13297.8
#1611	M197T99C145	197.094	0.677367	98.6475	144.978	23769	13045.9	13958.2	19506.4	20162.1	27293
#1612	M199T313C144	199.098	0.674694	313.285	144.315	10565.6	10656.3	10244.9	10484.1	8657.78	8145.8
#1613	M199T99C145	199.11	0.680038	98.6776	145.458	54572.7	46686.3	55032.9	48918.2	55060.9	64541.5
#1616	M202T178C145	202.115	0.680573	178.299	145.439	3743.26	2813.12	2276.12	2400.91	2332.98	3248.19
#1617	M203T53C144	203.003	0.674694	53.002	144.144	102912	106007	82512.6	87844.3	112840	91854.7
#1618	M203T367C145	203.104	0.677901	367.218	144.825	4810.5	4211.37	4780	4118.87	3901.47	3278.16
#1619	M204T292C145	204.088	0.678436	291.882	144.897	32080.8	34508.7	30215.4	32407.4	32778.6	32545.2
#1621	M206T55C142	206.014	0.663996	55.1052	141.733	36501.3	36969	32661.8	35521.9	40139	30163.9
#1622	M206T206C146	206.029	0.683243	205.916	145.84	4128.32	5320.97	5227.7	4801.14	5359.74	4300.71
#1623	M207T675C144	207.013	0.675763	674.872	144.203	3972.09	4239.43	2544.8	3437.36	3998.05	4193.53
#1624	M207T34C144	207.013	0.674694	34.4912	143.975	127284	114767	148236	113139	131678	113281
#1625	M207T16C144	207.013	0.674694	15.9023	143.975	3628.26	2743.22	3580.29	2542.56	3502.82	3155.28
#1626	M207T693C144	207.013	0.675229	693.439	144.089	4014.05	4372.95	4670.54	3187.94	3394.01	3512.76
#1627	M207T614C144	207.014	0.67416	614.187	143.861	1917.77	1794.81	1436.21	2430.28	2278.31	2226.49
#1628	M207T652C144	207.013	0.674694	651.774	143.975	2792.36	2418.59	2697.36	2718.67	3795.08	2659.38
#1629	M207T710C144	207.012	0.675229	709.77	144.089	2626.13	3949.38	3926.48	3563.33	2836.85	2896.83
#1630	M207T266C145	207.088	0.677367	265.867	144.542	1988.64	2714.62	1576.77	1843.86	2125.98	1933.07
#1631	M208T105C142	208.062	0.667207	104.535	142.334	33293.6	29503.7	38716.7	37562.1	34423.5	34070.8
#1632	M208T187C142	208.062	0.665067	187.467	141.878	2452.17	2238.07	2104.9	2114.81	1858.91	2754.58
#1633	M209T362C144	209.043	0.677367	362.387	144.461	2673.45	4610.93	6117.01	3945.91	6152.85	6261.82
#1634	M210T135C144	210.045	0.676298	135.23	144.193	120597	120621	112572	118779	118508	119573
#1635	M211T324C145	211.062	0.681107	323.725	145.177	617.441	750.991	1066.26	1133.28	978.682	1662.79
#1636	M211T84C144	211.084	0.677367	83.6208	144.379	200776	207074	203051	213783	205184	214071
#1637	M212T28C145	212.003	0.679504	27.9028	144.798	9.99346e+06	9.94105e+06	1.01662e+07	9.83224e+06	1.01087e+07	9.71974e+06
#1638	M212T712C144	212.003	0.677367	711.852	144.342	4048.81	3946.24	3917.4	3955.11	4190.1	3140.41
#1639	M212T98C145	212.003	0.679504	98.4037	144.798	46770.4	49202.6	67765.4	48716.3	68664.3	53725.5
#1640	M212T658C145	212.003	0.678436	658.289	144.57	4658.74	3989.28	4180.95	4291.02	5408.41	3363.97
#1641	M212T605C145	212.003	0.678436	605.126	144.57	2659.49	2036.94	2029.65	3047.78	2750.85	2234.85
#1642	M212T691C145	212.003	0.678436	691.388	144.57	3814.02	4679.15	4361.74	5319.09	3262.65	4337.24
#1643	M212T624C145	212.003	0.67897	624.333	144.684	2061.1	1923.42	2147.64	1559.75	1621	1595.52
#1644	M212T137C145	212.003	0.681641	137.141	145.253	4059.68	2015.32	3146.15	4106.19	4207.65	2635.02
#1645	M214T28C145	213.999	0.681107	28.2867	145.06	502740	427534	439397	378964	377611	432161
#1646	M215T138C144	214.966	0.675763	138.175	143.885	35204.8	32522.4	32050.9	32300.3	28215.3	34268.1
#1647	M215T174C143	214.966	0.67309	173.554	143.316	8093.47	8360.81	5642	9118.38	8801.05	6986.97
#1649	M217T407C143	216.91	0.67416	407.49	143.469	10788.3	9659.97	3741.65	10158.2	10524.7	9502.29
#1650	M217T445C142	217.004	0.666672	444.524	141.872	2198.71	3186.21	2594.66	2698.57	2586.23	4581
#1651	M217T23C144	217.018	0.676298	23.2879	143.92	160622	145233	160676	144790	140994	164283
#1654	M221T101C145	221.013	0.680038	100.627	144.566	92937	85663.9	95447.6	98545.1	82892.7	100937
#1655	M221T436C143	221.061	0.67416	435.76	143.315	1274.02	1157.71	1949.33	1374.18	774.358	1116.96
#1656	M221T269C144	221.067	0.67897	269.198	144.337	1100.33	1548.72	1020.45	891.491	943.569	1230.48
#1657	M223T245C144	223.062	0.679504	244.935	144.378	37081.3	36314.4	36063.6	36233.3	38341.9	35919.5
#1658	M223T308C143	223.083	0.673625	308.143	143.128	1868.71	1077.68	1245.92	1367.75	1730.9	1146.53
#1662	M226T279C143	226.059	0.675229	278.514	143.364	1655.88	1767	1279.05	1077.46	1337.73	1294.99
#1664	M230T340C143	230.013	0.67416	339.585	143.001	3539.35	2496.71	3481.23	3429.76	3310.57	2735.67
#1665	M231T221C141	230.997	0.665602	221.061	141.153	25754.7	24698.2	26058.5	28208.3	25771.3	28701.8
#1666	M233T173C143	232.977	0.67416	173.486	142.902	15712.5	16707.3	16584.4	17280.5	14952.7	15994.8
#1667	M233T138C143	232.977	0.675229	137.73	143.129	62100.5	65671	64286.9	63194.8	60143.7	64113.1
#1668	M233T225C141	232.977	0.665602	224.856	141.088	89462.1	91416.3	97845	91491.3	89370.3	87639
#1669	M235T38C144	234.992	0.679504	37.722	143.969	51114.6	41263.4	42643.5	39542.9	44031.7	42888.7
#1670	M235T243C144	235.04	0.677367	242.843	143.514	26141.6	26420.5	27366	29594.1	29066.1	26832.6
#1671	M235T259C143	235.04	0.676298	259.156	143.288	14609.7	14624	16452.1	14517.6	15218.5	15124
#1674	M243T295C143	243.018	0.676298	295.107	143.037	5730.82	8661.1	6680.32	6698.82	5086.32	3511.24
#1676	M248T46C143	248.081	0.676298	45.5495	142.886	674408	641687	650235	685430	677868	582591
#1677	M249T222C143	248.972	0.675229	222.121	142.635	106977	106075	101339	99773.5	105419	108016
#1678	M249T467C143	248.972	0.678436	467.399	143.312	1879.5	2068.41	2028.32	1701.26	1653.77	1533.54
#1680	M249T551C143	248.971	0.677367	550.543	143.086	778.021	1300.05	873.131	2686	1313.33	1062.35
#1681	M249T412C143	248.972	0.677901	411.689	143.199	1178	833.938	678	748.844	608.266	845.858
#1684	M249T526C143	248.972	0.678436	525.648	143.312	1044.74	1450.18	1010	1271.3	904.203	1410.63
#1685	M255T143C143	255.089	0.675763	143.028	142.574	5665.79	5065.16	5308.92	5813.67	4766.81	4475.83
#1687	M261T588C142	260.912	0.675763	587.758	142.417	3175.69	2947.54	2890.11	2690.98	2692.43	2979.47
#1688	M281T17C142	280.983	0.675229	17.3808	141.811	3209.45	3577.52	2493.5	4439.95	2937.16	3884.77
#1689	M281T649C142	280.983	0.675229	649.264	141.811	4067.18	4806.02	4701.69	5018.21	5351.32	4841.02
#1690	M281T626C142	280.983	0.675229	626.272	141.811	4321.77	4353.47	4412.14	3879.29	4176.65	5322.13
#1691	M281T678C142	280.984	0.675763	678.215	141.923	3969.15	4878.08	4462.17	4736.82	5256.74	4457.3
#1692	M281T696C142	280.983	0.675229	695.559	141.811	3409.32	5102.95	3990.05	3293.25	3964.65	4864.77
#1694	M81T29C158	80.9658	0.681641	29.221	158.376	523754	302556	614253	574303	566805	583979
#1695	M151T25C149	151.041	0.681107	24.6131	148.518	97268.6	93424.4	99020.3	100550	97679.3	128692
#1699	M185T160C147	185.119	0.685913	159.981	147.397	2304	1305	882.142	1852.25	1572.02	1077
#1700	M187T382C146	187.109	0.681641	381.553	146.376	2728.8	3183.25	2999.26	3563.33	3504.23	3366.21
#1701	M192T172C147	192.067	0.685913	171.753	147.046	7189.23	7518.63	8504.05	7661.92	9230.22	8532.24
#1702	M192T154C147	192.067	0.686981	154.122	147.275	4146.61	3461.57	3414.38	3974.02	3472.67	4865.07
#1703	M194T214C147	194.046	0.688049	213.691	147.408	30280.5	22451.2	32117.3	30094.2	27551.6	28322.5
#1704	M195T549C146	194.947	0.683777	549.247	146.45	8904.79	8730.66	8912.74	9954.7	10102.3	10189
#1706	M197T218C147	197.068	0.688049	217.534	147.265	311428	302631	327525	319082	313961	323363
#1707	M199T132C146	199.098	0.681641	131.682	145.801	2741.24	3927.52	2507.35	2949.43	2242.2	3874.71
#1708	M199T111C146	199.098	0.682709	111.457	146.03	18425.3	11061.2	8129.25	21836.6	10984.6	15603.2
#1709	M201T206C146	201.114	0.683777	206.19	146.168	23301.3	22532.6	22157.3	19076	23594.8	23707.3
#1710	M201T311C146	201.114	0.683243	311.25	146.054	12665.2	12838.9	15404.3	12778.9	15220.3	14885.7
#1711	M201T349C145	201.125	0.680573	348.826	145.482	21795.9	18275.3	17927.4	20521	21392.3	18749
#1714	M205T236C146	205.044	0.681641	235.574	145.54	2102.44	2582.65	1795.83	2105.91	1783.83	2119.82
#1715	M205T97C146	205.044	0.682709	96.7733	145.768	21961.9	32008.6	29182.6	29364.3	19700.8	30267.6
#1716	M205T170C145	205.044	0.681107	170.073	145.426	4562.33	2981.61	4858.73	4438.44	4367.41	4715.17
#1718	M205T64C146	205.045	0.684311	63.9474	146.111	24327.2	32079	29002.9	23139.7	28598.8	21068.6
#1719	M205T137C146	205.045	0.685379	136.623	146.339	20665.7	21538.6	22160.2	22551	20125	19758.5
#1720	M205T115C146	205.044	0.683777	115.278	145.997	25812.6	23396.9	25505.6	22247.1	30432.1	25883.3
#1721	M205T197C146	205.045	0.681641	196.749	145.54	6572.86	7441.95	9328.32	8159.22	5514.29	6712
#1723	M205T158C146	205.045	0.683243	157.513	145.882	15605.1	17668.2	4294.51	9026.67	3140.18	16196.8
#1724	M205T273C146	205.109	0.683777	272.609	145.994	396.333	1017	332.847	734	778.418	472.865
#1725	M208T130C144	208.062	0.674694	129.596	143.932	1834.29	5597.54	3219.26	2394.51	2846.06	4755.59
#1726	M210T197C145	210.044	0.680573	196.561	145.104	7537.54	11816.1	11080	11474.3	10559.9	10094.2
#1727	M210T293C147	210.089	0.688049	293.485	146.696	4906.33	4045.81	5115.52	4624.14	4493.56	3606.71
#1728	M211T49C145	211.084	0.682175	48.9943	145.404	444170	447623	440647	467969	463090	468928
#1729	M212T52C146	212.003	0.683777	52.4221	145.708	234839	103853	200835	227478	230069	211888
#1731	M212T346C146	212.057	0.684311	345.772	145.82	4616.21	4587.01	4146.54	4478.24	4929.14	4451.77
#1732	M214T385C143	214.049	0.669882	384.951	142.668	2814.27	1802.52	1861.81	2761.97	2840.27	2332.99
#1733	M215T127C145	215.003	0.683243	127.188	145.476	2366.72	2663.54	2594.88	2446.68	3144.1	12111.9
#1734	M215T24C143	215.002	0.669347	23.6277	142.517	47879	58792.4	45508.5	37027.1	44829.4	37448.9
#1735	M215T98C145	215.039	0.681641	97.8435	145.133	86338.2	77213.2	78932.4	78907.2	78678.2	78824.9
#1736	M215T243C145	215.074	0.682175	242.583	145.246	2493.2	2745.26	3207.71	3746.3	2198.7	3380.99
#1737	M215T342C145	215.093	0.682175	341.612	145.245	7851.26	7690.91	8245.35	8012.32	7149.68	6268.47
#1739	M217T486C146	217.041	0.686981	486.353	146.193	1584.98	1200.8	385	1622.26	950.704	1380.14
#1741	M218T82C146	218.013	0.685379	81.5525	145.815	71946.7	73933.9	77750.2	66822.3	72334.8	63132.8
#1742	M218T67C146	218.013	0.686981	66.6043	146.155	63878.8	61860.8	63273.4	66399.1	65552.4	69565.7
#1744	M220T333C147	220.083	0.689116	332.782	146.531	776.17	1159.63	1806	484.381	889.901	1481.65
#1746	M223T336C146	223.038	0.686447	335.983	145.854	2206.18	2938.32	2953.93	2283.6	1277.68	2945.67
#1747	M223T303C146	223.062	0.684845	303.246	145.513	4594.81	6734.06	4085.19	5950.24	5463.53	4383.37
#1749	M225T218C146	225.063	0.688049	217.623	146.121	191562	191613	204339	189991	187778	201756
#1752	M230T24C145	230.013	0.684845	24.3522	145.268	270152	258734	259147	242907	283737	505687
#1753	M230T346C145	230.068	0.683777	346.097	145.039	6587.18	7154.58	8175.47	6925.69	7196.61	7572.07
#1754	M231T25C144	230.998	0.680573	24.5025	144.328	178340	189236	190758	194204	168954	203266
#1755	M232T68C145	232.029	0.685379	67.8437	145.312	19867.5	21562.7	24985.5	22228.3	22190.7	18374
#1756	M233T605C145	232.924	0.682709	604.564	144.716	875.902	1268	1475	731.767	1337.87	734.906
#1757	M233T261C144	232.976	0.681641	260.647	144.488	4468.69	5758.61	5870	5081.34	5352.1	5411.59
#1760	M236T151C145	235.998	0.685913	151.227	145.294	2411.16	2017.79	1466.67	1564.11	1566.25	1881.94
#1762	M239T104C145	239.023	0.684311	104.132	144.857	28452	22738.6	18073.7	18440.5	19951.1	26078.8
#1763	M240T374C144	240.038	0.682175	373.708	144.373	3843.2	3534.07	3830.59	3512.56	3744.31	4128.75
#1765	M242T298C145	242.034	0.684311	298.374	144.763	3479.1	3224.63	3392.07	2693.53	2916.54	3607.29
#1767	M243T57C144	243.019	0.681107	56.5155	144.054	93556.2	82123.6	97167.1	86877.8	86477.3	91130.5
#1768	M247T128C145	246.993	0.688049	127.806	145.402	6425.79	6909.86	7845.32	6191.16	7257.24	6286.8
#1769	M247T107C145	246.993	0.684845	107.133	144.725	20989	20394	26436.4	25716.4	28783	35797
#1770	M248T123C142	248.081	0.67309	122.948	142.209	12993.9	15737.5	14212	14684.3	13461.1	13347.4
#1771	M249T497C143	248.972	0.678436	497.102	143.312	1591.68	1517.59	1444.26	1284.08	2212	893.604
#1773	M251T432C145	251.053	0.688049	431.675	145.282	3060.84	1515.12	2686.02	2759.38	2319.87	3114.74
#1776	M255T137C144	254.958	0.682175	137.374	143.931	6981.9	6793.6	6616.91	5638.06	6123.11	5987.22
#1777	M255T389C142	254.991	0.672021	389.199	141.788	2627.5	2327.25	1594.81	2383.81	2128.92	2489.88
#1778	M257T123C145	256.997	0.688049	122.816	145.113	2506.17	2604.02	2297.75	2135.38	2368.21	2072.38
#1780	M259T586C145	258.951	0.689116	586.163	145.284	7509.81	6120.58	7210.58	7402.57	6031.78	4909.34
#1781	M259T281C145	259.014	0.686981	280.68	144.832	4839.49	4941.31	5081.4	4924.56	4377.64	4051.48
#1782	M259T350C145	259.014	0.686981	350.476	144.832	1665.59	2443.72	1894.94	1776.74	1784.82	1972.48
#1783	M273T346C144	272.993	0.684845	345.646	144.021	959.573	838.761	842.025	1742	1197.03	1173.96
#1784	M367T369C142	367.103	0.683243	369.499	141.96	1944.74	1874.44	2378	1476.52	1986.54	1944.14
#1785	M124T351C152	124.008	0.686981	351.028	152.331	8992.74	10364.4	9960.88	9257.77	8504.96	9760.67
#1786	M146T369C151	146.046	0.689116	368.803	150.665	3455.12	2536.04	2711.33	3678.75	3147.59	2184.73
#1787	M148T34C151	148.041	0.693385	33.9036	151.434	402682	463379	444485	420201	416820	389648
#1788	M150T214C150	150.057	0.688582	213.706	150.225	21713.8	20366.2	21343.7	20240.5	19751.5	22074.2
#1789	M151T239C152	151.041	0.695518	238.886	151.66	11166.4	11782.4	10185.1	10754.2	12376.5	11064.2
#1790	M154T218C150	154.063	0.688049	217.578	149.801	37208.1	40177.5	39793.6	41398.8	42027.8	37051.9
#1791	M177T245C150	177.011	0.694452	245.468	149.68	1921.62	2086.73	2512.1	2479.73	1568.99	2157.4
#1793	M180T104C149	180.03	0.690717	103.819	148.704	38471.1	48432	29798.7	46199.4	35879.5	37215.8
#1794	M180T82C149	180.03	0.690183	81.6844	148.59	37621.6	36693.4	35610.6	36956.8	30467.2	37381.7
#1795	M183T348C146	183.115	0.679504	348.484	146.124	4048.23	4486.46	4340.78	4093.17	4627.59	3330.32
#1796	M195T153C148	195.067	0.690717	152.636	147.931	3333.1	5432.14	4682.35	3908.31	5085.36	4169.86
#1797	M198T185C147	198.023	0.689116	184.56	147.45	588.283	1200.38	877	824.747	1052.84	729.004
#1798	M199T285C148	199.072	0.691784	284.947	147.972	1059.58	830.001	811.201	1110.94	1468.12	1329.52
#1799	M199T354C148	199.098	0.691251	354.188	147.857	1282.01	1037.23	1646.35	2069.25	1669.96	1898.87
#1801	M201T178C145	201.114	0.680573	177.98	145.483	16578.9	14519.8	16327.2	14998.7	14922.2	14483.6
#1802	M201T127C147	201.114	0.688049	126.872	147.081	3131.44	5832.15	5135.2	3088.63	4550.6	6173.94
#1803	M201T489C149	201.136	0.695518	489.092	148.677	4540.11	3291.65	5204.13	4480.06	4673.58	3763.68
#1804	M202T181C148	202.109	0.693385	181.352	148.177	38795.6	40204.1	38198.7	41547.3	37188.4	36756.9
#1806	M206T206C148	206.029	0.692318	205.923	147.778	5164.08	4604.38	5014.1	4802.52	5074.92	4301.76
#1807	M206T60C148	206.049	0.694452	60.2626	148.232	26004.5	27953.1	24715	21740.2	26372.5	26720.5
#1808	M206T307C148	206.083	0.693918	306.98	148.117	3730.35	3005.09	2973.69	3624.86	3384.85	2792.96
#1812	M212T124C145	212.003	0.680573	123.966	145.025	4995.49	5407.81	6276.36	4482.62	6068.53	6175.56
#1816	M212T628C145	212.003	0.680573	628.449	145.025	2406.38	2666.57	2247.68	1715.13	1742.23	2305.94
#1820	M214T122C148	214.019	0.694452	121.844	147.902	6275.38	3244.9	8461.17	5882.6	9620.84	8157.23
#1821	M214T105C148	214.018	0.693918	105.422	147.788	28661.2	64053.3	38138.4	91756	27868	88092
#1823	M215T77C145	215.039	0.680038	76.5136	144.792	108001	108185	102781	109424	91408.7	109555
#1824	M215T175C146	215.093	0.688049	174.522	146.496	2219.5	1571.79	1502	1958.8	2001.04	847.455
#1828	M217T341C147	217.109	0.690183	340.912	146.871	29618.9	30424.3	30666.7	30127.1	28749.3	27991.8
#1830	M222T212C147	222.045	0.693385	211.966	147.365	4201.36	5262.55	3670.39	4592.74	4895.13	5521.95
#1831	M222T260C146	222.099	0.689116	260.126	146.456	12812.4	13861.6	13970.8	13559.9	10880	13789.9
#1833	M224T104C147	224.079	0.690183	103.687	146.61	94404.4	123683	110370	122799	120932	115336
#1835	M224T81C146	224.079	0.68965	81.3866	146.497	94738.5	82065.3	86319.2	101817	86050.3	92321.5
#1837	M225T332C146	225.054	0.689116	331.724	146.348	15157.2	15596.5	16820.8	15613	17353.2	14983.7
#1839	M227T332C147	227.052	0.690183	331.693	146.504	1393.08	1498.27	1242.49	709.749	1124.93	1276.03
#1840	M228T34C147	227.998	0.693918	34.3615	147.263	5.00078e+06	4.85643e+06	5.14872e+06	4.99532e+06	5.38458e+06	5.09081e+06
#1841	M228T713C148	227.998	0.695518	712.797	147.602	640.947	1005.22	2123	1107.17	1422.37	924.583
#1842	M228T69C145	228.034	0.683777	69.0949	145.109	5404	3048.86	5128	4928.44	3525.99	5815
#1843	M229T79C147	228.994	0.693918	78.6119	147.228	5654.89	6075.8	4978.5	7595.57	7165.52	7108.31
#1844	M229T234C146	229.072	0.690183	234.469	146.433	2067.42	1650.5	1724.42	1235.97	2214.96	1520.78
#1845	M231T239C147	230.997	0.695518	238.612	147.497	66594.2	68329.4	70050.9	69809.8	70733.9	70483.8
#1846	M231T233C147	231.069	0.693385	232.625	147.043	3827.08	3492.23	3828.27	4063.56	4107.16	3603.18
#1847	M231T264C147	231.068	0.694452	263.661	147.269	1285.13	1620.97	1126.87	1888.21	1537.38	943.975
#1849	M231T350C147	231.088	0.695518	350.476	147.494	2666.77	3227.65	3248.54	2578.82	2084.17	3121.99
#1850	M233T32C147	233.013	0.691784	32.4194	146.637	1.00593e+06	903747	906249	954501	944412	962328
#1851	M236T428C144	236.024	0.678436	427.714	143.709	4227.7	4609.42	3805.33	3057.05	4532.4	3255.14
#1852	M239T289C147	239.057	0.692318	289.481	146.551	1462.88	2549.76	2027.01	1900.33	1525.28	2308.92
#1853	M240T416C147	240.052	0.693385	415.54	146.745	1205.18	1248.03	1917.39	1707.6	1350.58	1808.18
#1854	M242T129C147	241.977	0.694452	128.6	146.909	4784.54	4330.41	5192.42	5339.86	4249.44	4956.89
#1855	M243T23C145	242.998	0.686981	23.2983	145.297	35177.3	36437.4	40051.1	41433.4	30292.2	42508.8
#1856	M243T219C147	243.018	0.693385	218.51	146.651	67031.3	66428	69119.7	65852.6	66847.7	65085.9
#1858	M245T69C147	245.031	0.695518	69.4176	147.04	37664.9	47265.8	40549.8	45178.6	39383.3	40275.7
#1859	M247T154C145	246.992	0.688049	154.43	145.402	3065	1432.26	2206.86	2017.87	2035.08	2007.09
#1860	M247T200C147	247.009	0.696052	200.224	147.092	9310.78	9573.04	10564.2	9590.85	10297.1	9527.38
#1861	M251T341C145	251.053	0.688582	340.581	145.394	5058.18	4186.55	5657.54	3877.06	5213.51	4749.51
#1862	M251T394C145	251.053	0.688582	394.455	145.394	6190.8	5643.08	6143.55	5851.64	6762.6	7007.91
#1863	M251T504C145	251.053	0.686981	503.701	145.056	1827	1026.57	806.014	1740.28	1527	1038.31
#1864	M254T144C147	254.014	0.696052	143.773	146.886	2425.72	2393.97	2149.22	1801.64	1663.2	2601.66
#1865	M255T202C146	255.136	0.691251	202.135	145.841	1407.68	1825.5	1539.53	1732	939.975	1425.66
#1866	M259T555C145	258.951	0.68965	554.744	145.397	1482.39	1296.22	1303.08	1157.41	1166.99	1194.33
#1867	M259T210C146	259.013	0.690183	209.842	145.508	3716.06	4518.31	4819.96	4247.5	4556.12	4562.97
#1868	M261T241C146	261.029	0.692318	240.928	145.903	17412.6	18520.4	20217.4	19929.5	17840.7	18741.2
#1869	M262T233C145	262.003	0.690183	232.747	145.427	2107.03	1812.66	1905.23	2008.8	1820.36	1788.77
#1870	M263T231C146	262.987	0.693385	230.696	146.075	8265.61	8182.91	7654.92	7716.16	7591.51	8189.08
#1872	M273T204C145	273.008	0.690717	203.53	145.255	9528	5565.44	5503.65	7096	4620.19	5647.59
#1873	M274T267C146	273.953	0.694452	267.436	146.017	5513.65	5144.23	5449.98	6379.32	5546.43	5936.44
#1874	M297T512C145	296.87	0.692318	511.504	145.047	6414.71	6674.77	6163.6	4999.22	4407.52	5139.08
#1875	M297T545C145	296.87	0.692318	545.254	145.047	16860.1	16927.3	16575.3	14990	16173.1	12443.8
#1876	M297T578C145	296.87	0.692318	578.184	145.047	21375.6	21947.4	21340.1	21097.8	20302.4	18669.6
#1877	M315T579C145	314.88	0.692318	579.207	144.689	7580.5	8448.69	6603.98	6644.09	8183.18	8164.18
#1878	M315T545C145	314.88	0.692318	544.944	144.689	5558.28	5372.62	3963.76	4174.98	6238.75	5850
#1879	M315T513C144	314.881	0.691251	513.134	144.466	2626.55	1989.41	2562	1419.8	1983.77	1491.35
#1880	M315T538C145	314.881	0.692318	537.599	144.689	5829.52	5044.93	5007.89	4365.15	3589.04	4637.52
#1881	M337T653C145	336.983	0.696585	652.577	145.19	824.298	903.074	1513	1013	1020.21	734.142
#1882	M125T113C155	125.047	0.70085	113.168	155.287	33336.3	22087.8	19783.9	27862.6	20595.7	28290.4
#1883	M144T262C152	144.031	0.696585	261.511	152.47	8730.14	9165.47	10423.4	10886.4	10892.8	11498.9
#1884	M152T140C153	152.072	0.702449	140.479	153.09	21020.5	27097.6	25673.4	25609	26135.7	25712.5
#1885	M184T188C150	184.098	0.699784	188.499	150.432	3376.09	2790.61	3420.99	3176.57	2874.61	2514.33
#1886	M192T181C150	192.067	0.699784	180.535	150.019	11705.2	11999.2	10907.4	12465	10778.6	9885.67
#1888	M195T169C149	195.114	0.696585	168.805	149.185	2181.73	229.17	2424.02	164	2577	2058.88
#1890	M198T243C149	198.041	0.697118	243.33	149.161	4650.99	4355.73	4175.79	3897.47	4660.21	3538.47
#1891	M199T247C150	199.098	0.699251	247.063	149.568	8060.56	10342.8	8888.34	9006.5	8798.54	8003.72
#1892	M201T257C149	201.089	0.698718	257.41	149.363	1862.54	1969.64	1579.97	2250.34	1457.57	2725.68
#1893	M201T389C147	201.125	0.688049	388.936	147.08	2510.89	2680.71	2543.36	3144.94	2492.63	2631.41
#1894	M201T375C151	201.125	0.704047	375.144	150.5	1300.94	1052.1	1344.59	1457.57	1310.79	1152.61
#1895	M203T225C149	203.002	0.697118	225.162	148.935	17329.2	19907.7	18581.6	19405.1	19021.7	18165.2
#1896	M203T178C147	203.129	0.686981	178.244	146.764	10178.4	10498.7	10443.1	10640.6	10361.6	10332.4
#1897	M208T80C149	208.065	0.698718	80.0905	149.056	153292	154000	144709	156822	127299	148682
#1898	M208T60C149	208.066	0.696585	59.8971	148.601	137067	143371	141260	118139	141295	144516
#1900	M211T187C148	211.061	0.693385	186.919	147.794	2769.74	2722.69	2774.47	2334.59	2467.14	3490.01
#1901	M211T269C149	211.073	0.701383	268.818	149.498	1248.88	1609.67	1476.75	1242.96	1054.17	2314.56
#1902	M213T311C149	213.114	0.698718	311.127	148.847	18881.1	18529.8	17973.1	17926.4	17513.1	16454.8
#1903	M214T87C148	214.019	0.695518	87.3238	148.129	1.03335e+06	1.00726e+06	1.03279e+06	1.02482e+06	1.03323e+06	1.00062e+06
#1904	M215T363C149	215.116	0.700317	362.635	149.107	3115.82	3057.03	2143.92	3202.95	5385	3000.91
#1905	M216T71C148	216.015	0.696052	71.3269	148.163	49145	49162.5	49389.1	51649.6	46901.6	49769.5
#1906	M216T152C147	216.032	0.691251	152.066	147.14	8592.89	9954.36	8614.2	14486.3	15471.7	11827.2
#1907	M216T57C149	216.034	0.698718	57.3178	148.73	37380.8	34432.9	33887.2	38274.9	35642.3	33045.5
#1908	M216T173C150	216.034	0.702449	173.486	149.524	15790.3	16486	17211.8	16438.1	15311.6	14893.7
#1909	M216T262C148	216.089	0.695518	261.945	148.047	4713	4568	2114.62	2326.74	3082.46	4998
#1911	M216T310C148	216.1	0.696052	309.875	148.16	3575.89	4085.73	3876.73	3699.62	3666.52	4196.65
#1912	M217T556C149	216.929	0.699784	555.829	148.921	4072.18	4368.28	4500.97	5311.53	5165.87	4243.72
#1913	M217T524C149	216.929	0.699784	524.467	148.921	3536.94	3015.53	3467.44	3755.58	3725.49	4172.94
#1914	M217T509C149	216.929	0.699784	508.806	148.921	4330.41	3912.68	4195.18	4150.87	3726.11	3116.66
#1915	M217T497C149	216.929	0.699784	497.417	148.921	3235.63	3559.74	3384.01	3962.06	2807.99	2712.2
#1916	M217T479C149	216.929	0.698718	478.668	148.695	2624.75	2663.97	2772.28	3042.48	3173.64	2536.67
#1917	M217T291C148	217.084	0.696585	291.348	148.235	20759.2	20104.6	18129.9	19558.2	19172.2	17811.6
#1918	M217T208C151	217.109	0.707243	207.807	150.502	4016.13	3900.04	4129.24	3868.44	3540.28	3941.02
#1919	M217T339C149	217.12	0.698184	339.305	148.574	2569.37	3074	3084.88	3657.8	2512.04	4028.74
#1920	M218T266C148	218.104	0.696585	265.867	148.195	78602.2	80033.1	79169.8	76682.1	75168.1	80982.6
#1921	M219T302C146	219.088	0.686981	302.094	146.114	5790.13	3496.31	5811.42	4772.54	6444.79	5004.99
#1922	M219T186C148	219.124	0.693918	185.506	147.589	1545.58	785.462	1827	918.42	1111.12	1750
#1924	M221T304C148	221.067	0.697651	304.288	148.309	24932.5	21617	24148	22250.3	23120.4	24213.4
#1925	M223T615C149	222.991	0.70085	615.208	148.916	640.95	1354.65	984.894	1019.65	789.528	959.308
#1926	M223T638C148	222.991	0.698718	637.638	148.463	1127.32	451.407	1033	965.731	802	872
#1927	M223T329C147	223.038	0.693385	328.614	147.328	1467.78	1490.27	2558	2071	2186.81	2480
#1928	M224T351C146	224.024	0.686981	351.094	145.932	7479.14	7181.53	6694.27	6477.5	6586.35	6745.24
#1929	M224T182C148	224.057	0.696052	181.732	147.858	5990.09	5437.64	5676.65	5935.77	5939.83	6269.25
#1930	M224T222C149	224.057	0.701383	222.263	148.99	2993.47	2829.18	2276.43	1713.63	2268.03	1728.78
#1931	M224T118C149	224.061	0.70085	117.996	148.877	6695.76	9829.75	9903.08	6378.66	9544.67	7202.67
#1934	M225T47C148	225.008	0.696585	46.5766	147.936	51399.3	59215.9	52012.8	45387	50680	57903.4
#1936	M227T208C148	227.057	0.698718	207.807	148.315	2932.54	3544.83	3591.35	3447.78	3188.03	3431.06
#1938	M228T90C148	227.997	0.698184	89.6692	148.168	18831.3	23408.9	16121.6	20790.4	20987.7	23804.4
#1939	M228T62C148	227.998	0.697651	61.7187	148.055	58770.7	52243.2	50756.4	32005.4	54349.2	49056.5
#1940	M228T672C148	227.998	0.697651	672.342	148.055	837.157	1416.31	1404.2	2424	701.358	769.26
#1942	M228T311C149	228.099	0.699784	310.784	148.504	1362.73	1571	985.085	911.014	974.199	1341.99
#1943	M229T24C148	229.018	0.696585	23.6486	147.793	108156	71438	81640.4	73377	81139.6	126525
#1944	M229T291C146	229.049	0.688049	291.348	145.98	1360.44	2004.22	2579.71	1898.59	2142.93	2214.79
#1945	M231T320C149	231.089	0.70085	319.755	148.625	1230.08	1098.26	1303.98	1216.63	1000.69	1716.3
#1946	M231T416C148	231.089	0.699251	415.963	148.286	1173.12	739.95	1174.19	1200.71	1513.99	959.674
#1948	M232T108C150	232.027	0.706178	108.245	149.722	17456	10293.3	13255.4	20517	15729.5	16616.9
#1950	M232T171C149	232.029	0.705113	170.887	149.496	1125.22	1238.8	1117.38	868.299	655.169	978.365
#1951	M233T61C148	233.013	0.696585	61.4611	147.654	16597.4	13787.3	17521.7	12124.4	18010.5	14933.1
#1952	M233T88C148	233.012	0.698184	88.146	147.994	6797.85	5405.2	7275.34	5682.12	5269.56	5680.15
#1953	M233T380C149	233.104	0.70085	380.248	148.555	2074.01	2483.62	2104.1	2248.91	1932.97	2539.69
#1954	M234T434C146	234.001	0.687515	433.529	145.699	1062.55	906.551	745	894.004	983.702	294.32
#1957	M234T169C148	234.151	0.698718	169.108	148.068	1802.97	256	2208.57	0	1795.91	0
#1959	M236T173C148	236.093	0.698718	172.927	148.003	1463	1202.69	912	435	772.837	808.483
#1960	M239T309C148	239.057	0.698718	308.586	147.906	27347.1	28101.5	28026	26211.8	26189	24094.4
#1962	M241T367C148	241.094	0.698184	366.621	147.727	23519.4	24639.5	22722.8	22239.6	25046.9	22931.5
#1963	M242T71C147	242.032	0.695518	71.0214	147.133	12768.3	11883.1	12460.9	14248.9	11723.9	10364.8
#1964	M242T287C148	242.068	0.70085	286.806	148.26	1484.91	1964.02	1634.22	1715.96	1613.47	1257.32
#1965	M245T200C147	245.013	0.696585	200.221	147.266	217749	215678	223575	221533	216714	215472
#1966	M245T336C148	245.044	0.701916	335.861	148.392	3186.4	4098.57	3312.88	4061.02	4177.55	3303.14
#1967	M247T361C148	246.982	0.698718	360.913	147.657	10804.9	9546.21	10246.7	11654.6	9954.11	10925.6
#1968	M247T224C147	246.993	0.697118	224.31	147.318	393503	395364	398121	393849	387024	396990
#1970	M247T248C148	247.064	0.70085	248.215	148.105	65934.5	66077.4	68003.6	63102.6	63414.9	63576.2
#1972	M248T225C147	247.996	0.697651	224.564	147.4	37601.7	35433.9	38060.1	38787.9	39520.1	35402.7
#1973	M249T224C147	248.989	0.698184	224.121	147.483	17637.3	18726	18102	19329.7	18622.3	17634.5
#1974	M249T52C149	249.007	0.703514	51.8414	148.609	71271.3	95702.1	82243.4	84811.6	84181.3	100031
#1975	M249T352C148	249.062	0.701916	351.676	148.269	3414.59	2447.99	3452.64	3352.05	3585.99	3401.59
#1976	M251T369C145	251.053	0.688582	368.827	145.394	9378.02	9412.62	8235.82	10034.3	9454.92	7653.98
#1978	M251T416C146	251.053	0.689116	416.227	145.507	3108.54	3460.4	2415.3	3728.72	3467.49	2940.83
#1979	M254T152C147	254.012	0.697651	151.831	147.223	764	1082.54	641	733.476	436.071	758.007
#1980	M255T172C148	255.036	0.701916	171.912	148.094	4898	0	1394	5032.1	4639.44	5440.84
#1981	M257T590C147	256.962	0.699251	590.146	147.477	2189.76	1512.27	1066.63	1664.32	1773.3	1768.02
#1983	M259T24C146	258.993	0.694452	24.1391	146.408	48095.7	50852.8	57192.1	37812.1	43243.1	46981.1
#1985	M259T458C148	259.023	0.701916	457.546	147.981	1072.03	1094.47	1002.44	755.279	1340.83	1101.42
#1986	M263T197C147	262.987	0.697118	196.72	146.861	22159.6	22617.8	22958	20536.9	23145.6	19292.8
#1987	M263T217C148	263.104	0.702982	216.525	148.093	38174.2	45632.3	42653.9	36958.7	37717.7	39522.7
#1988	M269T43C147	268.998	0.698718	43.0288	147.04	1.03344e+06	1.04899e+06	984307	908402	981794	948699
#1989	M269T273C146	268.998	0.695518	273.27	146.367	2823.47	2961.84	1937.05	1937.35	1969.82	2380.28
#1990	M271T370C148	270.942	0.701916	369.941	147.663	2834.83	3034.47	2351.26	2712.04	2337.14	2873.46
#1991	M293T605C147	292.891	0.701383	604.887	147.032	3841.15	1510.35	1113.08	1868.99	1496.42	1029.19
#1992	M293T20C148	292.893	0.704047	20.4684	147.59	1544	1364.99	1930.35	2200.67	2014.45	859
#1994	M295T563C147	294.881	0.701916	562.994	147.1	11612	4827.05	4681.27	2620.87	3911.08	5533.59
#1996	M313T584C147	312.892	0.701916	583.614	146.733	7626.25	21080	10675.9	10985.8	21043	16045
#1997	M354T704C146	353.98	0.699784	704.112	145.588	1450.74	1595.41	1467.96	1808.9	2290	1072.09
#1998	M354T684C146	353.979	0.700317	683.899	145.699	1623.59	1863.71	1458.42	1469.4	1717.61	1259.63
#2000	M150T52C154	150.057	0.707243	51.8264	154.296	302961	257204	269956	263071	264710	110475
#2001	M150T661C154	150.057	0.706178	661.127	154.064	3777.99	3352.3	3120.75	4032.51	3367.86	4107.84
#2002	M150T705C154	150.057	0.706711	704.718	154.18	2820.17	3587.71	3697.14	3462.35	3255.16	3713.05
#2003	M150T98C154	150.057	0.707776	98.1049	154.412	32165.8	33915.4	43039.6	40362.3	61717.5	50996.6
#2004	M150T684C154	150.057	0.707243	683.947	154.296	4612.2	3766.9	4163.05	3668.42	3304.15	3438.29
#2005	M153T239C154	153.031	0.708841	238.852	154.408	136325	141942	136297	139406	141554	138776
#2006	M173T282C153	173.094	0.706711	282.131	152.557	20333.2	18270.2	20800.5	18817.4	18360.5	21422.5
#2007	M189T374C151	188.94	0.701916	373.828	150.635	3902.66	2900.89	2375.07	3145.6	3420.13	2999.94
#2008	M195T548C151	194.947	0.707243	548.252	151.476	9046.29	15483	9996.2	16052	10018	18001
#2009	M195T568C151	194.947	0.703514	568.124	150.677	12385.1	12278.1	11009	11056.2	11259.1	11842.2
#2010	M198T274C153	198.077	0.714165	273.663	152.807	1648.36	2132.7	2029.15	1490.8	1769.47	1936.87
#2011	M201T264C151	201.113	0.70458	263.718	150.615	1914.35	2213.48	1641.95	1577.87	2031.14	1678.53
#2014	M203T243C150	203.002	0.70085	242.584	149.732	4140.92	4409.29	4055.03	3871.3	4867.06	2899.68
#2015	M204T162C150	204.067	0.704047	161.981	150.368	3020	3404.15	2768.07	3575.83	3008.28	2589.38
#2016	M204T139C151	204.067	0.706711	139.298	150.937	7880.52	8345.25	7772.82	8480.34	7090.2	6574.39
#2017	M206T182C148	206.083	0.693385	181.683	148.003	3339.02	2539.29	2561.23	3394.39	3363.78	4057.58
#2018	M209T18C152	209.086	0.710439	17.8525	151.513	1193.05	1186.06	864.095	1735	542.145	1481.2
#2019	M209T699C152	209.086	0.710439	699.335	151.513	1737	1137.75	1165.61	644.104	815.777	1639.38
#2020	M211T287C150	211.025	0.701383	287.045	149.5	2553.36	1625.73	2256.27	2820.38	2063.85	2174.26
#2021	M213T24C148	213.023	0.695518	23.904	148.169	41405.8	45015.5	42690.2	44797.2	32812.1	51261.8
#2022	M213T294C152	213.126	0.712568	293.984	151.797	2076.45	2884	1883.88	1846.48	2090.51	2156.65
#2023	M214T72C148	214.019	0.695518	71.5631	148.129	1.17051e+06	1.16383e+06	1.19513e+06	1.219e+06	1.16049e+06	1.20303e+06
#2025	M215T342C150	215.093	0.705113	341.692	150.129	4886	2813.98	4009	2588.69	2240.62	3472
#2026	M215T256C151	215.104	0.707243	256.114	150.582	67147.8	67937.8	66614	65134.9	64533	70669.7
#2027	M215T282C150	215.104	0.706178	282.131	150.355	75988.7	75893	73933.8	82260.6	80050.8	78380.3
#2028	M216T88C148	216.015	0.696052	87.6522	148.163	43613.3	45418.6	41700.5	43166.5	45084	48131.3
#2030	M216T256C151	216.108	0.708309	256.455	150.768	7979.12	8332.09	8021.04	7035.78	10290.1	8693.53
#2031	M217T260C151	217.109	0.708841	260.495	150.842	7535.61	7919.09	7859.26	7923.23	8794.42	8130.75
#2032	M219T268C150	219.078	0.703514	267.869	149.631	2779.26	2963.98	2887.7	3869.13	3374.88	3470.88
#2034	M223T129C150	223.055	0.704047	129.487	149.593	12077	11356.2	10141	11085.6	11753	10287.9
#2036	M225T309C150	225.077	0.708309	309.12	150.423	5140.83	6166.34	6807.94	5663.86	5076.47	5142.83
#2037	M226T292C150	226.084	0.708309	291.55	150.386	2842.47	3305.62	3550.24	2890.22	3222.67	3628.13
#2039	M228T423C150	228.064	0.707243	423.073	150.088	1474.33	1583.33	1269	1559.4	1081.02	1135.82
#2040	M229T321C150	229.108	0.706711	320.726	149.938	815.572	490	672	868.411	596.266	885.127
#2041	M230T31C150	230.014	0.708309	31.061	150.245	8.00445e+07	8.08933e+07	8.38703e+07	8.19785e+07	8.20905e+07	8.16422e+07
#2042	M230T106C150	230.013	0.706178	106.247	149.793	166814	151125	169744	181769	177322	183814
#2043	M230T79C150	230.013	0.709374	79.2305	150.471	286308	273254	272954	290679	304725	252175
#2044	M230T607C150	230.013	0.706178	607.026	149.793	12153.9	12735.2	7851.89	11755.3	9607.1	9897.2
#2045	M230T649C150	230.013	0.706178	648.703	149.793	14295.2	11950.3	16951.5	14876.9	12010.7	15547.9
#2046	M230T130C150	230.013	0.706711	129.942	149.906	29323	25455.8	26521.1	15906.4	28226.8	34465.9
#2047	M230T673C150	230.013	0.706178	673.432	149.793	17743.8	19155.1	19439.7	19295	18731.5	19265.1
#2048	M230T705C150	230.013	0.706178	705.067	149.793	20439.8	18929.3	19478	18678.4	15993.2	17637.9
#2049	M230T52C150	230.014	0.707243	51.6374	150.019	1.32819e+06	1.33005e+06	1.30763e+06	1.30249e+06	1.35348e+06	1.24387e+06
#2050	M230T154C150	230.013	0.706178	154.383	149.793	4364.55	3678.92	5085.93	4537.62	1459.38	4876.83
#2051	M230T352C150	230.104	0.708841	352.018	150.354	3493.71	4011.05	3650.36	3765.65	3078.43	4936.45
#2053	M231T23C150	231.034	0.707776	22.8492	150.096	123699	123694	121212	129178	108968	108541
#2054	M231T377C147	231.088	0.695518	376.753	147.494	1284.73	1683.78	1260.51	1077.04	1729.73	1564.73
#2056	M232T100C150	232.01	0.708309	99.5672	150.174	7128.65	10175.2	10362.4	10435.2	16030.9	13348
#2057	M232T169C149	232.028	0.702982	169.108	149.044	590.84	2423	970.426	2089	829.007	1322
#2058	M232T118C149	232.029	0.70085	118.483	148.592	9396.12	7815.84	8818.58	10489.3	8087.21	10573.6
#2059	M233T26C148	233.013	0.697651	25.953	147.881	373675	409768	385477	397261	404492	388813
#2060	M236T128C150	236.057	0.707243	127.888	149.81	2424.37	3094.81	2594.56	2660.79	2780.25	2277.57
#2061	M236T291C150	236.061	0.708309	290.815	150.036	4851.29	4300.76	4610.33	4663.9	5312.71	4701.24
#2062	M236T134C150	236.059	0.707776	134.013	149.923	2884.99	2969.62	3065.68	4096.29	2815.16	4394.91
#2063	M236T403C149	236.078	0.705113	402.649	149.358	3983.88	4622.19	4795.07	4854.67	4361.77	3770.91
#2065	M240T42C150	239.998	0.709374	42.496	150.13	187508	211956	201963	171038	195639	209967
#2067	M243T239C150	243.063	0.708309	238.612	149.806	177651	174031	182577	181941	180909	179753
#2068	M243T263C150	243.063	0.708309	263.384	149.806	1576.24	3478.46	3038.12	3015.26	2399.85	4395.88
#2071	M246T28C150	246.009	0.708309	28.4312	149.713	2.94745e+06	3.04657e+06	3.14001e+06	2.95116e+06	3.18155e+06	3.02357e+06
#2072	M246T52C149	246.008	0.706178	52.0973	149.263	100876	80466.9	81576.8	83648	96002.9	38771
#2073	M246T117C149	246.008	0.705113	117.368	149.038	6257.87	24101.6	7013.12	10903.7	14315.1	16307.7
#2075	M246T96C149	246.008	0.707243	95.5748	149.488	23877.4	24165.4	30848.8	24967.4	28216.5	22518.7
#2076	M246T129C149	246.009	0.705113	128.895	149.038	4092.41	5726.39	6745.68	3949.44	5272.91	4498.61
#2078	M247T194C149	247.04	0.704047	193.873	148.781	24334.9	25381	25742.7	25559.2	25661.1	26167
#2079	M247T271C150	247.064	0.707776	271.381	149.568	13089.1	13935.2	13258.3	12510.7	12608.7	13308.2
#2081	M248T28C150	248.005	0.708309	28.4312	149.652	143923	168658	187547	152550	158620	146308
#2082	M248T230C149	248.067	0.705645	229.665	149.087	3301.11	5441.41	4613.86	5081.14	3987.38	4030.06
#2083	M249T66C151	249.009	0.713632	65.5111	150.746	14503.8	10201.2	11354.1	11797.7	13682.8	14277.6
#2084	M250T52C150	250.015	0.709374	52.2744	149.816	29724.4	34518.5	29872.8	29469.5	33173.4	35745.3
#2085	M253T376C149	253.05	0.706711	376.447	149.163	1954.66	2307.97	1809.66	1498.63	1679.4	1299.34
#2086	M255T183C149	254.624	0.70458	183.106	148.668	3588.54	11178.3	11929.4	12107.3	10999.5	9115.01
#2087	M256T188C148	255.631	0.702982	188.294	148.301	18775.4	17792.8	16564.9	17993.8	18356.3	19396.7
#2089	M258T43C149	258.008	0.705113	42.7543	148.683	33667.8	33905	39811	22584.9	24558	68019
#2090	M258T148C149	258.026	0.706178	147.925	148.908	9628.07	11663.2	9295.87	9843.97	9416.37	9229.43
#2091	M259T618C149	258.921	0.705113	617.8	148.658	7784.34	5893.15	8420.51	11414	5998.24	11733
#2092	M259T643C149	258.921	0.705113	642.816	148.658	4481.4	5878	7310	1812.66	4401.12	7664
#2093	M259T294C149	259.014	0.707243	294.018	149.104	34370.3	35648.4	32326.9	30347.1	31217.7	34866.4
#2094	M259T216C146	259.013	0.694452	215.646	146.407	10656.7	7510.53	9399.36	7763.42	8723.55	6381.26
#2095	M261T295C149	261.029	0.707243	295.107	149.048	197090	204102	194134	204460	201874	196348
#2096	M263T214C149	262.621	0.706178	214.251	148.78	7681.32	7252.09	5987.75	10488.7	11028	7094.05
#2098	M263T301C149	263.01	0.707243	301.287	148.994	16924.5	17853.1	18932.9	17348.8	18373.1	14519.7
#2100	M263T295C149	263.025	0.708841	295.107	149.33	11434.5	12886.2	12546.9	10106.2	11197.8	10003.1
#2101	M264T69C149	264.019	0.706178	68.8019	148.742	16217.4	17311.1	14135.8	15036.1	16447.8	16909.4
#2103	M281T598C148	280.902	0.705113	598.402	148.089	1352.31	1438.83	1555.85	1426.11	1435.65	1774.59
#2106	M293T17C147	292.892	0.703514	17.2541	147.479	2776.59	2774.85	2334.05	2197.09	3159.38	2247.14
#2107	M293T701C147	292.891	0.701916	700.552	147.144	875.517	1726	1381.95	1494.92	1232.4	1180.54
#2108	M293T594C147	292.892	0.702982	593.695	147.367	4131.63	4353.68	4157.57	3968.51	4507.14	3511.26
#2109	M297T471C149	296.983	0.709374	471.111	148.618	2729.98	1420.95	1964.25	3652	1882.29	2741.78
#2110	M313T610C147	312.91	0.705113	609.562	147.401	2298.01	2558.44	2408.25	2660.21	2076.76	3327
#2111	M376T472C146	376.096	0.704047	472.367	146.159	1898.86	1966.36	402	1173.49	1576.94	1118
#2112	M80T31C165	79.9579	0.710971	30.8214	165.458	472351	429226	462209	476722	510535	396572
#2113	M145T362C156	145.063	0.712036	362.421	155.761	18534.2	17583.4	14516.3	14446.1	20050.7	17255.8
#2114	M150T78C155	150.057	0.710439	77.7324	154.993	53028.8	54287.9	51899.8	52499.1	57636.6	60127.3
#2115	M166T33C153	166.051	0.706178	33.1776	152.892	121308	143158	108417	209829	114307	124055
#2116	M178T110C154	178.05	0.715229	109.569	154.097	33500.6	50729.5	26917.3	33484.9	66230.3	25119.6
#2117	M183T235C154	183.03	0.714165	234.962	153.583	5614.6	5322.44	5159.35	4241.56	5238.87	4523.34
#2118	M193T41C152	193.091	0.711503	40.984	152.48	8579.02	12843.6	31302	33003	10224.9	13214.6
#2119	M199T111C154	199.098	0.718421	110.575	153.668	21980	30394.5	35050.2	29326.4	31269.9	31407.7
#2122	M201T136C153	201.114	0.717889	136.059	153.46	3906.68	4907.22	4447.06	4729.34	4648.71	5140.55
#2124	M203T249C153	203.083	0.714697	249.355	152.687	30232.8	29742.7	28591	29136.9	28421	31329.6
#2126	M209T283C152	209.057	0.712568	282.786	151.968	9054.94	8965.4	6709.59	9527.85	9736.15	9964.81
#2127	M209T383C152	209.105	0.714165	383.385	152.307	2921.63	4112.94	2449.71	2020.7	3061.92	2662.54
#2129	M217T202C152	217.109	0.713632	201.717	151.861	4437.55	4589.41	4118.16	4030.31	5035.31	4674.36
#2130	M217T232C152	217.109	0.715761	232.358	152.314	1030.8	1181.95	1447.57	1357.37	1216.19	1457.41
#2132	M224T192C150	224.093	0.705113	191.584	149.781	2819.11	3034.84	2726.63	2784.85	3616.72	2312.41
#2134	M225T319C152	225.088	0.717889	318.651	152.458	3699.31	3456.68	3859.94	3954.86	4500.68	4565.81
#2135	M226T26C152	226.018	0.713632	26.3265	151.519	72312.4	72270.3	66930.1	83501.9	76580.2	85479.3
#2136	M227T384C152	227.115	0.715229	383.891	151.818	17203.3	16446.4	14312.7	14906.6	16287.4	17053.4
#2137	M228T46C151	228.034	0.713632	46.3956	151.445	331821	287795	299378	276336	289853	320039
#2138	M228T70C152	228.034	0.715761	69.582	151.897	167448	169271	169468	171699	172702	167851
#2139	M228T354C149	228.088	0.702982	353.78	149.183	3129.06	3509.27	3391.72	3408.15	2878.89	3176.19
#2140	M229T26C152	229.018	0.715229	25.8496	151.748	113919	93285.6	62891.7	88008.1	81680.6	115835
#2141	M231T312C151	231.124	0.7131	312.048	151.222	827.984	1307	906.342	1158.73	412	724.937
#2144	M232T53C150	232.009	0.707776	53.08	150.062	51161	77112.1	71758.2	17905.9	31676.1	70477.6
#2145	M232T95C151	232.029	0.7131	94.8276	151.19	10179.8	16897.7	13411	14228.6	10023.3	10860.3
#2146	M232T139C149	232.029	0.701916	139.298	148.818	277480	292929	293997	289091	285704	289322
#2147	M234T140C149	234.026	0.702982	140.191	148.976	11608.1	14895	12431.8	11249.1	14935.7	4738.61
#2150	M235T131C151	235.063	0.714697	131.16	151.423	2752.46	3667.46	2585.01	2929.68	2665.72	2987.78
#2151	M236T306C151	236.061	0.711503	305.633	150.712	2500.43	1045.74	1233.51	1257.29	1660.36	2180
#2152	M237T550C152	236.903	0.717889	550.008	152.036	5490.47	4581.14	5724.48	5279.44	5236.77	4130.49
#2153	M237T533C152	236.903	0.716825	532.502	151.811	4699.07	3980.56	4478.51	3594.91	3984.79	4189.68
#2154	M237T492C152	236.903	0.719485	492.039	152.374	1547.74	1708.39	2343.27	3328.51	1725.25	1848.99
#2155	M238T226C150	238.081	0.710439	225.989	150.419	2209.12	1906.31	2352.82	2048.94	1502.6	1770.35
#2157	M240T67C152	239.997	0.718953	66.8208	152.158	18724.1	19524.3	18504.5	16018.1	18000.2	17770
#2158	M241T100C152	241.041	0.716825	100.434	151.673	54541.2	62482	60516.3	53667.6	53482.1	23482
#2159	M242T394C151	242.047	0.714697	393.964	151.19	732.859	964.124	803.793	1043.27	1670	909.539
#2160	M244T45C151	243.993	0.713632	44.7901	150.902	70023.8	37931.4	74283.6	59373.5	94208.6	74346
#2161	M244T269C150	244.064	0.711503	268.506	150.45	3112.44	2950.09	2642.74	2113.08	2721.18	2799.65
#2164	M245T309C152	245.079	0.716825	309.12	151.543	3589.98	3792.53	4316.09	4430.57	3451.65	3627.97
#2165	M247T26C151	247.028	0.714697	25.5413	151.032	119310	138625	150108	116721	140284	139083
#2166	M247T414C149	247.083	0.702982	414.298	148.555	1657.11	2198.37	2421.07	1835.75	2371.79	1588.17
#2167	M247T402C152	247.094	0.717357	401.53	151.592	1527.68	1181.06	1578.51	1102.97	1106.98	647.8
#2168	M248T191C151	248.024	0.716825	191.465	151.451	1481.37	2040.74	2732.01	2172.69	1870.99	2976.4
#2169	M249T233C151	249.08	0.716293	233.016	151.306	529.562	1367.92	697.819	2506	777.407	1186.45
#2170	M249T384C152	249.098	0.717889	383.707	151.642	5305.4	4825.94	4228.65	3423.75	4446.83	5477.83
#2172	M253T84C151	253.003	0.713632	83.7887	150.626	28586.4	29788	30942.2	24427.8	29228.9	32151.2
#2177	M255T304C150	255.063	0.712568	303.72	150.34	1956.06	4015.71	3911.01	3799.05	3190.33	3644.75
#2178	M258T401C150	258.039	0.712036	400.777	150.142	1701.81	1644.59	1951.38	1688.9	1594.52	1546.29
#2179	M258T130C151	258.045	0.717357	130.074	151.264	1452.13	3259.07	1557.07	2583.76	3431.36	1964.59
#2180	M259T142C151	259.029	0.715761	141.506	150.9	5962.81	5147.85	5616.33	5709.36	5321.76	5543
#2181	M261T195C151	261.008	0.715229	194.941	150.732	298553	304873	301697	299448	302508	298808
#2182	M261T159C151	261.008	0.714697	158.804	150.619	14299.1	9778.13	14115.9	11377.2	11072.3	2401.4
#2183	M261T24C151	261.008	0.715229	23.8359	150.732	63520.1	93355.1	60390.6	43369.9	87663.7	77678.2
#2184	M263T225C150	262.62	0.712568	224.79	150.126	2009.87	2257.19	2237.01	2430.78	1710.52	2057.11
#2185	M263T235C150	262.987	0.7131	234.845	150.228	10809.8	14332.3	12451	12646.1	13486.1	12126.8
#2187	M263T195C151	263.004	0.714697	194.941	150.564	15028.8	14106.2	16752.2	15173.3	14454.7	15042
#2188	M263T217C148_2	263.104	0.70458	216.586	148.43	62533	75841	41546.4	36538.5	36571.7	39616.8
#2189	M264T229C150	263.629	0.710439	229.14	149.65	36180.3	35239	32521	35785.9	35023	37867.2
#2190	M265T229C150	264.631	0.710971	229.146	149.735	3931.43	3752.36	3007.85	4120.69	3527.44	3647.87
#2192	M273T81C151	273.025	0.717357	81.3866	150.857	16235.5	14039.5	16031.4	12689.7	11656.2	13535.5
#2193	M274T223C151	274.003	0.716825	223.482	150.72	58650.1	55509.7	55832.7	56272.1	56694.4	57927.6
#2194	M276T224C151	276	0.716825	223.765	150.67	2818.52	4258.08	2959.05	2245.52	2808.48	3244.27
#2195	M287T232C149	287.02	0.711503	232.358	149.287	2751.48	2670.21	3343.25	3101.11	3374.99	2744.34
#2197	M295T546C150	294.882	0.717889	545.667	150.448	3188.48	3887.86	3883.64	3610.57	3977.85	2742.44
#2198	M295T583C147	294.881	0.701916	583.375	147.1	27032.9	28076.8	28296.4	27735.4	26553.1	27739.3
#2200	M313T483C150	312.943	0.715761	482.71	149.626	3167.08	2776.58	2272.2	2195.89	3319.78	2611.98
#2201	M313T570C150	312.942	0.717889	570.475	150.071	3389.48	3553.26	3941.03	4250.72	3643.22	3553.57
#2202	M313T551C150	312.942	0.718421	551.184	150.182	3480	3382.02	3875.43	3162.99	4428.15	3393.14
#2203	M313T514C150	312.943	0.717889	514.23	150.071	1883.51	3083.25	2088	4390.68	4044.45	3535.56
#2204	M331T17C148	330.98	0.711503	16.8657	148.403	5711.68	3854.16	4972.76	4350.02	5512.36	4818.37
#2205	M331T712C149	330.98	0.712036	711.78	148.514	5684.36	5124.02	5714.49	4134.44	5733.52	6606.15
#2206	M331T628C149	330.98	0.712568	628.023	148.625	6140.14	5774.54	4953.42	5850.99	4077.33	5454.38
#2207	M331T656C149	330.98	0.712568	656.473	148.625	6334.51	5763.67	5688.9	6129.02	6436.94	6932.66
#2208	M331T691C149	330.98	0.712568	691.192	148.625	5870.89	5067.48	4693.51	5602.53	2159.07	6527.3
#2210	M335T482C149	334.88	0.716825	482.401	149.445	2690.68	1206.74	1316.7	2759.92	1994.75	2269.01
#2211	M335T534C149	334.88	0.716825	534.355	149.445	7501.53	6756.31	6855.83	7268.35	7738.47	6414.57
#2212	M335T552C149	334.88	0.715761	552.44	149.223	9355.6	7130.24	8131.62	8367.25	6019.01	8903.15
#2213	M335T512C149	334.88	0.715761	511.87	149.223	6474.24	6460.65	5936.58	6126.65	5650.59	6502.24
#2215	M395T15C148	394.975	0.713632	14.5935	147.903	1570.65	1283	1918.93	1661.04	1132.89	1693.87
#2216	M395T705C148	394.977	0.712568	705.154	147.682	1355.07	1581.01	1254.28	1580.3	1950.29	1577.19
#2217	M395T655C148	394.977	0.712036	654.939	147.572	2150.23	2299.58	1721.65	1151.61	1144.04	1679.01
#2218	M150T31C155	150.057	0.709374	31.2143	154.761	1.24211e+07	1.27716e+07	1.21338e+07	1.26426e+07	12443588	1.23788e+07
#2219	M163T199C156	163.041	0.718953	199.379	155.865	27273.6	30702.3	27033.8	27142.7	27905.5	27642.1
#2220	M164T187C156	164.072	0.72108	187.392	156.254	22985.8	22993.1	23845.3	22586.9	22831.6	24014.1
#2221	M169T470C155	169	0.718421	470.004	155.347	2087.36	1871.83	1822.71	2221.99	2291.36	1251.3
#2222	M181T196C154	181.051	0.717889	195.943	154.496	30221.9	32969.7	28029.8	33786.9	31853.6	31687.5
#2223	M193T23C155	193.051	0.722676	22.8492	154.877	32679.8	28486.9	34531.1	32800.4	33193.9	27936.5
#2225	M198T168C155	198.114	0.722144	167.769	154.512	2458.02	476.998	2582.87	2164.18	2676	871.698
#2226	M200T164C155	200.13	0.723207	164.342	154.643	8539.56	7976.61	8362.44	7720.7	7762.3	8077.77
#2227	M208T187C154	208.062	0.720017	187.392	153.6	75371.3	77580.8	77322.7	77622	75540.5	78046
#2228	M210T188C154	210.068	0.722144	187.594	153.967	1254.97	1156.56	1885.6	789.971	943.84	1159.49
#2229	M210T289C153	210.089	0.719485	289.215	153.399	2992.32	4043.26	3157.28	4934.86	3397.82	3155.89
#2232	M222T45C154	222.081	0.72427	45.348	153.928	76138.4	67819.6	94075.5	66508.6	144559	64782.7
#2235	M225T412C153	225.1	0.720017	412.135	152.909	14059.2	13054.5	12205.3	13490.1	11751.1	11878.1
#2236	M225T131C152	225.113	0.716293	130.696	152.118	1459.07	1514.64	1394.72	1743.36	1899.53	1927.5
#2237	M225T118C152	225.114	0.717889	117.964	152.457	5900.29	7233.81	6292.58	7019.5	7916.63	6899.27
#2238	M225T292C153	225.114	0.72108	292.413	153.134	1684.25	2659.46	1816.8	3623.87	2210.74	3146.12
#2239	M227T414C154	227.104	0.72427	413.699	153.737	22712.1	22932.5	24000.8	22125	23249.2	25343.9
#2240	M227T342C154	227.104	0.72427	341.791	153.737	4026.68	6267.25	7598.76	6625.77	7586.26	7394.8
#2241	M227T389C154	227.105	0.723739	389.251	153.624	2109.37	2835.1	3057.16	1692.82	2731.9	2919.28
#2242	M227T287C153	227.13	0.722144	286.733	153.285	2070.9	1962.5	1455.19	2985.04	3162.22	2689.4
#2244	M229T64C154	229.03	0.72427	63.9189	153.666	47411.6	48842	52932.2	43213	45831.9	46691.6
#2245	M229T79C153	229.029	0.723207	78.8749	153.441	43603.7	54817.2	53837.6	50638.4	45957.8	47960.5
#2246	M229T446C153	229.048	0.720549	445.887	152.876	1188.37	2130.19	962.977	1062.23	1357	1355.73
#2247	M229T23C154	229.055	0.725334	23.2983	153.891	210681	200766	196521	198764	215271	212363
#2248	M230T301C153	230.115	0.720017	300.527	152.724	13131.5	12152.9	12918.2	10781.5	11569.3	11918.3
#2249	M232T31C150	232.009	0.709374	31.061	150.4	2.98919e+06	2.89108e+06	3.01959e+06	2.69559e+06	3.17405e+06	2.80007e+06
#2250	M232T93C151	232.009	0.709906	93.361	150.513	11710.6	6074.8	7999.85	11233.3	11139.3	8740.94
#2251	M233T348C153	232.917	0.723207	348.429	153.301	1487.15	1280.32	1488.25	1476.23	1902.74	1431.69
#2252	M235T237C152	235.04	0.718953	237.073	152.325	7642.1	7004.91	7514.15	8845.66	6441.58	7431.86
#2254	M235T286C152	235.119	0.716825	286.1	151.872	1619.43	1833.16	982.241	1478.05	2211.79	1219.98
#2256	M237T226C150	237.077	0.709374	226.062	150.227	14231.7	13449	14235.2	13975.8	15978.2	14760.4
#2258	M240T338C153	240.088	0.723207	337.896	153.055	1138	817.792	892.609	806.951	853.015	794.237
#2259	M241T310C153	241.109	0.722676	309.941	152.909	5186.3	6023.31	1585.5	5743.93	7105.3	4959.04
#2260	M241T276C153	241.107	0.723207	275.933	153.021	1093	609	1140.04	965.812	751.688	298
#2261	M241T127C155	241.108	0.731178	126.713	154.708	1872.79	2315.71	2315.74	1741.06	2120.55	2448.2
#2262	M242T89C154	242.015	0.726928	88.9498	153.779	7405.93	6492.37	7412.96	4705.82	7875.47	6388.69
#2264	M243T200C152	242.997	0.720017	199.688	152.285	55965	56605.5	56264.3	54707.3	56292.6	55409.6
#2265	M243T268C150	243.064	0.709374	268.411	150.031	1546.34	2276.87	2112.17	2467.76	2120.09	1946.93
#2266	M243T211C153	243.136	0.725333	210.963	153.405	2640.19	2580.25	3138.81	2222.18	2314.73	3343.48
#2267	M244T57C152	243.993	0.717889	57.4151	151.803	29754.8	32136.1	32717.4	32099.6	31394.7	33125.9
#2269	M244T147C153	244.029	0.723207	147.047	152.926	6405	5942.87	4243.4	4046.76	4790.36	4659.09
#2270	M244T43C152	244.029	0.72108	42.5158	152.476	802893	823707	828773	792668	818091	784218
#2272	M245T24C150	245.013	0.708841	23.5398	149.857	89021	98357.2	46947.8	93028.8	82804.9	98299.7
#2273	M245T164C153	245.078	0.723739	163.865	153.005	28178.6	30300.3	28025.4	28399.3	25321.3	28172.8
#2274	M246T72C150	246.008	0.710439	71.628	150.164	30079.9	24714.1	28477.4	28244	31510	22790.6
#2275	M246T80C150	246.008	0.709374	80.3438	149.939	30079.9	27335.2	31557.1	32001.4	31540.2	28276.6
#2276	M248T120C153	248.024	0.726397	119.678	153.473	14966.6	10758.9	11365.6	9248.68	10989.7	10508.2
#2277	M248T54C153	248.024	0.722144	53.5679	152.574	12011.4	8585.51	13462.4	12078.6	19646	11265
#2278	M248T343C152	248.06	0.719485	343.067	152.012	3220.94	3639.29	3391.53	2949.2	2398.25	3126.93
#2279	M249T39C151	249.008	0.716293	39.4675	151.308	297039	310747	304910	303706	299511	292936
#2281	M249T98C153	249.044	0.72427	97.817	152.992	11696.9	12656.1	13751.1	13413.8	12019.1	15723.9
#2283	M249T244C152	249.055	0.720549	243.852	152.205	1222.57	1313.56	1234.12	1434.31	1693.4	2224.62
#2284	M249T307C152	249.062	0.718421	306.902	151.756	4447.35	3534.61	5444.46	4027.16	4131.93	4768.55
#2285	M251T173C152	251.095	0.720549	173.175	152.143	26649.5	29618.3	27309.8	27897	28104.4	27339.8
#2287	M256T254C151	256.06	0.717889	254.179	151.434	8241.37	8855.08	8818.53	7386.93	8637.55	8453.71
#2288	M257T23C150	257.013	0.712568	22.8492	150.284	42615	50544	56278.4	51857	47201.9	45766.7
#2289	M258T710C153	257.925	0.727459	709.769	153.398	1316	1204.47	2444	794.7	929	2792
#2290	M258T682C153	257.925	0.72427	681.835	152.725	1813.31	1271.84	2642.26	1305.99	1839.14	2925
#2291	M259T19C153	258.921	0.726396	18.8496	153.145	1010.39	1647.34	1992.98	2031.86	1124.1	1804.89
#2292	M259T218C152	258.992	0.723207	217.556	152.47	8360.9	2758.21	8903.76	9287.63	9706.38	3595.72
#2293	M259T52C152	259.047	0.722144	52.4554	152.245	90182.9	105070	95482.7	65430.3	103967	60984.1
#2294	M260T305C152	260.059	0.722676	304.775	152.328	1105.99	1670.41	1204.62	1477.97	1618.59	1727.45
#2295	M261T138C152	261.008	0.720017	137.608	151.741	4720.83	4878.65	4787.4	4650.65	5004.56	5083.29
#2296	M263T255C150	262.987	0.710439	254.607	149.667	44474.8	45145.6	41728	42031.6	42797	40350.5
#2298	M263T263C152	263.059	0.720017	263.25	151.683	9023.92	8867.37	7938.34	8144.67	8074.86	6994.2
#2299	M263T305C152	263.059	0.72108	304.516	151.907	19142.2	18319.6	17378.3	18151	20349	18240.5
#2300	M267T58C152	267.019	0.720017	57.9752	151.575	20679.8	16438.2	18193.9	17659.6	20529.3	18077.2
#2301	M273T23C152	273.008	0.721612	22.8492	151.753	206953	185948	178132	160549	175400	189202
#2303	M275T101C152	275.024	0.722144	101.301	151.813	20074.7	16810	20366	19223.4	16397	24955.1
#2304	M275T123C152	275.024	0.721612	123.192	151.701	4830.44	4153.04	4523.67	4178.64	3614.55	3349.39
#2306	M277T652C152	276.932	0.72427	652.076	152.211	2379.94	2752.39	3417.66	2530.77	4040.06	2220.7
#2309	M288T153C152	287.612	0.72427	153.444	151.951	8537.96	6664.56	7233.25	6470.94	5627.99	6797.27
#2310	M288T178C152	287.612	0.72427	178.198	151.951	2515.65	1721	2371.17	2091.58	3292	1587
#2311	M290T289C149	289.998	0.711503	289.225	149.218	3038.81	3209.37	1650.78	2151.82	2084.64	2083.98
#2312	M293T483C153	292.924	0.729053	482.708	152.832	3341.75	2745.6	3337.8	2969.84	2365.54	3135.22
#2315	M294T568C151	293.997	0.722144	568.097	151.359	2072.03	2754.81	1771.03	2897.2	3006.69	2387.89
#2316	M294T553C151	293.998	0.722676	553.104	151.471	1918.09	2524.16	2180.52	1847.59	1753.42	1826.09
#2317	M294T525C151	293.997	0.72108	525.347	151.136	1791.97	1461.25	1215.12	1589	1064.57	1180.48
#2318	M294T442C151	293.998	0.721612	442.496	151.248	2533	948.652	1728	1168.13	1308.87	1019.74
#2319	M295T583C151	294.881	0.718953	583.111	150.671	27088.9	29775	26973	28204.5	28349.5	27906.1
#2320	M295T558C151	294.881	0.718953	557.626	150.671	5012.9	4552.67	4416.06	3963.88	4589.99	4319.82
#2321	M295T443C151	294.993	0.721612	442.765	151.226	3568.03	4462.3	4388.13	4466.69	4519.58	4498.81
#2322	M295T543C151	294.994	0.72108	542.868	151.114	7625.86	6640.15	7822.22	6886.42	6935.6	7411.27
#2323	M295T570C151	294.994	0.721612	569.584	151.226	10508.2	10439.2	11089.2	10360.9	10456	8423.77
#2324	M295T521C151	294.994	0.72108	521.165	151.114	4661.75	4336.74	3625.59	3544.59	3947.18	4836.76
#2325	M295T505C151	294.995	0.722144	504.799	151.337	1999.06	1960.08	3566.04	1624.86	2226.44	2274.34
#2326	M295T486C151	294.995	0.722144	486.353	151.337	981.866	1198.66	1127.02	1439.59	1039.37	1754
#2327	M297T582C151	296.87	0.718953	582.202	150.627	4220	3157	2260.2	2323.53	1878.34	1968
#2328	M297T555C152	296.87	0.723207	554.764	151.518	1039.14	1588	1363.96	919	2089	1417.09
#2329	M297T457C149	296.983	0.710971	457.038	148.952	1525.4	1976.37	1862.32	1169.24	1272.99	1663.34
#2331	M300T118C151	299.639	0.720017	118.154	150.79	24458.9	25391.8	28832.3	24959.3	27374.4	24789.1
#2332	M300T154C151	299.639	0.718953	153.576	150.567	7236.36	6196.87	6556.26	6853.68	4515.33	5457.23
#2333	M300T118C151_2	300.141	0.720017	117.937	150.779	10256.8	8564.25	6753.91	10442.4	6401.7	9343.76
#2334	M307T136C151	306.629	0.721612	136.106	150.977	4105.37	2278.62	4683.39	2947.12	3798.81	3657.51
#2335	M313T584C150	312.891	0.718953	583.638	150.294	16552.5	18512.6	14746.4	14404.9	14134	15005.4
#2336	M313T564C151	312.892	0.720017	563.985	150.517	2837.87	3226.94	3427	2875.1	2854.66	2359.86
#2337	M313T611C152	312.909	0.724802	610.734	151.517	2238.73	2377.18	2209.67	1758.91	1644.1	1658.92
#2338	M313T626C152	312.91	0.724802	625.799	151.517	1892.94	1264.73	1631.75	1925.16	1214.49	2025.98
#2339	M320T373C151	319.663	0.721612	372.742	150.719	3600.1	3928.03	4211.47	3432.23	3458.7	3316.47
#2340	M361T698C150	360.982	0.720017	698.275	149.691	693.896	673.491	659.736	1011	873	703
#2341	M179T197C157	179.036	0.727459	197.103	156.673	137335	140053	139717	134195	136666	134475
#2342	M201T108C153	201.114	0.716293	108.281	153.119	70701.7	66227.8	64445.2	55911.3	63974.2	66608.8
#2343	M201T133C154	201.114	0.718421	132.907	153.573	4342.65	7817.57	4381.8	5602.31	3819.06	5010.67
#2345	M206T206C155	206.029	0.727459	206.19	155.279	12726	13458.6	13653.2	12255.7	12938.4	12165.4
#2347	M222T188C155	222.041	0.729053	187.921	154.946	19287.3	21545.9	19442	19470.1	21004.8	20706.8
#2348	M222T67C155	222.082	0.728522	67.4989	154.831	27203.1	27288.4	28599.6	25581.5	25827.9	27262.2
#2349	M222T260C155	222.099	0.729585	259.985	155.057	10195.1	11875.2	11368.7	12154.3	11091.4	11545.1
#2350	M223T206C154	223.055	0.726928	206.188	154.455	5468.32	4288.18	3860.2	5487.46	4411.52	4828.33
#2351	M223T188C153	223.11	0.717889	188.04	152.532	2350.28	2350.58	2405.38	3180.32	3004.34	2493.4
#2352	M225T281C153	225.088	0.719485	281.184	152.796	8749.33	8607.63	8600	7853.32	8307.04	8331.76
#2355	M227T396C153	227.11	0.720017	395.894	152.834	2431.72	1741.43	2340.35	1960.34	2243.7	2615.93
#2356	M229T274C155	229.12	0.728522	274.187	154.565	17275.7	18254.6	17013.7	16200.7	16912	18655.5
#2357	M229T281C154	229.145	0.727459	281.217	154.339	11040.2	8519.16	10229.2	9652.47	9168.25	10231
#2359	M230T150C155	230.05	0.731709	150.432	155.207	11516.8	10291.5	9672.2	9178.34	8687.32	8765.55
#2362	M231T245C154	231.099	0.728522	244.935	154.493	5602.23	4563.68	5129.89	5529.44	5559.92	4108.62
#2363	M231T299C154	231.099	0.725865	299.451	153.929	5463.74	5520.08	5506.3	5961.46	4850.18	4761.24
#2364	M233T234C155	233.079	0.730116	233.813	154.76	6762.55	5915.18	6718.31	6448.65	6460.17	7068.02
#2365	M234T217C152	234.081	0.718421	217.416	152.246	6105.47	4990.15	5480.54	7373.8	2412.68	3930.32
#2366	M237T553C152	236.903	0.718953	553.496	152.262	5573.22	4511.94	5167.05	5135.26	5586.73	5152.07
#2368	M237T482C152	236.904	0.716293	481.822	151.698	933.673	1280.49	907.536	1249.36	1685.53	2233.8
#2369	M238T68C154	238.076	0.729585	68.242	154.473	19186.4	18597	15400.4	16484.1	17990.8	19057
#2370	M238T95C154	238.076	0.727459	95.3706	154.023	19107.1	15675	20016.1	18797.2	17564.9	18548.1
#2371	M238T132C155	238.083	0.731709	132.304	154.923	3088.04	2334.96	1708.5	2441.07	3013.92	3621.55
#2372	M239T301C154	239.093	0.726397	301.102	153.763	4904.34	5114.63	5860.63	6124.9	6144.51	5210.65
#2374	M240T93C152	239.998	0.717889	92.6037	151.933	15340.1	16928.4	15748.9	14730.6	16502.8	12923.4
#2376	M241T349C154	241.109	0.728522	349.311	154.146	2032.4	2876.57	3144.87	2123.01	2138.6	2566.78
#2377	M242T33C154	242.013	0.728522	32.9674	154.116	1.26282e+06	1.24908e+06	1.23643e+06	1.26099e+06	1.38393e+06	1.15286e+06
#2378	M242T61C154	242.013	0.726397	61.4678	153.666	13853.6	14886.1	10325.5	11836.1	14053.8	12793.5
#2379	M242T424C154	242.067	0.728522	423.777	154.114	4084.02	3552.35	4705.31	4450.71	3966.75	3064.85
#2380	M243T25C154	243.033	0.727991	24.5322	153.97	58824.1	50913.8	51658.6	67758.7	61316.3	64074.8
#2381	M243T383C154	243.063	0.730116	382.584	154.418	2738.41	2706.3	2612.6	2598.26	2330.77	2348.48
#2382	M243T441C155	243.062	0.732772	441.193	154.98	2879.24	3601.99	3464.35	3146.55	3546.11	2526.64
#2383	M243T315C155	243.125	0.731709	315.065	154.753	21294.8	21623.5	22360.7	21897.3	23185.2	23675.7
#2384	M243T339C154	243.125	0.728522	338.928	154.079	10657.8	8756.4	9741.24	11728.6	9784.83	10803.4
#2385	M244T106C154	244.029	0.728522	105.986	154.05	36469.2	31563.6	36536.9	49999.6	44679.4	17898.4
#2386	M244T117C154	244.029	0.727991	117.21	153.937	16368.9	17382.8	14530.6	15338.5	22675.8	18427.3
#2388	M244T269C154	244.084	0.728522	268.694	154.048	1668.2	1427.45	1492.24	1371	1382.23	1818.74
#2392	M245T339C155	245.139	0.733303	339.391	155.025	1577.07	2987.53	3028.71	1689.78	2842.57	2192.12
#2393	M246T171C154	246.045	0.730647	170.756	154.434	29542.5	29928.7	29669.1	28915.7	29140.1	27827.7
#2395	M249T127C154	249.064	0.727459	127.113	153.665	106021	119565	122833	102846	114477	130189
#2397	M250T127C154	250.067	0.728522	127.062	153.858	13140.6	15552.8	15232.9	13217	17249.7	16465.6
#2399	M250T128C154	250.095	0.730116	127.888	154.194	11260.5	13423.6	11887	9363.73	10756.3	11590.7
#2400	M251T205C154	251.093	0.727991	204.519	153.714	7035.72	6943.23	8660.74	6372.9	5989.1	7095.51
#2401	M251T259C155	251.114	0.734896	259.338	155.172	3929.65	4100.52	4418.26	4092.22	3823.46	4494.96
#2403	M255T444C151	255	0.717889	444.017	151.465	1648.1	2037.61	2434.93	2971.47	2843.76	1850.38
#2404	M255T312C154	255.088	0.727991	312.075	153.594	3338.78	2669.7	2929.72	2786.43	2913.89	2711.17
#2405	M256T264C153	256.083	0.725865	264.231	153.116	1811.79	1428.64	1772.49	2173.44	1314.01	1786.98
#2406	M257T161C155	257.079	0.732772	161.025	154.543	9961.57	10664.8	9323.86	10308.2	9521.99	8871.17
#2407	M258T654C153	257.925	0.725865	654.218	153.062	3726.7	2495.57	2841.1	3039.28	3943.39	2507.88
#2408	M258T260C154	258.076	0.729585	259.831	153.842	11634.6	11045.5	11734.7	14238.2	12865.4	11965.4
#2409	M259T612C153	258.922	0.726397	612.438	153.145	22463.7	22004.4	23229.4	23240.5	24069.2	22506
#2410	M259T659C153	258.921	0.725334	659.468	152.921	10653.1	10572.3	10325.9	11354	10430	8174.88
#2411	M259T638C153	258.922	0.725334	637.852	152.921	15643.7	18253.5	18564.7	19062.8	17412.2	17455.5
#2412	M259T685C153	258.921	0.725865	684.712	153.033	6203.2	6230.36	6499.34	6867.71	5652.59	6485.63
#2413	M259T705C153	258.922	0.726397	704.752	153.145	3929.16	4855.72	4478.34	4128.86	4796.4	4223.22
#2414	M259T197C153	258.993	0.727459	197.103	153.367	327598	324043	318310	333364	321715	314009
#2415	M260T645C153	259.921	0.725334	645.205	152.892	4142.06	3114.53	3001.25	2621.89	2183.47	3295.6
#2416	M260T628C153	259.922	0.725334	628.146	152.892	4096.56	3520.4	3755.04	3921.89	4715.02	2858.82
#2417	M260T260C154	260.073	0.729585	259.985	153.784	4037.01	4683.71	4156.45	5267.37	5824.42	5830.53
#2418	M260T424C154	260.077	0.731178	423.793	154.12	1250.42	1025.75	792.755	1168.02	1563.32	1467.09
#2419	M261T246C154	261.008	0.728522	246.009	153.533	45877.6	44731.3	46863	44303.4	43715.8	41565.4
#2421	M261T229C154	261.081	0.730647	228.598	153.979	2620.78	2779.21	1685.23	3178.53	2619.81	2582.7
#2422	M261T243C154	261.079	0.731178	242.785	154.091	1750.26	2073.16	1545.09	1908.02	1702.44	2171.15
#2423	M263T34C154	263.025	0.731709	34.2082	154.147	121843	107230	116083	120841	128171	118200
#2424	M264T332C153	264.056	0.726397	332.243	152.999	586	697.592	1257.45	566.091	925.155	993.463
#2425	M264T354C154	264.055	0.731178	353.698	154.007	858.058	945.87	867.294	1298.29	1723.38	1357.48
#2426	M265T399C154	265.057	0.731178	398.718	153.979	803.367	1855	1398.98	1473.69	1026.39	529.207
#2427	M267T214C154	267.067	0.733303	213.691	154.371	7913.64	8384.2	10401.2	9698.19	9088.85	8751.07
#2428	M267T377C153	267.072	0.728522	377.471	153.364	6116.66	5657.96	4713.76	5446.37	5858.99	4476.45
#2429	M268T383C154	268.086	0.732241	382.883	154.119	1687.27	1271.7	2141.12	1785.24	1350.71	1541.02
#2430	M269T234C153	269.056	0.729053	233.813	153.422	2179.82	2205.56	1791.54	1549.11	2202.72	2663.64
#2433	M273T444C151	273.011	0.718953	443.971	151.193	2314.26	2238.97	1913.01	2240.35	2203.87	2686.91
#2434	M275T603C153	274.881	0.727991	603.469	153.045	1576.19	965.17	1673.94	1563.45	1270.04	1585.71
#2435	M275T209C154	275.024	0.730647	209.393	153.6	33234.1	31189.7	31397.2	31202.3	31082.2	30935.6
#2436	M276T629C152	275.935	0.725334	628.953	152.46	1874	851.636	784.63	1545	1068.71	2131
#2438	M277T699C152	276.932	0.725334	699.38	152.435	1033.63	1306.98	1690.72	1370.46	1272.01	1163.44
#2439	M277T667C153	276.932	0.725865	666.605	152.546	1522.65	1968.07	1616.94	1999.16	1349.78	1837.53
#2440	M277T611C152	276.932	0.725334	610.988	152.435	4795.75	3342.07	4688.92	5062.13	5658.64	3824.08
#2441	M277T636C153	276.932	0.725865	636.446	152.546	4122.64	3807.01	3102.31	3203.13	2730.62	3689.81
#2443	M278T115C153	278.034	0.728522	114.867	153.077	13789.7	16724.8	13884.7	13919.4	22593.6	16837.7
#2444	M278T318C153	278.058	0.730116	318.125	153.411	3808.81	5702.55	6032.19	6190.51	5310.1	5378.86
#2445	M279T81C153	279.019	0.728522	80.6453	153.052	42597.8	38014.1	41014.2	39533	34710.9	35376
#2447	M280T138C153	279.615	0.726397	137.638	152.591	33135.6	31525.2	28691.2	27899.8	29439.4	27636.2
#2448	M281T124C152	280.623	0.725865	123.669	152.454	17316	18273.5	18676.6	17384.2	18141.4	18240.5
#2449	M281T68C153	280.623	0.728522	67.7408	153.012	44219	51744.3	53570.2	55730.9	51287.6	54205.2
#2450	M281T46C152	280.623	0.725865	45.5759	152.454	554262	144954	495685	400011	445470	413993
#2451	M281T97C153	280.623	0.726397	96.6899	152.566	14914.6	17580.7	15914.3	14430	18231.1	14604.6
#2453	M281T230C154	281.034	0.733834	229.675	154.118	1864.7	1969.75	1654.73	1976.33	2052.48	2024
#2455	M281T248C153	281.034	0.727991	248.424	152.89	3786.77	4261.85	4329.66	3941.04	4001.91	4178.6
#2456	M289T190C153	288.62	0.729585	189.72	153.043	8508.48	6946.7	7815.03	8089.57	8060.15	8897.66
#2457	M313T560C150	312.942	0.718421	559.734	150.182	4825.99	3465.55	3444.05	4411.76	4377.95	3572.61
#2459	M313T478C150	312.943	0.716825	477.945	149.848	2506.71	1699.18	2171.25	2298.39	3039.05	2458.15
#2460	M313T530C150	312.943	0.717889	529.544	150.071	4540.44	3047.51	2617.67	3583.69	2920.37	3212.09
#2461	M317T627C151	316.88	0.723207	627.329	151.105	842.728	1393.95	1466.76	1418.23	1154.72	1797.98
#2462	M318T598C153	317.892	0.730116	597.574	152.529	1955.41	2496.52	2162.62	2026.99	2133.71	1542.82
#2463	M319T596C152	318.888	0.729585	595.755	152.399	8082.09	8391.24	8469.34	9112.08	6897.74	7599.29
#2464	M331T621C151	330.92	0.725334	620.511	151.288	1584.56	1101.16	1577.21	1263.29	1696.84	1396.77
#2465	M335T571C150	334.88	0.717357	571.173	149.556	8903.32	8404.2	6911.75	7470.02	8337.59	8404.54
#2466	M335T549C149	334.88	0.716825	548.653	149.445	8997.7	6714.29	6557.9	8341.61	7377.94	8119.45
#2467	M336T590C152	335.903	0.729585	590.432	152.087	9230.65	7924.14	8418.91	8450.35	5403.55	7774.91
#2468	M337T595C152	336.899	0.729053	594.703	151.959	33993.6	34843.3	33663.3	32026.6	32018.6	29999.3
#2469	M337T622C152	336.899	0.727459	621.872	151.627	5022.11	3098.06	3691.21	3742.33	2830.2	2929.2
#2470	M338T594C152	337.898	0.730116	593.872	152.163	8483.95	9432.17	9620.53	8886.69	7602.9	7707.73
#2471	M339T587C151	338.889	0.726928	587.281	151.482	7456.94	9710.45	9164.92	9151.04	8777.09	8624.32
#2472	M339T591C152	338.891	0.727459	591.169	151.592	8623.89	11159.8	7524.5	11328.5	10167	9519.4
#2473	M393T466C150	393.133	0.725333	466.103	150.351	639.871	885.658	1130	718.426	1228	769.117
#2474	M183T43C158	183.067	0.735427	42.5158	158.153	110540	111553	104850	90560.2	86962.4	111739
#2475	M194T158C158	194.046	0.737019	157.78	157.899	1728.1	2754.83	2736.72	2682.16	2954.7	2832.91
#2477	M205T152C157	205.16	0.733834	151.677	156.679	6002.25	6118.21	5211.77	5999.76	4088.55	6133.57
#2478	M205T18C157	205.161	0.734896	17.9043	156.906	9948.86	12508.1	10835.3	11068.8	12101.4	11564.7
#2479	M205T618C157	205.16	0.734896	617.543	156.906	14651	14385.6	15538.2	13803.5	13469.5	14491.6
#2480	M205T428C157	205.16	0.735957	428.484	157.132	2235.37	1820.27	2503.83	1909.19	1815.2	899.54
#2481	M205T711C157	205.161	0.734896	710.703	156.906	11548.1	10585.8	10532.1	9314.21	9991.33	10654.8
#2482	M205T389C157	205.16	0.736488	389.473	157.246	2045.28	2176.09	1749.7	1994.96	2037.14	1776.81
#2483	M205T679C157	205.16	0.734896	679.305	156.906	8281.31	7642.52	12702	9561.78	11039.6	10938.9
#2484	M205T339C157	205.16	0.735427	338.706	157.019	2250.52	1858.82	1412.37	1711.1	2279.61	2830.3
#2485	M205T646C157	205.16	0.734896	645.762	156.906	9175.88	10183.2	9332.84	10927.5	7650.51	7888.02
#2486	M205T594C157	205.161	0.735957	593.651	157.132	5040.49	4171.01	4068.42	3151.32	3103.63	3964.54
#2487	M205T469C157	205.16	0.734365	468.761	156.792	2087.9	1579.01	2062.32	2092.78	1776.67	1763.75
#2488	M205T263C157	205.16	0.735957	262.987	157.132	2441.01	1633.8	1993.54	1951.3	2685.58	1945.11
#2489	M205T508C157	205.16	0.734896	507.529	156.906	2096.75	2605.73	1314.37	2048.44	2345.38	1941.04
#2490	M205T490C157	205.161	0.734365	489.824	156.792	2024.83	1878.8	2586	1069.94	1628.57	2781
#2491	M205T450C157	205.16	0.734365	449.89	156.792	1584.14	1870.71	2362.31	1982.58	2120.03	1788.9
#2492	M205T135C157	205.16	0.737019	134.55	157.359	6414.57	4381.84	6182.48	5584.29	5202.93	4799.91
#2493	M205T539C157	205.16	0.733303	539.073	156.566	1600.65	1693.16	2565.95	2195.39	1833.64	1676.51
#2494	M219T186C156	219.124	0.735427	185.777	156.417	39983.4	39898.2	38053.1	37988.7	38083	38900.9
#2496	M224T223C156	224.057	0.734365	222.538	155.996	27730.6	21381.8	23264.3	21174.7	22506.6	27039.9
#2498	M227T296C154	227.129	0.72427	295.643	153.736	5980.94	2911.47	5048.72	4673.84	3953.24	3239.25
#2501	M233T138C157	233.105	0.739142	138.27	156.672	19348.5	16636.3	19390.8	19864.1	17199.7	17372
#2503	M236T173C155	236.093	0.733303	172.862	155.329	43069.3	44229.9	40135.3	41763.3	42629.8	41727.8
#2504	M238T200C157	238.109	0.739673	199.839	156.608	10816.5	7467.59	8163.1	10677	9486.59	9260.05
#2505	M239T114C156	239.079	0.738081	114.044	156.237	7430.31	12571.8	11594.3	11338.5	8763.62	16472.9
#2506	M239T404C156	239.115	0.737019	404.094	156.011	30599.5	29456.4	30497.1	29544.5	31750.3	30713.1
#2507	M239T430C156	239.116	0.739142	430.091	156.461	1295.92	794.764	1721.75	1796	932.951	677.309
#2508	M241T135C156	241.109	0.735426	134.509	155.607	4214.92	2662.25	3399.51	3148.04	3457.96	3874.37
#2510	M242T385C155	242.067	0.734896	385.063	155.462	1867.81	1552.64	1593.17	1061.89	3341	1340.61
#2511	M242T416C153	242.078	0.723207	416.166	152.989	2065.14	2039.9	1827.1	1536.14	1543.32	1555.13
#2514	M244T133C156	244.029	0.736488	132.546	155.734	15058.1	16842.2	15198.2	15460.1	16839.2	11881.2
#2515	M244T113C157	244.066	0.740203	113.061	156.519	23164.6	16564.5	15419.3	22484.1	13424.9	25519
#2516	M245T26C156	245.049	0.739142	25.5413	156.262	579102	564585	560191	570220	570049	642003
#2518	M245T312C156	245.14	0.739142	311.963	156.259	11140.6	10709.8	11256.6	12405.2	9374.33	11269.1
#2519	M245T246C156	245.14	0.738611	245.733	156.147	1522.67	2022.09	940.818	1772.99	2123.51	2095.44
#2520	M245T327C156	245.14	0.736488	327.059	155.698	9630.44	11164.7	8645.97	8254.07	9289.38	9868.03
#2521	M246T80C156	246.076	0.739142	79.7969	156.229	12963.4	9002.22	7673.53	12802	16237.1	7949.99
#2522	M246T229C155	246.082	0.734365	229.152	155.219	1561.58	1243.12	1243.45	1563.37	1352.06	1670.73
#2524	M247T210C155	247.119	0.734896	210.443	155.297	3349.79	3117.33	3250.57	2993.77	3115.29	3806.79
#2526	M248T85C156	248.094	0.737019	84.9763	155.715	29229.6	25356.5	21428.6	20322.2	21201.9	18147.8
#2530	M251T410C156	251.079	0.740734	410.317	156.406	2266.64	2240.15	2309.42	2040.85	2360.93	2557.94
#2531	M252T107C155	252.088	0.736488	106.612	155.478	20208.5	27542.4	23439.1	32678.5	17086.7	20947.5
#2532	M253T320C153	253.094	0.72427	319.704	152.868	9297.13	11525.8	10722.6	9004.58	11087.7	10431.6
#2533	M253T277C156	253.12	0.739142	277.38	156.006	16610.2	17336.7	17112.2	17351	15309.2	15380.1
#2534	M257T353C155	257.104	0.732772	353.102	154.542	3979.57	3019.25	4708.97	3672.61	3973.86	3537.33
#2536	M257T410C156	257.125	0.740203	410.159	156.109	1402.82	1380.46	1382.55	1625.84	1433.84	1619.64
#2538	M258T421C155	258.074	0.733834	420.953	154.738	1000.97	1645.47	857.939	1348.66	1724	1258.2
#2540	M259T23C155	259.029	0.734896	22.8492	154.934	179397	164249	150535	171758	166800	171253
#2541	M259T156C155	259.029	0.735957	155.555	155.157	34640.2	27711.8	30905.8	30004.1	29621.4	29648.3
#2542	M259T182C155	259.029	0.737019	182.477	155.381	11131.1	10612.2	10153.7	10747.3	10520.2	11288.3
#2544	M259T404C155	259.119	0.73755	403.675	155.491	1950.01	1603.72	1664.06	1943.11	1846.57	1929.39
#2545	M260T83C156	260.024	0.738611	83.4408	155.688	29180.2	25593.6	21419.4	26337.7	23513	28754.6
#2546	M260T119C156	260.024	0.739142	119.078	155.8	10414.1	2665.39	10024.2	11591.6	13764.7	7203.12
#2547	M260T98C156	260.023	0.739142	98.4135	155.8	24622.3	23254.6	29842.6	25696.1	33256.6	26415.7
#2548	M260T52C156	260.024	0.738081	52.044	155.576	80503.8	97478.1	69440.5	83601.1	78853.6	83453.4
#2549	M260T155C155	260.032	0.73755	155.362	155.464	4795.42	3348.78	3721.21	3813.76	4190.4	3642.55
#2550	M260T453C155	260.125	0.73755	452.536	155.461	2384.02	1816.75	1893.91	1493.47	1780.32	1316.18
#2551	M261T135C155	261.077	0.73755	135.069	155.434	2181.32	2855.17	2226.2	2211.81	1850.93	2029.13
#2552	M262T345C155	262.104	0.736488	344.924	155.18	2558.06	1840.47	2314.86	2614.62	2697.46	3011.84
#2554	M263T243C155	263.095	0.738081	242.904	155.488	2805.53	1664.04	2686.79	2303.23	1745.18	2240.64
#2555	M264T52C156	264.025	0.740203	51.8166	155.908	23352.1	40520	17910.4	24878.6	30619.3	329415
#2556	M264T216C156	264.108	0.739673	216.459	155.794	6077.98	6995.8	9505.37	11991	8140.9	4458
#2557	M265T315C156	265.093	0.740203	314.874	155.878	3215.29	2979.15	2989.95	2478	3121.31	3274.56
#2558	M265T341C156	265.093	0.740203	341.136	155.878	3016.67	2188.97	3485.52	2906.45	3273.06	3009.78
#2559	M267T74C155	267.017	0.734896	74.4189	154.707	4070.29	3250.52	2121.55	5061.07	2399.01	12557.5
#2560	M271T25C155	270.992	0.735957	25.2128	154.823	29741.3	41277	20591.5	24551.9	29691	33529.3
#2561	M271T426C155	271.058	0.737019	426.333	155.045	702.391	872.955	1198.76	1052.06	912.716	1371
#2562	M271T426C155_2	271.106	0.738611	426.191	155.378	1745.7	1114.31	1349.94	1925.21	1657.31	1569.1
#2563	M272T398C155	272.055	0.734896	398.267	154.571	1282.95	1344.63	1333.81	789.99	1674	944.197
#2564	M273T101C155	273.045	0.735957	100.72	154.768	103221	103420	96365.6	101502	110943	103207
#2565	M273T123C155	273.044	0.737019	122.866	154.992	18108.9	15620.9	17570.3	16635.1	14530.1	16199.4
#2566	M276T304C155	276.054	0.73755	303.75	155.025	27416.7	23696.1	22939.6	22890.5	22365.5	23612.3
#2568	M276T421C154	276.084	0.733303	420.649	154.131	649	353	813.065	332.215	757.796	758.869
[truncated: 4,890 more rows]

## Sheet: 03_NIST_human_plasma_pos
	name	mz	mobility	rt	ccs	02_nist_plasma_01_p1-a2_1_7263.d	02_nist_plasma_02_p1-a2_1_7264.d	02_nist_plasma_03_p1-a2_1_7265.d	02_nist_plasma_04_p1-a2_1_7266.d	02_nist_plasma_05_p1-a2_1_7267.d	02_nist_plasma_06_p1-a2_1_7268.d
#1	M91T77C109	91.0537	0.474077	76.6028	108.57	4848.46	4303.21	3190.75	4210.41	4248.96	4210.26
#5	M188T178C102	188.07	0.476123	177.93	102.209	11361	25708	24891	11483	8397.56	8826.07
#6	M91T177C109	91.0536	0.475612	176.998	108.921	3872.4	4504.95	4078.79	5655.17	3734.13	4149.65
#7	M120T116C106	120.08	0.478168	115.969	106.348	3063.62	1972.08	2597	3315.81	3116.61	2013.73
#9	M102T115C111	102.046	0.489923	114.624	110.768	3992.71	3790.47	3840.54	3180.81	3266.55	3547.62
#10	M116T601C107	116.143	0.477656	600.713	106.574	1973	978.515	908.254	1522	476.313	1603.7
#12	M144T44C106	144.102	0.486347	44.0066	106.448	5122.59	6062.96	4147.15	7137.98	6719	7957.06
#13	M146T177C106	146.06	0.484303	177.26	105.885	3471.93	5048.57	3968.4	3111.65	2300.77	3897.46
#14	M149T432C107	149.023	0.48839	431.595	106.608	1330.23	1315.28	2351.55	1865.22	1625.38	2562.03
#15	M169T76C105	169.036	0.485325	75.9964	104.942	6270.07	7806.78	7650.87	8044.02	8317.67	8763.71
#19	M118T177C110	118.065	0.493498	176.589	109.934	12526.5	13064.8	29984	25863	10872.2	20790
#20	M120T115C108	120.081	0.486347	115.061	108.167	3430.44	1895.77	3471	4001.47	1751.91	2698.3
#21	M188T176C103	188.07	0.479702	175.963	102.977	11854	21845	14520.2	11484.8	7778.83	12106
#23	M116T491C112	116.143	0.503197	491.287	112.273	2603.93	3454	1451.33	4007	2936.78	2761.69
#24	M116T468C111	116.143	0.498604	467.967	111.248	6394	10940	4360.14	2165.69	5242	4757.62
#26	M130T280C113	130.065	0.513399	279.884	113.352	827.989	640.37	1018.93	803.592	1075.37	1151.15
#28	M146T177C110	146.06	0.504218	176.602	110.239	3471.98	5048.57	4199.32	3052.4	3477.59	4918.3
#29	M103T115C113	103.054	0.499114	115.218	112.727	7303.95	5767.49	6158.52	6470.1	6153.34	7562.91
#31	M116T514C114	116.143	0.510849	513.605	113.98	1548.73	1445.16	1406.09	1915.11	2053.27	2517.43
#32	M116T552C114	116.143	0.510849	551.663	113.98	965.715	1777.71	1212.96	1123.98	1119.88	1321.32
#33	M120T114C114	120.081	0.511359	114.464	113.73	9135	3930.14	4519.49	4338.97	4476.52	9292
#34	M144T177C112	144.081	0.509829	176.589	111.589	9859.44	12264.9	11369.7	19137	13028	21127
#35	M145T699C113	145.008	0.517986	699.018	113.316	1810.09	1630.45	951.025	1657.92	1434.23	1782.87
#37	M145T17C113	145.008	0.514928	16.6424	112.647	1158	851.964	1624.85	1911	2202	953.192
#38	M149T346C110	149.023	0.505238	346.167	110.286	650.164	1362	835.77	516	956.439	130.656
#39	M169T77C110	169.035	0.509829	76.5886	110.241	9248.21	9884.93	9656.1	13643	9353.25	15470
#40	M175T634C111	174.98	0.513398	634.082	110.744	2980.73	2751.14	6479	3185.07	3767.65	3825.62
#41	M188T176C110	188.071	0.510848	176.34	109.663	12303.2	27872	34002	13906.6	15078.6	18880.8
#43	M115T176C115	115.054	0.512889	176.405	114.54	32225.1	31901	30058	32277.1	34240.4	32535.2
#45	M115T301C115	115.054	0.513908	301.496	114.768	837	1201.68	1250.74	1159.9	1198.55	1352.36
#47	M137T79C114	137.046	0.518496	78.6713	113.959	1616.16	1061.88	1445.48	1070.83	1680.34	1504.41
#48	M144T45C113	144.102	0.516967	44.5093	113.15	12895	7762.66	7305.96	9335.23	5176.64	9683.54
#49	M149T431C113	149.023	0.517987	430.543	113.068	1745	2584.39	2781.29	2167.53	3972	2090.52
#52	M104T42C118	104.106	0.522063	41.5817	117.783	9785.41	9932	10266	9365.67	8343.09	11454.7
#53	M107T338C115	107.049	0.509829	338.069	114.687	1005.8	1088.55	1444.34	1531.36	1578.31	1643.89
#54	M108T569C117	108.08	0.522063	568.909	117.323	2184.64	2740.37	2421.13	2120.64	2797.84	3054.12
#55	M108T550C117	108.08	0.522573	549.973	117.438	3209.04	3932.07	3252.49	3207.29	2941.7	3166.42
#56	M108T534C117	108.08	0.521554	534.233	117.209	3023.31	2729.38	2336.74	2279.21	1737.82	2712.27
#57	M108T370C117	108.08	0.522063	370.08	117.323	850.415	1104.56	1224.28	941	1063.36	937.806
#58	M108T405C117	108.08	0.521554	404.821	117.209	1646.87	1331.05	1030.68	1041.74	1239.48	1306.24
#59	M108T465C117	108.081	0.521044	465.467	117.094	3799	3170.9	4450	2472.73	1758.47	2028.03
#61	M108T506C118	108.08	0.523082	505.51	117.552	5628	3894.16	2157.87	1912.03	3367	4931.78
#64	M116T101C117	116.016	0.526139	101.068	117.404	1319	1711.31	1746.97	898.479	1228.84	1297.72
#67	M144T177C117	144.081	0.534285	176.589	116.942	14999	17827.8	31775	12977.6	14512.1	17203.9
#69	M145T675C114	145.007	0.522063	674.646	114.207	1646.78	1010.25	1025.46	1309.19	1221.35	1436.34
#71	M145T98C112	145.007	0.511869	97.8401	111.977	1032.69	1024.69	984.27	623.827	1352.15	2021
#72	M169T49C110	169.035	0.510849	48.8748	110.461	3935	2378.59	2057.28	1362.38	1422.93	1330.05
#75	M89T177C122	89.0381	0.531231	176.589	121.982	7958.92	9336.25	8851.42	8165.68	8521.28	8097.76
#76	M91T77C122	91.0537	0.533776	77.3764	122.242	2578.56	3431.16	3118.25	2883.45	3552.53	3876.49
#77	M108T423C117	108.08	0.521554	422.973	117.209	1395.92	1570.66	1135.31	980.817	1364.47	1499.13
#80	M117T77C118	117.057	0.531231	76.6867	118.438	1873.81	2168.01	1692.67	1767.83	1199.23	2142.17
#81	M117T176C118	117.057	0.531231	176.465	118.438	59276	60195.7	63619.8	64593	55704.4	58001.2
#82	M117T114C119	117.057	0.532249	114.343	118.665	4049.46	3824.2	3259.32	3543.47	4292.34	3006.29
#84	M137T83C116	137.045	0.528176	82.9553	116.087	1696.64	1470.8	1571.24	1165.75	1579.21	981
#85	M156T656C116	155.974	0.531231	655.821	115.55	1044.33	1077.58	1265.91	1688.84	980.048	1152.77
#86	M162T43C116	162.112	0.535812	43.1899	116.21	7527.36	7291.89	7409.64	9653.97	4118.12	5027.82
#87	M169T78C114	169.036	0.529194	77.9731	114.428	14238	11105.8	12776.5	14935.1	20942	12953
#88	M175T650C114	174.98	0.530213	650.013	114.371	2737.03	2910.39	2501.25	2847.73	2389.21	2678.24
#89	M181T171C115	181.072	0.532249	171.084	114.543	7702	3128.91	5763	3636.97	3242.34	3450.83
#90	M188T178C112	188.07	0.522063	178.128	112.071	19838.9	19539.6	31330	24097	15353.7	19596.6
#97	M103T113C123	103.054	0.542426	112.809	122.51	1431.04	1780	1699.24	680.841	1268.33	1175.07
#98	M114T180C120	114.091	0.538356	179.572	120.327	1251.23	2143	1658.08	1946.98	1145.84	1574
#101	M119T78C119	119.049	0.536321	77.7714	119.379	3909.8	3343.94	4687.23	3608.18	4140.09	3996.45
#103	M123T218C120	123.08	0.539883	218.269	119.797	2556.22	3133.21	4027.44	3719.83	3391.39	3150.63
#104	M123T308C120	123.08	0.540392	308.384	119.91	1825.67	1524.87	1601.59	1511.13	1810.63	1609.63
#105	M123T285C120	123.08	0.5409	285.379	120.022	4320.32	3388.32	4210.38	4020.96	4580.92	4346.76
#106	M123T337C120	123.08	0.539883	336.86	119.797	1513	901.818	1120.76	1464.68	1071	1351.36
#107	M123T198C120	123.08	0.539883	198.488	119.797	1727	1481.82	1163.64	1802.83	1184.4	2958
#108	M123T358C120	123.08	0.539374	358.31	119.684	1074.31	1244.19	950.201	947.617	817.137	1786
#109	M123T249C120	123.08	0.541918	248.578	120.248	1423.33	1197.35	1578.24	1789.7	2258.33	1531.91
#111	M144T177C117_2	144.081	0.536321	176.589	117.388	15565.8	17827.8	33057	12977.6	14512.1	17203.9
#112	M144T45C117	144.102	0.534285	44.5085	116.941	8467.55	9019.44	7209.97	12468	10858	11812.2
#113	M145T146C117	145.008	0.535303	146.251	117.104	958.639	1317.54	1628.83	1361.79	1021.3	1401.77
#114	M145T132C118	145.007	0.537847	131.523	117.66	890.346	1135.2	1143.44	1794.85	1127.59	1542.33
#115	M145T687C115	145.008	0.527157	686.981	115.322	943.7	957.018	1620.78	1063.97	1164.76	1175.09
#116	M146T177C117	146.06	0.535303	177.314	117.036	6664.88	7757.28	6637.64	6513.4	6040.25	5926.17
#117	M149T431C117	149.023	0.53683	431.032	117.181	2406.81	2534.97	4812	5061	2742.63	3140.14
#118	M153T104C118	153.066	0.539883	103.541	117.601	2173.61	3443.88	3089	2893.6	2631.07	1853.5
#119	M174T713C115	173.961	0.533776	713.37	115.186	566.796	1508.89	2075	1976	1113.76	1192.47
#120	M174T129C116	173.961	0.535812	128.991	115.625	1862	1271.73	1300.71	758.784	511.84	1272.03
#121	M174T673C116	173.961	0.536321	672.66	115.735	569.502	1001.19	1246.22	1227	525.308	851
#122	M175T638C115	174.98	0.535303	638.159	115.469	4883.09	4688.57	3746.86	4012.51	3644.75	4067.79
#125	M188T176C116	188.07	0.539374	176.423	115.787	18711.8	29034.1	26433.2	19870.7	34633	29142
#127	M91T177C125	91.0536	0.546495	177.075	125.155	10396.8	11910.6	10463.8	10608.4	8709.1	9952.66
#129	M110T51C123	110.012	0.549037	50.5756	123.162	1921.03	1594.55	1416.36	1475.14	1273.36	1856.33
[truncated: 6,537 more rows]

## Sheet: 04_NIST_human_plasma_neg
	name	mz	mobility	rt	ccs	02_nist_plasma_neg_01_p1-a2_1_7296.d	02_nist_plasma_neg_02_p1-a2_1_7297.d	02_nist_plasma_neg_03_p1-a2_1_7298.d	02_nist_plasma_neg_04_p1-a2_1_7299.d	02_nist_plasma_neg_05_p1-a2_1_7300.d	02_nist_plasma_neg_06_p1-a2_1_7301.d
[truncated: 5,887 more rows]

[truncated: 14 more sheets: 05_mouse_liver_pos, 06_mouse_liver_neg, 07_mouse_brain_pos, 08_mouse_brain_neg, 09_293T_cell_pos, 10_293T_cell_neg, 1X_pos, 10X_pos, 100X_pos, 1000X_pos, 1X_neg, 10X_neg, 100X_neg, 1000X_neg]
