# Supplementary material for: A mass spectrum-oriented computational method for ion mobility-resolved untargeted metabolomics
Source: Nat Commun. 2023 Mar 31;14:1813. doi: 10.1038/s41467-023-37539-0 (PMC10066191; doi:10.1038/s41467-023-37539-0)
Supplement: Supplementary file 5 — Supplementary Data 2 [file 41467_2023_37539_MOESM5_ESM.zip]

Archive with 12 entries (12 files):
- 01_NIST_human_urine_pos.txt
- 02_NIST_human_urine_neg.txt
- 03_NIST_human_plasma_pos.txt
- 04_NIST_human_plasma_neg.txt
- 05_mouse_liver_pos.txt
- 06_mouse_liver_neg.txt
- 07_mouse_brain_pos.txt
- 08_mouse_brain_neg.txt
- 09_293T_cell_pos.txt
- 10_293T_cell_neg.txt
- 11_serially_diluted_urine_pos.xlsx
- 12_serially_diluted_urine_neg.xlsx
