# Supplementary material for: A mass spectrum-oriented computational method for ion mobility-resolved untargeted metabolomics
Source: Nat Commun. 2023 Mar 31;14:1813. doi: 10.1038/s41467-023-37539-0 (PMC10066191; doi:10.1038/s41467-023-37539-0)
Supplement: Supplementary file 5 — Supplementary Data 2 [file 41467_2023_37539_MOESM5_ESM.zip › 01_NIST_human_urine_pos.txt]

																																				Class	1	1	1	1	1	1	NA	NA
																																				File type	Sample	Sample	Sample	Sample	Sample	Sample	NA	NA
																																				Injection order	1	2	3	4	5	6	NA	NA
																																				Batch ID	1	1	1	1	1	1	Average	Stdev
Alignment ID	Average Rt(min)	Average Mz	Average mobility	Average CCS	Metabolite name	Adduct type	Post curation result	Fill %	MS/MS assigned	Reference RT	Reference CCS	Reference m/z	Formula	Ontology	INCHIKEY	SMILES	Annotation tag (VS1.0)	RT matched	CCS matched	m/z matched	MS/MS matched	Comment	Manually modified for quantification	Manually modified for annotation	Isotope tracking parent ID	Isotope tracking weight number	Total score	RT similarity	CCS similarity	Dot product	Reverse dot product	Fragment presence %	S/N average	Spectrum reference file name	MS1 isotopic spectrum	MS/MS spectrum	nist_urine_pos_1_p1-a1_1_4048	nist_urine_pos_2_p1-a1_1_4049	nist_urine_pos_3_p1-a1_1_4050	nist_urine_pos_4_p1-a1_1_4051	nist_urine_pos_5_p1-a1_1_4052	nist_urine_pos_6_p1-a1_1_4053	1	1
0	1.053	58.06327	-1	-1	Unknown	[M+H]+		0.667	True	null	null	null	null	null	null	null	999	False	False	False	False		False	False	null	null	null	null	null	null	null	null	106.18	nist_urine_pos_1_p1-a1_1_4048	58.06327:5735 59.06662:0 60.06998:0		29813	4735	21581	19475	5958	15532	16182.1263020833	9610.17255604685
1	1.053	58.06327	0.7573	184.6518	Unknown	[M+H]+		0.667	True	null	null	null	null	null	null	null	999	False	False	False	False		False	False	null	null	null	null	null	null	null	null	106.18	nist_urine_pos_1_p1-a1_1_4048	58.06327:2959 59.06662:0 60.06998:0		1010	693	482	844	60054	269	10558.7839152018	24249.2439211484
2	1.053	58.06327	0.7705	187.8663	Unknown	[M+H]+		0.667	True	null	null	null	null	null	null	null	999	False	False	False	False		False	False	null	null	null	null	null	null	null	null	106.18	nist_urine_pos_1_p1-a1_1_4048	58.06206:1881 59.06541:0 60.06877:0	21.60229:273 22.17784:273 23.73736:273 30.91955:303	1092	145160	554	2657	154121	471	50675.8680725098	76714.1059040393
3	1.053	58.06327	0.7823	190.7344	Unknown	[M+H]+		0.667	True	null	null	null	null	null	null	null	999	False	False	False	False		False	False	null	null	null	null	null	null	null	null	106.18	nist_urine_pos_1_p1-a1_1_4048	58.06206:3513 59.06541:0 60.06877:0		675	1809	1497	954	37138	981	7175.48184204102	14684.0711400718
4	2.205	58.06567	-1	-1	Unknown	[M+H]+		0.5	False	null	null	null	null	null	null	null	999	False	False	False	False		False	False	null	null	null	null	null	null	null	null	25.44	nist_urine_pos_2_p1-a1_1_4049	58.06567:1768 59.06902:0 60.07238:0		1666	8047	10582	5670	6400	12025	7398.42502848307	3709.72971133624
5	2.205	58.06567	0.739	180.1865	Unknown	[M+H]+		0.5	False	null	null	null	null	null	null	null	999	False	False	False	False		False	False	null	null	null	null	null	null	null	null	25.44	nist_urine_pos_2_p1-a1_1_4049	58.06567:863 59.06902:0 60.07238:0		530	65	1524	281	185	1032	602.871199289958	566.732263872042
6	2.205	58.06567	0.7492	182.6771	Unknown	[M+H]+		0.5	False	null	null	null	null	null	null	null	999	False	False	False	False		False	False	null	null	null	null	null	null	null	null	25.44	nist_urine_pos_2_p1-a1_1_4049	58.06567:1334 59.06902:0 60.07238:0		89930	566	73511	116	502	78822	40574.4924761454	44332.9994764037
7	2.205	58.06567	0.7716	188.1219	Unknown	[M+H]+		0.5	False	null	null	null	null	null	null	null	999	False	False	False	False		False	False	null	null	null	null	null	null	null	null	25.44	nist_urine_pos_2_p1-a1_1_4049	58.06567:520 59.06902:0 60.07238:0		3267	80	3264	132	101	22800	4940.43927256266	8885.3823970828
8	4.75	60.08638	-1	-1	Unknown	[M+H]+	similar chromatogram in higher mz_494	0.833	False	null	null	null	null	null	null	null	999	False	False	False	False		False	False	null	null	null	null	null	null	null	null	11.44	nist_urine_pos_1_p1-a1_1_4048	60.08638:1219 61.08973:0 62.09309:0		3002	2327	126.600939941406	3046	1266	2685	2054.33876546224	1199.66064761966
9	4.75	60.08638	0.6712	162.7386	Unknown	[M+H]+	similar chromatogram in higher mz_494	0.833	False	null	null	null	null	null	null	null	999	False	False	False	False		False	False	null	null	null	null	null	null	null	null	11.44	nist_urine_pos_1_p1-a1_1_4048	60.08027:711 61.08362:0 62.08698:0		77	238	2.4051685333252	83	24	317	123.186969121297	126.150521525629
10	6.066	62.9812	-1	-1	Unknown	[M+H]+		0.667	False	null	null	null	null	null	null	null	999	False	False	False	False		False	False	null	null	null	null	null	null	null	null	59.23	nist_urine_pos_6_p1-a1_1_4053	62.9812:3997 63.98455:0 64.98791:0		13661	10529	14722	4970	8590	20206	12112.8911132813	5303.43837841615
11	6.066	62.9812	0.712	171.3862	Unknown	[M+H]+		0.667	False	null	null	null	null	null	null	null	999	False	False	False	False		False	False	null	null	null	null	null	null	null	null	59.23	nist_urine_pos_6_p1-a1_1_4053	62.9812:3476 63.98455:0 64.98791:0		2119	1586	2511	563	1151	2424	1725.70016479492	769.31229124096
12	5.986	62.9812	-1	-1	Unknown	[M+H]+		0.833	False	null	null	null	null	null	null	null	999	False	False	False	False		False	False	null	null	null	null	null	null	null	null	58.46	nist_urine_pos_3_p1-a1_1_4050	62.9812:3667 63.98455:0 64.98791:0		11056	8194	14925	13061	12607	5844	10947.9075520833	3366.95645604691
13	5.986	62.9812	0.7131	171.6413	Unknown	[M+H]+		0.833	False	null	null	null	null	null	null	null	999	False	False	False	False		False	False	null	null	null	null	null	null	null	null	58.46	nist_urine_pos_3_p1-a1_1_4050	62.9812:2904 63.98455:0 64.98791:0		1866	1282	2311	1525	1945	1144	1678.87213134766	441.076654238725
14	4.666	65.03792	-1	-1	Unknown	[M+H]+		0.833	False	null	null	null	null	null	null	null	999	False	False	False	False		False	False	null	null	null	null	null	null	null	null	16.18	nist_urine_pos_6_p1-a1_1_4053	65.03792:2596 66.04127:0 67.04463:0		8608	5781	2994	5907	5232	9879	6400.39510091146	2472.54933231281
15	4.666	65.03792	0.5353	128.2235	Unknown	[M+H]+		0.833	False	null	null	null	null	null	null	null	999	False	False	False	False		False	False	null	null	null	null	null	null	null	null	16.18	nist_urine_pos_6_p1-a1_1_4053	65.03792:504 66.04127:0 67.04463:0		115	62	908	129	152	153	252.957791646322	322.40635966901
16	4.666	65.03792	0.5565	133.2952	Unknown	[M+H]+		0.833	False	null	null	null	null	null	null	null	999	False	False	False	False		False	False	null	null	null	null	null	null	null	null	16.18	nist_urine_pos_6_p1-a1_1_4053	65.03792:934 66.04127:0 67.04463:0		382	77	2920	129	82	361	658.385133107503	1116.37691316315
17	4.666	65.03792	0.5676	135.9563	Unknown	[M+H]+		0.833	False	null	null	null	null	null	null	null	999	False	False	False	False		False	False	null	null	null	null	null	null	null	null	16.18	nist_urine_pos_6_p1-a1_1_4053	65.03792:974 66.04127:0 67.04463:0		298	405	2918	310	218	2608	1126.15973154704	1273.02684070454
18	4.666	65.03792	0.5787	138.6145	Unknown	[M+H]+		0.833	False	null	null	null	null	null	null	null	999	False	False	False	False		False	False	null	null	null	null	null	null	null	null	16.18	nist_urine_pos_6_p1-a1_1_4053	65.03792:443 66.04127:0 67.04463:0		63	1371	44	183	16	129	300.967146237691	527.641095654836
19	4.849	67.03855	-1	-1	Unknown	[M+H]+		0.833	False	null	null	null	null	null	null	null	999	False	False	False	False		False	False	null	null	null	null	null	null	null	null	5.82	nist_urine_pos_2_p1-a1_1_4049	67.03855:1578 68.0419:0 69.04526:0		11	6846	1584	1417	1656	1721	2205.72722291946	2361.98599907301
20	4.849	67.03855	0.5179	123.4878	Unknown	[M+H]+		0.833	False	null	null	null	null	null	null	null	999	False	False	False	False		False	False	null	null	null	null	null	null	null	null	5.82	nist_urine_pos_2_p1-a1_1_4049	67.03855:488 68.0419:0 69.04526:0		8	127	9	43	111	9	51.0674351056417	54.3768713718634
21	4.849	67.03855	0.5444	129.8117	Unknown	[M+H]+		0.833	False	null	null	null	null	null	null	null	999	False	False	False	False		False	False	null	null	null	null	null	null	null	null	5.82	nist_urine_pos_2_p1-a1_1_4049	67.05275:413 68.0561:0 69.05946:0		10	69	106	66	78	107	72.8172518412272	35.5379283338821
22	4.849	67.03855	0.5899	140.6707	Unknown	[M+H]+		0.833	False	null	null	null	null	null	null	null	999	False	False	False	False		False	False	null	null	null	null	null	null	null	null	5.82	nist_urine_pos_2_p1-a1_1_4049	67.05275:350 68.0561:0 69.05946:0		3	44	0.270287346839905	86	32	99	44.0760447581609	41.3364842492172
23	6.897	70.06529	-1	-1	Unknown	[M+H]+	similar chromatogram in higher mz_1210	1	False	null	null	null	null	null	null	null	999	False	False	False	False		False	False	null	null	null	null	null	null	null	null	53.3	nist_urine_pos_1_p1-a1_1_4048	70.06529:17678 71.06864:0 72.072:0		72605	65180	64389	56907	58124	56103	62217.9498697917	6383.38739157132
24	6.897	70.06529	0.7232	171.3332	Unknown	[M+H]+	similar chromatogram in higher mz_1210	1	False	null	null	null	null	null	null	null	999	False	False	False	False		False	False	null	null	null	null	null	null	null	null	53.3	nist_urine_pos_1_p1-a1_1_4048	70.06529:6715 71.06864:0 72.072:0		8098	6996	7033	6374	6374	6323	6866.220703125	684.163447453347
25	4.354	70.06529	-1	-1	Unknown	[M+H]+		0.5	False	null	null	null	null	null	null	null	999	False	False	False	False		False	False	null	null	null	null	null	null	null	null	4.16	nist_urine_pos_3_p1-a1_1_4050	70.06529:1245 71.06864:0 72.072:0		7164	4582	4560	6596	5231	5361	5582.38777669271	1072.10536962154
26	4.354	70.06529	0.6839	162.0342	Unknown	[M+H]+		0.5	False	null	null	null	null	null	null	null	999	False	False	False	False		False	False	null	null	null	null	null	null	null	null	4.16	nist_urine_pos_3_p1-a1_1_4050	70.06529:652 71.06864:0 72.072:0		260	503	444	570	592	460	471.346227010091	118.846537222954
27	8.12	70.06529	-1	-1	Unknown	[M+H]+		1	True	null	null	null	null	null	null	null	999	False	False	False	False		False	False	null	null	null	null	null	null	null	null	3.89	nist_urine_pos_2_p1-a1_1_4049	70.06529:1357 71.06864:0 72.072:0		5769	9457	5687	4372	5402	6048	6122.67659505208	1733.49096683211
28	8.12	70.06529	0.6818	161.5305	Unknown	[M+H]+		1	True	null	null	null	null	null	null	null	999	False	False	False	False		False	False	null	null	null	null	null	null	null	null	3.89	nist_urine_pos_2_p1-a1_1_4049	70.06529:698 71.06864:0 72.072:0	68.05088:189	881	632	612	331	393	719	594.746821085612	204.573560333406
29	4.302	71.04828	-1	-1	Unknown	[M+H]+		0.5	False	null	null	null	null	null	null	null	999	False	False	False	False		False	False	null	null	null	null	null	null	null	null	4.16	nist_urine_pos_1_p1-a1_1_4048	71.04828:551 72.05163:0 73.05499:0		2084	682	1329	1082	313	345	972.676162719727	676.500421558371
30	4.302	71.04828	0.6296	148.8649	Unknown	[M+H]+		0.5	False	null	null	null	null	null	null	null	999	False	False	False	False		False	False	null	null	null	null	null	null	null	null	4.16	nist_urine_pos_1_p1-a1_1_4048	71.04828:203 72.05163:0 73.05499:0		52	10	76	54	12	10	35.7802546819051	28.6905290196809
31	4.845	71.05891	-1	-1	Unknown	[M+H]+	similar chromatogram in higher mz_679; similar chromatogram in higher mz_904; similar chromatogram in higher mz_805; similar chromatogram in higher mz_529; similar chromatogram in higher mz_682; similar chromatogram in higher mz_49; similar chromatogram in higher mz_53; similar chromatogram in higher mz_1609	1	True	null	null	null	null	null	null	null	999	False	False	False	False		False	False	null	null	null	null	null	null	null	null	20.22	nist_urine_pos_1_p1-a1_1_4048	71.05891:4695 72.06226:0 73.06562:0		20865	19445	15111	1470	17006	2072	12661.6574910482	8667.15986709516
32	4.845	71.05891	0.6326	149.5772	Unknown	[M+H]+	similar chromatogram in higher mz_679; similar chromatogram in higher mz_904; similar chromatogram in higher mz_805; similar chromatogram in higher mz_529; similar chromatogram in higher mz_682; similar chromatogram in higher mz_49; similar chromatogram in higher mz_53; similar chromatogram in higher mz_1609	1	True	null	null	null	null	null	null	null	999	False	False	False	False		False	False	null	null	null	null	null	null	null	null	20.22	nist_urine_pos_1_p1-a1_1_4048	71.05891:1578 72.06226:0 73.06562:0	58.03563:57	1098	1534	1108	1086	1747	1597	1361.63954671224	297.640085929644
33	4.845	71.05891	0.6221	147.0909	Unknown	[M+H]+	similar chromatogram in higher mz_679; similar chromatogram in higher mz_904; similar chromatogram in higher mz_805; similar chromatogram in higher mz_529; similar chromatogram in higher mz_682; similar chromatogram in higher mz_49; similar chromatogram in higher mz_53; similar chromatogram in higher mz_1609	1	True	null	null	null	null	null	null	null	999	False	False	False	False		False	False	null	null	null	null	null	null	null	null	20.22	nist_urine_pos_1_p1-a1_1_4048	71.06024:325 72.06359:0 73.06695:0		43	22	266	80	146	97	108.783076286316	88.2150958765951
34	4.845	71.05891	0.653	154.4078	Unknown	[M+H]+	similar chromatogram in higher mz_679; similar chromatogram in higher mz_904; similar chromatogram in higher mz_805; similar chromatogram in higher mz_529; similar chromatogram in higher mz_682; similar chromatogram in higher mz_49; similar chromatogram in higher mz_53; similar chromatogram in higher mz_1609	1	True	null	null	null	null	null	null	null	999	False	False	False	False		False	False	null	null	null	null	null	null	null	null	20.22	nist_urine_pos_1_p1-a1_1_4048	71.05891:2343 72.06226:0 73.06562:0		1073	3	280	583	0.300241994857788	217	359.224806706111	410.339804825068
35	4.572	72.07962	-1	-1	Unknown	[M+H]+	similar chromatogram in higher mz_3055; similar chromatogram in higher mz_2809; similar chromatogram in higher mz_5105	0.833	False	null	null	null	null	null	null	null	999	False	False	False	False		False	False	null	null	null	null	null	null	null	null	37.33	nist_urine_pos_3_p1-a1_1_4050	72.07962:5729 73.08297:0 74.08633:0		24543	18500	20761	20939	19686	19247	20612.7132161458	2133.48980951637
36	4.572	72.07962	0.8282	195.4259	Unknown	[M+H]+	similar chromatogram in higher mz_3055; similar chromatogram in higher mz_2809; similar chromatogram in higher mz_5105	0.833	False	null	null	null	null	null	null	null	999	False	False	False	False		False	False	null	null	null	null	null	null	null	null	37.33	nist_urine_pos_3_p1-a1_1_4050	72.07962:1419 73.08297:0 74.08633:0		1600	1354	1488	1387	1320	820	1327.85543823242	269.026465691746
37	4.572	72.07962	0.8916	210.4038	Unknown	[M+H]+	similar chromatogram in higher mz_3055; similar chromatogram in higher mz_2809; similar chromatogram in higher mz_5105	0.833	False	null	null	null	null	null	null	null	999	False	False	False	False		False	False	null	null	null	null	null	null	null	null	37.33	nist_urine_pos_3_p1-a1_1_4050	72.07962:339 73.08297:0 74.08633:0		53	181	77	239	167	140	142.769355138143	68.6041032593614
38	4.221	74.07091	-1	-1	Unknown	[M+H]+	similar chromatogram in higher mz_852; similar chromatogram in higher mz_3337; similar chromatogram in higher mz_2903; similar chromatogram in higher mz_3920; similar chromatogram in higher mz_3168	1	False	null	null	null	null	null	null	null	999	False	False	False	False		False	False	null	null	null	null	null	null	null	null	8.48	nist_urine_pos_6_p1-a1_1_4053	74.07091:2041 75.07426:0 76.07762:0		4092	6827	5697	5281	4919	7124	5656.67810058594	1153.72511958697
39	4.221	74.07091	0.8992	211.39	Unknown	[M+H]+	similar chromatogram in higher mz_852; similar chromatogram in higher mz_3337; similar chromatogram in higher mz_2903; similar chromatogram in higher mz_3920; similar chromatogram in higher mz_3168	1	False	null	null	null	null	null	null	null	999	False	False	False	False		False	False	null	null	null	null	null	null	null	null	8.48	nist_urine_pos_6_p1-a1_1_4053	74.07227:627 75.07562:0 76.07898:0		154	243	280	315	257	146	232.563690185547	68.4283648900075
40	0.792	74.0967	-1	-1	Unknown	[M+H]+		0.833	False	null	null	null	null	null	null	null	999	False	False	False	False		False	False	null	null	null	null	null	null	null	null	26.65	nist_urine_pos_3_p1-a1_1_4050	74.0967:7051 75.10005:0 76.10341:0		21622	4966	29657	37805	27008	1249	20384.3204345703	14413.479321453
41	0.792	74.0967	0.8589	201.8978	Unknown	[M+H]+		0.833	False	null	null	null	null	null	null	null	999	False	False	False	False		False	False	null	null	null	null	null	null	null	null	26.65	nist_urine_pos_3_p1-a1_1_4050	74.0967:840 75.10005:0 76.10341:0		65	52	140	273	217	75	137.020919799805	90.7418384858949
42	0.792	74.0967	0.8764	206.0219	Unknown	[M+H]+		0.833	False	null	null	null	null	null	null	null	999	False	False	False	False		False	False	null	null	null	null	null	null	null	null	26.65	nist_urine_pos_3_p1-a1_1_4050	74.0967:1584 75.10005:0 76.10341:0		521	22	629	279	395	549	399.046387672424	222.177891808013
43	0.792	74.0967	0.899	211.3388	Unknown	[M+H]+		0.833	False	null	null	null	null	null	null	null	999	False	False	False	False		False	False	null	null	null	null	null	null	null	null	26.65	nist_urine_pos_3_p1-a1_1_4050	74.0967:1510 75.10005:0 76.10341:0		298	192	643	560	1085	546	553.926785786947	311.960311151985
44	0.792	74.0967	0.9178	215.7408	Unknown	[M+H]+		0.833	False	null	null	null	null	null	null	null	999	False	False	False	False		False	False	null	null	null	null	null	null	null	null	26.65	nist_urine_pos_3_p1-a1_1_4050	74.0967:964 75.10005:0 76.10341:0		106	24	43	418	379	315	214.174117406209	176.700937101999
45	3.12	76.03843	-1	-1	Unknown	[M+H]+		0.667	False	null	null	null	null	null	null	null	999	False	False	False	False		False	False	null	null	null	null	null	null	null	null	10.45	nist_urine_pos_1_p1-a1_1_4048	76.03843:1721 77.04178:0 78.04514:0		5677	4143	3161	5808	3822	5151	4626.87906901042	1077.43266090939
46	3.12	76.03843	0.6461	151.3526	Unknown	[M+H]+		0.667	False	null	null	null	null	null	null	null	999	False	False	False	False		False	False	null	null	null	null	null	null	null	null	10.45	nist_urine_pos_1_p1-a1_1_4048	76.04119:320 77.04454:0 78.0479:0		63	44	4.14659652709961	131	52	41	55.0512440999349	42.7957997182208
47	3.12	76.03843	0.6786	158.9606	Unknown	[M+H]+		0.667	False	null	null	null	null	null	null	null	999	False	False	False	False		False	False	null	null	null	null	null	null	null	null	10.45	nist_urine_pos_1_p1-a1_1_4048	76.04119:626 77.04454:0 78.0479:0		387	101	133	458	68	230	229.336668650309	160.720910302811
48	3.12	76.03843	0.7237	169.5242	Unknown	[M+H]+		0.667	False	null	null	null	null	null	null	null	999	False	False	False	False		False	False	null	null	null	null	null	null	null	null	10.45	nist_urine_pos_1_p1-a1_1_4048	76.04119:210 77.04454:0 78.0479:0		45	4.35388107299805	53	53	4.35388107299805	44	32.3500690460205	25.3801837491771
49	3.12	76.03843	0.7367	172.5599	Unknown	[M+H]+		0.667	False	null	null	null	null	null	null	null	999	False	False	False	False		False	False	null	null	null	null	null	null	null	null	10.45	nist_urine_pos_1_p1-a1_1_4048	76.03844:291 77.04179:0 78.04515:0		53	21	46	139	3	98	59.9734056393305	50.3641074972032
50	3.163	77.03741	-1	-1	Unknown	[M+H]+	similar chromatogram in higher mz_832; similar chromatogram in higher mz_1706; similar chromatogram in higher mz_562; similar chromatogram in higher mz_660; similar chromatogram in higher mz_321; similar chromatogram in higher mz_559; similar chromatogram in higher mz_1351; similar chromatogram in higher mz_3578; similar chromatogram in higher mz_895; similar chromatogram in higher mz_136	1	True	null	null	null	null	null	null	null	999	False	False	False	False		False	False	null	null	null	null	null	null	null	null	55.98	nist_urine_pos_3_p1-a1_1_4050	77.03741:10779 78.04076:0 79.04412:0		43589	50494	41660	45066	40106	39876	43465.203125	3985.08769385749
51	3.163	77.03741	0.4685	109.5482	Unknown	[M+H]+	similar chromatogram in higher mz_832; similar chromatogram in higher mz_1706; similar chromatogram in higher mz_562; similar chromatogram in higher mz_660; similar chromatogram in higher mz_321; similar chromatogram in higher mz_559; similar chromatogram in higher mz_1351; similar chromatogram in higher mz_3578; similar chromatogram in higher mz_895; similar chromatogram in higher mz_136	1	True	null	null	null	null	null	null	null	999	False	False	False	False		False	False	null	null	null	null	null	null	null	null	55.98	nist_urine_pos_3_p1-a1_1_4050	77.03879:595 78.04214:0 79.0455:0	16.09037:56 18.70135:56 28.82179:56 39.70679:56 41.20848:56 49.82064:56 67.46148:56	129	185	159	99	72	404	174.764607747396	119.395856242428
52	3.163	77.03741	0.5026	117.5242	Unknown	[M+H]+	similar chromatogram in higher mz_832; similar chromatogram in higher mz_1706; similar chromatogram in higher mz_562; similar chromatogram in higher mz_660; similar chromatogram in higher mz_321; similar chromatogram in higher mz_559; similar chromatogram in higher mz_1351; similar chromatogram in higher mz_3578; similar chromatogram in higher mz_895; similar chromatogram in higher mz_136	1	True	null	null	null	null	null	null	null	999	False	False	False	False		False	False	null	null	null	null	null	null	null	null	55.98	nist_urine_pos_3_p1-a1_1_4050	77.03741:1828 78.04076:0 79.04412:0	25.21979:48 51.02229:1513 60.94275:48	828	552	732	476	1416	153	692.80982208252	424.492023850399
53	3.163	77.03741	0.5409	126.4828	Unknown	[M+H]+	similar chromatogram in higher mz_832; similar chromatogram in higher mz_1706; similar chromatogram in higher mz_562; similar chromatogram in higher mz_660; similar chromatogram in higher mz_321; similar chromatogram in higher mz_559; similar chromatogram in higher mz_1351; similar chromatogram in higher mz_3578; similar chromatogram in higher mz_895; similar chromatogram in higher mz_136	1	True	null	null	null	null	null	null	null	999	False	False	False	False		False	False	null	null	null	null	null	null	null	null	55.98	nist_urine_pos_3_p1-a1_1_4050	77.03741:3480 78.04076:0 79.04412:0	50.01453:1318 51.32805:46 70.44866:46	2902	743	2055	2583	1451	2672	2067.75168863932	832.070749429083
54	3.163	77.03741	0.5631	131.6832	Unknown	[M+H]+	similar chromatogram in higher mz_832; similar chromatogram in higher mz_1706; similar chromatogram in higher mz_562; similar chromatogram in higher mz_660; similar chromatogram in higher mz_321; similar chromatogram in higher mz_559; similar chromatogram in higher mz_1351; similar chromatogram in higher mz_3578; similar chromatogram in higher mz_895; similar chromatogram in higher mz_136	1	True	null	null	null	null	null	null	null	999	False	False	False	False		False	False	null	null	null	null	null	null	null	null	55.98	nist_urine_pos_3_p1-a1_1_4050	77.03879:896 78.04214:0 79.0455:0		37	322	239	292	388	105	230.469886779785	134.23101033789
55	3.163	77.03741	0.5886	137.6454	Unknown	[M+H]+	similar chromatogram in higher mz_832; similar chromatogram in higher mz_1706; similar chromatogram in higher mz_562; similar chromatogram in higher mz_660; similar chromatogram in higher mz_321; similar chromatogram in higher mz_559; similar chromatogram in higher mz_1351; similar chromatogram in higher mz_3578; similar chromatogram in higher mz_895; similar chromatogram in higher mz_136	1	True	null	null	null	null	null	null	null	999	False	False	False	False		False	False	null	null	null	null	null	null	null	null	55.98	nist_urine_pos_3_p1-a1_1_4050	77.03879:492 78.04214:0 79.0455:0		33	58	45	128	114	122	83.4755242665609	42.5772049660273
56	3.163	77.03741	0.6445	150.7139	Unknown	[M+H]+	similar chromatogram in higher mz_832; similar chromatogram in higher mz_1706; similar chromatogram in higher mz_562; similar chromatogram in higher mz_660; similar chromatogram in higher mz_321; similar chromatogram in higher mz_559; similar chromatogram in higher mz_1351; similar chromatogram in higher mz_3578; similar chromatogram in higher mz_895; similar chromatogram in higher mz_136	1	True	null	null	null	null	null	null	null	999	False	False	False	False		False	False	null	null	null	null	null	null	null	null	55.98	nist_urine_pos_3_p1-a1_1_4050	77.03879:1014 78.04214:0 79.0455:0	46.11934:55 50.9626:55 53.97372:55 56.11732:55 66.75862:55	538	524	325	291	420	524	437.164855957031	108.979059366067
57	0.453	77.03879	-1	-1	Unknown	[M+H]+	similar chromatogram in higher mz_3828; similar chromatogram in higher mz_133; similar chromatogram in higher mz_2387; similar chromatogram in higher mz_5443; similar chromatogram in higher mz_1260; similar chromatogram in higher mz_3690; similar chromatogram in higher mz_3482; similar chromatogram in higher mz_4605; similar chromatogram in higher mz_5242; similar chromatogram in higher mz_2576; …	1	False	null	null	null	null	null	null	null	999	False	False	False	False		False	False	null	null	null	null	null	null	null	null	27.52	nist_urine_pos_4_p1-a1_1_4051	77.03879:5399 78.04214:0 79.0455:0		15697	16118	14188	18498	17191	14588	16046.6845703125	1614.24389775863
58	0.453	77.03879	0.4879	114.0879	Unknown	[M+H]+	similar chromatogram in higher mz_3828; similar chromatogram in higher mz_133; similar chromatogram in higher mz_2387; similar chromatogram in higher mz_5443; similar chromatogram in higher mz_1260; similar chromatogram in higher mz_3690; similar chromatogram in higher mz_3482; similar chromatogram in higher mz_4605; similar chromatogram in higher mz_5242; similar chromatogram in higher mz_2576; …	1	False	null	null	null	null	null	null	null	999	False	False	False	False		False	False	null	null	null	null	null	null	null	null	27.52	nist_urine_pos_4_p1-a1_1_4051	77.03879:214 78.04214:0 79.0455:0		55	105	60	158	53	121	92.1753234863281	43.146328139055
59	0.453	77.03879	0.5164	120.7661	Unknown	[M+H]+	similar chromatogram in higher mz_3828; similar chromatogram in higher mz_133; similar chromatogram in higher mz_2387; similar chromatogram in higher mz_5443; similar chromatogram in higher mz_1260; similar chromatogram in higher mz_3690; similar chromatogram in higher mz_3482; similar chromatogram in higher mz_4605; similar chromatogram in higher mz_5242; similar chromatogram in higher mz_2576; …	1	False	null	null	null	null	null	null	null	999	False	False	False	False		False	False	null	null	null	null	null	null	null	null	27.52	nist_urine_pos_4_p1-a1_1_4051	77.03879:479 78.04214:0 79.0455:0		363	143	137	110	258	95	184.409268697103	104.698255047803
60	0.453	77.03879	0.5455	127.5572	Unknown	[M+H]+	similar chromatogram in higher mz_3828; similar chromatogram in higher mz_133; similar chromatogram in higher mz_2387; similar chromatogram in higher mz_5443; similar chromatogram in higher mz_1260; similar chromatogram in higher mz_3690; similar chromatogram in higher mz_3482; similar chromatogram in higher mz_4605; similar chromatogram in higher mz_5242; similar chromatogram in higher mz_2576; …	1	False	null	null	null	null	null	null	null	999	False	False	False	False		False	False	null	null	null	null	null	null	null	null	27.52	nist_urine_pos_4_p1-a1_1_4051	77.03879:376 78.04214:0 79.0455:0		144	102	621	59	167	130	203.832549413045	207.731698309053
61	0.453	77.03879	0.5683	132.8975	Unknown	[M+H]+	similar chromatogram in higher mz_3828; similar chromatogram in higher mz_133; similar chromatogram in higher mz_2387; similar chromatogram in higher mz_5443; similar chromatogram in higher mz_1260; similar chromatogram in higher mz_3690; similar chromatogram in higher mz_3482; similar chromatogram in higher mz_4605; similar chromatogram in higher mz_5242; similar chromatogram in higher mz_2576; …	1	False	null	null	null	null	null	null	null	999	False	False	False	False		False	False	null	null	null	null	null	null	null	null	27.52	nist_urine_pos_4_p1-a1_1_4051	77.03879:881 78.04214:0 79.0455:0		484	384	164	292	183	312	303.030471801758	121.152129590235
62	0.453	77.03879	0.5904	138.0584	Unknown	[M+H]+	similar chromatogram in higher mz_3828; similar chromatogram in higher mz_133; similar chromatogram in higher mz_2387; similar chromatogram in higher mz_5443; similar chromatogram in higher mz_1260; similar chromatogram in higher mz_3690; similar chromatogram in higher mz_3482; similar chromatogram in higher mz_4605; similar chromatogram in higher mz_5242; similar chromatogram in higher mz_2576; …	1	False	null	null	null	null	null	null	null	999	False	False	False	False		False	False	null	null	null	null	null	null	null	null	27.52	nist_urine_pos_4_p1-a1_1_4051	77.03879:1172 78.04214:0 79.0455:0		472	74	60	45	875	510	339.21315129598	337.119498862933
63	0.658	77.03879	-1	-1	Unknown	[M+H]+		0.5	False	null	null	null	null	null	null	null	999	False	False	False	False		False	False	null	null	null	null	null	null	null	null	9.07	nist_urine_pos_1_p1-a1_1_4048	77.03879:2946 78.04214:0 79.0455:0		10837	7740	8742	13610	7266	3457	8608.65356445313	3437.80050217259
64	0.658	77.03879	0.6075	142.0677	Unknown	[M+H]+		0.5	False	null	null	null	null	null	null	null	999	False	False	False	False		False	False	null	null	null	null	null	null	null	null	9.07	nist_urine_pos_1_p1-a1_1_4048	77.03879:810 78.04214:0 79.0455:0		423	75	303	1224	795	1058	646.35345586141	451.476620892534
65	4.887	77.03879	-1	-1	Unknown	[M+H]+	similar chromatogram in higher mz_3089; similar chromatogram in higher mz_1206; similar chromatogram in higher mz_939; similar chromatogram in higher mz_1257; similar chromatogram in higher mz_1570; similar chromatogram in higher mz_4148	0.5	False	null	null	null	null	null	null	null	999	False	False	False	False		False	False	null	null	null	null	null	null	null	null	9.19	nist_urine_pos_2_p1-a1_1_4049	77.03879:1948 78.04214:0 79.0455:0		2152	5759	1988	3889	6585	6136	4418.07051595052	2037.72646068808
66	4.887	77.03879	0.5452	127.4898	Unknown	[M+H]+	similar chromatogram in higher mz_3089; similar chromatogram in higher mz_1206; similar chromatogram in higher mz_939; similar chromatogram in higher mz_1257; similar chromatogram in higher mz_1570; similar chromatogram in higher mz_4148	0.5	False	null	null	null	null	null	null	null	999	False	False	False	False		False	False	null	null	null	null	null	null	null	null	9.19	nist_urine_pos_2_p1-a1_1_4049	77.03741:1392 78.04076:0 79.04412:0		54	97	550	383	60	96	206.583030700684	208.814736090435
67	1.329	78.03314	-1	-1	Unknown	[M+H]+		0.833	True	null	null	null	null	null	null	null	999	False	False	False	False		False	False	null	null	null	null	null	null	null	null	10.09	nist_urine_pos_2_p1-a1_1_4049	78.03314:2389 79.03649:0 80.03985:0		5317	9316	6172	11984	8706	8375	8311.82804361979	2374.87783734432
68	1.329	78.03314	0.4685	109.3618	Unknown	[M+H]+		0.833	True	null	null	null	null	null	null	null	999	False	False	False	False		False	False	null	null	null	null	null	null	null	null	10.09	nist_urine_pos_2_p1-a1_1_4049	78.03314:185 79.03649:0 80.03985:0	16.40761:69 17.01362:69 21.71165:69 27.77228:69 55.09648:69 73.65478:69	342	68	48	41	71	50	103.539431889852	117.38781725716
69	1.329	78.03314	0.4867	113.6199	Unknown	[M+H]+		0.833	True	null	null	null	null	null	null	null	999	False	False	False	False		False	False	null	null	null	null	null	null	null	null	10.09	nist_urine_pos_2_p1-a1_1_4049	78.03454:672 79.03789:0 80.04125:0		62	59	347	163	147	174	158.885692596436	105.131173964669
70	1.329	78.03314	0.5017	117.1139	Unknown	[M+H]+		0.833	True	null	null	null	null	null	null	null	999	False	False	False	False		False	False	null	null	null	null	null	null	null	null	10.09	nist_urine_pos_2_p1-a1_1_4049	78.03314:679 79.03649:0 80.03985:0		148	222	112	284	301	318	230.986297607422	85.6571690932317
71	1.329	78.03314	0.5155	120.3509	Unknown	[M+H]+		0.833	True	null	null	null	null	null	null	null	999	False	False	False	False		False	False	null	null	null	null	null	null	null	null	10.09	nist_urine_pos_2_p1-a1_1_4049	78.03314:847 79.03649:0 80.03985:0		210	342	343	400	176	162	272.172185262044	101.584557052085
72	1.329	78.03314	0.5313	124.0201	Unknown	[M+H]+		0.833	True	null	null	null	null	null	null	null	999	False	False	False	False		False	False	null	null	null	null	null	null	null	null	10.09	nist_urine_pos_2_p1-a1_1_4049	78.0429:321 79.04625:0 80.04961:0		188	50	108	141	83	69	106.514847437541	50.9667901330846
73	1.329	78.03314	0.5526	128.9902	Unknown	[M+H]+		0.833	True	null	null	null	null	null	null	null	999	False	False	False	False		False	False	null	null	null	null	null	null	null	null	10.09	nist_urine_pos_2_p1-a1_1_4049	78.03454:576 79.03789:0 80.04125:0		291	79	112	96	106	299	163.970602671305	102.413961607662
74	1.329	78.03314	0.5755	134.3431	Unknown	[M+H]+		0.833	True	null	null	null	null	null	null	null	999	False	False	False	False		False	False	null	null	null	null	null	null	null	null	10.09	nist_urine_pos_2_p1-a1_1_4049	78.0429:284 79.04625:0 80.04961:0		222	62	566	564	73	56	257.177576065063	246.211367531121
75	1.329	78.03314	0.6131	143.1253	Unknown	[M+H]+		0.833	True	null	null	null	null	null	null	null	999	False	False	False	False		False	False	null	null	null	null	null	null	null	null	10.09	nist_urine_pos_2_p1-a1_1_4049	78.03314:887 79.03649:0 80.03985:0		15	616	107	68	114	69	164.836098194122	224.024868656212
76	1.329	78.03314	0.6328	147.7167	Unknown	[M+H]+		0.833	True	null	null	null	null	null	null	null	999	False	False	False	False		False	False	null	null	null	null	null	null	null	null	10.09	nist_urine_pos_2_p1-a1_1_4049	78.0429:552 79.04625:0 80.04961:0		194	47	50	39	202	169	116.997055689494	79.2665337805794
77	4.673	78.03454	-1	-1	Unknown	[M+H]+		1	True	null	null	null	null	null	null	null	999	False	False	False	False		False	False	null	null	null	null	null	null	null	null	15.2	nist_urine_pos_6_p1-a1_1_4053	78.03454:3675 79.03789:0 80.04125:0		13317	14450	14445	10717	10538	14090	12926.1043294271	1828.63683730806
78	4.673	78.03454	0.4857	113.3753	Unknown	[M+H]+		1	True	null	null	null	null	null	null	null	999	False	False	False	False		False	False	null	null	null	null	null	null	null	null	15.2	nist_urine_pos_6_p1-a1_1_4053	78.03314:184 79.03649:0 80.03985:0	47.41902:38 51.20383:38 58.79504:38 58.9112:38 59.48882:38	98	79	93	404	98	194	160.941735585531	125.848251922174
79	4.673	78.03454	0.4997	116.6595	Unknown	[M+H]+		1	True	null	null	null	null	null	null	null	999	False	False	False	False		False	False	null	null	null	null	null	null	null	null	15.2	nist_urine_pos_6_p1-a1_1_4053	78.03314:276 79.03649:0 80.03985:0	25.55036:58 27.96461:58 45.02273:58 53.2301:58	134	111	74	207	42	163	121.773728052775	59.7726970887025
80	4.673	78.03454	0.5238	122.2824	Unknown	[M+H]+		1	True	null	null	null	null	null	null	null	999	False	False	False	False		False	False	null	null	null	null	null	null	null	null	15.2	nist_urine_pos_6_p1-a1_1_4053	78.02339:383 79.02674:0 80.0301:0		113	118	59	191	159	104	123.941858927409	45.9867985567078
81	4.673	78.03454	0.5384	125.6803	Unknown	[M+H]+		1	True	null	null	null	null	null	null	null	999	False	False	False	False		False	False	null	null	null	null	null	null	null	null	15.2	nist_urine_pos_6_p1-a1_1_4053	78.03315:566 79.0365:0 80.03986:0		195	215	86	139	75	71	130.202725728353	63.2773935534405
82	4.673	78.03454	0.5626	131.3333	Unknown	[M+H]+		1	True	null	null	null	null	null	null	null	999	False	False	False	False		False	False	null	null	null	null	null	null	null	null	15.2	nist_urine_pos_6_p1-a1_1_4053	78.02339:941 79.02674:0 80.0301:0	50.01119:188 50.01342:187	614	677	419	744	504	502	576.662104288737	122.589376147133
83	4.673	78.03454	0.5719	133.5072	Unknown	[M+H]+		1	True	null	null	null	null	null	null	null	999	False	False	False	False		False	False	null	null	null	null	null	null	null	null	15.2	nist_urine_pos_6_p1-a1_1_4053	78.03314:1013 79.03649:0 80.03985:0		440	287	454	4026	304	293	967.22563680013	1500.5079135147
84	4.673	78.03454	0.5798	135.3453	Unknown	[M+H]+		1	True	null	null	null	null	null	null	null	999	False	False	False	False		False	False	null	null	null	null	null	null	null	null	15.2	nist_urine_pos_6_p1-a1_1_4053	78.03454:1233 79.03789:0 80.04125:0		86	1610	273	98	193	397	442.9364306132	583.384294689972
85	3.581	78.03454	-1	-1	Unknown	[M+H]+		0.667	False	null	null	null	null	null	null	null	999	False	False	False	False		False	False	null	null	null	null	null	null	null	null	9.26	nist_urine_pos_6_p1-a1_1_4053	78.03454:1930 79.03789:0 80.04125:0		7142	5322	7441	4620	7105	6966	6432.53898111979	1164.00884848757
86	3.581	78.03454	0.5065	118.2493	Unknown	[M+H]+		0.667	False	null	null	null	null	null	null	null	999	False	False	False	False		False	False	null	null	null	null	null	null	null	null	9.26	nist_urine_pos_6_p1-a1_1_4053	78.03314:666 79.03649:0 80.03985:0		265	68	40	635	48	120	195.876707077026	230.697214495796
87	3.581	78.03454	0.5258	122.7443	Unknown	[M+H]+		0.667	False	null	null	null	null	null	null	null	999	False	False	False	False		False	False	null	null	null	null	null	null	null	null	9.26	nist_urine_pos_6_p1-a1_1_4053	78.03454:495 79.03789:0 80.04125:0		148	151	128	220	335	69	175.047794342041	92.1870006558583
88	3.581	78.03454	0.5604	130.8313	Unknown	[M+H]+		0.667	False	null	null	null	null	null	null	null	999	False	False	False	False		False	False	null	null	null	null	null	null	null	null	9.26	nist_urine_pos_6_p1-a1_1_4053	78.03454:1163 79.03789:0 80.04125:0		211	279	583	3298	4414	364	1524.7366587321	1844.35672972617
89	0.452	79.05351	-1	-1	Unknown	[M+H]+	similar chromatogram in higher mz_318; similar chromatogram in higher mz_4498; similar chromatogram in higher mz_2743; similar chromatogram in higher mz_245; similar chromatogram in higher mz_310; similar chromatogram in higher mz_3173; similar chromatogram in higher mz_3788; similar chromatogram in higher mz_1818; similar chromatogram in higher mz_4350; similar chromatogram in higher mz_2196; si…	1	True	null	null	null	null	null	null	null	999	False	False	False	False		False	False	null	null	null	null	null	null	null	null	20.73	nist_urine_pos_1_p1-a1_1_4048	79.05351:4381 80.05686:0 81.06022:0		13827	13676	13271	12677	14695	11930	13346.0022786458	961.107177983634
90	0.452	79.05351	0.4811	112.1221	Unknown	[M+H]+	similar chromatogram in higher mz_318; similar chromatogram in higher mz_4498; similar chromatogram in higher mz_2743; similar chromatogram in higher mz_245; similar chromatogram in higher mz_310; similar chromatogram in higher mz_3173; similar chromatogram in higher mz_3788; similar chromatogram in higher mz_1818; similar chromatogram in higher mz_4350; similar chromatogram in higher mz_2196; si…	1	True	null	null	null	null	null	null	null	999	False	False	False	False		False	False	null	null	null	null	null	null	null	null	20.73	nist_urine_pos_1_p1-a1_1_4048	79.05491:237 80.05826:0 81.06162:0		223	73	126	65	195	254	156.002435048421	79.6184635921119
91	0.452	79.05351	0.5114	119.1806	Unknown	[M+H]+	similar chromatogram in higher mz_318; similar chromatogram in higher mz_4498; similar chromatogram in higher mz_2743; similar chromatogram in higher mz_245; similar chromatogram in higher mz_310; similar chromatogram in higher mz_3173; similar chromatogram in higher mz_3788; similar chromatogram in higher mz_1818; similar chromatogram in higher mz_4350; similar chromatogram in higher mz_2196; si…	1	True	null	null	null	null	null	null	null	999	False	False	False	False		False	False	null	null	null	null	null	null	null	null	20.73	nist_urine_pos_1_p1-a1_1_4048	79.05351:295 80.05686:0 81.06022:0		143	91	126	78	255	91	130.706859588623	65.8171479350381
92	0.452	79.05351	0.5308	123.7079	Unknown	[M+H]+	similar chromatogram in higher mz_318; similar chromatogram in higher mz_4498; similar chromatogram in higher mz_2743; similar chromatogram in higher mz_245; similar chromatogram in higher mz_310; similar chromatogram in higher mz_3173; similar chromatogram in higher mz_3788; similar chromatogram in higher mz_1818; similar chromatogram in higher mz_4350; similar chromatogram in higher mz_2196; si…	1	True	null	null	null	null	null	null	null	999	False	False	False	False		False	False	null	null	null	null	null	null	null	null	20.73	nist_urine_pos_1_p1-a1_1_4048	79.05351:548 80.05686:0 81.06022:0		272	56	83	50	84	134	113.326382954915	83.2619565261237
93	0.452	79.05351	0.5567	129.7308	Unknown	[M+H]+	similar chromatogram in higher mz_318; similar chromatogram in higher mz_4498; similar chromatogram in higher mz_2743; similar chromatogram in higher mz_245; similar chromatogram in higher mz_310; similar chromatogram in higher mz_3173; similar chromatogram in higher mz_3788; similar chromatogram in higher mz_1818; similar chromatogram in higher mz_4350; similar chromatogram in higher mz_2196; si…	1	True	null	null	null	null	null	null	null	999	False	False	False	False		False	False	null	null	null	null	null	null	null	null	20.73	nist_urine_pos_1_p1-a1_1_4048	79.05491:472 80.05826:0 81.06162:0		144	132	108	143	130	819	246.038182576497	281.114464889038
94	0.452	79.05351	0.5798	135.1147	Unknown	[M+H]+	similar chromatogram in higher mz_318; similar chromatogram in higher mz_4498; similar chromatogram in higher mz_2743; similar chromatogram in higher mz_245; similar chromatogram in higher mz_310; similar chromatogram in higher mz_3173; similar chromatogram in higher mz_3788; similar chromatogram in higher mz_1818; similar chromatogram in higher mz_4350; similar chromatogram in higher mz_2196; si…	1	True	null	null	null	null	null	null	null	999	False	False	False	False		False	False	null	null	null	null	null	null	null	null	20.73	nist_urine_pos_1_p1-a1_1_4048	79.05491:1338 80.05826:0 81.06162:0	30.55057:80 53.46048:80	763	996	524	753	505	591	688.719085693359	186.876700644078
95	0.452	79.05351	0.5955	138.78	Unknown	[M+H]+	similar chromatogram in higher mz_318; similar chromatogram in higher mz_4498; similar chromatogram in higher mz_2743; similar chromatogram in higher mz_245; similar chromatogram in higher mz_310; similar chromatogram in higher mz_3173; similar chromatogram in higher mz_3788; similar chromatogram in higher mz_1818; similar chromatogram in higher mz_4350; similar chromatogram in higher mz_2196; si…	1	True	null	null	null	null	null	null	null	999	False	False	False	False		False	False	null	null	null	null	null	null	null	null	20.73	nist_urine_pos_1_p1-a1_1_4048	79.05491:366 80.05826:0 81.06162:0		95	166	524	867	101	118	311.704297383626	317.205313095527
96	0.452	79.05351	0.6328	147.4646	Unknown	[M+H]+	similar chromatogram in higher mz_318; similar chromatogram in higher mz_4498; similar chromatogram in higher mz_2743; similar chromatogram in higher mz_245; similar chromatogram in higher mz_310; similar chromatogram in higher mz_3173; similar chromatogram in higher mz_3788; similar chromatogram in higher mz_1818; similar chromatogram in higher mz_4350; similar chromatogram in higher mz_2196; si…	1	True	null	null	null	null	null	null	null	999	False	False	False	False		False	False	null	null	null	null	null	null	null	null	20.73	nist_urine_pos_1_p1-a1_1_4048	79.05351:234 80.05686:0 81.06022:0		62	44	60	118	28	114	70.8686221440633	37.1136361914991
97	3.187	79.05351	-1	-1	Unknown	[M+H]+	similar chromatogram in higher mz_162; similar chromatogram in higher mz_418; similar chromatogram in higher mz_813; similar chromatogram in higher mz_941; similar chromatogram in higher mz_1460; similar chromatogram in higher mz_2053; similar chromatogram in higher mz_4532; similar chromatogram in higher mz_5278	1	True	null	null	null	null	null	null	null	999	False	False	False	False		False	False	null	null	null	null	null	null	null	null	18.8	nist_urine_pos_6_p1-a1_1_4053	79.05351:4899 80.05686:0 81.06022:0		17433	12815	19064	13765	13240	18790	15851.1219075521	2892.99114492378
98	3.187	79.05351	0.4857	113.1933	Unknown	[M+H]+	similar chromatogram in higher mz_162; similar chromatogram in higher mz_418; similar chromatogram in higher mz_813; similar chromatogram in higher mz_941; similar chromatogram in higher mz_1460; similar chromatogram in higher mz_2053; similar chromatogram in higher mz_4532; similar chromatogram in higher mz_5278	1	True	null	null	null	null	null	null	null	999	False	False	False	False		False	False	null	null	null	null	null	null	null	null	18.8	nist_urine_pos_6_p1-a1_1_4053	79.05351:633 80.05686:0 81.06022:0		204	4.42871513366699	124	44	55	185	101.947353363037	81.9957823738727
99	3.187	79.05351	0.5209	121.4033	Unknown	[M+H]+	similar chromatogram in higher mz_162; similar chromatogram in higher mz_418; similar chromatogram in higher mz_813; similar chromatogram in higher mz_941; similar chromatogram in higher mz_1460; similar chromatogram in higher mz_2053; similar chromatogram in higher mz_4532; similar chromatogram in higher mz_5278	1	True	null	null	null	null	null	null	null	999	False	False	False	False		False	False	null	null	null	null	null	null	null	null	18.8	nist_urine_pos_6_p1-a1_1_4053	79.05351:718 80.05686:0 81.06022:0		118	325	244	87	144	67	164.411975860596	100.252086398408
100	3.187	79.05351	0.5409	126.052	Unknown	[M+H]+	similar chromatogram in higher mz_162; similar chromatogram in higher mz_418; similar chromatogram in higher mz_813; similar chromatogram in higher mz_941; similar chromatogram in higher mz_1460; similar chromatogram in higher mz_2053; similar chromatogram in higher mz_4532; similar chromatogram in higher mz_5278	1	True	null	null	null	null	null	null	null	999	False	False	False	False		False	False	null	null	null	null	null	null	null	null	18.8	nist_urine_pos_6_p1-a1_1_4053	79.05351:564 80.05686:0 81.06022:0		231	381	233	180	94	351	245.000494639079	106.985827570639
101	3.187	79.05351	0.5576	129.9401	Unknown	[M+H]+	similar chromatogram in higher mz_162; similar chromatogram in higher mz_418; similar chromatogram in higher mz_813; similar chromatogram in higher mz_941; similar chromatogram in higher mz_1460; similar chromatogram in higher mz_2053; similar chromatogram in higher mz_4532; similar chromatogram in higher mz_5278	1	True	null	null	null	null	null	null	null	999	False	False	False	False		False	False	null	null	null	null	null	null	null	null	18.8	nist_urine_pos_6_p1-a1_1_4053	79.05351:1448 80.05686:0 81.06022:0	28.96761:55 38.95507:55 48.12868:55 51.52485:55	928	122	270	875	189	734	519.58376566569	365.679647949543
102	3.187	79.05351	0.5739	133.7383	Unknown	[M+H]+	similar chromatogram in higher mz_162; similar chromatogram in higher mz_418; similar chromatogram in higher mz_813; similar chromatogram in higher mz_941; similar chromatogram in higher mz_1460; similar chromatogram in higher mz_2053; similar chromatogram in higher mz_4532; similar chromatogram in higher mz_5278	1	True	null	null	null	null	null	null	null	999	False	False	False	False		False	False	null	null	null	null	null	null	null	null	18.8	nist_urine_pos_6_p1-a1_1_4053	79.05351:444 80.05686:0 81.06022:0		50	124	131	121	193	133	125.40403175354	45.6342138890179
103	3.187	79.05351	0.5992	139.6376	Unknown	[M+H]+	similar chromatogram in higher mz_162; similar chromatogram in higher mz_418; similar chromatogram in higher mz_813; similar chromatogram in higher mz_941; similar chromatogram in higher mz_1460; similar chromatogram in higher mz_2053; similar chromatogram in higher mz_4532; similar chromatogram in higher mz_5278	1	True	null	null	null	null	null	null	null	999	False	False	False	False		False	False	null	null	null	null	null	null	null	null	18.8	nist_urine_pos_6_p1-a1_1_4053	79.05351:400 80.05686:0 81.06022:0		73	118	75	21	105	95	81.014539082845	34.3138425535222
104	3.187	79.05351	0.6185	144.143	Unknown	[M+H]+	similar chromatogram in higher mz_162; similar chromatogram in higher mz_418; similar chromatogram in higher mz_813; similar chromatogram in higher mz_941; similar chromatogram in higher mz_1460; similar chromatogram in higher mz_2053; similar chromatogram in higher mz_4532; similar chromatogram in higher mz_5278	1	True	null	null	null	null	null	null	null	999	False	False	False	False		False	False	null	null	null	null	null	null	null	null	18.8	nist_urine_pos_6_p1-a1_1_4053	79.05351:806 80.05686:0 81.06022:0		57	72	65	229	269	109	133.388779322306	92.1104113228929
105	3.187	79.05351	0.652	151.9402	Unknown	[M+H]+	similar chromatogram in higher mz_162; similar chromatogram in higher mz_418; similar chromatogram in higher mz_813; similar chromatogram in higher mz_941; similar chromatogram in higher mz_1460; similar chromatogram in higher mz_2053; similar chromatogram in higher mz_4532; similar chromatogram in higher mz_5278	1	True	null	null	null	null	null	null	null	999	False	False	False	False		False	False	null	null	null	null	null	null	null	null	18.8	nist_urine_pos_6_p1-a1_1_4053	79.05351:268 80.05686:0 81.06022:0		65	5.07755470275879	86	51	5.07755470275879	54	42.5508104960124	35.2370897733927
106	3.187	79.05351	0.7285	169.7614	Unknown	[M+H]+	similar chromatogram in higher mz_162; similar chromatogram in higher mz_418; similar chromatogram in higher mz_813; similar chromatogram in higher mz_941; similar chromatogram in higher mz_1460; similar chromatogram in higher mz_2053; similar chromatogram in higher mz_4532; similar chromatogram in higher mz_5278	1	True	null	null	null	null	null	null	null	999	False	False	False	False		False	False	null	null	null	null	null	null	null	null	18.8	nist_urine_pos_6_p1-a1_1_4053	79.05491:530 80.05826:0 81.06162:0		81	30	210	135	67	47	94.9345903396606	66.6135818636594
107	3.187	79.05351	0.9031	210.4593	Unknown	[M+H]+	similar chromatogram in higher mz_162; similar chromatogram in higher mz_418; similar chromatogram in higher mz_813; similar chromatogram in higher mz_941; similar chromatogram in higher mz_1460; similar chromatogram in higher mz_2053; similar chromatogram in higher mz_4532; similar chromatogram in higher mz_5278	1	True	null	null	null	null	null	null	null	999	False	False	False	False		False	False	null	null	null	null	null	null	null	null	18.8	nist_urine_pos_6_p1-a1_1_4053	79.05351:387 80.05686:0 81.06022:0		539	96	93	47	3470	97	723.451754887899	1357.75331015367
108	3.187	79.05351	0.9164	213.5622	Unknown	[M+H]+	similar chromatogram in higher mz_162; similar chromatogram in higher mz_418; similar chromatogram in higher mz_813; similar chromatogram in higher mz_941; similar chromatogram in higher mz_1460; similar chromatogram in higher mz_2053; similar chromatogram in higher mz_4532; similar chromatogram in higher mz_5278	1	True	null	null	null	null	null	null	null	999	False	False	False	False		False	False	null	null	null	null	null	null	null	null	18.8	nist_urine_pos_6_p1-a1_1_4053	79.05491:232 80.05826:0 81.06162:0		658	39	147	117	53	2128	523.477694829305	819.513249712799
109	4.938	80.04804	-1	-1	Unknown	[M+H]+		0.5	False	null	null	null	null	null	null	null	999	False	False	False	False		False	False	null	null	null	null	null	null	null	null	7.07	nist_urine_pos_5_p1-a1_1_4052	80.04804:1799 81.05139:0 82.05475:0		5489	2994	5946	3463	6491	4989	4895.33260091146	1391.25272283974
110	4.938	80.04804	0.4737	110.2168	Unknown	[M+H]+		0.5	False	null	null	null	null	null	null	null	999	False	False	False	False		False	False	null	null	null	null	null	null	null	null	7.07	nist_urine_pos_5_p1-a1_1_4052	80.04804:812 81.05139:0 82.05475:0		340	107	90	228	441	112	219.828142801921	144.701305669192
111	4.938	80.04804	0.5298	123.2558	Unknown	[M+H]+		0.5	False	null	null	null	null	null	null	null	999	False	False	False	False		False	False	null	null	null	null	null	null	null	null	7.07	nist_urine_pos_5_p1-a1_1_4052	80.04804:973 81.05139:0 82.05475:0		336	187	224	104	75	205	188.474636077881	93.0279122576593
112	4.938	80.04804	0.5694	132.4713	Unknown	[M+H]+		0.5	False	null	null	null	null	null	null	null	999	False	False	False	False		False	False	null	null	null	null	null	null	null	null	7.07	nist_urine_pos_5_p1-a1_1_4052	80.04804:342 81.05139:0 82.05475:0		56	238	65	169	111	196	139.233715057373	73.6323479745012
113	4.938	80.04804	0.5956	138.5749	Unknown	[M+H]+		0.5	False	null	null	null	null	null	null	null	999	False	False	False	False		False	False	null	null	null	null	null	null	null	null	7.07	nist_urine_pos_5_p1-a1_1_4052	80.04804:340 81.05139:0 82.05475:0		124	51	47	50	58	145	79.149684270223	43.6197659134287
114	7.502	80.97355	-1	-1	Unknown	[M+H]+		0.667	False	null	null	null	null	null	null	null	999	False	False	False	False		False	False	null	null	null	null	null	null	null	null	12.25	nist_urine_pos_2_p1-a1_1_4049	80.97355:1734 81.9769:0 82.98026:0		10820	10631	8832	6194	10250	7572	9049.9384765625	1868.80886234853
115	7.502	80.97355	0.6281	145.9311	Unknown	[M+H]+		0.667	False	null	null	null	null	null	null	null	999	False	False	False	False		False	False	null	null	null	null	null	null	null	null	12.25	nist_urine_pos_2_p1-a1_1_4049	80.97355:353 81.9769:0 82.98026:0		320	230	365	212	173	219	253.193247477214	73.2343145509547
116	2.101	81.04452	-1	-1	Unknown	[M+H]+		0.667	True	null	null	null	null	null	null	null	999	False	False	False	False		False	False	null	null	null	null	null	null	null	null	10.35	nist_urine_pos_4_p1-a1_1_4051	81.04452:4999 82.04787:0 83.05123:0		23490	24441	25642	28852	16587	13993	22167.2252604167	5685.60116460665
117	2.101	81.04452	0.4839	112.4152	Unknown	[M+H]+		0.667	True	null	null	null	null	null	null	null	999	False	False	False	False		False	False	null	null	null	null	null	null	null	null	10.35	nist_urine_pos_4_p1-a1_1_4051	81.04452:614 82.04787:0 83.05123:0	15.08425:55 31.37903:55 45.7783:55 76.64753:55	360	236	59	299	111	369	238.92703183492	129.587419129799
118	2.101	81.04452	0.5405	125.5628	Unknown	[M+H]+		0.667	True	null	null	null	null	null	null	null	999	False	False	False	False		False	False	null	null	null	null	null	null	null	null	10.35	nist_urine_pos_4_p1-a1_1_4051	81.04452:649 82.04787:0 83.05123:0		289	436	451	193	170	125	277.185745239258	139.396257973059
119	2.101	81.04452	0.5712	132.6843	Unknown	[M+H]+		0.667	True	null	null	null	null	null	null	null	999	False	False	False	False		False	False	null	null	null	null	null	null	null	null	10.35	nist_urine_pos_4_p1-a1_1_4051	81.04452:1051 82.04787:0 83.05123:0		312	363	872	524	279	328	446.271697998047	225.509723433636
120	2.101	81.04452	0.6198	143.9699	Unknown	[M+H]+		0.667	True	null	null	null	null	null	null	null	999	False	False	False	False		False	False	null	null	null	null	null	null	null	null	10.35	nist_urine_pos_4_p1-a1_1_4051	81.04452:3433 82.04787:0 83.05123:0	28.72112:57 71.19592:57	2234	1467	928	1906	1597	1756	1647.76869710286	441.78935891857
121	4.977	82.06432	-1	-1	Unknown	[M+H]+		1	True	null	null	null	null	null	null	null	999	False	False	False	False		False	False	null	null	null	null	null	null	null	null	55.55	nist_urine_pos_4_p1-a1_1_4051	82.06432:14662 83.06767:0 84.07103:0		64298	63656	49165	72981	61053	39719	58478.6276041667	11969.2908807773
122	4.977	82.06432	0.4784	110.9538	Unknown	[M+H]+		1	True	null	null	null	null	null	null	null	999	False	False	False	False		False	False	null	null	null	null	null	null	null	null	55.55	nist_urine_pos_4_p1-a1_1_4051	82.06432:971 83.06767:0 84.07103:0	23.08415:57 24.65274:57 29.74006:57 37.41142:57 56.58142:57 73.32488:57	680	288	262	470	343	633	446.19248453776	178.741588375772
123	4.977	82.06432	0.5092	118.1064	Unknown	[M+H]+		1	True	null	null	null	null	null	null	null	999	False	False	False	False		False	False	null	null	null	null	null	null	null	null	55.55	nist_urine_pos_4_p1-a1_1_4051	82.06432:1242 83.06767:0 84.07103:0		404	503	825	439	392	678	540.185022989909	174.316019114745
124	4.977	82.06432	0.5202	120.6525	Unknown	[M+H]+		1	True	null	null	null	null	null	null	null	999	False	False	False	False		False	False	null	null	null	null	null	null	null	null	55.55	nist_urine_pos_4_p1-a1_1_4051	82.06432:1027 83.06767:0 84.07103:0	15.41436:41 18.24313:41 33.90154:41 34.73677:41 41.39803:41 67.04113:575	449	59	254	471	459	165	309.422335942586	176.182154834111
125	4.977	82.06432	0.5351	124.1128	Unknown	[M+H]+		1	True	null	null	null	null	null	null	null	999	False	False	False	False		False	False	null	null	null	null	null	null	null	null	55.55	nist_urine_pos_4_p1-a1_1_4051	82.06432:1511 83.06767:0 84.07103:0		285	207	810	807	548	317	495.769989013672	267.684418014777
126	4.977	82.06432	0.5556	128.8575	Unknown	[M+H]+		1	True	null	null	null	null	null	null	null	999	False	False	False	False		False	False	null	null	null	null	null	null	null	null	55.55	nist_urine_pos_4_p1-a1_1_4051	82.06432:1450 83.06767:0 84.07103:0		706	569	114	326	432	293	406.857789357503	210.386765006135
127	4.977	82.06432	0.591	137.0768	Unknown	[M+H]+		1	True	null	null	null	null	null	null	null	999	False	False	False	False		False	False	null	null	null	null	null	null	null	null	55.55	nist_urine_pos_4_p1-a1_1_4051	82.06432:6051 83.06767:0 84.07103:0		4564	4250	3116	4905	3348	4505	4114.63407389323	718.717072309385
128	5.915	82.43622	-1	-1	Unknown	[M+H]+		0.5	False	null	null	null	null	null	null	null	999	False	False	False	False		False	False	null	null	null	null	null	null	null	null	10.63	nist_urine_pos_2_p1-a1_1_4049	82.43622:668 83.43957:0 84.44293:0		1186	1557	1064	319	17	133	712.700135866801	637.92971171586
129	5.915	82.43622	1.1013	255.2667	Unknown	[M+H]+		0.5	False	null	null	null	null	null	null	null	999	False	False	False	False		False	False	null	null	null	null	null	null	null	null	10.63	nist_urine_pos_2_p1-a1_1_4049	82.43478:406 83.43813:0 84.44149:0		99	66	49	4.91957321166992	4.91957321166992	4.91957321166992	35.7766863505046	42.3770868109059
130	4.05	83.04881	-1	-1	Unknown	[M+H]+	similar chromatogram in higher mz_1420; similar chromatogram in higher mz_2646; similar chromatogram in higher mz_791; similar chromatogram in higher mz_1421; similar chromatogram in higher mz_1835; similar chromatogram in higher mz_2547; similar chromatogram in higher mz_3217; similar chromatogram in higher mz_3600; similar chromatogram in higher mz_3674	0.5	False	null	null	null	null	null	null	null	999	False	False	False	False		False	False	null	null	null	null	null	null	null	null	4.06	nist_urine_pos_6_p1-a1_1_4053	83.04881:2629 84.05216:0 85.05552:0		5572	6350	3400	6210	8315	8279	6354.21813964844	1838.91980013678
131	4.05	83.04881	0.7631	176.723	Unknown	[M+H]+	similar chromatogram in higher mz_1420; similar chromatogram in higher mz_2646; similar chromatogram in higher mz_791; similar chromatogram in higher mz_1421; similar chromatogram in higher mz_1835; similar chromatogram in higher mz_2547; similar chromatogram in higher mz_3217; similar chromatogram in higher mz_3600; similar chromatogram in higher mz_3674	0.5	False	null	null	null	null	null	null	null	999	False	False	False	False		False	False	null	null	null	null	null	null	null	null	4.06	nist_urine_pos_6_p1-a1_1_4053	83.04881:1173 84.05216:0 85.05552:0		240	1318	182	2109	143	762	792.298721313477	788.671778179927
132	3.609	83.0603	-1	-1	Unknown	[M+H]+	similar chromatogram in higher mz_331; similar chromatogram in higher mz_1954; similar chromatogram in higher mz_2131; similar chromatogram in higher mz_4456; similar chromatogram in higher mz_34; similar chromatogram in higher mz_113; similar chromatogram in higher mz_115; similar chromatogram in higher mz_275; similar chromatogram in higher mz_281; similar chromatogram in higher mz_293; similar…	1	False	null	null	null	null	null	null	null	999	False	False	False	False		False	False	null	null	null	null	null	null	null	null	22.37	nist_urine_pos_4_p1-a1_1_4051	83.0603:13834 84.06365:0 85.06701:0		42017	46741	35893	44704	29132	37484	39328.580078125	6484.47087583476
133	3.609	83.0603	0.5579	129.2001	Unknown	[M+H]+	similar chromatogram in higher mz_331; similar chromatogram in higher mz_1954; similar chromatogram in higher mz_2131; similar chromatogram in higher mz_4456; similar chromatogram in higher mz_34; similar chromatogram in higher mz_113; similar chromatogram in higher mz_115; similar chromatogram in higher mz_275; similar chromatogram in higher mz_281; similar chromatogram in higher mz_293; similar…	1	False	null	null	null	null	null	null	null	999	False	False	False	False		False	False	null	null	null	null	null	null	null	null	22.37	nist_urine_pos_4_p1-a1_1_4051	83.0603:680 84.06365:0 85.06701:0		136	196	82	328	135	142	169.847143809001	85.4258569391598
134	3.609	83.0603	0.5775	133.7207	Unknown	[M+H]+	similar chromatogram in higher mz_331; similar chromatogram in higher mz_1954; similar chromatogram in higher mz_2131; similar chromatogram in higher mz_4456; similar chromatogram in higher mz_34; similar chromatogram in higher mz_113; similar chromatogram in higher mz_115; similar chromatogram in higher mz_275; similar chromatogram in higher mz_281; similar chromatogram in higher mz_293; similar…	1	False	null	null	null	null	null	null	null	999	False	False	False	False		False	False	null	null	null	null	null	null	null	null	22.37	nist_urine_pos_4_p1-a1_1_4051	83.0603:2948 84.06365:0 85.06701:0		710	1291	1099	492	809	854	875.790990193685	283.563685272882
135	3.609	83.0603	0.7277	168.5234	Unknown	[M+H]+	similar chromatogram in higher mz_331; similar chromatogram in higher mz_1954; similar chromatogram in higher mz_2131; similar chromatogram in higher mz_4456; similar chromatogram in higher mz_34; similar chromatogram in higher mz_113; similar chromatogram in higher mz_115; similar chromatogram in higher mz_275; similar chromatogram in higher mz_281; similar chromatogram in higher mz_293; similar…	1	False	null	null	null	null	null	null	null	999	False	False	False	False		False	False	null	null	null	null	null	null	null	null	22.37	nist_urine_pos_4_p1-a1_1_4051	83.0603:1430 84.06365:0 85.06701:0		372	249	989	598	496	384	514.641710917155	261.103587582517
136	3.609	83.0603	0.7436	172.197	Unknown	[M+H]+	similar chromatogram in higher mz_331; similar chromatogram in higher mz_1954; similar chromatogram in higher mz_2131; similar chromatogram in higher mz_4456; similar chromatogram in higher mz_34; similar chromatogram in higher mz_113; similar chromatogram in higher mz_115; similar chromatogram in higher mz_275; similar chromatogram in higher mz_281; similar chromatogram in higher mz_293; similar…	1	False	null	null	null	null	null	null	null	999	False	False	False	False		False	False	null	null	null	null	null	null	null	null	22.37	nist_urine_pos_4_p1-a1_1_4051	83.0603:504 84.06365:0 85.06701:0		293	549	967	137	310	389	440.907213846842	290.635960782538
137	3.609	83.0603	0.7603	176.0685	Unknown	[M+H]+	similar chromatogram in higher mz_331; similar chromatogram in higher mz_1954; similar chromatogram in higher mz_2131; similar chromatogram in higher mz_4456; similar chromatogram in higher mz_34; similar chromatogram in higher mz_113; similar chromatogram in higher mz_115; similar chromatogram in higher mz_275; similar chromatogram in higher mz_281; similar chromatogram in higher mz_293; similar…	1	False	null	null	null	null	null	null	null	999	False	False	False	False		False	False	null	null	null	null	null	null	null	null	22.37	nist_urine_pos_4_p1-a1_1_4051	83.0603:3323 84.06365:0 85.06701:0		1107	1866	4412	2715	487	1076	1943.69110107422	1432.98258002642
138	3.609	83.0603	0.7658	177.3305	Unknown	[M+H]+	similar chromatogram in higher mz_331; similar chromatogram in higher mz_1954; similar chromatogram in higher mz_2131; similar chromatogram in higher mz_4456; similar chromatogram in higher mz_34; similar chromatogram in higher mz_113; similar chromatogram in higher mz_115; similar chromatogram in higher mz_275; similar chromatogram in higher mz_281; similar chromatogram in higher mz_293; similar…	1	False	null	null	null	null	null	null	null	999	False	False	False	False		False	False	null	null	null	null	null	null	null	null	22.37	nist_urine_pos_4_p1-a1_1_4051	83.06031:4537 84.06366:0 85.06702:0		1826	815	697	4212	998	2023	1761.74556477865	1318.26592441289
139	3.609	83.0603	0.7807	180.7874	Unknown	[M+H]+	similar chromatogram in higher mz_331; similar chromatogram in higher mz_1954; similar chromatogram in higher mz_2131; similar chromatogram in higher mz_4456; similar chromatogram in higher mz_34; similar chromatogram in higher mz_113; similar chromatogram in higher mz_115; similar chromatogram in higher mz_275; similar chromatogram in higher mz_281; similar chromatogram in higher mz_293; similar…	1	False	null	null	null	null	null	null	null	999	False	False	False	False		False	False	null	null	null	null	null	null	null	null	22.37	nist_urine_pos_4_p1-a1_1_4051	83.0603:1233 84.06365:0 85.06701:0		230	352	485	277	125	74	257.072362263997	150.475416378652
140	5.714	83.0603	-1	-1	Unknown	[M+H]+		0.667	False	null	null	null	null	null	null	null	999	False	False	False	False		False	False	null	null	null	null	null	null	null	null	4.51	nist_urine_pos_1_p1-a1_1_4048	83.0603:2703 84.06365:0 85.06701:0		8361	6173	8071	7617	3398	7342	6826.87182617188	1842.74272917838
141	5.714	83.0603	0.4879	112.9797	Unknown	[M+H]+		0.667	False	null	null	null	null	null	null	null	999	False	False	False	False		False	False	null	null	null	null	null	null	null	null	4.51	nist_urine_pos_1_p1-a1_1_4048	83.0603:376 84.06365:0 85.06701:0		43	108	75	85	126	24	76.9308179219564	38.5569620704201
142	5.714	83.0603	0.5375	124.464	Unknown	[M+H]+		0.667	False	null	null	null	null	null	null	null	999	False	False	False	False		False	False	null	null	null	null	null	null	null	null	4.51	nist_urine_pos_1_p1-a1_1_4048	83.0603:669 84.06365:0 85.06701:0		255	417	265	321	158	249	277.49877166748	86.0110619199452
143	5.714	83.0603	0.5542	128.3285	Unknown	[M+H]+		0.667	False	null	null	null	null	null	null	null	999	False	False	False	False		False	False	null	null	null	null	null	null	null	null	4.51	nist_urine_pos_1_p1-a1_1_4048	83.0603:624 84.06365:0 85.06701:0		376	240	84	381	254	434	294.485197703044	128.448088566723
144	5.714	83.0603	0.6264	145.0468	Unknown	[M+H]+		0.667	False	null	null	null	null	null	null	null	999	False	False	False	False		False	False	null	null	null	null	null	null	null	null	4.51	nist_urine_pos_1_p1-a1_1_4048	83.0603:610 84.06365:0 85.06701:0		367	75	46	112	650	397	274.717814763387	237.917377052043
145	4.818	83.0603	-1	-1	Unknown	[M+H]+	similar chromatogram in higher mz_1048; similar chromatogram in higher mz_232; similar chromatogram in higher mz_596; similar chromatogram in higher mz_637; similar chromatogram in higher mz_4041; similar chromatogram in higher mz_149; similar chromatogram in higher mz_866; similar chromatogram in higher mz_1052; similar chromatogram in higher mz_2902; similar chromatogram in higher mz_4024; simi…	0.5	False	null	null	null	null	null	null	null	999	False	False	False	False		False	False	null	null	null	null	null	null	null	null	3.67	nist_urine_pos_5_p1-a1_1_4052	83.0603:2217 84.06365:0 85.06701:0		6341	6104	8068	4542	7103	7553	6618.48893229167	1253.95780712343
146	4.818	83.0603	0.5502	127.415	Unknown	[M+H]+	similar chromatogram in higher mz_1048; similar chromatogram in higher mz_232; similar chromatogram in higher mz_596; similar chromatogram in higher mz_637; similar chromatogram in higher mz_4041; similar chromatogram in higher mz_149; similar chromatogram in higher mz_866; similar chromatogram in higher mz_1052; similar chromatogram in higher mz_2902; similar chromatogram in higher mz_4024; simi…	0.5	False	null	null	null	null	null	null	null	999	False	False	False	False		False	False	null	null	null	null	null	null	null	null	3.67	nist_urine_pos_5_p1-a1_1_4052	83.05887:639 84.06222:0 85.06558:0		311	292	205	31	191	327	226.068383534749	110.888179828341
147	3.612	84.0435	-1	-1	Unknown	[M+H]+	similar chromatogram in higher mz_1677; similar chromatogram in higher mz_281; similar chromatogram in higher mz_1469; similar chromatogram in higher mz_275; similar chromatogram in higher mz_430; similar chromatogram in higher mz_1119; similar chromatogram in higher mz_697; similar chromatogram in higher mz_113; similar chromatogram in higher mz_115; similar chromatogram in higher mz_293; simila…	1	True	null	null	null	null	null	null	null	999	False	False	False	False		False	False	null	null	null	null	null	null	null	null	89.28	nist_urine_pos_1_p1-a1_1_4048	84.0435:52703 85.04685:0 86.05021:0		178033	166981	168508	155184	157711	143449	161644.421875	12103.2113394803
148	3.612	84.0435	0.5834	134.8881	Unknown	[M+H]+	similar chromatogram in higher mz_1677; similar chromatogram in higher mz_281; similar chromatogram in higher mz_1469; similar chromatogram in higher mz_275; similar chromatogram in higher mz_430; similar chromatogram in higher mz_1119; similar chromatogram in higher mz_697; similar chromatogram in higher mz_113; similar chromatogram in higher mz_115; similar chromatogram in higher mz_293; simila…	1	True	null	null	null	null	null	null	null	999	False	False	False	False		False	False	null	null	null	null	null	null	null	null	89.28	nist_urine_pos_1_p1-a1_1_4048	84.0435:3493 85.04685:0 86.05021:0	17.59687:129 21.54368:129 24.09369:129 39.73462:129 41.96416:129 45.1954:129 61.0265:129 62.5339:129 62.67367:129 65.97742:129	2856	1981	2846	3843	4526	4548	3433.2860921224	1038.41184503073
149	3.612	84.0435	0.6431	148.7005	Unknown	[M+H]+	similar chromatogram in higher mz_1677; similar chromatogram in higher mz_281; similar chromatogram in higher mz_1469; similar chromatogram in higher mz_275; similar chromatogram in higher mz_430; similar chromatogram in higher mz_1119; similar chromatogram in higher mz_697; similar chromatogram in higher mz_113; similar chromatogram in higher mz_115; similar chromatogram in higher mz_293; simila…	1	True	null	null	null	null	null	null	null	999	False	False	False	False		False	False	null	null	null	null	null	null	null	null	89.28	nist_urine_pos_1_p1-a1_1_4048	84.0435:1368 85.04685:0 86.05021:0		377	384	2950	446	164	1202	920.259788513184	1056.43720106713
150	3.612	84.0435	0.7263	167.9482	Unknown	[M+H]+	similar chromatogram in higher mz_1677; similar chromatogram in higher mz_281; similar chromatogram in higher mz_1469; similar chromatogram in higher mz_275; similar chromatogram in higher mz_430; similar chromatogram in higher mz_1119; similar chromatogram in higher mz_697; similar chromatogram in higher mz_113; similar chromatogram in higher mz_115; similar chromatogram in higher mz_293; simila…	1	True	null	null	null	null	null	null	null	999	False	False	False	False		False	False	null	null	null	null	null	null	null	null	89.28	nist_urine_pos_1_p1-a1_1_4048	84.04494:2836 85.04829:0 86.05165:0		2038	2055	628	5078	3142	5387	3054.77424112956	1868.84601883497
151	3.612	84.0435	0.7399	171.0873	Unknown	[M+H]+	similar chromatogram in higher mz_1677; similar chromatogram in higher mz_281; similar chromatogram in higher mz_1469; similar chromatogram in higher mz_275; similar chromatogram in higher mz_430; similar chromatogram in higher mz_1119; similar chromatogram in higher mz_697; similar chromatogram in higher mz_113; similar chromatogram in higher mz_115; similar chromatogram in higher mz_293; simila…	1	True	null	null	null	null	null	null	null	999	False	False	False	False		False	False	null	null	null	null	null	null	null	null	89.28	nist_urine_pos_1_p1-a1_1_4048	84.0435:2964 85.04685:0 86.05021:0		1325	2742	972	1067	2006	1059	1528.53974405924	705.043907741278
152	3.612	84.0435	0.7586	175.4018	Unknown	[M+H]+	similar chromatogram in higher mz_1677; similar chromatogram in higher mz_281; similar chromatogram in higher mz_1469; similar chromatogram in higher mz_275; similar chromatogram in higher mz_430; similar chromatogram in higher mz_1119; similar chromatogram in higher mz_697; similar chromatogram in higher mz_113; similar chromatogram in higher mz_115; similar chromatogram in higher mz_293; simila…	1	True	null	null	null	null	null	null	null	999	False	False	False	False		False	False	null	null	null	null	null	null	null	null	89.28	nist_urine_pos_1_p1-a1_1_4048	84.04494:9707 85.04829:0 86.05165:0		3241	4921	10278	2280	29015	2341	8679.17256673177	10401.2225785455
153	3.612	84.0435	0.7661	177.15	Unknown	[M+H]+	similar chromatogram in higher mz_1677; similar chromatogram in higher mz_281; similar chromatogram in higher mz_1469; similar chromatogram in higher mz_275; similar chromatogram in higher mz_430; similar chromatogram in higher mz_1119; similar chromatogram in higher mz_697; similar chromatogram in higher mz_113; similar chromatogram in higher mz_115; similar chromatogram in higher mz_293; simila…	1	True	null	null	null	null	null	null	null	999	False	False	False	False		False	False	null	null	null	null	null	null	null	null	89.28	nist_urine_pos_1_p1-a1_1_4048	84.0435:9049 85.04685:0 86.05021:0	18.33756:220 32.03265:220 34.12966:220 61.91806:220	7252	5374	43738	8203	9320	7383	13545.3021647135	14848.209240429
154	3.226	84.04494	-1	-1	Unknown	[M+H]+		0.5	False	null	null	null	null	null	null	null	999	False	False	False	False		False	False	null	null	null	null	null	null	null	null	9.97	nist_urine_pos_4_p1-a1_1_4051	84.04494:5996 85.04829:0 86.05165:0		22804	22558	20556	23931	18283	18046	21029.6695963542	2472.89134839271
155	3.226	84.04494	0.5818	134.5322	Unknown	[M+H]+		0.5	False	null	null	null	null	null	null	null	999	False	False	False	False		False	False	null	null	null	null	null	null	null	null	9.97	nist_urine_pos_4_p1-a1_1_4051	84.0435:478 85.04685:0 86.05021:0		144	121	123	84	32	92	99.3493814468384	39.6185111057298
156	3.226	84.04494	0.7823	180.8853	Unknown	[M+H]+		0.5	False	null	null	null	null	null	null	null	999	False	False	False	False		False	False	null	null	null	null	null	null	null	null	9.97	nist_urine_pos_4_p1-a1_1_4051	84.04494:1645 85.04829:0 86.05165:0		9740	274	348	1128	5862	3650	3500.4410756429	3755.11757102384
157	3.226	84.04494	0.8024	185.547	Unknown	[M+H]+		0.5	False	null	null	null	null	null	null	null	999	False	False	False	False		False	False	null	null	null	null	null	null	null	null	9.97	nist_urine_pos_4_p1-a1_1_4051	84.0435:2731 85.04685:0 86.05021:0		477	1899	2328	1815	1070	536	1354.24986775716	771.65562111159
158	4.43	84.07965	-1	-1	Unknown	[M+H]+	similar chromatogram in higher mz_1959; similar chromatogram in higher mz_304; similar chromatogram in higher mz_1127; similar chromatogram in higher mz_156; similar chromatogram in higher mz_116; similar chromatogram in higher mz_185; similar chromatogram in higher mz_408; similar chromatogram in higher mz_4008	1	False	null	null	null	null	null	null	null	999	False	False	False	False		False	False	null	null	null	null	null	null	null	null	9.15	nist_urine_pos_1_p1-a1_1_4048	84.07965:6332 85.083:0 86.08636:0		27567	26121	23979	25255	17629	23746	24049.5748697917	3448.12879407613
159	4.43	84.07965	0.5076	117.3708	Unknown	[M+H]+	similar chromatogram in higher mz_1959; similar chromatogram in higher mz_304; similar chromatogram in higher mz_1127; similar chromatogram in higher mz_156; similar chromatogram in higher mz_116; similar chromatogram in higher mz_185; similar chromatogram in higher mz_408; similar chromatogram in higher mz_4008	1	False	null	null	null	null	null	null	null	999	False	False	False	False		False	False	null	null	null	null	null	null	null	null	9.15	nist_urine_pos_1_p1-a1_1_4048	84.07965:422 85.083:0 86.08636:0		295	178	315	128	466	305	280.920049031576	118.266204693896
160	4.43	84.07965	0.5432	125.6019	Unknown	[M+H]+	similar chromatogram in higher mz_1959; similar chromatogram in higher mz_304; similar chromatogram in higher mz_1127; similar chromatogram in higher mz_156; similar chromatogram in higher mz_116; similar chromatogram in higher mz_185; similar chromatogram in higher mz_408; similar chromatogram in higher mz_4008	1	False	null	null	null	null	null	null	null	999	False	False	False	False		False	False	null	null	null	null	null	null	null	null	9.15	nist_urine_pos_1_p1-a1_1_4048	84.07965:450 85.083:0 86.08636:0		191	475	113	201	93	920	332.335007985433	318.879221129034
161	4.43	84.07965	0.5594	129.3342	Unknown	[M+H]+	similar chromatogram in higher mz_1959; similar chromatogram in higher mz_304; similar chromatogram in higher mz_1127; similar chromatogram in higher mz_156; similar chromatogram in higher mz_116; similar chromatogram in higher mz_185; similar chromatogram in higher mz_408; similar chromatogram in higher mz_4008	1	False	null	null	null	null	null	null	null	999	False	False	False	False		False	False	null	null	null	null	null	null	null	null	9.15	nist_urine_pos_1_p1-a1_1_4048	84.07965:648 85.083:0 86.08636:0		170	243	193	272	2328	225	572.089042663574	861.21166213422
162	4.43	84.07965	0.5839	135.0049	Unknown	[M+H]+	similar chromatogram in higher mz_1959; similar chromatogram in higher mz_304; similar chromatogram in higher mz_1127; similar chromatogram in higher mz_156; similar chromatogram in higher mz_116; similar chromatogram in higher mz_185; similar chromatogram in higher mz_408; similar chromatogram in higher mz_4008	1	False	null	null	null	null	null	null	null	999	False	False	False	False		False	False	null	null	null	null	null	null	null	null	9.15	nist_urine_pos_1_p1-a1_1_4048	84.07965:1741 85.083:0 86.08636:0		1195	2164	2161	1472	1340	1122	1575.67738850911	470.217072006244
163	8.952	84.07965	-1	-1	Unknown	[M+H]+		1	False	null	null	null	null	null	null	null	999	False	False	False	False		False	False	null	null	null	null	null	null	null	null	5.62	nist_urine_pos_5_p1-a1_1_4052	84.07965:4699 85.083:0 86.08636:0		24142	46531	46739	41435	27645	37555	37341.091796875	9568.84936672219
164	8.952	84.07965	0.5875	135.8317	Unknown	[M+H]+		1	False	null	null	null	null	null	null	null	999	False	False	False	False		False	False	null	null	null	null	null	null	null	null	5.62	nist_urine_pos_5_p1-a1_1_4052	84.07965:2263 85.083:0 86.08636:0		1959	1959	2130	1927	1941	1606	1920.35687255859	171.086870638718
165	8.952	84.07965	0.6344	146.6772	Unknown	[M+H]+		1	False	null	null	null	null	null	null	null	999	False	False	False	False		False	False	null	null	null	null	null	null	null	null	5.62	nist_urine_pos_5_p1-a1_1_4052	84.07965:1721 85.083:0 86.08636:0		1214	1323	1119	1169	836	939	1099.9870300293	180.897068218673
166	8.952	84.07965	0.6685	154.5646	Unknown	[M+H]+		1	False	null	null	null	null	null	null	null	999	False	False	False	False		False	False	null	null	null	null	null	null	null	null	5.62	nist_urine_pos_5_p1-a1_1_4052	84.07965:892 85.083:0 86.08636:0		845	906	946	927	897	709	871.840301513672	86.6615272566192
167	6.402	84.07965	-1	-1	Unknown	[M+H]+		1	False	null	null	null	null	null	null	null	999	False	False	False	False		False	False	null	null	null	null	null	null	null	null	4.82	nist_urine_pos_4_p1-a1_1_4051	84.07965:3270 85.083:0 86.08636:0		18763	12602	13862	18186	15296	21409	16686.4278971354	3330.3082472478
168	6.402	84.07965	0.5878	135.9143	Unknown	[M+H]+		1	False	null	null	null	null	null	null	null	999	False	False	False	False		False	False	null	null	null	null	null	null	null	null	4.82	nist_urine_pos_4_p1-a1_1_4051	84.07965:345 85.083:0 86.08636:0		213	75	93	129	128	103	123.384876251221	48.4997310559907
169	6.402	84.07965	0.6392	147.7879	Unknown	[M+H]+		1	False	null	null	null	null	null	null	null	999	False	False	False	False		False	False	null	null	null	null	null	null	null	null	4.82	nist_urine_pos_4_p1-a1_1_4051	84.0811:242 85.08445:0 86.08781:0		316	78	69	28	590	91	195.154874801636	218.726491891327
170	6.402	84.07965	0.6779	156.7373	Unknown	[M+H]+		1	False	null	null	null	null	null	null	null	999	False	False	False	False		False	False	null	null	null	null	null	null	null	null	4.82	nist_urine_pos_4_p1-a1_1_4051	84.0811:670 85.08445:0 86.08781:0		192	459	133	196	493	1007	413.459307352702	327.180799542039
171	6.402	84.07965	0.6846	158.294	Unknown	[M+H]+		1	False	null	null	null	null	null	null	null	999	False	False	False	False		False	False	null	null	null	null	null	null	null	null	4.82	nist_urine_pos_4_p1-a1_1_4051	84.07965:696 85.083:0 86.08636:0		335	83	161	116	325	433	241.99484761556	141.263724870274
172	6.402	84.07965	0.7046	162.9171	Unknown	[M+H]+		1	False	null	null	null	null	null	null	null	999	False	False	False	False		False	False	null	null	null	null	null	null	null	null	4.82	nist_urine_pos_4_p1-a1_1_4051	84.0811:1103 85.08445:0 86.08781:0		490	1184	1119	425	1013	8715	2157.63850911458	3228.59072907533
173	6.402	84.07965	0.7092	163.9796	Unknown	[M+H]+		1	False	null	null	null	null	null	null	null	999	False	False	False	False		False	False	null	null	null	null	null	null	null	null	4.82	nist_urine_pos_4_p1-a1_1_4051	84.0811:1244 85.08445:0 86.08781:0		694	11325	12773	795	463	1238	4547.99984232585	5833.62155190018
174	8.643	84.0811	-1	-1	Unknown	[M+H]+		1	False	null	null	null	null	null	null	null	999	False	False	False	False		False	False	null	null	null	null	null	null	null	null	7.63	nist_urine_pos_5_p1-a1_1_4052	84.0811:4548 85.08445:0 86.08781:0		32729	28301	37743	26033	27295	28262	30060.4954427083	4389.49112815785
175	8.643	84.0811	0.5778	133.5986	Unknown	[M+H]+		1	False	null	null	null	null	null	null	null	999	False	False	False	False		False	False	null	null	null	null	null	null	null	null	7.63	nist_urine_pos_5_p1-a1_1_4052	84.0811:583 85.08445:0 86.08781:0		483	437	548	330	515	499	468.706110636393	77.3431645092343
176	8.643	84.0811	0.6688	154.6463	Unknown	[M+H]+		1	False	null	null	null	null	null	null	null	999	False	False	False	False		False	False	null	null	null	null	null	null	null	null	7.63	nist_urine_pos_5_p1-a1_1_4052	84.07965:2314 85.083:0 86.08636:0		2465	2154	2488	2154	2252	1969	2246.88134765625	200.26283610556
177	3.233	85.02666	-1	-1	Unknown	[M+H]+		0.5	False	null	null	null	null	null	null	null	999	False	False	False	False		False	False	null	null	null	null	null	null	null	null	22.8	nist_urine_pos_3_p1-a1_1_4050	85.02666:13258 86.03001:0 87.03337:0		51263	60601	91682	48506	61194	88464	66951.6432291667	18623.5849593498
178	3.233	85.02666	0.7563	174.6202	Unknown	[M+H]+		0.5	False	null	null	null	null	null	null	null	999	False	False	False	False		False	False	null	null	null	null	null	null	null	null	22.8	nist_urine_pos_3_p1-a1_1_4050	85.02666:548 86.03001:0 87.03337:0		578	157	198	1486	930	192	590.074546813965	532.709807610242
179	3.233	85.02666	0.869	200.6375	Unknown	[M+H]+		0.5	False	null	null	null	null	null	null	null	999	False	False	False	False		False	False	null	null	null	null	null	null	null	null	22.8	nist_urine_pos_3_p1-a1_1_4050	85.02811:3364 86.03146:0 87.03482:0		9608	2101	2489	12488	11883	696	6544.05366007487	5359.39997592989
180	3.233	85.02666	0.8832	203.93	Unknown	[M+H]+		0.5	False	null	null	null	null	null	null	null	999	False	False	False	False		False	False	null	null	null	null	null	null	null	null	22.8	nist_urine_pos_3_p1-a1_1_4050	85.02666:2839 86.03001:0 87.03337:0		29532	1083	1697	25418	29212	1473	14735.8672485352	14661.9956896682
181	3.233	85.02666	0.9051	208.9809	Unknown	[M+H]+		0.5	False	null	null	null	null	null	null	null	999	False	False	False	False		False	False	null	null	null	null	null	null	null	null	22.8	nist_urine_pos_3_p1-a1_1_4050	85.02811:2524 86.03146:0 87.03482:0		10610	1664	929	17553	59332	704	15131.9053751628	22676.8860278705
182	3.233	85.02666	0.9152	211.3026	Unknown	[M+H]+		0.5	False	null	null	null	null	null	null	null	999	False	False	False	False		False	False	null	null	null	null	null	null	null	null	22.8	nist_urine_pos_3_p1-a1_1_4050	85.02666:3288 86.03001:0 87.03337:0		16339	611	2171	2519	59272	2346	13876.2621663411	22985.7492012623
183	4.975	85.02811	-1	-1	Unknown	[M+H]+	similar chromatogram in higher mz_569; similar chromatogram in higher mz_971	1	True	null	null	null	null	null	null	null	999	False	False	False	False		False	False	null	null	null	null	null	null	null	null	196.97	nist_urine_pos_1_p1-a1_1_4048	85.02811:89401 86.03146:0 87.03482:0		344498	324103	279506	301788	286296	303648	306639.869791667	24169.3455863018
184	4.975	85.02811	0.6777	156.4778	Unknown	[M+H]+	similar chromatogram in higher mz_569; similar chromatogram in higher mz_971	1	True	null	null	null	null	null	null	null	999	False	False	False	False		False	False	null	null	null	null	null	null	null	null	196.97	nist_urine_pos_1_p1-a1_1_4048	85.02811:31271 86.03146:0 87.03482:0	15.52664:83 18.71773:83 20.05076:83 20.61184:83 25.58226:83 27.55246:83 40.74709:83 60.31399:83 71.54234:83	35959	34506	29166	33038	30757	32497	32653.7067057292	2461.41777118453
185	4.193	85.02811	-1	-1	Unknown	[M+H]+	similar chromatogram in higher mz_1280; similar chromatogram in higher mz_668; similar chromatogram in higher mz_689; similar chromatogram in higher mz_1285; similar chromatogram in higher mz_2534; similar chromatogram in higher mz_3182; similar chromatogram in higher mz_77; similar chromatogram in higher mz_1748; similar chromatogram in higher mz_1283	1	True	null	null	null	null	null	null	null	999	False	False	False	False		False	False	null	null	null	null	null	null	null	null	60.02	nist_urine_pos_2_p1-a1_1_4049	85.02811:28919 86.03146:0 87.03482:0		108583	116031	95803	101235	93502	92435	101264.895833333	9376.88043728423
186	4.193	85.02811	0.7339	169.4561	Unknown	[M+H]+	similar chromatogram in higher mz_1280; similar chromatogram in higher mz_668; similar chromatogram in higher mz_689; similar chromatogram in higher mz_1285; similar chromatogram in higher mz_2534; similar chromatogram in higher mz_3182; similar chromatogram in higher mz_77; similar chromatogram in higher mz_1748; similar chromatogram in higher mz_1283	1	True	null	null	null	null	null	null	null	999	False	False	False	False		False	False	null	null	null	null	null	null	null	null	60.02	nist_urine_pos_2_p1-a1_1_4049	85.02811:8407 86.03146:0 87.03482:0	17.54398:47 18.08181:47 24.74994:47 34.66245:47 35.36799:47 51.37326:47 52.1084:47 62.69365:47 74.05598:47 75.07468:47 78.21297:47	10251	11252	9053	9423	9171	7926	9512.79166666667	1133.35885412655
187	4.193	85.02811	0.7593	175.3103	Unknown	[M+H]+	similar chromatogram in higher mz_1280; similar chromatogram in higher mz_668; similar chromatogram in higher mz_689; similar chromatogram in higher mz_1285; similar chromatogram in higher mz_2534; similar chromatogram in higher mz_3182; similar chromatogram in higher mz_77; similar chromatogram in higher mz_1748; similar chromatogram in higher mz_1283	1	True	null	null	null	null	null	null	null	999	False	False	False	False		False	False	null	null	null	null	null	null	null	null	60.02	nist_urine_pos_2_p1-a1_1_4049	85.02812:2138 86.03147:0 87.03483:0		920	976	2460	2557	1166	1116	1532.42414347331	761.936710153206
188	3.906	85.02811	-1	-1	Unknown	[M+H]+		1	True	null	null	null	null	null	null	null	999	False	False	False	False		False	False	null	null	null	null	null	null	null	null	45.4	nist_urine_pos_3_p1-a1_1_4050	85.02811:20123 86.03146:0 87.03482:0		105650	99108	101575	98663	101473	102689	101526.391927083	2546.12376577609
189	3.906	85.02811	0.6417	148.1566	Unknown	[M+H]+		1	True	null	null	null	null	null	null	null	999	False	False	False	False		False	False	null	null	null	null	null	null	null	null	45.4	nist_urine_pos_3_p1-a1_1_4050	85.02811:1110 86.03146:0 87.03482:0		331	465	468	80	378	664	397.954811096191	192.92013319101
190	3.906	85.02811	0.7596	175.3914	Unknown	[M+H]+		1	True	null	null	null	null	null	null	null	999	False	False	False	False		False	False	null	null	null	null	null	null	null	null	45.4	nist_urine_pos_3_p1-a1_1_4050	85.02811:5552 86.03146:0 87.03482:0	19.6936:64 19.8254:64 30.73565:64 45.80072:64 55.84355:64 58.15344:64 63.75709:64 68.88479:64 76.38678:64	6647	6740	7551	4998	6767	3697	6066.65010579427	1431.36538996467
191	3.906	85.02811	0.7883	182.0009	Unknown	[M+H]+		1	True	null	null	null	null	null	null	null	999	False	False	False	False		False	False	null	null	null	null	null	null	null	null	45.4	nist_urine_pos_3_p1-a1_1_4050	85.02811:3460 86.03146:0 87.03482:0		2696	1679	717	1497	1973	2134	1782.66692097982	666.346152025179
192	3.398	85.02811	-1	-1	Unknown	[M+H]+	similar chromatogram in higher mz_1947; similar chromatogram in higher mz_709; similar chromatogram in higher mz_1213; similar chromatogram in higher mz_1752; similar chromatogram in higher mz_1949; similar chromatogram in higher mz_2506; similar chromatogram in higher mz_2491	0.833	True	null	null	null	null	null	null	null	999	False	False	False	False		False	False	null	null	null	null	null	null	null	null	31.04	nist_urine_pos_1_p1-a1_1_4048	85.02811:18472 86.03146:0 87.03482:0		82759	73228	60925	79375	85502	66191	74663.36328125	9672.78067402375
193	3.398	85.02811	0.81	187.017	Unknown	[M+H]+	similar chromatogram in higher mz_1947; similar chromatogram in higher mz_709; similar chromatogram in higher mz_1213; similar chromatogram in higher mz_1752; similar chromatogram in higher mz_1949; similar chromatogram in higher mz_2506; similar chromatogram in higher mz_2491	0.833	True	null	null	null	null	null	null	null	999	False	False	False	False		False	False	null	null	null	null	null	null	null	null	31.04	nist_urine_pos_1_p1-a1_1_4048	85.02811:1608 86.03146:0 87.03482:0		573	1349	376	3994	502	4495	1881.56167093913	1868.66715954103
194	3.398	85.02811	0.8386	193.6351	Unknown	[M+H]+	similar chromatogram in higher mz_1947; similar chromatogram in higher mz_709; similar chromatogram in higher mz_1213; similar chromatogram in higher mz_1752; similar chromatogram in higher mz_1949; similar chromatogram in higher mz_2506; similar chromatogram in higher mz_2491	0.833	True	null	null	null	null	null	null	null	999	False	False	False	False		False	False	null	null	null	null	null	null	null	null	31.04	nist_urine_pos_1_p1-a1_1_4048	85.02811:7547 86.03146:0 87.03482:0	16.31638:145 36.96419:145 41.42645:145 59.97151:145 68.12115:145	4330	6694	4156	2408	6199	73470	16209.5829671224	28094.362949658
195	4.051	85.02811	-1	-1	Unknown	[M+H]+	similar chromatogram in higher mz_3217	0.5	False	null	null	null	null	null	null	null	999	False	False	False	False		False	False	null	null	null	null	null	null	null	null	21.64	nist_urine_pos_3_p1-a1_1_4050	85.02811:9931 86.03146:0 87.03482:0		33329	36494	36943	38939	36316	34934	36159.2513020833	1896.8183995746
196	4.051	85.02811	0.634	146.3904	Unknown	[M+H]+	similar chromatogram in higher mz_3217	0.5	False	null	null	null	null	null	null	null	999	False	False	False	False		False	False	null	null	null	null	null	null	null	null	21.64	nist_urine_pos_3_p1-a1_1_4050	85.02811:756 86.03146:0 87.03482:0		294	234	429	901	321	848	504.408854166667	293.922624241032
197	4.051	85.02811	0.7598	175.4321	Unknown	[M+H]+	similar chromatogram in higher mz_3217	0.5	False	null	null	null	null	null	null	null	999	False	False	False	False		False	False	null	null	null	null	null	null	null	null	21.64	nist_urine_pos_3_p1-a1_1_4050	85.02811:3428 86.03146:0 87.03482:0		3584	3576	3561	23248	18196	21011	12195.8486328125	9579.91202588876
198	4.543	85.02811	-1	-1	Unknown	[M+H]+	similar chromatogram in higher mz_4412	0.5	False	null	null	null	null	null	null	null	999	False	False	False	False		False	False	null	null	null	null	null	null	null	null	20.19	nist_urine_pos_2_p1-a1_1_4049	85.02811:9058 86.03146:0 87.03482:0		32725	34941	35411	33022	35272	33190	34093.5257161458	1239.1560209293
199	4.543	85.02811	0.7134	164.7292	Unknown	[M+H]+	similar chromatogram in higher mz_4412	0.5	False	null	null	null	null	null	null	null	999	False	False	False	False		False	False	null	null	null	null	null	null	null	null	20.19	nist_urine_pos_2_p1-a1_1_4049	85.02811:2769 86.03146:0 87.03482:0		668	2113	1305	3174	13353	667	3546.81568400065	4898.19214843253
200	5.786	85.02811	-1	-1	Unknown	[M+H]+	similar chromatogram in higher mz_568; similar chromatogram in higher mz_118; similar chromatogram in higher mz_117; similar chromatogram in higher mz_570; similar chromatogram in higher mz_212; similar chromatogram in higher mz_880; similar chromatogram in higher mz_923; similar chromatogram in higher mz_1296; similar chromatogram in higher mz_3215; similar chromatogram in higher mz_3571; simila…	1	True	null	null	null	null	null	null	null	999	False	False	False	False		False	False	null	null	null	null	null	null	null	null	13.49	nist_urine_pos_4_p1-a1_1_4051	85.02811:7830 86.03146:0 87.03482:0		20188	27164	30968	31229	25436	26570	26925.9889322917	4066.04516041706
201	5.786	85.02811	0.6162	142.2779	Unknown	[M+H]+	similar chromatogram in higher mz_568; similar chromatogram in higher mz_118; similar chromatogram in higher mz_117; similar chromatogram in higher mz_570; similar chromatogram in higher mz_212; similar chromatogram in higher mz_880; similar chromatogram in higher mz_923; similar chromatogram in higher mz_1296; similar chromatogram in higher mz_3215; similar chromatogram in higher mz_3571; simila…	1	True	null	null	null	null	null	null	null	999	False	False	False	False		False	False	null	null	null	null	null	null	null	null	13.49	nist_urine_pos_4_p1-a1_1_4051	85.02811:1716 86.03146:0 87.03482:0	24.93861:78 29.93735:78 60.45125:78 60.67218:78 62.8786:78	1167	2852	3109	1193	2621	5905	2807.79150390625	1733.10965832252
202	5.786	85.02811	0.6244	144.1703	Unknown	[M+H]+	similar chromatogram in higher mz_568; similar chromatogram in higher mz_118; similar chromatogram in higher mz_117; similar chromatogram in higher mz_570; similar chromatogram in higher mz_212; similar chromatogram in higher mz_880; similar chromatogram in higher mz_923; similar chromatogram in higher mz_1296; similar chromatogram in higher mz_3215; similar chromatogram in higher mz_3571; simila…	1	True	null	null	null	null	null	null	null	999	False	False	False	False		False	False	null	null	null	null	null	null	null	null	13.49	nist_urine_pos_4_p1-a1_1_4051	85.02812:2469 86.03147:0 87.03483:0	45.3992:83 74.36167:83	544	3880	967	655	3903	2612	2093.49294026693	1579.52928351175
203	6.448	85.02811	-1	-1	Unknown	[M+H]+	similar chromatogram in higher mz_1344; similar chromatogram in higher mz_175; similar chromatogram in higher mz_1094; similar chromatogram in higher mz_1823; similar chromatogram in higher mz_258	0.667	False	null	null	null	null	null	null	null	999	False	False	False	False		False	False	null	null	null	null	null	null	null	null	6.25	nist_urine_pos_1_p1-a1_1_4048	85.02811:3148 86.03146:0 87.03482:0		11351	10710	10216	7289	8837	10909	9885.42887369792	1538.01572021546
204	6.448	85.02811	0.7489	172.9133	Unknown	[M+H]+	similar chromatogram in higher mz_1344; similar chromatogram in higher mz_175; similar chromatogram in higher mz_1094; similar chromatogram in higher mz_1823; similar chromatogram in higher mz_258	0.667	False	null	null	null	null	null	null	null	999	False	False	False	False		False	False	null	null	null	null	null	null	null	null	6.25	nist_urine_pos_1_p1-a1_1_4048	85.02811:735 86.03146:0 87.03482:0		334	404	5941	10473	488	137	2962.83259073893	4309.37030100275
205	6.448	85.02811	0.7595	175.3508	Unknown	[M+H]+	similar chromatogram in higher mz_1344; similar chromatogram in higher mz_175; similar chromatogram in higher mz_1094; similar chromatogram in higher mz_1823; similar chromatogram in higher mz_258	0.667	False	null	null	null	null	null	null	null	999	False	False	False	False		False	False	null	null	null	null	null	null	null	null	6.25	nist_urine_pos_1_p1-a1_1_4048	85.02812:673 86.03147:0 87.03483:0		258	334	2707	260	471	399	738.172831217448	968.070126338638
206	6.448	85.02811	0.7779	179.6106	Unknown	[M+H]+	similar chromatogram in higher mz_1344; similar chromatogram in higher mz_175; similar chromatogram in higher mz_1094; similar chromatogram in higher mz_1823; similar chromatogram in higher mz_258	0.667	False	null	null	null	null	null	null	null	999	False	False	False	False		False	False	null	null	null	null	null	null	null	null	6.25	nist_urine_pos_1_p1-a1_1_4048	85.02811:619 86.03146:0 87.03482:0		514	202	22472	7343	393	235	5193.32318115234	8917.19962787959
207	5.102	86.05943	-1	-1	Unknown	[M+H]+	similar chromatogram in higher mz_924	0.833	False	null	null	null	null	null	null	null	999	False	False	False	False		False	False	null	null	null	null	null	null	null	null	10.3	nist_urine_pos_1_p1-a1_1_4048	86.05943:4016 87.06278:0 88.06614:0		11488	12512	10875	10452	12176	12929	11738.6905924479	966.415818170975
208	5.102	86.05943	0.4992	115.0806	Unknown	[M+H]+	similar chromatogram in higher mz_924	0.833	False	null	null	null	null	null	null	null	999	False	False	False	False		False	False	null	null	null	null	null	null	null	null	10.3	nist_urine_pos_1_p1-a1_1_4048	86.06089:297 87.06424:0 88.0676:0		16	21	62	77	87	17	46.890861193339	32.3829775775517
209	5.102	86.05943	0.6308	145.4341	Unknown	[M+H]+	similar chromatogram in higher mz_924	0.833	False	null	null	null	null	null	null	null	999	False	False	False	False		False	False	null	null	null	null	null	null	null	null	10.3	nist_urine_pos_1_p1-a1_1_4048	86.05943:1603 87.06278:0 88.06614:0		687	474	593	544	351	1596	707.540095011393	449.626698254509
210	5.102	86.05943	0.642	148.0021	Unknown	[M+H]+	similar chromatogram in higher mz_924	0.833	False	null	null	null	null	null	null	null	999	False	False	False	False		False	False	null	null	null	null	null	null	null	null	10.3	nist_urine_pos_1_p1-a1_1_4048	86.06089:912 87.06424:0 88.0676:0		335	207	155	61	744	435	322.599381128947	245.126069966036
211	5.81	86.05943	-1	-1	Unknown	[M+H]+	similar chromatogram in higher mz_84; similar chromatogram in higher mz_106; similar chromatogram in higher mz_448; similar chromatogram in higher mz_1374; similar chromatogram in higher mz_2475; similar chromatogram in higher mz_2848	1	False	null	null	null	null	null	null	null	999	False	False	False	False		False	False	null	null	null	null	null	null	null	null	8.63	nist_urine_pos_5_p1-a1_1_4052	86.05943:2938 87.06278:0 88.06614:0		7161	9659	8796	6395	9225	7856	8181.93180338542	1264.17179366266
212	5.81	86.05943	0.4979	114.7893	Unknown	[M+H]+	similar chromatogram in higher mz_84; similar chromatogram in higher mz_106; similar chromatogram in higher mz_448; similar chromatogram in higher mz_1374; similar chromatogram in higher mz_2475; similar chromatogram in higher mz_2848	1	False	null	null	null	null	null	null	null	999	False	False	False	False		False	False	null	null	null	null	null	null	null	null	8.63	nist_urine_pos_5_p1-a1_1_4052	86.05796:198 87.06131:0 88.06467:0		51	124	46	77	37	94	71.301248550415	33.3124363835925
213	5.81	86.05943	0.5366	123.7088	Unknown	[M+H]+	similar chromatogram in higher mz_84; similar chromatogram in higher mz_106; similar chromatogram in higher mz_448; similar chromatogram in higher mz_1374; similar chromatogram in higher mz_2475; similar chromatogram in higher mz_2848	1	False	null	null	null	null	null	null	null	999	False	False	False	False		False	False	null	null	null	null	null	null	null	null	8.63	nist_urine_pos_5_p1-a1_1_4052	86.05943:418 87.06278:0 88.06614:0		196	0.6982666015625	79	7	96	16	65.7508031527201	75.3812198176378
214	5.81	86.05943	0.5666	130.6342	Unknown	[M+H]+	similar chromatogram in higher mz_84; similar chromatogram in higher mz_106; similar chromatogram in higher mz_448; similar chromatogram in higher mz_1374; similar chromatogram in higher mz_2475; similar chromatogram in higher mz_2848	1	False	null	null	null	null	null	null	null	999	False	False	False	False		False	False	null	null	null	null	null	null	null	null	8.63	nist_urine_pos_5_p1-a1_1_4052	86.05943:466 87.06278:0 88.06614:0		68	72	40	16	119	102	69.2849149703979	38.123243674464
215	5.81	86.05943	0.5966	137.5414	Unknown	[M+H]+	similar chromatogram in higher mz_84; similar chromatogram in higher mz_106; similar chromatogram in higher mz_448; similar chromatogram in higher mz_1374; similar chromatogram in higher mz_2475; similar chromatogram in higher mz_2848	1	False	null	null	null	null	null	null	null	999	False	False	False	False		False	False	null	null	null	null	null	null	null	null	8.63	nist_urine_pos_5_p1-a1_1_4052	86.05943:1074 87.06278:0 88.06614:0		525	536	884	247	523	588	550.462882995605	203.310056971471
216	4.299	86.09601	-1	-1	Unknown	[M+H]+	similar chromatogram in higher mz_3350; similar chromatogram in higher mz_132; similar chromatogram in higher mz_615; similar chromatogram in higher mz_2990; similar chromatogram in higher mz_3158; similar chromatogram in higher mz_3201; similar chromatogram in higher mz_2311	1	False	null	null	null	null	null	null	null	999	False	False	False	False		False	False	null	null	null	null	null	null	null	null	30.96	nist_urine_pos_2_p1-a1_1_4049	86.09601:8973 87.09936:0 88.10272:0		47728	46487	44273	38882	39886	43241	43416.1015625	3515.84955018987
217	4.299	86.09601	0.8365	192.8544	Unknown	[M+H]+	similar chromatogram in higher mz_3350; similar chromatogram in higher mz_132; similar chromatogram in higher mz_615; similar chromatogram in higher mz_2990; similar chromatogram in higher mz_3158; similar chromatogram in higher mz_3201; similar chromatogram in higher mz_2311	1	False	null	null	null	null	null	null	null	999	False	False	False	False		False	False	null	null	null	null	null	null	null	null	30.96	nist_urine_pos_2_p1-a1_1_4049	86.09601:3371 87.09936:0 88.10272:0		2866	2906	2478	2074	2362	2767	2575.39241536458	327.664808381172
218	4.299	86.09601	0.8829	203.536	Unknown	[M+H]+	similar chromatogram in higher mz_3350; similar chromatogram in higher mz_132; similar chromatogram in higher mz_615; similar chromatogram in higher mz_2990; similar chromatogram in higher mz_3158; similar chromatogram in higher mz_3201; similar chromatogram in higher mz_2311	1	False	null	null	null	null	null	null	null	999	False	False	False	False		False	False	null	null	null	null	null	null	null	null	30.96	nist_urine_pos_2_p1-a1_1_4049	86.09601:650 87.09936:0 88.10272:0		360	315	491	145	246	260	302.987579345703	117.51660690979
219	4.299	86.09601	0.9351	215.5663	Unknown	[M+H]+	similar chromatogram in higher mz_3350; similar chromatogram in higher mz_132; similar chromatogram in higher mz_615; similar chromatogram in higher mz_2990; similar chromatogram in higher mz_3158; similar chromatogram in higher mz_3201; similar chromatogram in higher mz_2311	1	False	null	null	null	null	null	null	null	999	False	False	False	False		False	False	null	null	null	null	null	null	null	null	30.96	nist_urine_pos_2_p1-a1_1_4049	86.09601:697 87.09936:0 88.10272:0		389	611	591	474	183	195	407.154703776042	187.288909132338
220	3.045	87.04397	-1	-1	Unknown	[M+H]+		0.5	False	null	null	null	null	null	null	null	999	False	False	False	False		False	False	null	null	null	null	null	null	null	null	3.75	nist_urine_pos_1_p1-a1_1_4048	87.04397:601 88.04732:0 89.05068:0		1564	11.7036994934082	2176	11.7036994934082	2208	117	1010.85791142782	1089.90658664917
221	3.045	87.04397	0.7083	163.0766	Unknown	[M+H]+		0.5	False	null	null	null	null	null	null	null	999	False	False	False	False		False	False	null	null	null	null	null	null	null	null	3.75	nist_urine_pos_1_p1-a1_1_4048	87.04397:321 88.04732:0 89.05068:0		82	0.0827202200889587	76	56	73	1	47.9249903957049	37.8135975432921
222	5.097	87.04398	-1	-1	Unknown	[M+H]+	similar chromatogram in higher mz_512	1	True	null	null	null	null	null	null	null	999	False	False	False	False		False	False	null	null	null	null	null	null	null	null	61.12	nist_urine_pos_6_p1-a1_1_4053	87.04398:9215 88.04733:0 89.05069:0		37578	36004	32527	37335	37163	35504	36018.6663411458	1893.68931968616
223	5.097	87.04398	0.6335	145.8467	Unknown	[M+H]+	similar chromatogram in higher mz_512	1	True	null	null	null	null	null	null	null	999	False	False	False	False		False	False	null	null	null	null	null	null	null	null	61.12	nist_urine_pos_6_p1-a1_1_4053	87.04398:4498 88.04733:0 89.05069:0	25.71645:38 33.96402:38 45.30149:38 69.78174:38	4025	2314	2411	2066	3846	3623	3047.22627766927	875.231984021939
224	5.813	87.04398	-1	-1	Unknown	[M+H]+	similar chromatogram in higher mz_794	1	False	null	null	null	null	null	null	null	999	False	False	False	False		False	False	null	null	null	null	null	null	null	null	12.47	nist_urine_pos_2_p1-a1_1_4049	87.04398:2863 88.04733:0 89.05069:0		6294	8085	6283	6546	4394	7039	6440.26424153646	1208.88105470474
225	5.813	87.04398	0.4966	114.3374	Unknown	[M+H]+	similar chromatogram in higher mz_794	1	False	null	null	null	null	null	null	null	999	False	False	False	False		False	False	null	null	null	null	null	null	null	null	12.47	nist_urine_pos_2_p1-a1_1_4049	87.04398:363 88.04733:0 89.05069:0		72	94	83	20	18	1.84497108459473	47.9164943695068	39.7769589387604
226	5.813	87.04398	0.5782	133.1111	Unknown	[M+H]+	similar chromatogram in higher mz_794	1	False	null	null	null	null	null	null	null	999	False	False	False	False		False	False	null	null	null	null	null	null	null	null	12.47	nist_urine_pos_2_p1-a1_1_4049	87.04398:383 88.04733:0 89.05069:0		22	99	42	134	13	31	56.7706708908081	48.5604862382968
227	5.813	87.04398	0.5968	137.3913	Unknown	[M+H]+	similar chromatogram in higher mz_794	1	False	null	null	null	null	null	null	null	999	False	False	False	False		False	False	null	null	null	null	null	null	null	null	12.47	nist_urine_pos_2_p1-a1_1_4049	87.0425:988 88.04585:0 89.04921:0		247	689	501	363	465	498	460.424992879232	148.519148973182
228	5.813	87.04398	0.6799	156.538	Unknown	[M+H]+	similar chromatogram in higher mz_794	1	False	null	null	null	null	null	null	null	999	False	False	False	False		False	False	null	null	null	null	null	null	null	null	12.47	nist_urine_pos_2_p1-a1_1_4049	87.04398:227 88.04733:0 89.05069:0		999	35	68	603	70	104	313.076058705648	398.641476226576
229	4.192	88.03856	-1	-1	Unknown	[M+H]+		0.5	False	null	null	null	null	null	null	null	999	False	False	False	False		False	False	null	null	null	null	null	null	null	null	6.19	nist_urine_pos_1_p1-a1_1_4048	88.03856:2058 89.04191:0 90.04527:0		5845	4802	4381	4549	2876	4509	4493.53796386719	954.402170325747
230	4.192	88.03856	0.6821	156.8319	Unknown	[M+H]+		0.5	False	null	null	null	null	null	null	null	999	False	False	False	False		False	False	null	null	null	null	null	null	null	null	6.19	nist_urine_pos_1_p1-a1_1_4048	88.04004:994 89.04339:0 90.04675:0		617	202	605	553	156	248	397.078641255697	216.416068676997
231	4.846	88.07556	-1	-1	Unknown	[M+H]+	similar chromatogram in higher mz_547; similar chromatogram in higher mz_2317; similar chromatogram in higher mz_553; similar chromatogram in higher mz_5774; similar chromatogram in higher mz_5781	1	True	null	null	null	null	null	null	null	999	False	False	False	False		False	False	null	null	null	null	null	null	null	null	20.4	nist_urine_pos_6_p1-a1_1_4053	88.07556:7253 89.07891:0 90.08227:0		20648	23934	27208	22047	28595	31119	25591.8740234375	4048.01394999342
232	4.846	88.07556	0.5554	127.6922	Unknown	[M+H]+	similar chromatogram in higher mz_547; similar chromatogram in higher mz_2317; similar chromatogram in higher mz_553; similar chromatogram in higher mz_5774; similar chromatogram in higher mz_5781	1	True	null	null	null	null	null	null	null	999	False	False	False	False		False	False	null	null	null	null	null	null	null	null	20.4	nist_urine_pos_6_p1-a1_1_4053	88.07556:878 89.07891:0 90.08227:0		372	170	243	637	197	100	286.636755625407	194.037470166795
233	4.846	88.07556	0.6039	138.837	Unknown	[M+H]+	similar chromatogram in higher mz_547; similar chromatogram in higher mz_2317; similar chromatogram in higher mz_553; similar chromatogram in higher mz_5774; similar chromatogram in higher mz_5781	1	True	null	null	null	null	null	null	null	999	False	False	False	False		False	False	null	null	null	null	null	null	null	null	20.4	nist_urine_pos_6_p1-a1_1_4053	88.07556:2351 89.07891:0 90.08227:0	15.73803:58 21.04587:58 22.03843:58 30.49828:58 38.33933:58 52.77082:58 79.46491:58 82.21155:58 83.99435:58	1240	2335	729	324	2610	1838	1512.6991780599	904.112610638698
234	4.846	88.07556	0.6126	140.8467	Unknown	[M+H]+	similar chromatogram in higher mz_547; similar chromatogram in higher mz_2317; similar chromatogram in higher mz_553; similar chromatogram in higher mz_5774; similar chromatogram in higher mz_5781	1	True	null	null	null	null	null	null	null	999	False	False	False	False		False	False	null	null	null	null	null	null	null	null	20.4	nist_urine_pos_6_p1-a1_1_4053	88.07556:2284 89.07891:0 90.08227:0	43.04172:383 58.06447:497	741	9894	1437	1775	9159	2621	4271.3430074056	4121.99567242176
235	1.86	88.07556	-1	-1	Unknown	[M+H]+	similar chromatogram in higher mz_4939	0.5	False	null	null	null	null	null	null	null	999	False	False	False	False		False	False	null	null	null	null	null	null	null	null	4.82	nist_urine_pos_5_p1-a1_1_4052	88.07556:2208 89.07891:0 90.08227:0		7342	47.1656280517578	2544	472	9940	750	3508.09065246582	4150.64312863372
236	1.86	88.07556	0.8298	190.7818	Unknown	[M+H]+	similar chromatogram in higher mz_4939	0.5	False	null	null	null	null	null	null	null	999	False	False	False	False		False	False	null	null	null	null	null	null	null	null	4.82	nist_urine_pos_5_p1-a1_1_4052	88.07556:1216 89.07891:0 90.08227:0		400	6.05008544921875	61	6.05008544921875	904	6.05008544921875	227.445877075195	366.25585511157
237	2.257	88.07704	-1	-1	Unknown	[M+H]+	similar chromatogram in higher mz_1768	0.667	False	null	null	null	null	null	null	null	999	False	False	False	False		False	False	null	null	null	null	null	null	null	null	9.39	nist_urine_pos_3_p1-a1_1_4050	88.07704:4044 89.08039:0 90.08375:0		4671	7590	12142	17292	13923	25847	13577.5113932292	7506.02318269651
238	2.257	88.07704	0.8054	185.1666	Unknown	[M+H]+	similar chromatogram in higher mz_1768	0.667	False	null	null	null	null	null	null	null	999	False	False	False	False		False	False	null	null	null	null	null	null	null	null	9.39	nist_urine_pos_3_p1-a1_1_4050	88.07704:3106 89.08039:0 90.08375:0		1090	348	2100	1412	1098	463	1085.3347269694	643.119222466023
239	5.099	88.08444	-1	-1	Unknown	[M+H]+		0.833	False	null	null	null	null	null	null	null	999	False	False	False	False		False	False	null	null	null	null	null	null	null	null	6.31	nist_urine_pos_1_p1-a1_1_4048	88.08444:2496 89.08779:0 90.09115:0		8521	6233	5860	5125	7185	7909	6805.513671875	1292.48882766687
240	5.099	88.08444	0.6308	145.0231	Unknown	[M+H]+		0.833	False	null	null	null	null	null	null	null	999	False	False	False	False		False	False	null	null	null	null	null	null	null	null	6.31	nist_urine_pos_1_p1-a1_1_4048	88.08593:1189 89.08928:0 90.09264:0		421	497	531	490	603	802	557.509236653646	133.738982795914
241	8.134	88.08741	-1	-1	Unknown	[M+H]+		1	False	null	null	null	null	null	null	null	999	False	False	False	False		False	False	null	null	null	null	null	null	null	null	11.28	nist_urine_pos_1_p1-a1_1_4048	88.08741:3856 89.09076:0 90.09412:0		29634	26544	22487	9953	22627	20100	21890.9816080729	6755.98380964931
242	8.134	88.08741	0.6809	156.5363	Unknown	[M+H]+		1	False	null	null	null	null	null	null	null	999	False	False	False	False		False	False	null	null	null	null	null	null	null	null	11.28	nist_urine_pos_1_p1-a1_1_4048	88.08741:2473 89.09076:0 90.09412:0		2869	2846	2063	2430	2242	2582	2505.3407796224	323.933166680614
243	2.864	89.0388	-1	-1	Unknown	[M+H]+	similar chromatogram in higher mz_444	1	False	null	null	null	null	null	null	null	999	False	False	False	False		False	False	null	null	null	null	null	null	null	null	16.18	nist_urine_pos_2_p1-a1_1_4049	89.0388:2950 90.04215:0 91.04551:0		10359	11557	11523	13410	10648	11341	11473.0460611979	1067.7450207546
244	2.864	89.0388	0.4696	107.8272	Unknown	[M+H]+	similar chromatogram in higher mz_444	1	False	null	null	null	null	null	null	null	999	False	False	False	False		False	False	null	null	null	null	null	null	null	null	16.18	nist_urine_pos_2_p1-a1_1_4049	89.0388:371 90.04215:0 91.04551:0		100	179	120	140	146	131	136.06276067098	26.5467688855311
245	2.864	89.0388	0.5148	118.2045	Unknown	[M+H]+	similar chromatogram in higher mz_444	1	False	null	null	null	null	null	null	null	999	False	False	False	False		False	False	null	null	null	null	null	null	null	null	16.18	nist_urine_pos_2_p1-a1_1_4049	89.0388:708 90.04215:0 91.04551:0		576	605	477	304	202	548	451.837834676107	163.066041807482
246	2.864	89.0388	0.5334	122.4571	Unknown	[M+H]+	similar chromatogram in higher mz_444	1	False	null	null	null	null	null	null	null	999	False	False	False	False		False	False	null	null	null	null	null	null	null	null	16.18	nist_urine_pos_2_p1-a1_1_4049	89.0388:517 90.04215:0 91.04551:0		218	245	189	387	302	319	276.643974304199	72.9883730981228
247	1.037	89.05964	-1	-1	Unknown	[M+H]+		0.833	True	null	null	null	null	null	null	null	999	False	False	False	False		False	False	null	null	null	null	null	null	null	null	94.61	nist_urine_pos_4_p1-a1_1_4051	89.05964:17327 90.06299:0 91.06635:0		82382	93175	86059	83110	74771	86122	84269.78515625	6017.89738400245
248	1.037	89.05964	0.6106	140.188	Unknown	[M+H]+		0.833	True	null	null	null	null	null	null	null	999	False	False	False	False		False	False	null	null	null	null	null	null	null	null	94.61	nist_urine_pos_4_p1-a1_1_4051	89.05666:1842 90.06001:0 91.06337:0		66	226	14	8	313	485	185.560219446818	191.111930244083
249	1.037	89.05964	0.6346	145.6895	Unknown	[M+H]+		0.833	True	null	null	null	null	null	null	null	999	False	False	False	False		False	False	null	null	null	null	null	null	null	null	94.61	nist_urine_pos_4_p1-a1_1_4051	89.05666:1834 90.06001:0 91.06337:0		629	339	334	152	148	461	343.97545115153	184.747197233878
250	1.037	89.05964	0.6443	147.9357	Unknown	[M+H]+		0.833	True	null	null	null	null	null	null	null	999	False	False	False	False		False	False	null	null	null	null	null	null	null	null	94.61	nist_urine_pos_4_p1-a1_1_4051	89.05964:5743 90.06299:0 91.06635:0		1653	2492	3966	3066	1866	2090	2521.94014485677	866.367514962859
251	1.037	89.05964	0.6646	152.5762	Unknown	[M+H]+		0.833	True	null	null	null	null	null	null	null	999	False	False	False	False		False	False	null	null	null	null	null	null	null	null	94.61	nist_urine_pos_4_p1-a1_1_4051	89.05964:1594 90.06299:0 91.06635:0		247	5.8926830291748	447	59	303	272	221.339298884074	165.059065714917
252	1.037	89.05964	0.705	161.856	Unknown	[M+H]+		0.833	True	null	null	null	null	null	null	null	999	False	False	False	False		False	False	null	null	null	null	null	null	null	null	94.61	nist_urine_pos_4_p1-a1_1_4051	89.05815:6907 90.0615:0 91.06486:0	15.73553:321 33.53156:321 40.41253:321	5027	5105	4643	4222	5037	5096	4855.09611002604	354.704855813834
253	1.037	89.05964	0.7545	173.2337	Unknown	[M+H]+		0.833	True	null	null	null	null	null	null	null	999	False	False	False	False		False	False	null	null	null	null	null	null	null	null	94.61	nist_urine_pos_4_p1-a1_1_4051	89.05964:4131 90.06299:0 91.06635:0		1300	2169	1072	1887	1131	1715	1545.57847086589	445.344925166329
254	1.037	89.05964	0.804	184.5984	Unknown	[M+H]+		0.833	True	null	null	null	null	null	null	null	999	False	False	False	False		False	False	null	null	null	null	null	null	null	null	94.61	nist_urine_pos_4_p1-a1_1_4051	89.05964:2596 90.06299:0 91.06635:0		343	977	189	484	395	146	422.580947875977	299.656257962566
255	5.702	90.05367	-1	-1	Unknown	[M+H]+		1	False	null	null	null	null	null	null	null	999	False	False	False	False		False	False	null	null	null	null	null	null	null	null	13.96	nist_urine_pos_2_p1-a1_1_4049	90.05367:3996 91.05702:0 92.06038:0		8753	13816	8000	9597	7372	7625	9193.81998697917	2405.21735189904
256	5.702	90.05367	0.4858	111.392	Unknown	[M+H]+		1	False	null	null	null	null	null	null	null	999	False	False	False	False		False	False	null	null	null	null	null	null	null	null	13.96	nist_urine_pos_2_p1-a1_1_4049	90.05516:176 91.05851:0 92.06187:0		2.68950023651123	44	46	2.68950023651123	29	27	24.3117647171021	20.2950431237361
257	5.702	90.05367	0.5488	125.8315	Unknown	[M+H]+		1	False	null	null	null	null	null	null	null	999	False	False	False	False		False	False	null	null	null	null	null	null	null	null	13.96	nist_urine_pos_2_p1-a1_1_4049	90.05367:257 91.05702:0 92.06038:0		24	151	10	108	41	80	69.1513196627299	54.319330935482
258	5.702	90.05367	0.5717	131.0916	Unknown	[M+H]+		1	False	null	null	null	null	null	null	null	999	False	False	False	False		False	False	null	null	null	null	null	null	null	null	13.96	nist_urine_pos_2_p1-a1_1_4049	90.05517:1652 91.05852:0 92.06188:0		760	1060	658	940	650	498	760.997767130534	206.612532093076
259	4.433	90.05517	-1	-1	Unknown	[M+H]+		0.667	False	null	null	null	null	null	null	null	999	False	False	False	False		False	False	null	null	null	null	null	null	null	null	9.51	nist_urine_pos_5_p1-a1_1_4052	90.05517:2030 91.05852:0 92.06188:0		6267	4997	5868	4878	6839	6526	5895.92569986979	808.504193555624
260	4.433	90.05517	0.7028	161.1553	Unknown	[M+H]+		0.667	False	null	null	null	null	null	null	null	999	False	False	False	False		False	False	null	null	null	null	null	null	null	null	9.51	nist_urine_pos_5_p1-a1_1_4052	90.05517:1309 91.05852:0 92.06188:0		613	411	434	381	600	648	514.665273030599	118.378140907611
261	5.152	90.05517	-1	-1	Unknown	[M+H]+		0.5	False	null	null	null	null	null	null	null	999	False	False	False	False		False	False	null	null	null	null	null	null	null	null	5.46	nist_urine_pos_2_p1-a1_1_4049	90.05517:1260 91.05852:0 92.06188:0		2604	4463	2605	3796	3666	2644	3296.55204264323	791.227908562799
262	5.152	90.05517	0.7212	165.3678	Unknown	[M+H]+		0.5	False	null	null	null	null	null	null	null	999	False	False	False	False		False	False	null	null	null	null	null	null	null	null	5.46	nist_urine_pos_2_p1-a1_1_4049	90.05517:632 91.05852:0 92.06188:0		1302	496	769	940	204	217	654.670501708984	432.109204173081
263	2.052	90.09109	-1	-1	Unknown	[M+H]+	similar chromatogram in higher mz_4001; similar chromatogram in higher mz_5234; similar chromatogram in higher mz_85; similar chromatogram in higher mz_5977; similar chromatogram in higher mz_168; similar chromatogram in higher mz_6005	1	False	null	null	null	null	null	null	null	999	False	False	False	False		False	False	null	null	null	null	null	null	null	null	18.61	nist_urine_pos_1_p1-a1_1_4048	90.09109:4709 91.09444:0 92.0978:0		18148	14289	14246	14577	8779	15436	14245.7887369792	3054.25661605537
264	2.052	90.09109	0.7804	178.919	Unknown	[M+H]+	similar chromatogram in higher mz_4001; similar chromatogram in higher mz_5234; similar chromatogram in higher mz_85; similar chromatogram in higher mz_5977; similar chromatogram in higher mz_168; similar chromatogram in higher mz_6005	1	False	null	null	null	null	null	null	null	999	False	False	False	False		False	False	null	null	null	null	null	null	null	null	18.61	nist_urine_pos_1_p1-a1_1_4048	90.09109:2818 91.09444:0 92.0978:0		1631	1592	1490	933	529	1543	1286.34889729818	451.046147078089
265	4.343	90.09109	-1	-1	Unknown	[M+H]+		0.5	False	null	null	null	null	null	null	null	999	False	False	False	False		False	False	null	null	null	null	null	null	null	null	6.55	nist_urine_pos_2_p1-a1_1_4049	90.09109:1401 91.09444:0 92.0978:0		4170	6416	7851	5829	5231	6148	5940.71801757813	1230.25159170612
266	4.343	90.09109	0.8372	191.9618	Unknown	[M+H]+		0.5	False	null	null	null	null	null	null	null	999	False	False	False	False		False	False	null	null	null	null	null	null	null	null	6.55	nist_urine_pos_2_p1-a1_1_4049	90.08959:395 91.09294:0 92.0963:0		223	231	197	177	118	248	198.910968780518	46.8241260761809
267	3.61	91.05322	-1	-1	Unknown	[M+H]+	similar chromatogram in higher mz_3886	1	True	null	null	null	null	null	null	null	999	False	False	False	False		False	False	null	null	null	null	null	null	null	null	74.15	nist_urine_pos_5_p1-a1_1_4052	91.05322:18035 92.05657:0 93.05993:0		54762	63367	53883	45955	60926	57417	56051.603515625	6122.69750052035
268	3.61	91.05322	0.478	109.4689	Unknown	[M+H]+	similar chromatogram in higher mz_3886	1	True	null	null	null	null	null	null	null	999	False	False	False	False		False	False	null	null	null	null	null	null	null	null	74.15	nist_urine_pos_5_p1-a1_1_4052	91.05472:987 92.05807:0 93.06143:0		354	334	281	77	582	308	322.430501302083	161.7377217383
269	3.61	91.05322	0.5064	115.9534	Unknown	[M+H]+	similar chromatogram in higher mz_3886	1	True	null	null	null	null	null	null	null	999	False	False	False	False		False	False	null	null	null	null	null	null	null	null	74.15	nist_urine_pos_5_p1-a1_1_4052	91.05472:834 92.05807:0 93.06143:0		233	43	50	117	90	32	94.3214012781779	75.2474894755539
270	3.61	91.05322	0.528	120.9142	Unknown	[M+H]+	similar chromatogram in higher mz_3886	1	True	null	null	null	null	null	null	null	999	False	False	False	False		False	False	null	null	null	null	null	null	null	null	74.15	nist_urine_pos_5_p1-a1_1_4052	91.05472:760 92.05807:0 93.06143:0		217	158	38	160	112	89	129.083322525024	62.7403503373937
271	3.61	91.05322	0.5613	128.5214	Unknown	[M+H]+	similar chromatogram in higher mz_3886	1	True	null	null	null	null	null	null	null	999	False	False	False	False		False	False	null	null	null	null	null	null	null	null	74.15	nist_urine_pos_5_p1-a1_1_4052	91.05322:978 92.05657:0 93.05993:0		58	338	21	160	116	153	141.104815800985	110.678189490896
272	3.61	91.05322	0.5825	133.3788	Unknown	[M+H]+	similar chromatogram in higher mz_3886	1	True	null	null	null	null	null	null	null	999	False	False	False	False		False	False	null	null	null	null	null	null	null	null	74.15	nist_urine_pos_5_p1-a1_1_4052	91.05472:1807 92.05807:0 93.06143:0		617	471	718	201	257	15	379.627532323201	268.047055683826
273	3.61	91.05322	0.5985	137.0618	Unknown	[M+H]+	similar chromatogram in higher mz_3886	1	True	null	null	null	null	null	null	null	999	False	False	False	False		False	False	null	null	null	null	null	null	null	null	74.15	nist_urine_pos_5_p1-a1_1_4052	91.05472:2316 92.05807:0 93.06143:0	16.1613:161 16.268:161 19.12661:161 20.08467:161 26.01484:161 28.67296:161 37.63266:161	946	223	502	1807	2054	1410	1156.87048594157	726.172630018509
274	3.61	91.05322	0.7051	161.4715	Unknown	[M+H]+	similar chromatogram in higher mz_3886	1	True	null	null	null	null	null	null	null	999	False	False	False	False		False	False	null	null	null	null	null	null	null	null	74.15	nist_urine_pos_5_p1-a1_1_4052	91.05322:772 92.05657:0 93.05993:0		142	210	120	93	196	695	242.711616516113	225.867171086844
275	3.61	91.05322	0.7232	165.5968	Unknown	[M+H]+	similar chromatogram in higher mz_3886	1	True	null	null	null	null	null	null	null	999	False	False	False	False		False	False	null	null	null	null	null	null	null	null	74.15	nist_urine_pos_5_p1-a1_1_4052	91.05322:761 92.05657:0 93.05993:0		199	216	231	360	187	4790	997.190228780111	1859.22220293934
276	3.61	91.05322	0.7572	173.3837	Unknown	[M+H]+	similar chromatogram in higher mz_3886	1	True	null	null	null	null	null	null	null	999	False	False	False	False		False	False	null	null	null	null	null	null	null	null	74.15	nist_urine_pos_5_p1-a1_1_4052	91.05322:3816 92.05657:0 93.05993:0		1185	1695	2283	1103	1259	1775	1549.80137125651	453.385109444646
277	3.61	91.05322	0.7707	176.4828	Unknown	[M+H]+	similar chromatogram in higher mz_3886	1	True	null	null	null	null	null	null	null	999	False	False	False	False		False	False	null	null	null	null	null	null	null	null	74.15	nist_urine_pos_5_p1-a1_1_4052	91.05472:2975 92.05807:0 93.06143:0		2388	1920	1496	246	809	1930	1464.7924524943	798.923342281501
278	4.866	91.05322	-1	-1	Unknown	[M+H]+	similar chromatogram in higher mz_199	0.667	True	null	null	null	null	null	null	null	999	False	False	False	False		False	False	null	null	null	null	null	null	null	null	9.48	nist_urine_pos_5_p1-a1_1_4052	91.05322:2570 92.05657:0 93.05993:0		7884	7739	6146	5410	9376	8442	7499.61222330729	1470.46786843865
279	4.866	91.05322	0.4719	108.0627	Unknown	[M+H]+	similar chromatogram in higher mz_199	0.667	True	null	null	null	null	null	null	null	999	False	False	False	False		False	False	null	null	null	null	null	null	null	null	9.48	nist_urine_pos_5_p1-a1_1_4052	91.05472:490 92.05807:0 93.06143:0	29.67817:54 41.51989:54 45.44597:54 49.04001:54 86.9969:54	286	277	165	124	19	60	155.084446271261	110.093723714355
280	4.866	91.05322	0.52	119.0861	Unknown	[M+H]+	similar chromatogram in higher mz_199	0.667	True	null	null	null	null	null	null	null	999	False	False	False	False		False	False	null	null	null	null	null	null	null	null	9.48	nist_urine_pos_5_p1-a1_1_4052	91.05472:642 92.05807:0 93.06143:0	24.59405:58 29.81236:58 34.67452:58 62.01614:1256 77.90641:58	303	122	11	96	161	61	125.585391521454	100.844245507395
281	4.866	91.05322	0.5359	122.7082	Unknown	[M+H]+	similar chromatogram in higher mz_199	0.667	True	null	null	null	null	null	null	null	999	False	False	False	False		False	False	null	null	null	null	null	null	null	null	9.48	nist_urine_pos_5_p1-a1_1_4052	91.05322:375 92.05657:0 93.05993:0		54	26	11	99	65	69	54.0379869143168	31.4025033378129
282	4.866	91.05322	0.5889	134.8526	Unknown	[M+H]+	similar chromatogram in higher mz_199	0.667	True	null	null	null	null	null	null	null	999	False	False	False	False		False	False	null	null	null	null	null	null	null	null	9.48	nist_urine_pos_5_p1-a1_1_4052	91.05322:1064 92.05657:0 93.05993:0		44	37	131	69	286	171	123.032183965047	95.3771151225493
283	4.866	91.05322	0.6009	137.6015	Unknown	[M+H]+	similar chromatogram in higher mz_199	0.667	True	null	null	null	null	null	null	null	999	False	False	False	False		False	False	null	null	null	null	null	null	null	null	9.48	nist_urine_pos_5_p1-a1_1_4052	91.05472:773 92.05807:0 93.06143:0		196	251	14	206	225	267	193.008021036784	91.5830290622147
284	4.866	91.05322	0.6717	153.8083	Unknown	[M+H]+	similar chromatogram in higher mz_199	0.667	True	null	null	null	null	null	null	null	999	False	False	False	False		False	False	null	null	null	null	null	null	null	null	9.48	nist_urine_pos_5_p1-a1_1_4052	91.05472:527 92.05807:0 93.06143:0		60	5.28777847290039	65	141	53	135	75.5421644846598	53.6295059924342
285	0.647	91.05472	-1	-1	Unknown	[M+H]+		0.667	True	null	null	null	null	null	null	null	999	False	False	False	False		False	False	null	null	null	null	null	null	null	null	8.46	nist_urine_pos_2_p1-a1_1_4049	91.05472:2255 92.05807:0 93.06143:0		5177	10543	10816	6218	14732	11449	9822.64982096354	3544.77617637162
286	0.647	91.05472	0.4759	108.9728	Unknown	[M+H]+		0.667	True	null	null	null	null	null	null	null	999	False	False	False	False		False	False	null	null	null	null	null	null	null	null	8.46	nist_urine_pos_2_p1-a1_1_4049	91.05472:464 92.05807:0 93.06143:0	20.28591:34 27.56571:34 27.90459:34 32.97586:34 38.01483:667 43.14422:34 49.00578:602 56.70012:34 73.27627:34 81.79451:34	320	337	301	61	378	444	306.878358205159	130.654764976441
287	0.647	91.05472	0.4922	112.7124	Unknown	[M+H]+		0.667	True	null	null	null	null	null	null	null	999	False	False	False	False		False	False	null	null	null	null	null	null	null	null	8.46	nist_urine_pos_2_p1-a1_1_4049	91.05472:383 92.05807:0 93.06143:0		29	68	127	29	85	222	93.2585687637329	73.0647465560137
288	0.647	91.05472	0.526	120.4447	Unknown	[M+H]+		0.667	True	null	null	null	null	null	null	null	999	False	False	False	False		False	False	null	null	null	null	null	null	null	null	8.46	nist_urine_pos_2_p1-a1_1_4049	91.05472:372 92.05807:0 93.06143:0		72	131	104	71	96	78	91.9964942932129	23.101411784618
289	0.647	91.05472	0.5745	131.5599	Unknown	[M+H]+		0.667	True	null	null	null	null	null	null	null	999	False	False	False	False		False	False	null	null	null	null	null	null	null	null	8.46	nist_urine_pos_2_p1-a1_1_4049	91.05472:325 92.05807:0 93.06143:0		23	131	102	172	162	136	121.013554255168	53.9536428096255
290	0.647	91.05472	0.5902	135.1469	Unknown	[M+H]+		0.667	True	null	null	null	null	null	null	null	999	False	False	False	False		False	False	null	null	null	null	null	null	null	null	8.46	nist_urine_pos_2_p1-a1_1_4049	91.05472:341 92.05807:0 93.06143:0		45	105	160	86	64	104	93.9692846934001	39.6618345148019
291	0.647	91.05472	0.6197	141.9142	Unknown	[M+H]+		0.667	True	null	null	null	null	null	null	null	999	False	False	False	False		False	False	null	null	null	null	null	null	null	null	8.46	nist_urine_pos_2_p1-a1_1_4049	91.05472:554 92.05807:0 93.06143:0		220	40	110	332	192	106	166.558572133382	103.852989126125
292	0.647	91.05472	0.702	160.7428	Unknown	[M+H]+		0.667	True	null	null	null	null	null	null	null	999	False	False	False	False		False	False	null	null	null	null	null	null	null	null	8.46	nist_urine_pos_2_p1-a1_1_4049	91.05322:456 92.05657:0 93.05993:0		16	2	101	53	42	204	69.5073690811793	74.4016561951801
293	3.159	92.02348	-1	-1	Unknown	[M+H]+		1	False	null	null	null	null	null	null	null	999	False	False	False	False		False	False	null	null	null	null	null	null	null	null	31.91	nist_urine_pos_1_p1-a1_1_4048	92.02348:5674 93.02683:0 94.03019:0		16259	14460	15522	17858	13786	14182	15344.396484375	1533.025100826
294	3.159	92.02348	0.4716	107.8543	Unknown	[M+H]+		1	False	null	null	null	null	null	null	null	999	False	False	False	False		False	False	null	null	null	null	null	null	null	null	31.91	nist_urine_pos_1_p1-a1_1_4048	92.02499:480 93.02834:0 94.0317:0		85	49	604	165	42	268	202.165714263916	214.445079624053
295	3.159	92.02348	0.4876	111.5212	Unknown	[M+H]+		1	False	null	null	null	null	null	null	null	999	False	False	False	False		False	False	null	null	null	null	null	null	null	null	31.91	nist_urine_pos_1_p1-a1_1_4048	92.02651:499 93.02986:0 94.03322:0		92	152	150	67	130	117	117.772407531738	33.4410158544539
296	3.159	92.02348	0.5101	116.6661	Unknown	[M+H]+		1	False	null	null	null	null	null	null	null	999	False	False	False	False		False	False	null	null	null	null	null	null	null	null	31.91	nist_urine_pos_1_p1-a1_1_4048	92.02348:321 93.02683:0 94.03019:0		68	50	560	83	105	692	259.816058476766	287.278845642046
297	3.159	92.02348	0.5209	119.1438	Unknown	[M+H]+		1	False	null	null	null	null	null	null	null	999	False	False	False	False		False	False	null	null	null	null	null	null	null	null	31.91	nist_urine_pos_1_p1-a1_1_4048	92.02348:754 93.02683:0 94.03019:0		323	1115	193	103	139	83	326.212754567464	395.914649584046
298	3.159	92.02348	0.5402	123.5418	Unknown	[M+H]+		1	False	null	null	null	null	null	null	null	999	False	False	False	False		False	False	null	null	null	null	null	null	null	null	31.91	nist_urine_pos_1_p1-a1_1_4048	92.02651:2297 93.02986:0 94.03322:0		1179	1408	1040	1426	681	1472	1200.88508097331	304.603379871798
299	1.462	92.04769	-1	-1	Unknown	[M+H]+		1	True	null	null	null	null	null	null	null	999	False	False	False	False		False	False	null	null	null	null	null	null	null	null	104.18	nist_urine_pos_2_p1-a1_1_4049	92.04769:18836 93.05104:0 94.0544:0		104520	109694	100003	82135	88953	86948	95375.5299479167	10932.922387676
300	1.462	92.04769	0.5518	126.2055	Unknown	[M+H]+		1	True	null	null	null	null	null	null	null	999	False	False	False	False		False	False	null	null	null	null	null	null	null	null	104.18	nist_urine_pos_2_p1-a1_1_4049	92.0492:1928 93.05255:0 94.05591:0		2712	1030	551	3649	2243	748	1822.01466878255	1241.33795208065
301	1.462	92.04769	0.5782	132.2276	Unknown	[M+H]+		1	True	null	null	null	null	null	null	null	999	False	False	False	False		False	False	null	null	null	null	null	null	null	null	104.18	nist_urine_pos_2_p1-a1_1_4049	92.0492:12870 93.05255:0 94.05591:0	15.79064:145 17.7394:145 27.46643:145 30.15348:145 54.31724:145 64.54028:145 77.4713:145	8024	8127	12887	22323	14111	18243	13952.3065592448	5634.0994800461
302	1.462	92.04769	0.5843	133.6184	Unknown	[M+H]+		1	True	null	null	null	null	null	null	null	999	False	False	False	False		False	False	null	null	null	null	null	null	null	null	104.18	nist_urine_pos_2_p1-a1_1_4049	92.0492:13123 93.05255:0 94.05591:0	16.50293:158 24.13861:158 25.30858:158 32.13627:158 55.87184:158 71.521:158 77.46575:158	8071	6994	9230	14522	23337	14957	12851.9579264323	6122.83340340332
303	4.67	92.0492	-1	-1	Unknown	[M+H]+		1	True	null	null	null	null	null	null	null	999	False	False	False	False		False	False	null	null	null	null	null	null	null	null	108.26	nist_urine_pos_6_p1-a1_1_4053	92.0492:20020 93.05255:0 94.05591:0		87681	82590	83867	80869	82186	89507	84450.05078125	3398.79833196397
304	4.67	92.0492	0.5678	129.8532	Unknown	[M+H]+		1	True	null	null	null	null	null	null	null	999	False	False	False	False		False	False	null	null	null	null	null	null	null	null	108.26	nist_urine_pos_6_p1-a1_1_4053	92.0492:5074 93.05255:0 94.05591:0	39.02204:504 64.02057:245 77.01249:254	5194	7663	3709	6971	7738	8172	6574.55232747396	1753.05563448861
305	4.939	93.03387	-1	-1	Unknown	[M+H]+	similar chromatogram in higher mz_2415; similar chromatogram in higher mz_2601; similar chromatogram in higher mz_153; similar chromatogram in higher mz_5166; similar chromatogram in higher mz_474; similar chromatogram in higher mz_478; similar chromatogram in higher mz_538; similar chromatogram in higher mz_2427; similar chromatogram in higher mz_3838; similar chromatogram in higher mz_3011; sim…	0.833	False	null	null	null	null	null	null	null	999	False	False	False	False		False	False	null	null	null	null	null	null	null	null	17.44	nist_urine_pos_3_p1-a1_1_4050	93.03387:7831 94.03722:0 95.04058:0		11363	18908	21616	15342	13717	15395	16057.0249023438	3673.81311432526
306	4.939	93.03387	0.5305	121.1695	Unknown	[M+H]+	similar chromatogram in higher mz_2415; similar chromatogram in higher mz_2601; similar chromatogram in higher mz_153; similar chromatogram in higher mz_5166; similar chromatogram in higher mz_474; similar chromatogram in higher mz_478; similar chromatogram in higher mz_538; similar chromatogram in higher mz_2427; similar chromatogram in higher mz_3838; similar chromatogram in higher mz_3011; sim…	0.833	False	null	null	null	null	null	null	null	999	False	False	False	False		False	False	null	null	null	null	null	null	null	null	17.44	nist_urine_pos_3_p1-a1_1_4050	93.03387:679 94.03722:0 95.04058:0		247	278	282	310	194	484	298.981623331706	98.6451760179537
307	4.939	93.03387	0.5456	124.6149	Unknown	[M+H]+	similar chromatogram in higher mz_2415; similar chromatogram in higher mz_2601; similar chromatogram in higher mz_153; similar chromatogram in higher mz_5166; similar chromatogram in higher mz_474; similar chromatogram in higher mz_478; similar chromatogram in higher mz_538; similar chromatogram in higher mz_2427; similar chromatogram in higher mz_3838; similar chromatogram in higher mz_3011; sim…	0.833	False	null	null	null	null	null	null	null	999	False	False	False	False		False	False	null	null	null	null	null	null	null	null	17.44	nist_urine_pos_3_p1-a1_1_4050	93.03235:692 94.0357:0 95.03906:0		75	483	201	283	170	105	219.422655741374	148.603714438295
308	4.939	93.03387	0.5707	130.3471	Unknown	[M+H]+	similar chromatogram in higher mz_2415; similar chromatogram in higher mz_2601; similar chromatogram in higher mz_153; similar chromatogram in higher mz_5166; similar chromatogram in higher mz_474; similar chromatogram in higher mz_478; similar chromatogram in higher mz_538; similar chromatogram in higher mz_2427; similar chromatogram in higher mz_3838; similar chromatogram in higher mz_3011; sim…	0.833	False	null	null	null	null	null	null	null	999	False	False	False	False		False	False	null	null	null	null	null	null	null	null	17.44	nist_urine_pos_3_p1-a1_1_4050	93.03387:468 94.03722:0 95.04058:0		181	64	135	127	178	41	120.983436584473	57.853860726455
309	4.939	93.03387	0.6055	138.3083	Unknown	[M+H]+	similar chromatogram in higher mz_2415; similar chromatogram in higher mz_2601; similar chromatogram in higher mz_153; similar chromatogram in higher mz_5166; similar chromatogram in higher mz_474; similar chromatogram in higher mz_478; similar chromatogram in higher mz_538; similar chromatogram in higher mz_2427; similar chromatogram in higher mz_3838; similar chromatogram in higher mz_3011; sim…	0.833	False	null	null	null	null	null	null	null	999	False	False	False	False		False	False	null	null	null	null	null	null	null	null	17.44	nist_urine_pos_3_p1-a1_1_4050	93.03387:1686 94.03722:0 95.04058:0		363	11121	1222	874	493	528	2433.62597147624	4267.45534468156
310	4.939	93.03387	0.6224	142.1772	Unknown	[M+H]+	similar chromatogram in higher mz_2415; similar chromatogram in higher mz_2601; similar chromatogram in higher mz_153; similar chromatogram in higher mz_5166; similar chromatogram in higher mz_474; similar chromatogram in higher mz_478; similar chromatogram in higher mz_538; similar chromatogram in higher mz_2427; similar chromatogram in higher mz_3838; similar chromatogram in higher mz_3011; sim…	0.833	False	null	null	null	null	null	null	null	999	False	False	False	False		False	False	null	null	null	null	null	null	null	null	17.44	nist_urine_pos_3_p1-a1_1_4050	93.03235:612 94.0357:0 95.03906:0		295	271	233	185	346	262	265.304463704427	54.4474795344462
311	0.517	93.03387	-1	-1	Unknown	[M+H]+		0.833	True	null	null	null	null	null	null	null	999	False	False	False	False		False	False	null	null	null	null	null	null	null	null	7.39	nist_urine_pos_5_p1-a1_1_4052	93.03387:2625 94.03722:0 95.04058:0		7957	6722	11082	12298	11950	11757	10294.4841308594	2355.32361061155
312	0.517	93.03387	0.5152	117.6776	Unknown	[M+H]+		0.833	True	null	null	null	null	null	null	null	999	False	False	False	False		False	False	null	null	null	null	null	null	null	null	7.39	nist_urine_pos_5_p1-a1_1_4052	93.03387:322 94.03722:0 95.04058:0		104	61	27	93	83	57	71.0269784927368	28.1118997266453
313	0.517	93.03387	0.5348	122.1543	Unknown	[M+H]+		0.833	True	null	null	null	null	null	null	null	999	False	False	False	False		False	False	null	null	null	null	null	null	null	null	7.39	nist_urine_pos_5_p1-a1_1_4052	93.03387:688 94.03722:0 95.04058:0		113	283	214	142	271	152	195.916493733724	71.1013282373588
314	0.517	93.03387	0.5515	125.9754	Unknown	[M+H]+		0.833	True	null	null	null	null	null	null	null	999	False	False	False	False		False	False	null	null	null	null	null	null	null	null	7.39	nist_urine_pos_5_p1-a1_1_4052	93.03235:501 94.0357:0 95.03906:0		45	173	97	391	107	104	152.815771102905	123.66121107276
315	0.517	93.03387	0.5776	131.9414	Unknown	[M+H]+		0.833	True	null	null	null	null	null	null	null	999	False	False	False	False		False	False	null	null	null	null	null	null	null	null	7.39	nist_urine_pos_5_p1-a1_1_4052	93.03083:580 94.03418:0 95.03754:0		376	127	621	86	52	223	247.318800608317	216.963719952225
316	0.517	93.03387	0.6018	137.4522	Unknown	[M+H]+		0.833	True	null	null	null	null	null	null	null	999	False	False	False	False		False	False	null	null	null	null	null	null	null	null	7.39	nist_urine_pos_5_p1-a1_1_4052	93.03235:1016 94.0357:0 95.03906:0	22.29386:48 24.3125:48 37.31887:48 39.02302:677 43.41087:48 44.14551:48 50.21327:48 64.05464:48	478	350	2575	151	346	680	763.498186747233	904.260591832719
317	0.517	93.03387	0.6212	141.8922	Unknown	[M+H]+		0.833	True	null	null	null	null	null	null	null	999	False	False	False	False		False	False	null	null	null	null	null	null	null	null	7.39	nist_urine_pos_5_p1-a1_1_4052	93.03387:478 94.03722:0 95.04058:0		120	206	654	85	124	99	214.724725087484	219.431254895128
318	0.517	93.03387	0.7318	167.164	Unknown	[M+H]+		0.833	True	null	null	null	null	null	null	null	999	False	False	False	False		False	False	null	null	null	null	null	null	null	null	7.39	nist_urine_pos_5_p1-a1_1_4052	93.03387:308 94.03722:0 95.04058:0		57	4272	4139	94	57	78	1449.48391914368	2135.3950570251
319	2.449	94.03907	-1	-1	Unknown	[M+H]+	similar chromatogram in higher mz_1903; similar chromatogram in higher mz_128; similar chromatogram in higher mz_2996; similar chromatogram in higher mz_4939; similar chromatogram in higher mz_4807; similar chromatogram in higher mz_3734; similar chromatogram in higher mz_3919; similar chromatogram in higher mz_4576; similar chromatogram in higher mz_4709; similar chromatogram in higher mz_4730; …	1	True	null	null	null	null	null	null	null	999	False	False	False	False		False	False	null	null	null	null	null	null	null	null	16.89	nist_urine_pos_3_p1-a1_1_4050	94.03907:4621 95.04242:0 96.04578:0		29321	24653	30319	14718	25760	17047	23636.5211588542	6410.31387020271
320	2.449	94.03907	0.5432	123.9287	Unknown	[M+H]+	similar chromatogram in higher mz_1903; similar chromatogram in higher mz_128; similar chromatogram in higher mz_2996; similar chromatogram in higher mz_4939; similar chromatogram in higher mz_4807; similar chromatogram in higher mz_3734; similar chromatogram in higher mz_3919; similar chromatogram in higher mz_4576; similar chromatogram in higher mz_4709; similar chromatogram in higher mz_4730; …	1	True	null	null	null	null	null	null	null	999	False	False	False	False		False	False	null	null	null	null	null	null	null	null	16.89	nist_urine_pos_3_p1-a1_1_4050	94.0406:554 95.04395:0 96.04731:0		325	98	188	339	148	91	198.075903574626	109.574933486228
321	2.449	94.03907	0.5755	131.2882	Unknown	[M+H]+	similar chromatogram in higher mz_1903; similar chromatogram in higher mz_128; similar chromatogram in higher mz_2996; similar chromatogram in higher mz_4939; similar chromatogram in higher mz_4807; similar chromatogram in higher mz_3734; similar chromatogram in higher mz_3919; similar chromatogram in higher mz_4576; similar chromatogram in higher mz_4709; similar chromatogram in higher mz_4730; …	1	True	null	null	null	null	null	null	null	999	False	False	False	False		False	False	null	null	null	null	null	null	null	null	16.89	nist_urine_pos_3_p1-a1_1_4050	94.03907:726 95.04242:0 96.04578:0		86	311	252	623	229	315	302.674271901449	177.815129508687
322	2.449	94.03907	0.5973	136.2637	Unknown	[M+H]+	similar chromatogram in higher mz_1903; similar chromatogram in higher mz_128; similar chromatogram in higher mz_2996; similar chromatogram in higher mz_4939; similar chromatogram in higher mz_4807; similar chromatogram in higher mz_3734; similar chromatogram in higher mz_3919; similar chromatogram in higher mz_4576; similar chromatogram in higher mz_4709; similar chromatogram in higher mz_4730; …	1	True	null	null	null	null	null	null	null	999	False	False	False	False		False	False	null	null	null	null	null	null	null	null	16.89	nist_urine_pos_3_p1-a1_1_4050	94.03907:1768 95.04242:0 96.04578:0	67.02951:576	1559	1771	972	2154	1712	1459	1604.32876586914	391.138673181646
323	4.197	94.06507	-1	-1	Unknown	[M+H]+	similar chromatogram in higher mz_280; similar chromatogram in higher mz_2534; similar chromatogram in higher mz_1957	1	True	null	null	null	null	null	null	null	999	False	False	False	False		False	False	null	null	null	null	null	null	null	null	67.05	nist_urine_pos_5_p1-a1_1_4052	94.06507:20163 95.06842:0 96.07178:0		67163	76586	70988	71126	82698	75442	74000.3763020833	5449.75018557872
324	4.197	94.06507	0.484	110.4155	Unknown	[M+H]+	similar chromatogram in higher mz_280; similar chromatogram in higher mz_2534; similar chromatogram in higher mz_1957	1	True	null	null	null	null	null	null	null	999	False	False	False	False		False	False	null	null	null	null	null	null	null	null	67.05	nist_urine_pos_5_p1-a1_1_4052	94.06355:5609 95.0669:0 96.07026:0	52.02987:376 53.03811:240 78.03175:335 79.03948:544 79.04229:275 92.0492:244 94.06202:279 94.0666:283	4286	6463	7777	4793	8129	8007	6575.90926106771	1693.44276987057
325	4.197	94.06507	0.4952	112.967	Unknown	[M+H]+	similar chromatogram in higher mz_280; similar chromatogram in higher mz_2534; similar chromatogram in higher mz_1957	1	True	null	null	null	null	null	null	null	999	False	False	False	False		False	False	null	null	null	null	null	null	null	null	67.05	nist_urine_pos_5_p1-a1_1_4052	94.06355:4071 95.0669:0 96.07026:0	19.86756:37 37.21874:37 37.50409:37 38.22614:37 39.12062:37 39.29443:37 45.68018:37 50.31614:37 51.01779:438 51.55202:182 52.02987:781 52.03101:715 53.03925:504 74.76343:37 78.03315:1302 79.03528:640 79.04229:574 81.47531:37 83.82243:37 92.71468:37 93.05669:587 94.06354:640 94.06507:756	2839	1395	2448	3256	2360	50	2057.72147687276	1162.6174129733
326	4.197	94.06507	0.6536	149.099	Unknown	[M+H]+	similar chromatogram in higher mz_280; similar chromatogram in higher mz_2534; similar chromatogram in higher mz_1957	1	True	null	null	null	null	null	null	null	999	False	False	False	False		False	False	null	null	null	null	null	null	null	null	67.05	nist_urine_pos_5_p1-a1_1_4052	94.06507:1627 95.06842:0 96.07178:0	19.66841:33 20.9743:33 28.28915:33 31.89087:33 33.19268:33 38.52315:33 56.02757:33 57.26205:33 57.31457:33 61.18924:33 63.30956:33 70.40101:33 72.36109:33	393	578	629	652	1079	695	671.056594848633	226.017391109675
327	3.577	94.06507	-1	-1	Unknown	[M+H]+		0.833	True	null	null	null	null	null	null	null	999	False	False	False	False		False	False	null	null	null	null	null	null	null	null	16.12	nist_urine_pos_1_p1-a1_1_4048	94.06507:4588 95.06842:0 96.07178:0		17708	14905	11650	11741	6585	8109	11783.2514648438	4132.38692832467
328	3.577	94.06507	0.5561	126.871	Unknown	[M+H]+		0.833	True	null	null	null	null	null	null	null	999	False	False	False	False		False	False	null	null	null	null	null	null	null	null	16.12	nist_urine_pos_1_p1-a1_1_4048	94.06507:1473 95.06842:0 96.07178:0		576	444	1840	937	2105	235	1022.79197692871	774.718636912072
329	3.577	94.06507	0.5613	128.057	Unknown	[M+H]+		0.833	True	null	null	null	null	null	null	null	999	False	False	False	False		False	False	null	null	null	null	null	null	null	null	16.12	nist_urine_pos_1_p1-a1_1_4048	94.06507:2228 95.06842:0 96.07178:0	78.03314:636 80.04945:497	975	364	1846	2802	1213	429	1271.53293355306	927.151424653822
330	4.667	94.06508	-1	-1	Unknown	[M+H]+	similar chromatogram in higher mz_350; similar chromatogram in higher mz_355; similar chromatogram in higher mz_808; similar chromatogram in higher mz_1811; similar chromatogram in higher mz_2068; similar chromatogram in higher mz_3230; similar chromatogram in higher mz_4438	1	True	null	null	null	null	null	null	null	999	False	False	False	False		False	False	null	null	null	null	null	null	null	null	204.35	nist_urine_pos_6_p1-a1_1_4053	94.06508:50363 95.06843:0 96.07179:0		234039	224842	209496	215409	233084	228655	224254.223958333	9894.16898440489
331	4.667	94.06508	0.4853	110.7034	Unknown	[M+H]+	similar chromatogram in higher mz_350; similar chromatogram in higher mz_355; similar chromatogram in higher mz_808; similar chromatogram in higher mz_1811; similar chromatogram in higher mz_2068; similar chromatogram in higher mz_3230; similar chromatogram in higher mz_4438	1	True	null	null	null	null	null	null	null	999	False	False	False	False		False	False	null	null	null	null	null	null	null	null	204.35	nist_urine_pos_6_p1-a1_1_4053	94.06507:3443 95.06842:0 96.07178:0	51.02229:354 78.03593:634 79.03808:404 79.03948:335 79.04089:2130 80.04804:702 92.04769:351 93.05669:484 94.06507:500 94.0666:506 94.06813:239	3112	3527	1385	4429	2896	2058	2901.1494547526	1075.18756955104
332	4.667	94.06508	0.5658	129.0787	Unknown	[M+H]+	similar chromatogram in higher mz_350; similar chromatogram in higher mz_355; similar chromatogram in higher mz_808; similar chromatogram in higher mz_1811; similar chromatogram in higher mz_2068; similar chromatogram in higher mz_3230; similar chromatogram in higher mz_4438	1	True	null	null	null	null	null	null	null	999	False	False	False	False		False	False	null	null	null	null	null	null	null	null	204.35	nist_urine_pos_6_p1-a1_1_4053	94.06507:11237 95.06842:0 96.07178:0	27.30466:39 44.72163:39 51.02229:711 52.02987:1320 52.03101:1347 53.03925:750 54.23822:39 66.04534:654 67.05404:741 73.1683:39 78.03175:741 78.03315:1501 79.04089:715 79.04229:2707 79.04369:855 86.31713:39 92.05374:518 94.06202:623 94.06355:1074 94.06507:1991 94.0666:206 94.06813:627	15801	14996	14286	13649	15214	14644	14764.9534505208	750.736331619816
333	4.667	94.06508	0.8056	183.7788	Unknown	[M+H]+	similar chromatogram in higher mz_350; similar chromatogram in higher mz_355; similar chromatogram in higher mz_808; similar chromatogram in higher mz_1811; similar chromatogram in higher mz_2068; similar chromatogram in higher mz_3230; similar chromatogram in higher mz_4438	1	True	null	null	null	null	null	null	null	999	False	False	False	False		False	False	null	null	null	null	null	null	null	null	204.35	nist_urine_pos_6_p1-a1_1_4053	94.06507:2837 95.06842:0 96.07178:0	22.32962:62 32.72186:62 72.7601:62	1678	1088	1777	2065	1776	1176	1593.25850423177	381.14588220103
334	5.103	94.06508	-1	-1	Unknown	[M+H]+		1	True	null	null	null	null	null	null	null	999	False	False	False	False		False	False	null	null	null	null	null	null	null	null	70.14	nist_urine_pos_6_p1-a1_1_4053	94.06508:16807 95.06843:0 96.07179:0		113276	101356	90256	105575	107428	109072	104493.71484375	8005.40802135334
335	5.103	94.06508	0.4865	110.9916	Unknown	[M+H]+		1	True	null	null	null	null	null	null	null	999	False	False	False	False		False	False	null	null	null	null	null	null	null	null	70.14	nist_urine_pos_6_p1-a1_1_4053	94.06507:2513 95.06842:0 96.07178:0	38.4527:58 79.04089:1889 81.0502:58	2150	1692	1239	1779	967	2366	1698.67673746745	529.56335620994
336	5.103	94.06508	0.5737	130.8759	Unknown	[M+H]+		1	True	null	null	null	null	null	null	null	999	False	False	False	False		False	False	null	null	null	null	null	null	null	null	70.14	nist_urine_pos_6_p1-a1_1_4053	94.06507:6939 95.06842:0 96.07178:0	39.02204:268 52.01736:423 66.04534:309 79.04229:221 94.06507:525	6988	6969	6671	7444	4457	7818	6724.37353515625	1181.93626495413
337	4.074	94.06508	-1	-1	Unknown	[M+H]+		0.833	True	null	null	null	null	null	null	null	999	False	False	False	False		False	False	null	null	null	null	null	null	null	null	21.76	nist_urine_pos_6_p1-a1_1_4053	94.06508:6119 95.06843:0 96.07179:0		30953	18901	18434	21810	19200	22942	22040.0218098958	4716.46843633176
338	4.074	94.06508	0.4768	108.7674	Unknown	[M+H]+		0.833	True	null	null	null	null	null	null	null	999	False	False	False	False		False	False	null	null	null	null	null	null	null	null	21.76	nist_urine_pos_6_p1-a1_1_4053	94.06507:1789 95.06842:0 96.07178:0	79.04088:900 93.86632:172	463	953	210	1318	2140	51	855.885172526042	786.390403648602
339	4.074	94.06508	0.4871	111.1153	Unknown	[M+H]+		0.833	True	null	null	null	null	null	null	null	999	False	False	False	False		False	False	null	null	null	null	null	null	null	null	21.76	nist_urine_pos_6_p1-a1_1_4053	94.06507:1682 95.06842:0 96.07178:0	41.03756:126 78.03314:275 79.04229:142 94.06507:438	1511	717	2843	1240	2344	3904	2093.24911499023	1171.58543461503
340	4.074	94.06508	0.6552	149.4637	Unknown	[M+H]+		0.833	True	null	null	null	null	null	null	null	999	False	False	False	False		False	False	null	null	null	null	null	null	null	null	21.76	nist_urine_pos_6_p1-a1_1_4053	94.06507:560 95.06842:0 96.07178:0		303	233	144	339	220	130	228.024431864421	83.1834320141467
341	5.536	94.92978	-1	-1	Unknown	[M+H]+	similar chromatogram in higher mz_4131; similar chromatogram in higher mz_4132; similar chromatogram in higher mz_92; similar chromatogram in higher mz_5309	1	True	null	null	null	null	null	null	null	999	False	False	False	False		False	False	null	null	null	null	null	null	null	null	338.05	nist_urine_pos_5_p1-a1_1_4052	94.92978:32196 95.93313:0 96.93649:0		312279	303646	324665	313986	314825	295412	310802.28125	10086.9786924235
342	5.536	94.92978	0.7433	169.3799	Unknown	[M+H]+	similar chromatogram in higher mz_4131; similar chromatogram in higher mz_4132; similar chromatogram in higher mz_92; similar chromatogram in higher mz_5309	1	True	null	null	null	null	null	null	null	999	False	False	False	False		False	False	null	null	null	null	null	null	null	null	338.05	nist_urine_pos_5_p1-a1_1_4052	94.92978:19987 95.93313:0 96.93649:0	24.98589:42 45.3992:42 61.62924:42 65.85066:42	20062	19538	21558	21358	21885	19716	20686.2073567708	1029.1636947027
343	3.714	95.01124	-1	-1	Unknown	[M+H]+		1	True	null	null	null	null	null	null	null	999	False	False	False	False		False	False	null	null	null	null	null	null	null	null	70.55	nist_urine_pos_1_p1-a1_1_4048	95.01124:28211 96.01459:0 97.01795:0		86018	1184	66815	73225	63067	67952	59710.0051066081	29764.731264753
344	3.714	95.01124	0.4989	113.6747	Unknown	[M+H]+		1	True	null	null	null	null	null	null	null	999	False	False	False	False		False	False	null	null	null	null	null	null	null	null	70.55	nist_urine_pos_1_p1-a1_1_4048	95.01124:720 96.01459:0 97.01795:0		5.54660530090332	55	202	212	276	211	159.462944666545	106.84499519876
345	3.714	95.01124	0.5287	120.4678	Unknown	[M+H]+		1	True	null	null	null	null	null	null	null	999	False	False	False	False		False	False	null	null	null	null	null	null	null	null	70.55	nist_urine_pos_1_p1-a1_1_4048	95.01124:4275 96.01459:0 97.01795:0	53.00136:1857 57.17615:80 91.30472:80	3224	1759	1680	808	2111	2204	1964.39465332031	790.701257908455
346	3.714	95.01124	0.5531	126.0315	Unknown	[M+H]+		1	True	null	null	null	null	null	null	null	999	False	False	False	False		False	False	null	null	null	null	null	null	null	null	70.55	nist_urine_pos_1_p1-a1_1_4048	95.01124:1031 96.01459:0 97.01795:0		414	16	0.904885101318359	319	209	9	161.256737391154	179.538461947565
347	3.714	95.01124	0.5825	132.7238	Unknown	[M+H]+		1	True	null	null	null	null	null	null	null	999	False	False	False	False		False	False	null	null	null	null	null	null	null	null	70.55	nist_urine_pos_1_p1-a1_1_4048	95.01124:1263 96.01459:0 97.01795:0		440	489	0.476362800598145	189	446	5	261.419210116069	226.800059283355
348	3.714	95.01124	0.6064	138.1782	Unknown	[M+H]+		1	True	null	null	null	null	null	null	null	999	False	False	False	False		False	False	null	null	null	null	null	null	null	null	70.55	nist_urine_pos_1_p1-a1_1_4048	95.01124:4502 96.01459:0 97.01795:0	38.10142:82 53.84402:82 54.57792:82 67.01659:1536 79.12925:82	4240	2719	3868	4347	3616	4336	3854.23771158854	627.434023247363
349	3.714	95.01124	0.6271	142.8899	Unknown	[M+H]+		1	True	null	null	null	null	null	null	null	999	False	False	False	False		False	False	null	null	null	null	null	null	null	null	70.55	nist_urine_pos_1_p1-a1_1_4048	95.01277:854 96.01612:0 97.01948:0		330	5	264	306	4	24	155.483809351921	159.804707138368
350	5.804	95.0343	-1	-1	Unknown	[M+H]+		0.667	False	null	null	null	null	null	null	null	999	False	False	False	False		False	False	null	null	null	null	null	null	null	null	5.07	nist_urine_pos_1_p1-a1_1_4048	95.0343:1745 96.03765:0 97.04101:0		5417	7062	4171	2108	4647	4751	4692.9912109375	1618.41138886326
351	5.804	95.0343	0.5215	118.8256	Unknown	[M+H]+		0.667	False	null	null	null	null	null	null	null	999	False	False	False	False		False	False	null	null	null	null	null	null	null	null	5.07	nist_urine_pos_1_p1-a1_1_4048	95.0343:243 96.03765:0 97.04101:0		63	109	178	30	51	43	78.7548290888468	55.5712846528806
352	5.804	95.0343	0.5328	121.4063	Unknown	[M+H]+		0.667	False	null	null	null	null	null	null	null	999	False	False	False	False		False	False	null	null	null	null	null	null	null	null	5.07	nist_urine_pos_1_p1-a1_1_4048	95.0343:1202 96.03765:0 97.04101:0		507	1153	361	721	423	202	561.390281677246	336.461389685885
353	2.04	95.0589	-1	-1	Unknown	[M+H]+	similar chromatogram in higher mz_228; similar chromatogram in higher mz_2480; similar chromatogram in higher mz_4167	0.5	True	null	null	null	null	null	null	null	999	False	False	False	False		False	False	null	null	null	null	null	null	null	null	20.48	nist_urine_pos_1_p1-a1_1_4048	95.0589:7465 96.06225:0 97.06561:0		37073	28149	15722	20680	31543	23963	26188.36328125	7692.21292935049
354	2.04	95.0589	0.4941	112.5848	Unknown	[M+H]+	similar chromatogram in higher mz_228; similar chromatogram in higher mz_2480; similar chromatogram in higher mz_4167	0.5	True	null	null	null	null	null	null	null	999	False	False	False	False		False	False	null	null	null	null	null	null	null	null	20.48	nist_urine_pos_1_p1-a1_1_4048	95.0589:912 96.06225:0 97.06561:0	19.87951:63 21.60229:63 52.03101:63 90.35475:63	590	190	117	168	826	322	369.042324066162	281.377499315465
355	2.04	95.0589	0.5085	115.8696	Unknown	[M+H]+	similar chromatogram in higher mz_228; similar chromatogram in higher mz_2480; similar chromatogram in higher mz_4167	0.5	True	null	null	null	null	null	null	null	999	False	False	False	False		False	False	null	null	null	null	null	null	null	null	20.48	nist_urine_pos_1_p1-a1_1_4048	95.0589:1823 96.06225:0 97.06561:0	32.22216:59 32.34404:59 74.85619:59 89.50522:59	1315	1774	230	453	523	889	863.933049519857	586.436768202605
356	2.04	95.0589	0.5364	122.2214	Unknown	[M+H]+	similar chromatogram in higher mz_228; similar chromatogram in higher mz_2480; similar chromatogram in higher mz_4167	0.5	True	null	null	null	null	null	null	null	999	False	False	False	False		False	False	null	null	null	null	null	null	null	null	20.48	nist_urine_pos_1_p1-a1_1_4048	95.06044:691 96.06379:0 97.06715:0		122	271	157	105	307	101	177.24553044637	89.3221933640574
357	2.04	95.0589	0.5581	127.1682	Unknown	[M+H]+	similar chromatogram in higher mz_228; similar chromatogram in higher mz_2480; similar chromatogram in higher mz_4167	0.5	True	null	null	null	null	null	null	null	999	False	False	False	False		False	False	null	null	null	null	null	null	null	null	20.48	nist_urine_pos_1_p1-a1_1_4048	95.0589:1213 96.06225:0 97.06561:0		504	587	352	604	584	519	524.953699747721	93.9258386804568
358	2.04	95.0589	0.608	138.5361	Unknown	[M+H]+	similar chromatogram in higher mz_228; similar chromatogram in higher mz_2480; similar chromatogram in higher mz_4167	0.5	True	null	null	null	null	null	null	null	999	False	False	False	False		False	False	null	null	null	null	null	null	null	null	20.48	nist_urine_pos_1_p1-a1_1_4048	95.0589:654 96.06225:0 97.06561:0		507	297	123	235	219	65	241.009415944417	154.339459831005
359	4.915	95.06044	-1	-1	Unknown	[M+H]+	similar chromatogram in higher mz_373; similar chromatogram in higher mz_1432	1	True	null	null	null	null	null	null	null	999	False	False	False	False		False	False	null	null	null	null	null	null	null	null	130.47	nist_urine_pos_2_p1-a1_1_4049	95.06044:42979 96.06379:0 97.06715:0		170764	218998	186832	172819	191080	206652	191191.049479167	18900.0955942482
360	4.915	95.06044	0.5029	114.5971	Unknown	[M+H]+	similar chromatogram in higher mz_373; similar chromatogram in higher mz_1432	1	True	null	null	null	null	null	null	null	999	False	False	False	False		False	False	null	null	null	null	null	null	null	null	130.47	nist_urine_pos_2_p1-a1_1_4049	95.06044:1615 96.06379:0 97.06715:0	15.68615:55 22.70757:55 29.3936:55 33.70348:55 37.52341:55 51.02229:842 63.51427:55 73.54653:55 76.49158:55 93.23174:55	1010	2657	1237	1137	1564	3960	1927.50138346354	1160.69020218862
361	4.915	95.06044	0.5405	123.1621	Unknown	[M+H]+	similar chromatogram in higher mz_373; similar chromatogram in higher mz_1432	1	True	null	null	null	null	null	null	null	999	False	False	False	False		False	False	null	null	null	null	null	null	null	null	130.47	nist_urine_pos_2_p1-a1_1_4049	95.06044:2025 96.06379:0 97.06715:0		796	1229	2008	3407	1249	1141	1638.59315999349	953.000863909265
362	4.915	95.06044	0.586	133.5308	Unknown	[M+H]+	similar chromatogram in higher mz_373; similar chromatogram in higher mz_1432	1	True	null	null	null	null	null	null	null	999	False	False	False	False		False	False	null	null	null	null	null	null	null	null	130.47	nist_urine_pos_2_p1-a1_1_4049	95.06044:11489 96.06379:0 97.06715:0	15.8961:35 20.06771:35 34.2108:35 39.02204:625 42.03264:90 42.16056:35 53.02547:754 71.28111:35 87.02191:35 90.53474:35 95.06044:590	16659	11316	15519	12794	12895	13098	13713.5405273438	1978.85845557928
363	3.649	95.06044	-1	-1	Unknown	[M+H]+		0.833	False	null	null	null	null	null	null	null	999	False	False	False	False		False	False	null	null	null	null	null	null	null	null	31.18	nist_urine_pos_1_p1-a1_1_4048	95.06044:12067 96.06379:0 97.06715:0		66403	55546	49121	50611	46357	54664	53783.6653645833	7072.42676689333
364	3.649	95.06044	0.508	115.7464	Unknown	[M+H]+		0.833	False	null	null	null	null	null	null	null	999	False	False	False	False		False	False	null	null	null	null	null	null	null	null	31.18	nist_urine_pos_1_p1-a1_1_4048	95.06044:1263 96.06379:0 97.06715:0		502	510	448	152	338	563	418.838549296061	151.215907626969
365	3.649	95.06044	0.6098	138.9422	Unknown	[M+H]+		0.833	False	null	null	null	null	null	null	null	999	False	False	False	False		False	False	null	null	null	null	null	null	null	null	31.18	nist_urine_pos_1_p1-a1_1_4048	95.06044:958 96.06379:0 97.06715:0		861	428	120	323	354	259	390.933672587077	252.71235135841
366	3.649	95.06044	0.636	144.9094	Unknown	[M+H]+		0.833	False	null	null	null	null	null	null	null	999	False	False	False	False		False	False	null	null	null	null	null	null	null	null	31.18	nist_urine_pos_1_p1-a1_1_4048	95.06044:5843 96.06379:0 97.06715:0		4670	2600	3927	10861	3229	2366	4608.69197591146	3178.77963174141
367	0.444	96.04404	-1	-1	Unknown	[M+H]+	similar chromatogram in higher mz_2541; similar chromatogram in higher mz_1926; similar chromatogram in higher mz_3357; similar chromatogram in higher mz_3092; similar chromatogram in higher mz_2961; similar chromatogram in higher mz_4503; similar chromatogram in higher mz_2509	1	True	null	null	null	null	null	null	null	999	False	False	False	False		False	False	null	null	null	null	null	null	null	null	40.53	nist_urine_pos_2_p1-a1_1_4049	96.04404:30834 97.04739:0 98.05075:0		88331	102679	87115	90813	75930	78149	87169.2760416667	9621.37986327605
368	0.444	96.04404	0.5085	115.7344	Unknown	[M+H]+	similar chromatogram in higher mz_2541; similar chromatogram in higher mz_1926; similar chromatogram in higher mz_3357; similar chromatogram in higher mz_3092; similar chromatogram in higher mz_2961; similar chromatogram in higher mz_4503; similar chromatogram in higher mz_2509	1	True	null	null	null	null	null	null	null	999	False	False	False	False		False	False	null	null	null	null	null	null	null	null	40.53	nist_urine_pos_2_p1-a1_1_4049	96.04404:2486 97.04739:0 98.05075:0	96.03322:447 96.04095:316 96.04249:405 96.04558:233	2507	2077	2163	2034	1585	1664	2005.06404622396	339.40274456373
369	0.444	96.04404	0.8268	188.1607	Unknown	[M+H]+	similar chromatogram in higher mz_2541; similar chromatogram in higher mz_1926; similar chromatogram in higher mz_3357; similar chromatogram in higher mz_3092; similar chromatogram in higher mz_2961; similar chromatogram in higher mz_4503; similar chromatogram in higher mz_2509	1	True	null	null	null	null	null	null	null	999	False	False	False	False		False	False	null	null	null	null	null	null	null	null	40.53	nist_urine_pos_2_p1-a1_1_4049	96.04404:632 97.04739:0 98.05075:0		234	420	355	316	154	385	310.619761149089	100.023841577479
370	0.444	96.04404	0.8881	202.118	Unknown	[M+H]+	similar chromatogram in higher mz_2541; similar chromatogram in higher mz_1926; similar chromatogram in higher mz_3357; similar chromatogram in higher mz_3092; similar chromatogram in higher mz_2961; similar chromatogram in higher mz_4503; similar chromatogram in higher mz_2509	1	True	null	null	null	null	null	null	null	999	False	False	False	False		False	False	null	null	null	null	null	null	null	null	40.53	nist_urine_pos_2_p1-a1_1_4049	96.04404:706 97.04739:0 98.05075:0		111	502	463	151	377	260	310.540955861409	162.592573005325
371	0.444	96.04404	0.9368	213.2015	Unknown	[M+H]+	similar chromatogram in higher mz_2541; similar chromatogram in higher mz_1926; similar chromatogram in higher mz_3357; similar chromatogram in higher mz_3092; similar chromatogram in higher mz_2961; similar chromatogram in higher mz_4503; similar chromatogram in higher mz_2509	1	True	null	null	null	null	null	null	null	999	False	False	False	False		False	False	null	null	null	null	null	null	null	null	40.53	nist_urine_pos_2_p1-a1_1_4049	96.04404:1039 97.04739:0 98.05075:0		865	891	202	436	405	170	494.782307942708	315.022698960529
372	5.142	96.04404	-1	-1	Unknown	[M+H]+	similar chromatogram in higher mz_3034	1	False	null	null	null	null	null	null	null	999	False	False	False	False		False	False	null	null	null	null	null	null	null	null	18.07	nist_urine_pos_4_p1-a1_1_4051	96.04404:11604 97.04739:0 98.05075:0		45360	44988	47159	49163	46444	41480	45765.7545572917	2571.97340471559
373	5.142	96.04404	0.6954	158.2599	Unknown	[M+H]+	similar chromatogram in higher mz_3034	1	False	null	null	null	null	null	null	null	999	False	False	False	False		False	False	null	null	null	null	null	null	null	null	18.07	nist_urine_pos_4_p1-a1_1_4051	96.04404:1044 97.04739:0 98.05075:0		65	338	126	286	162	411	231.218706766764	134.522056397104
374	5.142	96.04404	0.7617	173.3612	Unknown	[M+H]+	similar chromatogram in higher mz_3034	1	False	null	null	null	null	null	null	null	999	False	False	False	False		False	False	null	null	null	null	null	null	null	null	18.07	nist_urine_pos_4_p1-a1_1_4051	96.04404:4436 97.04739:0 98.05075:0		3924	3809	3934	4084	4099	3348	3866.22696940104	276.105981446765
375	6.087	96.06722	-1	-1	Unknown	[M+H]+		1	True	null	null	null	null	null	null	null	999	False	False	False	False		False	False	null	null	null	null	null	null	null	null	4.67	nist_urine_pos_5_p1-a1_1_4052	96.06722:3997 97.07057:0 98.07393:0		8411	16679	7893	13317	19114	12085	12916.7196451823	4448.48114666738
376	6.087	96.06722	0.4988	113.5166	Unknown	[M+H]+		1	True	null	null	null	null	null	null	null	999	False	False	False	False		False	False	null	null	null	null	null	null	null	null	4.67	nist_urine_pos_5_p1-a1_1_4052	96.06568:644 97.06903:0 98.07239:0		78	206	442	320	111	262	236.54530843099	135.321469606131
377	6.087	96.06722	0.5548	126.2613	Unknown	[M+H]+		1	True	null	null	null	null	null	null	null	999	False	False	False	False		False	False	null	null	null	null	null	null	null	null	4.67	nist_urine_pos_5_p1-a1_1_4052	96.06568:578 97.06903:0 98.07239:0		678	229	41	110	63	148	211.695264180501	238.20369879732
378	6.087	96.06722	0.5788	131.7269	Unknown	[M+H]+		1	True	null	null	null	null	null	null	null	999	False	False	False	False		False	False	null	null	null	null	null	null	null	null	4.67	nist_urine_pos_5_p1-a1_1_4052	96.06877:508 97.07212:0 98.07548:0		548	185	142	121	164	33	198.717901229858	178.876332175632
379	6.087	96.06722	0.623	141.7787	Unknown	[M+H]+		1	True	null	null	null	null	null	null	null	999	False	False	False	False		False	False	null	null	null	null	null	null	null	null	4.67	nist_urine_pos_5_p1-a1_1_4052	96.06877:1748 97.07212:0 98.07548:0	28.35294:80 36.56732:80 37.93804:80 42.25585:80 74.97632:80 94.17983:80	768	2237	1333	8177	2676	1369	2760.03936767578	2740.71118732006
380	5.556	96.92708	-1	-1	Unknown	[M+H]+		0.833	False	null	null	null	null	null	null	null	999	False	False	False	False		False	False	null	null	null	null	null	null	null	null	37.11	nist_urine_pos_3_p1-a1_1_4050	96.92708:6245 97.93043:0 98.93379:0		21591	14737	26450	15675	53849	26922	26537.3284505208	14337.2016908223
381	5.556	96.92708	0.7443	169.2221	Unknown	[M+H]+		0.833	False	null	null	null	null	null	null	null	999	False	False	False	False		False	False	null	null	null	null	null	null	null	null	37.11	nist_urine_pos_3_p1-a1_1_4050	96.92708:4584 97.93043:0 98.93379:0		1994	2633	3416	2722	4097	2738	2933.26129150391	726.743037521387
382	5.556	96.92708	0.796	180.9647	Unknown	[M+H]+		0.833	False	null	null	null	null	null	null	null	999	False	False	False	False		False	False	null	null	null	null	null	null	null	null	37.11	nist_urine_pos_3_p1-a1_1_4050	96.92708:778 97.93043:0 98.93379:0		294	193	290	312	422	300	301.657943725586	72.8886169666081
383	5.496	96.92708	-1	-1	Unknown	[M+H]+	similar chromatogram in higher mz_5299	0.667	True	null	null	null	null	null	null	null	999	False	False	False	False		False	False	null	null	null	null	null	null	null	null	39.77	nist_urine_pos_4_p1-a1_1_4051	96.92708:5840 97.93043:0 98.93379:0		31618	16559	30567	36548	53849	20754	31648.9671223958	13148.6918997808
384	5.496	96.92708	0.7436	169.0619	Unknown	[M+H]+	similar chromatogram in higher mz_5299	0.667	True	null	null	null	null	null	null	null	999	False	False	False	False		False	False	null	null	null	null	null	null	null	null	39.77	nist_urine_pos_4_p1-a1_1_4051	96.92708:3948 97.93043:0 98.93379:0	17.2388:30 26.56391:34 32.70382:30 34.17022:30 61.29292:30 82.38897:30 86.32885:30 87.77683:30 96.8417:30	3634	3439	3759	3828	4099	2822	3597.05895996094	437.828671259454
385	3.531	97.06533	-1	-1	Unknown	[M+H]+	similar chromatogram in higher mz_1407; similar chromatogram in higher mz_1435; similar chromatogram in higher mz_1922; similar chromatogram in higher mz_2705; similar chromatogram in higher mz_3226; similar chromatogram in higher mz_3459	0.667	False	null	null	null	null	null	null	null	999	False	False	False	False		False	False	null	null	null	null	null	null	null	null	7.1	nist_urine_pos_1_p1-a1_1_4048	97.06533:4373 98.06868:0 99.07204:0		17217	6544	7888	8326	11007	7272	9709.13541666667	3980.92735380399
386	3.531	97.06533	0.6157	139.9526	Unknown	[M+H]+	similar chromatogram in higher mz_1407; similar chromatogram in higher mz_1435; similar chromatogram in higher mz_1922; similar chromatogram in higher mz_2705; similar chromatogram in higher mz_3226; similar chromatogram in higher mz_3459	0.667	False	null	null	null	null	null	null	null	999	False	False	False	False		False	False	null	null	null	null	null	null	null	null	7.1	nist_urine_pos_1_p1-a1_1_4048	97.06533:306 98.06868:0 99.07204:0		79	185	53	45	46	106	85.5287551879883	54.0363776838046
387	3.531	97.06533	0.7172	163.0219	Unknown	[M+H]+	similar chromatogram in higher mz_1407; similar chromatogram in higher mz_1435; similar chromatogram in higher mz_1922; similar chromatogram in higher mz_2705; similar chromatogram in higher mz_3226; similar chromatogram in higher mz_3459	0.667	False	null	null	null	null	null	null	null	999	False	False	False	False		False	False	null	null	null	null	null	null	null	null	7.1	nist_urine_pos_1_p1-a1_1_4048	97.06533:395 98.06868:0 99.07204:0		254	2	31	56	123	85	91.826179822286	89.6664099035104
388	3.531	97.06533	0.7455	169.4751	Unknown	[M+H]+	similar chromatogram in higher mz_1407; similar chromatogram in higher mz_1435; similar chromatogram in higher mz_1922; similar chromatogram in higher mz_2705; similar chromatogram in higher mz_3226; similar chromatogram in higher mz_3459	0.667	False	null	null	null	null	null	null	null	999	False	False	False	False		False	False	null	null	null	null	null	null	null	null	7.1	nist_urine_pos_1_p1-a1_1_4048	97.06533:1591 98.06868:0 99.07204:0		1161	874	692	502	959	656	807.318567911784	237.548478985054
389	3.217	97.09952	-1	-1	Unknown	[M+H]+	similar chromatogram in higher mz_1756; similar chromatogram in higher mz_431; similar chromatogram in higher mz_145; similar chromatogram in higher mz_240; similar chromatogram in higher mz_271; similar chromatogram in higher mz_1546; similar chromatogram in higher mz_1607; similar chromatogram in higher mz_1679; similar chromatogram in higher mz_2108; similar chromatogram in higher mz_2219; sim…	0.833	False	null	null	null	null	null	null	null	999	False	False	False	False		False	False	null	null	null	null	null	null	null	null	20.8	nist_urine_pos_1_p1-a1_1_4048	97.09952:3507 98.10287:0 99.10623:0		15740	7171	9080	9007	12742	8932	10445.1478678385	3170.24662595642
390	3.217	97.09952	0.694	157.7517	Unknown	[M+H]+	similar chromatogram in higher mz_1756; similar chromatogram in higher mz_431; similar chromatogram in higher mz_145; similar chromatogram in higher mz_240; similar chromatogram in higher mz_271; similar chromatogram in higher mz_1546; similar chromatogram in higher mz_1607; similar chromatogram in higher mz_1679; similar chromatogram in higher mz_2108; similar chromatogram in higher mz_2219; sim…	0.833	False	null	null	null	null	null	null	null	999	False	False	False	False		False	False	null	null	null	null	null	null	null	null	20.8	nist_urine_pos_1_p1-a1_1_4048	97.10107:426 98.10442:0 99.10778:0		54	51	165	47	112	49	79.7838789621989	48.5288954839873
391	3.217	97.09952	0.7242	164.6196	Unknown	[M+H]+	similar chromatogram in higher mz_1756; similar chromatogram in higher mz_431; similar chromatogram in higher mz_145; similar chromatogram in higher mz_240; similar chromatogram in higher mz_271; similar chromatogram in higher mz_1546; similar chromatogram in higher mz_1607; similar chromatogram in higher mz_1679; similar chromatogram in higher mz_2108; similar chromatogram in higher mz_2219; sim…	0.833	False	null	null	null	null	null	null	null	999	False	False	False	False		False	False	null	null	null	null	null	null	null	null	20.8	nist_urine_pos_1_p1-a1_1_4048	97.10107:614 98.10442:0 99.10778:0		44	104	156	104	4	52	77.218643506368	54.3891094430311
392	3.217	97.09952	0.7893	179.4143	Unknown	[M+H]+	similar chromatogram in higher mz_1756; similar chromatogram in higher mz_431; similar chromatogram in higher mz_145; similar chromatogram in higher mz_240; similar chromatogram in higher mz_271; similar chromatogram in higher mz_1546; similar chromatogram in higher mz_1607; similar chromatogram in higher mz_1679; similar chromatogram in higher mz_2108; similar chromatogram in higher mz_2219; sim…	0.833	False	null	null	null	null	null	null	null	999	False	False	False	False		False	False	null	null	null	null	null	null	null	null	20.8	nist_urine_pos_1_p1-a1_1_4048	97.09952:1168 98.10287:0 99.10623:0		349	275	83	1469	73	73	387.085708618164	543.10739890783
393	3.217	97.09952	0.7984	181.4864	Unknown	[M+H]+	similar chromatogram in higher mz_1756; similar chromatogram in higher mz_431; similar chromatogram in higher mz_145; similar chromatogram in higher mz_240; similar chromatogram in higher mz_271; similar chromatogram in higher mz_1546; similar chromatogram in higher mz_1607; similar chromatogram in higher mz_1679; similar chromatogram in higher mz_2108; similar chromatogram in higher mz_2219; sim…	0.833	False	null	null	null	null	null	null	null	999	False	False	False	False		False	False	null	null	null	null	null	null	null	null	20.8	nist_urine_pos_1_p1-a1_1_4048	97.09952:1174 98.10287:0 99.10623:0		503	2997	551	734	2197	538	1253.08439127604	1074.12032278586
394	3.217	97.09952	0.8126	184.7096	Unknown	[M+H]+	similar chromatogram in higher mz_1756; similar chromatogram in higher mz_431; similar chromatogram in higher mz_145; similar chromatogram in higher mz_240; similar chromatogram in higher mz_271; similar chromatogram in higher mz_1546; similar chromatogram in higher mz_1607; similar chromatogram in higher mz_1679; similar chromatogram in higher mz_2108; similar chromatogram in higher mz_2219; sim…	0.833	False	null	null	null	null	null	null	null	999	False	False	False	False		False	False	null	null	null	null	null	null	null	null	20.8	nist_urine_pos_1_p1-a1_1_4048	97.10107:1768 98.10442:0 99.10778:0		601	109	258	51	1091	131	373.222290674845	403.039826326727
395	1.117	98.05922	-1	-1	Unknown	[M+H]+		0.5	True	null	null	null	null	null	null	null	999	False	False	False	False		False	False	null	null	null	null	null	null	null	null	26.27	nist_urine_pos_4_p1-a1_1_4051	98.05922:15500 99.06257:0 100.06593:0		44039	76311	40108	99282	61147	36217	59517.376953125	24597.222034092
396	1.117	98.05922	0.5459	123.9555	Unknown	[M+H]+		0.5	True	null	null	null	null	null	null	null	999	False	False	False	False		False	False	null	null	null	null	null	null	null	null	26.27	nist_urine_pos_4_p1-a1_1_4051	98.06078:11740 99.06413:0 100.06749:0	17.01427:71 35.40177:71 70.06661:1811	10815	17015	3502	7642	13333	12683	10831.7461751302	4728.78219380231
397	5.834	98.05922	-1	-1	Unknown	[M+H]+		0.833	False	null	null	null	null	null	null	null	999	False	False	False	False		False	False	null	null	null	null	null	null	null	null	3.87	nist_urine_pos_4_p1-a1_1_4051	98.05922:1269 99.06257:0 100.06593:0		5470	2729	3826	4615	4204	3740	4097.21948242188	920.477214302396
398	5.834	98.05922	0.5461	123.9962	Unknown	[M+H]+		0.833	False	null	null	null	null	null	null	null	999	False	False	False	False		False	False	null	null	null	null	null	null	null	null	3.87	nist_urine_pos_4_p1-a1_1_4051	98.05922:411 99.06257:0 100.06593:0		394	152	171	144	134	156	191.900769551595	99.9498081260121
399	5.834	98.05922	0.6458	146.6332	Unknown	[M+H]+		0.833	False	null	null	null	null	null	null	null	999	False	False	False	False		False	False	null	null	null	null	null	null	null	null	3.87	nist_urine_pos_4_p1-a1_1_4051	98.06078:403 99.06413:0 100.06749:0		48	66	103	122	63	279	113.42752456665	85.837359814739
400	5.834	98.05922	0.6789	154.1413	Unknown	[M+H]+		0.833	False	null	null	null	null	null	null	null	999	False	False	False	False		False	False	null	null	null	null	null	null	null	null	3.87	nist_urine_pos_4_p1-a1_1_4051	98.05922:409 99.06257:0 100.06593:0		117	3044	4149	51	58	2219	1606.3608417511	1785.67081791212
401	1.086	98.06078	-1	-1	Unknown	[M+H]+		0.667	False	null	null	null	null	null	null	null	999	False	False	False	False		False	False	null	null	null	null	null	null	null	null	38.43	nist_urine_pos_2_p1-a1_1_4049	98.06078:12624 99.06413:0 100.06749:0		62242	76381	40108	99282	61147	55770	65821.7239583333	20139.4215834799
402	1.086	98.06078	0.5475	124.322	Unknown	[M+H]+		0.667	False	null	null	null	null	null	null	null	999	False	False	False	False		False	False	null	null	null	null	null	null	null	null	38.43	nist_urine_pos_2_p1-a1_1_4049	98.05922:10525 99.06257:0 100.06593:0		8791	6870	2566	12131	5742	11717	7969.51387532552	3671.71184619116
403	1.086	98.06078	0.6128	139.1458	Unknown	[M+H]+		0.667	False	null	null	null	null	null	null	null	999	False	False	False	False		False	False	null	null	null	null	null	null	null	null	38.43	nist_urine_pos_2_p1-a1_1_4049	98.05922:1825 99.06257:0 100.06593:0		268	421	3749	2021	506	6456	2236.76987202962	2461.73986084064
404	1.086	98.06078	0.6435	146.1002	Unknown	[M+H]+		0.667	False	null	null	null	null	null	null	null	999	False	False	False	False		False	False	null	null	null	null	null	null	null	null	38.43	nist_urine_pos_2_p1-a1_1_4049	98.06078:5071 99.06413:0 100.06749:0		2682	2983	1477	32827	2884	32523	12562.7801717122	15588.4683096659
405	4.595	98.09671	-1	-1	Unknown	[M+H]+	similar chromatogram in higher mz_1426; similar chromatogram in higher mz_2610	1	True	null	null	null	null	null	null	null	999	False	False	False	False		False	False	null	null	null	null	null	null	null	null	39.72	nist_urine_pos_3_p1-a1_1_4050	98.09671:10395 99.10006:0 100.10342:0		34523	32718	35501	36800	33338	35265	34690.8385416667	1495.36175202094
406	4.595	98.09671	0.5047	114.6018	Unknown	[M+H]+	similar chromatogram in higher mz_1426; similar chromatogram in higher mz_2610	1	True	null	null	null	null	null	null	null	999	False	False	False	False		False	False	null	null	null	null	null	null	null	null	39.72	nist_urine_pos_3_p1-a1_1_4050	98.09671:831 99.10006:0 100.10342:0	42.03264:370 42.03367:413 70.06397:168 98.09514:128	683	899	761	692	800	1144	829.902577718099	173.17694829558
407	4.595	98.09671	0.5878	133.4655	Unknown	[M+H]+	similar chromatogram in higher mz_1426; similar chromatogram in higher mz_2610	1	True	null	null	null	null	null	null	null	999	False	False	False	False		False	False	null	null	null	null	null	null	null	null	39.72	nist_urine_pos_3_p1-a1_1_4050	98.09671:3443 99.10006:0 100.10342:0	42.03264:161 42.03367:189 42.03469:169 42.03776:141 70.06397:585 70.06529:467 70.06661:138 98.09671:146	2994	2835	3107	3009	1546	2721	2701.86871337891	582.866014256843
408	4.023	98.09827	-1	-1	Unknown	[M+H]+	similar chromatogram in higher mz_192; similar chromatogram in higher mz_4010	0.5	False	null	null	null	null	null	null	null	999	False	False	False	False		False	False	null	null	null	null	null	null	null	null	3.86	nist_urine_pos_5_p1-a1_1_4052	98.09827:1027 99.10162:0 100.10498:0		4792	3074	3107	3738	3742	2002	3409.30161539714	929.185228379238
409	4.023	98.09827	0.5828	132.3286	Unknown	[M+H]+	similar chromatogram in higher mz_192; similar chromatogram in higher mz_4010	0.5	False	null	null	null	null	null	null	null	999	False	False	False	False		False	False	null	null	null	null	null	null	null	null	3.86	nist_urine_pos_5_p1-a1_1_4052	98.0967:346 99.10005:0 100.10341:0		345	147	190	175	189	187	205.435610453288	70.3544977195054
410	7.495	98.98284	-1	-1	Unknown	[M+H]+		1	True	null	null	null	null	null	null	null	999	False	False	False	False		False	False	null	null	null	null	null	null	null	null	21.81	nist_urine_pos_1_p1-a1_1_4048	98.98284:7269 99.98619:0 100.98955:0		51388	28714	32884	64359	78790	40893	49504.7005208333	19310.8687752999
411	7.495	98.98284	0.5357	121.5056	Unknown	[M+H]+		1	True	null	null	null	null	null	null	null	999	False	False	False	False		False	False	null	null	null	null	null	null	null	null	21.81	nist_urine_pos_1_p1-a1_1_4048	98.98284:557 99.98619:0 100.98955:0	62.96368:422 80.96929:110 80.97639:147	329	216	388	100	173	310	252.617169698079	107.905287096941
412	7.495	98.98284	0.5646	128.0563	Unknown	[M+H]+		1	True	null	null	null	null	null	null	null	999	False	False	False	False		False	False	null	null	null	null	null	null	null	null	21.81	nist_urine_pos_1_p1-a1_1_4048	98.98284:2102 99.98619:0 100.98955:0	62.96117:159 62.96242:221 80.97213:155 80.97355:927 80.97497:149 98.98284:122 98.98598:154	2208	2181	1828	2803	2653	2255	2321.32446289063	352.783820259347
413	7.495	98.98284	0.6032	136.8168	Unknown	[M+H]+		1	True	null	null	null	null	null	null	null	999	False	False	False	False		False	False	null	null	null	null	null	null	null	null	21.81	nist_urine_pos_1_p1-a1_1_4048	98.98284:1142 99.98619:0 100.98955:0	62.95366:128 62.96117:115 80.97213:128 80.97497:299 80.97639:126 82.10576:48	557	518	699	147	537	556	502.167762756348	185.800672111658
414	7.495	98.98284	0.6298	142.8415	Unknown	[M+H]+		1	True	null	null	null	null	null	null	null	999	False	False	False	False		False	False	null	null	null	null	null	null	null	null	21.81	nist_urine_pos_1_p1-a1_1_4048	98.98284:1834 99.98619:0 100.98955:0	62.95992:123 62.96242:317 80.96929:150 80.97213:415 80.97355:444 80.97497:158	1885	2265	1614	1707	2107	1396	1828.93296305339	322.020300593992
415	7.495	98.98284	0.6786	153.921	Unknown	[M+H]+		1	True	null	null	null	null	null	null	null	999	False	False	False	False		False	False	null	null	null	null	null	null	null	null	21.81	nist_urine_pos_1_p1-a1_1_4048	98.98284:429 99.98619:0 100.98955:0		275	322	275	179	166	185	233.768488566081	65.085988318757
416	6.975	98.98284	-1	-1	Unknown	[M+H]+		0.667	True	null	null	null	null	null	null	null	999	False	False	False	False		False	False	null	null	null	null	null	null	null	null	5.04	nist_urine_pos_6_p1-a1_1_4053	98.98284:1383 99.98619:0 100.98955:0		5987	4563	5780	4916	6641	6707	5765.6552734375	880.020704809366
417	6.975	98.98284	0.5633	127.7719	Unknown	[M+H]+		0.667	True	null	null	null	null	null	null	null	999	False	False	False	False		False	False	null	null	null	null	null	null	null	null	5.04	nist_urine_pos_6_p1-a1_1_4053	98.98441:262 99.98776:0 100.99112:0	62.96242:129 80.97213:109	261	90	189	99	229	225	182.072958628337	71.8546134559001
418	6.975	98.98284	0.6296	142.801	Unknown	[M+H]+		0.667	True	null	null	null	null	null	null	null	999	False	False	False	False		False	False	null	null	null	null	null	null	null	null	5.04	nist_urine_pos_6_p1-a1_1_4053	98.98284:308 99.98619:0 100.98955:0		64	37	116	70	93	186	94.0452760060628	52.2960931049807
419	0.563	98.98441	-1	-1	Unknown	[M+H]+		0.5	False	null	null	null	null	null	null	null	999	False	False	False	False		False	False	null	null	null	null	null	null	null	null	3.97	nist_urine_pos_6_p1-a1_1_4053	98.98441:864 99.98776:0 100.99112:0		1989	1186	1453	4138	2200	1917	2147.22841389974	1044.11691160347
420	0.563	98.98441	0.6003	136.168	Unknown	[M+H]+		0.5	False	null	null	null	null	null	null	null	999	False	False	False	False		False	False	null	null	null	null	null	null	null	null	3.97	nist_urine_pos_6_p1-a1_1_4053	98.98441:256 99.98776:0 100.99112:0		23	42	67	96	94	41	60.4638239542643	29.8912356704784
421	4.651	99.04248	-1	-1	Unknown	[M+H]+	similar chromatogram in higher mz_187	0.833	False	null	null	null	null	null	null	null	999	False	False	False	False		False	False	null	null	null	null	null	null	null	null	13.6	nist_urine_pos_5_p1-a1_1_4052	99.04248:2912 100.04583:0 101.04919:0		7906	10298	10424	7622	11315	7787	9225.541015625	1633.1046758191
422	4.651	99.04248	0.7547	171.1719	Unknown	[M+H]+	similar chromatogram in higher mz_187	0.833	False	null	null	null	null	null	null	null	999	False	False	False	False		False	False	null	null	null	null	null	null	null	null	13.6	nist_urine_pos_5_p1-a1_1_4052	99.04248:1492 100.04583:0 101.04919:0		809	898	1174	406	944	7556	1964.40049235026	2750.54610725247
423	4.651	99.04248	0.7668	173.9237	Unknown	[M+H]+	similar chromatogram in higher mz_187	0.833	False	null	null	null	null	null	null	null	999	False	False	False	False		False	False	null	null	null	null	null	null	null	null	13.6	nist_urine_pos_5_p1-a1_1_4052	99.04404:925 100.04739:0 101.05075:0		100	161	124	438	134	160	186.108810424805	125.439673584665
424	0.851	99.04404	-1	-1	Unknown	[M+H]+		0.833	False	null	null	null	null	null	null	null	999	False	False	False	False		False	False	null	null	null	null	null	null	null	null	18.16	nist_urine_pos_4_p1-a1_1_4051	99.04404:4910 100.04739:0 101.05075:0		18631	23191	24100	20042	23354	14002	20553.3893229167	3853.71953064801
425	0.851	99.04404	0.5009	113.6006	Unknown	[M+H]+		0.833	False	null	null	null	null	null	null	null	999	False	False	False	False		False	False	null	null	null	null	null	null	null	null	18.16	nist_urine_pos_4_p1-a1_1_4051	99.04404:484 100.04739:0 101.05075:0		143	134	83	49	136	23	94.6461299260457	50.9164855906477
426	0.851	99.04404	0.5787	131.2552	Unknown	[M+H]+		0.833	False	null	null	null	null	null	null	null	999	False	False	False	False		False	False	null	null	null	null	null	null	null	null	18.16	nist_urine_pos_4_p1-a1_1_4051	99.04248:1768 100.04583:0 101.04919:0		1569	1664	1771	1521	1667	665	1476.28698730469	406.983644033232
427	0.851	99.04404	0.6758	153.2834	Unknown	[M+H]+		0.833	False	null	null	null	null	null	null	null	999	False	False	False	False		False	False	null	null	null	null	null	null	null	null	18.16	nist_urine_pos_4_p1-a1_1_4051	99.04404:470 100.04739:0 101.05075:0		151	211	112	56	352	124	167.535088857015	103.556033639298
428	3.231	100.04957	-1	-1	Unknown	[M+H]+	similar chromatogram in higher mz_2217; similar chromatogram in higher mz_1242	1	True	null	null	null	null	null	null	null	999	False	False	False	False		False	False	null	null	null	null	null	null	null	null	48.07	nist_urine_pos_3_p1-a1_1_4050	100.04957:19437 101.05292:0 102.05628:0		85870	68479	99915	75621	65406	58340	75605.01953125	15160.5680037044
429	3.231	100.04957	0.9155	207.4124	Unknown	[M+H]+	similar chromatogram in higher mz_2217; similar chromatogram in higher mz_1242	1	True	null	null	null	null	null	null	null	999	False	False	False	False		False	False	null	null	null	null	null	null	null	null	48.07	nist_urine_pos_3_p1-a1_1_4050	100.04957:1602 101.05292:0 102.05628:0		223	683	561	462	725	221	479.175270080566	219.848337266308
430	3.231	100.04957	0.9325	211.2559	Unknown	[M+H]+	similar chromatogram in higher mz_2217; similar chromatogram in higher mz_1242	1	True	null	null	null	null	null	null	null	999	False	False	False	False		False	False	null	null	null	null	null	null	null	null	48.07	nist_urine_pos_3_p1-a1_1_4050	100.04957:2658 101.05292:0 102.05628:0		1155	493	2027	1283	448	434	973.403437296549	638.205963677083
431	3.231	100.04957	0.9503	215.2891	Unknown	[M+H]+	similar chromatogram in higher mz_2217; similar chromatogram in higher mz_1242	1	True	null	null	null	null	null	null	null	999	False	False	False	False		False	False	null	null	null	null	null	null	null	null	48.07	nist_urine_pos_3_p1-a1_1_4050	100.05115:2506 101.0545:0 102.05786:0	31.25988:85 32.388:85 36.73537:85 43.32362:85 45.45022:85 64.67212:85 72.82334:85 74.42561:85 78.05126:85 80.74805:85 85.88979:85 90.30679:85	2302	2716	2547	2650	1793	1568	2262.96490478516	477.610610028525
432	5.821	100.07481	-1	-1	Unknown	[M+H]+	similar chromatogram in higher mz_961; similar chromatogram in higher mz_794; similar chromatogram in higher mz_1374; similar chromatogram in higher mz_800; similar chromatogram in higher mz_966; similar chromatogram in higher mz_948; similar chromatogram in higher mz_2848	1	False	null	null	null	null	null	null	null	999	False	False	False	False		False	False	null	null	null	null	null	null	null	null	178.64	nist_urine_pos_2_p1-a1_1_4049	100.07481:56194 101.07816:0 102.08152:0		230342	236998	214424	221036	216749	217018	222761.486979167	8964.07016647319
433	5.821	100.07481	0.6797	153.9766	Unknown	[M+H]+	similar chromatogram in higher mz_961; similar chromatogram in higher mz_794; similar chromatogram in higher mz_1374; similar chromatogram in higher mz_800; similar chromatogram in higher mz_966; similar chromatogram in higher mz_948; similar chromatogram in higher mz_2848	1	False	null	null	null	null	null	null	null	999	False	False	False	False		False	False	null	null	null	null	null	null	null	null	178.64	nist_urine_pos_2_p1-a1_1_4049	100.07481:21772 101.07816:0 102.08152:0		23459	23867	22580	23684	22421	22669	23113.220703125	628.254534341985
434	4.987	100.07481	-1	-1	Unknown	[M+H]+	similar chromatogram in higher mz_4228	1	True	null	null	null	null	null	null	null	999	False	False	False	False		False	False	null	null	null	null	null	null	null	null	95.93	nist_urine_pos_1_p1-a1_1_4048	100.07481:36789 101.07816:0 102.08152:0		197035	163393	139065	151919	130707	174388	159417.80078125	24288.763424989
435	4.987	100.07481	0.593	134.3462	Unknown	[M+H]+	similar chromatogram in higher mz_4228	1	True	null	null	null	null	null	null	null	999	False	False	False	False		False	False	null	null	null	null	null	null	null	null	95.93	nist_urine_pos_1_p1-a1_1_4048	100.07481:18730 101.07816:0 102.08152:0	39.3696:77 44.04811:1479 50.49978:77 53.70986:77 65.29255:77 81.52087:77 82.06432:1085 82.06575:3171	17522	14352	11735	13764	11820	15602	14132.5743815104	2232.85360677443
436	1.073	100.07481	-1	-1	Unknown	[M+H]+		0.5	False	null	null	null	null	null	null	null	999	False	False	False	False		False	False	null	null	null	null	null	null	null	null	29.08	nist_urine_pos_5_p1-a1_1_4052	100.07481:10329 101.07816:0 102.08152:0		15274	34786	25713	25191	54167	25278	30068.2345377604	13323.3387259375
437	1.073	100.07481	0.6459	146.3371	Unknown	[M+H]+		0.5	False	null	null	null	null	null	null	null	999	False	False	False	False		False	False	null	null	null	null	null	null	null	null	29.08	nist_urine_pos_5_p1-a1_1_4052	100.07639:7757 101.07974:0 102.0831:0		3007	4756	1065	4615	5334	5337	4019.01735432943	1680.15626084127
438	0.698	100.07639	-1	-1	Unknown	[M+H]+	similar chromatogram in higher mz_628; similar chromatogram in higher mz_4352	1	False	null	null	null	null	null	null	null	999	False	False	False	False		False	False	null	null	null	null	null	null	null	null	44.47	nist_urine_pos_2_p1-a1_1_4049	100.07639:17829 101.07974:0 102.0831:0		26749	42976	28598	30052	33613	40567	33759.2434895833	6646.10022326825
439	0.698	100.07639	0.519	117.5715	Unknown	[M+H]+	similar chromatogram in higher mz_628; similar chromatogram in higher mz_4352	1	False	null	null	null	null	null	null	null	999	False	False	False	False		False	False	null	null	null	null	null	null	null	null	44.47	nist_urine_pos_2_p1-a1_1_4049	100.07639:704 101.07974:0 102.0831:0		16	320	267	15	148	90	142.690036296844	128.036336804916
440	0.698	100.07639	0.5477	124.0836	Unknown	[M+H]+	similar chromatogram in higher mz_628; similar chromatogram in higher mz_4352	1	False	null	null	null	null	null	null	null	999	False	False	False	False		False	False	null	null	null	null	null	null	null	null	44.47	nist_urine_pos_2_p1-a1_1_4049	100.07481:811 101.07816:0 102.08152:0		241	143	87	106	70	240	147.8858350118	75.7796370426784
441	0.698	100.07639	0.6262	141.8624	Unknown	[M+H]+	similar chromatogram in higher mz_628; similar chromatogram in higher mz_4352	1	False	null	null	null	null	null	null	null	999	False	False	False	False		False	False	null	null	null	null	null	null	null	null	44.47	nist_urine_pos_2_p1-a1_1_4049	100.07639:3659 101.07974:0 102.0831:0		2638	3748	3000	2496	3215	3432	3088.05839029948	475.606718246799
442	5.1	100.07639	-1	-1	Unknown	[M+H]+		0.5	False	null	null	null	null	null	null	null	999	False	False	False	False		False	False	null	null	null	null	null	null	null	null	9.73	nist_urine_pos_1_p1-a1_1_4048	100.07639:5319 101.07974:0 102.0831:0		15422	9819	11384	15947	6758	9066	11399.2963053385	3642.79392884822
443	5.1	100.07639	0.5123	116.0633	Unknown	[M+H]+		0.5	False	null	null	null	null	null	null	null	999	False	False	False	False		False	False	null	null	null	null	null	null	null	null	9.73	nist_urine_pos_1_p1-a1_1_4048	100.07481:836 101.07816:0 102.08152:0		318	289	226	146	177	399	259.097948710124	94.4533955917574
444	5.1	100.07639	0.5923	134.1841	Unknown	[M+H]+		0.5	False	null	null	null	null	null	null	null	999	False	False	False	False		False	False	null	null	null	null	null	null	null	null	9.73	nist_urine_pos_1_p1-a1_1_4048	100.07639:6847 101.07974:0 102.0831:0		5989	3360	5041	4448	2566	4562	4327.443359375	1214.83255682181
445	3.163	100.11268	-1	-1	Unknown	[M+H]+		0.667	False	null	null	null	null	null	null	null	999	False	False	False	False		False	False	null	null	null	null	null	null	null	null	11.5	nist_urine_pos_2_p1-a1_1_4049	100.11268:1062 101.11603:0 102.11939:0		2577	3500	5357	1961	2530	2858	3130.51454671224	1200.17859525877
446	3.163	100.11268	0.9337	211.5155	Unknown	[M+H]+		0.667	False	null	null	null	null	null	null	null	999	False	False	False	False		False	False	null	null	null	null	null	null	null	null	11.5	nist_urine_pos_2_p1-a1_1_4049	100.11426:493 101.11761:0 102.12097:0		72	50	179	105	121	148	112.491616566976	47.7115752020949
447	6.271	101.05858	-1	-1	Unknown	[M+H]+		1	False	null	null	null	null	null	null	null	999	False	False	False	False		False	False	null	null	null	null	null	null	null	null	22.53	nist_urine_pos_6_p1-a1_1_4053	101.05858:6912 102.06193:0 103.06529:0		31689	34101	25750	27731	26118	39198	30764.5628255208	5273.29029280437
448	6.271	101.05858	0.5843	132.2211	Unknown	[M+H]+		1	False	null	null	null	null	null	null	null	999	False	False	False	False		False	False	null	null	null	null	null	null	null	null	22.53	nist_urine_pos_6_p1-a1_1_4053	101.05858:412 102.06193:0 103.06529:0		379	116	248	287	173	140	223.79363377889	100.16230276535
449	6.271	101.05858	0.6232	141.0263	Unknown	[M+H]+		1	False	null	null	null	null	null	null	null	999	False	False	False	False		False	False	null	null	null	null	null	null	null	null	22.53	nist_urine_pos_6_p1-a1_1_4053	101.05858:2823 102.06193:0 103.06529:0		2785	2798	2691	2941	2946	3676	2972.90364583333	358.337253280549
450	3.613	101.06968	-1	-1	Unknown	[M+H]+		1	True	null	null	null	null	null	null	null	999	False	False	False	False		False	False	null	null	null	null	null	null	null	null	104.73	nist_urine_pos_3_p1-a1_1_4050	101.06968:28743 102.07303:0 103.07639:0		75023	71112	91494	77484	89047	82716	81145.9270833333	8044.18606619526
451	3.613	101.06968	0.7327	165.8106	Unknown	[M+H]+		1	True	null	null	null	null	null	null	null	999	False	False	False	False		False	False	null	null	null	null	null	null	null	null	104.73	nist_urine_pos_3_p1-a1_1_4050	101.06968:2542 102.07303:0 103.07639:0		367	56	974	507	284	1251	573.117105484009	451.209133095503
452	3.613	101.06968	0.7672	173.6183	Unknown	[M+H]+		1	True	null	null	null	null	null	null	null	999	False	False	False	False		False	False	null	null	null	null	null	null	null	null	104.73	nist_urine_pos_3_p1-a1_1_4050	101.07127:8114 102.07462:0 103.07798:0	42.50021:196 44.22519:196 45.55768:196 70.19737:196 71.04296:196 77.72694:196 78.58024:196	5738	7874	4747	6321	9590	8334	7100.66520182292	1806.72056467977
453	3.223	101.07127	-1	-1	Unknown	[M+H]+	similar chromatogram in higher mz_1546; similar chromatogram in higher mz_3667; similar chromatogram in higher mz_3509	1	False	null	null	null	null	null	null	null	999	False	False	False	False		False	False	null	null	null	null	null	null	null	null	61.96	nist_urine_pos_1_p1-a1_1_4048	101.07127:19427 102.07462:0 103.07798:0		73892	53213	53472	59461	45095	50511	55940.6497395833	9952.86771144859
454	3.223	101.07127	0.7626	172.5836	Unknown	[M+H]+	similar chromatogram in higher mz_1546; similar chromatogram in higher mz_3667; similar chromatogram in higher mz_3509	1	False	null	null	null	null	null	null	null	999	False	False	False	False		False	False	null	null	null	null	null	null	null	null	61.96	nist_urine_pos_1_p1-a1_1_4048	101.07127:699 102.07462:0 103.07798:0		232	187	218	296	187	141	210.014472961426	52.5669404634915
455	3.223	101.07127	0.7821	176.9955	Unknown	[M+H]+	similar chromatogram in higher mz_1546; similar chromatogram in higher mz_3667; similar chromatogram in higher mz_3509	1	False	null	null	null	null	null	null	null	999	False	False	False	False		False	False	null	null	null	null	null	null	null	null	61.96	nist_urine_pos_1_p1-a1_1_4048	101.06968:3776 102.07303:0 103.07639:0		706	2523	741	513	424	2689	1265.96848551432	1046.05442624988
456	3.223	101.07127	0.8031	181.7566	Unknown	[M+H]+	similar chromatogram in higher mz_1546; similar chromatogram in higher mz_3667; similar chromatogram in higher mz_3509	1	False	null	null	null	null	null	null	null	999	False	False	False	False		False	False	null	null	null	null	null	null	null	null	61.96	nist_urine_pos_1_p1-a1_1_4048	101.07127:7162 102.07462:0 103.07798:0		6695	3084	4805	3855	4679	1826	4157.25002034505	1661.98652331438
457	3.61	102.05513	-1	-1	Unknown	[M+H]+		1	False	null	null	null	null	null	null	null	999	False	False	False	False		False	False	null	null	null	null	null	null	null	null	24.03	nist_urine_pos_2_p1-a1_1_4049	102.05513:9696 103.05848:0 104.06184:0		25890	33522	29937	22303	18163	17836	24608.5537109375	6359.34607375367
458	3.61	102.05513	0.5835	131.9192	Unknown	[M+H]+		1	False	null	null	null	null	null	null	null	999	False	False	False	False		False	False	null	null	null	null	null	null	null	null	24.03	nist_urine_pos_2_p1-a1_1_4049	102.05513:1100 103.05848:0 104.06184:0		29	319	12	39	78	102	96.4049342473348	114.009475861172
459	3.61	102.05513	0.6775	153.1685	Unknown	[M+H]+		1	False	null	null	null	null	null	null	null	999	False	False	False	False		False	False	null	null	null	null	null	null	null	null	24.03	nist_urine_pos_2_p1-a1_1_4049	102.05513:640 103.05848:0 104.06184:0		1.6409215927124	144	16	182	90	1.6409215927124	72.1824719111125	78.9088824987666
460	3.61	102.05513	0.7097	160.4498	Unknown	[M+H]+		1	False	null	null	null	null	null	null	null	999	False	False	False	False		False	False	null	null	null	null	null	null	null	null	24.03	nist_urine_pos_2_p1-a1_1_4049	102.05513:1560 103.05848:0 104.06184:0		231	423	171	443	218	261	291.3095703125	113.687645517055
461	3.61	102.05513	0.7267	164.2814	Unknown	[M+H]+		1	False	null	null	null	null	null	null	null	999	False	False	False	False		False	False	null	null	null	null	null	null	null	null	24.03	nist_urine_pos_2_p1-a1_1_4049	102.05354:2680 103.05689:0 104.06025:0		475	1569	1510	1336	822	1037	1124.70129394531	427.11316194726
462	3.61	102.05513	0.7315	165.3578	Unknown	[M+H]+		1	False	null	null	null	null	null	null	null	999	False	False	False	False		False	False	null	null	null	null	null	null	null	null	24.03	nist_urine_pos_2_p1-a1_1_4049	102.05513:3090 103.05848:0 104.06184:0		960	1602	1542	449	324	278	859.089711507161	603.183493789567
463	3.61	102.05513	0.7561	170.9401	Unknown	[M+H]+		1	False	null	null	null	null	null	null	null	999	False	False	False	False		False	False	null	null	null	null	null	null	null	null	24.03	nist_urine_pos_2_p1-a1_1_4049	102.05513:2437 103.05848:0 104.06184:0		788	78	636	12	332	121	327.798505942027	319.750976215905
464	3.61	102.05513	0.7642	172.7608	Unknown	[M+H]+		1	False	null	null	null	null	null	null	null	999	False	False	False	False		False	False	null	null	null	null	null	null	null	null	24.03	nist_urine_pos_2_p1-a1_1_4049	102.05354:1548 103.05689:0 104.06025:0		331	510	965	203	853	429	548.526613871256	299.575766424463
465	3.61	102.05513	0.7765	175.5407	Unknown	[M+H]+		1	False	null	null	null	null	null	null	null	999	False	False	False	False		False	False	null	null	null	null	null	null	null	null	24.03	nist_urine_pos_2_p1-a1_1_4049	102.05513:1983 103.05848:0 104.06184:0		220	612	190	322	51	52	241.073859532674	209.381218962622
466	4.443	102.05513	-1	-1	Unknown	[M+H]+	similar chromatogram in higher mz_196; similar chromatogram in higher mz_1629	0.667	True	null	null	null	null	null	null	null	999	False	False	False	False		False	False	null	null	null	null	null	null	null	null	4.06	nist_urine_pos_1_p1-a1_1_4048	102.05513:2175 103.05848:0 104.06184:0		8134	6636	6073	5666	5522	5484	6252.62345377604	1018.6238587206
467	4.443	102.05513	0.5799	131.0945	Unknown	[M+H]+	similar chromatogram in higher mz_196; similar chromatogram in higher mz_1629	0.667	True	null	null	null	null	null	null	null	999	False	False	False	False		False	False	null	null	null	null	null	null	null	null	4.06	nist_urine_pos_1_p1-a1_1_4048	102.05513:432 103.05848:0 104.06184:0	51.55769:38 71.7987:38 71.83078:38 93.14039:38	138	226	297	310	28	1170	361.508122126261	409.863074234751
468	4.443	102.05513	0.5882	132.97	Unknown	[M+H]+	similar chromatogram in higher mz_196; similar chromatogram in higher mz_1629	0.667	True	null	null	null	null	null	null	null	999	False	False	False	False		False	False	null	null	null	null	null	null	null	null	4.06	nist_urine_pos_1_p1-a1_1_4048	102.05513:738 103.05848:0 104.06184:0	24.73112:43 37.28419:43 48.1648:43 67.74158:43 75.03095:43 80.03675:43	475	142	194	147	998	1169	520.636001586914	456.195636887226
469	5.786	102.09178	-1	-1	Unknown	[M+H]+	similar chromatogram in higher mz_3215; similar chromatogram in higher mz_3571	1	True	null	null	null	null	null	null	null	999	False	False	False	False		False	False	null	null	null	null	null	null	null	null	50.32	nist_urine_pos_6_p1-a1_1_4053	102.09178:17543 103.09513:0 104.09849:0		55362	65430	60731	56781	63606	71726	62272.6080729167	6023.2879349078
470	5.786	102.09178	0.5143	116.2601	Unknown	[M+H]+	similar chromatogram in higher mz_3215; similar chromatogram in higher mz_3571	1	True	null	null	null	null	null	null	null	999	False	False	False	False		False	False	null	null	null	null	null	null	null	null	50.32	nist_urine_pos_6_p1-a1_1_4053	102.09178:821 103.09513:0 104.09849:0	17.3201:61 21.03719:61 26.79935:61 40.94869:61 58.06447:1297 58.1787:61 63.5457:61 79.77593:61 85.75537:61	614	265	847	354	550	1378	668.010487874349	403.51597439173
471	5.786	102.09178	0.6171	139.5016	Unknown	[M+H]+	similar chromatogram in higher mz_3215; similar chromatogram in higher mz_3571	1	True	null	null	null	null	null	null	null	999	False	False	False	False		False	False	null	null	null	null	null	null	null	null	50.32	nist_urine_pos_6_p1-a1_1_4053	102.09178:5378 103.09513:0 104.09849:0		3642	5837	5405	5105	6156	5857	5333.68721516927	908.307187301102
472	5.785	103.03896	-1	-1	Unknown	[M+H]+	similar chromatogram in higher mz_212; similar chromatogram in higher mz_880; similar chromatogram in higher mz_2858; similar chromatogram in higher mz_3215	1	False	null	null	null	null	null	null	null	999	False	False	False	False		False	False	null	null	null	null	null	null	null	null	212.83	nist_urine_pos_2_p1-a1_1_4049	103.03896:41972 104.04231:0 105.04567:0		160420	174935	167997	154201	172072	168946	166428.5859375	7728.28424866093
473	5.785	103.03896	0.6185	139.6855	Unknown	[M+H]+	similar chromatogram in higher mz_212; similar chromatogram in higher mz_880; similar chromatogram in higher mz_2858; similar chromatogram in higher mz_3215	1	False	null	null	null	null	null	null	null	999	False	False	False	False		False	False	null	null	null	null	null	null	null	null	212.83	nist_urine_pos_2_p1-a1_1_4049	103.03896:13280 104.04231:0 105.04567:0		16697	18059	13282	15851	18045	18108	16673.8041992188	1899.43230980729
474	4.319	103.03896	-1	-1	Unknown	[M+H]+		1	False	null	null	null	null	null	null	null	999	False	False	False	False		False	False	null	null	null	null	null	null	null	null	21.84	nist_urine_pos_3_p1-a1_1_4050	103.03896:4995 104.04231:0 105.04567:0		18446	13634	19387	13946	16988	13910	16051.8754882813	2553.54563586362
475	4.319	103.03896	0.7165	161.8006	Unknown	[M+H]+		1	False	null	null	null	null	null	null	null	999	False	False	False	False		False	False	null	null	null	null	null	null	null	null	21.84	nist_urine_pos_3_p1-a1_1_4050	103.03896:1671 104.04231:0 105.04567:0		688	1037	1452	998	1009	1007	1031.79905192057	243.846745377583
476	4.319	103.03896	0.7765	175.3603	Unknown	[M+H]+		1	False	null	null	null	null	null	null	null	999	False	False	False	False		False	False	null	null	null	null	null	null	null	null	21.84	nist_urine_pos_3_p1-a1_1_4050	103.03896:1067 104.04231:0 105.04567:0		866	686	745	956	807	801	810.159434000651	93.9625627683246
477	4.319	103.03896	0.8275	186.8704	Unknown	[M+H]+		1	False	null	null	null	null	null	null	null	999	False	False	False	False		False	False	null	null	null	null	null	null	null	null	21.84	nist_urine_pos_3_p1-a1_1_4050	103.03736:394 104.04071:0 105.04407:0		280	174	158	173	167	175	187.868026733398	45.3226840752512
478	4.319	103.03896	0.8622	194.7179	Unknown	[M+H]+		1	False	null	null	null	null	null	null	null	999	False	False	False	False		False	False	null	null	null	null	null	null	null	null	21.84	nist_urine_pos_3_p1-a1_1_4050	103.03896:304 104.04231:0 105.04567:0		170	1162	2476	178	113	117	702.590193430583	959.853464901129
479	4.244	103.03896	-1	-1	Unknown	[M+H]+		1	False	null	null	null	null	null	null	null	999	False	False	False	False		False	False	null	null	null	null	null	null	null	null	17.87	nist_urine_pos_4_p1-a1_1_4051	103.03896:3377 104.04231:0 105.04567:0		9507	12239	9244	11363	12160	12444	11159.4505208333	1432.23187078423
480	4.244	103.03896	0.7163	161.7607	Unknown	[M+H]+		1	False	null	null	null	null	null	null	null	999	False	False	False	False		False	False	null	null	null	null	null	null	null	null	17.87	nist_urine_pos_4_p1-a1_1_4051	103.03896:1654 104.04231:0 105.04567:0		618	999	1376	928	934	897	958.521474202474	243.529779435493
481	4.244	103.03896	0.7763	175.3206	Unknown	[M+H]+		1	False	null	null	null	null	null	null	null	999	False	False	False	False		False	False	null	null	null	null	null	null	null	null	17.87	nist_urine_pos_4_p1-a1_1_4051	103.03896:1087 104.04231:0 105.04567:0		776	667	721	920	894	875	808.509704589844	102.959761029643
482	4.244	103.03896	0.8264	186.6336	Unknown	[M+H]+		1	False	null	null	null	null	null	null	null	999	False	False	False	False		False	False	null	null	null	null	null	null	null	null	17.87	nist_urine_pos_4_p1-a1_1_4051	103.03896:361 104.04231:0 105.04567:0		199	181	139	218	140	163	173.480537414551	31.7238330357127
483	4.244	103.03896	0.862	194.6707	Unknown	[M+H]+		1	False	null	null	null	null	null	null	null	999	False	False	False	False		False	False	null	null	null	null	null	null	null	null	17.87	nist_urine_pos_4_p1-a1_1_4051	103.03896:294 104.04231:0 105.04567:0		147	1162	2462	176	108	117	695.283891042074	958.138423985061
484	3.057	103.05177	-1	-1	Unknown	[M+H]+		0.5	True	null	null	null	null	null	null	null	999	False	False	False	False		False	False	null	null	null	null	null	null	null	null	20.03	nist_urine_pos_1_p1-a1_1_4048	103.05177:4945 104.05512:0 105.05848:0		15950	9625	5201	4743	9293	6214	8504.25366210938	4186.13363789819
485	3.057	103.05177	0.5495	124.0969	Unknown	[M+H]+		0.5	True	null	null	null	null	null	null	null	999	False	False	False	False		False	False	null	null	null	null	null	null	null	null	20.03	nist_urine_pos_1_p1-a1_1_4048	103.05177:2842 104.05512:0 105.05848:0	18.55976:45 39.5162:45 53.6775:45 53.82666:45 77.03741:835 77.03879:1125 79.87175:45 86.60457:45	1497	758	102	226	584	308	579.074694315592	510.168352512727
486	1.28	103.05337	-1	-1	Unknown	[M+H]+		0.5	False	null	null	null	null	null	null	null	999	False	False	False	False		False	False	null	null	null	null	null	null	null	null	10.61	nist_urine_pos_2_p1-a1_1_4049	103.05337:2591 104.05672:0 105.06008:0		3496	11531	3297	11139	4786	11174	7570.52657063802	4099.27483541014
487	1.28	103.05337	0.519	117.1997	Unknown	[M+H]+		0.5	False	null	null	null	null	null	null	null	999	False	False	False	False		False	False	null	null	null	null	null	null	null	null	10.61	nist_urine_pos_2_p1-a1_1_4049	103.05337:502 104.05672:0 105.06008:0		40	228	924	84	138	96	251.731032689412	335.547351882254
488	1.28	103.05337	0.5377	121.4214	Unknown	[M+H]+		0.5	False	null	null	null	null	null	null	null	999	False	False	False	False		False	False	null	null	null	null	null	null	null	null	10.61	nist_urine_pos_2_p1-a1_1_4049	103.05337:823 104.05672:0 105.06008:0		253	456	1248	159	114	429	443.133407592773	417.859703274774
489	1.28	103.05337	0.5603	126.5262	Unknown	[M+H]+		0.5	False	null	null	null	null	null	null	null	999	False	False	False	False		False	False	null	null	null	null	null	null	null	null	10.61	nist_urine_pos_2_p1-a1_1_4049	103.05337:1190 104.05672:0 105.06008:0		1209	531	367	1080	240	743	694.878082275391	388.842654425487
490	1.28	103.05337	0.8309	187.6373	Unknown	[M+H]+		0.5	False	null	null	null	null	null	null	null	999	False	False	False	False		False	False	null	null	null	null	null	null	null	null	10.61	nist_urine_pos_2_p1-a1_1_4049	103.05337:640 104.05672:0 105.06008:0		66	223	123	4.63420372009277	46	168	104.42991956075	82.735194622872
491	0.585	104.04842	-1	-1	Unknown	[M+H]+	similar chromatogram in higher mz_4125; similar chromatogram in higher mz_458; similar chromatogram in higher mz_4035; similar chromatogram in higher mz_5377; similar chromatogram in higher mz_4443	1	True	null	null	null	null	null	null	null	999	False	False	False	False		False	False	null	null	null	null	null	null	null	null	16.97	nist_urine_pos_2_p1-a1_1_4049	104.04842:4361 105.05177:0 106.05513:0		9786	14707	16996	13297	17087	13381	14209.0431315104	2734.07367926555
492	0.585	104.04842	0.4643	104.7505	Unknown	[M+H]+	similar chromatogram in higher mz_4125; similar chromatogram in higher mz_458; similar chromatogram in higher mz_4035; similar chromatogram in higher mz_5377; similar chromatogram in higher mz_4443	1	True	null	null	null	null	null	null	null	999	False	False	False	False		False	False	null	null	null	null	null	null	null	null	16.97	nist_urine_pos_2_p1-a1_1_4049	104.05003:267 105.05338:0 106.05674:0		29	47	65	43	87	114	64.3454125722249	31.6218904878935
493	0.585	104.04842	0.5109	115.2527	Unknown	[M+H]+	similar chromatogram in higher mz_4125; similar chromatogram in higher mz_458; similar chromatogram in higher mz_4035; similar chromatogram in higher mz_5377; similar chromatogram in higher mz_4443	1	True	null	null	null	null	null	null	null	999	False	False	False	False		False	False	null	null	null	null	null	null	null	null	16.97	nist_urine_pos_2_p1-a1_1_4049	104.05003:297 105.05338:0 106.05674:0	18.77782:31 37.68589:31 47.29312:31 62.44414:31 78.27854:31 81.91437:31 83.39987:31 85.94242:31 85.98336:31	68	134	200	130	149	297	163.277351379395	78.0012411110983
494	0.585	104.04842	0.533	120.2436	Unknown	[M+H]+	similar chromatogram in higher mz_4125; similar chromatogram in higher mz_458; similar chromatogram in higher mz_4035; similar chromatogram in higher mz_5377; similar chromatogram in higher mz_4443	1	True	null	null	null	null	null	null	null	999	False	False	False	False		False	False	null	null	null	null	null	null	null	null	16.97	nist_urine_pos_2_p1-a1_1_4049	104.04681:612 105.05016:0 106.05352:0		230	59	211	65	260	42	144.451335906982	99.2837148045255
495	0.585	104.04842	0.5466	123.3222	Unknown	[M+H]+	similar chromatogram in higher mz_4125; similar chromatogram in higher mz_458; similar chromatogram in higher mz_4035; similar chromatogram in higher mz_5377; similar chromatogram in higher mz_4443	1	True	null	null	null	null	null	null	null	999	False	False	False	False		False	False	null	null	null	null	null	null	null	null	16.97	nist_urine_pos_2_p1-a1_1_4049	104.05003:1419 105.05338:0 106.05674:0	17.03835:32 18.54889:32 35.99354:32 51.02229:727 52.03101:392	693	1192	894	1108	959	1027	978.867594401042	175.23732545986
496	0.585	104.04842	0.5943	134.0661	Unknown	[M+H]+	similar chromatogram in higher mz_4125; similar chromatogram in higher mz_458; similar chromatogram in higher mz_4035; similar chromatogram in higher mz_5377; similar chromatogram in higher mz_4443	1	True	null	null	null	null	null	null	null	999	False	False	False	False		False	False	null	null	null	null	null	null	null	null	16.97	nist_urine_pos_2_p1-a1_1_4049	104.04682:304 105.05017:0 106.05353:0		98	27	57	46	21	28	46.267640431722	28.851051494417
497	0.585	104.04842	0.6358	143.4294	Unknown	[M+H]+	similar chromatogram in higher mz_4125; similar chromatogram in higher mz_458; similar chromatogram in higher mz_4035; similar chromatogram in higher mz_5377; similar chromatogram in higher mz_4443	1	True	null	null	null	null	null	null	null	999	False	False	False	False		False	False	null	null	null	null	null	null	null	null	16.97	nist_urine_pos_2_p1-a1_1_4049	104.05003:230 105.05338:0 106.05674:0		1169	138	74	149	67	53	274.922799428304	439.742823315487
498	5.093	104.07095	-1	-1	Unknown	[M+H]+		0.833	True	null	null	null	null	null	null	null	999	False	False	False	False		False	False	null	null	null	null	null	null	null	null	43.41	nist_urine_pos_1_p1-a1_1_4048	104.07095:12420 105.0743:0 106.07766:0		50504	52505	29895	53618	49549	41397	46244.4544270833	9093.14263793524
499	5.093	104.07095	0.6305	142.2298	Unknown	[M+H]+		0.833	True	null	null	null	null	null	null	null	999	False	False	False	False		False	False	null	null	null	null	null	null	null	null	43.41	nist_urine_pos_1_p1-a1_1_4048	104.07095:4591 105.0743:0 106.07766:0	19.16802:73 19.67401:73 29.36282:73 38.20274:73 64.26183:73 66.61952:73 83.76468:73	5292	5388	3227	3454	4694	4103	4359.5517171224	917.605958387343
500	5.093	104.07095	0.9439	212.9355	Unknown	[M+H]+		0.833	True	null	null	null	null	null	null	null	999	False	False	False	False		False	False	null	null	null	null	null	null	null	null	43.41	nist_urine_pos_1_p1-a1_1_4048	104.06934:1038 105.07269:0 106.07605:0		454	139	315	163	366	281	286.345904032389	119.907774174691
501	5.093	104.07095	0.9705	218.9308	Unknown	[M+H]+		0.833	True	null	null	null	null	null	null	null	999	False	False	False	False		False	False	null	null	null	null	null	null	null	null	43.41	nist_urine_pos_1_p1-a1_1_4048	104.07256:2171 105.07591:0 106.07927:0		767	1513	2108	636	1672	200	1149.40141042074	726.203050981129
502	4.983	104.08221	-1	-1	Unknown	[M+H]+		1	True	null	null	null	null	null	null	null	999	False	False	False	False		False	False	null	null	null	null	null	null	null	null	39.41	nist_urine_pos_1_p1-a1_1_4048	104.08221:11016 105.08556:0 106.08892:0		52692	62195	53437	59149	48818	49515	54301.15625	5331.40510212323
503	4.983	104.08221	0.9451	213.2059	Unknown	[M+H]+		1	True	null	null	null	null	null	null	null	999	False	False	False	False		False	False	null	null	null	null	null	null	null	null	39.41	nist_urine_pos_1_p1-a1_1_4048	104.0806:1655 105.08395:0 106.08731:0	19.67121:53 34.16745:53 62.69365:53 97.4573:53 102.56722:53	697	1246	1045	1157	534	1337	1002.82145182292	319.372181873221
504	4.983	104.08221	0.9705	218.9284	Unknown	[M+H]+		1	True	null	null	null	null	null	null	null	999	False	False	False	False		False	False	null	null	null	null	null	null	null	null	39.41	nist_urine_pos_1_p1-a1_1_4048	104.08221:6493 105.08556:0 106.08892:0	26.82222:78 40.44964:78 78.99462:78 87.66456:78 96.63694:78 98.19358:78	5333	4949	4774	5361	4732	4696	4974.27661132813	301.793645415064
505	6.328	104.10474	-1	-1	Unknown	[M+H]+	similar chromatogram in higher mz_1591; similar chromatogram in higher mz_1867	0.833	False	null	null	null	null	null	null	null	999	False	False	False	False		False	False	null	null	null	null	null	null	null	null	18.94	nist_urine_pos_6_p1-a1_1_4053	104.10474:1502 105.10809:0 106.11145:0		3725	5004	4702	4090	5115	5375	4668.48376464844	638.448634854015
506	6.328	104.10474	0.7482	168.7829	Unknown	[M+H]+	similar chromatogram in higher mz_1591; similar chromatogram in higher mz_1867	0.833	False	null	null	null	null	null	null	null	999	False	False	False	False		False	False	null	null	null	null	null	null	null	null	18.94	nist_urine_pos_6_p1-a1_1_4053	104.10796:544 105.11131:0 106.11467:0		152	397	344	213	465	425	332.552912394206	124.307770378499
507	4.437	104.10635	-1	-1	Unknown	[M+H]+	similar chromatogram in higher mz_185; similar chromatogram in higher mz_403; similar chromatogram in higher mz_1127; similar chromatogram in higher mz_1462; similar chromatogram in higher mz_1629; similar chromatogram in higher mz_1959; similar chromatogram in higher mz_196; similar chromatogram in higher mz_1491	1	True	null	null	null	null	null	null	null	999	False	False	False	False		False	False	null	null	null	null	null	null	null	null	63.26	nist_urine_pos_6_p1-a1_1_4053	104.10635:23121 105.1097:0 106.11306:0		64900	65875	68027	60686	67160	74074	66787.041015625	4390.69417431311
508	4.437	104.10635	0.5193	117.1542	Unknown	[M+H]+	similar chromatogram in higher mz_185; similar chromatogram in higher mz_403; similar chromatogram in higher mz_1127; similar chromatogram in higher mz_1462; similar chromatogram in higher mz_1629; similar chromatogram in higher mz_1959; similar chromatogram in higher mz_196; similar chromatogram in higher mz_1491	1	True	null	null	null	null	null	null	null	999	False	False	False	False		False	False	null	null	null	null	null	null	null	null	63.26	nist_urine_pos_6_p1-a1_1_4053	104.10635:1752 105.1097:0 106.11306:0	44.04811:722 58.06327:556 60.07904:302 60.08027:766 69.67638:44 70.01777:44 83.15808:44 83.50938:44 88.93317:44	1273	1420	1768	1101	567	1547	1279.53469848633	416.819558859814
509	4.437	104.10635	0.7396	166.8354	Unknown	[M+H]+	similar chromatogram in higher mz_185; similar chromatogram in higher mz_403; similar chromatogram in higher mz_1127; similar chromatogram in higher mz_1462; similar chromatogram in higher mz_1629; similar chromatogram in higher mz_1959; similar chromatogram in higher mz_196; similar chromatogram in higher mz_1491	1	True	null	null	null	null	null	null	null	999	False	False	False	False		False	False	null	null	null	null	null	null	null	null	63.26	nist_urine_pos_6_p1-a1_1_4053	104.10635:1111 105.1097:0 106.11306:0		436	849	526	392	227	721	525.246523539225	226.939064679146
510	4.437	104.10635	0.7751	174.8511	Unknown	[M+H]+	similar chromatogram in higher mz_185; similar chromatogram in higher mz_403; similar chromatogram in higher mz_1127; similar chromatogram in higher mz_1462; similar chromatogram in higher mz_1629; similar chromatogram in higher mz_1959; similar chromatogram in higher mz_196; similar chromatogram in higher mz_1491	1	True	null	null	null	null	null	null	null	999	False	False	False	False		False	False	null	null	null	null	null	null	null	null	63.26	nist_urine_pos_6_p1-a1_1_4053	104.10635:4515 105.1097:0 106.11306:0	21.52905:44 28.9744:44 40.48575:44 73.67102:44 96.21568:44	4129	4100	4271	4102	3842	4584	4171.31640625	245.063877168194
511	2.455	104.10635	-1	-1	Unknown	[M+H]+	similar chromatogram in higher mz_4576; similar chromatogram in higher mz_4623	1	False	null	null	null	null	null	null	null	999	False	False	False	False		False	False	null	null	null	null	null	null	null	null	32.37	nist_urine_pos_3_p1-a1_1_4050	104.10635:11275 105.1097:0 106.11306:0		58487	61163	58431	55185	53715	53350	56721.7317708333	3115.57200426231
512	2.455	104.10635	0.6443	145.3551	Unknown	[M+H]+	similar chromatogram in higher mz_4576; similar chromatogram in higher mz_4623	1	False	null	null	null	null	null	null	null	999	False	False	False	False		False	False	null	null	null	null	null	null	null	null	32.37	nist_urine_pos_3_p1-a1_1_4050	104.10635:2074 105.1097:0 106.11306:0		1499	1137	1621	1446	1420	1434	1426.29187011719	159.657848668845
513	2.455	104.10635	1.0351	233.4964	Unknown	[M+H]+	similar chromatogram in higher mz_4576; similar chromatogram in higher mz_4623	1	False	null	null	null	null	null	null	null	999	False	False	False	False		False	False	null	null	null	null	null	null	null	null	32.37	nist_urine_pos_3_p1-a1_1_4050	104.10635:3227 105.1097:0 106.11306:0		2242	3871	3184	3056	2917	3284	3092.27986653646	530.36515078759
514	4.669	104.10635	-1	-1	Unknown	[M+H]+		0.5	False	null	null	null	null	null	null	null	999	False	False	False	False		False	False	null	null	null	null	null	null	null	null	18.27	nist_urine_pos_4_p1-a1_1_4051	104.10635:1398 105.1097:0 106.11306:0		4283	3157	1587	3939	3745	3809	3419.88112386068	969.740231448889
515	4.669	104.10635	0.7654	172.6714	Unknown	[M+H]+		0.5	False	null	null	null	null	null	null	null	999	False	False	False	False		False	False	null	null	null	null	null	null	null	null	18.27	nist_urine_pos_4_p1-a1_1_4051	104.10635:824 105.1097:0 106.11306:0		149	82	12	268	8	122	106.766109148661	97.1212951870522
516	6.023	104.99169	-1	-1	Unknown	[M+H]+	similar chromatogram in higher mz_1716; similar chromatogram in higher mz_804; similar chromatogram in higher mz_4162; similar chromatogram in higher mz_3451; similar chromatogram in higher mz_1201; similar chromatogram in higher mz_2023; similar chromatogram in higher mz_2652; similar chromatogram in higher mz_2889; similar chromatogram in higher mz_3470; similar chromatogram in higher mz_3657; …	1	True	null	null	null	null	null	null	null	999	False	False	False	False		False	False	null	null	null	null	null	null	null	null	582.11	nist_urine_pos_3_p1-a1_1_4050	104.99169:208977 105.99504:0 106.9984:0		1796622	1736149	1722867	1790763	1653648	1651406	1725242.52083333	63387.9312590051
517	6.023	104.99169	0.7823	176.3169	Unknown	[M+H]+	similar chromatogram in higher mz_1716; similar chromatogram in higher mz_804; similar chromatogram in higher mz_4162; similar chromatogram in higher mz_3451; similar chromatogram in higher mz_1201; similar chromatogram in higher mz_2023; similar chromatogram in higher mz_2652; similar chromatogram in higher mz_2889; similar chromatogram in higher mz_3470; similar chromatogram in higher mz_3657; …	1	True	null	null	null	null	null	null	null	999	False	False	False	False		False	False	null	null	null	null	null	null	null	null	582.11	nist_urine_pos_3_p1-a1_1_4050	104.99169:135841 105.99504:0 106.9984:0	15.21193:86 19.49811:86 28.85567:86 35.24148:86 57.03313:86 59.10019:86 64.66704:86 65.38944:86	150905	146118	151814	149014	140879	140410	146523.2421875	4955.48852739974
518	3.187	105.03209	-1	-1	Unknown	[M+H]+	similar chromatogram in higher mz_223; similar chromatogram in higher mz_4639	1	True	null	null	null	null	null	null	null	999	False	False	False	False		False	False	null	null	null	null	null	null	null	null	59.59	nist_urine_pos_2_p1-a1_1_4049	105.03209:24474 106.03544:0 107.0388:0		75468	78193	73442	78621	71835	73088	75107.7005208333	2812.71845493468
519	3.187	105.03209	0.5031	113.3926	Unknown	[M+H]+	similar chromatogram in higher mz_223; similar chromatogram in higher mz_4639	1	True	null	null	null	null	null	null	null	999	False	False	False	False		False	False	null	null	null	null	null	null	null	null	59.59	nist_urine_pos_2_p1-a1_1_4049	105.03209:1710 106.03544:0 107.0388:0		795	554	765	222	115	673	520.768895467122	287.410079259497
520	3.187	105.03209	0.6116	137.8349	Unknown	[M+H]+	similar chromatogram in higher mz_223; similar chromatogram in higher mz_4639	1	True	null	null	null	null	null	null	null	999	False	False	False	False		False	False	null	null	null	null	null	null	null	null	59.59	nist_urine_pos_2_p1-a1_1_4049	105.03209:1078 106.03544:0 107.0388:0		303	457	519	134	511	63	331.11309115092	197.449792586011
521	3.187	105.03209	0.6431	144.9387	Unknown	[M+H]+	similar chromatogram in higher mz_223; similar chromatogram in higher mz_4639	1	True	null	null	null	null	null	null	null	999	False	False	False	False		False	False	null	null	null	null	null	null	null	null	59.59	nist_urine_pos_2_p1-a1_1_4049	105.03209:7473 106.03544:0 107.0388:0	19.82259:55 22.56575:55 77.03602:988 93.51826:55 99.35979:55	6342	5792	5683	5831	5139	5915	5783.95222981771	388.986468076257
522	4.293	106.05125	-1	-1	Unknown	[M+H]+	similar chromatogram in higher mz_3626	1	False	null	null	null	null	null	null	null	999	False	False	False	False		False	False	null	null	null	null	null	null	null	null	5.82	nist_urine_pos_1_p1-a1_1_4048	106.05125:2784 107.0546:0 108.05796:0		9289	8233	8826	8452	8639	5276	8119.05118815104	1438.48900028728
523	4.293	106.05125	0.8789	197.8788	Unknown	[M+H]+	similar chromatogram in higher mz_3626	1	False	null	null	null	null	null	null	null	999	False	False	False	False		False	False	null	null	null	null	null	null	null	null	5.82	nist_urine_pos_1_p1-a1_1_4048	106.04962:1068 107.05297:0 108.05633:0		940	774	97	840	963	588	700.149472554525	325.073309209271
524	0.453	106.06424	-1	-1	Unknown	[M+H]+	similar chromatogram in higher mz_3970	1	True	null	null	null	null	null	null	null	999	False	False	False	False		False	False	null	null	null	null	null	null	null	null	43.13	nist_urine_pos_1_p1-a1_1_4048	106.06424:21649 107.06759:0 108.07095:0		76800	67521	60246	58398	61164	54277	63067.767578125	7988.52806351357
525	0.453	106.06424	0.5173	116.4791	Unknown	[M+H]+	similar chromatogram in higher mz_3970	1	True	null	null	null	null	null	null	null	999	False	False	False	False		False	False	null	null	null	null	null	null	null	null	43.13	nist_urine_pos_1_p1-a1_1_4048	106.06424:1925 107.06759:0 108.07095:0	51.02229:346 67.045:456 77.03741:224 77.03879:301 77.04156:325 80.04804:391 81.87298:89	2409	1478	1871	1533	1147	1171	1601.51908365885	476.492597810019
526	0.453	106.06424	0.563	126.7468	Unknown	[M+H]+	similar chromatogram in higher mz_3970	1	True	null	null	null	null	null	null	null	999	False	False	False	False		False	False	null	null	null	null	null	null	null	null	43.13	nist_urine_pos_1_p1-a1_1_4048	106.06424:1567 107.06759:0 108.07095:0	53.0381:382 77.03741:420 77.04017:446 77.04848:60	1216	578	774	845	977	1812	1033.67071533203	436.64149584648
527	0.453	106.06424	0.5798	130.5356	Unknown	[M+H]+	similar chromatogram in higher mz_3970	1	True	null	null	null	null	null	null	null	999	False	False	False	False		False	False	null	null	null	null	null	null	null	null	43.13	nist_urine_pos_1_p1-a1_1_4048	106.06424:3918 107.06759:0 108.07095:0	65.03791:177 77.03741:408 77.03879:514 78.0429:256 78.40558:48 79.05491:551	3750	3660	1736	3355	3121	3481	3184.09704589844	743.949059872488
528	1.292	106.06587	-1	-1	Unknown	[M+H]+		1	True	null	null	null	null	null	null	null	999	False	False	False	False		False	False	null	null	null	null	null	null	null	null	27.65	nist_urine_pos_6_p1-a1_1_4053	106.06587:16805 107.06922:0 108.07258:0		113167	104244	169616	188429	208829	120645	150821.720052083	43887.1883482715
529	1.292	106.06587	0.4896	110.2318	Unknown	[M+H]+		1	True	null	null	null	null	null	null	null	999	False	False	False	False		False	False	null	null	null	null	null	null	null	null	27.65	nist_urine_pos_6_p1-a1_1_4053	106.06424:2005 107.06759:0 108.07095:0		309	445	537	964	672	352	546.267084757487	242.755249804899
530	1.292	106.06587	0.5195	116.965	Unknown	[M+H]+		1	True	null	null	null	null	null	null	null	999	False	False	False	False		False	False	null	null	null	null	null	null	null	null	27.65	nist_urine_pos_6_p1-a1_1_4053	106.06587:8240 107.06922:0 108.07258:0	17.40685:39 51.02117:1504 51.02229:582 51.06624:39 52.02646:491 77.03741:724 77.03879:664 79.04089:991 106.06424:530	8073	7528	8136	8078	9111	8782	8284.75610351563	567.970337322698
531	1.292	106.06587	0.6363	143.2681	Unknown	[M+H]+		1	True	null	null	null	null	null	null	null	999	False	False	False	False		False	False	null	null	null	null	null	null	null	null	27.65	nist_urine_pos_6_p1-a1_1_4053	106.06587:8877 107.06922:0 108.07258:0	88.36591:85	2342	4937	3243	5353	6501	6415	4798.67248535156	1690.53447406032
532	4.978	106.08698	-1	-1	Unknown	[M+H]+		1	False	null	null	null	null	null	null	null	999	False	False	False	False		False	False	null	null	null	null	null	null	null	null	10.02	nist_urine_pos_1_p1-a1_1_4048	106.08698:4333 107.09033:0 108.09369:0		16370	17228	14626	15109	16412	14954	15783.1614583333	1030.55346179264
533	4.978	106.08698	0.7935	178.6511	Unknown	[M+H]+		1	False	null	null	null	null	null	null	null	999	False	False	False	False		False	False	null	null	null	null	null	null	null	null	10.02	nist_urine_pos_1_p1-a1_1_4048	106.08861:282 107.09196:0 108.09532:0		58	5.75209808349609	5.75209808349609	71	5.75209808349609	59	31.2189261118571	34.5366181330569
534	4.978	106.08698	0.8691	195.6709	Unknown	[M+H]+		1	False	null	null	null	null	null	null	null	999	False	False	False	False		False	False	null	null	null	null	null	null	null	null	10.02	nist_urine_pos_1_p1-a1_1_4048	106.08536:468 107.08871:0 108.09207:0		118	53	140	68	70	5.3257942199707	74.925038655599	49.4947246066817
535	4.978	106.08698	0.8898	200.3207	Unknown	[M+H]+		1	False	null	null	null	null	null	null	null	999	False	False	False	False		False	False	null	null	null	null	null	null	null	null	10.02	nist_urine_pos_1_p1-a1_1_4048	106.08536:599 107.08871:0 108.09207:0		98	175	53	61	30	134	92.0117823282878	54.5791965617974
536	4.978	106.08698	0.9589	215.888	Unknown	[M+H]+		1	False	null	null	null	null	null	null	null	999	False	False	False	False		False	False	null	null	null	null	null	null	null	null	10.02	nist_urine_pos_1_p1-a1_1_4048	106.08698:1716 107.09033:0 108.09369:0		1358	833	554	866	1058	1023	948.969848632813	268.597097092745
537	3.151	107.04758	-1	-1	Unknown	[M+H]+	similar chromatogram in higher mz_3284	1	True	null	null	null	null	null	null	null	999	False	False	False	False		False	False	null	null	null	null	null	null	null	null	25.47	nist_urine_pos_1_p1-a1_1_4048	107.04758:10115 108.05093:0 109.05429:0		42381	29372	28526	32189	33401	27331	32200.1943359375	5482.78775779143
538	3.151	107.04758	0.51	114.7073	Unknown	[M+H]+	similar chromatogram in higher mz_3284	1	True	null	null	null	null	null	null	null	999	False	False	False	False		False	False	null	null	null	null	null	null	null	null	25.47	nist_urine_pos_1_p1-a1_1_4048	107.04921:1343 108.05256:0 109.05592:0	15.89862:48 27.20585:48 29.927:48 36.37017:48 51.02229:630 57.51415:48 66.95851:48 77.03602:852 77.03741:423 77.03879:709 81.29888:48 98.31865:48	782	770	468	929	817	888	775.670369466146	162.754256863587
539	3.151	107.04758	0.5414	121.7844	Unknown	[M+H]+	similar chromatogram in higher mz_3284	1	True	null	null	null	null	null	null	null	999	False	False	False	False		False	False	null	null	null	null	null	null	null	null	25.47	nist_urine_pos_1_p1-a1_1_4048	107.04758:3712 108.05093:0 109.05429:0		2826	1253	1480	2038	2017	768	1730.34726969401	720.491904133757
540	3.151	107.04758	0.6546	147.2492	Unknown	[M+H]+	similar chromatogram in higher mz_3284	1	True	null	null	null	null	null	null	null	999	False	False	False	False		False	False	null	null	null	null	null	null	null	null	25.47	nist_urine_pos_1_p1-a1_1_4048	107.04921:596 108.05256:0 109.05592:0		95	77	132	64	54	203	104.062136967977	55.8583699030948
541	3.151	107.04758	0.7789	175.1893	Unknown	[M+H]+	similar chromatogram in higher mz_3284	1	True	null	null	null	null	null	null	null	999	False	False	False	False		False	False	null	null	null	null	null	null	null	null	25.47	nist_urine_pos_1_p1-a1_1_4048	107.04758:502 108.05093:0 109.05429:0		37	88	78	169	141	3.6598690032959	85.415309270223	63.0384233660184
542	0.689	107.04921	-1	-1	Unknown	[M+H]+		0.5	False	null	null	null	null	null	null	null	999	False	False	False	False		False	False	null	null	null	null	null	null	null	null	19.1	nist_urine_pos_5_p1-a1_1_4052	107.04921:6331 108.05256:0 109.05592:0		10869	16917	13113	12960	19319	17204	15063.7218424479	3223.13369510145
543	0.689	107.04921	0.5132	115.436	Unknown	[M+H]+		0.5	False	null	null	null	null	null	null	null	999	False	False	False	False		False	False	null	null	null	null	null	null	null	null	19.1	nist_urine_pos_5_p1-a1_1_4052	107.04921:1507 108.05256:0 109.05592:0		584	268	690	601	1324	388	642.487904866536	368.036980785817
544	0.689	107.04921	0.5499	123.6813	Unknown	[M+H]+		0.5	False	null	null	null	null	null	null	null	999	False	False	False	False		False	False	null	null	null	null	null	null	null	null	19.1	nist_urine_pos_5_p1-a1_1_4052	107.04921:1099 108.05256:0 109.05592:0		883	796	364	223	345	351	493.633865356445	274.167310366572
545	2.222	107.04921	-1	-1	Unknown	[M+H]+		0.5	True	null	null	null	null	null	null	null	999	False	False	False	False		False	False	null	null	null	null	null	null	null	null	10.87	nist_urine_pos_5_p1-a1_1_4052	107.04921:4286 108.05256:0 109.05592:0		14444	13790	21613	22140	14453	16129	17095.0056966146	3787.37694255522
546	2.222	107.04921	0.4956	111.4807	Unknown	[M+H]+		0.5	True	null	null	null	null	null	null	null	999	False	False	False	False		False	False	null	null	null	null	null	null	null	null	10.87	nist_urine_pos_5_p1-a1_1_4052	107.04758:645 108.05093:0 109.05429:0	78.07355:156	187	76	285	235	129	23	155.603390693665	98.5859439723272
547	2.222	107.04921	0.5459	122.7934	Unknown	[M+H]+		0.5	True	null	null	null	null	null	null	null	999	False	False	False	False		False	False	null	null	null	null	null	null	null	null	10.87	nist_urine_pos_5_p1-a1_1_4052	107.04921:722 108.05256:0 109.05592:0		37	145	215	156	174	37	127.167392730713	73.8682450457628
548	2.222	107.04921	0.5679	127.729	Unknown	[M+H]+		0.5	True	null	null	null	null	null	null	null	999	False	False	False	False		False	False	null	null	null	null	null	null	null	null	10.87	nist_urine_pos_5_p1-a1_1_4052	107.04921:1218 108.05256:0 109.05592:0		421	44	539	58	342	300	284.037722269694	197.831069457207
549	2.222	107.04921	0.6119	137.6413	Unknown	[M+H]+		0.5	True	null	null	null	null	null	null	null	999	False	False	False	False		False	False	null	null	null	null	null	null	null	null	10.87	nist_urine_pos_5_p1-a1_1_4052	107.04921:899 108.05256:0 109.05592:0		794	281	208	147	346	190	327.749153137207	239.250256994714
550	2.222	107.04921	0.6413	144.2509	Unknown	[M+H]+		0.5	True	null	null	null	null	null	null	null	999	False	False	False	False		False	False	null	null	null	null	null	null	null	null	10.87	nist_urine_pos_5_p1-a1_1_4052	107.04921:908 108.05256:0 109.05592:0		284	148	240	131	352	274	238.291397094727	84.7809275693242
551	0.624	107.04921	-1	-1	Unknown	[M+H]+		0.5	False	null	null	null	null	null	null	null	999	False	False	False	False		False	False	null	null	null	null	null	null	null	null	10.35	nist_urine_pos_4_p1-a1_1_4051	107.04921:4560 108.05256:0 109.05592:0		20458	17620	13563	23318	19507	7476	16990.4055175781	5675.84815558388
552	0.624	107.04921	0.5186	116.6502	Unknown	[M+H]+		0.5	False	null	null	null	null	null	null	null	999	False	False	False	False		False	False	null	null	null	null	null	null	null	null	10.35	nist_urine_pos_4_p1-a1_1_4051	107.04921:1316 108.05256:0 109.05592:0		766	161	140	1033	1101	151	558.45374806722	460.695917821874
553	0.624	107.04921	0.5524	124.2462	Unknown	[M+H]+		0.5	False	null	null	null	null	null	null	null	999	False	False	False	False		False	False	null	null	null	null	null	null	null	null	10.35	nist_urine_pos_4_p1-a1_1_4051	107.04921:1099 108.05256:0 109.05592:0		851	785	414	384	330	271	505.789418538411	247.578952553636
554	0.624	107.04921	0.6032	135.6751	Unknown	[M+H]+		0.5	False	null	null	null	null	null	null	null	999	False	False	False	False		False	False	null	null	null	null	null	null	null	null	10.35	nist_urine_pos_4_p1-a1_1_4051	107.04921:1383 108.05256:0 109.05592:0		358	285	221	665	470	207	367.663080851237	174.738701454847
555	0.474	108.04365	-1	-1	Unknown	[M+H]+		1	False	null	null	null	null	null	null	null	999	False	False	False	False		False	False	null	null	null	null	null	null	null	null	82.46	nist_urine_pos_1_p1-a1_1_4048	108.04365:16362 109.047:0 110.05036:0		49101	47315	35295	39861	40068	36710	41391.7526041667	5616.06661078554
556	0.474	108.04365	0.5427	121.9502	Unknown	[M+H]+		1	False	null	null	null	null	null	null	null	999	False	False	False	False		False	False	null	null	null	null	null	null	null	null	82.46	nist_urine_pos_1_p1-a1_1_4048	108.04365:703 109.047:0 110.05036:0		390	327	342	206	333	209	301.145662943522	75.7881682256631
557	0.474	108.04365	0.6321	142.0341	Unknown	[M+H]+		1	False	null	null	null	null	null	null	null	999	False	False	False	False		False	False	null	null	null	null	null	null	null	null	82.46	nist_urine_pos_1_p1-a1_1_4048	108.04365:1694 109.047:0 110.05036:0		1233	808	996	1178	468	1047	954.874694824219	281.294474152491
558	0.474	108.04365	0.6474	145.4715	Unknown	[M+H]+		1	False	null	null	null	null	null	null	null	999	False	False	False	False		False	False	null	null	null	null	null	null	null	null	82.46	nist_urine_pos_1_p1-a1_1_4048	108.04365:2666 109.047:0 110.05036:0		1791	1821	1996	1694	1727	1528	1759.65244547526	154.763960416093
559	0.474	108.04365	0.6779	152.3313	Unknown	[M+H]+		1	False	null	null	null	null	null	null	null	999	False	False	False	False		False	False	null	null	null	null	null	null	null	null	82.46	nist_urine_pos_1_p1-a1_1_4048	108.04365:2934 109.047:0 110.05036:0		3349	1610	1761	2320	2553	2001	2265.72133382161	634.712312770468
560	0.474	108.04365	0.6965	156.5094	Unknown	[M+H]+		1	False	null	null	null	null	null	null	null	999	False	False	False	False		False	False	null	null	null	null	null	null	null	null	82.46	nist_urine_pos_1_p1-a1_1_4048	108.04365:949 109.047:0 110.05036:0		759	374	432	395	360	439	459.921025594076	149.765927052113
561	0.474	108.04365	0.7316	164.4073	Unknown	[M+H]+		1	False	null	null	null	null	null	null	null	999	False	False	False	False		False	False	null	null	null	null	null	null	null	null	82.46	nist_urine_pos_1_p1-a1_1_4048	108.04365:711 109.047:0 110.05036:0		292	128	169	10401	10487	12892	5728.0230178833	6125.56273611322
562	1.425	108.04529	-1	-1	Unknown	[M+H]+		0.833	True	null	null	null	null	null	null	null	999	False	False	False	False		False	False	null	null	null	null	null	null	null	null	114.06	nist_urine_pos_1_p1-a1_1_4048	108.04529:30286 109.04864:0 110.052:0		153978	216179	176679	164024	161710	138912	168580.346354167	26429.8446986262
563	1.425	108.04529	0.5051	113.5047	Unknown	[M+H]+		0.833	True	null	null	null	null	null	null	null	999	False	False	False	False		False	False	null	null	null	null	null	null	null	null	114.06	nist_urine_pos_1_p1-a1_1_4048	108.04365:8515 109.047:0 110.05036:0	31.59852:138 47.09268:138 51.00314:138 51.99916:138 53.0381:2862 69.73958:138 85.91318:138 87.18529:138 101.68105:138	7095	7792	9608	8202	8277	1970	7157.3359375	2670.63007275514
564	1.425	108.04529	0.5499	123.5628	Unknown	[M+H]+		0.833	True	null	null	null	null	null	null	null	999	False	False	False	False		False	False	null	null	null	null	null	null	null	null	114.06	nist_urine_pos_1_p1-a1_1_4048	108.04529:2475 109.04864:0 110.052:0		896	846	2329	997	1952	1366	1397.71202596029	615.005465042206
565	1.425	108.04529	0.5796	130.2452	Unknown	[M+H]+		0.833	True	null	null	null	null	null	null	null	999	False	False	False	False		False	False	null	null	null	null	null	null	null	null	114.06	nist_urine_pos_1_p1-a1_1_4048	108.04529:13185 109.04864:0 110.052:0	21.14149:129 25.37527:129 39.02302:2286 71.70251:129 73.79562:129 80.04804:2771	8498	10862	13517	12771	13310	12577	11922.5047200521	1921.90334356238
566	1.425	108.04529	0.6071	136.4273	Unknown	[M+H]+		0.833	True	null	null	null	null	null	null	null	999	False	False	False	False		False	False	null	null	null	null	null	null	null	null	114.06	nist_urine_pos_1_p1-a1_1_4048	108.04365:3926 109.047:0 110.05036:0	32.24724:49 47.17172:49 53.03466:124 53.03925:973 78.8377:49 98.24985:49	1969	1100	2855	2627	9823	12967	5223.306640625	4920.65215072518
567	1.497	108.04529	-1	-1	Unknown	[M+H]+		0.833	True	null	null	null	null	null	null	null	999	False	False	False	False		False	False	null	null	null	null	null	null	null	null	147.09	nist_urine_pos_3_p1-a1_1_4050	108.04529:28591 109.04864:0 110.052:0		175423	86338	164915	152249	141913	136247	142847.4296875	31222.7130122291
568	1.497	108.04529	0.5046	113.3833	Unknown	[M+H]+		0.833	True	null	null	null	null	null	null	null	999	False	False	False	False		False	False	null	null	null	null	null	null	null	null	147.09	nist_urine_pos_3_p1-a1_1_4050	108.04529:10666 109.04864:0 110.052:0	29.15807:56 39.02302:1062 42.81025:56 67.01659:796 67.1238:56 71.10412:56 72.58934:56	8412	8305	8889	9197	8303	5778	8147.32828776042	1215.12466845044
569	1.497	108.04529	0.554	124.4899	Unknown	[M+H]+		0.833	True	null	null	null	null	null	null	null	999	False	False	False	False		False	False	null	null	null	null	null	null	null	null	147.09	nist_urine_pos_3_p1-a1_1_4050	108.04529:2606 109.04864:0 110.052:0		866	2043	989	1380	929	1865	1345.41100056966	507.177009170289
570	1.497	108.04529	0.5807	130.4864	Unknown	[M+H]+		0.833	True	null	null	null	null	null	null	null	999	False	False	False	False		False	False	null	null	null	null	null	null	null	null	147.09	nist_urine_pos_3_p1-a1_1_4050	108.04529:15063 109.04864:0 110.052:0	15.1603:155 17.10613:155 18.64683:155 43.90691:155 69.58294:155 80.04804:1879 102.84214:155 104.32532:155	10344	15420	17071	14673	12867	11863	13706.2291666667	2474.03798275771
571	0.554	108.04529	-1	-1	Unknown	[M+H]+		1	True	null	null	null	null	null	null	null	999	False	False	False	False		False	False	null	null	null	null	null	null	null	null	43.62	nist_urine_pos_2_p1-a1_1_4049	108.04529:10158 109.04864:0 110.052:0		47100	48776	49533	47326	57181	31272	46864.6595052083	8492.32635975026
572	0.554	108.04529	0.5063	113.7678	Unknown	[M+H]+		1	True	null	null	null	null	null	null	null	999	False	False	False	False		False	False	null	null	null	null	null	null	null	null	43.62	nist_urine_pos_2_p1-a1_1_4049	108.04365:601 109.047:0 110.05036:0		60	181	187	234	250	46	159.550236384074	86.9083037437684
573	0.554	108.04529	0.5411	121.587	Unknown	[M+H]+		1	True	null	null	null	null	null	null	null	999	False	False	False	False		False	False	null	null	null	null	null	null	null	null	43.62	nist_urine_pos_2_p1-a1_1_4049	108.04365:1066 109.047:0 110.05036:0		621	349	401	561	288	633	475.402801513672	148.247513691111
574	0.554	108.04529	0.5875	132.0131	Unknown	[M+H]+		1	True	null	null	null	null	null	null	null	999	False	False	False	False		False	False	null	null	null	null	null	null	null	null	43.62	nist_urine_pos_2_p1-a1_1_4049	108.04529:545 109.04864:0 110.052:0	24.34362:41 36.8138:41 67.63258:41 71.73457:41 77.23826:41 100.07165:41	71	216	214	100	159	341	183.368394215902	97.0139906669912
575	0.554	108.04529	0.6317	141.9538	Unknown	[M+H]+		1	True	null	null	null	null	null	null	null	999	False	False	False	False		False	False	null	null	null	null	null	null	null	null	43.62	nist_urine_pos_2_p1-a1_1_4049	108.04529:2014 109.04864:0 110.052:0		1001	1119	945	1191	1051	1126	1072.35543823242	90.3394112528479
576	0.554	108.04529	0.6497	145.9903	Unknown	[M+H]+		1	True	null	null	null	null	null	null	null	999	False	False	False	False		False	False	null	null	null	null	null	null	null	null	43.62	nist_urine_pos_2_p1-a1_1_4049	108.04365:3175 109.047:0 110.05036:0	28.84551:43 33.49504:43 42.77311:43 51.28738:43 89.86967:43	2316	2190	2804	620	2333	2528	2131.94311523438	771.150187237286
577	0.554	108.04529	0.6781	152.371	Unknown	[M+H]+		1	True	null	null	null	null	null	null	null	999	False	False	False	False		False	False	null	null	null	null	null	null	null	null	43.62	nist_urine_pos_2_p1-a1_1_4049	108.04529:3374 109.04864:0 110.052:0		3475	1543	1298	2667	2386	2375	2290.64099121094	787.825978742649
578	0.554	108.04529	0.696	156.3899	Unknown	[M+H]+		1	True	null	null	null	null	null	null	null	999	False	False	False	False		False	False	null	null	null	null	null	null	null	null	43.62	nist_urine_pos_2_p1-a1_1_4049	108.04365:1122 109.047:0 110.05036:0		781	473	499	398	361	591	517.209920247396	152.505333070684
579	0.554	108.04529	0.7311	164.2882	Unknown	[M+H]+		1	True	null	null	null	null	null	null	null	999	False	False	False	False		False	False	null	null	null	null	null	null	null	null	43.62	nist_urine_pos_2_p1-a1_1_4049	108.04529:607 109.04864:0 110.052:0		233	157	195	9977	4336	11819	4452.93616994222	5275.86564632179
580	0.554	108.04529	0.7667	172.2792	Unknown	[M+H]+		1	True	null	null	null	null	null	null	null	999	False	False	False	False		False	False	null	null	null	null	null	null	null	null	43.62	nist_urine_pos_2_p1-a1_1_4049	108.04529:705 109.04864:0 110.052:0		251	178	191	6982	6851	12260	4452.15172322591	5043.77003057708
581	4.221	108.04857	-1	-1	Unknown	[M+H]+		1	False	null	null	null	null	null	null	null	999	False	False	False	False		False	False	null	null	null	null	null	null	null	null	18.66	nist_urine_pos_2_p1-a1_1_4049	108.04857:3926 109.05192:0 110.05528:0		14113	15278	11794	14745	13014	13621	13760.947265625	1252.40947623483
582	4.221	108.04857	0.8517	191.3936	Unknown	[M+H]+		1	False	null	null	null	null	null	null	null	999	False	False	False	False		False	False	null	null	null	null	null	null	null	null	18.66	nist_urine_pos_2_p1-a1_1_4049	108.04529:932 109.04864:0 110.052:0		437	532	190	610	506	302	429.654670715332	156.40584871085
583	4.221	108.04857	0.924	207.6331	Unknown	[M+H]+		1	False	null	null	null	null	null	null	null	999	False	False	False	False		False	False	null	null	null	null	null	null	null	null	18.66	nist_urine_pos_2_p1-a1_1_4049	108.04693:415 109.05028:0 110.05364:0		306	169	85	10	54	19	107.129751523336	113.123273243241
584	3.237	108.08136	-1	-1	Unknown	[M+H]+	similar chromatogram in higher mz_900; similar chromatogram in higher mz_2205	1	True	null	null	null	null	null	null	null	999	False	False	False	False		False	False	null	null	null	null	null	null	null	null	50.18	nist_urine_pos_6_p1-a1_1_4053	108.08136:11039 109.08471:0 110.08807:0		39651	45014	43026	32163	50189	61947	45331.7776692708	10107.1837853125
585	3.237	108.08136	0.4813	108.151	Unknown	[M+H]+	similar chromatogram in higher mz_900; similar chromatogram in higher mz_2205	1	True	null	null	null	null	null	null	null	999	False	False	False	False		False	False	null	null	null	null	null	null	null	null	50.18	nist_urine_pos_6_p1-a1_1_4053	108.08136:728 109.08471:0 110.08807:0	20.64264:70 26.96617:70 29.06276:70 54.03515:1419 62.28969:70 77.03879:1318 79.42696:70 92.04769:496 98.80404:70	421	300	556	430	400	157	377.307914733887	135.528785034067
586	3.237	108.08136	0.5157	115.8878	Unknown	[M+H]+	similar chromatogram in higher mz_900; similar chromatogram in higher mz_2205	1	True	null	null	null	null	null	null	null	999	False	False	False	False		False	False	null	null	null	null	null	null	null	null	50.18	nist_urine_pos_6_p1-a1_1_4053	108.08136:4948 109.08471:0 110.08807:0	23.40351:56 52.55107:56 80.04663:1191 91.20829:56 92.81798:62 106.06587:951	3854	4800	945	3647	1885	6229	3560.09268188477	1918.07802248985
587	3.162	109.03117	-1	-1	Unknown	[M+H]+		0.5	False	null	null	null	null	null	null	null	999	False	False	False	False		False	False	null	null	null	null	null	null	null	null	4.15	nist_urine_pos_6_p1-a1_1_4053	109.03117:4455 110.03452:0 111.03788:0		15113	12338	15457	13664	13327	17427	14554.3684895833	1821.6965473102
588	3.162	109.03117	0.5565	124.9374	Unknown	[M+H]+		0.5	False	null	null	null	null	null	null	null	999	False	False	False	False		False	False	null	null	null	null	null	null	null	null	4.15	nist_urine_pos_6_p1-a1_1_4053	109.03117:1463 110.03452:0 111.03788:0		524	336	240	233	737	719	464.674598693848	229.392222931699
589	3.162	109.03117	0.6347	142.501	Unknown	[M+H]+		0.5	False	null	null	null	null	null	null	null	999	False	False	False	False		False	False	null	null	null	null	null	null	null	null	4.15	nist_urine_pos_6_p1-a1_1_4053	109.02787:896 110.03122:0 111.03458:0		241	251	494	214	353	283	306.056732177734	103.645337951825
590	3.162	109.03117	0.6436	144.4977	Unknown	[M+H]+		0.5	False	null	null	null	null	null	null	null	999	False	False	False	False		False	False	null	null	null	null	null	null	null	null	4.15	nist_urine_pos_6_p1-a1_1_4053	109.02787:1018 110.03122:0 111.03458:0		241	413	250	476	332	396	351.030446370443	94.0335635088558
591	4.939	109.05093	-1	-1	Unknown	[M+H]+		0.667	False	null	null	null	null	null	null	null	999	False	False	False	False		False	False	null	null	null	null	null	null	null	null	4.73	nist_urine_pos_3_p1-a1_1_4050	109.05093:5248 110.05428:0 111.05764:0		10085	15095	14350	9926	12002	6781	11373.1868489583	3096.96111749474
592	4.939	109.05093	0.5001	112.2638	Unknown	[M+H]+		0.667	False	null	null	null	null	null	null	null	999	False	False	False	False		False	False	null	null	null	null	null	null	null	null	4.73	nist_urine_pos_3_p1-a1_1_4050	109.05093:487 110.05428:0 111.05764:0		249	240	187	5	40	64	130.85663429896	107.080427974821
593	4.939	109.05093	0.5287	118.6889	Unknown	[M+H]+		0.667	False	null	null	null	null	null	null	null	999	False	False	False	False		False	False	null	null	null	null	null	null	null	null	4.73	nist_urine_pos_3_p1-a1_1_4050	109.05257:1491 110.05592:0 111.05928:0		551	714	1001	275	467	223	538.328872680664	289.567175739035
594	4.939	109.05093	0.5857	131.4861	Unknown	[M+H]+		0.667	False	null	null	null	null	null	null	null	999	False	False	False	False		False	False	null	null	null	null	null	null	null	null	4.73	nist_urine_pos_3_p1-a1_1_4050	109.05093:374 110.05428:0 111.05764:0		96	64	108	87	78	54	81.0557823181152	20.073379958755
595	4.939	109.05093	0.6075	136.3941	Unknown	[M+H]+		0.667	False	null	null	null	null	null	null	null	999	False	False	False	False		False	False	null	null	null	null	null	null	null	null	4.73	nist_urine_pos_3_p1-a1_1_4050	109.05257:996 110.05592:0 111.05928:0		99	528	138	1945	405	907	670.419647216797	690.231737542461
596	3.666	109.07563	-1	-1	Unknown	[M+H]+		1	True	null	null	null	null	null	null	null	999	False	False	False	False		False	False	null	null	null	null	null	null	null	null	7.77	nist_urine_pos_4_p1-a1_1_4051	109.07563:8622 110.07898:0 111.08234:0		40711	42788	35656	47562	40540	38328	40931.0260416667	4055.24401439146
597	3.666	109.07563	0.5209	116.9504	Unknown	[M+H]+		1	True	null	null	null	null	null	null	null	999	False	False	False	False		False	False	null	null	null	null	null	null	null	null	7.77	nist_urine_pos_4_p1-a1_1_4051	109.07563:1198 110.07898:0 111.08234:0		321	768	104	272	186	223	312.462827046712	235.170582526318
598	3.666	109.07563	0.5411	121.4688	Unknown	[M+H]+		1	True	null	null	null	null	null	null	null	999	False	False	False	False		False	False	null	null	null	null	null	null	null	null	7.77	nist_urine_pos_4_p1-a1_1_4051	109.07563:1052 110.07898:0 111.08234:0	67.04113:160 81.03175:157 82.06718:205	474	785	817	523	768	704	678.360204060872	145.037448828005
599	3.666	109.07563	0.5721	128.4312	Unknown	[M+H]+		1	True	null	null	null	null	null	null	null	999	False	False	False	False		False	False	null	null	null	null	null	null	null	null	7.77	nist_urine_pos_4_p1-a1_1_4051	109.07563:967 110.07898:0 111.08234:0	81.06014:238 93.04452:86	1111	751	971	1441	1003	1086	1060.44692993164	225.818319422199
600	3.666	109.07563	0.6041	135.6137	Unknown	[M+H]+		1	True	null	null	null	null	null	null	null	999	False	False	False	False		False	False	null	null	null	null	null	null	null	null	7.77	nist_urine_pos_4_p1-a1_1_4051	109.07564:393 110.07899:0 111.08235:0		388	437	456	643	429	272	437.436782836914	120.343555496444
601	3.666	109.07563	0.6354	142.6548	Unknown	[M+H]+		1	True	null	null	null	null	null	null	null	999	False	False	False	False		False	False	null	null	null	null	null	null	null	null	7.77	nist_urine_pos_4_p1-a1_1_4051	109.07563:1391 110.07898:0 111.08234:0	81.04452:167	807	1189	1096	1441	941	1419	1148.8157043457	253.960937251264
602	4.823	109.07563	-1	-1	Unknown	[M+H]+		0.667	False	null	null	null	null	null	null	null	999	False	False	False	False		False	False	null	null	null	null	null	null	null	null	3.83	nist_urine_pos_2_p1-a1_1_4049	109.07563:3995 110.07898:0 111.08234:0		8867	12807	10541	13652	13545	15262	12445.6560872396	2330.62337094577
603	4.823	109.07563	0.5236	117.5555	Unknown	[M+H]+		0.667	False	null	null	null	null	null	null	null	999	False	False	False	False		False	False	null	null	null	null	null	null	null	null	3.83	nist_urine_pos_2_p1-a1_1_4049	109.07563:413 110.07898:0 111.08234:0		159	220	268	83	134	127	164.962782541911	67.5203670128864
604	4.823	109.07563	0.6269	140.7364	Unknown	[M+H]+		0.667	False	null	null	null	null	null	null	null	999	False	False	False	False		False	False	null	null	null	null	null	null	null	null	3.83	nist_urine_pos_2_p1-a1_1_4049	109.07563:311 110.07898:0 111.08234:0		275	137	278	83	103	139	169.131334940592	85.6740809000902
605	4.823	109.07563	0.685	153.7739	Unknown	[M+H]+		0.667	False	null	null	null	null	null	null	null	999	False	False	False	False		False	False	null	null	null	null	null	null	null	null	3.83	nist_urine_pos_2_p1-a1_1_4049	109.07563:1716 110.07898:0 111.08234:0		3497	829	4842	629	1005	985	1964.64868164063	1765.35976293502
606	1.802	110.03309	-1	-1	Unknown	[M+H]+		0.667	True	null	null	null	null	null	null	null	999	False	False	False	False		False	False	null	null	null	null	null	null	null	null	19.17	nist_urine_pos_6_p1-a1_1_4053	110.03309:25851 111.03644:0 112.0398:0		106408	107411	56296	106318	106862	110337	98938.9166666667	20943.295405061
607	1.802	110.03309	0.6173	138.4535	Unknown	[M+H]+		0.667	True	null	null	null	null	null	null	null	999	False	False	False	False		False	False	null	null	null	null	null	null	null	null	19.17	nist_urine_pos_6_p1-a1_1_4053	110.03475:14166 111.0381:0 112.04146:0	55.0286:1157 55.02977:344 56.01104:321 110.0364:600	16390	16453	28819	16075	34246	16779	21460.3043619792	7991.81458050123
608	1.802	110.03309	0.7205	161.6084	Unknown	[M+H]+		0.667	True	null	null	null	null	null	null	null	999	False	False	False	False		False	False	null	null	null	null	null	null	null	null	19.17	nist_urine_pos_6_p1-a1_1_4053	110.03475:2309 111.0381:0 112.04146:0		1719	4197	5007	2473	4722	1551	3278.30275472005	1547.76498905344
609	1.861	110.03475	-1	-1	Unknown	[M+H]+		1	True	null	null	null	null	null	null	null	999	False	False	False	False		False	False	null	null	null	null	null	null	null	null	18.72	nist_urine_pos_3_p1-a1_1_4050	110.03475:31245 111.0381:0 112.04146:0		159576	165022	300302	166233	133328	210295	189125.8203125	59832.8879811604
610	1.861	110.03475	0.5689	127.5939	Unknown	[M+H]+		1	True	null	null	null	null	null	null	null	999	False	False	False	False		False	False	null	null	null	null	null	null	null	null	18.72	nist_urine_pos_3_p1-a1_1_4050	110.03475:2946 111.0381:0 112.04146:0		2824	1850	3347	3101	3019	1126	2544.40777587891	866.243422305584
611	1.861	110.03475	0.6166	138.2934	Unknown	[M+H]+		1	True	null	null	null	null	null	null	null	999	False	False	False	False		False	False	null	null	null	null	null	null	null	null	18.72	nist_urine_pos_3_p1-a1_1_4050	110.03475:15083 111.0381:0 112.04146:0	55.0286:358 55.02977:1172 82.04289:422	17165	17167	17039	15787	15836	17003	16666.2275390625	665.525755385462
612	1.861	110.03475	0.7203	161.5685	Unknown	[M+H]+		1	True	null	null	null	null	null	null	null	999	False	False	False	False		False	False	null	null	null	null	null	null	null	null	18.72	nist_urine_pos_3_p1-a1_1_4050	110.03475:2886 111.0381:0 112.04146:0		3028	3283	4357	4054	3455	2813	3498.38688151042	597.349422870826
613	2.439	110.03475	-1	-1	Unknown	[M+H]+	similar chromatogram in higher mz_4989	1	True	null	null	null	null	null	null	null	999	False	False	False	False		False	False	null	null	null	null	null	null	null	null	13.39	nist_urine_pos_6_p1-a1_1_4053	110.03475:17358 111.0381:0 112.04146:0		121437	110585	108751	113306	110110	111317	112584.40625	4589.1218722751
614	2.439	110.03475	0.5735	128.6375	Unknown	[M+H]+	similar chromatogram in higher mz_4989	1	True	null	null	null	null	null	null	null	999	False	False	False	False		False	False	null	null	null	null	null	null	null	null	13.39	nist_urine_pos_6_p1-a1_1_4053	110.03475:1799 111.0381:0 112.04146:0	82.04146:354	1233	2475	2074	1378	2450	773	1730.40165201823	704.069618671973
615	2.439	110.03475	0.596	133.6909	Unknown	[M+H]+	similar chromatogram in higher mz_4989	1	True	null	null	null	null	null	null	null	999	False	False	False	False		False	False	null	null	null	null	null	null	null	null	13.39	nist_urine_pos_6_p1-a1_1_4053	110.03475:6822 111.0381:0 112.04146:0	55.02743:227 55.0286:294 55.02977:424 67.02821:215 82.41474:69	8863	8451	9033	8539	6388	8569	8307.44881184896	965.527523452122
616	4.939	110.05956	-1	-1	Unknown	[M+H]+	similar chromatogram in higher mz_2415; similar chromatogram in higher mz_2601	1	True	null	null	null	null	null	null	null	999	False	False	False	False		False	False	null	null	null	null	null	null	null	null	77.83	nist_urine_pos_5_p1-a1_1_4052	110.05956:101008 111.06291:0 112.06627:0		301943	283653	289600	320913	331326	287463	302482.828125	19585.8686990889
617	4.939	110.05956	0.5303	118.9405	Unknown	[M+H]+	similar chromatogram in higher mz_2415; similar chromatogram in higher mz_2601	1	True	null	null	null	null	null	null	null	999	False	False	False	False		False	False	null	null	null	null	null	null	null	null	77.83	nist_urine_pos_5_p1-a1_1_4052	110.05956:4873 111.06291:0 112.06627:0	20.59967:73 22.7369:73 35.0909:81 47.83699:73 58.3123:73 59.26035:73 109.05422:1565	4643	3276	6423	5580	7758	4393	5345.63037109375	1595.18858506633
618	4.939	110.05956	0.6116	137.1698	Unknown	[M+H]+	similar chromatogram in higher mz_2415; similar chromatogram in higher mz_2601	1	True	null	null	null	null	null	null	null	999	False	False	False	False		False	False	null	null	null	null	null	null	null	null	77.83	nist_urine_pos_5_p1-a1_1_4052	110.05956:19157 111.06291:0 112.06627:0	18.96418:63 26.68354:63 26.82549:63 28.50683:63 31.10927:63 37.47705:70 39.02302:1099 39.62037:63 61.8027:63 65.03792:3628 65.03919:423 65.04046:930 66.04918:873 80.05086:1352 90.03272:1176 93.04908:542 93.05669:866 99.21521:63 110.05957:1401	18596	3777	16870	22843	23309	4657	15008.5587972005	8716.81889744141
619	4.939	110.05956	0.7847	176.0107	Unknown	[M+H]+	similar chromatogram in higher mz_2415; similar chromatogram in higher mz_2601	1	True	null	null	null	null	null	null	null	999	False	False	False	False		False	False	null	null	null	null	null	null	null	null	77.83	nist_urine_pos_5_p1-a1_1_4052	110.05956:4666 111.06291:0 112.06627:0		2510	3248	2634	3815	4155	3838	3366.67850748698	682.549574181837
620	0.515	110.05956	-1	-1	Unknown	[M+H]+		1	True	null	null	null	null	null	null	null	999	False	False	False	False		False	False	null	null	null	null	null	null	null	null	31.99	nist_urine_pos_2_p1-a1_1_4049	110.05956:48633 111.06291:0 112.06627:0		282353	296932	291170	255475	288891	287582	283733.90625	14638.0589662567
621	0.515	110.05956	0.5276	118.3358	Unknown	[M+H]+		1	True	null	null	null	null	null	null	null	999	False	False	False	False		False	False	null	null	null	null	null	null	null	null	31.99	nist_urine_pos_2_p1-a1_1_4049	110.05956:9521 111.06291:0 112.06627:0	65.03791:1047 82.07146:553 92.04769:421 94.02837:544	10085	12426	10766	9655	10851	9274	10509.5667317708	1121.7825263345
622	0.515	110.05956	0.6148	137.8898	Unknown	[M+H]+		1	True	null	null	null	null	null	null	null	999	False	False	False	False		False	False	null	null	null	null	null	null	null	null	31.99	nist_urine_pos_2_p1-a1_1_4049	110.05956:14942 111.06291:0 112.06627:0	30.91078:68 41.71524:68 46.77825:68 53.07831:68 64.9057:68 65.0341:788 65.03791:1356 65.03919:1348 65.04046:530 93.03387:1053 93.05821:1212 109.05257:1212	15955	2794	3540	4963	3121	17598	7995.31648763021	6861.91395294865
623	0.515	110.05956	0.7316	164.0972	Unknown	[M+H]+		1	True	null	null	null	null	null	null	null	999	False	False	False	False		False	False	null	null	null	null	null	null	null	null	31.99	nist_urine_pos_2_p1-a1_1_4049	110.05956:3898 111.06291:0 112.06627:0	34.46958:78 38.93932:78 39.06145:86 42.456:78 49.78503:78 67.53404:78	2811	2710	3024	2901	1747	2430	2603.90313720703	465.712040766645
624	0.443	110.05956	-1	-1	Unknown	[M+H]+		1	True	null	null	null	null	null	null	null	999	False	False	False	False		False	False	null	null	null	null	null	null	null	null	37.38	nist_urine_pos_2_p1-a1_1_4049	110.05956:47293 111.06291:0 112.06627:0		156893	162725	156267	155740	143815	124258	149949.505208333	14018.1582164391
625	0.443	110.05956	0.5276	118.3358	Unknown	[M+H]+		1	True	null	null	null	null	null	null	null	999	False	False	False	False		False	False	null	null	null	null	null	null	null	null	37.38	nist_urine_pos_2_p1-a1_1_4049	110.05956:8089 111.06291:0 112.06627:0	38.01483:49 39.02302:533 53.00136:297 53.55278:108 54.03399:501 55.05434:284 55.05551:267 64.03066:260 65.03791:273 65.03919:593 67.01789:148 67.04113:2368 67.04242:865 67.04371:394 75.01046:432 76.01781:544 80.04804:645 80.05086:273 81.03317:415 82.06575:389 92.04618:338 92.0492:323 92.16727:62 94.02837:800 110.05791:178 110.05956:957 110.06122:1429	8639	10656	9532	8388	8232	7671	8853.10034179688	1072.69921132525
626	0.443	110.05956	0.5732	128.5547	Unknown	[M+H]+		1	True	null	null	null	null	null	null	null	999	False	False	False	False		False	False	null	null	null	null	null	null	null	null	37.38	nist_urine_pos_2_p1-a1_1_4049	110.05956:2569 111.06291:0 112.06627:0		870	1021	1597	1007	1023	1473	1164.93775431315	294.839970686629
627	0.443	110.05956	0.6148	137.8898	Unknown	[M+H]+		1	True	null	null	null	null	null	null	null	999	False	False	False	False		False	False	null	null	null	null	null	null	null	null	37.38	nist_urine_pos_2_p1-a1_1_4049	110.05957:10232 111.06292:0 112.06628:0		9304	2018	2558	3741	2538	9706	4977.4863688151	3554.6738113814
628	0.443	110.05956	0.7315	164.0577	Unknown	[M+H]+		1	True	null	null	null	null	null	null	null	999	False	False	False	False		False	False	null	null	null	null	null	null	null	null	37.38	nist_urine_pos_2_p1-a1_1_4049	110.05956:3233 111.06291:0 112.06627:0		1629	1883	1755	2064	1378	926	1606.09798177083	405.884434462272
629	4.434	110.05956	-1	-1	Unknown	[M+H]+	similar chromatogram in higher mz_1263	1	True	null	null	null	null	null	null	null	999	False	False	False	False		False	False	null	null	null	null	null	null	null	null	14.8	nist_urine_pos_3_p1-a1_1_4050	110.05956:20304 111.06291:0 112.06627:0		105014	84563	116794	84532	90383	97590	96479.1953125	12717.2519176592
630	4.434	110.05956	0.5179	116.1576	Unknown	[M+H]+	similar chromatogram in higher mz_1263	1	True	null	null	null	null	null	null	null	999	False	False	False	False		False	False	null	null	null	null	null	null	null	null	14.8	nist_urine_pos_3_p1-a1_1_4050	110.05956:8528 111.06291:0 112.06627:0	16.35399:1303 16.35909:31 37.0064:606 53.03581:388 55.05434:495 67.04113:630 92.05072:584 94.02837:456 95.03584:1236 95.03737:563 110.05626:425 110.05791:730 110.05956:599 110.06122:459 110.07446:162	10125	8234	9546	8311	8840	8850	8984.12646484375	730.899548142563
631	5.088	110.07115	-1	-1	Unknown	[M+H]+		0.5	False	null	null	null	null	null	null	null	999	False	False	False	False		False	False	null	null	null	null	null	null	null	null	6.28	nist_urine_pos_6_p1-a1_1_4053	110.07115:8873 111.0745:0 112.07786:0		37720	37577	27582	35570	31564	36326	34389.6070963542	4018.01975815605
632	5.088	110.07115	0.669	150.054	Unknown	[M+H]+		0.5	False	null	null	null	null	null	null	null	999	False	False	False	False		False	False	null	null	null	null	null	null	null	null	6.28	nist_urine_pos_6_p1-a1_1_4053	110.07115:2432 111.0745:0 112.07786:0		4804	1881	2372	1568	2801	1826	2542.05303955078	1192.46410882022
633	5.106	111.0529	-1	-1	Unknown	[M+H]+		0.667	True	null	null	null	null	null	null	null	999	False	False	False	False		False	False	null	null	null	null	null	null	null	null	12.8	nist_urine_pos_5_p1-a1_1_4052	111.0529:6053 112.05625:0 113.05961:0		18317	17201	11209	19646	19864	15744	16996.6323242188	3227.46230384317
634	5.106	111.0529	0.5319	119.1949	Unknown	[M+H]+		0.667	True	null	null	null	null	null	null	null	999	False	False	False	False		False	False	null	null	null	null	null	null	null	null	12.8	nist_urine_pos_5_p1-a1_1_4052	111.0529:1182 112.05625:0 113.05961:0	15.78813:61 16.83002:61 24.23169:61 31.60207:61 39.429:61 53.86717:61 57.35279:61 75.77598:61 80.08049:61 97.59436:61 98.59408:61 109.31296:61	224	699	336	896	801	395	558.355954488119	276.016132554393
635	5.106	111.0529	0.6085	136.3664	Unknown	[M+H]+		0.667	True	null	null	null	null	null	null	null	999	False	False	False	False		False	False	null	null	null	null	null	null	null	null	12.8	nist_urine_pos_5_p1-a1_1_4052	111.05622:4023 112.05957:0 113.06293:0		2559	2687	1810	3124	2329	2351	2476.81483968099	436.241382823075
636	3.373	111.08116	-1	-1	Unknown	[M+H]+		0.5	False	null	null	null	null	null	null	null	999	False	False	False	False		False	False	null	null	null	null	null	null	null	null	11.74	nist_urine_pos_1_p1-a1_1_4048	111.08116:4380 112.08451:0 113.08787:0		17244	10897	10293	12420	10330	13162	12390.833984375	2646.66580471163
637	3.373	111.08116	0.7689	172.3057	Unknown	[M+H]+		0.5	False	null	null	null	null	null	null	null	999	False	False	False	False		False	False	null	null	null	null	null	null	null	null	11.74	nist_urine_pos_1_p1-a1_1_4048	111.08116:2180 112.08451:0 113.08787:0		1306	72	399	683	431	568	576.434331258138	412.461066696613
638	5.804	112.03734	-1	-1	Unknown	[M+H]+		1	True	null	null	null	null	null	null	null	999	False	False	False	False		False	False	null	null	null	null	null	null	null	null	12.61	nist_urine_pos_6_p1-a1_1_4053	112.03734:7637 113.04069:0 114.04405:0		23002	25457	25648	26343	23238	29774	25577.0953776042	2462.74179229172
639	5.804	112.03734	0.4896	109.6081	Unknown	[M+H]+		1	True	null	null	null	null	null	null	null	999	False	False	False	False		False	False	null	null	null	null	null	null	null	null	12.61	nist_urine_pos_6_p1-a1_1_4053	112.03901:418 113.04236:0 114.04572:0	15.73553:84 21.74326:84 24.82218:84 29.8718:84 31.93988:84 33.50234:84 36.91147:84 65.79435:84 69.75012:84 70.06133:84 78.42373:84 88.54094:84 88.90194:84 95.0343:1654	231	153	87	2	243	111	137.935472091039	91.3253105241537
640	5.804	112.03734	0.5303	118.7273	Unknown	[M+H]+		1	True	null	null	null	null	null	null	null	999	False	False	False	False		False	False	null	null	null	null	null	null	null	null	12.61	nist_urine_pos_6_p1-a1_1_4053	112.03901:1923 113.04236:0 114.04572:0	23.59005:78 25.48662:78 26.06313:78 29.84336:78 47.34954:78 59.62027:78 67.04113:3612 68.02616:819 74.00712:78 81.85728:78 95.0343:1586 107.50007:78	1879	1829	2008	2227	1763	2350	2009.33878580729	233.826456477246
641	2.658	112.04903	-1	-1	Unknown	[M+H]+	similar chromatogram in higher mz_1941; similar chromatogram in higher mz_2410; similar chromatogram in higher mz_1717; similar chromatogram in higher mz_2187; similar chromatogram in higher mz_329; similar chromatogram in higher mz_4584; similar chromatogram in higher mz_4614; similar chromatogram in higher mz_1617	1	True	null	null	null	null	null	null	null	999	False	False	False	False		False	False	null	null	null	null	null	null	null	null	13.61	nist_urine_pos_2_p1-a1_1_4049	112.04903:9084 113.05238:0 114.05574:0		35446	38535	33059	30920	35921	32827	34451.4733072917	2715.39155006127
642	2.658	112.04903	0.4797	107.3927	Unknown	[M+H]+	similar chromatogram in higher mz_1941; similar chromatogram in higher mz_2410; similar chromatogram in higher mz_1717; similar chromatogram in higher mz_2187; similar chromatogram in higher mz_329; similar chromatogram in higher mz_4584; similar chromatogram in higher mz_4614; similar chromatogram in higher mz_1617	1	True	null	null	null	null	null	null	null	999	False	False	False	False		False	False	null	null	null	null	null	null	null	null	13.61	nist_urine_pos_2_p1-a1_1_4049	112.0507:319 113.05405:0 114.05741:0	95.022:138	226	189	84	216	33	62	134.970972061157	85.0981465103595
643	2.658	112.04903	0.5249	117.5187	Unknown	[M+H]+	similar chromatogram in higher mz_1941; similar chromatogram in higher mz_2410; similar chromatogram in higher mz_1717; similar chromatogram in higher mz_2187; similar chromatogram in higher mz_329; similar chromatogram in higher mz_4584; similar chromatogram in higher mz_4614; similar chromatogram in higher mz_1617	1	True	null	null	null	null	null	null	null	999	False	False	False	False		False	False	null	null	null	null	null	null	null	null	13.61	nist_urine_pos_2_p1-a1_1_4049	112.0507:1926 113.05405:0 114.05741:0	42.03469:142 68.01315:198 69.04327:163 69.04458:334 95.022:197 95.02354:648 95.02507:107 95.02661:149 112.0507:159	1822	2205	1897	1483	1755	1832	1832.2831624349	233.09972938192
644	2.658	112.04903	0.5434	121.6615	Unknown	[M+H]+	similar chromatogram in higher mz_1941; similar chromatogram in higher mz_2410; similar chromatogram in higher mz_1717; similar chromatogram in higher mz_2187; similar chromatogram in higher mz_329; similar chromatogram in higher mz_4584; similar chromatogram in higher mz_4614; similar chromatogram in higher mz_1617	1	True	null	null	null	null	null	null	null	999	False	False	False	False		False	False	null	null	null	null	null	null	null	null	13.61	nist_urine_pos_2_p1-a1_1_4049	112.0507:759 113.05405:0 114.05741:0	52.01849:324 68.01315:187 68.01445:315	571	688	498	507	689	480	571.975891113281	95.2745158694687
645	2.658	112.04903	0.601	134.5662	Unknown	[M+H]+	similar chromatogram in higher mz_1941; similar chromatogram in higher mz_2410; similar chromatogram in higher mz_1717; similar chromatogram in higher mz_2187; similar chromatogram in higher mz_329; similar chromatogram in higher mz_4584; similar chromatogram in higher mz_4614; similar chromatogram in higher mz_1617	1	True	null	null	null	null	null	null	null	999	False	False	False	False		False	False	null	null	null	null	null	null	null	null	13.61	nist_urine_pos_2_p1-a1_1_4049	112.0507:671 113.05405:0 114.05741:111	67.02821:256 95.02354:65	767	678	862	611	945	760	770.448109944661	121.171030455987
646	2.658	112.04903	0.7854	175.8506	Unknown	[M+H]+	similar chromatogram in higher mz_1941; similar chromatogram in higher mz_2410; similar chromatogram in higher mz_1717; similar chromatogram in higher mz_2187; similar chromatogram in higher mz_329; similar chromatogram in higher mz_4584; similar chromatogram in higher mz_4614; similar chromatogram in higher mz_1617	1	True	null	null	null	null	null	null	null	999	False	False	False	False		False	False	null	null	null	null	null	null	null	null	13.61	nist_urine_pos_2_p1-a1_1_4049	112.04903:484 113.05238:0 114.05574:0		166	242	223	229	206	231	216.323272705078	27.0813421992259
647	3.186	112.0507	-1	-1	Unknown	[M+H]+	similar chromatogram in higher mz_941; similar chromatogram in higher mz_2110; similar chromatogram in higher mz_1838; similar chromatogram in higher mz_708; similar chromatogram in higher mz_2053; similar chromatogram in higher mz_3974	1	True	null	null	null	null	null	null	null	999	False	False	False	False		False	False	null	null	null	null	null	null	null	null	25.05	nist_urine_pos_6_p1-a1_1_4053	112.0507:16553 113.05405:0 114.05741:0		59446	61689	55525	68182	60108	67652	62100.2076822917	4944.35301018088
648	3.186	112.0507	0.5229	117.0757	Unknown	[M+H]+	similar chromatogram in higher mz_941; similar chromatogram in higher mz_2110; similar chromatogram in higher mz_1838; similar chromatogram in higher mz_708; similar chromatogram in higher mz_2053; similar chromatogram in higher mz_3974	1	True	null	null	null	null	null	null	null	999	False	False	False	False		False	False	null	null	null	null	null	null	null	null	25.05	nist_urine_pos_6_p1-a1_1_4053	112.0507:2219 113.05405:0 114.05741:0	25.0948:55 26.64689:55 30.08164:55 33.84279:55 34.38444:55 39.44881:55 51.90708:55 52.99102:55 89.91752:55 95.02354:877 107.16673:55 112.05237:1166	1944	1844	1946	2388	1439	1808	1894.72733561198	305.336253663656
649	3.186	112.0507	0.7282	163.043	Unknown	[M+H]+	similar chromatogram in higher mz_941; similar chromatogram in higher mz_2110; similar chromatogram in higher mz_1838; similar chromatogram in higher mz_708; similar chromatogram in higher mz_2053; similar chromatogram in higher mz_3974	1	True	null	null	null	null	null	null	null	999	False	False	False	False		False	False	null	null	null	null	null	null	null	null	25.05	nist_urine_pos_6_p1-a1_1_4053	112.0507:859 113.05405:0 114.05741:0		50	599	378	71	261	203	260.378359476725	205.90502153868
650	3.186	112.0507	0.9316	208.565	Unknown	[M+H]+	similar chromatogram in higher mz_941; similar chromatogram in higher mz_2110; similar chromatogram in higher mz_1838; similar chromatogram in higher mz_708; similar chromatogram in higher mz_2053; similar chromatogram in higher mz_3974	1	True	null	null	null	null	null	null	null	999	False	False	False	False		False	False	null	null	null	null	null	null	null	null	25.05	nist_urine_pos_6_p1-a1_1_4053	112.0507:1020 113.05405:0 114.05741:0		452	231	54	218	285	245	247.586477279663	127.878033861139
651	3.186	112.0507	0.9577	214.414	Unknown	[M+H]+	similar chromatogram in higher mz_941; similar chromatogram in higher mz_2110; similar chromatogram in higher mz_1838; similar chromatogram in higher mz_708; similar chromatogram in higher mz_2053; similar chromatogram in higher mz_3974	1	True	null	null	null	null	null	null	null	999	False	False	False	False		False	False	null	null	null	null	null	null	null	null	25.05	nist_urine_pos_6_p1-a1_1_4053	112.0507:2070 113.05405:0 114.05741:0	27.73821:53 30.58196:53 56.92361:53 72.06221:53	790	492	516	1431	1402	1058	948.031422932943	417.268268347271
652	3.186	112.0507	0.9694	217.0397	Unknown	[M+H]+	similar chromatogram in higher mz_941; similar chromatogram in higher mz_2110; similar chromatogram in higher mz_1838; similar chromatogram in higher mz_708; similar chromatogram in higher mz_2053; similar chromatogram in higher mz_3974	1	True	null	null	null	null	null	null	null	999	False	False	False	False		False	False	null	null	null	null	null	null	null	null	25.05	nist_urine_pos_6_p1-a1_1_4053	112.0507:1248 113.05405:0 114.05741:0		461	431	220	524	176	486	382.908971150716	147.013260091801
653	2.86	112.0507	-1	-1	Unknown	[M+H]+		0.5	False	null	null	null	null	null	null	null	999	False	False	False	False		False	False	null	null	null	null	null	null	null	null	11.72	nist_urine_pos_4_p1-a1_1_4051	112.0507:7022 113.05405:0 114.05741:0		33410	35027	30557	30774	30452	31305	31920.7747395833	1874.83662616636
654	2.86	112.0507	0.526	117.7601	Unknown	[M+H]+		0.5	False	null	null	null	null	null	null	null	999	False	False	False	False		False	False	null	null	null	null	null	null	null	null	11.72	nist_urine_pos_4_p1-a1_1_4051	112.0507:457 113.05405:0 114.05741:0		238	204	265	325	130	330	248.703455607096	75.9021681805717
655	2.86	112.0507	0.6947	155.5361	Unknown	[M+H]+		0.5	False	null	null	null	null	null	null	null	999	False	False	False	False		False	False	null	null	null	null	null	null	null	null	11.72	nist_urine_pos_4_p1-a1_1_4051	112.0507:696 113.05405:0 114.05741:0		603	140	296	518	658	452	444.648862202962	195.482804909438
656	2.86	112.0507	0.7256	162.4586	Unknown	[M+H]+		0.5	False	null	null	null	null	null	null	null	999	False	False	False	False		False	False	null	null	null	null	null	null	null	null	11.72	nist_urine_pos_4_p1-a1_1_4051	112.0507:526 113.05405:0 114.05741:0		618	309	398	617	140	390	412.314160664876	184.200057163681
657	2.86	112.0507	0.9074	203.1445	Unknown	[M+H]+		0.5	False	null	null	null	null	null	null	null	999	False	False	False	False		False	False	null	null	null	null	null	null	null	null	11.72	nist_urine_pos_4_p1-a1_1_4051	112.0507:2502 113.05405:0 114.05741:0		2623	4863	4398	2703	5126	2479	3698.56005859375	1226.23333705312
658	4.706	112.07574	-1	-1	Unknown	[M+H]+	similar chromatogram in higher mz_2435; similar chromatogram in higher mz_1097; similar chromatogram in higher mz_1347; similar chromatogram in higher mz_182; similar chromatogram in higher mz_341; similar chromatogram in higher mz_504	1	False	null	null	null	null	null	null	null	999	False	False	False	False		False	False	null	null	null	null	null	null	null	null	14.67	nist_urine_pos_1_p1-a1_1_4048	112.07574:9779 113.07909:0 114.08245:0		30004	30274	19656	27369	21824	22775	25316.9541015625	4504.57734969545
659	4.706	112.07574	0.6901	154.5024	Unknown	[M+H]+	similar chromatogram in higher mz_2435; similar chromatogram in higher mz_1097; similar chromatogram in higher mz_1347; similar chromatogram in higher mz_182; similar chromatogram in higher mz_341; similar chromatogram in higher mz_504	1	False	null	null	null	null	null	null	null	999	False	False	False	False		False	False	null	null	null	null	null	null	null	null	14.67	nist_urine_pos_1_p1-a1_1_4048	112.07574:2889 113.07909:0 114.08245:0		2532	2906	1851	2565	2218	2348	2403.31896972656	357.420000238849
660	4.27	112.07574	-1	-1	Unknown	[M+H]+	similar chromatogram in higher mz_2724; similar chromatogram in higher mz_4479; similar chromatogram in higher mz_525; similar chromatogram in higher mz_2357	0.833	False	null	null	null	null	null	null	null	999	False	False	False	False		False	False	null	null	null	null	null	null	null	null	5.88	nist_urine_pos_1_p1-a1_1_4048	112.07574:4009 113.07909:0 114.08245:0		15503	11994	14212	9810	8905	13788	12368.8198242188	2604.77373730142
661	4.27	112.07574	0.6735	150.7937	Unknown	[M+H]+	similar chromatogram in higher mz_2724; similar chromatogram in higher mz_4479; similar chromatogram in higher mz_525; similar chromatogram in higher mz_2357	0.833	False	null	null	null	null	null	null	null	999	False	False	False	False		False	False	null	null	null	null	null	null	null	null	5.88	nist_urine_pos_1_p1-a1_1_4048	112.07407:334 113.07742:0 114.08078:0		112	174	128	72	120	86	115.234377543132	35.7793633977344
662	4.27	112.07574	0.6983	156.3248	Unknown	[M+H]+	similar chromatogram in higher mz_2724; similar chromatogram in higher mz_4479; similar chromatogram in higher mz_525; similar chromatogram in higher mz_2357	0.833	False	null	null	null	null	null	null	null	999	False	False	False	False		False	False	null	null	null	null	null	null	null	null	5.88	nist_urine_pos_1_p1-a1_1_4048	112.07574:1302 113.07909:0 114.08245:0		1406	980	1211	766	1114	1110	1097.88298543294	215.212789010657
663	1.589	112.11248	-1	-1	Unknown	[M+H]+	similar chromatogram in higher mz_769; similar chromatogram in higher mz_3559; similar chromatogram in higher mz_844; similar chromatogram in higher mz_2203; similar chromatogram in higher mz_2565; similar chromatogram in higher mz_1985; similar chromatogram in higher mz_2212; similar chromatogram in higher mz_2675; similar chromatogram in higher mz_2602; similar chromatogram in higher mz_759; si…	0.5	False	null	null	null	null	null	null	null	999	False	False	False	False		False	False	null	null	null	null	null	null	null	null	8.34	nist_urine_pos_1_p1-a1_1_4048	112.11248:939 113.11583:0 114.11919:0		2625	347	1764	158	398	1119	1068.41975657145	970.270918379191
664	1.589	112.11248	0.686	153.5856	Unknown	[M+H]+	similar chromatogram in higher mz_769; similar chromatogram in higher mz_3559; similar chromatogram in higher mz_844; similar chromatogram in higher mz_2203; similar chromatogram in higher mz_2565; similar chromatogram in higher mz_1985; similar chromatogram in higher mz_2212; similar chromatogram in higher mz_2675; similar chromatogram in higher mz_2602; similar chromatogram in higher mz_759; si…	0.5	False	null	null	null	null	null	null	null	999	False	False	False	False		False	False	null	null	null	null	null	null	null	null	8.34	nist_urine_pos_1_p1-a1_1_4048	112.11248:381 113.11583:0 114.11919:0		109	3.20252304077148	88	3.20252304077148	32	44	45.3577632904053	44.9391343434558
665	3.295	113.02277	-1	-1	Unknown	[M+H]+	similar chromatogram in higher mz_305; similar chromatogram in higher mz_516; similar chromatogram in higher mz_632	1	True	null	null	null	null	null	null	null	999	False	False	False	False		False	False	null	null	null	null	null	null	null	null	31.12	nist_urine_pos_1_p1-a1_1_4048	113.02277:12503 114.02612:0 115.02948:0		37377	32039	33303	26145	29890	30107	31476.5872395833	3775.86586231313
666	3.295	113.02277	0.4694	104.9964	Unknown	[M+H]+	similar chromatogram in higher mz_305; similar chromatogram in higher mz_516; similar chromatogram in higher mz_632	1	True	null	null	null	null	null	null	null	999	False	False	False	False		False	False	null	null	null	null	null	null	null	null	31.12	nist_urine_pos_1_p1-a1_1_4048	113.02278:259 114.02613:0 115.02949:0	36.80806:46 53.4282:46 54.01544:46 96.68035:46 106.44304:46	197	97	113	58	67	252	130.714146296183	77.4979110462565
667	3.295	113.02277	0.4892	109.4398	Unknown	[M+H]+	similar chromatogram in higher mz_305; similar chromatogram in higher mz_516; similar chromatogram in higher mz_632	1	True	null	null	null	null	null	null	null	999	False	False	False	False		False	False	null	null	null	null	null	null	null	null	31.12	nist_urine_pos_1_p1-a1_1_4048	113.02445:625 114.0278:0 115.03116:0	25.6525:52 29.52028:52 67.0166:747 71.38235:52 82.77308:52 100.26107:52	113	258	125	58	61	336	158.476323445638	113.13121946071
668	3.295	113.02277	0.5044	112.8277	Unknown	[M+H]+	similar chromatogram in higher mz_305; similar chromatogram in higher mz_516; similar chromatogram in higher mz_632	1	True	null	null	null	null	null	null	null	999	False	False	False	False		False	False	null	null	null	null	null	null	null	null	31.12	nist_urine_pos_1_p1-a1_1_4048	113.02277:693 114.02612:0 115.02948:0		261	142	116	123	61	70	128.636483510335	71.8005558839562
669	3.295	113.02277	0.5317	118.9453	Unknown	[M+H]+	similar chromatogram in higher mz_305; similar chromatogram in higher mz_516; similar chromatogram in higher mz_632	1	True	null	null	null	null	null	null	null	999	False	False	False	False		False	False	null	null	null	null	null	null	null	null	31.12	nist_urine_pos_1_p1-a1_1_4048	113.02277:1656 114.02612:0 115.02948:0	36.91147:43 37.0064:787 39.74655:43 55.52343:43 61.90193:43 93.11604:43 94.61349:43 95.01431:903 100.6531:43	1179	1096	1117	284	622	1055	892.171702067057	358.75825050819
670	3.295	113.02277	0.55	123.0333	Unknown	[M+H]+	similar chromatogram in higher mz_305; similar chromatogram in higher mz_516; similar chromatogram in higher mz_632	1	True	null	null	null	null	null	null	null	999	False	False	False	False		False	False	null	null	null	null	null	null	null	null	31.12	nist_urine_pos_1_p1-a1_1_4048	113.0211:1331 114.02445:0 115.02781:0		359	211	829	261	51	380	348.548564275106	263.491519133105
671	3.295	113.02277	0.5692	127.3312	Unknown	[M+H]+	similar chromatogram in higher mz_305; similar chromatogram in higher mz_516; similar chromatogram in higher mz_632	1	True	null	null	null	null	null	null	null	999	False	False	False	False		False	False	null	null	null	null	null	null	null	null	31.12	nist_urine_pos_1_p1-a1_1_4048	113.02277:1008 114.02612:0 115.02948:0		823	248	296	251	287	121	337.868710835775	245.994879563627
672	3.295	113.02277	0.5889	131.7328	Unknown	[M+H]+	similar chromatogram in higher mz_305; similar chromatogram in higher mz_516; similar chromatogram in higher mz_632	1	True	null	null	null	null	null	null	null	999	False	False	False	False		False	False	null	null	null	null	null	null	null	null	31.12	nist_urine_pos_1_p1-a1_1_4048	113.02278:1331 114.02613:0 115.02949:0		333	198	191	438	785	390	389.120625813802	217.988997749222
673	3.295	113.02277	0.6157	137.7225	Unknown	[M+H]+	similar chromatogram in higher mz_305; similar chromatogram in higher mz_516; similar chromatogram in higher mz_632	1	True	null	null	null	null	null	null	null	999	False	False	False	False		False	False	null	null	null	null	null	null	null	null	31.12	nist_urine_pos_1_p1-a1_1_4048	113.02277:1408 114.02612:0 115.02948:0		640	236	231	143	615	324	364.729972839355	211.441413190392
674	3.295	113.02277	0.6274	140.353	Unknown	[M+H]+	similar chromatogram in higher mz_305; similar chromatogram in higher mz_516; similar chromatogram in higher mz_632	1	True	null	null	null	null	null	null	null	999	False	False	False	False		False	False	null	null	null	null	null	null	null	null	31.12	nist_urine_pos_1_p1-a1_1_4048	113.02277:717 114.02612:0 115.02948:0		219	201	255	326	109	40	191.526545842489	102.577700138336
675	2.048	113.06973	-1	-1	Unknown	[M+H]+	similar chromatogram in higher mz_2480; similar chromatogram in higher mz_4167; similar chromatogram in higher mz_5977; similar chromatogram in higher mz_2686; similar chromatogram in higher mz_2850; similar chromatogram in higher mz_5323; similar chromatogram in higher mz_5745; similar chromatogram in higher mz_6007; similar chromatogram in higher mz_6189	0.833	False	null	null	null	null	null	null	null	999	False	False	False	False		False	False	null	null	null	null	null	null	null	null	22.41	nist_urine_pos_5_p1-a1_1_4052	113.06973:8864 114.07308:0 115.07644:0		40794	31760	31567	44277	46212	42146	39459.2428385417	6314.69764172821
676	2.048	113.06973	0.9065	202.7673	Unknown	[M+H]+	similar chromatogram in higher mz_2480; similar chromatogram in higher mz_4167; similar chromatogram in higher mz_5977; similar chromatogram in higher mz_2686; similar chromatogram in higher mz_2850; similar chromatogram in higher mz_5323; similar chromatogram in higher mz_5745; similar chromatogram in higher mz_6007; similar chromatogram in higher mz_6189	0.833	False	null	null	null	null	null	null	null	999	False	False	False	False		False	False	null	null	null	null	null	null	null	null	22.41	nist_urine_pos_5_p1-a1_1_4052	113.06973:1254 114.07308:0 115.07644:0		419	184	112	425	313	300	292.115634918213	125.099507478526
677	2.048	113.06973	0.9214	206.1006	Unknown	[M+H]+	similar chromatogram in higher mz_2480; similar chromatogram in higher mz_4167; similar chromatogram in higher mz_5977; similar chromatogram in higher mz_2686; similar chromatogram in higher mz_2850; similar chromatogram in higher mz_5323; similar chromatogram in higher mz_5745; similar chromatogram in higher mz_6007; similar chromatogram in higher mz_6189	0.833	False	null	null	null	null	null	null	null	999	False	False	False	False		False	False	null	null	null	null	null	null	null	null	22.41	nist_urine_pos_5_p1-a1_1_4052	113.06973:1084 114.07308:0 115.07644:0		400	117	463	506	622	263	395.180600484212	180.591259242963
678	2.048	113.06973	1.0102	225.9637	Unknown	[M+H]+	similar chromatogram in higher mz_2480; similar chromatogram in higher mz_4167; similar chromatogram in higher mz_5977; similar chromatogram in higher mz_2686; similar chromatogram in higher mz_2850; similar chromatogram in higher mz_5323; similar chromatogram in higher mz_5745; similar chromatogram in higher mz_6007; similar chromatogram in higher mz_6189	0.833	False	null	null	null	null	null	null	null	999	False	False	False	False		False	False	null	null	null	null	null	null	null	null	22.41	nist_urine_pos_5_p1-a1_1_4052	113.0714:941 114.07475:0 115.07811:0		140	64	330	333	504	114	247.665386199951	169.018835648986
679	2.895	114.06642	-1	-1	Unknown	[M+H]+		1	False	null	null	null	null	null	null	null	999	False	False	False	False		False	False	null	null	null	null	null	null	null	null	70.13	nist_urine_pos_1_p1-a1_1_4048	114.06642:60144 115.06977:0 116.07313:0		384129	387794	388789	388974	361517	380816	382002.979166667	10523.9657237449
680	2.895	114.06642	0.547	122.2482	Unknown	[M+H]+		1	False	null	null	null	null	null	null	null	999	False	False	False	False		False	False	null	null	null	null	null	null	null	null	70.13	nist_urine_pos_1_p1-a1_1_4048	114.06642:1346 115.06977:0 116.07313:0		1583	1439	1656	663	503	838	1113.82898966471	504.442422125356
681	2.895	114.06642	0.7071	158.0275	Unknown	[M+H]+		1	False	null	null	null	null	null	null	null	999	False	False	False	False		False	False	null	null	null	null	null	null	null	null	70.13	nist_urine_pos_1_p1-a1_1_4048	114.06642:3656 115.06977:0 116.07313:0		3529	3735	3832	3727	3209	3295	3554.46903483073	255.642930411255
682	2.895	114.06642	0.7559	168.9434	Unknown	[M+H]+		1	False	null	null	null	null	null	null	null	999	False	False	False	False		False	False	null	null	null	null	null	null	null	null	70.13	nist_urine_pos_1_p1-a1_1_4048	114.06642:2420 115.06977:0 116.07313:0		2558	2758	2672	2698	2907	2286	2646.42667643229	210.384251922205
683	2.895	114.06642	0.807	180.3566	Unknown	[M+H]+		1	False	null	null	null	null	null	null	null	999	False	False	False	False		False	False	null	null	null	null	null	null	null	null	70.13	nist_urine_pos_1_p1-a1_1_4048	114.06642:1931 115.06977:0 116.07313:0		1345	1865	1722	1991	1580	2050	1758.71948242188	266.060928929442
684	2.895	114.06642	0.8693	194.283	Unknown	[M+H]+		1	False	null	null	null	null	null	null	null	999	False	False	False	False		False	False	null	null	null	null	null	null	null	null	70.13	nist_urine_pos_1_p1-a1_1_4048	114.06642:4152 115.06977:0 116.07313:0		4949	5833	5195	4881	3122	4862	4807.04630533854	902.531819535822
685	2.895	114.06642	0.9046	202.1648	Unknown	[M+H]+		1	False	null	null	null	null	null	null	null	999	False	False	False	False		False	False	null	null	null	null	null	null	null	null	70.13	nist_urine_pos_1_p1-a1_1_4048	114.06642:3987 115.06977:0 116.07313:0		3283	2120	1505	2009	1997	2633	2257.83677164714	617.559112138156
686	2.895	114.06642	0.9463	211.4881	Unknown	[M+H]+		1	False	null	null	null	null	null	null	null	999	False	False	False	False		False	False	null	null	null	null	null	null	null	null	70.13	nist_urine_pos_1_p1-a1_1_4048	114.06642:4519 115.06977:0 116.07313:0		6180	6958	6834	7231	7019	6683	6817.39371744792	362.334553645593
687	2.895	114.06642	0.9808	219.1968	Unknown	[M+H]+		1	False	null	null	null	null	null	null	null	999	False	False	False	False		False	False	null	null	null	null	null	null	null	null	70.13	nist_urine_pos_1_p1-a1_1_4048	114.06642:3488 115.06977:0 116.07313:0		2814	6220	2055	3969	2022	1887	3161.15738932292	1689.5429333215
688	2.895	114.06642	1.0171	227.302	Unknown	[M+H]+		1	False	null	null	null	null	null	null	null	999	False	False	False	False		False	False	null	null	null	null	null	null	null	null	70.13	nist_urine_pos_1_p1-a1_1_4048	114.06642:2618 115.06977:0 116.07313:0		2752	1792	3242	763	1222	2494	2044.01498413086	950.758545927706
689	2.895	114.06642	1.0501	234.6907	Unknown	[M+H]+		1	False	null	null	null	null	null	null	null	999	False	False	False	False		False	False	null	null	null	null	null	null	null	null	70.13	nist_urine_pos_1_p1-a1_1_4048	114.06642:3721 115.06977:0 116.07313:0		4721	3563	3498	5002	2499	2652	3655.62731933594	1032.14256863234
690	2.688	114.06642	-1	-1	Unknown	[M+H]+		1	True	null	null	null	null	null	null	null	999	False	False	False	False		False	False	null	null	null	null	null	null	null	null	80.06	nist_urine_pos_2_p1-a1_1_4049	114.06642:57113 115.06977:0 116.07313:0		191767	233590	236702	196859	178833	186468	204036.1875	24844.9566808879
691	2.688	114.06642	0.5493	122.7695	Unknown	[M+H]+		1	True	null	null	null	null	null	null	null	999	False	False	False	False		False	False	null	null	null	null	null	null	null	null	80.06	nist_urine_pos_2_p1-a1_1_4049	114.06642:2778 115.06977:0 116.07313:0	42.03367:151 43.02827:50 43.0293:266 44.04811:216 44.04916:726 44.0502:362	3374	2889	3113	2820	2886	2820	2983.61771647135	219.623933514844
692	2.688	114.06642	0.7066	157.909	Unknown	[M+H]+		1	True	null	null	null	null	null	null	null	999	False	False	False	False		False	False	null	null	null	null	null	null	null	null	80.06	nist_urine_pos_2_p1-a1_1_4049	114.06642:9938 115.06977:0 116.07313:0		9987	8761	8732	8696	9752	9276	9200.66780598958	565.059305707332
693	2.688	114.06642	0.8902	198.9455	Unknown	[M+H]+		1	True	null	null	null	null	null	null	null	999	False	False	False	False		False	False	null	null	null	null	null	null	null	null	80.06	nist_urine_pos_2_p1-a1_1_4049	114.06642:5679 115.06977:0 116.07313:0		6713	7013	6027	6134	6390	7031	6551.41861979167	434.753529584734
694	2.688	114.06642	0.9477	211.7969	Unknown	[M+H]+		1	True	null	null	null	null	null	null	null	999	False	False	False	False		False	False	null	null	null	null	null	null	null	null	80.06	nist_urine_pos_2_p1-a1_1_4049	114.06642:4142 115.06977:0 116.07313:0		6052	3263	2200	4260	5501	4767	4340.34358723958	1428.68478011921
695	3.231	114.06642	-1	-1	Unknown	[M+H]+		0.833	True	null	null	null	null	null	null	null	999	False	False	False	False		False	False	null	null	null	null	null	null	null	null	56.92	nist_urine_pos_1_p1-a1_1_4048	114.06642:52386 115.06977:0 116.07313:0		255281	231176	191120	193743	210402	214298	216003.40625	24174.2086884109
696	3.231	114.06642	0.9292	207.6628	Unknown	[M+H]+		0.833	True	null	null	null	null	null	null	null	999	False	False	False	False		False	False	null	null	null	null	null	null	null	null	56.92	nist_urine_pos_1_p1-a1_1_4048	114.06642:4415 115.06977:0 116.07313:0	23.1934:74 32.1971:74 54.747:74 55.57045:74 104.19648:74 105.10646:74 106.44304:74	3634	3042	1194	3887	2631	2635	2837.12697347005	955.292701570486
697	3.231	114.06642	0.9465	211.5267	Unknown	[M+H]+		0.833	True	null	null	null	null	null	null	null	999	False	False	False	False		False	False	null	null	null	null	null	null	null	null	56.92	nist_urine_pos_1_p1-a1_1_4048	114.06642:12989 115.06977:0 116.07313:0	65.74191:70 72.01268:70 81.60633:70 99.32206:70	12607	11954	12855	6747	10562	8031	10459.5130208333	2540.59614311411
698	3.231	114.06642	0.9641	215.4613	Unknown	[M+H]+		0.833	True	null	null	null	null	null	null	null	999	False	False	False	False		False	False	null	null	null	null	null	null	null	null	56.92	nist_urine_pos_1_p1-a1_1_4048	114.06642:14353 115.06977:0 116.07313:0	28.32607:74 30.55492:74 36.94214:74 46.43585:74 58.33157:74 77.69357:74 80.08049:74 94.67946:74	13989	13906	14695	15573	8865	7026	12342.2702636719	3506.88961599885
699	2.092	114.06642	-1	-1	Unknown	[M+H]+	similar chromatogram in higher mz_1300; similar chromatogram in higher mz_3712	1	True	null	null	null	null	null	null	null	999	False	False	False	False		False	False	null	null	null	null	null	null	null	null	26.84	nist_urine_pos_6_p1-a1_1_4053	114.06642:26411 115.06977:0 116.07313:0		228813	210376	184059	162417	181893	259296	204475.658854167	35575.4737578744
700	2.092	114.06642	0.6445	144.043	Unknown	[M+H]+	similar chromatogram in higher mz_1300; similar chromatogram in higher mz_3712	1	True	null	null	null	null	null	null	null	999	False	False	False	False		False	False	null	null	null	null	null	null	null	null	26.84	nist_urine_pos_6_p1-a1_1_4053	114.06642:3233 115.06977:0 116.07313:0		1688	1657	2291	1574	2026	1537	1795.43076578776	298.480789877728
701	2.092	114.06642	0.6672	149.1235	Unknown	[M+H]+	similar chromatogram in higher mz_1300; similar chromatogram in higher mz_3712	1	True	null	null	null	null	null	null	null	999	False	False	False	False		False	False	null	null	null	null	null	null	null	null	26.84	nist_urine_pos_6_p1-a1_1_4053	114.06473:1558 115.06808:0 116.07144:0		576	326	373	527	254	381	406.014198303223	122.380677515875
702	2.092	114.06642	0.7247	161.9741	Unknown	[M+H]+	similar chromatogram in higher mz_1300; similar chromatogram in higher mz_3712	1	True	null	null	null	null	null	null	null	999	False	False	False	False		False	False	null	null	null	null	null	null	null	null	26.84	nist_urine_pos_6_p1-a1_1_4053	114.06473:3890 115.06808:0 116.07144:0	52.97265:45 54.78318:45 68.93061:45 73.83762:45	4545	4037	4174	3726	2846	6732	4343.15311686198	1303.10349084236
703	2.092	114.06642	0.8397	187.6617	Unknown	[M+H]+	similar chromatogram in higher mz_1300; similar chromatogram in higher mz_3712	1	True	null	null	null	null	null	null	null	999	False	False	False	False		False	False	null	null	null	null	null	null	null	null	26.84	nist_urine_pos_6_p1-a1_1_4053	114.06473:1515 115.06808:0 116.07144:0		330	745	372	557	252	795	508.591781616211	226.619773684693
704	2.092	114.06642	0.9044	202.1262	Unknown	[M+H]+	similar chromatogram in higher mz_1300; similar chromatogram in higher mz_3712	1	True	null	null	null	null	null	null	null	999	False	False	False	False		False	False	null	null	null	null	null	null	null	null	26.84	nist_urine_pos_6_p1-a1_1_4053	114.06473:5160 115.06808:0 116.07144:0	35.46936:60 40.29731:60 57.06649:60 60.98215:60 61.04129:60 79.83369:60 81.95434:60 94.88983:60 99.39123:60	4606	2764	7482	2545	4475	2112	3997.51822916667	1996.37765532428
705	0.807	114.06642	-1	-1	Unknown	[M+H]+	similar chromatogram in higher mz_1214	1	True	null	null	null	null	null	null	null	999	False	False	False	False		False	False	null	null	null	null	null	null	null	null	18.3	nist_urine_pos_4_p1-a1_1_4051	114.06642:15899 115.06977:0 116.07313:0		66545	73860	73034	80465	74658	78018	74429.87890625	4770.4279815333
706	0.807	114.06642	0.621	138.7923	Unknown	[M+H]+	similar chromatogram in higher mz_1214	1	True	null	null	null	null	null	null	null	999	False	False	False	False		False	False	null	null	null	null	null	null	null	null	18.3	nist_urine_pos_4_p1-a1_1_4051	114.06642:1830 115.06977:0 116.07313:0		315	925	443	541	1075	1105	734.107966105143	342.762755528036
707	0.807	114.06642	0.6276	140.2651	Unknown	[M+H]+	similar chromatogram in higher mz_1214	1	True	null	null	null	null	null	null	null	999	False	False	False	False		False	False	null	null	null	null	null	null	null	null	18.3	nist_urine_pos_4_p1-a1_1_4051	114.06642:1368 115.06977:0 116.07313:0		457	908	846	462	322	87	513.564767201742	313.408804006642
708	0.807	114.06642	0.8517	190.3514	Unknown	[M+H]+	similar chromatogram in higher mz_1214	1	True	null	null	null	null	null	null	null	999	False	False	False	False		False	False	null	null	null	null	null	null	null	null	18.3	nist_urine_pos_4_p1-a1_1_4051	114.06642:1703 115.06977:0 116.07313:0	60.19646:52	736	898	621	996	852	938	840.139973958333	138.562774874097
709	0.807	114.06642	0.8966	200.3813	Unknown	[M+H]+	similar chromatogram in higher mz_1214	1	True	null	null	null	null	null	null	null	999	False	False	False	False		False	False	null	null	null	null	null	null	null	null	18.3	nist_urine_pos_4_p1-a1_1_4051	114.06642:1458 115.06977:0 116.07313:0		203	291	182	386	749	502	385.329452514648	213.939759382266
710	0.807	114.06642	0.9437	210.9087	Unknown	[M+H]+	similar chromatogram in higher mz_1214	1	True	null	null	null	null	null	null	null	999	False	False	False	False		False	False	null	null	null	null	null	null	null	null	18.3	nist_urine_pos_4_p1-a1_1_4051	114.06642:997 115.06977:0 116.07313:0		386	308	116	499	495	320	353.973656972249	142.602449604873
711	4.929	114.09169	-1	-1	Unknown	[M+H]+		0.833	False	null	null	null	null	null	null	null	999	False	False	False	False		False	False	null	null	null	null	null	null	null	null	8.28	nist_urine_pos_6_p1-a1_1_4053	114.09169:6996 115.09504:0 116.0984:0		20976	20987	24239	21954	22000	30418	23428.9970703125	3624.98579210825
712	4.929	114.09169	0.6077	135.8007	Unknown	[M+H]+		0.833	False	null	null	null	null	null	null	null	999	False	False	False	False		False	False	null	null	null	null	null	null	null	null	8.28	nist_urine_pos_6_p1-a1_1_4053	114.09169:1160 115.09504:0 116.0984:0		258	248	304	490	671	170	356.767016092936	187.318705583798
713	4.929	114.09169	0.9599	214.5312	Unknown	[M+H]+		0.833	False	null	null	null	null	null	null	null	999	False	False	False	False		False	False	null	null	null	null	null	null	null	null	8.28	nist_urine_pos_6_p1-a1_1_4053	114.09169:1914 115.09504:0 116.0984:0		291	652	1545	74	1160	306	671.481660207113	572.377744301475
714	4.929	114.09169	0.9713	217.0745	Unknown	[M+H]+		0.833	False	null	null	null	null	null	null	null	999	False	False	False	False		False	False	null	null	null	null	null	null	null	null	8.28	nist_urine_pos_6_p1-a1_1_4053	114.09169:1689 115.09504:0 116.0984:0		1199	554	349	91	1168	1467	804.645596822103	548.873074801385
715	6.457	115.04042	-1	-1	Unknown	[M+H]+	similar chromatogram in higher mz_1403	0.5	False	null	null	null	null	null	null	null	999	False	False	False	False		False	False	null	null	null	null	null	null	null	null	4.33	nist_urine_pos_1_p1-a1_1_4048	115.04042:1650 116.04377:0 117.04713:0		5225	2993	3590	4899	2763	2997	3744.6044514974	1061.84706305458
716	6.457	115.04042	0.7739	172.8057	Unknown	[M+H]+	similar chromatogram in higher mz_1403	0.5	False	null	null	null	null	null	null	null	999	False	False	False	False		False	False	null	null	null	null	null	null	null	null	4.33	nist_urine_pos_1_p1-a1_1_4048	115.03703:608 116.04038:0 117.04374:0		182	2623	212	355	2703	3174	1541.4194615682	1428.6529064319
717	6.457	115.04042	0.7823	174.6874	Unknown	[M+H]+	similar chromatogram in higher mz_1403	0.5	False	null	null	null	null	null	null	null	999	False	False	False	False		False	False	null	null	null	null	null	null	null	null	4.33	nist_urine_pos_1_p1-a1_1_4048	115.04042:612 116.04377:0 117.04713:0		288	156	41	167	39	37	121.22306505839	101.132211446145
718	2.862	115.05395	-1	-1	Unknown	[M+H]+		1	True	null	null	null	null	null	null	null	999	False	False	False	False		False	False	null	null	null	null	null	null	null	null	73.59	nist_urine_pos_4_p1-a1_1_4051	115.05395:26018 116.0573:0 117.06066:0		107921	101508	107732	106337	103651	101213	104726.98828125	3022.73569006955
719	2.862	115.05395	0.5129	114.5198	Unknown	[M+H]+		1	True	null	null	null	null	null	null	null	999	False	False	False	False		False	False	null	null	null	null	null	null	null	null	73.59	nist_urine_pos_4_p1-a1_1_4051	115.05395:8579 116.0573:0 117.06066:0	37.0064:170 39.02006:147 39.02203:169 39.02302:130 41.03857:147 51.02229:161 51.02455:151 61.00556:168 63.02:107 63.02126:496 63.02251:993 63.02376:138 63.02627:102 63.86922:54 65.03792:700 74.01527:224 75.02139:212 75.02276:283 87.02043:99 88.02524:137 88.02968:206 89.03582:769 89.03731:642 89.0388:1769 89.04029:354 90.07462:56 114.04621:122 115.04718:152 115.05056:108 115.05226:1185 115.05395:2…	10233	8671	9653	9964	10172	8804	9582.7353515625	686.668950444964
720	8.104	115.0844	-1	-1	Unknown	[M+H]+		1	False	null	null	null	null	null	null	null	999	False	False	False	False		False	False	null	null	null	null	null	null	null	null	5.69	nist_urine_pos_1_p1-a1_1_4048	115.0844:2255 116.08775:0 117.09111:0		8247	8830	14751	6684	14391	9952	10475.6454264323	3344.64901175904
721	8.104	115.0844	0.6852	152.9909	Unknown	[M+H]+		1	False	null	null	null	null	null	null	null	999	False	False	False	False		False	False	null	null	null	null	null	null	null	null	5.69	nist_urine_pos_1_p1-a1_1_4048	115.08609:1353 116.08944:0 117.0928:0		1049	736	1451	1284	563	1195	1046.25597127279	338.299187326848
722	3.322	115.08609	-1	-1	Unknown	[M+H]+		1	True	null	null	null	null	null	null	null	999	False	False	False	False		False	False	null	null	null	null	null	null	null	null	110.56	nist_urine_pos_5_p1-a1_1_4052	115.08609:39846 116.08944:0 117.0928:0		188587	162201	198661	178380	183030	207306	186360.864583333	15833.130250024
723	3.322	115.08609	0.8454	188.783	Unknown	[M+H]+		1	True	null	null	null	null	null	null	null	999	False	False	False	False		False	False	null	null	null	null	null	null	null	null	110.56	nist_urine_pos_5_p1-a1_1_4052	115.08609:1732 116.08944:0 117.0928:0		220	293	795	684	530	559	513.732577006022	221.492855664032
724	3.322	115.08609	0.8704	194.3463	Unknown	[M+H]+		1	True	null	null	null	null	null	null	null	999	False	False	False	False		False	False	null	null	null	null	null	null	null	null	110.56	nist_urine_pos_5_p1-a1_1_4052	115.0861:1436 116.08945:0 117.09281:0		982	402	238	352	185	637	466.111913045247	297.824080530175
725	3.322	115.08609	0.8952	199.896	Unknown	[M+H]+		1	True	null	null	null	null	null	null	null	999	False	False	False	False		False	False	null	null	null	null	null	null	null	null	110.56	nist_urine_pos_5_p1-a1_1_4052	115.0861:3111 116.08945:0 117.09281:0		987	501	1432	558	1564	1979	1170.10414123535	588.918945827546
726	3.322	115.08609	0.9255	206.6697	Unknown	[M+H]+		1	True	null	null	null	null	null	null	null	999	False	False	False	False		False	False	null	null	null	null	null	null	null	null	110.56	nist_urine_pos_5_p1-a1_1_4052	115.0861:3254 116.08945:0 117.09281:0		1291	744	1320	2247	1354	2528	1580.55840047201	670.108239314123
727	3.322	115.08609	0.9378	209.4123	Unknown	[M+H]+		1	True	null	null	null	null	null	null	null	999	False	False	False	False		False	False	null	null	null	null	null	null	null	null	110.56	nist_urine_pos_5_p1-a1_1_4052	115.08609:3032 116.08944:0 117.0928:0		1219	1928	1456	613	1832	818	1311.07545979818	531.284671355887
728	3.322	115.08609	0.9553	213.3083	Unknown	[M+H]+		1	True	null	null	null	null	null	null	null	999	False	False	False	False		False	False	null	null	null	null	null	null	null	null	110.56	nist_urine_pos_5_p1-a1_1_4052	115.08609:4143 116.08944:0 117.0928:0		4961	1882	3048	1842	4849	1219	2966.7002360026	1613.69671382931
729	3.322	115.08609	0.9658	215.658	Unknown	[M+H]+		1	True	null	null	null	null	null	null	null	999	False	False	False	False		False	False	null	null	null	null	null	null	null	null	110.56	nist_urine_pos_5_p1-a1_1_4052	115.08609:3372 116.08944:0 117.0928:0	18.13013:44 90.84715:44 105.30058:44	1257	2353	1675	5894	2512	4492	3030.54943847656	1791.58989491335
730	3.322	115.08609	1.0258	229.0561	Unknown	[M+H]+		1	True	null	null	null	null	null	null	null	999	False	False	False	False		False	False	null	null	null	null	null	null	null	null	110.56	nist_urine_pos_5_p1-a1_1_4052	115.08609:1267 116.08944:0 117.0928:0		596	483	580	372	588	993	602.129002888997	209.996028095675
731	3.322	115.08609	1.0551	235.5929	Unknown	[M+H]+		1	True	null	null	null	null	null	null	null	999	False	False	False	False		False	False	null	null	null	null	null	null	null	null	110.56	nist_urine_pos_5_p1-a1_1_4052	115.08609:1506 116.08944:0 117.0928:0		591	911	758	333	786	421	633.293690999349	225.224199645586
732	3.322	115.08609	1.0793	241.0069	Unknown	[M+H]+		1	True	null	null	null	null	null	null	null	999	False	False	False	False		False	False	null	null	null	null	null	null	null	null	110.56	nist_urine_pos_5_p1-a1_1_4052	115.08609:1373 116.08944:0 117.0928:0	22.34155:31 36.40347:31 53.65901:31 64.74951:31 67.48739:31 74.19176:31 90.24085:31 103.45082:31	1021	766	708	1165	505	305	745.071177164714	318.032067201064
733	0.453	116.04913	-1	-1	Unknown	[M+H]+	similar chromatogram in higher mz_4124	1	True	null	null	null	null	null	null	null	999	False	False	False	False		False	False	null	null	null	null	null	null	null	null	7.36	nist_urine_pos_3_p1-a1_1_4050	116.04913:4469 117.05248:0 118.05584:0		12978	13227	14259	9801	13747	11825	12639.5024414063	1614.24760920448
734	0.453	116.04913	0.5131	114.4877	Unknown	[M+H]+	similar chromatogram in higher mz_4124	1	True	null	null	null	null	null	null	null	999	False	False	False	False		False	False	null	null	null	null	null	null	null	null	7.36	nist_urine_pos_3_p1-a1_1_4050	116.04913:226 117.05248:0 118.05584:0		95	61	59	70	102	60	74.4956944783529	18.8828098581256
735	0.453	116.04913	0.5392	120.312	Unknown	[M+H]+	similar chromatogram in higher mz_4124	1	True	null	null	null	null	null	null	null	999	False	False	False	False		False	False	null	null	null	null	null	null	null	null	7.36	nist_urine_pos_3_p1-a1_1_4050	116.04913:327 117.05248:0 118.05584:0		98	206	32	137	100	108	113.504290898641	57.0810281339449
736	0.453	116.04913	0.5647	126.0022	Unknown	[M+H]+	similar chromatogram in higher mz_4124	1	True	null	null	null	null	null	null	null	999	False	False	False	False		False	False	null	null	null	null	null	null	null	null	7.36	nist_urine_pos_3_p1-a1_1_4050	116.04913:859 117.05248:0 118.05584:0	63.02251:226 63.02877:348 89.03731:313 89.0388:221	368	501	503	447	287	447	425.389027913411	83.9710691235021
737	0.453	116.04913	0.5767	128.6784	Unknown	[M+H]+	similar chromatogram in higher mz_4124	1	True	null	null	null	null	null	null	null	999	False	False	False	False		False	False	null	null	null	null	null	null	null	null	7.36	nist_urine_pos_3_p1-a1_1_4050	116.04913:811 117.05248:0 118.05584:0		340	281	572	1271	223	687	562.230227152506	390.136893616582
738	0.453	116.04913	0.5846	130.4343	Unknown	[M+H]+	similar chromatogram in higher mz_4124	1	True	null	null	null	null	null	null	null	999	False	False	False	False		False	False	null	null	null	null	null	null	null	null	7.36	nist_urine_pos_3_p1-a1_1_4050	116.04913:528 117.05248:0 118.05584:0		263	138	213	251	410	317	265.434234619141	92.5603476000168
739	0.453	116.04913	0.6007	134.0219	Unknown	[M+H]+	similar chromatogram in higher mz_4124	1	True	null	null	null	null	null	null	null	999	False	False	False	False		False	False	null	null	null	null	null	null	null	null	7.36	nist_urine_pos_3_p1-a1_1_4050	116.04913:251 117.05248:0 118.05584:0		83	87	49	101	69	79	78.134064356486	17.7259341608644
740	0.453	116.04913	0.6376	142.2526	Unknown	[M+H]+	similar chromatogram in higher mz_4124	1	True	null	null	null	null	null	null	null	999	False	False	False	False		False	False	null	null	null	null	null	null	null	null	7.36	nist_urine_pos_3_p1-a1_1_4050	116.04913:404 117.05248:0 118.05584:0		58	54	208	63	111	133	104.584064483643	59.9243989605124
741	5.07	116.06952	-1	-1	Unknown	[M+H]+	similar chromatogram in higher mz_529	1	False	null	null	null	null	null	null	null	999	False	False	False	False		False	False	null	null	null	null	null	null	null	null	10.46	nist_urine_pos_1_p1-a1_1_4048	116.06952:6657 117.07287:0 118.07623:0		31447	25770	24077	19844	28747	25446	25888.4244791667	3977.28850841151
742	5.07	116.06952	0.7003	156.2358	Unknown	[M+H]+	similar chromatogram in higher mz_529	1	False	null	null	null	null	null	null	null	999	False	False	False	False		False	False	null	null	null	null	null	null	null	null	10.46	nist_urine_pos_1_p1-a1_1_4048	116.06952:476 117.07287:0 118.07623:0		192	161	145	68	61	33	109.864786783854	64.4290249520835
743	5.07	116.06952	0.7181	160.2216	Unknown	[M+H]+	similar chromatogram in higher mz_529	1	False	null	null	null	null	null	null	null	999	False	False	False	False		False	False	null	null	null	null	null	null	null	null	10.46	nist_urine_pos_1_p1-a1_1_4048	116.06952:555 117.07287:0 118.07623:0		200	173	77	27	44	88	101.732777277629	69.8719850970401
744	5.07	116.06952	0.7702	171.8328	Unknown	[M+H]+	similar chromatogram in higher mz_529	1	False	null	null	null	null	null	null	null	999	False	False	False	False		False	False	null	null	null	null	null	null	null	null	10.46	nist_urine_pos_1_p1-a1_1_4048	116.07122:698 117.07457:0 118.07793:0		255	219	111	102	285	223	199.223939259847	75.8389589889255
745	5.07	116.06952	0.8194	182.8209	Unknown	[M+H]+	similar chromatogram in higher mz_529	1	False	null	null	null	null	null	null	null	999	False	False	False	False		False	False	null	null	null	null	null	null	null	null	10.46	nist_urine_pos_1_p1-a1_1_4048	116.07122:559 117.07457:0 118.07793:0		48	61	158	57	309	186	136.584690729777	102.589634738745
746	5.07	116.06952	0.8539	190.5122	Unknown	[M+H]+	similar chromatogram in higher mz_529	1	False	null	null	null	null	null	null	null	999	False	False	False	False		False	False	null	null	null	null	null	null	null	null	10.46	nist_urine_pos_1_p1-a1_1_4048	116.06952:487 117.07287:0 118.07623:0		148	75	125	42	26	97	85.5190753936768	47.2477917855701
747	5.07	116.06952	0.9366	208.9686	Unknown	[M+H]+	similar chromatogram in higher mz_529	1	False	null	null	null	null	null	null	null	999	False	False	False	False		False	False	null	null	null	null	null	null	null	null	10.46	nist_urine_pos_1_p1-a1_1_4048	116.06952:534 117.07287:0 118.07623:0		235	53	32	62	118	86	97.6849943796794	73.538924184694
748	5.07	116.06952	0.9637	215.0175	Unknown	[M+H]+	similar chromatogram in higher mz_529	1	False	null	null	null	null	null	null	null	999	False	False	False	False		False	False	null	null	null	null	null	null	null	null	10.46	nist_urine_pos_1_p1-a1_1_4048	116.06952:1955 117.07287:0 118.07623:0		1782	1581	1528	1237	1402	1420	1491.49015299479	185.469512039436
749	8.122	116.07122	-1	-1	Unknown	[M+H]+		1	False	null	null	null	null	null	null	null	999	False	False	False	False		False	False	null	null	null	null	null	null	null	null	13.67	nist_urine_pos_1_p1-a1_1_4048	116.07122:8087 117.07457:0 118.07793:0		59681	57351	55699	48905	60397	47761	54965.7890625	5414.57434298547
750	8.122	116.07122	0.6811	151.9546	Unknown	[M+H]+		1	False	null	null	null	null	null	null	null	999	False	False	False	False		False	False	null	null	null	null	null	null	null	null	13.67	nist_urine_pos_1_p1-a1_1_4048	116.07122:5103 117.07457:0 118.07793:0		6230	5924	5335	5562	5782	4509	5557.06616210938	597.531051791062
751	4.694	116.07122	-1	-1	Unknown	[M+H]+	similar chromatogram in higher mz_270	0.667	False	null	null	null	null	null	null	null	999	False	False	False	False		False	False	null	null	null	null	null	null	null	null	6.9	nist_urine_pos_5_p1-a1_1_4052	116.07122:3199 117.07457:0 118.07793:0		9218	6965	11795	7377	11298	4754	8567.83553059896	2713.78649844032
752	4.694	116.07122	0.6894	153.8195	Unknown	[M+H]+	similar chromatogram in higher mz_270	0.667	False	null	null	null	null	null	null	null	999	False	False	False	False		False	False	null	null	null	null	null	null	null	null	6.9	nist_urine_pos_5_p1-a1_1_4052	116.07122:439 117.07457:0 118.07793:0		70	118	159	137	161	73	119.636562347412	40.5255835111896
753	4.694	116.07122	0.7182	160.2411	Unknown	[M+H]+	similar chromatogram in higher mz_270	0.667	False	null	null	null	null	null	null	null	999	False	False	False	False		False	False	null	null	null	null	null	null	null	null	6.9	nist_urine_pos_5_p1-a1_1_4052	116.06952:1457 117.07287:0 118.07623:133		767	449	1006	600	917	824	760.475692749023	205.995791959765
754	4.998	116.10521	-1	-1	Unknown	[M+H]+		1	False	null	null	null	null	null	null	null	999	False	False	False	False		False	False	null	null	null	null	null	null	null	null	26.49	nist_urine_pos_4_p1-a1_1_4051	116.10521:3705 117.10856:0 118.11192:0		5742	7916	8226	12046	6265	9265	8243.26114908854	2270.62602865153
755	4.998	116.10521	0.5392	120.3062	Unknown	[M+H]+		1	False	null	null	null	null	null	null	null	999	False	False	False	False		False	False	null	null	null	null	null	null	null	null	26.49	nist_urine_pos_4_p1-a1_1_4051	116.10521:1037 117.10856:0 118.11192:0		173	116	41	501	369	358	259.758405049642	176.534523075175
756	3.307	116.10691	-1	-1	Unknown	[M+H]+	similar chromatogram in higher mz_1419; similar chromatogram in higher mz_2882	1	True	null	null	null	null	null	null	null	999	False	False	False	False		False	False	null	null	null	null	null	null	null	null	12.91	nist_urine_pos_6_p1-a1_1_4053	116.10691:8030 117.11026:0 118.11362:0		27399	31160	32828	35570	34256	45978	34532.0026041667	6281.78071005173
757	3.307	116.10691	0.5222	116.5053	Unknown	[M+H]+	similar chromatogram in higher mz_1419; similar chromatogram in higher mz_2882	1	True	null	null	null	null	null	null	null	999	False	False	False	False		False	False	null	null	null	null	null	null	null	null	12.91	nist_urine_pos_6_p1-a1_1_4053	116.10691:1259 117.11026:0 118.11362:0		283	152	16	392	227	540	268.409956773122	183.409403565782
758	3.307	116.10691	0.5429	121.1154	Unknown	[M+H]+	similar chromatogram in higher mz_1419; similar chromatogram in higher mz_2882	1	True	null	null	null	null	null	null	null	999	False	False	False	False		False	False	null	null	null	null	null	null	null	null	12.91	nist_urine_pos_6_p1-a1_1_4053	116.10691:5877 117.11026:0 118.11362:0	17.14202:80 53.62667:80 58.06447:1304 58.06567:2000 71.19059:80 77.43799:80 86.13406:80 98.30614:80 111.90884:80	3858	3335	3189	4228	2019	4107	3455.81443277995	816.308384443141
759	4.436	116.10691	-1	-1	Unknown	[M+H]+	similar chromatogram in higher mz_1313	1	True	null	null	null	null	null	null	null	999	False	False	False	False		False	False	null	null	null	null	null	null	null	null	12.57	nist_urine_pos_6_p1-a1_1_4053	116.10691:7624 117.11026:0 118.11362:0		28255	21473	28743	26801	20925	27752	25658.4905598958	3517.58606807244
760	4.436	116.10691	0.5404	120.5547	Unknown	[M+H]+	similar chromatogram in higher mz_1313	1	True	null	null	null	null	null	null	null	999	False	False	False	False		False	False	null	null	null	null	null	null	null	null	12.57	nist_urine_pos_6_p1-a1_1_4053	116.10691:2834 117.11026:0 118.11362:0	42.0214:43 46.06474:848 46.76531:43 48.96384:43 58.06447:1714 60.62796:43 82.06432:757 82.89939:43 85.65608:43 89.71424:43	2238	1787	2168	1949	1812	2384	2056.28436279297	243.731460857373
761	4.436	116.10691	0.7546	168.3559	Unknown	[M+H]+	similar chromatogram in higher mz_1313	1	True	null	null	null	null	null	null	null	999	False	False	False	False		False	False	null	null	null	null	null	null	null	null	12.57	nist_urine_pos_6_p1-a1_1_4053	116.10691:367 117.11026:0 118.11362:0		105	57	25	139	22	94	73.7056016921997	46.7876305895315
762	4.436	116.10691	0.7937	177.0735	Unknown	[M+H]+	similar chromatogram in higher mz_1313	1	True	null	null	null	null	null	null	null	999	False	False	False	False		False	False	null	null	null	null	null	null	null	null	12.57	nist_urine_pos_6_p1-a1_1_4053	116.10521:798 117.10856:0 118.11192:0		216	187	448	158	221	492	287.054260253906	144.106151003239
763	2.989	116.10691	-1	-1	Unknown	[M+H]+		0.833	True	null	null	null	null	null	null	null	999	False	False	False	False		False	False	null	null	null	null	null	null	null	null	52.76	nist_urine_pos_3_p1-a1_1_4050	116.10691:5056 117.11026:0 118.11362:0		22467	26711	25734	24473	16175	19909	22578.083984375	3969.30445051947
764	2.989	116.10691	0.543	121.1554	Unknown	[M+H]+		0.833	True	null	null	null	null	null	null	null	999	False	False	False	False		False	False	null	null	null	null	null	null	null	null	52.76	nist_urine_pos_3_p1-a1_1_4050	116.10521:2461 117.10856:0 118.11192:0	58.06447:1024 58.06567:460 58.14141:44 58.23405:60 59.0711:143 59.85798:54 86.05796:176	2039	2552	2589	2233	2168	1985	2261.11448160807	255.710669018158
765	4.653	117.05543	-1	-1	Unknown	[M+H]+	similar chromatogram in higher mz_4436	0.5	False	null	null	null	null	null	null	null	999	False	False	False	False		False	False	null	null	null	null	null	null	null	null	6.03	nist_urine_pos_3_p1-a1_1_4050	117.05543:2130 118.05878:0 119.06214:0		5679	7609	7138	2774	4217	5632	5508.0976155599	1803.06079274571
766	4.653	117.05543	0.7603	169.4977	Unknown	[M+H]+	similar chromatogram in higher mz_4436	0.5	False	null	null	null	null	null	null	null	999	False	False	False	False		False	False	null	null	null	null	null	null	null	null	6.03	nist_urine_pos_3_p1-a1_1_4050	117.05543:1175 118.05878:0 119.06214:0		459	550	109	239	83	378	303.006037394206	190.329089408572
767	1.281	117.05713	-1	-1	Unknown	[M+H]+	similar chromatogram in higher mz_303; similar chromatogram in higher mz_288; similar chromatogram in higher mz_4968; similar chromatogram in higher mz_205	1	True	null	null	null	null	null	null	null	999	False	False	False	False		False	False	null	null	null	null	null	null	null	null	55.93	nist_urine_pos_1_p1-a1_1_4048	117.05713:22242 118.06048:0 119.06384:0		201552	200767	188566	128322	99134	170005	164724.255208333	42140.1060683548
768	1.281	117.05713	0.5181	115.4912	Unknown	[M+H]+	similar chromatogram in higher mz_303; similar chromatogram in higher mz_288; similar chromatogram in higher mz_4968; similar chromatogram in higher mz_205	1	True	null	null	null	null	null	null	null	999	False	False	False	False		False	False	null	null	null	null	null	null	null	null	55.93	nist_urine_pos_1_p1-a1_1_4048	117.05713:11416 118.06048:0 119.06384:0	19.11558:39 26.32789:39 32.90526:39 34.4844:39 34.53257:39 39.7545:39 64.03066:1298 72.05552:39 78.03454:557 80.04945:491 89.03582:544 89.03731:614 89.0388:2210 89.47538:39 90.04469:706 90.04768:535 95.83703:39	10272	4483	8591	7505	6848	8265	7660.73990885417	1940.95129959588
769	1.281	117.05713	0.5527	123.2189	Unknown	[M+H]+	similar chromatogram in higher mz_303; similar chromatogram in higher mz_288; similar chromatogram in higher mz_4968; similar chromatogram in higher mz_205	1	True	null	null	null	null	null	null	null	999	False	False	False	False		False	False	null	null	null	null	null	null	null	null	55.93	nist_urine_pos_1_p1-a1_1_4048	117.05713:5694 118.06048:0 119.06384:0	17.2932:39 19.62088:39 37.70526:39 62.84859:39 89.0388:1700 90.04768:996	6514	6962	4260	5428	6867	844	5145.76556396484	2345.13057508635
770	1.281	117.05713	0.6347	141.4989	Unknown	[M+H]+	similar chromatogram in higher mz_303; similar chromatogram in higher mz_288; similar chromatogram in higher mz_4968; similar chromatogram in higher mz_205	1	True	null	null	null	null	null	null	null	999	False	False	False	False		False	False	null	null	null	null	null	null	null	null	55.93	nist_urine_pos_1_p1-a1_1_4048	117.05713:1285 118.06048:0 119.06384:0		928	1717	2169	2056	580	763	1368.72436523438	695.42598316398
771	2.864	117.05713	-1	-1	Unknown	[M+H]+		1	True	null	null	null	null	null	null	null	999	False	False	False	False		False	False	null	null	null	null	null	null	null	null	20.87	nist_urine_pos_2_p1-a1_1_4049	117.05713:6438 118.06048:0 119.06384:0		23571	25288	22731	24842	22249	24959	23940.1468098958	1274.75771087057
772	2.864	117.05713	0.5303	118.217	Unknown	[M+H]+		1	True	null	null	null	null	null	null	null	999	False	False	False	False		False	False	null	null	null	null	null	null	null	null	20.87	nist_urine_pos_2_p1-a1_1_4049	117.05713:1567 118.06048:0 119.06384:0	52.03101:161 64.03193:348 89.03731:450 89.0388:1220 89.04029:255 90.04469:199 90.04619:606 90.04768:161 91.03967:182 91.04569:91 91.05472:178 91.05623:162 115.05056:212 115.05226:145 117.05884:644	1866	1849	2048	1948	1647	1423	1797.08361816406	226.254919886155
773	2.864	117.05713	0.5635	125.6171	Unknown	[M+H]+		1	True	null	null	null	null	null	null	null	999	False	False	False	False		False	False	null	null	null	null	null	null	null	null	20.87	nist_urine_pos_2_p1-a1_1_4049	117.05713:710 118.06048:0 119.06384:0		449	351	815	360	286	589	475.01323445638	196.901021843381
774	6.103	117.98725	-1	-1	Unknown	[M+H]+		0.5	False	null	null	null	null	null	null	null	999	False	False	False	False		False	False	null	null	null	null	null	null	null	null	15.15	nist_urine_pos_6_p1-a1_1_4053	117.98725:777 118.9906:0 119.99396:0		3369	2929	1065	1544	2216	2789	2318.84975179036	880.879256092889
775	6.103	117.98725	0.721	160.6168	Unknown	[M+H]+		0.5	False	null	null	null	null	null	null	null	999	False	False	False	False		False	False	null	null	null	null	null	null	null	null	15.15	nist_urine_pos_6_p1-a1_1_4053	117.98896:634 118.99231:0 119.99567:0		65	27	33	56	224	128	88.8274240493774	75.4418549502951
776	5.753	118.06093	-1	-1	Unknown	[M+H]+		0.667	True	null	null	null	null	null	null	null	999	False	False	False	False		False	False	null	null	null	null	null	null	null	null	3.68	nist_urine_pos_5_p1-a1_1_4052	118.06093:2360 119.06428:0 120.06764:0		8217	8899	6866	7537	9037	10294	8475.03108723958	1211.60990684963
777	5.753	118.06093	0.8784	195.6481	Unknown	[M+H]+		0.667	True	null	null	null	null	null	null	null	999	False	False	False	False		False	False	null	null	null	null	null	null	null	null	3.68	nist_urine_pos_5_p1-a1_1_4052	118.05921:382 119.06256:0 120.06592:0		32	96	79	68	71	12	59.8190271059672	31.2091448307111
778	5.753	118.06093	0.9974	222.1582	Unknown	[M+H]+		0.667	True	null	null	null	null	null	null	null	999	False	False	False	False		False	False	null	null	null	null	null	null	null	null	3.68	nist_urine_pos_5_p1-a1_1_4052	118.06093:291 119.06428:0 120.06764:0		49	82	157	81	106	361	139.367198944092	114.578432450817
779	5.753	118.06093	1.0107	225.1278	Unknown	[M+H]+		0.667	True	null	null	null	null	null	null	null	999	False	False	False	False		False	False	null	null	null	null	null	null	null	null	3.68	nist_urine_pos_5_p1-a1_1_4052	118.06093:991 119.06428:0 120.06764:0	24.23169:67 29.68246:67 30.76364:67 47.65825:67 76.85064:67 98.63167:67 103.81046:67	40	39	79	70	390	131	124.874527613322	134.312364446267
780	4.015	118.06435	-1	-1	Unknown	[M+H]+		1	True	null	null	null	null	null	null	null	999	False	False	False	False		False	False	null	null	null	null	null	null	null	null	10.19	nist_urine_pos_1_p1-a1_1_4048	118.06435:6322 119.0677:0 120.07106:0		24619	21138	21777	20735	21482	21791	21923.8658854167	1380.22447724276
781	4.015	118.06435	0.5188	115.5483	Unknown	[M+H]+		1	True	null	null	null	null	null	null	null	999	False	False	False	False		False	False	null	null	null	null	null	null	null	null	10.19	nist_urine_pos_1_p1-a1_1_4048	118.06435:357 119.0677:0 120.07106:0		145	146	119	96	123	33	110.36576461792	42.2774248285457
782	4.015	118.06435	0.5438	121.1199	Unknown	[M+H]+		1	True	null	null	null	null	null	null	null	999	False	False	False	False		False	False	null	null	null	null	null	null	null	null	10.19	nist_urine_pos_1_p1-a1_1_4048	118.06435:1423 119.0677:0 120.07106:0	90.0402:217 91.05322:701 91.05623:532 117.05202:193 117.05543:496 117.05714:137	1358	1237	1468	1449	1474	738	1287.53888956706	283.984103427202
783	4.015	118.06435	0.6023	134.157	Unknown	[M+H]+		1	True	null	null	null	null	null	null	null	999	False	False	False	False		False	False	null	null	null	null	null	null	null	null	10.19	nist_urine_pos_1_p1-a1_1_4048	118.06436:578 119.06771:0 120.07107:0		131	28	68	9	22	191	74.738774617513	72.038815089645
784	4.015	118.06435	0.6135	136.6607	Unknown	[M+H]+		1	True	null	null	null	null	null	null	null	999	False	False	False	False		False	False	null	null	null	null	null	null	null	null	10.19	nist_urine_pos_1_p1-a1_1_4048	118.06435:1164 119.0677:0 120.07106:0		876	993	665	418	44	711	617.701499303182	342.820905318829
785	4.146	118.06435	-1	-1	Unknown	[M+H]+	similar chromatogram in higher mz_2179	0.833	True	null	null	null	null	null	null	null	999	False	False	False	False		False	False	null	null	null	null	null	null	null	null	7.84	nist_urine_pos_4_p1-a1_1_4051	118.06435:5390 119.0677:0 120.07106:0		19266	18553	17304	19734	17200	19425	18580.2906901042	1099.93460129856
786	4.146	118.06435	0.5418	120.6801	Unknown	[M+H]+	similar chromatogram in higher mz_2179	0.833	True	null	null	null	null	null	null	null	999	False	False	False	False		False	False	null	null	null	null	null	null	null	null	7.84	nist_urine_pos_4_p1-a1_1_4051	118.06435:1357 119.0677:0 120.07106:0	65.03792:165 89.03731:145 89.0388:154 91.04569:51 91.0472:87 91.0487:133 91.05171:239 91.05322:1028 91.05773:131 91.06074:145 91.92214:83 117.05543:174 117.20222:34 118.06435:338	1511	1222	381	1354	880	1000	1058.01702880859	403.409012398052
787	4.146	118.06435	0.5934	132.1683	Unknown	[M+H]+	similar chromatogram in higher mz_2179	0.833	True	null	null	null	null	null	null	null	999	False	False	False	False		False	False	null	null	null	null	null	null	null	null	7.84	nist_urine_pos_4_p1-a1_1_4051	118.06435:867 119.0677:0 120.07106:0		285	277	836	653	486	267	467.52695719401	236.903053671152
788	4.146	118.06435	0.611	136.0884	Unknown	[M+H]+	similar chromatogram in higher mz_2179	0.833	True	null	null	null	null	null	null	null	999	False	False	False	False		False	False	null	null	null	null	null	null	null	null	7.84	nist_urine_pos_4_p1-a1_1_4051	118.06435:876 119.0677:0 120.07106:0		499	255	213	171	55	139	221.819282531738	151.826775601056
789	4.146	118.06435	0.6605	147.1226	Unknown	[M+H]+	similar chromatogram in higher mz_2179	0.833	True	null	null	null	null	null	null	null	999	False	False	False	False		False	False	null	null	null	null	null	null	null	null	7.84	nist_urine_pos_4_p1-a1_1_4051	118.06435:359 119.0677:0 120.07106:0		174	158	108	265	242	100	174.491725921631	67.9475372052939
790	3.184	118.06607	-1	-1	Unknown	[M+H]+		1	True	null	null	null	null	null	null	null	999	False	False	False	False		False	False	null	null	null	null	null	null	null	null	4.64	nist_urine_pos_1_p1-a1_1_4048	118.06607:3304 119.06942:0 120.07278:0		11652	10353	11934	9077	9883	11983	10813.6606445313	1217.95853780082
791	3.184	118.06607	0.4681	104.2688	Unknown	[M+H]+		1	True	null	null	null	null	null	null	null	999	False	False	False	False		False	False	null	null	null	null	null	null	null	null	4.64	nist_urine_pos_1_p1-a1_1_4048	118.07121:301 119.07456:0 120.07792:0	18.0416:52 24.87879:52	42	2.47113742828369	25	59	78	2.47113742828369	34.0000982284546	31.8443832001974
792	3.184	118.06607	0.5014	111.6852	Unknown	[M+H]+		1	True	null	null	null	null	null	null	null	999	False	False	False	False		False	False	null	null	null	null	null	null	null	null	4.64	nist_urine_pos_1_p1-a1_1_4048	118.06607:351 119.06942:0 120.07278:0		91	53	4.59839591979981	4.59839591979981	46	58	41.3693733215332	35.5837613196709
793	3.184	118.06607	0.5125	114.152	Unknown	[M+H]+		1	True	null	null	null	null	null	null	null	999	False	False	False	False		False	False	null	null	null	null	null	null	null	null	4.64	nist_urine_pos_1_p1-a1_1_4048	118.06607:197 119.06942:0 120.07278:0		51	53	50	98	43	73	61.424254099528	20.4584558359137
794	3.184	118.06607	0.5306	118.1914	Unknown	[M+H]+		1	True	null	null	null	null	null	null	null	999	False	False	False	False		False	False	null	null	null	null	null	null	null	null	4.64	nist_urine_pos_1_p1-a1_1_4048	118.07121:473 119.07456:0 120.07792:0	17.44899:55 22.41392:55 25.22613:55 36.81189:55 65.03792:872 91.05472:1018 118.06435:750	111	66	244	47	174	73	119.216257095337	76.0427255660467
795	3.184	118.06607	0.5445	121.2796	Unknown	[M+H]+		1	True	null	null	null	null	null	null	null	999	False	False	False	False		False	False	null	null	null	null	null	null	null	null	4.64	nist_urine_pos_1_p1-a1_1_4048	118.06607:801 119.06942:0 120.07278:0		206	291	298	371	361	356	313.827517191569	62.732218932249
796	3.184	118.06607	0.5517	122.8939	Unknown	[M+H]+		1	True	null	null	null	null	null	null	null	999	False	False	False	False		False	False	null	null	null	null	null	null	null	null	4.64	nist_urine_pos_1_p1-a1_1_4048	118.06435:652 119.0677:0 120.07106:0		235	32	287	183	85	344	194.364457766215	119.459931442634
797	3.184	118.06607	0.5708	127.148	Unknown	[M+H]+		1	True	null	null	null	null	null	null	null	999	False	False	False	False		False	False	null	null	null	null	null	null	null	null	4.64	nist_urine_pos_1_p1-a1_1_4048	118.06435:448 119.0677:0 120.07106:0		69	105	116	121	85	68	93.858460744222	23.2328080335335
798	3.184	118.06607	0.5943	132.367	Unknown	[M+H]+		1	True	null	null	null	null	null	null	null	999	False	False	False	False		False	False	null	null	null	null	null	null	null	null	4.64	nist_urine_pos_1_p1-a1_1_4048	118.06607:655 119.06942:0 120.07278:0		351	362	226	84	109	228	226.647860209147	116.399032001059
799	3.184	118.06607	0.6103	135.9453	Unknown	[M+H]+		1	True	null	null	null	null	null	null	null	999	False	False	False	False		False	False	null	null	null	null	null	null	null	null	4.64	nist_urine_pos_1_p1-a1_1_4048	118.07121:294 119.07456:0 120.07792:0		93	64	46	135	100	103	90.1824735005697	31.2905330897178
800	3.184	118.06607	0.6285	139.9942	Unknown	[M+H]+		1	True	null	null	null	null	null	null	null	999	False	False	False	False		False	False	null	null	null	null	null	null	null	null	4.64	nist_urine_pos_1_p1-a1_1_4048	118.06607:320 119.06942:0 120.07278:0		108	7	78	68	43	82	64.2775592803955	35.2879561628548
801	3.184	118.06607	0.6481	144.3529	Unknown	[M+H]+		1	True	null	null	null	null	null	null	null	999	False	False	False	False		False	False	null	null	null	null	null	null	null	null	4.64	nist_urine_pos_1_p1-a1_1_4048	118.06607:428 119.06942:0 120.07278:0		135	111	42	30	34	115	78.0142052968343	47.6324871588275
802	3.184	118.06607	0.659	146.7904	Unknown	[M+H]+		1	True	null	null	null	null	null	null	null	999	False	False	False	False		False	False	null	null	null	null	null	null	null	null	4.64	nist_urine_pos_1_p1-a1_1_4048	118.06607:519 119.06942:0 120.07278:0		165	55	71	127	98	88	100.465614954631	39.9139511770263
803	4.883	118.08492	-1	-1	Unknown	[M+H]+		0.667	True	null	null	null	null	null	null	null	999	False	False	False	False		False	False	null	null	null	null	null	null	null	null	8.98	nist_urine_pos_2_p1-a1_1_4049	118.08492:6020 119.08827:0 120.09163:0		22265	25886	25677	28009	23759	27765	25559.9527994792	2239.765227542
804	4.883	118.08492	0.5434	121.0379	Unknown	[M+H]+		0.667	True	null	null	null	null	null	null	null	999	False	False	False	False		False	False	null	null	null	null	null	null	null	null	8.98	nist_urine_pos_2_p1-a1_1_4049	118.08492:544 119.08827:0 120.09163:0	42.03264:220	323	234	67	539	188	537	314.601388295492	191.624929503556
805	4.883	118.08492	0.8363	186.2681	Unknown	[M+H]+		0.667	True	null	null	null	null	null	null	null	999	False	False	False	False		False	False	null	null	null	null	null	null	null	null	8.98	nist_urine_pos_2_p1-a1_1_4049	118.08663:978 119.08998:0 120.09334:0		159	189	304	304	16	265	206.254545847575	110.803039173642
806	4.883	118.08492	0.9732	216.7721	Unknown	[M+H]+		0.667	True	null	null	null	null	null	null	null	999	False	False	False	False		False	False	null	null	null	null	null	null	null	null	8.98	nist_urine_pos_2_p1-a1_1_4049	118.08492:1680 119.08827:0 120.09163:0		373	560	277	275	91	738	385.46524810791	230.6840026799
807	4.883	118.08492	0.9923	221.0283	Unknown	[M+H]+		0.667	True	null	null	null	null	null	null	null	999	False	False	False	False		False	False	null	null	null	null	null	null	null	null	8.98	nist_urine_pos_2_p1-a1_1_4049	118.08492:1355 119.08827:0 120.09163:0		394	491	221	470	1424	335	555.85536702474	436.362089022868
808	4.448	118.08663	-1	-1	Unknown	[M+H]+	similar chromatogram in higher mz_1629	1	True	null	null	null	null	null	null	null	999	False	False	False	False		False	False	null	null	null	null	null	null	null	null	130.4	nist_urine_pos_4_p1-a1_1_4051	118.08663:80956 119.08998:0 120.09334:0		312045	285390	304530	301193	268483	300164	295300.734375	15756.4877711228
809	4.448	118.08663	0.545	121.3976	Unknown	[M+H]+	similar chromatogram in higher mz_1629	1	True	null	null	null	null	null	null	null	999	False	False	False	False		False	False	null	null	null	null	null	null	null	null	130.4	nist_urine_pos_4_p1-a1_1_4051	118.08492:15735 119.08827:0 120.09163:0	34.28094:38 42.03264:394 58.05966:496 58.06206:581 58.06447:10864 58.06567:1678 58.52929:38 58.63069:38 58.84827:89 59.0711:636 59.07231:1944 59.20087:114 61.22256:51 68.68335:38 68.69511:38 76.60197:38	14050	12972	13531	14159	12180	13532	13404.0880533854	735.58794555511
810	4.448	118.08663	0.7544	168.0228	Unknown	[M+H]+	similar chromatogram in higher mz_1629	1	True	null	null	null	null	null	null	null	999	False	False	False	False		False	False	null	null	null	null	null	null	null	null	130.4	nist_urine_pos_4_p1-a1_1_4051	118.08492:6862 119.08827:0 120.09163:0	15.92126:43 18.83254:48 21.59716:43 25.20395:43 34.96022:43 46.08615:43 49.4473:43 60.50522:43 67.26472:43 73.52625:43 79.86611:43 112.24779:43	7339	7008	7920	7603	6305	7039	7202.46557617188	559.371836243681
811	4.448	118.08663	0.7907	176.121	Unknown	[M+H]+	similar chromatogram in higher mz_1629	1	True	null	null	null	null	null	null	null	999	False	False	False	False		False	False	null	null	null	null	null	null	null	null	130.4	nist_urine_pos_4_p1-a1_1_4051	118.08492:2973 119.08827:0 120.09163:0		2900	1136	2511	3043	2945	2811	2557.73427327474	719.863304385508
812	6.248	118.97265	-1	-1	Unknown	[M+H]+		0.667	False	null	null	null	null	null	null	null	999	False	False	False	False		False	False	null	null	null	null	null	null	null	null	11.79	nist_urine_pos_2_p1-a1_1_4049	118.97265:807 119.976:0 120.97936:0		3104	3337	2692	3262	2436	3298	3021.54614257813	371.879496969906
813	6.248	118.97265	0.7604	169.2417	Unknown	[M+H]+		0.667	False	null	null	null	null	null	null	null	999	False	False	False	False		False	False	null	null	null	null	null	null	null	null	11.79	nist_urine_pos_2_p1-a1_1_4049	118.97093:379 119.97428:0 120.97764:0		248	267	199	209	18	218	193.052423477173	89.6468043513175
814	2.106	119.03631	-1	-1	Unknown	[M+H]+		1	False	null	null	null	null	null	null	null	999	False	False	False	False		False	False	null	null	null	null	null	null	null	null	18.85	nist_urine_pos_2_p1-a1_1_4049	119.03631:5346 120.03966:0 121.04302:0		30989	44394	28902	23826	21157	24015	28880.4973958333	8414.18309341858
815	2.106	119.03631	0.5227	116.3466	Unknown	[M+H]+		1	False	null	null	null	null	null	null	null	999	False	False	False	False		False	False	null	null	null	null	null	null	null	null	18.85	nist_urine_pos_2_p1-a1_1_4049	119.03459:1011 120.03794:0 121.0413:0		57	148	130	133	385	89	156.974944432577	116.656920880712
816	2.106	119.03631	0.5325	118.507	Unknown	[M+H]+		1	False	null	null	null	null	null	null	null	999	False	False	False	False		False	False	null	null	null	null	null	null	null	null	18.85	nist_urine_pos_2_p1-a1_1_4049	119.03459:497 120.03794:0 121.0413:0		227	230	77	150	277	196	192.725123087565	70.5471324775054
817	2.106	119.03631	0.5526	122.9897	Unknown	[M+H]+		1	False	null	null	null	null	null	null	null	999	False	False	False	False		False	False	null	null	null	null	null	null	null	null	18.85	nist_urine_pos_2_p1-a1_1_4049	119.03631:765 120.03966:0 121.04302:0		364	180	362	44	75	149	195.634977976481	138.497458782939
818	2.106	119.03631	0.5794	128.9614	Unknown	[M+H]+		1	False	null	null	null	null	null	null	null	999	False	False	False	False		False	False	null	null	null	null	null	null	null	null	18.85	nist_urine_pos_2_p1-a1_1_4049	119.03459:2575 120.03794:0 121.0413:0		1473	4055	3621	3192	1042	1145	2421.29030354818	1351.51067020244
819	2.106	119.03631	0.5828	129.7177	Unknown	[M+H]+		1	False	null	null	null	null	null	null	null	999	False	False	False	False		False	False	null	null	null	null	null	null	null	null	18.85	nist_urine_pos_2_p1-a1_1_4049	119.03631:4155 120.03966:0 121.04302:0		1041	2849	2621	2074	1105	3095	2130.79856363932	886.510474529313
820	2.106	119.03631	0.5943	132.2636	Unknown	[M+H]+		1	False	null	null	null	null	null	null	null	999	False	False	False	False		False	False	null	null	null	null	null	null	null	null	18.85	nist_urine_pos_2_p1-a1_1_4049	119.03631:2276 120.03966:0 121.04302:0		727	1149	667	1007	836	1325	951.651031494141	255.442551182891
821	2.106	119.03631	0.6395	142.3406	Unknown	[M+H]+		1	False	null	null	null	null	null	null	null	999	False	False	False	False		False	False	null	null	null	null	null	null	null	null	18.85	nist_urine_pos_2_p1-a1_1_4049	119.03459:496 120.03794:0 121.0413:0		70	137	134	141	109	57	107.953725179036	36.6322000374577
822	4.869	119.04835	-1	-1	Unknown	[M+H]+	similar chromatogram in higher mz_4081	0.667	False	null	null	null	null	null	null	null	999	False	False	False	False		False	False	null	null	null	null	null	null	null	null	9.44	nist_urine_pos_1_p1-a1_1_4048	119.04835:3096 120.0517:0 121.05506:0		11899	8363	10669	9647	8831	11878	10214.6027018229	1514.80806850025
823	4.869	119.04835	0.4937	109.8919	Unknown	[M+H]+	similar chromatogram in higher mz_4081	0.667	False	null	null	null	null	null	null	null	999	False	False	False	False		False	False	null	null	null	null	null	null	null	null	9.44	nist_urine_pos_1_p1-a1_1_4048	119.04663:262 120.04998:0 121.05334:0		108	68	4.24142761230469	70	42	49	56.1667175292969	35.6421387113812
824	4.869	119.04835	0.5344	118.9457	Unknown	[M+H]+	similar chromatogram in higher mz_4081	0.667	False	null	null	null	null	null	null	null	999	False	False	False	False		False	False	null	null	null	null	null	null	null	null	9.44	nist_urine_pos_1_p1-a1_1_4048	119.04835:820 120.0517:0 121.05506:0		339	106	56	41	58	72	112.013726552327	113.257890551292
825	4.869	119.04835	0.5744	127.8447	Unknown	[M+H]+	similar chromatogram in higher mz_4081	0.667	False	null	null	null	null	null	null	null	999	False	False	False	False		False	False	null	null	null	null	null	null	null	null	9.44	nist_urine_pos_1_p1-a1_1_4048	119.04663:346 120.04998:0 121.05334:0		69	175	107	142	41	51	97.3884156545003	53.35317741911
826	4.869	119.04835	0.5825	129.6369	Unknown	[M+H]+	similar chromatogram in higher mz_4081	0.667	False	null	null	null	null	null	null	null	999	False	False	False	False		False	False	null	null	null	null	null	null	null	null	9.44	nist_urine_pos_1_p1-a1_1_4048	119.0518:874 120.05515:0 121.05851:0		242	71	513	200	43	248	219.315495808919	168.196953934607
827	4.869	119.04835	0.6004	133.6336	Unknown	[M+H]+	similar chromatogram in higher mz_4081	0.667	False	null	null	null	null	null	null	null	999	False	False	False	False		False	False	null	null	null	null	null	null	null	null	9.44	nist_urine_pos_1_p1-a1_1_4048	119.0518:745 120.05515:0 121.05851:0		54	221	138	10	74	206	117.202354590098	85.2902316820496
828	4.869	119.04835	0.6084	135.409	Unknown	[M+H]+	similar chromatogram in higher mz_4081	0.667	False	null	null	null	null	null	null	null	999	False	False	False	False		False	False	null	null	null	null	null	null	null	null	9.44	nist_urine_pos_1_p1-a1_1_4048	119.0518:1260 120.05515:0 121.05851:0		69	258	138	168	10	463	184.227888584137	160.758673409505
829	4.869	119.04835	0.6224	138.516	Unknown	[M+H]+	similar chromatogram in higher mz_4081	0.667	False	null	null	null	null	null	null	null	999	False	False	False	False		False	False	null	null	null	null	null	null	null	null	9.44	nist_urine_pos_1_p1-a1_1_4048	119.0518:522 120.05515:0 121.05851:0		57	59	170	193	24	228	121.584200541178	85.5097163011654
830	3.838	119.08449	-1	-1	Unknown	[M+H]+	similar chromatogram in higher mz_494	0.667	False	null	null	null	null	null	null	null	999	False	False	False	False		False	False	null	null	null	null	null	null	null	null	11.13	nist_urine_pos_5_p1-a1_1_4052	119.08449:3194 120.08784:0 121.0912:0		13601	9267	13606	11623	15345	13141	12763.7119140625	2085.32918180928
831	3.838	119.08449	0.5254	116.9421	Unknown	[M+H]+	similar chromatogram in higher mz_494	0.667	False	null	null	null	null	null	null	null	999	False	False	False	False		False	False	null	null	null	null	null	null	null	null	11.13	nist_urine_pos_5_p1-a1_1_4052	119.08449:627 120.08784:0 121.0912:0		210	358	133	57	348	454	260.219264348348	151.574835320724
832	3.838	119.08449	0.5425	120.7328	Unknown	[M+H]+	similar chromatogram in higher mz_494	0.667	False	null	null	null	null	null	null	null	999	False	False	False	False		False	False	null	null	null	null	null	null	null	null	11.13	nist_urine_pos_5_p1-a1_1_4052	119.08621:588 120.08956:0 121.09292:0		211	37	369	262	75	112	177.651747385661	125.97357678291
833	3.838	119.08449	0.623	138.6506	Unknown	[M+H]+	similar chromatogram in higher mz_494	0.667	False	null	null	null	null	null	null	null	999	False	False	False	False		False	False	null	null	null	null	null	null	null	null	11.13	nist_urine_pos_5_p1-a1_1_4052	119.08621:702 120.08956:0 121.09292:0		310	80	157	200	134	177	176.348496754964	77.3578739363551
834	3.838	119.08449	0.6546	145.6975	Unknown	[M+H]+	similar chromatogram in higher mz_494	0.667	False	null	null	null	null	null	null	null	999	False	False	False	False		False	False	null	null	null	null	null	null	null	null	11.13	nist_urine_pos_5_p1-a1_1_4052	119.08622:548 120.08957:0 121.09293:0		188	356	167	289	292	276	261.299301147461	70.5779559367872
835	0.788	119.08622	-1	-1	Unknown	[M+H]+	similar chromatogram in higher mz_865; similar chromatogram in higher mz_1169; similar chromatogram in higher mz_2296; similar chromatogram in higher mz_464; similar chromatogram in higher mz_2019; similar chromatogram in higher mz_2662; similar chromatogram in higher mz_3136; similar chromatogram in higher mz_4028	0.5	False	null	null	null	null	null	null	null	999	False	False	False	False		False	False	null	null	null	null	null	null	null	null	4.61	nist_urine_pos_6_p1-a1_1_4053	119.08622:2356 120.08957:0 121.09293:0		5626	8935	4176	5309	6009	9471	6587.68424479167	2122.91644341143
836	0.788	119.08622	0.5293	117.8064	Unknown	[M+H]+	similar chromatogram in higher mz_865; similar chromatogram in higher mz_1169; similar chromatogram in higher mz_2296; similar chromatogram in higher mz_464; similar chromatogram in higher mz_2019; similar chromatogram in higher mz_2662; similar chromatogram in higher mz_3136; similar chromatogram in higher mz_4028	0.5	False	null	null	null	null	null	null	null	999	False	False	False	False		False	False	null	null	null	null	null	null	null	null	4.61	nist_urine_pos_6_p1-a1_1_4053	119.08622:722 120.08957:0 121.09293:0		300	364	61	193	223	204	224.285879770915	103.411816592123
837	0.788	119.08622	0.7382	164.2898	Unknown	[M+H]+	similar chromatogram in higher mz_865; similar chromatogram in higher mz_1169; similar chromatogram in higher mz_2296; similar chromatogram in higher mz_464; similar chromatogram in higher mz_2019; similar chromatogram in higher mz_2662; similar chromatogram in higher mz_3136; similar chromatogram in higher mz_4028	0.5	False	null	null	null	null	null	null	null	999	False	False	False	False		False	False	null	null	null	null	null	null	null	null	4.61	nist_urine_pos_6_p1-a1_1_4053	119.08621:474 120.08956:0 121.09292:0		110	172	14	75	224	189	130.474784215291	78.5682911195571
838	5.966	120.00188	-1	-1	Unknown	[M+H]+		1	False	null	null	null	null	null	null	null	999	False	False	False	False		False	False	null	null	null	null	null	null	null	null	26.16	nist_urine_pos_1_p1-a1_1_4048	120.00188:11510 121.00523:0 122.00859:0		50158	63395	77576	69541	43689	50789	59191.328125	13078.7374117218
839	5.966	120.00188	0.703	156.3508	Unknown	[M+H]+		1	False	null	null	null	null	null	null	null	999	False	False	False	False		False	False	null	null	null	null	null	null	null	null	26.16	nist_urine_pos_1_p1-a1_1_4048	120.00188:1283 121.00523:0 122.00859:0		482	661	954	243	211	338	481.635320027669	285.159273061293
840	5.966	120.00188	0.7087	157.6088	Unknown	[M+H]+		1	False	null	null	null	null	null	null	null	999	False	False	False	False		False	False	null	null	null	null	null	null	null	null	26.16	nist_urine_pos_1_p1-a1_1_4048	120.00188:1051 121.00523:0 122.00859:0		432	371	598	327	335	275	389.791447957357	114.703658377047
841	5.966	120.00188	0.7337	163.1828	Unknown	[M+H]+		1	False	null	null	null	null	null	null	null	999	False	False	False	False		False	False	null	null	null	null	null	null	null	null	26.16	nist_urine_pos_1_p1-a1_1_4048	120.00188:1559 121.00523:0 122.00859:0		420	94	166	365	123	497	277.512585957845	170.827839030978
842	5.966	120.00188	0.7417	164.9463	Unknown	[M+H]+		1	False	null	null	null	null	null	null	null	999	False	False	False	False		False	False	null	null	null	null	null	null	null	null	26.16	nist_urine_pos_1_p1-a1_1_4048	120.00188:1622 121.00523:0 122.00859:0		565	228	468	172	486	241	359.832099914551	165.285547663493
843	5.966	120.00188	0.7565	168.2349	Unknown	[M+H]+		1	False	null	null	null	null	null	null	null	999	False	False	False	False		False	False	null	null	null	null	null	null	null	null	26.16	nist_urine_pos_1_p1-a1_1_4048	120.00188:1216 121.00523:0 122.00859:0		430	521	457	351	318	418	415.603652954102	73.234415117793
844	5.966	120.00188	0.7839	174.33	Unknown	[M+H]+		1	False	null	null	null	null	null	null	null	999	False	False	False	False		False	False	null	null	null	null	null	null	null	null	26.16	nist_urine_pos_1_p1-a1_1_4048	120.00361:4303 121.00696:0 122.01032:0		3513	2532	4724	4091	1735	2167	3127.13511149089	1169.76874146326
845	5.966	120.00188	0.8358	185.8902	Unknown	[M+H]+		1	False	null	null	null	null	null	null	null	999	False	False	False	False		False	False	null	null	null	null	null	null	null	null	26.16	nist_urine_pos_1_p1-a1_1_4048	120.00361:864 121.00696:0 122.01032:0		93	206	70	287	116	200	162.162563323975	82.7080603631172
846	3.204	120.04508	-1	-1	Unknown	[M+H]+	similar chromatogram in higher mz_874; similar chromatogram in higher mz_1454; similar chromatogram in higher mz_1866; similar chromatogram in higher mz_1564	1	True	null	null	null	null	null	null	null	999	False	False	False	False		False	False	null	null	null	null	null	null	null	null	29.99	nist_urine_pos_1_p1-a1_1_4048	120.04508:13352 121.04843:0 122.05179:0		39802	34552	30669	34149	35281	40921	35895.7320963542	3822.62944010204
847	3.204	120.04508	0.5298	117.8126	Unknown	[M+H]+	similar chromatogram in higher mz_874; similar chromatogram in higher mz_1454; similar chromatogram in higher mz_1866; similar chromatogram in higher mz_1564	1	True	null	null	null	null	null	null	null	999	False	False	False	False		False	False	null	null	null	null	null	null	null	null	29.99	nist_urine_pos_1_p1-a1_1_4048	120.04335:971 121.0467:0 122.05006:0	16.08278:64 16.76538:64 18.09791:64 33.97872:64 41.17508:64 43.28626:64 56.92837:64 65.03791:957 66.87207:64 84.76509:64 98.06859:64 111.34062:64	554	722	610	483	254	191	468.838470458984	207.191928858193
848	3.204	120.04508	0.5628	125.1549	Unknown	[M+H]+	similar chromatogram in higher mz_874; similar chromatogram in higher mz_1454; similar chromatogram in higher mz_1866; similar chromatogram in higher mz_1564	1	True	null	null	null	null	null	null	null	999	False	False	False	False		False	False	null	null	null	null	null	null	null	null	29.99	nist_urine_pos_1_p1-a1_1_4048	120.04335:783 121.0467:0 122.05006:0		164	302	228	355	335	185	261.224342346191	80.3581682706068
849	3.204	120.04508	0.6146	136.682	Unknown	[M+H]+	similar chromatogram in higher mz_874; similar chromatogram in higher mz_1454; similar chromatogram in higher mz_1866; similar chromatogram in higher mz_1564	1	True	null	null	null	null	null	null	null	999	False	False	False	False		False	False	null	null	null	null	null	null	null	null	29.99	nist_urine_pos_1_p1-a1_1_4048	120.04335:713 121.0467:0 122.05006:0		41	163	145	152	310	426	206.236995061239	137.712424313699
850	3.204	120.04508	0.6417	142.7011	Unknown	[M+H]+	similar chromatogram in higher mz_874; similar chromatogram in higher mz_1454; similar chromatogram in higher mz_1866; similar chromatogram in higher mz_1564	1	True	null	null	null	null	null	null	null	999	False	False	False	False		False	False	null	null	null	null	null	null	null	null	29.99	nist_urine_pos_1_p1-a1_1_4048	120.04335:988 121.0467:0 122.05006:0		120	314	59	496	114	70	195.537292480469	173.747280762398
851	3.204	120.04508	0.6648	147.8371	Unknown	[M+H]+	similar chromatogram in higher mz_874; similar chromatogram in higher mz_1454; similar chromatogram in higher mz_1866; similar chromatogram in higher mz_1564	1	True	null	null	null	null	null	null	null	999	False	False	False	False		False	False	null	null	null	null	null	null	null	null	29.99	nist_urine_pos_1_p1-a1_1_4048	120.04508:4073 121.04843:0 122.05179:0	25.84538:57 50.57154:57 50.81409:57 53.63591:57 57.70688:57 62.74861:57 78.25482:57 99.76266:63 116.35686:57	3001	2111	1786	1117	2365	2025	2067.47489420573	623.845072534872
852	4.124	120.07964	-1	-1	Unknown	[M+H]+		1	True	null	null	null	null	null	null	null	999	False	False	False	False		False	False	null	null	null	null	null	null	null	null	10.29	nist_urine_pos_3_p1-a1_1_4050	120.07964:5738 121.08299:0 122.08635:0		17744	18101	20716	14871	18339	21582	18558.8400065104	2379.54628750551
853	4.124	120.07964	0.4833	107.4752	Unknown	[M+H]+		1	True	null	null	null	null	null	null	null	999	False	False	False	False		False	False	null	null	null	null	null	null	null	null	10.29	nist_urine_pos_3_p1-a1_1_4050	120.07964:366 121.08299:0 122.08635:0		11	142	55	139	101	18	77.8868602116903	58.1769549004768
854	4.124	120.07964	0.5064	112.6079	Unknown	[M+H]+		1	True	null	null	null	null	null	null	null	999	False	False	False	False		False	False	null	null	null	null	null	null	null	null	10.29	nist_urine_pos_3_p1-a1_1_4050	120.07964:319 121.08299:0 122.08635:0	77.03879:187 93.05669:131	30	329	30	56	210	230	147.475026130676	126.355427343904
855	4.124	120.07964	0.533	118.5287	Unknown	[M+H]+		1	True	null	null	null	null	null	null	null	999	False	False	False	False		False	False	null	null	null	null	null	null	null	null	10.29	nist_urine_pos_3_p1-a1_1_4050	120.08137:623 121.08472:0 122.08808:0	91.05322:78 91.05623:113	375	457	337	458	298	454	396.487655639648	70.0819747851853
856	4.124	120.07964	0.5377	119.5673	Unknown	[M+H]+		1	True	null	null	null	null	null	null	null	999	False	False	False	False		False	False	null	null	null	null	null	null	null	null	10.29	nist_urine_pos_3_p1-a1_1_4050	120.07964:751 121.08299:0 122.08635:0	65.03792:180 77.03741:434 77.03879:339 93.05821:112 118.06264:120 120.0831:150	444	441	337	686	712	365	497.52571105957	161.783679800558
857	4.124	120.07964	0.5549	123.3981	Unknown	[M+H]+		1	True	null	null	null	null	null	null	null	999	False	False	False	False		False	False	null	null	null	null	null	null	null	null	10.29	nist_urine_pos_3_p1-a1_1_4050	120.07964:868 121.08299:0 122.08635:0	42.03367:162 51.02229:204 59.07231:150 65.03919:144 77.03741:148 77.03879:341 77.04017:138 91.05171:161 120.08309:32	709	291	660	414	391	188	442.137588500977	204.687055618832
858	4.124	120.07964	0.5741	127.6609	Unknown	[M+H]+		1	True	null	null	null	null	null	null	null	999	False	False	False	False		False	False	null	null	null	null	null	null	null	null	10.29	nist_urine_pos_3_p1-a1_1_4050	120.07964:2858 121.08299:0 122.08635:0	51.02117:165 77.03741:155 77.03879:1035 77.04018:85 77.04294:142 78.8251:42 91.05623:139 103.05337:283 104.0629:140 118.06264:141 118.06435:152	1449	1523	1843	1529	1454	1561	1559.84303792318	145.454702574834
859	4.124	120.07964	0.6218	138.2835	Unknown	[M+H]+		1	True	null	null	null	null	null	null	null	999	False	False	False	False		False	False	null	null	null	null	null	null	null	null	10.29	nist_urine_pos_3_p1-a1_1_4050	120.07964:288 121.08299:0 122.08635:0		62	76	6	84	122	21	61.8450553417206	42.6474618687467
860	4.124	120.07964	0.6491	144.3578	Unknown	[M+H]+		1	True	null	null	null	null	null	null	null	999	False	False	False	False		False	False	null	null	null	null	null	null	null	null	10.29	nist_urine_pos_3_p1-a1_1_4050	120.07964:1304 121.08299:0 122.08635:0		530	811	722	1078	501	1042	780.725255330404	245.718242970824
861	1.275	120.08137	-1	-1	Unknown	[M+H]+	similar chromatogram in higher mz_4993	1	True	null	null	null	null	null	null	null	999	False	False	False	False		False	False	null	null	null	null	null	null	null	null	26.42	nist_urine_pos_5_p1-a1_1_4052	120.08137:15084 121.08472:0 122.08808:0		113743	97311	78079	60442	112411	74553	89423.2571614583	21779.9169835326
862	1.275	120.08137	0.5308	118.0485	Unknown	[M+H]+	similar chromatogram in higher mz_4993	1	True	null	null	null	null	null	null	null	999	False	False	False	False		False	False	null	null	null	null	null	null	null	null	26.42	nist_urine_pos_5_p1-a1_1_4052	120.08137:2493 121.08472:0 122.08808:0		714	922	1416	1006	1350	1008	1069.49045817057	266.125864338299
863	1.275	120.08137	0.556	123.6374	Unknown	[M+H]+	similar chromatogram in higher mz_4993	1	True	null	null	null	null	null	null	null	999	False	False	False	False		False	False	null	null	null	null	null	null	null	null	26.42	nist_urine_pos_5_p1-a1_1_4052	120.08137:9904 121.08472:0 122.08808:0	17.57306:38 24.71543:38 24.76564:38 28.75748:38 40.37845:38 41.65007:38 46.46918:38 47.65825:38 51.02229:629 55.3825:38 77.03741:110 81.37853:38 91.03666:329 92.0492:1316 93.05669:1068 93.82507:97 117.05543:430	8653	9935	9237	9469	8787	9718	9299.85970052083	508.508548790243
864	1.275	120.08137	0.6344	141.0752	Unknown	[M+H]+	similar chromatogram in higher mz_4993	1	True	null	null	null	null	null	null	null	999	False	False	False	False		False	False	null	null	null	null	null	null	null	null	26.42	nist_urine_pos_5_p1-a1_1_4052	120.08137:3437 121.08472:0 122.08808:0		1505	1311	2055	1384	2392	1713	1726.67472330729	421.936833657635
865	0.654	120.08137	-1	-1	Unknown	[M+H]+	similar chromatogram in higher mz_346; similar chromatogram in higher mz_358; similar chromatogram in higher mz_1913; similar chromatogram in higher mz_4500; similar chromatogram in higher mz_4732	1	True	null	null	null	null	null	null	null	999	False	False	False	False		False	False	null	null	null	null	null	null	null	null	13.09	nist_urine_pos_3_p1-a1_1_4050	120.08137:7044 121.08472:0 122.08808:0		13765	19972	20376	17902	18377	16394	17797.748046875	2447.47105370492
866	0.654	120.08137	0.4616	102.6532	Unknown	[M+H]+	similar chromatogram in higher mz_346; similar chromatogram in higher mz_358; similar chromatogram in higher mz_1913; similar chromatogram in higher mz_4500; similar chromatogram in higher mz_4732	1	True	null	null	null	null	null	null	null	999	False	False	False	False		False	False	null	null	null	null	null	null	null	null	13.09	nist_urine_pos_3_p1-a1_1_4050	120.08137:269 121.08472:0 122.08808:0		33	83	27	103	119	28	65.4515161514282	41.3953792422954
867	0.654	120.08137	0.4974	110.6042	Unknown	[M+H]+	similar chromatogram in higher mz_346; similar chromatogram in higher mz_358; similar chromatogram in higher mz_1913; similar chromatogram in higher mz_4500; similar chromatogram in higher mz_4732	1	True	null	null	null	null	null	null	null	999	False	False	False	False		False	False	null	null	null	null	null	null	null	null	13.09	nist_urine_pos_3_p1-a1_1_4050	120.08309:258 121.08644:0 122.0898:0		65	83	56	26	59	61	58.2906621297201	18.630739712645
868	0.654	120.08137	0.5213	115.9379	Unknown	[M+H]+	similar chromatogram in higher mz_346; similar chromatogram in higher mz_358; similar chromatogram in higher mz_1913; similar chromatogram in higher mz_4500; similar chromatogram in higher mz_4732	1	True	null	null	null	null	null	null	null	999	False	False	False	False		False	False	null	null	null	null	null	null	null	null	13.09	nist_urine_pos_3_p1-a1_1_4050	120.07964:548 121.08299:0 122.08635:0		43	137	173	104	213	188	143.03414662679	62.3155769249381
869	0.654	120.08137	0.5502	122.361	Unknown	[M+H]+	similar chromatogram in higher mz_346; similar chromatogram in higher mz_358; similar chromatogram in higher mz_1913; similar chromatogram in higher mz_4500; similar chromatogram in higher mz_4732	1	True	null	null	null	null	null	null	null	999	False	False	False	False		False	False	null	null	null	null	null	null	null	null	13.09	nist_urine_pos_3_p1-a1_1_4050	120.08137:1552 121.08472:0 122.08808:0	42.03367:486 57.65418:437 65.03664:80 65.03792:302 77.03741:527 91.05322:820 91.05623:113 93.05517:640	1223	250	192	1590	222	197	612.287000020345	626.414455314805
870	0.654	120.08137	0.5765	128.1939	Unknown	[M+H]+	similar chromatogram in higher mz_346; similar chromatogram in higher mz_358; similar chromatogram in higher mz_1913; similar chromatogram in higher mz_4500; similar chromatogram in higher mz_4732	1	True	null	null	null	null	null	null	null	999	False	False	False	False		False	False	null	null	null	null	null	null	null	null	13.09	nist_urine_pos_3_p1-a1_1_4050	120.08137:411 121.08472:0 122.08808:0		34	140	167	172	125	124	126.975769042969	49.6376607831654
871	0.654	120.08137	0.6028	134.0599	Unknown	[M+H]+	similar chromatogram in higher mz_346; similar chromatogram in higher mz_358; similar chromatogram in higher mz_1913; similar chromatogram in higher mz_4500; similar chromatogram in higher mz_4732	1	True	null	null	null	null	null	null	null	999	False	False	False	False		False	False	null	null	null	null	null	null	null	null	13.09	nist_urine_pos_3_p1-a1_1_4050	120.07964:814 121.08299:0 122.08635:0		75	454	111	203	521	332	282.517253875732	182.932695415282
872	0.654	120.08137	0.6146	136.6781	Unknown	[M+H]+	similar chromatogram in higher mz_346; similar chromatogram in higher mz_358; similar chromatogram in higher mz_1913; similar chromatogram in higher mz_4500; similar chromatogram in higher mz_4732	1	True	null	null	null	null	null	null	null	999	False	False	False	False		False	False	null	null	null	null	null	null	null	null	13.09	nist_urine_pos_3_p1-a1_1_4050	120.08137:604 121.08472:0 122.08808:0		282	40	130	215	68	167	150.359067281087	90.6135733066397
873	4.196	120.08137	-1	-1	Unknown	[M+H]+		0.5	True	null	null	null	null	null	null	null	999	False	False	False	False		False	False	null	null	null	null	null	null	null	null	10.78	nist_urine_pos_1_p1-a1_1_4048	120.08137:6172 121.08472:0 122.08808:0		25536	21503	28572	29165	22899	21519	24865.7216796875	3436.64022363449
874	4.196	120.08137	0.5355	119.0879	Unknown	[M+H]+		0.5	True	null	null	null	null	null	null	null	999	False	False	False	False		False	False	null	null	null	null	null	null	null	null	10.78	nist_urine_pos_1_p1-a1_1_4048	120.07964:1264 121.08299:0 122.08635:0	18.60599:49 22.41392:49 33.79235:49 42.03366:847 47.67459:49 89.05964:49	547	613	631	965	945	320	670.171579996745	246.867036215851
875	4.196	120.08137	0.5563	123.717	Unknown	[M+H]+		0.5	True	null	null	null	null	null	null	null	999	False	False	False	False		False	False	null	null	null	null	null	null	null	null	10.78	nist_urine_pos_1_p1-a1_1_4048	120.08137:1051 121.08472:0 122.08808:0	77.03602:193 80.04945:225 120.07791:117	726	265	347	491	411	242	413.756797790527	178.726202483693
876	4.196	120.08137	0.5741	127.6607	Unknown	[M+H]+		0.5	True	null	null	null	null	null	null	null	999	False	False	False	False		False	False	null	null	null	null	null	null	null	null	10.78	nist_urine_pos_1_p1-a1_1_4048	120.08137:2888 121.08472:0 122.08808:0		1669	1438	1197	1671	1622	1510	1517.76293945313	182.613603290737
877	4.196	120.08137	0.6488	144.2786	Unknown	[M+H]+		0.5	True	null	null	null	null	null	null	null	999	False	False	False	False		False	False	null	null	null	null	null	null	null	null	10.78	nist_urine_pos_1_p1-a1_1_4048	120.07964:1311 121.08299:0 122.08635:0	18.15432:49 33.45124:49 35.1208:49 67.06179:49 76.35921:49 77.03879:1038 85.33525:49 96.26055:49 100.22949:49	962	489	942	1168	546	507	768.846008300781	290.83989030351
878	5.973	120.96615	-1	-1	Unknown	[M+H]+		0.833	False	null	null	null	null	null	null	null	999	False	False	False	False		False	False	null	null	null	null	null	null	null	null	13.1	nist_urine_pos_1_p1-a1_1_4048	120.96615:7419 121.9695:0 122.97286:0		40106	21285	38518	15640	36865	43494	32651.2247721354	11348.1311538662
879	5.973	120.96615	0.7888	175.2898	Unknown	[M+H]+		0.833	False	null	null	null	null	null	null	null	999	False	False	False	False		False	False	null	null	null	null	null	null	null	null	13.1	nist_urine_pos_1_p1-a1_1_4048	120.96615:2559 121.9695:0 122.97286:0		779	3015	1330	2943	3206	945	2036.30309041341	1132.83404832921
880	5.973	120.96615	0.793	176.2252	Unknown	[M+H]+		0.833	False	null	null	null	null	null	null	null	999	False	False	False	False		False	False	null	null	null	null	null	null	null	null	13.1	nist_urine_pos_1_p1-a1_1_4048	120.96615:4738 121.9695:0 122.97286:0		2737	2995	1202	2967	3311	2030	2540.30704752604	783.839540698252
881	5.973	120.96615	0.8522	189.3941	Unknown	[M+H]+		0.833	False	null	null	null	null	null	null	null	999	False	False	False	False		False	False	null	null	null	null	null	null	null	null	13.1	nist_urine_pos_1_p1-a1_1_4048	120.96615:937 121.9695:0 122.97286:0		410	85	175	160	383	148	226.840763092041	135.175986587352
882	6.044	120.96615	-1	-1	Unknown	[M+H]+		0.5	False	null	null	null	null	null	null	null	999	False	False	False	False		False	False	null	null	null	null	null	null	null	null	4.8	nist_urine_pos_4_p1-a1_1_4051	120.96615:5231 121.9695:0 122.97286:0		20451	17926	17034	21818	15831	9457	17086.2353515625	4340.35149426569
883	6.044	120.96615	0.7925	176.1083	Unknown	[M+H]+		0.5	False	null	null	null	null	null	null	null	999	False	False	False	False		False	False	null	null	null	null	null	null	null	null	4.8	nist_urine_pos_4_p1-a1_1_4051	120.96615:5735 121.9695:0 122.97286:0		2435	3787	1324	3969	2919	1467	2650.21313476563	1123.13999129026
884	2.446	121.02687	-1	-1	Unknown	[M+H]+		0.667	True	null	null	null	null	null	null	null	999	False	False	False	False		False	False	null	null	null	null	null	null	null	null	21.85	nist_urine_pos_5_p1-a1_1_4052	121.02687:9902 122.03022:0 123.03358:0		31076	51362	53225	43313	56184	47800	47159.9993489583	9053.01634942609
885	2.446	121.02687	0.5272	117.163	Unknown	[M+H]+		0.667	True	null	null	null	null	null	null	null	999	False	False	False	False		False	False	null	null	null	null	null	null	null	null	21.85	nist_urine_pos_5_p1-a1_1_4052	121.02687:1780 122.03022:0 123.03358:0	65.03791:977 78.04708:436 87.51105:30	1011	1559	1754	1821	1724	1342	1535.16594441732	309.033354996542
886	2.446	121.02687	0.5685	126.3331	Unknown	[M+H]+		0.667	True	null	null	null	null	null	null	null	999	False	False	False	False		False	False	null	null	null	null	null	null	null	null	21.85	nist_urine_pos_5_p1-a1_1_4052	121.02687:3636 122.03022:0 123.03358:0	39.02203:506 65.03791:1193 66.0338:702	2111	2932	3104	2583	2738	2419	2647.77331542969	358.16499184115
887	2.446	121.02687	0.6555	145.6721	Unknown	[M+H]+		0.667	True	null	null	null	null	null	null	null	999	False	False	False	False		False	False	null	null	null	null	null	null	null	null	21.85	nist_urine_pos_5_p1-a1_1_4052	121.0286:678 122.03195:0 123.03531:0		73	438	606	148	296	251	301.951494852702	194.78526940196
888	0.696	121.02687	-1	-1	Unknown	[M+H]+		1	True	null	null	null	null	null	null	null	999	False	False	False	False		False	False	null	null	null	null	null	null	null	null	18.29	nist_urine_pos_3_p1-a1_1_4050	121.02687:10777 122.03022:0 123.03358:0		25800	21627	28279	15178	20912	25269	22844.1928710938	4650.50303061992
889	0.696	121.02687	0.6367	141.4848	Unknown	[M+H]+		1	True	null	null	null	null	null	null	null	999	False	False	False	False		False	False	null	null	null	null	null	null	null	null	18.29	nist_urine_pos_3_p1-a1_1_4050	121.0286:570 122.03195:0 123.03531:0		793	420	163	70	155	165	294.449640909831	271.488247245254
890	0.696	121.02687	0.7272	161.602	Unknown	[M+H]+		1	True	null	null	null	null	null	null	null	999	False	False	False	False		False	False	null	null	null	null	null	null	null	null	18.29	nist_urine_pos_3_p1-a1_1_4050	121.02687:4006 122.03022:0 123.03358:0	26.25026:54 28.29586:54 36.6895:54 39.57174:54	2407	2164	2021	1534	2144	1002	1878.47970581055	517.366708525939
891	5.776	121.0286	-1	-1	Unknown	[M+H]+	similar chromatogram in higher mz_2358; similar chromatogram in higher mz_3571; similar chromatogram in higher mz_3899	1	True	null	null	null	null	null	null	null	999	False	False	False	False		False	False	null	null	null	null	null	null	null	null	40.9	nist_urine_pos_2_p1-a1_1_4049	121.0286:23196 122.03195:0 123.03531:0		58003	70435	65676	62564	61059	61723	63243.41015625	4304.69260403367
892	5.776	121.0286	0.5157	114.6044	Unknown	[M+H]+	similar chromatogram in higher mz_2358; similar chromatogram in higher mz_3571; similar chromatogram in higher mz_3899	1	True	null	null	null	null	null	null	null	999	False	False	False	False		False	False	null	null	null	null	null	null	null	null	40.9	nist_urine_pos_2_p1-a1_1_4049	121.0286:2006 122.03195:0 123.03531:0	17.91587:64 19.62926:64 22.18676:64 25.34985:64 26.73081:64 54.21035:64 58.80593:64 65.03919:865 70.40498:64 89.69632:64 96.03013:64 102.63112:64 109.88755:64 118.5567:64	205	870	242	520	216	972	504.243148803711	344.825687743765
893	5.776	121.0286	0.5289	117.5223	Unknown	[M+H]+	similar chromatogram in higher mz_2358; similar chromatogram in higher mz_3571; similar chromatogram in higher mz_3899	1	True	null	null	null	null	null	null	null	999	False	False	False	False		False	False	null	null	null	null	null	null	null	null	40.9	nist_urine_pos_2_p1-a1_1_4049	121.0286:1201 122.03195:0 123.03531:0	17.39369:37 21.56345:37 26.46402:37 33.44759:41 38.8449:37 53.77923:37 65.03919:885 73.41134:37 78.43491:37 86.79842:37 88.92722:37 93.03235:963 98.80247:41 121.02513:465	670	386	342	382	547	256	430.390218098958	150.777565551599
894	5.776	121.0286	0.5667	125.935	Unknown	[M+H]+	similar chromatogram in higher mz_2358; similar chromatogram in higher mz_3571; similar chromatogram in higher mz_3899	1	True	null	null	null	null	null	null	null	999	False	False	False	False		False	False	null	null	null	null	null	null	null	null	40.9	nist_urine_pos_2_p1-a1_1_4049	121.0286:2326 122.03195:0 123.03531:0	18.38081:61 39.02401:946 40.61029:61 41.50769:61 54.96077:61 80.98064:61	1443	1857	1446	1501	1240	1299	1464.3749593099	216.62276040223
895	5.776	121.0286	0.6247	138.8103	Unknown	[M+H]+	similar chromatogram in higher mz_2358; similar chromatogram in higher mz_3571; similar chromatogram in higher mz_3899	1	True	null	null	null	null	null	null	null	999	False	False	False	False		False	False	null	null	null	null	null	null	null	null	40.9	nist_urine_pos_2_p1-a1_1_4049	121.0286:578 122.03195:0 123.03531:0		201	142	223	42	89	112	134.873252232869	68.5561690799664
896	5.776	121.0286	0.6555	145.672	Unknown	[M+H]+	similar chromatogram in higher mz_2358; similar chromatogram in higher mz_3571; similar chromatogram in higher mz_3899	1	True	null	null	null	null	null	null	null	999	False	False	False	False		False	False	null	null	null	null	null	null	null	null	40.9	nist_urine_pos_2_p1-a1_1_4049	121.0286:2698 122.03195:0 123.03531:0	18.73138:37 114.18773:37	1887	2697	2556	2405	3063	2712	2553.50002034505	393.106537994694
897	5.776	121.0286	0.889	197.5439	Unknown	[M+H]+	similar chromatogram in higher mz_2358; similar chromatogram in higher mz_3571; similar chromatogram in higher mz_3899	1	True	null	null	null	null	null	null	null	999	False	False	False	False		False	False	null	null	null	null	null	null	null	null	40.9	nist_urine_pos_2_p1-a1_1_4049	121.0286:1478 122.03195:0 123.03531:0	17.09634:85 17.11591:85 29.64381:85 55.13278:85 59.41586:85	1452	1369	1470	1304	1484	659	1289.71716308594	316.460424986028
898	3.56	121.0286	-1	-1	Unknown	[M+H]+		0.833	True	null	null	null	null	null	null	null	999	False	False	False	False		False	False	null	null	null	null	null	null	null	null	20.06	nist_urine_pos_2_p1-a1_1_4049	121.0286:10221 122.03195:0 123.03531:0		47213	45894	41698	34820	39108	43841	42095.7688802083	4597.32270499671
899	3.56	121.0286	0.5002	111.1471	Unknown	[M+H]+		0.833	True	null	null	null	null	null	null	null	999	False	False	False	False		False	False	null	null	null	null	null	null	null	null	20.06	nist_urine_pos_2_p1-a1_1_4049	121.02687:512 122.03022:0 123.03358:0		86	119	92	81	31	177	97.5867811838786	48.4086241918399
900	3.56	121.0286	0.5262	116.9232	Unknown	[M+H]+		0.833	True	null	null	null	null	null	null	null	999	False	False	False	False		False	False	null	null	null	null	null	null	null	null	20.06	nist_urine_pos_2_p1-a1_1_4049	121.0286:516 122.03195:0 123.03531:0	65.03791:477	477	571	362	407	207	709	455.485931396484	173.618223933461
901	3.56	121.0286	0.5694	126.5319	Unknown	[M+H]+		0.833	True	null	null	null	null	null	null	null	999	False	False	False	False		False	False	null	null	null	null	null	null	null	null	20.06	nist_urine_pos_2_p1-a1_1_4049	121.0286:2196 122.03195:0 123.03531:0	23.93139:40 41.04564:40 45.12756:40 57.20955:40 89.01797:40 91.47962:40 120.50171:40	1440	1414	1587	989	821	1137	1231.33802286784	296.464155284602
902	3.56	121.0286	0.6247	138.8103	Unknown	[M+H]+		0.833	True	null	null	null	null	null	null	null	999	False	False	False	False		False	False	null	null	null	null	null	null	null	null	20.06	nist_urine_pos_2_p1-a1_1_4049	121.0286:1220 122.03195:0 123.03531:0		458	411	180	142	43	83	219.388859430949	173.69297669729
903	3.56	121.0286	0.6544	145.4151	Unknown	[M+H]+		0.833	True	null	null	null	null	null	null	null	999	False	False	False	False		False	False	null	null	null	null	null	null	null	null	20.06	nist_urine_pos_2_p1-a1_1_4049	121.02687:544 122.03022:0 123.03358:0		253	200	161	43	24	223	150.642488479614	95.6541542128245
904	3.56	121.0286	0.6738	149.7336	Unknown	[M+H]+		0.833	True	null	null	null	null	null	null	null	999	False	False	False	False		False	False	null	null	null	null	null	null	null	null	20.06	nist_urine_pos_2_p1-a1_1_4049	121.0286:2783 122.03195:0 123.03531:0	17.82254:31 21.29332:31 44.05753:31 57.10939:31	1903	2107	1343	1416	1018	1570	1559.50934855143	394.796409911303
905	5.919	121.0286	-1	-1	Unknown	[M+H]+	similar chromatogram in higher mz_2444; similar chromatogram in higher mz_2276; similar chromatogram in higher mz_359; similar chromatogram in higher mz_3101	1	False	null	null	null	null	null	null	null	999	False	False	False	False		False	False	null	null	null	null	null	null	null	null	6.32	nist_urine_pos_4_p1-a1_1_4051	121.0286:3130 122.03195:0 123.03531:0		8560	7140	9048	8795	9122	8965	8605.10847981771	745.36470817105
906	5.919	121.0286	0.5287	117.4825	Unknown	[M+H]+	similar chromatogram in higher mz_2444; similar chromatogram in higher mz_2276; similar chromatogram in higher mz_359; similar chromatogram in higher mz_3101	1	False	null	null	null	null	null	null	null	999	False	False	False	False		False	False	null	null	null	null	null	null	null	null	6.32	nist_urine_pos_4_p1-a1_1_4051	121.0286:403 122.03195:0 123.03531:0		151	130	91	89	309	171	156.603335062663	81.1254619478378
907	5.919	121.0286	0.5669	125.9748	Unknown	[M+H]+	similar chromatogram in higher mz_2444; similar chromatogram in higher mz_2276; similar chromatogram in higher mz_359; similar chromatogram in higher mz_3101	1	False	null	null	null	null	null	null	null	999	False	False	False	False		False	False	null	null	null	null	null	null	null	null	6.32	nist_urine_pos_4_p1-a1_1_4051	121.0286:588 122.03195:0 123.03531:0		450	383	488	551	520	406	466.394678751628	65.3699316809274
908	2.569	121.06504	-1	-1	Unknown	[M+H]+		0.667	True	null	null	null	null	null	null	null	999	False	False	False	False		False	False	null	null	null	null	null	null	null	null	13.99	nist_urine_pos_1_p1-a1_1_4048	121.06504:7347 122.06839:0 123.07175:0		33352	34069	32543	30561	30785	29603	31818.6676432292	1760.7585547884
909	2.569	121.06504	0.5161	114.6816	Unknown	[M+H]+		0.667	True	null	null	null	null	null	null	null	999	False	False	False	False		False	False	null	null	null	null	null	null	null	null	13.99	nist_urine_pos_1_p1-a1_1_4048	121.06504:1793 122.06839:0 123.07175:0	51.02229:212 51.02342:173 52.03101:103 63.02126:182 77.03602:172 77.03741:205 77.03879:153 78.04568:1405 78.59003:51 78.89232:51 79.03247:42 105.03371:90 107.03126:51 121.06331:121 121.06504:394	1507	1633	1616	1438	1433	1513	1523.34462483724	85.3287919660701
910	2.569	121.06504	0.6623	147.1671	Unknown	[M+H]+		0.667	True	null	null	null	null	null	null	null	999	False	False	False	False		False	False	null	null	null	null	null	null	null	null	13.99	nist_urine_pos_1_p1-a1_1_4048	121.06504:1118 122.06839:0 123.07175:0		799	1391	700	522	673	1094	863.135915120443	321.090920532509
911	2.569	121.06504	0.6658	147.9557	Unknown	[M+H]+		0.667	True	null	null	null	null	null	null	null	999	False	False	False	False		False	False	null	null	null	null	null	null	null	null	13.99	nist_urine_pos_1_p1-a1_1_4048	121.06504:1426 122.06839:0 123.07175:0	65.043:194	505	1395	1320	513	488	1222	907.287068684896	447.150907104515
912	3.224	121.09975	-1	-1	Unknown	[M+H]+		0.5	False	null	null	null	null	null	null	null	999	False	False	False	False		False	False	null	null	null	null	null	null	null	null	38.16	nist_urine_pos_2_p1-a1_1_4049	121.09975:5175 122.1031:0 123.10646:0		19953	24772	25471	14719	24573	13073	20427.0481770833	5448.07779822651
913	3.224	121.09975	0.8698	193.2833	Unknown	[M+H]+		0.5	False	null	null	null	null	null	null	null	999	False	False	False	False		False	False	null	null	null	null	null	null	null	null	38.16	nist_urine_pos_2_p1-a1_1_4049	121.09975:916 122.1031:0 123.10646:0		969	180	219	274	588	973	533.912559509277	368.15664723756
914	3.516	122.06318	-1	-1	Unknown	[M+H]+		1	True	null	null	null	null	null	null	null	999	False	False	False	False		False	False	null	null	null	null	null	null	null	null	65.57	nist_urine_pos_5_p1-a1_1_4052	122.06318:27328 123.06653:0 124.06989:0		123963	123814	126740	124861	129813	119800	124831.858072917	3333.56642287771
915	3.516	122.06318	0.8999	199.8149	Unknown	[M+H]+		1	True	null	null	null	null	null	null	null	999	False	False	False	False		False	False	null	null	null	null	null	null	null	null	65.57	nist_urine_pos_5_p1-a1_1_4052	122.06318:1267 123.06653:0 124.06989:0		446	140	308	332	624	433	380.363828023275	162.57264126953
916	3.516	122.06318	0.9138	202.8952	Unknown	[M+H]+		1	True	null	null	null	null	null	null	null	999	False	False	False	False		False	False	null	null	null	null	null	null	null	null	65.57	nist_urine_pos_5_p1-a1_1_4052	122.06318:1640 123.06653:0 124.06989:0	28.44371:37 48.50691:37 48.61681:37 76.22697:37 87.61141:37 95.32665:37	1016	805	2368	760	382	214	924.152735392253	765.826273278022
917	3.516	122.06318	0.9299	206.4709	Unknown	[M+H]+		1	True	null	null	null	null	null	null	null	999	False	False	False	False		False	False	null	null	null	null	null	null	null	null	65.57	nist_urine_pos_5_p1-a1_1_4052	122.06318:6120 123.06653:0 124.06989:0	26.88924:48 43.32362:48 55.65043:48 72.41073:48 92.5204:48 119.77565:48	4047	4233	4133	3192	7074	5861	4756.74792480469	1428.44415418108
918	3.516	122.06318	0.9529	211.5746	Unknown	[M+H]+		1	True	null	null	null	null	null	null	null	999	False	False	False	False		False	False	null	null	null	null	null	null	null	null	65.57	nist_urine_pos_5_p1-a1_1_4052	122.06318:5592 123.06653:0 124.06989:0	16.52088:32 22.02362:32 26.83202:32 31.35783:32 32.55607:32 37.73141:32 53.66826:32 58.37977:32 105.25527:32 110.33771:32 111.42718:32 121.43148:32	4690	611	3914	4892	4332	2671	3518.35873413086	1627.95912102873
919	3.639	122.06318	-1	-1	Unknown	[M+H]+		1	False	null	null	null	null	null	null	null	999	False	False	False	False		False	False	null	null	null	null	null	null	null	null	26.56	nist_urine_pos_3_p1-a1_1_4050	122.06318:13541 123.06653:0 124.06989:0		45801	42480	54180	33370	54055	37677	44593.9055989583	8499.11829493824
920	3.639	122.06318	0.5571	123.702	Unknown	[M+H]+		1	False	null	null	null	null	null	null	null	999	False	False	False	False		False	False	null	null	null	null	null	null	null	null	26.56	nist_urine_pos_3_p1-a1_1_4050	122.06318:619 123.06653:0 124.06989:0		128	88	8	239	261	94	136.494041919708	96.5795929069891
921	3.639	122.06318	0.8739	194.0437	Unknown	[M+H]+		1	False	null	null	null	null	null	null	null	999	False	False	False	False		False	False	null	null	null	null	null	null	null	null	26.56	nist_urine_pos_3_p1-a1_1_4050	122.06144:1063 123.06479:0 124.06815:0		301	175	257	144	87	10	162.455659071604	107.195196894729
922	3.639	122.06318	0.8997	199.7764	Unknown	[M+H]+		1	False	null	null	null	null	null	null	null	999	False	False	False	False		False	False	null	null	null	null	null	null	null	null	26.56	nist_urine_pos_3_p1-a1_1_4050	122.06318:1378 123.06653:0 124.06989:0		633	419	209	531	489	250	422.113670349121	165.005882477862
923	3.639	122.06318	0.9197	204.203	Unknown	[M+H]+		1	False	null	null	null	null	null	null	null	999	False	False	False	False		False	False	null	null	null	null	null	null	null	null	26.56	nist_urine_pos_3_p1-a1_1_4050	122.06318:5103 123.06653:0 124.06989:0		3245	1569	3127	3622	2725	3467	2959.17124430339	747.387321123783
924	3.639	122.06318	0.9506	211.0765	Unknown	[M+H]+		1	False	null	null	null	null	null	null	null	999	False	False	False	False		False	False	null	null	null	null	null	null	null	null	26.56	nist_urine_pos_3_p1-a1_1_4050	122.06318:3616 123.06653:0 124.06989:0		2902	2064	2665	3318	2725	1937	2601.68131510417	520.249460757082
925	2.101	122.07015	-1	-1	Unknown	[M+H]+		0.833	True	null	null	null	null	null	null	null	999	False	False	False	False		False	False	null	null	null	null	null	null	null	null	16.42	nist_urine_pos_1_p1-a1_1_4048	122.07015:9421 123.0735:0 124.07686:0		73311	57603	40519	45288	72042	35784	54091.0768229167	16129.6945953865
926	2.101	122.07015	0.5737	127.3844	Unknown	[M+H]+		0.833	True	null	null	null	null	null	null	null	999	False	False	False	False		False	False	null	null	null	null	null	null	null	null	16.42	nist_urine_pos_1_p1-a1_1_4048	122.07015:3159 123.0735:0 124.07686:0		2527	1269	1397	1785	2068	1765	1801.93383789063	457.440721344769
927	2.101	122.07015	0.6178	137.18	Unknown	[M+H]+		0.833	True	null	null	null	null	null	null	null	999	False	False	False	False		False	False	null	null	null	null	null	null	null	null	16.42	nist_urine_pos_1_p1-a1_1_4048	122.07015:5131 123.0735:0 124.07686:0	32.14343:47 55.2605:47 62.60377:47 64.28711:47 68.21491:47 70.87158:47 90.00728:47 96.24044:47 101.60473:47 106.04637:47	4158	2341	3979	4213	4119	3735	3757.51517740885	714.902534028194
928	5.874	122.0719	-1	-1	Unknown	[M+H]+		1	False	null	null	null	null	null	null	null	999	False	False	False	False		False	False	null	null	null	null	null	null	null	null	12.91	nist_urine_pos_1_p1-a1_1_4048	122.0719:5267 123.07525:0 124.07861:0		40269	17609	21931	36575	34084	35965	31072.2766927083	9084.99208864519
929	5.874	122.0719	0.7775	172.6472	Unknown	[M+H]+		1	False	null	null	null	null	null	null	null	999	False	False	False	False		False	False	null	null	null	null	null	null	null	null	12.91	nist_urine_pos_1_p1-a1_1_4048	122.0719:4172 123.07525:0 124.07861:0		3508	3080	3312	3028	3172	3555	3275.89506022135	220.721466483617
930	2.909	122.09629	-1	-1	Unknown	[M+H]+		1	True	null	null	null	null	null	null	null	999	False	False	False	False		False	False	null	null	null	null	null	null	null	null	38.69	nist_urine_pos_5_p1-a1_1_4052	122.09629:15740 123.09964:0 124.103:0		54776	57330	53694	53644	61139	55440	56003.921875	2858.53081655794
931	2.909	122.09629	0.5474	121.5328	Unknown	[M+H]+		1	True	null	null	null	null	null	null	null	999	False	False	False	False		False	False	null	null	null	null	null	null	null	null	38.69	nist_urine_pos_5_p1-a1_1_4052	122.09629:5330 123.09964:0 124.103:0	37.00735:207 38.01483:203 65.03792:716 65.03919:245 65.04173:250 66.05687:42 68.03526:120 77.03879:182 77.04018:150 79.05351:147 79.05491:106 80.04945:145 81.0573:258 92.04618:144 92.04769:775 92.0492:1832 92.05072:1242 92.05223:277 92.05677:168 93.01105:39 93.17083:54 93.62505:68 93.75328:90 106.06262:223 106.06424:159 106.06587:407 106.06749:194 107.07043:817 107.07206:4116 107.07369:3187 107.0…	5059	5088	5278	5423	5747	5394	5331.39762369792	253.509544546445
932	0.622	122.09629	-1	-1	Unknown	[M+H]+		0.833	True	null	null	null	null	null	null	null	999	False	False	False	False		False	False	null	null	null	null	null	null	null	null	35.61	nist_urine_pos_3_p1-a1_1_4050	122.09629:9328 123.09964:0 124.103:0		25063	25677	31864	25258	32062	23855	27296.4827473958	3665.50666468279
933	0.622	122.09629	0.5262	116.8267	Unknown	[M+H]+		0.833	True	null	null	null	null	null	null	null	999	False	False	False	False		False	False	null	null	null	null	null	null	null	null	35.61	nist_urine_pos_3_p1-a1_1_4050	122.09629:574 123.09964:0 124.103:0		199	594	157	389	199	126	277.351743062337	180.309047777422
934	0.622	122.09629	0.5518	122.5285	Unknown	[M+H]+		0.833	True	null	null	null	null	null	null	null	999	False	False	False	False		False	False	null	null	null	null	null	null	null	null	35.61	nist_urine_pos_3_p1-a1_1_4050	122.09978:2457 123.10313:0 124.10649:0	23.91211:33 33.63118:33 53.03811:1888 55.05434:485 59.10504:33 65.03919:322 76.33717:33 79.05351:581 79.05631:511 81.06866:144 83.29045:33 94.06354:370 94.06507:363 96.07959:33 105.06927:519 106.06424:200 107.07043:233 107.07206:385 107.07369:656 107.07532:352 121.0876:689 121.08934:500 122.09629:1397 122.09803:533	1927	2597	3287	1937	3004	2885	2606.10925292969	567.336623324964
935	3.19	123.04268	-1	-1	Unknown	[M+H]+		0.833	True	null	null	null	null	null	null	null	999	False	False	False	False		False	False	null	null	null	null	null	null	null	null	14.05	nist_urine_pos_4_p1-a1_1_4051	123.04268:5940 124.04603:0 125.04939:0		18444	22139	17042	17337	15459	9822	16706.9899088542	4049.42611425216
936	3.19	123.04268	0.4768	105.7868	Unknown	[M+H]+		0.833	True	null	null	null	null	null	null	null	999	False	False	False	False		False	False	null	null	null	null	null	null	null	null	14.05	nist_urine_pos_4_p1-a1_1_4051	123.04268:233 124.04603:0 125.04939:0		50	21	55	2.09191875457764	120	55	50.1402146021525	40.6257312239053
937	3.19	123.04268	0.5035	111.7114	Unknown	[M+H]+		0.833	True	null	null	null	null	null	null	null	999	False	False	False	False		False	False	null	null	null	null	null	null	null	null	14.05	nist_urine_pos_4_p1-a1_1_4051	123.04443:332 124.04778:0 125.05114:0		53	160	52	72	63	58	76.3979644775391	41.8119120754191
938	3.19	123.04268	0.5279	117.122	Unknown	[M+H]+		0.833	True	null	null	null	null	null	null	null	999	False	False	False	False		False	False	null	null	null	null	null	null	null	null	14.05	nist_urine_pos_4_p1-a1_1_4051	123.04443:360 124.04778:0 125.05114:0		113	84	116	98	44	122	96.0087000528971	29.064284156137
939	3.19	123.04268	0.5376	119.2748	Unknown	[M+H]+		0.833	True	null	null	null	null	null	null	null	999	False	False	False	False		False	False	null	null	null	null	null	null	null	null	14.05	nist_urine_pos_4_p1-a1_1_4051	123.04443:649 124.04778:0 125.05114:0		197	422	86	56	160	39	160.017483393351	142.271619330413
940	3.19	123.04268	0.5521	122.5001	Unknown	[M+H]+		0.833	True	null	null	null	null	null	null	null	999	False	False	False	False		False	False	null	null	null	null	null	null	null	null	14.05	nist_urine_pos_4_p1-a1_1_4051	123.04443:1028 124.04778:0 125.05114:0		170	539	174	163	38	31	185.686381022135	185.362885390248
941	3.19	123.04268	0.5662	125.6217	Unknown	[M+H]+		0.833	True	null	null	null	null	null	null	null	999	False	False	False	False		False	False	null	null	null	null	null	null	null	null	14.05	nist_urine_pos_4_p1-a1_1_4051	123.04268:1464 124.04603:0 125.04939:0		397	446	400	579	184	125	355.264094034831	169.756202928211
942	3.19	123.04268	0.5831	129.3782	Unknown	[M+H]+		0.833	True	null	null	null	null	null	null	null	999	False	False	False	False		False	False	null	null	null	null	null	null	null	null	14.05	nist_urine_pos_4_p1-a1_1_4051	123.04443:766 124.04778:0 125.05114:0		251	148	322	197	126	36	180.001080830892	100.113530111823
943	3.19	123.04268	0.6043	134.0871	Unknown	[M+H]+		0.833	True	null	null	null	null	null	null	null	999	False	False	False	False		False	False	null	null	null	null	null	null	null	null	14.05	nist_urine_pos_4_p1-a1_1_4051	123.04443:550 124.04778:0 125.05114:0		314	187	182	143	43	61	154.959391276042	98.6853491849469
944	3.19	123.04268	0.6223	138.0672	Unknown	[M+H]+		0.833	True	null	null	null	null	null	null	null	999	False	False	False	False		False	False	null	null	null	null	null	null	null	null	14.05	nist_urine_pos_4_p1-a1_1_4051	123.04443:667 124.04778:0 125.05114:0		227	246	152	86	149	135	165.717876434326	59.7681463242488
945	3.19	123.04268	0.6373	141.4051	Unknown	[M+H]+		0.833	True	null	null	null	null	null	null	null	999	False	False	False	False		False	False	null	null	null	null	null	null	null	null	14.05	nist_urine_pos_4_p1-a1_1_4051	123.04268:592 124.04603:0 125.04939:0		161	51	215	85	260	32	134.026394526164	92.5485081621085
946	3.19	123.04268	0.6501	144.2456	Unknown	[M+H]+		0.833	True	null	null	null	null	null	null	null	999	False	False	False	False		False	False	null	null	null	null	null	null	null	null	14.05	nist_urine_pos_4_p1-a1_1_4051	123.04268:408 124.04603:0 125.04939:0		139	127	109	110	47	142	112.228713353475	35.1210415147903
947	3.19	123.04268	0.6546	145.2505	Unknown	[M+H]+		0.833	True	null	null	null	null	null	null	null	999	False	False	False	False		False	False	null	null	null	null	null	null	null	null	14.05	nist_urine_pos_4_p1-a1_1_4051	123.04443:212 124.04778:0 125.05114:0		53	127	51	87	47	17	63.4704726537069	38.0997810341256
948	3.19	123.04268	0.7809	173.2598	Unknown	[M+H]+		0.833	True	null	null	null	null	null	null	null	999	False	False	False	False		False	False	null	null	null	null	null	null	null	null	14.05	nist_urine_pos_4_p1-a1_1_4051	123.04268:244 124.04603:0 125.04939:0		27	59	60	2.67608318328857	62	2.67608318328857	34.4921636581421	29.6855607947489
949	3.19	123.04268	1.3468	298.8294	Unknown	[M+H]+		0.833	True	null	null	null	null	null	null	null	999	False	False	False	False		False	False	null	null	null	null	null	null	null	null	14.05	nist_urine_pos_4_p1-a1_1_4051	123.04443:298 124.04778:0 125.05114:0	16.55936:56 24.25654:56 37.75951:56 79.27522:56 119.42207:56	71	4.74709663391113	4.74709663391113	47	48	4.74709663391113	27.8760083516439	31.7051172837549
950	4.994	123.05317	-1	-1	Unknown	[M+H]+		0.667	False	null	null	null	null	null	null	null	999	False	False	False	False		False	False	null	null	null	null	null	null	null	null	16.41	nist_urine_pos_4_p1-a1_1_4051	123.05317:8208 124.05652:0 125.05988:0		16000	12763	13278	22498	21074	16722	17055.8616536458	3992.33365443107
951	4.994	123.05317	0.4952	109.8706	Unknown	[M+H]+		0.667	False	null	null	null	null	null	null	null	999	False	False	False	False		False	False	null	null	null	null	null	null	null	null	16.41	nist_urine_pos_4_p1-a1_1_4051	123.05493:756 124.05828:0 125.06164:0		281	137	122	448	215	214	236.096055348714	119.027948240733
952	4.994	123.05317	0.5242	116.3034	Unknown	[M+H]+		0.667	False	null	null	null	null	null	null	null	999	False	False	False	False		False	False	null	null	null	null	null	null	null	null	16.41	nist_urine_pos_4_p1-a1_1_4051	123.05318:1030 124.05653:0 125.05989:0		128	181	175	283	528	270	260.877283732096	143.67583876495
953	4.994	123.05317	0.5391	119.6123	Unknown	[M+H]+		0.667	False	null	null	null	null	null	null	null	999	False	False	False	False		False	False	null	null	null	null	null	null	null	null	16.41	nist_urine_pos_4_p1-a1_1_4051	123.05318:1124 124.05653:0 125.05989:0		282	211	1108	226	536	207	428.461634318034	355.740319010508
954	4.994	123.05317	0.5531	122.7181	Unknown	[M+H]+		0.667	False	null	null	null	null	null	null	null	999	False	False	False	False		False	False	null	null	null	null	null	null	null	null	16.41	nist_urine_pos_4_p1-a1_1_4051	123.05668:3325 124.06003:0 125.06339:0		977	1000	925	1078	1727	2070	1296.24893188477	481.245431479457
955	4.994	123.05317	0.5846	129.7105	Unknown	[M+H]+		0.667	False	null	null	null	null	null	null	null	999	False	False	False	False		False	False	null	null	null	null	null	null	null	null	16.41	nist_urine_pos_4_p1-a1_1_4051	123.05317:3742 124.05652:0 125.05988:0		2688	4816	5009	2566	3286	2836	3533.42163085938	1097.43603083514
956	4.994	123.05317	0.9994	221.75	Unknown	[M+H]+		0.667	False	null	null	null	null	null	null	null	999	False	False	False	False		False	False	null	null	null	null	null	null	null	null	16.41	nist_urine_pos_4_p1-a1_1_4051	123.05668:690 124.06003:0 125.06339:0		96	268	145	170	65	327	178.450178782145	101.257057184143
957	6.337	123.05492	-1	-1	Unknown	[M+H]+		0.667	True	null	null	null	null	null	null	null	999	False	False	False	False		False	False	null	null	null	null	null	null	null	null	16.34	nist_urine_pos_4_p1-a1_1_4051	123.05492:7300 124.05827:0 125.06163:0		33043	58426	45307	41119	39351	50563	44634.966796875	8949.13503510494
958	6.337	123.05492	0.563	124.9053	Unknown	[M+H]+		0.667	True	null	null	null	null	null	null	null	999	False	False	False	False		False	False	null	null	null	null	null	null	null	null	16.34	nist_urine_pos_4_p1-a1_1_4051	123.05493:2633 124.05828:0 125.06164:0	53.03811:285 75.90921:79 78.03175:169 78.03454:106 80.04804:261 80.04945:480	2318	2117	2825	2378	2233	2514	2397.64005533854	248.549216865296
959	6.337	123.05492	0.7392	164.0114	Unknown	[M+H]+		0.667	True	null	null	null	null	null	null	null	999	False	False	False	False		False	False	null	null	null	null	null	null	null	null	16.34	nist_urine_pos_4_p1-a1_1_4051	123.05493:4157 124.05828:0 125.06164:0		3645	3740	3415	3826	4045	4000	3778.5605061849	233.928180143434
960	4.926	123.05493	-1	-1	Unknown	[M+H]+		1	False	null	null	null	null	null	null	null	999	False	False	False	False		False	False	null	null	null	null	null	null	null	null	30.27	nist_urine_pos_5_p1-a1_1_4052	123.05493:12884 124.05828:0 125.06164:0		33417	43828	42836	33150	43842	40430	39583.83203125	5036.98229907441
961	4.926	123.05493	0.5026	111.5105	Unknown	[M+H]+		1	False	null	null	null	null	null	null	null	999	False	False	False	False		False	False	null	null	null	null	null	null	null	null	30.27	nist_urine_pos_5_p1-a1_1_4052	123.05493:756 124.05828:0 125.06164:0		281	193	73	448	276	250	253.485022226969	122.85814976692
962	4.926	123.05493	0.5244	116.3432	Unknown	[M+H]+		1	False	null	null	null	null	null	null	null	999	False	False	False	False		False	False	null	null	null	null	null	null	null	null	30.27	nist_urine_pos_5_p1-a1_1_4052	123.05493:859 124.05828:0 125.06164:0		128	246	172	297	474	287	267.39729309082	120.594429968725
963	4.926	123.05493	0.535	118.6957	Unknown	[M+H]+		1	False	null	null	null	null	null	null	null	999	False	False	False	False		False	False	null	null	null	null	null	null	null	null	30.27	nist_urine_pos_5_p1-a1_1_4052	123.05493:1052 124.05828:0 125.06164:0		282	169	175	199	530	247	267.040621439616	135.947788743894
964	4.926	123.05493	0.5517	122.3995	Unknown	[M+H]+		1	False	null	null	null	null	null	null	null	999	False	False	False	False		False	False	null	null	null	null	null	null	null	null	30.27	nist_urine_pos_5_p1-a1_1_4052	123.05318:3247 124.05653:0 125.05989:0		957	1494	1807	924	1720	2116	1502.86697387695	479.384879781875
965	4.926	123.05493	0.5748	127.5274	Unknown	[M+H]+		1	False	null	null	null	null	null	null	null	999	False	False	False	False		False	False	null	null	null	null	null	null	null	null	30.27	nist_urine_pos_5_p1-a1_1_4052	123.05492:3628 124.05827:0 125.06163:0		1355	2928	820	588	163	160	1002.37139638265	1044.30094580157
966	4.926	123.05493	0.585	129.7897	Unknown	[M+H]+		1	False	null	null	null	null	null	null	null	999	False	False	False	False		False	False	null	null	null	null	null	null	null	null	30.27	nist_urine_pos_5_p1-a1_1_4052	123.05492:4239 124.05827:0 125.06163:0		1641	4594	2334	2529	3307	2587	2832.16628011068	1014.95425599498
967	4.926	123.05493	0.9994	221.7498	Unknown	[M+H]+		1	False	null	null	null	null	null	null	null	999	False	False	False	False		False	False	null	null	null	null	null	null	null	null	30.27	nist_urine_pos_5_p1-a1_1_4052	123.05492:652 124.05827:0 125.06163:0		95	248	134	170	65	293	167.42097345988	88.3856358810428
968	3.295	124.03838	-1	-1	Unknown	[M+H]+		0.833	True	null	null	null	null	null	null	null	999	False	False	False	False		False	False	null	null	null	null	null	null	null	null	3.84	nist_urine_pos_1_p1-a1_1_4048	124.03838:17411 125.04173:0 126.04509:0		50539	44777	36811	38217	39124	33592	40510.01953125	6123.93699912586
969	3.295	124.03838	0.5784	128.235	Unknown	[M+H]+		0.833	True	null	null	null	null	null	null	null	999	False	False	False	False		False	False	null	null	null	null	null	null	null	null	3.84	nist_urine_pos_1_p1-a1_1_4048	124.03838:822 125.04173:0 126.04509:0		223	342	49	331	252	57	208.750020980835	128.952170206043
970	3.295	124.03838	0.6064	134.4462	Unknown	[M+H]+		0.833	True	null	null	null	null	null	null	null	999	False	False	False	False		False	False	null	null	null	null	null	null	null	null	3.84	nist_urine_pos_1_p1-a1_1_4048	124.03838:5311 125.04173:0 126.04509:0	17.00127:37 45.54384:37 53.31758:37 84.0811:37 117.47386:37	3026	4041	3007	3559	3715	3338	3447.84948730469	405.065771925991
971	3.295	124.03838	0.6435	142.6602	Unknown	[M+H]+		0.833	True	null	null	null	null	null	null	null	999	False	False	False	False		False	False	null	null	null	null	null	null	null	null	3.84	nist_urine_pos_1_p1-a1_1_4048	124.03838:1299 125.04173:0 126.04509:0		518	588	500	928	529	525	598.003433227539	164.413550364699
972	2.052	124.05068	-1	-1	Unknown	[M+H]+	similar chromatogram in higher mz_605; similar chromatogram in higher mz_4001	1	True	null	null	null	null	null	null	null	999	False	False	False	False		False	False	null	null	null	null	null	null	null	null	15.59	nist_urine_pos_5_p1-a1_1_4052	124.05068:57790 125.05403:0 126.05739:0		410458	401479	382316	417794	446682	389914	408107.005208333	22923.6651510015
973	2.052	124.05068	0.5735	127.1548	Unknown	[M+H]+	similar chromatogram in higher mz_605; similar chromatogram in higher mz_4001	1	True	null	null	null	null	null	null	null	999	False	False	False	False		False	False	null	null	null	null	null	null	null	null	15.59	nist_urine_pos_5_p1-a1_1_4052	124.05068:8604 125.05403:0 126.05739:0	23.64217:46 32.08176:46 35.86119:46 38.43705:46 54.387:46 56.0134:954 67.02821:1796	8469	8556	9778	9674	11860	7262	9266.43660481771	1569.3483070744
974	2.052	124.05068	0.608	134.801	Unknown	[M+H]+	similar chromatogram in higher mz_605; similar chromatogram in higher mz_4001	1	True	null	null	null	null	null	null	null	999	False	False	False	False		False	False	null	null	null	null	null	null	null	null	15.59	nist_urine_pos_5_p1-a1_1_4052	124.05068:28381 125.05403:0 126.05739:0	42.40669:45 67.02951:1825 69.04327:745 108.09612:45	28930	26183	25275	26657	27115	25141	26550.0862630208	1395.89576290299
975	2.052	124.05068	0.6356	140.9238	Unknown	[M+H]+	similar chromatogram in higher mz_605; similar chromatogram in higher mz_4001	1	True	null	null	null	null	null	null	null	999	False	False	False	False		False	False	null	null	null	null	null	null	null	null	15.59	nist_urine_pos_5_p1-a1_1_4052	124.05068:4833 125.05403:0 126.05739:0	15.7299:65 17.13941:58 21.99107:58 24.50574:58 32.08265:58 36.72773:58 54.85792:58 67.02951:877 69.04589:1409 83.39411:58 98.85108:58 119.75667:58 122.05621:649	3258	2410	2229	2823	1644	2882	2541.07389322917	570.6624322195
976	0.803	124.05068	-1	-1	Unknown	[M+H]+	similar chromatogram in higher mz_1624; similar chromatogram in higher mz_263; similar chromatogram in higher mz_624; similar chromatogram in higher mz_1000; similar chromatogram in higher mz_4936; similar chromatogram in higher mz_1586; similar chromatogram in higher mz_1929; similar chromatogram in higher mz_5472; similar chromatogram in higher mz_3580	1	True	null	null	null	null	null	null	null	999	False	False	False	False		False	False	null	null	null	null	null	null	null	null	6.24	nist_urine_pos_5_p1-a1_1_4052	124.05068:24824 125.05403:0 126.05739:0		64849	65756	53547	68374	72267	69139	65655.486328125	6488.67204091403
977	0.803	124.05068	0.5696	126.2815	Unknown	[M+H]+	similar chromatogram in higher mz_1624; similar chromatogram in higher mz_263; similar chromatogram in higher mz_624; similar chromatogram in higher mz_1000; similar chromatogram in higher mz_4936; similar chromatogram in higher mz_1586; similar chromatogram in higher mz_1929; similar chromatogram in higher mz_5472; similar chromatogram in higher mz_3580	1	True	null	null	null	null	null	null	null	999	False	False	False	False		False	False	null	null	null	null	null	null	null	null	6.24	nist_urine_pos_5_p1-a1_1_4052	124.05068:2441 125.05403:0 126.05739:0		651	1342	581	694	1122	1068	909.60698445638	309.2447266004
978	0.803	124.05068	0.5778	128.1069	Unknown	[M+H]+	similar chromatogram in higher mz_1624; similar chromatogram in higher mz_263; similar chromatogram in higher mz_624; similar chromatogram in higher mz_1000; similar chromatogram in higher mz_4936; similar chromatogram in higher mz_1586; similar chromatogram in higher mz_1929; similar chromatogram in higher mz_5472; similar chromatogram in higher mz_3580	1	True	null	null	null	null	null	null	null	999	False	False	False	False		False	False	null	null	null	null	null	null	null	null	6.24	nist_urine_pos_5_p1-a1_1_4052	124.05068:2045 125.05403:0 126.05739:0		683	846	925	1266	787	993	916.849395751953	202.293038096778
979	0.803	124.05068	0.6296	139.5815	Unknown	[M+H]+	similar chromatogram in higher mz_1624; similar chromatogram in higher mz_263; similar chromatogram in higher mz_624; similar chromatogram in higher mz_1000; similar chromatogram in higher mz_4936; similar chromatogram in higher mz_1586; similar chromatogram in higher mz_1929; similar chromatogram in higher mz_5472; similar chromatogram in higher mz_3580	1	True	null	null	null	null	null	null	null	999	False	False	False	False		False	False	null	null	null	null	null	null	null	null	6.24	nist_urine_pos_5_p1-a1_1_4052	124.05068:6068 125.05403:0 126.05739:0	35.90654:36 71.86286:36 79.24152:36	2569	4639	3672	4633	5921	413	3641.15232340495	1936.4512440206
980	6.912	124.08581	-1	-1	Unknown	[M+H]+		1	True	null	null	null	null	null	null	null	999	False	False	False	False		False	False	null	null	null	null	null	null	null	null	5.3	nist_urine_pos_4_p1-a1_1_4051	124.08581:19999 125.08916:0 126.09252:0		81601	85014	77832	81429	70724	74913	78585.4713541667	5183.98476579963
981	6.912	124.08581	0.5348	118.5646	Unknown	[M+H]+		1	True	null	null	null	null	null	null	null	999	False	False	False	False		False	False	null	null	null	null	null	null	null	null	5.3	nist_urine_pos_4_p1-a1_1_4051	124.08581:3151 125.08916:0 126.09252:0	68.04827:312 81.04452:448 96.06722:275	2565	2706	1799	2989	2202	2804	2510.77132161458	437.575604334766
982	6.912	124.08581	0.5493	121.7883	Unknown	[M+H]+		1	True	null	null	null	null	null	null	null	999	False	False	False	False		False	False	null	null	null	null	null	null	null	null	5.3	nist_urine_pos_4_p1-a1_1_4051	124.08581:3073 125.08916:0 126.09252:0	81.0431:525	2725	2408	2587	2048	2253	2335	2392.6953531901	240.73001211264
983	6.912	124.08581	0.6183	137.0904	Unknown	[M+H]+		1	True	null	null	null	null	null	null	null	999	False	False	False	False		False	False	null	null	null	null	null	null	null	null	5.3	nist_urine_pos_4_p1-a1_1_4051	124.08581:11652 125.08916:0 126.09252:0	56.05:160 81.04452:294 81.04594:106 83.0603:166 96.07032:379	9727	8966	9253	9071	8733	8282	9005.22037760417	486.930615625853
984	7.307	124.08582	-1	-1	Unknown	[M+H]+		1	True	null	null	null	null	null	null	null	999	False	False	False	False		False	False	null	null	null	null	null	null	null	null	5.25	nist_urine_pos_1_p1-a1_1_4048	124.08582:20093 125.08917:0 126.09253:0		129638	130948	202028	142871	205306	131670	157076.779947917	36412.9055630187
985	7.307	124.08582	0.5353	118.6841	Unknown	[M+H]+		1	True	null	null	null	null	null	null	null	999	False	False	False	False		False	False	null	null	null	null	null	null	null	null	5.25	nist_urine_pos_1_p1-a1_1_4048	124.08582:4391 125.08917:0 126.09253:0	39.02204:235 56.04882:388 56.05118:163 66.03252:144 67.04113:405 69.03672:187 69.03803:168 69.04458:202 80.04804:56 80.04945:157 81.04452:149 81.04594:151 82.05289:177 93.04604:125 95.0589:447 95.06044:150 96.06722:485 97.07621:101 107.06064:211 124.08757:101	3512	3693	3809	3360	3368	4284	3670.98470052083	348.75088248082
986	7.307	124.08582	0.5492	121.7486	Unknown	[M+H]+		1	True	null	null	null	null	null	null	null	999	False	False	False	False		False	False	null	null	null	null	null	null	null	null	5.25	nist_urine_pos_1_p1-a1_1_4048	124.08582:3821 125.08917:0 126.09253:0	42.03469:139 54.03283:175 54.03399:180 56.04882:429 56.05:126 78.03315:158 81.04452:388 81.04594:156 81.04878:98 82.05146:151 82.05289:148 83.05887:158 95.06198:142 96.06722:255 96.06877:428 96.07032:141	3933	4160	4058	3982	4220	3450	3967.17549641927	275.102647599321
987	7.307	124.08582	0.6185	137.1299	Unknown	[M+H]+		1	True	null	null	null	null	null	null	null	999	False	False	False	False		False	False	null	null	null	null	null	null	null	null	5.25	nist_urine_pos_1_p1-a1_1_4048	124.08582:13628 125.08917:0 126.09253:0	96.07032:230	13469	13672	12678	11925	12174	12964	12813.6827799479	693.721962969467
988	4.821	124.08757	-1	-1	Unknown	[M+H]+	similar chromatogram in higher mz_4024; similar chromatogram in higher mz_866; similar chromatogram in higher mz_2902; similar chromatogram in higher mz_4953; similar chromatogram in higher mz_3140; similar chromatogram in higher mz_6038; similar chromatogram in higher mz_4559; similar chromatogram in higher mz_5359	1	True	null	null	null	null	null	null	null	999	False	False	False	False		False	False	null	null	null	null	null	null	null	null	11.17	nist_urine_pos_3_p1-a1_1_4050	124.08757:40618 125.09092:0 126.09428:0		135529	126463	136279	126707	132159	136532	132278.282552083	4680.86731938431
[truncated: 19,691 more rows]
