# Supplementary material for: A mass spectrum-oriented computational method for ion mobility-resolved untargeted metabolomics
Source: Nat Commun. 2023 Mar 31;14:1813. doi: 10.1038/s41467-023-37539-0 (PMC10066191; doi:10.1038/s41467-023-37539-0)
Supplement: Supplementary file 5 — Supplementary Data 2 [file 41467_2023_37539_MOESM5_ESM.zip › 02_NIST_human_urine_neg.txt]

																																				Class	1	1	1	1	1	1	NA	NA
																																				File type	Sample	Sample	Sample	Sample	Sample	Sample	NA	NA
																																				Injection order	1	2	3	4	5	6	NA	NA
																																				Batch ID	1	1	1	1	1	1	Average	Stdev
Alignment ID	Average Rt(min)	Average Mz	Average mobility	Average CCS	Metabolite name	Adduct type	Post curation result	Fill %	MS/MS assigned	Reference RT	Reference CCS	Reference m/z	Formula	Ontology	INCHIKEY	SMILES	Annotation tag (VS1.0)	RT matched	CCS matched	m/z matched	MS/MS matched	Comment	Manually modified for quantification	Manually modified for annotation	Isotope tracking parent ID	Isotope tracking weight number	Total score	RT similarity	CCS similarity	Dot product	Reverse dot product	Fragment presence %	S/N average	Spectrum reference file name	MS1 isotopic spectrum	MS/MS spectrum	nist_urine_neg_1_p1-a1_1_4095	nist_urine_neg_2_p1-a1_1_4096	nist_urine_neg_3_p1-a1_1_4097	nist_urine_neg_4_p1-a1_1_4098	nist_urine_neg_5_p1-a1_1_4099	nist_urine_neg_6_p1-a1_1_4100	1	1
0	3.465	23.88091	-1	-1	Unknown	[M-H]-		0.5	False	null	null	null	null	null	null	null	999	False	False	False	False		False	False	null	null	null	null	null	null	null	null	10.63	nist_urine_neg_4_p1-a1_1_4098	23.88091:4432 24.88426:0 25.88762:0		1.7672721862793	2310	1104	9473	1.7672721862793	18	2150.79687372843	3702.5125577748
1	3.465	23.88091	1.1994	354.0451	Unknown	[M-H]-		0.5	False	null	null	null	null	null	null	null	999	False	False	False	False		False	False	null	null	null	null	null	null	null	null	10.63	nist_urine_neg_4_p1-a1_1_4098	23.88091:2636 24.88426:0 25.88762:0		5.85323448181152	66	59	639	5.85323448181152	5.85323448181152	127.308340072632	252.722232687082
2	3.465	23.88091	1.2599	371.9186	Unknown	[M-H]-		0.5	False	null	null	null	null	null	null	null	999	False	False	False	False		False	False	null	null	null	null	null	null	null	null	10.63	nist_urine_neg_4_p1-a1_1_4098	23.88091:1796 24.88426:0 25.88762:0		1	54	66	430	0.0778932273387909	0.0778932273387909	91.7408596177896	168.272434540251
3	2.022	25.72416	-1	-1	Unknown	[M-H]-		0.5	False	null	null	null	null	null	null	null	999	False	False	False	False		False	False	null	null	null	null	null	null	null	null	6.06	nist_urine_neg_2_p1-a1_1_4096	25.72416:2420 26.72751:0 27.73087:0		880	6988	743	74.2974182128906	74.2974182128906	74.2974182128906	1435.08881632487	2749.46312009448
4	2.022	25.72416	1.2247	354.4708	Unknown	[M-H]-		0.5	False	null	null	null	null	null	null	null	999	False	False	False	False		False	False	null	null	null	null	null	null	null	null	6.06	nist_urine_neg_2_p1-a1_1_4096	25.72416:2136 26.72751:0 27.73087:0		92	514	48	4.82316474914551	4.82316474914551	4.82316474914551	108.975587844849	201.66640650672
5	0.508	33.21022	-1	-1	Unknown	[M-H]-		0.5	False	null	null	null	null	null	null	null	999	False	False	False	False		False	False	null	null	null	null	null	null	null	null	13.03	nist_urine_neg_5_p1-a1_1_4099	33.21022:3182 34.21357:0 35.21693:0		271.533471679688	3382	5399	3023	7767	2715	3714.43570963542	2632.38670099673
6	0.508	33.21022	1.1067	300.9125	Unknown	[M-H]-		0.5	False	null	null	null	null	null	null	null	999	False	False	False	False		False	False	null	null	null	null	null	null	null	null	13.03	nist_urine_neg_5_p1-a1_1_4099	33.21022:3182 34.21357:0 35.21693:0		20	52	604	2.02983837127686	761	2.02983837127686	239.630399386088	347.367362607458
7	0.539	40.11384	-1	-1	Unknown	[M-H]-		0.5	False	null	null	null	null	null	null	null	999	False	False	False	False		False	False	null	null	null	null	null	null	null	null	10.11	nist_urine_neg_1_p1-a1_1_4095	40.11384:2477 41.11719:0 42.12055:0		5297	971	3166	3751	5733	232	3191.52540842692	2231.46900026358
8	0.539	40.11384	1.1407	297.6823	Unknown	[M-H]-		0.5	False	null	null	null	null	null	null	null	999	False	False	False	False		False	False	null	null	null	null	null	null	null	null	10.11	nist_urine_neg_1_p1-a1_1_4095	40.11384:2477 41.11719:0 42.12055:0		601	56	2.6070198059082	424	653	26	293.41463470459	301.632246281241
9	0.539	43.67648	-1	-1	Unknown	[M-H]-		0.5	False	null	null	null	null	null	null	null	999	False	False	False	False		False	False	null	null	null	null	null	null	null	null	12.84	nist_urine_neg_1_p1-a1_1_4095	43.67648:3068 44.67983:0 45.68319:0		6570	2286	48.8786773681641	4367	48.8786773681641	489	2285.29148864746	2696.89208820265
10	0.539	43.67648	1.2095	310.2939	Unknown	[M-H]-		0.5	False	null	null	null	null	null	null	null	999	False	False	False	False		False	False	null	null	null	null	null	null	null	null	12.84	nist_urine_neg_1_p1-a1_1_4095	43.67648:3068 44.67983:0 45.68319:0		740	255	25.4945709228516	381	25.4945709228516	25.4945709228516	229.394393920898	297.490076059972
11	0.512	45.10605	-1	-1	Unknown	[M-H]-		0.5	False	null	null	null	null	null	null	null	999	False	False	False	False		False	False	null	null	null	null	null	null	null	null	16.47	nist_urine_neg_1_p1-a1_1_4095	45.10605:3176 46.1094:0 47.11276:0		7872	5352	438	10066	1070	1508	4384.18547058105	4005.3258423299
12	0.512	45.10605	1.3059	332.9515	Unknown	[M-H]-		0.5	False	null	null	null	null	null	null	null	999	False	False	False	False		False	False	null	null	null	null	null	null	null	null	16.47	nist_urine_neg_1_p1-a1_1_4095	45.10605:1932 46.1094:0 47.11276:0		461	56	5.59796714782715	649	104	168	239.868229548136	257.502430073382
13	0.52	58.415	-1	-1	Unknown	[M-H]-		0.667	False	null	null	null	null	null	null	null	999	False	False	False	False		False	False	null	null	null	null	null	null	null	null	36.37	nist_urine_neg_5_p1-a1_1_4099	58.415:4886 59.41835:0 60.42171:0		4715	7924	3501	5588	10448	4131	6051.18570963542	2646.94618391114
14	0.52	58.415	1.3236	322.3942	Unknown	[M-H]-		0.667	False	null	null	null	null	null	null	null	999	False	False	False	False		False	False	null	null	null	null	null	null	null	null	36.37	nist_urine_neg_5_p1-a1_1_4099	58.40777:2386 59.41112:0 60.41448:0		140	567	292	7.11281356811523	71	561	271.827726999919	246.052156003379
15	0.618	61.98897	-1	-1	Unknown	[M-H]-		1	False	null	null	null	null	null	null	null	999	False	False	False	False		False	False	null	null	null	null	null	null	null	null	31.71	nist_urine_neg_1_p1-a1_1_4095	61.98897:4487 62.99232:0 63.99568:0		20847	16953	15745	20470	9461	20056	17255.3167317708	4340.44683719155
16	0.618	61.98897	0.8026	193.6572	Unknown	[M-H]-		1	False	null	null	null	null	null	null	null	999	False	False	False	False		False	False	null	null	null	null	null	null	null	null	31.71	nist_urine_neg_1_p1-a1_1_4095	61.98897:839 62.99232:0 63.99568:0		43	71	348	35	43	3.46882705688477	89.8101940155029	128.523716886254
17	0.618	61.98897	0.859	207.2792	Unknown	[M-H]-		1	False	null	null	null	null	null	null	null	999	False	False	False	False		False	False	null	null	null	null	null	null	null	null	31.71	nist_urine_neg_1_p1-a1_1_4095	61.98897:632 62.99232:0 63.99568:0		231	56	159	27	77	228	129.811740557353	88.722871124066
18	0.618	61.98897	0.8753	211.2127	Unknown	[M-H]-		1	False	null	null	null	null	null	null	null	999	False	False	False	False		False	False	null	null	null	null	null	null	null	null	31.71	nist_urine_neg_1_p1-a1_1_4095	61.98773:913 62.99108:0 63.99444:0		129	240	56	251	56	64	132.637760162354	91.8149478257845
19	0.618	61.98897	0.952	229.7057	Unknown	[M-H]-		1	False	null	null	null	null	null	null	null	999	False	False	False	False		False	False	null	null	null	null	null	null	null	null	31.71	nist_urine_neg_1_p1-a1_1_4095	61.99021:1497 62.99356:0 63.99692:0		199	186	163	403	271	835	342.718063354492	256.28057339832
20	0.618	61.98897	0.961	231.8703	Unknown	[M-H]-		1	False	null	null	null	null	null	null	null	999	False	False	False	False		False	False	null	null	null	null	null	null	null	null	31.71	nist_urine_neg_1_p1-a1_1_4095	61.98897:747 62.99232:0 63.99568:0		286	186	191	129	270	61	187.280158996582	84.7376386062018
21	0.618	61.98897	0.9925	239.4792	Unknown	[M-H]-		1	False	null	null	null	null	null	null	null	999	False	False	False	False		False	False	null	null	null	null	null	null	null	null	31.71	nist_urine_neg_1_p1-a1_1_4095	61.99021:1088 62.99356:0 63.99692:0		121	63	104	34	269	54	107.641213734945	85.4061743917415
22	0.618	61.98897	1.0318	248.9609	Unknown	[M-H]-		1	False	null	null	null	null	null	null	null	999	False	False	False	False		False	False	null	null	null	null	null	null	null	null	31.71	nist_urine_neg_1_p1-a1_1_4095	61.99021:598 62.99356:0 63.99692:0		131	183	63	154	117	38	114.471844355265	54.716509100042
23	0.618	61.98897	1.046	252.3876	Unknown	[M-H]-		1	False	null	null	null	null	null	null	null	999	False	False	False	False		False	False	null	null	null	null	null	null	null	null	31.71	nist_urine_neg_1_p1-a1_1_4095	61.98897:880 62.99232:0 63.99568:0		57	4.28813362121582	258	285	96	43	123.199635187785	119.396816373435
24	1.802	65.99909	-1	-1	Unknown	[M-H]-	similar chromatogram in higher mz_4073; similar chromatogram in higher mz_545	0.833	True	null	null	null	null	null	null	null	999	False	False	False	False		False	False	null	null	null	null	null	null	null	null	38.36	nist_urine_neg_6_p1-a1_1_4100	65.99909:5056 67.00244:0 68.0058:0		14808	18218	14742	10358	10534	22784	15240.7389322917	4736.79093780757
25	1.802	65.99909	0.5781	138.1698	Unknown	[M-H]-	similar chromatogram in higher mz_4073; similar chromatogram in higher mz_545	0.833	True	null	null	null	null	null	null	null	999	False	False	False	False		False	False	null	null	null	null	null	null	null	null	38.36	nist_urine_neg_6_p1-a1_1_4100	65.99653:1444 66.99988:0 68.00324:0		520	365	248	380	1214	486	535.379211425781	346.330965706516
26	1.802	65.99909	0.5857	139.9774	Unknown	[M-H]-	similar chromatogram in higher mz_4073; similar chromatogram in higher mz_545	0.833	True	null	null	null	null	null	null	null	999	False	False	False	False		False	False	null	null	null	null	null	null	null	null	38.36	nist_urine_neg_6_p1-a1_1_4100	65.99781:2246 67.00116:0 68.00452:0		510	35135	701	626	1214	694	6480.19257100423	14040.1270106169
27	1.802	65.99909	0.599	143.1582	Unknown	[M-H]-	similar chromatogram in higher mz_4073; similar chromatogram in higher mz_545	0.833	True	null	null	null	null	null	null	null	999	False	False	False	False		False	False	null	null	null	null	null	null	null	null	38.36	nist_urine_neg_6_p1-a1_1_4100	65.99781:1335 67.00116:0 68.00452:0	24.99771:87 50.38537:87 59.30158:87	1072	1023	1170	946	29222	304	5622.73785909017	11565.4770255391
28	2.334	69.03282	-1	-1	Unknown	[M-H]-	similar chromatogram in higher mz_1137; similar chromatogram in higher mz_1542; similar chromatogram in higher mz_3380; similar chromatogram in higher mz_1811; similar chromatogram in higher mz_2696; similar chromatogram in higher mz_113; similar chromatogram in higher mz_1155; similar chromatogram in higher mz_1520; similar chromatogram in higher mz_1969	0.667	False	null	null	null	null	null	null	null	999	False	False	False	False		False	False	null	null	null	null	null	null	null	null	43.05	nist_urine_neg_2_p1-a1_1_4096	69.03282:7626 70.03617:0 71.03953:0		23527	20259	107	1633	10.668408203125	21133	11109.7978515625	11598.7432296737
29	2.334	69.03282	0.6266	148.7711	Unknown	[M-H]-	similar chromatogram in higher mz_1137; similar chromatogram in higher mz_1542; similar chromatogram in higher mz_3380; similar chromatogram in higher mz_1811; similar chromatogram in higher mz_2696; similar chromatogram in higher mz_113; similar chromatogram in higher mz_1155; similar chromatogram in higher mz_1520; similar chromatogram in higher mz_1969	0.667	False	null	null	null	null	null	null	null	999	False	False	False	False		False	False	null	null	null	null	null	null	null	null	43.05	nist_urine_neg_2_p1-a1_1_4096	69.03543:1734 70.03878:0 71.04214:0		105	10.5003143310547	10.5003143310547	165	10.5003143310547	447	119.471913655599	174.420604788784
30	2.334	69.03282	0.6692	158.8792	Unknown	[M-H]-	similar chromatogram in higher mz_1137; similar chromatogram in higher mz_1542; similar chromatogram in higher mz_3380; similar chromatogram in higher mz_1811; similar chromatogram in higher mz_2696; similar chromatogram in higher mz_113; similar chromatogram in higher mz_1155; similar chromatogram in higher mz_1520; similar chromatogram in higher mz_1969	0.667	False	null	null	null	null	null	null	null	999	False	False	False	False		False	False	null	null	null	null	null	null	null	null	43.05	nist_urine_neg_2_p1-a1_1_4096	69.03413:3448 70.03748:0 71.04084:0		2021	1569	21	1.33007154464722	13	1134	793.31644487381	901.147503936496
31	0.863	69.03543	-1	-1	Unknown	[M-H]-		0.667	False	null	null	null	null	null	null	null	999	False	False	False	False		False	False	null	null	null	null	null	null	null	null	30.55	nist_urine_neg_6_p1-a1_1_4100	69.03543:5567 70.03878:0 71.04214:0		14374	10192	13203	17095	12216	18908	14331.1977539063	3208.18516269242
32	0.863	69.03543	0.6576	156.1249	Unknown	[M-H]-		0.667	False	null	null	null	null	null	null	null	999	False	False	False	False		False	False	null	null	null	null	null	null	null	null	30.55	nist_urine_neg_6_p1-a1_1_4100	69.03544:2434 70.03879:0 71.04215:0		852	678	458	1097	456	832	729.031428019206	249.593300147048
33	0.863	69.03543	0.6717	159.4706	Unknown	[M-H]-		0.667	False	null	null	null	null	null	null	null	999	False	False	False	False		False	False	null	null	null	null	null	null	null	null	30.55	nist_urine_neg_6_p1-a1_1_4100	69.03544:3781 70.03879:0 71.04215:0		1945	1076	795	611	4155	241	1470.63264973958	1434.63366754073
34	0.45	70.03326	-1	-1	Unknown	[M-H]-		0.5	False	null	null	null	null	null	null	null	999	False	False	False	False		False	False	null	null	null	null	null	null	null	null	27.66	nist_urine_neg_2_p1-a1_1_4096	70.03326:3688 71.03661:0 72.03997:0		3692	8657	156	3497	3863	6	3311.95923463504	3160.47592738815
35	0.45	70.03326	0.5776	136.8594	Unknown	[M-H]-		0.5	False	null	null	null	null	null	null	null	999	False	False	False	False		False	False	null	null	null	null	null	null	null	null	27.66	nist_urine_neg_2_p1-a1_1_4096	70.03853:2340 71.04188:0 72.04524:0		439	386	110	312	743	11.0430816650391	331.739059448242	261.759592776946
36	1.828	71.01432	-1	-1	Unknown	[M-H]-	similar chromatogram in higher mz_1802; similar chromatogram in higher mz_1487; similar chromatogram in higher mz_3288; similar chromatogram in higher mz_50; similar chromatogram in higher mz_338; similar chromatogram in higher mz_1214; similar chromatogram in higher mz_1820; similar chromatogram in higher mz_2583; similar chromatogram in higher mz_3325; similar chromatogram in higher mz_4352	1	False	null	null	null	null	null	null	null	999	False	False	False	False		False	False	null	null	null	null	null	null	null	null	25.41	nist_urine_neg_3_p1-a1_1_4097	71.01432:8109 72.01767:0 73.02103:0		21284	11687	27017	2786	2104	23758	14772.7517903646	10832.8557727099
37	1.828	71.01432	0.5612	132.6999	Unknown	[M-H]-	similar chromatogram in higher mz_1802; similar chromatogram in higher mz_1487; similar chromatogram in higher mz_3288; similar chromatogram in higher mz_50; similar chromatogram in higher mz_338; similar chromatogram in higher mz_1214; similar chromatogram in higher mz_1820; similar chromatogram in higher mz_2583; similar chromatogram in higher mz_3325; similar chromatogram in higher mz_4352	1	False	null	null	null	null	null	null	null	999	False	False	False	False		False	False	null	null	null	null	null	null	null	null	25.41	nist_urine_neg_3_p1-a1_1_4097	71.01565:586 72.019:0 73.02236:0		116	101	10.0886306762695	10.0886306762695	217	10.0886306762695	72.317434946696	88.7019593236303
38	1.828	71.01432	0.6592	155.8757	Unknown	[M-H]-	similar chromatogram in higher mz_1802; similar chromatogram in higher mz_1487; similar chromatogram in higher mz_3288; similar chromatogram in higher mz_50; similar chromatogram in higher mz_338; similar chromatogram in higher mz_1214; similar chromatogram in higher mz_1820; similar chromatogram in higher mz_2583; similar chromatogram in higher mz_3325; similar chromatogram in higher mz_4352	1	False	null	null	null	null	null	null	null	999	False	False	False	False		False	False	null	null	null	null	null	null	null	null	25.41	nist_urine_neg_3_p1-a1_1_4097	71.01432:3657 72.01767:0 73.02103:0		629	386	1001	4.13157501220703	41	788	474.322664896647	404.974108243754
39	1.828	71.01432	0.6716	158.8114	Unknown	[M-H]-	similar chromatogram in higher mz_1802; similar chromatogram in higher mz_1487; similar chromatogram in higher mz_3288; similar chromatogram in higher mz_50; similar chromatogram in higher mz_338; similar chromatogram in higher mz_1214; similar chromatogram in higher mz_1820; similar chromatogram in higher mz_2583; similar chromatogram in higher mz_3325; similar chromatogram in higher mz_4352	1	False	null	null	null	null	null	null	null	999	False	False	False	False		False	False	null	null	null	null	null	null	null	null	25.41	nist_urine_neg_3_p1-a1_1_4097	71.01432:4467 72.01767:0 73.02103:0		776	1306	1794	5.96484336853027	60	2518	1075.72439511617	992.796113601808
40	1.828	71.01432	0.7027	166.1701	Unknown	[M-H]-	similar chromatogram in higher mz_1802; similar chromatogram in higher mz_1487; similar chromatogram in higher mz_3288; similar chromatogram in higher mz_50; similar chromatogram in higher mz_338; similar chromatogram in higher mz_1214; similar chromatogram in higher mz_1820; similar chromatogram in higher mz_2583; similar chromatogram in higher mz_3325; similar chromatogram in higher mz_4352	1	False	null	null	null	null	null	null	null	999	False	False	False	False		False	False	null	null	null	null	null	null	null	null	25.41	nist_urine_neg_3_p1-a1_1_4097	71.01432:942 72.01767:0 73.02103:0		15.3295608520508	15.3295608520508	157	153	219	241	128.297508239746	105.109805726807
41	4.929	71.01432	-1	-1	Unknown	[M-H]-	similar chromatogram in higher mz_3486; similar chromatogram in higher mz_92; similar chromatogram in higher mz_1914; similar chromatogram in higher mz_127; similar chromatogram in higher mz_3523; similar chromatogram in higher mz_2284; similar chromatogram in higher mz_2287; similar chromatogram in higher mz_2298	1	False	null	null	null	null	null	null	null	999	False	False	False	False		False	False	null	null	null	null	null	null	null	null	21.46	nist_urine_neg_4_p1-a1_1_4098	71.01432:4600 72.01767:0 73.02103:0		14999	11673	9939	16321	12806	10210	12657.9034830729	2580.1013663929
42	4.929	71.01432	0.6239	147.5432	Unknown	[M-H]-	similar chromatogram in higher mz_3486; similar chromatogram in higher mz_92; similar chromatogram in higher mz_1914; similar chromatogram in higher mz_127; similar chromatogram in higher mz_3523; similar chromatogram in higher mz_2284; similar chromatogram in higher mz_2287; similar chromatogram in higher mz_2298	1	False	null	null	null	null	null	null	null	999	False	False	False	False		False	False	null	null	null	null	null	null	null	null	21.46	nist_urine_neg_4_p1-a1_1_4098	71.01565:1214 72.019:0 73.02236:0		797	839	485	464	617	69	545.072175343831	279.904208422803
43	4.929	71.01432	0.8525	201.5909	Unknown	[M-H]-	similar chromatogram in higher mz_3486; similar chromatogram in higher mz_92; similar chromatogram in higher mz_1914; similar chromatogram in higher mz_127; similar chromatogram in higher mz_3523; similar chromatogram in higher mz_2284; similar chromatogram in higher mz_2287; similar chromatogram in higher mz_2298	1	False	null	null	null	null	null	null	null	999	False	False	False	False		False	False	null	null	null	null	null	null	null	null	21.46	nist_urine_neg_4_p1-a1_1_4098	71.01166:351 72.01501:0 73.01837:0		59	75	5	25	159	89	68.6909678777059	54.1389320545848
44	4.929	71.01432	0.8672	205.0565	Unknown	[M-H]-	similar chromatogram in higher mz_3486; similar chromatogram in higher mz_92; similar chromatogram in higher mz_1914; similar chromatogram in higher mz_127; similar chromatogram in higher mz_3523; similar chromatogram in higher mz_2284; similar chromatogram in higher mz_2287; similar chromatogram in higher mz_2298	1	False	null	null	null	null	null	null	null	999	False	False	False	False		False	False	null	null	null	null	null	null	null	null	21.46	nist_urine_neg_4_p1-a1_1_4098	71.01432:662 72.01767:0 73.02103:0		311	210	502	244	340	179	297.814664204915	116.962116982893
45	4.929	71.01432	0.8875	209.8734	Unknown	[M-H]-	similar chromatogram in higher mz_3486; similar chromatogram in higher mz_92; similar chromatogram in higher mz_1914; similar chromatogram in higher mz_127; similar chromatogram in higher mz_3523; similar chromatogram in higher mz_2284; similar chromatogram in higher mz_2287; similar chromatogram in higher mz_2298	1	False	null	null	null	null	null	null	null	999	False	False	False	False		False	False	null	null	null	null	null	null	null	null	21.46	nist_urine_neg_4_p1-a1_1_4098	71.01432:631 72.01767:0 73.02103:0		100	154	58	187	96	35	104.950327555339	57.3404346698239
46	1.679	71.01432	-1	-1	Unknown	[M-H]-		0.5	False	null	null	null	null	null	null	null	999	False	False	False	False		False	False	null	null	null	null	null	null	null	null	8.19	nist_urine_neg_3_p1-a1_1_4097	71.01432:1816 72.01767:0 73.02103:0		6611	6761	5372	4303	2217	6640	5317.34895833333	1797.14694747635
47	1.679	71.01432	0.676	159.8607	Unknown	[M-H]-		0.5	False	null	null	null	null	null	null	null	999	False	False	False	False		False	False	null	null	null	null	null	null	null	null	8.19	nist_urine_neg_3_p1-a1_1_4097	71.01565:266 72.019:0 73.02236:0		39	87	95	15	63	80	63.1815067927043	30.9775714831932
48	1.679	71.01432	0.8152	192.7771	Unknown	[M-H]-		0.5	False	null	null	null	null	null	null	null	999	False	False	False	False		False	False	null	null	null	null	null	null	null	null	8.19	nist_urine_neg_3_p1-a1_1_4097	71.01565:796 72.019:0 73.02236:0		177	415	185	133	1955	1019	647.46422068278	721.398356491042
49	3.24	72.04636	-1	-1	Unknown	[M-H]-	similar chromatogram in higher mz_1827	0.667	False	null	null	null	null	null	null	null	999	False	False	False	False		False	False	null	null	null	null	null	null	null	null	5.78	nist_urine_neg_5_p1-a1_1_4099	72.04636:733 73.04971:0 74.05307:0		2490	2246	2838	3302	3417	2480	2795.47102864583	477.272802714887
50	3.24	72.04636	0.6611	156.0228	Unknown	[M-H]-	similar chromatogram in higher mz_1827	0.667	False	null	null	null	null	null	null	null	999	False	False	False	False		False	False	null	null	null	null	null	null	null	null	5.78	nist_urine_neg_5_p1-a1_1_4099	72.04636:617 73.04971:0 74.05307:0		248	372	326	709	332	432	403.149576822917	161.480694948746
51	7.319	72.99288	-1	-1	Unknown	[M-H]-	similar chromatogram in higher mz_602	0.833	False	null	null	null	null	null	null	null	999	False	False	False	False		False	False	null	null	null	null	null	null	null	null	6.81	nist_urine_neg_4_p1-a1_1_4098	72.99288:1088 73.99623:0 74.99959:0		3654	4274	3435	4647	4079	4504	4098.72281901042	476.314423682166
52	7.319	72.99288	0.602	141.8197	Unknown	[M-H]-	similar chromatogram in higher mz_602	0.833	False	null	null	null	null	null	null	null	999	False	False	False	False		False	False	null	null	null	null	null	null	null	null	6.81	nist_urine_neg_4_p1-a1_1_4098	72.99423:336 73.99758:0 75.00094:0		153	443	645	450	1082	473	541.144900004069	308.618950725514
53	3.885	72.99423	-1	-1	Unknown	[M-H]-	similar chromatogram in higher mz_2283; similar chromatogram in higher mz_650; similar chromatogram in higher mz_1606	0.667	False	null	null	null	null	null	null	null	999	False	False	False	False		False	False	null	null	null	null	null	null	null	null	11.7	nist_urine_neg_2_p1-a1_1_4096	72.99423:2404 73.99758:0 75.00094:0		4583	7423	5057	702	50	4110	3654.2064444224	2791.19041679489
54	3.885	72.99423	0.6463	152.2467	Unknown	[M-H]-	similar chromatogram in higher mz_2283; similar chromatogram in higher mz_650; similar chromatogram in higher mz_1606	0.667	False	null	null	null	null	null	null	null	999	False	False	False	False		False	False	null	null	null	null	null	null	null	null	11.7	nist_urine_neg_2_p1-a1_1_4096	72.99153:562 73.99488:0 74.99824:0		146	141	102	17	7	154	94.537712097168	66.5651657664689
55	3.885	72.99423	0.8739	205.8658	Unknown	[M-H]-	similar chromatogram in higher mz_2283; similar chromatogram in higher mz_650; similar chromatogram in higher mz_1606	0.667	False	null	null	null	null	null	null	null	999	False	False	False	False		False	False	null	null	null	null	null	null	null	null	11.7	nist_urine_neg_2_p1-a1_1_4096	72.99288:321 73.99623:0 74.99959:0		107	73	115	15	28	115	75.3531532287598	44.9432788402522
56	3.885	72.99423	1.0239	241.1929	Unknown	[M-H]-	similar chromatogram in higher mz_2283; similar chromatogram in higher mz_650; similar chromatogram in higher mz_1606	0.667	False	null	null	null	null	null	null	null	999	False	False	False	False		False	False	null	null	null	null	null	null	null	null	11.7	nist_urine_neg_2_p1-a1_1_4096	72.99288:361 73.99623:0 74.99959:0		46	8	93	13	9	53	37.0770978927612	33.5272537175032
57	1.063	73.02925	-1	-1	Unknown	[M-H]-		0.667	False	null	null	null	null	null	null	null	999	False	False	False	False		False	False	null	null	null	null	null	null	null	null	22.28	nist_urine_neg_1_p1-a1_1_4095	73.02925:4221 74.0326:0 75.03596:0		17752	9803	843	436	3977	17189	8333.43130493164	7832.5884788353
58	1.063	73.02925	0.6624	156.0228	Unknown	[M-H]-		0.667	False	null	null	null	null	null	null	null	999	False	False	False	False		False	False	null	null	null	null	null	null	null	null	22.28	nist_urine_neg_1_p1-a1_1_4095	73.0306:3631 74.03395:0 75.03731:0		1588	1222	235	177	70	2029	887.002760569255	837.337988823181
59	5.017	73.02925	-1	-1	Unknown	[M-H]-	similar chromatogram in higher mz_344; similar chromatogram in higher mz_59; similar chromatogram in higher mz_92; similar chromatogram in higher mz_129; similar chromatogram in higher mz_173; similar chromatogram in higher mz_189; similar chromatogram in higher mz_252; similar chromatogram in higher mz_313; similar chromatogram in higher mz_630; similar chromatogram in higher mz_691; similar chr…	0.5	False	null	null	null	null	null	null	null	999	False	False	False	False		False	False	null	null	null	null	null	null	null	null	14.19	nist_urine_neg_1_p1-a1_1_4095	73.02925:3098 74.0326:0 75.03596:0		8950	59	75	3208	7886	293	3411.78240521749	4070.47383833509
60	5.017	73.02925	0.6149	144.8335	Unknown	[M-H]-	similar chromatogram in higher mz_344; similar chromatogram in higher mz_59; similar chromatogram in higher mz_92; similar chromatogram in higher mz_129; similar chromatogram in higher mz_173; similar chromatogram in higher mz_189; similar chromatogram in higher mz_252; similar chromatogram in higher mz_313; similar chromatogram in higher mz_630; similar chromatogram in higher mz_691; similar chr…	0.5	False	null	null	null	null	null	null	null	999	False	False	False	False		False	False	null	null	null	null	null	null	null	null	14.19	nist_urine_neg_1_p1-a1_1_4095	73.02925:1183 74.0326:0 75.03596:0		756	55	4	286	491	30	270.501138965289	303.424404750468
61	0.968	73.0306	-1	-1	Unknown	[M-H]-		0.667	False	null	null	null	null	null	null	null	999	False	False	False	False		False	False	null	null	null	null	null	null	null	null	34.16	nist_urine_neg_6_p1-a1_1_4100	73.0306:5935 74.03395:0 75.03731:0		697	11460	1386	17027	3977	19450	8999.45508829753	8146.42557217825
62	0.968	73.0306	0.6455	152.0467	Unknown	[M-H]-		0.667	False	null	null	null	null	null	null	null	999	False	False	False	False		False	False	null	null	null	null	null	null	null	null	34.16	nist_urine_neg_6_p1-a1_1_4100	73.0306:1993 74.03395:0 75.03731:0		69	116	60	475	23	547	215.040200869242	232.163200202285
63	0.968	73.0306	0.6658	156.8209	Unknown	[M-H]-		0.667	False	null	null	null	null	null	null	null	999	False	False	False	False		False	False	null	null	null	null	null	null	null	null	34.16	nist_urine_neg_6_p1-a1_1_4100	73.0306:3018 74.03395:0 75.03731:0		1105	781	963	1084	697	1191	970.246714274089	195.140807400961
64	0.968	73.0306	0.6799	160.154	Unknown	[M-H]-		0.667	False	null	null	null	null	null	null	null	999	False	False	False	False		False	False	null	null	null	null	null	null	null	null	34.16	nist_urine_neg_6_p1-a1_1_4100	73.0306:1251 74.03395:0 75.03731:0		85	234	39	424	201	229	201.954452514648	134.859942349325
65	3.079	74.02558	-1	-1	Unknown	[M-H]-		1	False	null	null	null	null	null	null	null	999	False	False	False	False		False	False	null	null	null	null	null	null	null	null	10.05	nist_urine_neg_6_p1-a1_1_4100	74.02558:1790 75.02893:0 76.03229:0		9100	8085	7727	7580	9384	9440	8552.73860677083	851.736323497333
66	3.079	74.02558	0.7044	165.6087	Unknown	[M-H]-		1	False	null	null	null	null	null	null	null	999	False	False	False	False		False	False	null	null	null	null	null	null	null	null	10.05	nist_urine_neg_6_p1-a1_1_4100	74.02558:525 75.02893:0 76.03229:0		298	270	299	252	363	279	293.485850016276	38.3321901737015
67	3.079	74.02558	0.7549	177.4741	Unknown	[M-H]-		1	False	null	null	null	null	null	null	null	999	False	False	False	False		False	False	null	null	null	null	null	null	null	null	10.05	nist_urine_neg_6_p1-a1_1_4100	74.02558:732 75.02893:0 76.03229:0		557	501	77	620	472	675	483.610033671061	212.80137928053
68	6.118	75.00954	-1	-1	Unknown	[M-H]-	similar chromatogram in higher mz_1351; similar chromatogram in higher mz_256; similar chromatogram in higher mz_474; similar chromatogram in higher mz_842; similar chromatogram in higher mz_2618; similar chromatogram in higher mz_931	1	False	null	null	null	null	null	null	null	999	False	False	False	False		False	False	null	null	null	null	null	null	null	null	17.87	nist_urine_neg_5_p1-a1_1_4099	75.00954:3591 76.01289:0 77.01625:0		15403	14616	15414	16427	17646	14689	15699.0903320313	1155.97860659117
69	6.118	75.00954	0.6279	147.3527	Unknown	[M-H]-	similar chromatogram in higher mz_1351; similar chromatogram in higher mz_256; similar chromatogram in higher mz_474; similar chromatogram in higher mz_842; similar chromatogram in higher mz_2618; similar chromatogram in higher mz_931	1	False	null	null	null	null	null	null	null	999	False	False	False	False		False	False	null	null	null	null	null	null	null	null	17.87	nist_urine_neg_5_p1-a1_1_4099	75.00955:1832 76.0129:0 77.01626:0		1822	1680	1893	1807	1957	1628	1797.83044433594	124.579178438526
70	4.702	75.00954	-1	-1	Unknown	[M-H]-		0.667	False	null	null	null	null	null	null	null	999	False	False	False	False		False	False	null	null	null	null	null	null	null	null	10.76	nist_urine_neg_6_p1-a1_1_4100	75.00954:2244 76.01289:0 77.01625:0		9404	12483	14504	9316	14052	9348	11517.9381510417	2461.36881524567
71	4.702	75.00954	0.6114	143.4814	Unknown	[M-H]-		0.667	False	null	null	null	null	null	null	null	999	False	False	False	False		False	False	null	null	null	null	null	null	null	null	10.76	nist_urine_neg_6_p1-a1_1_4100	75.00954:1404 76.01289:0 77.01625:0		1317	1491	1842	1048	1358	1271	1387.73508707682	265.453785496253
72	2.243	75.00954	-1	-1	Unknown	[M-H]-		0.5	False	null	null	null	null	null	null	null	999	False	False	False	False		False	False	null	null	null	null	null	null	null	null	8.7	nist_urine_neg_1_p1-a1_1_4095	75.00954:2390 76.01289:0 77.01625:0		8814	1011	909	3954	260	3645	3098.71192423503	3190.75914239947
73	2.243	75.00954	0.6599	154.8645	Unknown	[M-H]-		0.5	False	null	null	null	null	null	null	null	999	False	False	False	False		False	False	null	null	null	null	null	null	null	null	8.7	nist_urine_neg_1_p1-a1_1_4095	75.01091:625 76.01426:0 77.01762:0		165	7	3	59	6	163	67.1427685419718	77.5781514207504
74	3.535	75.00955	-1	-1	Unknown	[M-H]-	similar chromatogram in higher mz_2281; similar chromatogram in higher mz_630; similar chromatogram in higher mz_127; similar chromatogram in higher mz_129; similar chromatogram in higher mz_173; similar chromatogram in higher mz_177; similar chromatogram in higher mz_180; similar chromatogram in higher mz_189; similar chromatogram in higher mz_313; similar chromatogram in higher mz_362; similar …	1	False	null	null	null	null	null	null	null	999	False	False	False	False		False	False	null	null	null	null	null	null	null	null	29.58	nist_urine_neg_3_p1-a1_1_4097	75.00955:8556 76.0129:0 77.01626:0		29909	29777	32378	3954	29239	3645	21483.6520182292	13741.1139250347
75	3.535	75.00955	0.5623	131.9508	Unknown	[M-H]-	similar chromatogram in higher mz_2281; similar chromatogram in higher mz_630; similar chromatogram in higher mz_127; similar chromatogram in higher mz_129; similar chromatogram in higher mz_173; similar chromatogram in higher mz_177; similar chromatogram in higher mz_180; similar chromatogram in higher mz_189; similar chromatogram in higher mz_313; similar chromatogram in higher mz_362; similar …	1	False	null	null	null	null	null	null	null	999	False	False	False	False		False	False	null	null	null	null	null	null	null	null	29.58	nist_urine_neg_3_p1-a1_1_4097	75.00818:276 76.01153:0 77.01489:0		82	80	51	90	0.668784999847412	7	51.5599815050761	39.7017727590356
76	3.535	75.00955	0.5884	138.083	Unknown	[M-H]-	similar chromatogram in higher mz_2281; similar chromatogram in higher mz_630; similar chromatogram in higher mz_127; similar chromatogram in higher mz_129; similar chromatogram in higher mz_173; similar chromatogram in higher mz_177; similar chromatogram in higher mz_180; similar chromatogram in higher mz_189; similar chromatogram in higher mz_313; similar chromatogram in higher mz_362; similar …	1	False	null	null	null	null	null	null	null	999	False	False	False	False		False	False	null	null	null	null	null	null	null	null	29.58	nist_urine_neg_3_p1-a1_1_4097	75.00954:516 76.01289:0 77.01625:0		382	329	476	375	428	285	378.983088175456	68.0692374310999
77	3.535	75.00955	0.6159	144.5335	Unknown	[M-H]-	similar chromatogram in higher mz_2281; similar chromatogram in higher mz_630; similar chromatogram in higher mz_127; similar chromatogram in higher mz_129; similar chromatogram in higher mz_173; similar chromatogram in higher mz_177; similar chromatogram in higher mz_180; similar chromatogram in higher mz_189; similar chromatogram in higher mz_313; similar chromatogram in higher mz_362; similar …	1	False	null	null	null	null	null	null	null	999	False	False	False	False		False	False	null	null	null	null	null	null	null	null	29.58	nist_urine_neg_3_p1-a1_1_4097	75.00818:406 76.01153:0 77.01489:0		169	77	186	335	292	296	225.771708170573	98.3000598043134
78	3.535	75.00955	0.7014	164.6013	Unknown	[M-H]-	similar chromatogram in higher mz_2281; similar chromatogram in higher mz_630; similar chromatogram in higher mz_127; similar chromatogram in higher mz_129; similar chromatogram in higher mz_173; similar chromatogram in higher mz_177; similar chromatogram in higher mz_180; similar chromatogram in higher mz_189; similar chromatogram in higher mz_313; similar chromatogram in higher mz_362; similar …	1	False	null	null	null	null	null	null	null	999	False	False	False	False		False	False	null	null	null	null	null	null	null	null	29.58	nist_urine_neg_3_p1-a1_1_4097	75.00955:1086 76.0129:0 77.01626:0		17	76	301	224	20	64	116.941092173258	117.85664191156
79	3.535	75.00955	0.8208	192.615	Unknown	[M-H]-	similar chromatogram in higher mz_2281; similar chromatogram in higher mz_630; similar chromatogram in higher mz_127; similar chromatogram in higher mz_129; similar chromatogram in higher mz_173; similar chromatogram in higher mz_177; similar chromatogram in higher mz_180; similar chromatogram in higher mz_189; similar chromatogram in higher mz_313; similar chromatogram in higher mz_362; similar …	1	False	null	null	null	null	null	null	null	999	False	False	False	False		False	False	null	null	null	null	null	null	null	null	29.58	nist_urine_neg_3_p1-a1_1_4097	75.00954:532 76.01289:0 77.01625:0		12	99	83	7	149	93	73.8951768875122	54.5907319322629
80	3.535	75.00955	0.8689	203.915	Unknown	[M-H]-	similar chromatogram in higher mz_2281; similar chromatogram in higher mz_630; similar chromatogram in higher mz_127; similar chromatogram in higher mz_129; similar chromatogram in higher mz_173; similar chromatogram in higher mz_177; similar chromatogram in higher mz_180; similar chromatogram in higher mz_189; similar chromatogram in higher mz_313; similar chromatogram in higher mz_362; similar …	1	False	null	null	null	null	null	null	null	999	False	False	False	False		False	False	null	null	null	null	null	null	null	null	29.58	nist_urine_neg_3_p1-a1_1_4097	75.00955:2189 76.0129:0 77.01626:0		631	124	2190	106	1427	1593	1011.87063217163	854.714694063969
81	3.535	75.00955	0.8821	207.0127	Unknown	[M-H]-	similar chromatogram in higher mz_2281; similar chromatogram in higher mz_630; similar chromatogram in higher mz_127; similar chromatogram in higher mz_129; similar chromatogram in higher mz_173; similar chromatogram in higher mz_177; similar chromatogram in higher mz_180; similar chromatogram in higher mz_189; similar chromatogram in higher mz_313; similar chromatogram in higher mz_362; similar …	1	False	null	null	null	null	null	null	null	999	False	False	False	False		False	False	null	null	null	null	null	null	null	null	29.58	nist_urine_neg_3_p1-a1_1_4097	75.00954:2082 76.01289:0 77.01625:0		880	1988	740	156	50	878	782.02126121521	692.995500528172
82	5.719	75.00955	-1	-1	Unknown	[M-H]-		0.667	False	null	null	null	null	null	null	null	999	False	False	False	False		False	False	null	null	null	null	null	null	null	null	13.96	nist_urine_neg_3_p1-a1_1_4097	75.00955:4032 76.0129:0 77.01626:0		18943	21404	24643	28638	25956	18444	23004.5862630208	4074.11767050904
83	5.719	75.00955	0.5868	137.7029	Unknown	[M-H]-		0.667	False	null	null	null	null	null	null	null	999	False	False	False	False		False	False	null	null	null	null	null	null	null	null	13.96	nist_urine_neg_3_p1-a1_1_4097	75.00955:969 76.0129:0 77.01626:0		1137	976	886	847	909	500	875.760192871094	210.426347803421
84	5.719	75.00955	0.6293	147.6891	Unknown	[M-H]-		0.667	False	null	null	null	null	null	null	null	999	False	False	False	False		False	False	null	null	null	null	null	null	null	null	13.96	nist_urine_neg_3_p1-a1_1_4097	75.00955:3301 76.0129:0 77.01626:0		3795	3766	3054	2838	2750	2655	3142.96370442708	511.417876130534
85	5.644	75.00955	-1	-1	Unknown	[M-H]-		0.667	False	null	null	null	null	null	null	null	999	False	False	False	False		False	False	null	null	null	null	null	null	null	null	15.64	nist_urine_neg_3_p1-a1_1_4097	75.00955:3112 76.0129:0 77.01626:0		9639	10218	11741	12537	9860	10344	10722.9635416667	1153.05967370417
86	5.644	75.00955	0.5869	137.7452	Unknown	[M-H]-		0.667	False	null	null	null	null	null	null	null	999	False	False	False	False		False	False	null	null	null	null	null	null	null	null	15.64	nist_urine_neg_3_p1-a1_1_4097	75.00955:715 76.0129:0 77.01626:0		530	706	543	583	998	565	654.268778483073	179.905070820146
87	5.644	75.00955	0.6297	147.7731	Unknown	[M-H]-		0.667	False	null	null	null	null	null	null	null	999	False	False	False	False		False	False	null	null	null	null	null	null	null	null	15.64	nist_urine_neg_3_p1-a1_1_4097	75.00818:1910 76.01153:0 77.01489:0		2006	3667	2275	2193	3532	2256	2654.77414957682	738.893796516143
88	1.257	75.01228	-1	-1	Unknown	[M-H]-		0.667	False	null	null	null	null	null	null	null	999	False	False	False	False		False	False	null	null	null	null	null	null	null	null	8.95	nist_urine_neg_3_p1-a1_1_4097	75.01228:2452 76.01563:0 77.01899:0		1904	8465	9870	3954	190.421899414063	3645	4639.71179199219	3806.732891795
89	1.257	75.01228	0.6738	158.128	Unknown	[M-H]-		0.667	False	null	null	null	null	null	null	null	999	False	False	False	False		False	False	null	null	null	null	null	null	null	null	8.95	nist_urine_neg_3_p1-a1_1_4097	75.01091:1121 76.01426:0 77.01762:0		22	39	121	236	2.15816822052002	322	123.374747276306	130.448589464304
90	0.897	76.9693	-1	-1	Unknown	[M-H]-		0.667	False	null	null	null	null	null	null	null	999	False	False	False	False		False	False	null	null	null	null	null	null	null	null	5.23	nist_urine_neg_3_p1-a1_1_4097	76.9693:1485 77.97265:0 78.97601:0		3646	2557	3651	27	720	829	1905.1041469574	1586.88431446035
91	0.897	76.9693	0.5781	135.2039	Unknown	[M-H]-		0.667	False	null	null	null	null	null	null	null	999	False	False	False	False		False	False	null	null	null	null	null	null	null	null	5.23	nist_urine_neg_3_p1-a1_1_4097	76.9693:308 77.97265:0 78.97601:0		80	271	88	140	57	110	124.173347473145	77.086239872723
92	0.897	76.9693	0.6441	150.6322	Unknown	[M-H]-		0.667	False	null	null	null	null	null	null	null	999	False	False	False	False		False	False	null	null	null	null	null	null	null	null	5.23	nist_urine_neg_3_p1-a1_1_4097	76.9693:659 77.97265:0 78.97601:0		136	1.08867645263672	208	1.08867645263672	74	11	71.3479436238607	85.606417993517
93	3.165	77.03985	-1	-1	Unknown	[M-H]-	similar chromatogram in higher mz_2237	1	False	null	null	null	null	null	null	null	999	False	False	False	False		False	False	null	null	null	null	null	null	null	null	28.54	nist_urine_neg_5_p1-a1_1_4099	77.03985:3078 78.0432:0 79.04656:0		8910	8751	10083	8295	11013	9741	9465.59375	1003.99667158468
94	3.165	77.03985	0.58	135.6257	Unknown	[M-H]-	similar chromatogram in higher mz_2237	1	False	null	null	null	null	null	null	null	999	False	False	False	False		False	False	null	null	null	null	null	null	null	null	28.54	nist_urine_neg_5_p1-a1_1_4099	77.03985:230 78.0432:0 79.04656:0		201	88	115	179	177	174	155.583788553874	43.7729449666819
95	3.165	77.03985	0.6624	154.8928	Unknown	[M-H]-	similar chromatogram in higher mz_2237	1	False	null	null	null	null	null	null	null	999	False	False	False	False		False	False	null	null	null	null	null	null	null	null	28.54	nist_urine_neg_5_p1-a1_1_4099	77.03985:906 78.0432:0 79.04656:0		806	818	526	721	679	952	750.184356689453	144.693548064113
96	1.398	77.03985	-1	-1	Unknown	[M-H]-	similar chromatogram in higher mz_3599	0.667	False	null	null	null	null	null	null	null	999	False	False	False	False		False	False	null	null	null	null	null	null	null	null	7.75	nist_urine_neg_1_p1-a1_1_4095	77.03985:2059 78.0432:0 79.04656:0		6972	1535	454	2850	1465	281	2259.58475240072	2485.41030380048
97	1.398	77.03985	0.5337	124.7986	Unknown	[M-H]-	similar chromatogram in higher mz_3599	0.667	False	null	null	null	null	null	null	null	999	False	False	False	False		False	False	null	null	null	null	null	null	null	null	7.75	nist_urine_neg_1_p1-a1_1_4095	77.03985:1750 78.0432:0 79.04656:0		547	2.61263008117676	26	555	218	2.61263008117676	224.387703577677	265.817690072184
98	1.398	77.03985	0.6471	151.3218	Unknown	[M-H]-	similar chromatogram in higher mz_3599	0.667	False	null	null	null	null	null	null	null	999	False	False	False	False		False	False	null	null	null	null	null	null	null	null	7.75	nist_urine_neg_1_p1-a1_1_4095	77.03985:1346 78.0432:0 79.04656:0		315	173	5.92046661376953	146	346	59	173.336029052734	137.017399488033
99	1.398	77.03985	0.6731	157.3943	Unknown	[M-H]-	similar chromatogram in higher mz_3599	0.667	False	null	null	null	null	null	null	null	999	False	False	False	False		False	False	null	null	null	null	null	null	null	null	7.75	nist_urine_neg_1_p1-a1_1_4095	77.04401:1485 78.04736:0 79.05072:0		209	63	26	544	167	21	171.730934143066	197.916330705214
100	1.398	77.03985	0.7262	169.8243	Unknown	[M-H]-	similar chromatogram in higher mz_3599	0.667	False	null	null	null	null	null	null	null	999	False	False	False	False		False	False	null	null	null	null	null	null	null	null	7.75	nist_urine_neg_1_p1-a1_1_4095	77.03985:1048 78.0432:0 79.04656:0		268	12	1.04077301025391	110	247	10	108.016438802083	122.802670032128
101	0.437	77.96561	-1	-1	Unknown	[M-H]-		0.667	False	null	null	null	null	null	null	null	999	False	False	False	False		False	False	null	null	null	null	null	null	null	null	101.58	nist_urine_neg_4_p1-a1_1_4098	77.96561:10253 78.96896:0 79.97232:0		6362	25406	14291	42605	12379	17339	19730.2138671875	12833.5735730115
102	0.437	77.96561	0.5796	135.3097	Unknown	[M-H]-		0.667	False	null	null	null	null	null	null	null	999	False	False	False	False		False	False	null	null	null	null	null	null	null	null	101.58	nist_urine_neg_4_p1-a1_1_4098	77.9684:11713 78.97175:0 79.97511:0		7183	7210	4129	1085	8273	4068	5324.64001464844	2708.8507086653
103	0.489	77.967	-1	-1	Unknown	[M-H]-	similar chromatogram in higher mz_949; similar chromatogram in higher mz_2909	0.5	False	null	null	null	null	null	null	null	999	False	False	False	False		False	False	null	null	null	null	null	null	null	null	75.15	nist_urine_neg_3_p1-a1_1_4097	77.967:12098 78.97035:0 79.97371:0		31324	37259	36124	42605	22958	20966	31872.40625	8496.98513343411
104	0.489	77.967	0.577	134.7207	Unknown	[M-H]-	similar chromatogram in higher mz_949; similar chromatogram in higher mz_2909	0.5	False	null	null	null	null	null	null	null	999	False	False	False	False		False	False	null	null	null	null	null	null	null	null	75.15	nist_urine_neg_3_p1-a1_1_4097	77.96561:12376 78.96896:0 79.97232:0		3316	29022	7845	22023	6209	18712	14521.2041829427	10230.7439345391
105	0.945	78.9179	-1	-1	Unknown	[M-H]-		1	False	null	null	null	null	null	null	null	999	False	False	False	False		False	False	null	null	null	null	null	null	null	null	36.56	nist_urine_neg_2_p1-a1_1_4096	78.9179:12677 79.92125:0 80.92461:0		91713	99063	95549	98954	90215	94329	94970.3671875	3649.24845840308
106	0.945	78.9179	0.7533	175.5868	Unknown	[M-H]-		1	False	null	null	null	null	null	null	null	999	False	False	False	False		False	False	null	null	null	null	null	null	null	null	36.56	nist_urine_neg_2_p1-a1_1_4096	78.9193:1416 79.92265:0 80.92601:0		555	404	240	103	226	90	269.534862518311	180.064479097306
107	0.945	78.9179	0.852	198.5928	Unknown	[M-H]-		1	False	null	null	null	null	null	null	null	999	False	False	False	False		False	False	null	null	null	null	null	null	null	null	36.56	nist_urine_neg_2_p1-a1_1_4096	78.9193:5309 79.92265:0 80.92601:0		5594	6131	5846	6295	5989	6858	6118.85115559896	434.710699468904
108	9.705	78.95992	-1	-1	Unknown	[M-H]-		0.667	True	null	null	null	null	null	null	null	999	False	False	False	False		False	False	null	null	null	null	null	null	null	null	6.05	nist_urine_neg_3_p1-a1_1_4097	78.95992:4508 79.96327:0 80.96663:0		26780	12296	30346	25386	47086	35304	29533.2467447917	11523.7354722474
109	9.705	78.95992	0.5716	133.2365	Unknown	[M-H]-		0.667	True	null	null	null	null	null	null	null	999	False	False	False	False		False	False	null	null	null	null	null	null	null	null	6.05	nist_urine_neg_3_p1-a1_1_4097	78.95992:2168 79.96327:0 80.96663:0	62.9622:107 62.96596:165 63.51384:39 78.95852:239 78.95992:387	1794	2032	1844	1958	1834	2892	2059.05047607422	417.667816225014
110	9.705	78.95992	0.6195	144.3837	Unknown	[M-H]-		0.667	True	null	null	null	null	null	null	null	999	False	False	False	False		False	False	null	null	null	null	null	null	null	null	6.05	nist_urine_neg_3_p1-a1_1_4097	78.95992:622 79.96327:0 80.96663:0		467	1739	385	1481	608	1654	1055.62871805827	632.507715019165
111	9.705	78.95992	0.6455	150.443	Unknown	[M-H]-		0.667	True	null	null	null	null	null	null	null	999	False	False	False	False		False	False	null	null	null	null	null	null	null	null	6.05	nist_urine_neg_3_p1-a1_1_4097	78.95992:649 79.96327:0 80.96663:0		273	1027	67	354	398	1553	612.089605967204	562.619160535625
112	7.547	78.95992	-1	-1	Unknown	[M-H]-		0.833	True	null	null	null	null	null	null	null	999	False	False	False	False		False	False	null	null	null	null	null	null	null	null	4.95	nist_urine_neg_4_p1-a1_1_4098	78.95992:2411 79.96327:0 80.96663:0		15402	20702	11137	10916	6114	21552	14303.9060058594	6054.01576678726
113	7.547	78.95992	0.5208	121.395	Unknown	[M-H]-		0.833	True	null	null	null	null	null	null	null	999	False	False	False	False		False	False	null	null	null	null	null	null	null	null	4.95	nist_urine_neg_4_p1-a1_1_4098	78.95992:730 79.96327:0 80.96663:0	62.96471:154	346	574	467	480	766	579	535.22883605957	141.574849560238
114	7.547	78.95992	0.552	128.6511	Unknown	[M-H]-		0.833	True	null	null	null	null	null	null	null	999	False	False	False	False		False	False	null	null	null	null	null	null	null	null	4.95	nist_urine_neg_4_p1-a1_1_4098	78.95992:1587 79.96327:0 80.96663:0	62.96721:134 78.95712:85	1372	1207	1256	1317	4450	1233	1805.89540608724	1296.84873066751
115	7.547	78.95992	0.5884	137.1406	Unknown	[M-H]-		0.833	True	null	null	null	null	null	null	null	999	False	False	False	False		False	False	null	null	null	null	null	null	null	null	4.95	nist_urine_neg_4_p1-a1_1_4098	78.95992:622 79.96327:0 80.96663:0		330	381	371	202	279	365	321.425903320313	69.2710129501376
116	3.101	78.98654	-1	-1	Unknown	[M-H]-		1	False	null	null	null	null	null	null	null	999	False	False	False	False		False	False	null	null	null	null	null	null	null	null	9.14	nist_urine_neg_6_p1-a1_1_4100	78.98654:3351 79.98989:0 80.99325:0		11376	10098	9692	9678	10232	11346	10403.7522786458	773.167128768353
117	3.101	78.98654	0.7618	177.542	Unknown	[M-H]-		1	False	null	null	null	null	null	null	null	999	False	False	False	False		False	False	null	null	null	null	null	null	null	null	9.14	nist_urine_neg_6_p1-a1_1_4100	78.98654:1245 79.98989:0 80.99325:0		1335	1516	1402	1359	1566	1587	1460.83439127604	109.085625724663
118	3.072	78.98654	-1	-1	Unknown	[M-H]-	similar chromatogram in higher mz_327	0.667	False	null	null	null	null	null	null	null	999	False	False	False	False		False	False	null	null	null	null	null	null	null	null	3.67	nist_urine_neg_1_p1-a1_1_4095	78.98654:1377 79.98989:0 80.99325:0		4654	10098	3784	3872	3063	11346	6136.1347249349	3609.28598386936
119	3.072	78.98654	0.6827	159.1158	Unknown	[M-H]-	similar chromatogram in higher mz_327	0.667	False	null	null	null	null	null	null	null	999	False	False	False	False		False	False	null	null	null	null	null	null	null	null	3.67	nist_urine_neg_1_p1-a1_1_4095	78.98654:420 79.98989:0 80.99325:0		235	1	178	6	121	0.0577731728553772	90.0854772925377	102.879235009388
120	3.072	78.98654	0.7667	178.6929	Unknown	[M-H]-	similar chromatogram in higher mz_327	0.667	False	null	null	null	null	null	null	null	999	False	False	False	False		False	False	null	null	null	null	null	null	null	null	3.67	nist_urine_neg_1_p1-a1_1_4095	78.98654:718 79.98989:0 80.99325:0		272	3915	196	388	4382	685	1639.65184529622	1955.9860795437
121	1.338	79.95772	-1	-1	Unknown	[M-H]-	similar chromatogram in higher mz_2829	1	True	null	null	null	null	null	null	null	999	False	False	False	False		False	False	null	null	null	null	null	null	null	null	1063.23	nist_urine_neg_2_p1-a1_1_4096	79.95772:290599 80.96107:0 81.96443:0		961295	1205639	8271	1090103	969922	7492	707120.43741862	548950.985820433
122	1.338	79.95772	0.639	148.6905	Unknown	[M-H]-	similar chromatogram in higher mz_2829	1	True	null	null	null	null	null	null	null	999	False	False	False	False		False	False	null	null	null	null	null	null	null	null	1063.23	nist_urine_neg_2_p1-a1_1_4096	79.95772:76338 80.96107:0 81.96443:0	22.45818:191 31.62332:191	21319	118905	72733	3245	1807	1512	36586.555847168	48718.535159794
123	1.338	79.95772	0.646	150.3136	Unknown	[M-H]-	similar chromatogram in higher mz_2829	1	True	null	null	null	null	null	null	null	999	False	False	False	False		False	False	null	null	null	null	null	null	null	null	1063.23	nist_urine_neg_2_p1-a1_1_4096	79.95772:63258 80.96107:0 81.96443:0	28.64028:196 36.37112:196 74.69991:196 79.95913:3413	62846	819	21849	64528	105703	90909	57775.575012207	40002.2898141815
124	1.338	79.95772	0.684	159.1555	Unknown	[M-H]-	similar chromatogram in higher mz_2829	1	True	null	null	null	null	null	null	null	999	False	False	False	False		False	False	null	null	null	null	null	null	null	null	1063.23	nist_urine_neg_2_p1-a1_1_4096	79.95771:47828 80.96106:0 81.96442:0		58594	62098	61346	28042	37389	53203	50112.1350911458	14144.5028998099
125	1.338	79.95772	0.6701	155.9364	Unknown	[M-H]-	similar chromatogram in higher mz_2829	1	True	null	null	null	null	null	null	null	999	False	False	False	False		False	False	null	null	null	null	null	null	null	null	1063.23	nist_urine_neg_2_p1-a1_1_4096	79.95772:13213 80.96107:0 81.96443:0		5251	690	32	726	1830	84	1435.51256624858	1978.19151135643
126	1.338	79.95772	0.716	166.6183	Unknown	[M-H]-	similar chromatogram in higher mz_2829	1	True	null	null	null	null	null	null	null	999	False	False	False	False		False	False	null	null	null	null	null	null	null	null	1063.23	nist_urine_neg_2_p1-a1_1_4096	79.95772:24899 80.96107:0 81.96443:0		15164	12533	60	18845	7827	57	9080.94804890951	7856.70958982931
127	1.568	79.95772	-1	-1	Unknown	[M-H]-		0.833	True	null	null	null	null	null	null	null	999	False	False	False	False		False	False	null	null	null	null	null	null	null	null	183.79	nist_urine_neg_1_p1-a1_1_4095	79.95772:229434 80.96107:0 81.96443:0		989561	55850	8271	811687	771877	7492	440789.823486328	462888.950437191
128	1.568	79.95772	0.5994	139.4689	Unknown	[M-H]-		0.833	True	null	null	null	null	null	null	null	999	False	False	False	False		False	False	null	null	null	null	null	null	null	null	183.79	nist_urine_neg_1_p1-a1_1_4095	79.95772:14501 80.96107:0 81.96443:0		6024	608	5213	979	8250	987	3676.76939900716	3246.85722349105
129	1.568	79.95772	0.6436	149.7727	Unknown	[M-H]-		0.833	True	null	null	null	null	null	null	null	999	False	False	False	False		False	False	null	null	null	null	null	null	null	null	183.79	nist_urine_neg_1_p1-a1_1_4095	79.95772:81294 80.96107:0 81.96443:0		85784	2098	95541	65707	55502	2130	51127.0532633464	40521.6124145745
130	1.568	79.95772	0.6827	158.8654	Unknown	[M-H]-		0.833	True	null	null	null	null	null	null	null	999	False	False	False	False		False	False	null	null	null	null	null	null	null	null	183.79	nist_urine_neg_1_p1-a1_1_4095	79.95772:53657 80.96107:0 81.96443:0	15.66056:57 17.04825:57 19.00684:57 19.5551:57 24.95988:57 28.42133:57 40.29078:57 42.23406:57 62.27604:57	39948	2727	65746	23924	49515	83	30323.8885205587	26201.7535835182
131	1.568	79.95772	0.7131	165.9372	Unknown	[M-H]-		0.833	True	null	null	null	null	null	null	null	999	False	False	False	False		False	False	null	null	null	null	null	null	null	null	183.79	nist_urine_neg_1_p1-a1_1_4095	79.95772:55199 80.96107:0 81.96443:0	17.32996:818 27.98929:818 31.7298:818 43.94362:818 48.80768:818 61.28963:818 70.12432:818	68254	958	42081	31048	18177	2270	27131.3143513997	25741.7757753602
132	1.568	79.95772	0.737	171.503	Unknown	[M-H]-		0.833	True	null	null	null	null	null	null	null	999	False	False	False	False		False	False	null	null	null	null	null	null	null	null	183.79	nist_urine_neg_1_p1-a1_1_4095	79.95772:14886 80.96107:0 81.96443:0		5646	166	47	4948	9517	128	3408.87275187174	3931.07364972629
133	2.164	79.95772	-1	-1	Unknown	[M-H]-		1	True	null	null	null	null	null	null	null	999	False	False	False	False		False	False	null	null	null	null	null	null	null	null	189.93	nist_urine_neg_1_p1-a1_1_4095	79.95772:57149 80.96107:0 81.96443:0		404443	7904	468072	275338	8146	445371	268212.327229818	212289.299591595
134	2.164	79.95772	0.5793	134.8007	Unknown	[M-H]-		1	True	null	null	null	null	null	null	null	999	False	False	False	False		False	False	null	null	null	null	null	null	null	null	189.93	nist_urine_neg_1_p1-a1_1_4095	79.95772:25128 80.96107:0 81.96443:0	29.99319:65 33.28658:65 33.45051:65 47.99603:65	28037	70	18787	30381	63	31077	18069.0756912231	14621.126515472
135	3.192	79.95772	-1	-1	Unknown	[M-H]-	similar chromatogram in higher mz_150; similar chromatogram in higher mz_541; similar chromatogram in higher mz_855; similar chromatogram in higher mz_2829; similar chromatogram in higher mz_3140; similar chromatogram in higher mz_3317	0.667	False	null	null	null	null	null	null	null	999	False	False	False	False		False	False	null	null	null	null	null	null	null	null	10.63	nist_urine_neg_3_p1-a1_1_4097	79.95772:2072 80.96107:0 81.96443:0		6276	7904	8271	5195	8146	7492	7214.14396158854	1224.28509601657
136	3.192	79.95772	0.6291	146.3995	Unknown	[M-H]-	similar chromatogram in higher mz_150; similar chromatogram in higher mz_541; similar chromatogram in higher mz_855; similar chromatogram in higher mz_2829; similar chromatogram in higher mz_3140; similar chromatogram in higher mz_3317	0.667	False	null	null	null	null	null	null	null	999	False	False	False	False		False	False	null	null	null	null	null	null	null	null	10.63	nist_urine_neg_3_p1-a1_1_4097	79.95631:16763 80.95966:0 81.96302:0		278	14407	11	10	93	37	2472.73292128245	5847.54557219904
137	6.197	79.95772	-1	-1	Unknown	[M-H]-	similar chromatogram in higher mz_1949	1	True	null	null	null	null	null	null	null	999	False	False	False	False		False	False	null	null	null	null	null	null	null	null	11.15	nist_urine_neg_1_p1-a1_1_4095	79.95772:2165 80.96107:0 81.96443:0		12351	11102	7173	11597	9429	7492	9857.39876302083	2180.8403794879
138	6.197	79.95772	0.4694	109.2215	Unknown	[M-H]-	similar chromatogram in higher mz_1949	1	True	null	null	null	null	null	null	null	999	False	False	False	False		False	False	null	null	null	null	null	null	null	null	11.15	nist_urine_neg_1_p1-a1_1_4095	79.95772:1278 80.96107:0 81.96443:0	79.95772:143	1197	1064	531	1153	904	1067	986.194966634115	244.50200200406
139	2.701	79.95913	-1	-1	Unknown	[M-H]-		0.833	True	null	null	null	null	null	null	null	999	False	False	False	False		False	False	null	null	null	null	null	null	null	null	146.59	nist_urine_neg_4_p1-a1_1_4098	79.95913:126856 80.96248:0 81.96584:0		1026	7904	8271	574099	8146	7492	101156.436848958	231710.404091269
140	2.701	79.95913	0.5188	120.7318	Unknown	[M-H]-		0.833	True	null	null	null	null	null	null	null	999	False	False	False	False		False	False	null	null	null	null	null	null	null	null	146.59	nist_urine_neg_4_p1-a1_1_4098	79.95772:4095 80.96107:0 81.96443:0	15.69552:34 21.33106:30 28.48187:30 57.79609:30 59.11718:30 73.72746:30	7	2733	11	2369	255	146	920.12152560552	1271.69035074776
141	2.701	79.95913	0.6061	141.0404	Unknown	[M-H]-		0.833	True	null	null	null	null	null	null	null	999	False	False	False	False		False	False	null	null	null	null	null	null	null	null	146.59	nist_urine_neg_4_p1-a1_1_4098	79.95772:403 80.96107:0 81.96443:0		8	199	265	4980	261	6147	1976.59869257609	2804.37367352396
142	2.701	79.95913	0.6423	149.4601	Unknown	[M-H]-		0.833	True	null	null	null	null	null	null	null	999	False	False	False	False		False	False	null	null	null	null	null	null	null	null	146.59	nist_urine_neg_4_p1-a1_1_4098	79.95772:10744 80.96107:0 81.96443:0		16	8736	16	5794	6452	8632	4941.10353088379	3988.77427466939
143	2.701	79.95913	0.664	154.5106	Unknown	[M-H]-		0.833	True	null	null	null	null	null	null	null	999	False	False	False	False		False	False	null	null	null	null	null	null	null	null	146.59	nist_urine_neg_4_p1-a1_1_4098	79.95913:31313 80.96248:0 81.96584:0	20.71232:220 24.63643:220 43.96871:220 60.05303:220 67.88621:220	4	39224	53	32907	37750	40987	25154.413752079	19647.0229297283
144	4.533	79.95913	-1	-1	Unknown	[M-H]-	similar chromatogram in higher mz_3451	1	False	null	null	null	null	null	null	null	999	False	False	False	False		False	False	null	null	null	null	null	null	null	null	6.27	nist_urine_neg_6_p1-a1_1_4100	79.95913:2032 80.96248:0 81.96584:0		4543	4141	4126	3837	4906	7492	4840.94706217448	1351.39059568084
145	4.533	79.95913	0.5355	124.6107	Unknown	[M-H]-	similar chromatogram in higher mz_3451	1	False	null	null	null	null	null	null	null	999	False	False	False	False		False	False	null	null	null	null	null	null	null	null	6.27	nist_urine_neg_6_p1-a1_1_4100	79.95772:385 80.96107:0 81.96443:0		355	356	329	320	123	166	274.736311594645	102.767671036223
146	1.793	80.02681	-1	-1	Unknown	[M-H]-	similar chromatogram in higher mz_4073; similar chromatogram in higher mz_4077	1	True	null	null	null	null	null	null	null	999	False	False	False	False		False	False	null	null	null	null	null	null	null	null	148.17	nist_urine_neg_6_p1-a1_1_4100	80.02681:13117 81.03016:0 82.03352:0		92311	90994	69412	83757	45631	89008	78518.9420572917	18154.1437407538
147	1.793	80.02681	0.5877	136.7333	Unknown	[M-H]-	similar chromatogram in higher mz_4073; similar chromatogram in higher mz_4077	1	True	null	null	null	null	null	null	null	999	False	False	False	False		False	False	null	null	null	null	null	null	null	null	148.17	nist_urine_neg_6_p1-a1_1_4100	80.0254:9074 81.02875:0 82.03211:0	43.21924:164 62.03242:164 66.98512:164 76.71915:164	6410	3286	3842	4931	7717	1252	4572.97768147786	2306.85011868987
148	1.793	80.02681	0.597	138.9094	Unknown	[M-H]-	similar chromatogram in higher mz_4073; similar chromatogram in higher mz_4077	1	True	null	null	null	null	null	null	null	999	False	False	False	False		False	False	null	null	null	null	null	null	null	null	148.17	nist_urine_neg_6_p1-a1_1_4100	80.0254:4216 81.02875:0 82.03211:0	29.72355:161 47.46558:161	2753	3036	3443	1015	66028	7741	14002.8899536133	25584.3621099902
149	1.838	80.96461	-1	-1	Unknown	[M-H]-		0.5	False	null	null	null	null	null	null	null	999	False	False	False	False		False	False	null	null	null	null	null	null	null	null	46.25	nist_urine_neg_6_p1-a1_1_4100	80.96461:9117 81.96796:0 82.97132:0		32526	24546	27355	60645	58045	62853	44328.3411458333	17979.1567646034
150	1.838	80.96461	0.629	146.1215	Unknown	[M-H]-		0.5	False	null	null	null	null	null	null	null	999	False	False	False	False		False	False	null	null	null	null	null	null	null	null	46.25	nist_urine_neg_6_p1-a1_1_4100	80.96461:5004 81.96796:0 82.97132:0		2444	2716	3304	3533	5166	3730	3482.16044108073	958.796800470517
151	4.916	80.96461	-1	-1	Unknown	[M-H]-		0.833	False	null	null	null	null	null	null	null	999	False	False	False	False		False	False	null	null	null	null	null	null	null	null	4.53	nist_urine_neg_5_p1-a1_1_4099	80.96461:957 81.96796:0 82.97132:0		2438	2425	2703	3962	3517	2238	2880.55843098958	696.194687307111
152	4.916	80.96461	0.6128	142.3643	Unknown	[M-H]-		0.833	False	null	null	null	null	null	null	null	999	False	False	False	False		False	False	null	null	null	null	null	null	null	null	4.53	nist_urine_neg_5_p1-a1_1_4099	80.96461:350 81.96796:0 82.97132:0		125	62	150	219	202	130	148.091177622477	56.763830797572
153	4.916	80.96461	0.6675	155.0696	Unknown	[M-H]-		0.833	False	null	null	null	null	null	null	null	999	False	False	False	False		False	False	null	null	null	null	null	null	null	null	4.53	nist_urine_neg_5_p1-a1_1_4099	80.96745:348 81.9708:0 82.97416:0		18	110	56	217	119	103	103.94448184967	67.2989787428441
154	0.471	80.96603	-1	-1	Unknown	[M-H]-		0.5	True	null	null	null	null	null	null	null	999	False	False	False	False		False	False	null	null	null	null	null	null	null	null	1746.36	nist_urine_neg_3_p1-a1_1_4097	80.96603:232439 81.96938:0 82.97274:0		1068526	1229798	1140806	1113513	1061021	1098140	1118633.89583333	61846.9546091609
155	0.471	80.96603	0.6456	149.9874	Unknown	[M-H]-		0.5	True	null	null	null	null	null	null	null	999	False	False	False	False		False	False	null	null	null	null	null	null	null	null	1746.36	nist_urine_neg_3_p1-a1_1_4097	80.96603:34280 81.96938:0 82.97274:0		25730	16235	35501	25682	16971	28592	24785.3432617188	7282.63659134092
156	0.471	80.96603	0.6811	158.2364	Unknown	[M-H]-		0.5	True	null	null	null	null	null	null	null	999	False	False	False	False		False	False	null	null	null	null	null	null	null	null	1746.36	nist_urine_neg_3_p1-a1_1_4097	80.96603:67467 81.96938:0 82.97274:0	15.45659:214 16.41372:214 34.11025:214 37.12133:214 54.57263:214	81483	101375	99142	92350	73428	78796	87762.203125	11499.1170669612
157	0.471	80.96603	0.709	164.7208	Unknown	[M-H]-		0.5	True	null	null	null	null	null	null	null	999	False	False	False	False		False	False	null	null	null	null	null	null	null	null	1746.36	nist_urine_neg_3_p1-a1_1_4097	80.96603:18526 81.96938:0 82.97274:0		8594	4618	7174	8308	12460	12924	9013.19441731771	3179.5708827952
158	0.735	80.96603	-1	-1	Unknown	[M-H]-	similar chromatogram in higher mz_168; similar chromatogram in higher mz_181; similar chromatogram in higher mz_684; similar chromatogram in higher mz_902; similar chromatogram in higher mz_1134; similar chromatogram in higher mz_1137; similar chromatogram in higher mz_1151; similar chromatogram in higher mz_1152; similar chromatogram in higher mz_1214; similar chromatogram in higher mz_1358; sim…	1	True	null	null	null	null	null	null	null	999	False	False	False	False		False	False	null	null	null	null	null	null	null	null	1345.07	nist_urine_neg_5_p1-a1_1_4099	80.96603:207586 81.96938:0 82.97274:0		786672	829300	803996	801794	869378	894455	830932.552083333	42542.5908498879
159	0.735	80.96603	0.5779	134.2688	Unknown	[M-H]-	similar chromatogram in higher mz_168; similar chromatogram in higher mz_181; similar chromatogram in higher mz_684; similar chromatogram in higher mz_902; similar chromatogram in higher mz_1134; similar chromatogram in higher mz_1137; similar chromatogram in higher mz_1151; similar chromatogram in higher mz_1152; similar chromatogram in higher mz_1214; similar chromatogram in higher mz_1358; sim…	1	True	null	null	null	null	null	null	null	999	False	False	False	False		False	False	null	null	null	null	null	null	null	null	1345.07	nist_urine_neg_5_p1-a1_1_4099	80.96745:8806 81.9708:0 82.97416:0	19.62768:286 19.92846:257 23.33017:257 44.96957:257 46.25363:257 66.62946:257	6128	6814	6159	5288	4710	7330	6071.43912760417	960.508664602414
160	0.735	80.96603	0.6132	142.4559	Unknown	[M-H]-	similar chromatogram in higher mz_168; similar chromatogram in higher mz_181; similar chromatogram in higher mz_684; similar chromatogram in higher mz_902; similar chromatogram in higher mz_1134; similar chromatogram in higher mz_1137; similar chromatogram in higher mz_1151; similar chromatogram in higher mz_1152; similar chromatogram in higher mz_1214; similar chromatogram in higher mz_1358; sim…	1	True	null	null	null	null	null	null	null	999	False	False	False	False		False	False	null	null	null	null	null	null	null	null	1345.07	nist_urine_neg_5_p1-a1_1_4099	80.96603:16066 81.96938:0 82.97274:0	27.09901:115 36.62257:115 45.85776:115 51.13005:115 68.1827:115 74.91809:115 76.4377:115 78.34053:115	13587	13931	6493	12347	13779	14235	12395.3299967448	2963.77019925401
161	0.735	80.96603	0.6665	154.8414	Unknown	[M-H]-	similar chromatogram in higher mz_168; similar chromatogram in higher mz_181; similar chromatogram in higher mz_684; similar chromatogram in higher mz_902; similar chromatogram in higher mz_1134; similar chromatogram in higher mz_1137; similar chromatogram in higher mz_1151; similar chromatogram in higher mz_1152; similar chromatogram in higher mz_1214; similar chromatogram in higher mz_1358; sim…	1	True	null	null	null	null	null	null	null	999	False	False	False	False		False	False	null	null	null	null	null	null	null	null	1345.07	nist_urine_neg_5_p1-a1_1_4099	80.96603:64348 81.96938:0 82.97274:0	16.0018:692 34.87691:692 51.60123:692	79148	80465	75162	75478	81979	83611	79307.14453125	3431.49606820156
162	1.258	80.96603	-1	-1	Unknown	[M-H]-		0.833	True	null	null	null	null	null	null	null	999	False	False	False	False		False	False	null	null	null	null	null	null	null	null	199.62	nist_urine_neg_1_p1-a1_1_4095	80.96603:38390 81.96938:0 82.97274:0		308169	317218	215175	579507	329410	305799	342546.489583333	123060.802603241
163	1.258	80.96603	0.6116	142.0807	Unknown	[M-H]-		0.833	True	null	null	null	null	null	null	null	999	False	False	False	False		False	False	null	null	null	null	null	null	null	null	199.62	nist_urine_neg_1_p1-a1_1_4095	80.96603:27745 81.96938:0 82.97274:0	15.38044:45	32370	32265	30737	51914	32566	28999	34808.4436848958	8489.65538742194
164	0.632	81.03556	-1	-1	Unknown	[M-H]-	similar chromatogram in higher mz_1688; similar chromatogram in higher mz_2541	0.5	False	null	null	null	null	null	null	null	999	False	False	False	False		False	False	null	null	null	null	null	null	null	null	21.58	nist_urine_neg_3_p1-a1_1_4097	81.03556:2170 82.03891:0 83.04227:0		5042	5.9532398223877	7382	757	3870	60	2851.75847180684	3055.25563349578
165	0.632	81.03556	0.6806	158.0934	Unknown	[M-H]-	similar chromatogram in higher mz_1688; similar chromatogram in higher mz_2541	0.5	False	null	null	null	null	null	null	null	999	False	False	False	False		False	False	null	null	null	null	null	null	null	null	21.58	nist_urine_neg_3_p1-a1_1_4097	81.03556:2013 82.03891:0 83.04227:0		553	81	199	32	78	65	168.129449208577	196.919654332995
166	1.692	81.95783	-1	-1	Unknown	[M-H]-		0.5	False	null	null	null	null	null	null	null	999	False	False	False	False		False	False	null	null	null	null	null	null	null	null	34.07	nist_urine_neg_2_p1-a1_1_4096	81.95783:3668 82.96118:0 83.96454:0		9081	24151	14338	16118	14644	14235	15427.8305664063	4900.70214800351
167	1.692	81.95783	0.5368	124.5098	Unknown	[M-H]-		0.5	False	null	null	null	null	null	null	null	999	False	False	False	False		False	False	null	null	null	null	null	null	null	null	34.07	nist_urine_neg_2_p1-a1_1_4096	81.95497:478 82.95832:0 83.96168:0		188	67	82	163	225	152	146.219407399495	61.1449317219695
168	1.692	81.95783	0.5747	133.3075	Unknown	[M-H]-		0.5	False	null	null	null	null	null	null	null	999	False	False	False	False		False	False	null	null	null	null	null	null	null	null	34.07	nist_urine_neg_2_p1-a1_1_4096	81.95355:2198 82.9569:0 83.96026:0		1409	1250	2057	1213	298	186	1068.59735870361	709.751870205876
169	1.692	81.95783	0.6838	158.6094	Unknown	[M-H]-		0.5	False	null	null	null	null	null	null	null	999	False	False	False	False		False	False	null	null	null	null	null	null	null	null	34.07	nist_urine_neg_2_p1-a1_1_4096	81.95497:457 82.95832:0 83.96168:0		118	169	63	184	45	175	125.546014149984	60.4162922236878
170	0.479	82.03064	-1	-1	Unknown	[M-H]-	similar chromatogram in higher mz_556	1	True	null	null	null	null	null	null	null	999	False	False	False	False		False	False	null	null	null	null	null	null	null	null	719.02	nist_urine_neg_3_p1-a1_1_4097	82.03064:110533 83.03399:0 84.03735:0		522349	300141	564514	475965	237738	550794	441916.9453125	138782.038692593
171	0.479	82.03064	0.577	133.8358	Unknown	[M-H]-	similar chromatogram in higher mz_556	1	True	null	null	null	null	null	null	null	999	False	False	False	False		False	False	null	null	null	null	null	null	null	null	719.02	nist_urine_neg_3_p1-a1_1_4097	82.03064:90289 83.03399:0 84.03735:0	24.33685:391 28.81265:391 57.7194:391 68.5229:391 69.96599:391	72263	79230	79231	87659	84873	86744	81666.7734375	5869.83717436353
172	0.462	82.11776	-1	-1	Unknown	[M-H]-		0.5	False	null	null	null	null	null	null	null	999	False	False	False	False		False	False	null	null	null	null	null	null	null	null	11.04	nist_urine_neg_5_p1-a1_1_4099	82.11776:1083 83.12111:0 84.12447:0		1344	297	438	1250	2375	1582	1214.28370666504	767.361567955505
173	0.462	82.11776	0.5743	133.1909	Unknown	[M-H]-		0.5	False	null	null	null	null	null	null	null	999	False	False	False	False		False	False	null	null	null	null	null	null	null	null	11.04	nist_urine_neg_5_p1-a1_1_4099	82.12491:667 83.12826:0 84.13162:0		287	89	107	89	87	183	140.360338846842	80.5468840561296
174	0.475	82.95997	-1	-1	Unknown	[M-H]-		0.5	False	null	null	null	null	null	null	null	999	False	False	False	False		False	False	null	null	null	null	null	null	null	null	80.21	nist_urine_neg_4_p1-a1_1_4098	82.95997:13322 83.96332:0 84.96668:0		40173	41305	58745	73115	48742	72267	55724.4388020833	14722.1312021027
175	0.475	82.95997	0.642	148.6951	Unknown	[M-H]-		0.5	False	null	null	null	null	null	null	null	999	False	False	False	False		False	False	null	null	null	null	null	null	null	null	80.21	nist_urine_neg_4_p1-a1_1_4098	82.9614:3838 83.96475:0 84.96811:0		1892	2228	1705	670	1587	785	1477.99529012044	621.42951325575
176	0.475	82.95997	0.6545	151.5926	Unknown	[M-H]-		0.5	False	null	null	null	null	null	null	null	999	False	False	False	False		False	False	null	null	null	null	null	null	null	null	80.21	nist_urine_neg_4_p1-a1_1_4098	82.95997:2308 83.96332:0 84.96668:0		520	557	482	1081	701	517	643.079655965169	227.853252220044
177	0.475	82.95997	0.6818	157.9118	Unknown	[M-H]-		0.5	False	null	null	null	null	null	null	null	999	False	False	False	False		False	False	null	null	null	null	null	null	null	null	80.21	nist_urine_neg_4_p1-a1_1_4098	82.95997:8130 83.96332:0 84.96668:0		2301	1099	2196	2659	1638	2992	2147.60791015625	687.18490407943
178	0.475	82.95997	0.6925	160.3844	Unknown	[M-H]-		0.5	False	null	null	null	null	null	null	null	999	False	False	False	False		False	False	null	null	null	null	null	null	null	null	80.21	nist_urine_neg_4_p1-a1_1_4098	82.9614:3510 83.96475:0 84.96811:0		240	1126	908	572	1306	2658	1134.97745513916	838.928683344756
179	2.747	84.0101	-1	-1	Unknown	[M-H]-	similar chromatogram in higher mz_1823	1	False	null	null	null	null	null	null	null	999	False	False	False	False		False	False	null	null	null	null	null	null	null	null	12.33	nist_urine_neg_3_p1-a1_1_4097	84.0101:1416 85.01345:0 86.01681:0		5732	5129	6001	4522	6025	4897	5384.53816731771	625.826774609419
180	2.747	84.0101	0.726	167.8884	Unknown	[M-H]-	similar chromatogram in higher mz_1823	1	False	null	null	null	null	null	null	null	999	False	False	False	False		False	False	null	null	null	null	null	null	null	null	12.33	nist_urine_neg_3_p1-a1_1_4097	84.0101:637 85.01345:0 86.01681:0		625	584	689	255	669	553	562.641909281413	159.053020363428
181	3.235	84.04767	-1	-1	Unknown	[M-H]-	similar chromatogram in higher mz_1636; similar chromatogram in higher mz_352; similar chromatogram in higher mz_2483; similar chromatogram in higher mz_3562; similar chromatogram in higher mz_1413; similar chromatogram in higher mz_3652; similar chromatogram in higher mz_619; similar chromatogram in higher mz_356; similar chromatogram in higher mz_3964	0.833	False	null	null	null	null	null	null	null	999	False	False	False	False		False	False	null	null	null	null	null	null	null	null	10.09	nist_urine_neg_5_p1-a1_1_4099	84.04767:1428 85.05102:0 86.05438:0		1521	3214	2798	3099	4140	274	2507.50671386719	1382.95046048554
182	3.235	84.04767	0.6497	150.225	Unknown	[M-H]-	similar chromatogram in higher mz_1636; similar chromatogram in higher mz_352; similar chromatogram in higher mz_2483; similar chromatogram in higher mz_3562; similar chromatogram in higher mz_1413; similar chromatogram in higher mz_3652; similar chromatogram in higher mz_619; similar chromatogram in higher mz_356; similar chromatogram in higher mz_3964	0.833	False	null	null	null	null	null	null	null	999	False	False	False	False		False	False	null	null	null	null	null	null	null	null	10.09	nist_urine_neg_5_p1-a1_1_4099	84.0549:633 85.05825:0 86.06161:0		163	203	63	51	46	5	88.6906155745188	76.7275585403716
183	3.235	84.04767	0.7987	184.6698	Unknown	[M-H]-	similar chromatogram in higher mz_1636; similar chromatogram in higher mz_352; similar chromatogram in higher mz_2483; similar chromatogram in higher mz_3562; similar chromatogram in higher mz_1413; similar chromatogram in higher mz_3652; similar chromatogram in higher mz_619; similar chromatogram in higher mz_356; similar chromatogram in higher mz_3964	0.833	False	null	null	null	null	null	null	null	999	False	False	False	False		False	False	null	null	null	null	null	null	null	null	10.09	nist_urine_neg_5_p1-a1_1_4099	84.0549:409 85.05825:0 86.06161:0		103	58	31	54	49	48	57.0302829742432	24.3114643073197
184	4.929	85.03049	-1	-1	Unknown	[M-H]-		1	True	null	null	null	null	null	null	null	999	False	False	False	False		False	False	null	null	null	null	null	null	null	null	50	nist_urine_neg_5_p1-a1_1_4099	85.03049:23016 86.03384:0 87.0372:0		65655	62656	68607	73996	81796	68012	70120.4505208333	6837.24103978889
185	4.929	85.03049	0.6202	143.1931	Unknown	[M-H]-		1	True	null	null	null	null	null	null	null	999	False	False	False	False		False	False	null	null	null	null	null	null	null	null	50	nist_urine_neg_5_p1-a1_1_4099	85.03049:880 86.03384:0 87.0372:0		376	284	402	325	469	215	345.28675587972	90.1937739857179
186	4.929	85.03049	0.8746	201.9485	Unknown	[M-H]-		1	True	null	null	null	null	null	null	null	999	False	False	False	False		False	False	null	null	null	null	null	null	null	null	50	nist_urine_neg_5_p1-a1_1_4099	85.03049:4792 86.03384:0 87.0372:0	36.87488:85 45.5508:85 49.32894:85	6309	5973	4053	1342	7749	2351	4629.22497558594	2477.5080783883
187	1.521	85.03049	-1	-1	Unknown	[M-H]-		0.667	False	null	null	null	null	null	null	null	999	False	False	False	False		False	False	null	null	null	null	null	null	null	null	20.18	nist_urine_neg_2_p1-a1_1_4096	85.03049:21738 86.03384:0 87.0372:0		234	60281	40029	999	9386	4612	19256.7769851685	24986.4494160335
188	1.521	85.03049	0.6562	151.5055	Unknown	[M-H]-		0.667	False	null	null	null	null	null	null	null	999	False	False	False	False		False	False	null	null	null	null	null	null	null	null	20.18	nist_urine_neg_2_p1-a1_1_4096	85.03049:6886 86.03384:0 87.0372:0		101	1002	4380	130	27	1973	1268.70018482208	1699.84744768191
189	1.521	85.03049	0.677	156.3145	Unknown	[M-H]-		0.667	False	null	null	null	null	null	null	null	999	False	False	False	False		False	False	null	null	null	null	null	null	null	null	20.18	nist_urine_neg_2_p1-a1_1_4096	85.03049:9191 86.03384:0 87.0372:0		49	6580	18	31	159	106	1157.06554889679	2657.30947277291
190	7.33	85.03049	-1	-1	Unknown	[M-H]-		1	False	null	null	null	null	null	null	null	999	False	False	False	False		False	False	null	null	null	null	null	null	null	null	7.76	nist_urine_neg_1_p1-a1_1_4095	85.03049:3411 86.03384:0 87.0372:0		31181	11792	13284	10972	13516	11887	15438.7132161458	7771.86620618122
191	7.33	85.03049	0.6012	138.8003	Unknown	[M-H]-		1	False	null	null	null	null	null	null	null	999	False	False	False	False		False	False	null	null	null	null	null	null	null	null	7.76	nist_urine_neg_1_p1-a1_1_4095	85.03049:2857 86.03384:0 87.0372:0		3668	2552	2905	2326	2795	2555	2800.34733072917	471.327042081552
192	2.49	85.03049	-1	-1	Unknown	[M-H]-		0.667	False	null	null	null	null	null	null	null	999	False	False	False	False		False	False	null	null	null	null	null	null	null	null	3.39	nist_urine_neg_2_p1-a1_1_4096	85.03049:2487 86.03384:0 87.0372:0		1529	9693	3483	1316	9386	4612	5003.12849934896	3723.73297508681
193	2.49	85.03049	0.8168	188.5919	Unknown	[M-H]-		0.667	False	null	null	null	null	null	null	null	999	False	False	False	False		False	False	null	null	null	null	null	null	null	null	3.39	nist_urine_neg_2_p1-a1_1_4096	85.03049:728 86.03384:0 87.0372:0		3	499	140	5	7	45	116.54061293602	194.555047956968
194	2.49	85.03049	0.8565	197.762	Unknown	[M-H]-		0.667	False	null	null	null	null	null	null	null	999	False	False	False	False		False	False	null	null	null	null	null	null	null	null	3.39	nist_urine_neg_2_p1-a1_1_4096	85.03049:550 86.03384:0 87.0372:0		7	142	138	6	6	292	98.4977527459462	115.467002563034
195	2.49	85.03049	0.9077	209.5751	Unknown	[M-H]-		0.667	False	null	null	null	null	null	null	null	999	False	False	False	False		False	False	null	null	null	null	null	null	null	null	3.39	nist_urine_neg_2_p1-a1_1_4096	85.03049:261 86.03384:0 87.0372:0		43	117	40	95	157	91	90.6154289245605	44.2717665929143
196	2.037	85.03049	-1	-1	Unknown	[M-H]-		0.667	False	null	null	null	null	null	null	null	999	False	False	False	False		False	False	null	null	null	null	null	null	null	null	2.68	nist_urine_neg_5_p1-a1_1_4099	85.03049:2122 86.03384:0 87.0372:0		6230	573	3483	952	9386	4612	4205.91167195638	3328.68794150546
197	2.037	85.03049	0.6498	150.0331	Unknown	[M-H]-		0.667	False	null	null	null	null	null	null	null	999	False	False	False	False		False	False	null	null	null	null	null	null	null	null	2.68	nist_urine_neg_5_p1-a1_1_4099	85.03049:523 86.03384:0 87.0372:0		168	37	170	46	149	147	119.380963643392	61.1582903731815
198	2.037	85.03049	0.6626	152.9891	Unknown	[M-H]-		0.667	False	null	null	null	null	null	null	null	999	False	False	False	False		False	False	null	null	null	null	null	null	null	null	2.68	nist_urine_neg_5_p1-a1_1_4099	85.03049:597 86.03384:0 87.0372:0		157	37	172	103	88	284	140.007871627808	85.731139031533
199	2.037	85.03049	0.7184	165.8759	Unknown	[M-H]-		0.667	False	null	null	null	null	null	null	null	999	False	False	False	False		False	False	null	null	null	null	null	null	null	null	2.68	nist_urine_neg_5_p1-a1_1_4099	85.03194:573 86.03529:0 87.03865:0		146	11	117	7	80	104	77.4440961678823	57.3357356027805
200	2.037	85.03049	0.7529	173.8443	Unknown	[M-H]-		0.667	False	null	null	null	null	null	null	null	999	False	False	False	False		False	False	null	null	null	null	null	null	null	null	2.68	nist_urine_neg_5_p1-a1_1_4099	85.03194:639 86.03529:0 87.03865:0		168	17	61	30	7	127	68.3039893309275	65.1818964616436
201	2.037	85.03049	0.7769	179.3821	Unknown	[M-H]-		0.667	False	null	null	null	null	null	null	null	999	False	False	False	False		False	False	null	null	null	null	null	null	null	null	2.68	nist_urine_neg_5_p1-a1_1_4099	85.03049:511 86.03384:0 87.0372:0		99	14	31	11	129	92	62.6846251487732	50.4285986669493
202	2.037	85.03049	0.9577	221.1196	Unknown	[M-H]-		0.667	False	null	null	null	null	null	null	null	999	False	False	False	False		False	False	null	null	null	null	null	null	null	null	2.68	nist_urine_neg_5_p1-a1_1_4099	85.03194:886 86.03529:0 87.03865:0		220	9	57	20	135	58	83.1331550280253	80.2277920448583
203	2.037	85.03049	1.0319	238.2487	Unknown	[M-H]-		0.667	False	null	null	null	null	null	null	null	999	False	False	False	False		False	False	null	null	null	null	null	null	null	null	2.68	nist_urine_neg_5_p1-a1_1_4099	85.03049:552 86.03384:0 87.0372:0		65	6	59	5	52	136	53.6296841303507	48.0883665635433
204	0.856	85.03194	-1	-1	Unknown	[M-H]-		0.5	False	null	null	null	null	null	null	null	999	False	False	False	False		False	False	null	null	null	null	null	null	null	null	18	nist_urine_neg_3_p1-a1_1_4097	85.03194:8814 86.03529:0 87.03865:0		28547	34047	37636	15436	32037	25184	28814.5779622396	7846.16012335939
205	0.856	85.03194	0.6658	153.7221	Unknown	[M-H]-		0.5	False	null	null	null	null	null	null	null	999	False	False	False	False		False	False	null	null	null	null	null	null	null	null	18	nist_urine_neg_3_p1-a1_1_4097	85.03194:5405 86.03529:0 87.03865:0		13746	4484	5620	12440	4282	7219	7965.17610677083	4127.80522058736
206	1.099	87.00884	-1	-1	Unknown	[M-H]-		0.5	False	null	null	null	null	null	null	null	999	False	False	False	False		False	False	null	null	null	null	null	null	null	null	22.33	nist_urine_neg_2_p1-a1_1_4096	87.00884:13188 88.01219:0 89.01555:0		947	39221	6625	1492	896	40512	14948.8760274251	19424.4730105581
207	1.099	87.00884	0.5968	137.4153	Unknown	[M-H]-		0.5	False	null	null	null	null	null	null	null	999	False	False	False	False		False	False	null	null	null	null	null	null	null	null	22.33	nist_urine_neg_2_p1-a1_1_4096	87.00884:4118 88.01219:0 89.01555:0		28.1834747314453	1434	282	28.1834747314453	28.1834747314453	489	367.501332600911	559.46022019545
208	1.099	87.00884	0.6463	148.8068	Unknown	[M-H]-		0.5	False	null	null	null	null	null	null	null	999	False	False	False	False		False	False	null	null	null	null	null	null	null	null	22.33	nist_urine_neg_2_p1-a1_1_4096	87.00884:1800 88.01219:0 89.01555:0		19	563	143	23	61	192	166.856196085612	205.809599323325
209	1.099	87.00884	0.6602	152.0153	Unknown	[M-H]-		0.5	False	null	null	null	null	null	null	null	999	False	False	False	False		False	False	null	null	null	null	null	null	null	null	22.33	nist_urine_neg_2_p1-a1_1_4096	87.00884:3897 88.01219:0 89.01555:0		51	1595	2567	22	61	283	763.240464528402	1070.275344228
210	1.099	87.00884	0.6745	155.2997	Unknown	[M-H]-		0.5	False	null	null	null	null	null	null	null	999	False	False	False	False		False	False	null	null	null	null	null	null	null	null	22.33	nist_urine_neg_2_p1-a1_1_4096	87.00884:6028 88.01219:0 89.01555:0		41	972	734	11	25	2778	760.127119223277	1071.26193244977
211	1.099	87.00884	0.7065	162.6713	Unknown	[M-H]-		0.5	False	null	null	null	null	null	null	null	999	False	False	False	False		False	False	null	null	null	null	null	null	null	null	22.33	nist_urine_neg_2_p1-a1_1_4096	87.00884:968 88.01219:0 89.01555:0		63	220	162	11	16	248	119.849020640055	103.814340883809
212	7.407	87.00884	-1	-1	Unknown	[M-H]-		1	False	null	null	null	null	null	null	null	999	False	False	False	False		False	False	null	null	null	null	null	null	null	null	10.61	nist_urine_neg_3_p1-a1_1_4097	87.00884:4674 88.01219:0 89.01555:0		29878	27932	25111	33726	31959	36254	30809.8756510417	4027.10975962823
213	7.407	87.00884	0.601	138.3673	Unknown	[M-H]-		1	False	null	null	null	null	null	null	null	999	False	False	False	False		False	False	null	null	null	null	null	null	null	null	10.61	nist_urine_neg_3_p1-a1_1_4097	87.00884:3255 88.01219:0 89.01555:0		3385	3420	3822	3651	3625	3779	3613.83076985677	179.982205653298
214	4.31	87.00884	-1	-1	Unknown	[M-H]-		0.833	False	null	null	null	null	null	null	null	999	False	False	False	False		False	False	null	null	null	null	null	null	null	null	9.33	nist_urine_neg_4_p1-a1_1_4098	87.00884:4881 88.01219:0 89.01555:0		17288	19809	6625	22223	931	14884	13626.7316182454	8213.38985500704
215	4.31	87.00884	0.6169	142.0292	Unknown	[M-H]-		0.833	False	null	null	null	null	null	null	null	999	False	False	False	False		False	False	null	null	null	null	null	null	null	null	9.33	nist_urine_neg_4_p1-a1_1_4098	87.00884:657 88.01219:0 89.01555:0		246	172	445	189	12	256	219.817473252614	140.728080330249
216	4.31	87.00884	0.8606	198.1481	Unknown	[M-H]-		0.833	False	null	null	null	null	null	null	null	999	False	False	False	False		False	False	null	null	null	null	null	null	null	null	9.33	nist_urine_neg_4_p1-a1_1_4098	87.00737:848 88.01072:0 89.01408:0		162	323	172	1	19	439	186.080822428068	170.505040188011
217	4.31	87.00884	0.8777	202.0845	Unknown	[M-H]-		0.833	False	null	null	null	null	null	null	null	999	False	False	False	False		False	False	null	null	null	null	null	null	null	null	9.33	nist_urine_neg_4_p1-a1_1_4098	87.00884:1150 88.01219:0 89.01555:0		888	352	66	430	13	234	330.587044239044	316.631738537134
218	4.31	87.00884	0.8934	205.7051	Unknown	[M-H]-		0.833	False	null	null	null	null	null	null	null	999	False	False	False	False		False	False	null	null	null	null	null	null	null	null	9.33	nist_urine_neg_4_p1-a1_1_4098	87.00884:441 88.01219:0 89.01555:0		39	127	79	105	20	16	64.1864174207052	46.451220229143
219	4.31	87.00884	1.0781	248.2263	Unknown	[M-H]-		0.833	False	null	null	null	null	null	null	null	999	False	False	False	False		False	False	null	null	null	null	null	null	null	null	9.33	nist_urine_neg_4_p1-a1_1_4098	87.00737:374 88.01072:0 89.01408:0		0.0483199954032898	92	87	0.0483199954032898	9	92	46.6571874419848	47.8796773687659
220	5.009	87.01178	-1	-1	Unknown	[M-H]-		1	False	null	null	null	null	null	null	null	999	False	False	False	False		False	False	null	null	null	null	null	null	null	null	4.14	nist_urine_neg_3_p1-a1_1_4097	87.01178:2100 88.01513:0 89.01849:0		6723	6028	6625	8990	8500	6924	7298.36922200521	1169.97662461761
221	5.009	87.01178	0.6295	144.934	Unknown	[M-H]-		1	False	null	null	null	null	null	null	null	999	False	False	False	False		False	False	null	null	null	null	null	null	null	null	4.14	nist_urine_neg_3_p1-a1_1_4097	87.00884:325 88.01219:0 89.01555:0		144	294	306	342	233	345	277.531252543132	77.1390903030137
222	5.009	87.01178	0.671	154.4788	Unknown	[M-H]-		1	False	null	null	null	null	null	null	null	999	False	False	False	False		False	False	null	null	null	null	null	null	null	null	4.14	nist_urine_neg_3_p1-a1_1_4097	87.01031:320 88.01366:0 89.01702:0		235	7	78	155	92	4	95.1955808798472	88.8587834011252
223	5.009	87.01178	0.7898	181.8325	Unknown	[M-H]-		1	False	null	null	null	null	null	null	null	999	False	False	False	False		False	False	null	null	null	null	null	null	null	null	4.14	nist_urine_neg_3_p1-a1_1_4097	87.00884:424 88.01219:0 89.01555:0		344	286	77	357	296	321	280.087189992269	103.276490533211
224	0.856	87.04414	-1	-1	Unknown	[M-H]-		0.833	False	null	null	null	null	null	null	null	999	False	False	False	False		False	False	null	null	null	null	null	null	null	null	17.54	nist_urine_neg_1_p1-a1_1_4095	87.04414:8293 88.04749:0 89.05085:0		38442	22863	33664	30883	29768	35001	31770.0846354167	5341.63172114305
225	0.856	87.04414	0.6667	153.4863	Unknown	[M-H]-		0.833	False	null	null	null	null	null	null	null	999	False	False	False	False		False	False	null	null	null	null	null	null	null	null	17.54	nist_urine_neg_1_p1-a1_1_4095	87.04708:6030 88.05043:0 89.05379:0		3082	6644	5193	1496	4229	3670	4052.35394287109	1770.29032758007
226	1.637	87.04708	-1	-1	Unknown	[M-H]-		0.5	False	null	null	null	null	null	null	null	999	False	False	False	False		False	False	null	null	null	null	null	null	null	null	26.96	nist_urine_neg_4_p1-a1_1_4098	87.04708:17056 88.05043:0 89.05379:0		47408	951	398	50431	5090	2008	17714.3715362549	24244.6059361658
227	1.637	87.04708	0.6455	148.6136	Unknown	[M-H]-		0.5	False	null	null	null	null	null	null	null	999	False	False	False	False		False	False	null	null	null	null	null	null	null	null	26.96	nist_urine_neg_4_p1-a1_1_4098	87.04414:4264 88.04749:0 89.05085:0		1608	16	1.62979373931885	1843	670	79	702.718736330668	833.81139523212
228	1.637	87.04708	0.6718	154.6552	Unknown	[M-H]-		0.5	False	null	null	null	null	null	null	null	999	False	False	False	False		False	False	null	null	null	null	null	null	null	null	26.96	nist_urine_neg_4_p1-a1_1_4098	87.04414:5873 88.04749:0 89.05085:0		4354	5.68813095092773	5.68813095092773	1558	501	57	1078.31390253703	1712.33794064008
229	4.632	88.03983	-1	-1	Unknown	[M-H]-	similar chromatogram in higher mz_1088; similar chromatogram in higher mz_3131; similar chromatogram in higher mz_3723	1	False	null	null	null	null	null	null	null	999	False	False	False	False		False	False	null	null	null	null	null	null	null	null	55.89	nist_urine_neg_5_p1-a1_1_4099	88.03983:8171 89.04318:0 90.04654:0		30521	31159	29084	30017	32031	1826	25773.0951944987	11774.3677945966
230	4.632	88.03983	0.6968	160.2014	Unknown	[M-H]-	similar chromatogram in higher mz_1088; similar chromatogram in higher mz_3131; similar chromatogram in higher mz_3723	1	False	null	null	null	null	null	null	null	999	False	False	False	False		False	False	null	null	null	null	null	null	null	null	55.89	nist_urine_neg_5_p1-a1_1_4099	88.04131:3521 89.04466:0 90.04802:0		3431	3420	3223	3415	3506	41	2839.39297739665	1374.22637365255
231	3.369	88.04131	-1	-1	Unknown	[M-H]-	similar chromatogram in higher mz_2686	1	False	null	null	null	null	null	null	null	999	False	False	False	False		False	False	null	null	null	null	null	null	null	null	11.58	nist_urine_neg_2_p1-a1_1_4096	88.04131:1726 89.04466:0 90.04802:0		4956	7166	5189	5196	6459	1826	5131.77423095703	1836.63805179918
232	3.369	88.04131	0.7338	168.7159	Unknown	[M-H]-	similar chromatogram in higher mz_2686	1	False	null	null	null	null	null	null	null	999	False	False	False	False		False	False	null	null	null	null	null	null	null	null	11.58	nist_urine_neg_2_p1-a1_1_4096	88.04131:806 89.04466:0 90.04802:0		418	656	546	525	680	598	570.332265218099	95.9723718888363
233	5.372	88.04131	-1	-1	Unknown	[M-H]-		1	False	null	null	null	null	null	null	null	999	False	False	False	False		False	False	null	null	null	null	null	null	null	null	7.99	nist_urine_neg_4_p1-a1_1_4098	88.04131:1115 89.04466:0 90.04802:0		2687	2983	2559	3713	2435	2754	2855.23779296875	459.448365133376
234	5.372	88.04131	0.6211	142.7877	Unknown	[M-H]-		1	False	null	null	null	null	null	null	null	999	False	False	False	False		False	False	null	null	null	null	null	null	null	null	7.99	nist_urine_neg_4_p1-a1_1_4098	88.04131:448 89.04466:0 90.04802:0		310	314	250	397	223	274	294.683748881022	60.8875899407306
235	4.174	89.00697	-1	-1	Unknown	[M-H]-	similar chromatogram in higher mz_1874	0.833	False	null	null	null	null	null	null	null	999	False	False	False	False		False	False	null	null	null	null	null	null	null	null	5.45	nist_urine_neg_1_p1-a1_1_4095	89.00697:1334 90.01032:0 91.01368:0		4157	3979	3130	3423	3798	3456	3657.20638020833	386.447929287204
236	4.174	89.00697	0.7078	162.5117	Unknown	[M-H]-	similar chromatogram in higher mz_1874	0.833	False	null	null	null	null	null	null	null	999	False	False	False	False		False	False	null	null	null	null	null	null	null	null	5.45	nist_urine_neg_1_p1-a1_1_4095	89.00697:355 90.01032:0 91.01368:0		319	379	128	317	332	302	296.143768310547	86.6275493454515
237	4.83	89.02482	-1	-1	Unknown	[M-H]-	similar chromatogram in higher mz_3310	1	True	null	null	null	null	null	null	null	999	False	False	False	False		False	False	null	null	null	null	null	null	null	null	20.03	nist_urine_neg_4_p1-a1_1_4098	89.02482:9359 90.02817:0 91.03153:0		32061	1811	4544	32415	3094	27485	16901.6495768229	15189.1946824193
238	4.83	89.02482	0.6187	142.0656	Unknown	[M-H]-	similar chromatogram in higher mz_3310	1	True	null	null	null	null	null	null	null	999	False	False	False	False		False	False	null	null	null	null	null	null	null	null	20.03	nist_urine_neg_4_p1-a1_1_4098	89.0263:3213 90.02965:0 91.03301:0	26.07156:42 44.79213:42 55.14247:42 86.2502:42 88.3715:42	1980	2346	2758	2590	2675	2306	2442.50848388672	288.85971535265
239	4.83	89.02482	0.8047	184.7621	Unknown	[M-H]-	similar chromatogram in higher mz_3310	1	True	null	null	null	null	null	null	null	999	False	False	False	False		False	False	null	null	null	null	null	null	null	null	20.03	nist_urine_neg_4_p1-a1_1_4098	89.02631:510 90.02966:0 91.03302:0		311	129	50	186	90	20	130.925511360168	106.144920568522
240	4.83	89.02482	0.8758	201.0827	Unknown	[M-H]-	similar chromatogram in higher mz_3310	1	True	null	null	null	null	null	null	null	999	False	False	False	False		False	False	null	null	null	null	null	null	null	null	20.03	nist_urine_neg_4_p1-a1_1_4098	89.0263:1076 90.02965:0 91.03301:0		512	47	14	144	122	211	174.998703638713	179.482527813008
241	4.83	89.02482	0.9243	212.2276	Unknown	[M-H]-	similar chromatogram in higher mz_3310	1	True	null	null	null	null	null	null	null	999	False	False	False	False		False	False	null	null	null	null	null	null	null	null	20.03	nist_urine_neg_4_p1-a1_1_4098	89.0263:662 90.02965:0 91.03301:0		581	568	6	14	8	258	239.228581349055	277.217374177877
242	4.313	89.02482	-1	-1	Unknown	[M-H]-		1	False	null	null	null	null	null	null	null	999	False	False	False	False		False	False	null	null	null	null	null	null	null	null	8.92	nist_urine_neg_1_p1-a1_1_4095	89.02482:2608 90.02817:0 91.03153:0		9491	1811	7629	6792	7144	8843	6951.74422200521	2719.34198826649
243	4.313	89.02482	0.6182	141.942	Unknown	[M-H]-		1	False	null	null	null	null	null	null	null	999	False	False	False	False		False	False	null	null	null	null	null	null	null	null	8.92	nist_urine_neg_1_p1-a1_1_4095	89.02482:1734 90.02817:0 91.03153:0		1386	1660	1725	2089	1710	1998	1761.32596842448	252.49533178637
244	4.313	89.02482	0.9285	213.1819	Unknown	[M-H]-		1	False	null	null	null	null	null	null	null	999	False	False	False	False		False	False	null	null	null	null	null	null	null	null	8.92	nist_urine_neg_1_p1-a1_1_4095	89.02482:778 90.02817:0 91.03153:0		672	676	21	18	25	419	305.379267374674	324.707137252293
245	5.176	89.02482	-1	-1	Unknown	[M-H]-		1	False	null	null	null	null	null	null	null	999	False	False	False	False		False	False	null	null	null	null	null	null	null	null	5.69	nist_urine_neg_1_p1-a1_1_4095	89.02482:2360 90.02817:0 91.03153:0		12360	1811	4544	16014	3094	13837	8610.02018229167	6154.42170273364
246	5.176	89.02482	0.6208	142.5266	Unknown	[M-H]-		1	False	null	null	null	null	null	null	null	999	False	False	False	False		False	False	null	null	null	null	null	null	null	null	5.69	nist_urine_neg_1_p1-a1_1_4095	89.02482:1271 90.02817:0 91.03153:0		1623	932	36	761	1587	1411	1058.09412765503	611.895570582933
247	5.176	89.02482	0.703	161.406	Unknown	[M-H]-		1	False	null	null	null	null	null	null	null	999	False	False	False	False		False	False	null	null	null	null	null	null	null	null	5.69	nist_urine_neg_1_p1-a1_1_4095	89.02481:272 90.02816:0 91.03152:0		99	62	222	195	176	164	153.088842391968	60.5001244040715
248	5.176	89.02482	0.755	173.3617	Unknown	[M-H]-		1	False	null	null	null	null	null	null	null	999	False	False	False	False		False	False	null	null	null	null	null	null	null	null	5.69	nist_urine_neg_1_p1-a1_1_4095	89.02631:503 90.02966:0 91.03302:0		5	128	8	31	0.504461574554443	67	39.8968965212504	49.6887142490788
249	2.156	92.02476	-1	-1	Unknown	[M-H]-		0.5	False	null	null	null	null	null	null	null	999	False	False	False	False		False	False	null	null	null	null	null	null	null	null	10.52	nist_urine_neg_1_p1-a1_1_4095	92.02476:1456 93.02811:0 94.03147:0		4277	1603	6584	1447	2789	1241	2990.0688273112	2096.51501824702
250	2.156	92.02476	0.5558	127.1044	Unknown	[M-H]-		0.5	False	null	null	null	null	null	null	null	999	False	False	False	False		False	False	null	null	null	null	null	null	null	null	10.52	nist_urine_neg_1_p1-a1_1_4095	92.02476:702 93.02811:0 94.03147:0		350	102	130	243	35	94	159.063280741374	115.946232588893
251	0.655	92.05198	-1	-1	Unknown	[M-H]-		0.5	False	null	null	null	null	null	null	null	999	False	False	False	False		False	False	null	null	null	null	null	null	null	null	41.33	nist_urine_neg_5_p1-a1_1_4099	92.05198:5270 93.05533:0 94.05869:0		7895	5185	6428	8086	23566	306	8577.57729593913	7872.77475306126
252	0.655	92.05198	0.5844	133.6433	Unknown	[M-H]-		0.5	False	null	null	null	null	null	null	null	999	False	False	False	False		False	False	null	null	null	null	null	null	null	null	41.33	nist_urine_neg_5_p1-a1_1_4099	92.05198:1984 93.05533:0 94.05869:0		316	188	306	53	520	310	282.131703694661	155.044181341878
253	0.655	92.05198	0.6071	138.8445	Unknown	[M-H]-		0.5	False	null	null	null	null	null	null	null	999	False	False	False	False		False	False	null	null	null	null	null	null	null	null	41.33	nist_urine_neg_5_p1-a1_1_4099	92.05198:1941 93.05533:0 94.05869:0		561	50	322	598	1288	60	479.881496429443	460.242078947692
254	0.655	92.05198	0.6087	139.2037	Unknown	[M-H]-		0.5	False	null	null	null	null	null	null	null	999	False	False	False	False		False	False	null	null	null	null	null	null	null	null	41.33	nist_urine_neg_5_p1-a1_1_4099	92.05198:2141 93.05533:0 94.05869:0		561	49	125	648	778	60	370.116501490275	328.462891099456
255	0.41	93.03477	-1	-1	Unknown	[M-H]-	similar chromatogram in higher mz_743; similar chromatogram in higher mz_596; similar chromatogram in higher mz_2495; similar chromatogram in higher mz_88; similar chromatogram in higher mz_136; similar chromatogram in higher mz_142; similar chromatogram in higher mz_753; similar chromatogram in higher mz_754; similar chromatogram in higher mz_1661; similar chromatogram in higher mz_1963; similar…	1	True	null	null	null	null	null	null	null	999	False	False	False	False		False	False	null	null	null	null	null	null	null	null	722.14	nist_urine_neg_2_p1-a1_1_4096	93.03477:179631 94.03812:0 95.04148:0		421697	529183	412674	426899	509046	544330	473971.458333333	59891.1293109659
256	0.41	93.03477	0.4961	113.3256	Unknown	[M-H]-	similar chromatogram in higher mz_743; similar chromatogram in higher mz_596; similar chromatogram in higher mz_2495; similar chromatogram in higher mz_88; similar chromatogram in higher mz_136; similar chromatogram in higher mz_142; similar chromatogram in higher mz_753; similar chromatogram in higher mz_754; similar chromatogram in higher mz_1661; similar chromatogram in higher mz_1963; similar…	1	True	null	null	null	null	null	null	null	999	False	False	False	False		False	False	null	null	null	null	null	null	null	null	722.14	nist_urine_neg_2_p1-a1_1_4096	93.03477:11688 94.03812:0 95.04148:0	25.81459:321 27.80941:321 30.2103:321 43.13222:321 43.39769:321 56.80318:321 67.63703:321 83.76174:321 93.03477:4071 93.03629:6750	7255	5748	6761	6092	8332	9594	7296.81087239583	1448.26012458271
257	0.41	93.03477	0.6038	137.9282	Unknown	[M-H]-	similar chromatogram in higher mz_743; similar chromatogram in higher mz_596; similar chromatogram in higher mz_2495; similar chromatogram in higher mz_88; similar chromatogram in higher mz_136; similar chromatogram in higher mz_142; similar chromatogram in higher mz_753; similar chromatogram in higher mz_754; similar chromatogram in higher mz_1661; similar chromatogram in higher mz_1963; similar…	1	True	null	null	null	null	null	null	null	999	False	False	False	False		False	False	null	null	null	null	null	null	null	null	722.14	nist_urine_neg_2_p1-a1_1_4096	93.03477:46975 94.03812:0 95.04148:0	25.41881:257 40.06992:257 47.06022:257 93.03629:2714 93.44428:257	41872	53010	42251	45161	46582	53140	47002.7513020833	5024.35478690233
258	2.793	93.03477	-1	-1	Unknown	[M-H]-		1	True	null	null	null	null	null	null	null	999	False	False	False	False		False	False	null	null	null	null	null	null	null	null	98.53	nist_urine_neg_3_p1-a1_1_4097	93.03477:32294 94.03812:0 95.04148:0		240138	237560	234735	235125	246082	240059	238949.690104167	4191.23472579392
259	2.793	93.03477	0.4949	113.0349	Unknown	[M-H]-		1	True	null	null	null	null	null	null	null	999	False	False	False	False		False	False	null	null	null	null	null	null	null	null	98.53	nist_urine_neg_3_p1-a1_1_4097	93.03477:4811 94.03812:0 95.04148:0	93.03325:187 93.03477:495 93.03781:171	5190	5363	5683	5361	5909	5167	5445.47965494792	292.779923623485
260	2.793	93.03477	0.5886	134.4377	Unknown	[M-H]-		1	True	null	null	null	null	null	null	null	999	False	False	False	False		False	False	null	null	null	null	null	null	null	null	98.53	nist_urine_neg_3_p1-a1_1_4097	93.03477:17846 94.03812:0 95.04148:0	41.00443:254 41.36664:37 65.0369:40 65.03944:112 65.04198:128 66.01062:40 93.03325:208 93.03477:716 93.03629:279	21022	21050	19818	21081	20689	20258	20653.05078125	515.849018268071
261	2.793	93.03477	0.6402	146.2402	Unknown	[M-H]-		1	True	null	null	null	null	null	null	null	999	False	False	False	False		False	False	null	null	null	null	null	null	null	null	98.53	nist_urine_neg_3_p1-a1_1_4097	93.03477:4500 94.03812:0 95.04148:0	65.03944:127	5089	4859	5037	4824	4873	4771	4908.87166341146	125.49382595454
262	2.403	93.03477	-1	-1	Unknown	[M-H]-		1	True	null	null	null	null	null	null	null	999	False	False	False	False		False	False	null	null	null	null	null	null	null	null	126.67	nist_urine_neg_2_p1-a1_1_4096	93.03477:27707 94.03812:0 95.04148:0		262980	309316	262158	231729	209025	105221	230071.255208333	69893.550226726
263	2.403	93.03477	0.4949	113.0349	Unknown	[M-H]-		1	True	null	null	null	null	null	null	null	999	False	False	False	False		False	False	null	null	null	null	null	null	null	null	126.67	nist_urine_neg_2_p1-a1_1_4096	93.03477:5012 94.03812:0 95.04148:0	65.03944:203 93.03325:115 93.03477:309 93.03629:97	5559	6398	6468	6158	6307	5329	6036.47045898438	475.930607547133
264	2.403	93.03477	0.5896	134.6843	Unknown	[M-H]-		1	True	null	null	null	null	null	null	null	999	False	False	False	False		False	False	null	null	null	null	null	null	null	null	126.67	nist_urine_neg_2_p1-a1_1_4096	93.03477:15134 94.03812:0 95.04148:0	41.00342:178 65.03817:175 65.03944:133 65.04071:372 66.03624:33 75.02457:85 93.03325:114 93.03477:895 93.03629:274 93.03781:198 93.52507:48	17925	20826	20544	20082	20021	16555	19325.6048177083	1698.74893430817
265	2.403	93.03477	0.6408	146.3628	Unknown	[M-H]-		1	True	null	null	null	null	null	null	null	999	False	False	False	False		False	False	null	null	null	null	null	null	null	null	126.67	nist_urine_neg_2_p1-a1_1_4096	93.03477:2590 94.03812:0 95.04148:0		2674	3495	3212	3049	3410	2678	3086.49548339844	353.799090507398
266	3.684	93.03477	-1	-1	Unknown	[M-H]-	similar chromatogram in higher mz_296; similar chromatogram in higher mz_409; similar chromatogram in higher mz_599; similar chromatogram in higher mz_1249; similar chromatogram in higher mz_1782; similar chromatogram in higher mz_232	1	True	null	null	null	null	null	null	null	999	False	False	False	False		False	False	null	null	null	null	null	null	null	null	45.34	nist_urine_neg_4_p1-a1_1_4098	93.03477:10957 94.03812:0 95.04148:0		36164	40504	39850	42072	37884	38964	39239.7506510417	2067.34478790524
267	3.684	93.03477	0.4958	113.2426	Unknown	[M-H]-	similar chromatogram in higher mz_296; similar chromatogram in higher mz_409; similar chromatogram in higher mz_599; similar chromatogram in higher mz_1249; similar chromatogram in higher mz_1782; similar chromatogram in higher mz_232	1	True	null	null	null	null	null	null	null	999	False	False	False	False		False	False	null	null	null	null	null	null	null	null	45.34	nist_urine_neg_4_p1-a1_1_4098	93.03629:1173 94.03964:0 95.043:0	49.00835:269 65.03944:129 65.04071:263 93.03477:532 93.03629:353	940	1117	873	1131	947	746	959.092437744141	146.767040371183
268	3.684	93.03477	0.5536	126.4484	Unknown	[M-H]-	similar chromatogram in higher mz_296; similar chromatogram in higher mz_409; similar chromatogram in higher mz_599; similar chromatogram in higher mz_1249; similar chromatogram in higher mz_1782; similar chromatogram in higher mz_232	1	True	null	null	null	null	null	null	null	999	False	False	False	False		False	False	null	null	null	null	null	null	null	null	45.34	nist_urine_neg_4_p1-a1_1_4098	93.03629:1309 94.03964:0 95.043:0	41.00544:187 65.03944:267 93.03325:136	1018	1168	1503	1065	1202	1255	1201.86865234375	171.668469972643
269	3.684	93.03477	0.5884	134.3965	Unknown	[M-H]-	similar chromatogram in higher mz_296; similar chromatogram in higher mz_409; similar chromatogram in higher mz_599; similar chromatogram in higher mz_1249; similar chromatogram in higher mz_1782; similar chromatogram in higher mz_232	1	True	null	null	null	null	null	null	null	999	False	False	False	False		False	False	null	null	null	null	null	null	null	null	45.34	nist_urine_neg_4_p1-a1_1_4098	93.03477:818 94.03812:0 95.04148:0		459	241	398	377	328	344	357.781588236491	73.3585712059409
270	3.684	93.03477	0.6076	138.7896	Unknown	[M-H]-	similar chromatogram in higher mz_296; similar chromatogram in higher mz_409; similar chromatogram in higher mz_599; similar chromatogram in higher mz_1249; similar chromatogram in higher mz_1782; similar chromatogram in higher mz_232	1	True	null	null	null	null	null	null	null	999	False	False	False	False		False	False	null	null	null	null	null	null	null	null	45.34	nist_urine_neg_4_p1-a1_1_4098	93.03477:765 94.03812:0 95.04148:0		298	460	337	198	511	539	390.459485371908	134.258587781445
271	3.684	93.03477	0.6602	150.8114	Unknown	[M-H]-	similar chromatogram in higher mz_296; similar chromatogram in higher mz_409; similar chromatogram in higher mz_599; similar chromatogram in higher mz_1249; similar chromatogram in higher mz_1782; similar chromatogram in higher mz_232	1	True	null	null	null	null	null	null	null	999	False	False	False	False		False	False	null	null	null	null	null	null	null	null	45.34	nist_urine_neg_4_p1-a1_1_4098	93.03477:2019 94.03812:0 95.04148:0	93.02565:62	1980	1045	1998	2272	1955	2013	1877.33168538411	423.668777907941
272	3.684	93.03477	0.6906	157.7463	Unknown	[M-H]-	similar chromatogram in higher mz_296; similar chromatogram in higher mz_409; similar chromatogram in higher mz_599; similar chromatogram in higher mz_1249; similar chromatogram in higher mz_1782; similar chromatogram in higher mz_232	1	True	null	null	null	null	null	null	null	999	False	False	False	False		False	False	null	null	null	null	null	null	null	null	45.34	nist_urine_neg_4_p1-a1_1_4098	93.03477:406 94.03812:0 95.04148:0		197	59	163	159	121	44	123.564945220947	61.1257635986281
273	4.104	93.03477	-1	-1	Unknown	[M-H]-	similar chromatogram in higher mz_297	1	True	null	null	null	null	null	null	null	999	False	False	False	False		False	False	null	null	null	null	null	null	null	null	29.72	nist_urine_neg_3_p1-a1_1_4097	93.03477:8750 94.03812:0 95.04148:0		38203	42144	42006	39708	3293	42027	34563.505859375	15401.9050977138
274	4.104	93.03477	0.4967	113.4501	Unknown	[M-H]-	similar chromatogram in higher mz_297	1	True	null	null	null	null	null	null	null	999	False	False	False	False		False	False	null	null	null	null	null	null	null	null	29.72	nist_urine_neg_3_p1-a1_1_4097	93.03477:1399 94.03812:0 95.04148:0	93.03325:119 93.03477:218 93.30565:36	1508	1476	1505	1477	1328	1289	1430.39581298828	96.2323819610069
275	4.104	93.03477	0.5474	125.0449	Unknown	[M-H]-	similar chromatogram in higher mz_297	1	True	null	null	null	null	null	null	null	999	False	False	False	False		False	False	null	null	null	null	null	null	null	null	29.72	nist_urine_neg_3_p1-a1_1_4097	93.03477:2189 94.03812:0 95.04148:0	41.00443:120 65.04071:112 93.03325:281	2006	2280	2130	2107	2151	1995	2111.61682128906	104.786017849525
276	4.104	93.03477	0.6393	146.0359	Unknown	[M-H]-	similar chromatogram in higher mz_297	1	True	null	null	null	null	null	null	null	999	False	False	False	False		False	False	null	null	null	null	null	null	null	null	29.72	nist_urine_neg_3_p1-a1_1_4097	93.03477:686 94.03812:0 95.04148:0		591	177	646	833	786	679	618.620165506999	234.007943583347
277	4.104	93.03477	0.6498	148.425	Unknown	[M-H]-	similar chromatogram in higher mz_297	1	True	null	null	null	null	null	null	null	999	False	False	False	False		False	False	null	null	null	null	null	null	null	null	29.72	nist_urine_neg_3_p1-a1_1_4097	93.03477:731 94.03812:0 95.04148:0		331	863	0.824260711669922	8	250	265	286.133345286051	314.939080572333
278	4.104	93.03477	0.6889	157.3646	Unknown	[M-H]-	similar chromatogram in higher mz_297	1	True	null	null	null	null	null	null	null	999	False	False	False	False		False	False	null	null	null	null	null	null	null	null	29.72	nist_urine_neg_3_p1-a1_1_4097	93.03477:445 94.03812:0 95.04148:0		342	260	193	240	222	198	242.701171875	54.9469438418551
279	3.734	93.03477	-1	-1	Unknown	[M-H]-		0.833	True	null	null	null	null	null	null	null	999	False	False	False	False		False	False	null	null	null	null	null	null	null	null	15.51	nist_urine_neg_1_p1-a1_1_4095	93.03477:5685 94.03812:0 95.04148:0		24684	26045	17882	3031	19005	3305	15658.7385253906	10173.9103821351
280	3.734	93.03477	0.4963	113.3672	Unknown	[M-H]-		0.833	True	null	null	null	null	null	null	null	999	False	False	False	False		False	False	null	null	null	null	null	null	null	null	15.51	nist_urine_neg_1_p1-a1_1_4095	93.03477:793 94.03812:0 95.04148:0	65.04071:253 65.26595:58 65.30927:51 93.03325:134	654	554	786	1392	734	772	815.319366455078	295.261405053951
281	3.734	93.03477	0.5493	125.4577	Unknown	[M-H]-		0.833	True	null	null	null	null	null	null	null	999	False	False	False	False		False	False	null	null	null	null	null	null	null	null	15.51	nist_urine_neg_1_p1-a1_1_4095	93.03477:847 94.03812:0 95.04148:0		659	757	570	1061	674	1027	791.271331787109	204.858394562414
282	3.734	93.03477	0.5882	134.3555	Unknown	[M-H]-		0.833	True	null	null	null	null	null	null	null	999	False	False	False	False		False	False	null	null	null	null	null	null	null	null	15.51	nist_urine_neg_1_p1-a1_1_4095	93.03477:862 94.03812:0 95.04148:0		615	711	656	862	692	55	598.659987767537	279.08902689723
283	3.734	93.03477	0.6395	146.0766	Unknown	[M-H]-		0.833	True	null	null	null	null	null	null	null	999	False	False	False	False		False	False	null	null	null	null	null	null	null	null	15.51	nist_urine_neg_1_p1-a1_1_4095	93.03477:366 94.03812:0 95.04148:0		276	302	230	406	250	86	258.236574808757	104.521866146894
284	3.734	93.03477	0.6909	157.8115	Unknown	[M-H]-		0.833	True	null	null	null	null	null	null	null	999	False	False	False	False		False	False	null	null	null	null	null	null	null	null	15.51	nist_urine_neg_1_p1-a1_1_4095	93.03477:773 94.03812:0 95.04148:0		597	914	711	148	420	165	492.748301188151	305.759845717492
285	3.734	93.03477	0.7232	165.192	Unknown	[M-H]-		0.833	True	null	null	null	null	null	null	null	999	False	False	False	False		False	False	null	null	null	null	null	null	null	null	15.51	nist_urine_neg_1_p1-a1_1_4095	93.03477:862 94.03812:0 95.04148:0		679	622	515	1905	492	106	719.829751332601	614.349258934204
286	1.787	93.03629	-1	-1	Unknown	[M-H]-		0.5	True	null	null	null	null	null	null	null	999	False	False	False	False		False	False	null	null	null	null	null	null	null	null	45.46	nist_urine_neg_5_p1-a1_1_4099	93.03629:13770 94.03964:0 95.043:0		45967	38847	36728	94896	122307	28680	61237.349609375	38098.7906180535
287	1.787	93.03629	0.4963	113.3669	Unknown	[M-H]-		0.5	True	null	null	null	null	null	null	null	999	False	False	False	False		False	False	null	null	null	null	null	null	null	null	45.46	nist_urine_neg_5_p1-a1_1_4099	93.03629:7031 94.03964:0 95.043:0	22.83029:94 90.76473:94	4347	3108	2413	4705	5645	4776	4165.72713216146	1189.60166022159
288	1.787	93.03629	0.5482	125.2099	Unknown	[M-H]-		0.5	True	null	null	null	null	null	null	null	999	False	False	False	False		False	False	null	null	null	null	null	null	null	null	45.46	nist_urine_neg_5_p1-a1_1_4099	93.03629:4496 94.03964:0 95.043:0	17.93903:182 32.9889:164 62.19768:164 62.46031:164 93.03477:2545	4170	4461	2767	2590	4529	1958	3412.50042724609	1107.03755270501
289	2.373	93.03629	-1	-1	Unknown	[M-H]-		0.833	True	null	null	null	null	null	null	null	999	False	False	False	False		False	False	null	null	null	null	null	null	null	null	39.16	nist_urine_neg_2_p1-a1_1_4096	93.03629:14379 94.03964:0 95.043:0		57812	89433	262162	94896	122307	3305	104985.727945964	87077.3126231179
290	2.373	93.03629	0.4965	113.4085	Unknown	[M-H]-		0.833	True	null	null	null	null	null	null	null	999	False	False	False	False		False	False	null	null	null	null	null	null	null	null	39.16	nist_urine_neg_2_p1-a1_1_4096	93.03629:7269 94.03964:0 95.043:0	44.40887:105 65.03944:1988 91.87358:105 93.03781:907	4736	3124	5904	5556	4806	5173	4883.14270019531	969.430173263813
291	2.373	93.03629	0.5464	124.7969	Unknown	[M-H]-		0.833	True	null	null	null	null	null	null	null	999	False	False	False	False		False	False	null	null	null	null	null	null	null	null	39.16	nist_urine_neg_2_p1-a1_1_4096	93.03629:6954 94.03964:0 95.043:0	15.57831:111 17.4404:111 23.72783:111 25.99433:111 32.68174:111 47.05697:111 59.90041:111 93.03325:1765 93.03477:1617	4363	5217	599	2850	775	151	2325.74955495199	2140.12012677485
292	0.411	93.45495	-1	-1	Unknown	[M-H]-	similar chromatogram in higher mz_136	0.833	False	null	null	null	null	null	null	null	999	False	False	False	False		False	False	null	null	null	null	null	null	null	null	7.05	nist_urine_neg_3_p1-a1_1_4097	93.45495:822 94.4583:0 95.46166:0		811	1349	1774	701	872	759	1044.24689737956	426.204242724312
293	0.411	93.45495	0.6029	137.6348	Unknown	[M-H]-	similar chromatogram in higher mz_136	0.833	False	null	null	null	null	null	null	null	999	False	False	False	False		False	False	null	null	null	null	null	null	null	null	7.05	nist_urine_neg_3_p1-a1_1_4097	93.45495:726 94.4583:0 95.46166:0		97	46	213	101	83	91	105.326510747274	56.2000432363515
294	2.087	94.98066	-1	-1	Unknown	[M-H]-		0.667	False	null	null	null	null	null	null	null	999	False	False	False	False		False	False	null	null	null	null	null	null	null	null	25.42	nist_urine_neg_6_p1-a1_1_4100	94.98066:5605 95.98401:0 96.98737:0		14757	43696	47204	34921	36096	33134	34968.0646158854	11304.9472753127
295	2.087	94.98066	0.8417	191.8022	Unknown	[M-H]-		0.667	False	null	null	null	null	null	null	null	999	False	False	False	False		False	False	null	null	null	null	null	null	null	null	25.42	nist_urine_neg_6_p1-a1_1_4100	94.9822:362 95.98555:0 96.98891:0		74	88	410	88	172	163	165.659108479818	126.701913746971
296	2.087	94.98066	0.8964	204.2648	Unknown	[M-H]-		0.667	False	null	null	null	null	null	null	null	999	False	False	False	False		False	False	null	null	null	null	null	null	null	null	25.42	nist_urine_neg_6_p1-a1_1_4100	94.9822:1501 95.98555:0 96.98891:0		1430	1427	1333	1352	460	1375	1229.60711161296	379.046459105977
297	2.087	94.98066	0.9335	212.7196	Unknown	[M-H]-		0.667	False	null	null	null	null	null	null	null	999	False	False	False	False		False	False	null	null	null	null	null	null	null	null	25.42	nist_urine_neg_6_p1-a1_1_4100	94.9822:855 95.98555:0 96.98891:0		411	248	665	451	505	518	466.173347473145	137.60562543885
298	2.087	94.98066	0.9484	216.107	Unknown	[M-H]-		0.667	False	null	null	null	null	null	null	null	999	False	False	False	False		False	False	null	null	null	null	null	null	null	null	25.42	nist_urine_neg_6_p1-a1_1_4100	94.98066:679 95.98401:0 96.98737:0		100	133	303	306	319	516	279.486400604248	149.953625490194
299	2.087	94.98066	0.9718	221.4521	Unknown	[M-H]-		0.667	False	null	null	null	null	null	null	null	999	False	False	False	False		False	False	null	null	null	null	null	null	null	null	25.42	nist_urine_neg_6_p1-a1_1_4100	94.9822:580 95.98555:0 96.98891:0		269	302	403	265	336	113	281.462581634521	97.2195911413559
300	2.087	94.98066	0.9876	225.0596	Unknown	[M-H]-		0.667	False	null	null	null	null	null	null	null	999	False	False	False	False		False	False	null	null	null	null	null	null	null	null	25.42	nist_urine_neg_6_p1-a1_1_4100	94.9822:436 95.98555:0 96.98891:0		216	141	399	241	468	262	287.583513895671	122.01237129698
301	2.087	94.98066	1.0028	228.5043	Unknown	[M-H]-		0.667	False	null	null	null	null	null	null	null	999	False	False	False	False		False	False	null	null	null	null	null	null	null	null	25.42	nist_urine_neg_6_p1-a1_1_4100	94.9822:622 95.98555:0 96.98891:0		136	159	307	192	146	245	197.484074910482	66.5891606230564
302	2.89	94.98066	-1	-1	Unknown	[M-H]-		0.833	False	null	null	null	null	null	null	null	999	False	False	False	False		False	False	null	null	null	null	null	null	null	null	4.6	nist_urine_neg_6_p1-a1_1_4100	94.98066:1577 95.98401:0 96.98737:0		2239	3515	1284	4821	4086	7785	3954.95821126302	2267.4738112751
303	2.89	94.98066	0.5477	124.8098	Unknown	[M-H]-		0.833	False	null	null	null	null	null	null	null	999	False	False	False	False		False	False	null	null	null	null	null	null	null	null	4.6	nist_urine_neg_6_p1-a1_1_4100	94.98066:863 95.98401:0 96.98737:0		227	259	66	11	324	552	239.698996225993	193.568335700854
304	2.176	94.9822	-1	-1	Unknown	[M-H]-		0.667	False	null	null	null	null	null	null	null	999	False	False	False	False		False	False	null	null	null	null	null	null	null	null	25.52	nist_urine_neg_5_p1-a1_1_4099	94.9822:5432 95.98555:0 96.98891:0		43887	43130	40645	32605	44911	55425	43433.7858072917	7366.11057958715
305	2.176	94.9822	0.8444	192.4232	Unknown	[M-H]-		0.667	False	null	null	null	null	null	null	null	999	False	False	False	False		False	False	null	null	null	null	null	null	null	null	25.52	nist_urine_neg_5_p1-a1_1_4099	94.9822:320 95.98555:0 96.98891:0		88	62	87	106	137	226	117.436496734619	58.4913641669874
306	2.176	94.9822	0.8997	205.016	Unknown	[M-H]-		0.667	False	null	null	null	null	null	null	null	999	False	False	False	False		False	False	null	null	null	null	null	null	null	null	25.52	nist_urine_neg_5_p1-a1_1_4099	94.9822:1500 95.98555:0 96.98891:0		1548	1558	210	1440	441	377	929.036231994629	648.246107368547
307	2.176	94.9822	0.9411	214.4528	Unknown	[M-H]-		0.667	False	null	null	null	null	null	null	null	999	False	False	False	False		False	False	null	null	null	null	null	null	null	null	25.52	nist_urine_neg_5_p1-a1_1_4099	94.9822:608 95.98555:0 96.98891:0		766	235	278	332	244	517	395.432662963867	209.037912321331
308	2.176	94.9822	0.9635	219.5664	Unknown	[M-H]-		0.667	False	null	null	null	null	null	null	null	999	False	False	False	False		False	False	null	null	null	null	null	null	null	null	25.52	nist_urine_neg_5_p1-a1_1_4099	94.9822:521 95.98555:0 96.98891:0		289	190	177	348	321	406	288.487012227376	90.1154438891392
309	2.176	94.9822	0.9935	226.3908	Unknown	[M-H]-		0.667	False	null	null	null	null	null	null	null	999	False	False	False	False		False	False	null	null	null	null	null	null	null	null	25.52	nist_urine_neg_5_p1-a1_1_4099	94.9822:506 95.98555:0 96.98891:0		306	315	129	277	98	222	224.333231608073	92.1575369319673
310	4.711	95.01447	-1	-1	Unknown	[M-H]-		1	False	null	null	null	null	null	null	null	999	False	False	False	False		False	False	null	null	null	null	null	null	null	null	28.66	nist_urine_neg_5_p1-a1_1_4099	95.01447:7515 96.01782:0 97.02118:0		21886	5505	19844	25496	25719	21040	19915.2296549479	7451.80225354911
311	4.711	95.01447	0.7931	180.7195	Unknown	[M-H]-		1	False	null	null	null	null	null	null	null	999	False	False	False	False		False	False	null	null	null	null	null	null	null	null	28.66	nist_urine_neg_5_p1-a1_1_4099	95.01601:1013 96.01936:0 97.02272:0		148	352	9	93	53	99	125.733157793681	120.427109147555
312	4.711	95.01447	0.8637	196.8079	Unknown	[M-H]-		1	False	null	null	null	null	null	null	null	999	False	False	False	False		False	False	null	null	null	null	null	null	null	null	28.66	nist_urine_neg_5_p1-a1_1_4099	95.01447:1905 96.01782:0 97.02118:0		776	470	827	47.0246643066406	1630	1150	808.792724609375	558.82787675822
313	4.711	95.01447	0.8719	198.6669	Unknown	[M-H]-		1	False	null	null	null	null	null	null	null	999	False	False	False	False		False	False	null	null	null	null	null	null	null	null	28.66	nist_urine_neg_5_p1-a1_1_4099	95.01293:2535 96.01628:0 97.01964:0		479	1983	1101	1915	16.0924407958984	161	939.796875	867.952502986923
314	4.711	95.01447	0.89	202.801	Unknown	[M-H]-		1	False	null	null	null	null	null	null	null	999	False	False	False	False		False	False	null	null	null	null	null	null	null	null	28.66	nist_urine_neg_5_p1-a1_1_4099	95.01293:1687 96.01628:0 97.01964:0		668	92	8	735	1116	935	592.354691505432	449.309527331442
315	3.836	95.97737	-1	-1	Unknown	[M-H]-	similar chromatogram in higher mz_575; similar chromatogram in higher mz_1959; similar chromatogram in higher mz_2957; similar chromatogram in higher mz_3524; similar chromatogram in higher mz_2841	0.833	False	null	null	null	null	null	null	null	999	False	False	False	False		False	False	null	null	null	null	null	null	null	null	25.35	nist_urine_neg_6_p1-a1_1_4100	95.97737:2317 96.98072:0 97.98408:0		6525	7121	7096	6243	7105	7128	6869.94889322917	386.824617178714
316	3.836	95.97737	0.8418	191.6073	Unknown	[M-H]-	similar chromatogram in higher mz_575; similar chromatogram in higher mz_1959; similar chromatogram in higher mz_2957; similar chromatogram in higher mz_3524; similar chromatogram in higher mz_2841	0.833	False	null	null	null	null	null	null	null	999	False	False	False	False		False	False	null	null	null	null	null	null	null	null	25.35	nist_urine_neg_6_p1-a1_1_4100	95.97738:185 96.98073:0 97.98409:0		145	27	32	28	91	46	61.4566914240519	47.3826116616735
317	3.836	95.97737	0.8952	203.7462	Unknown	[M-H]-	similar chromatogram in higher mz_575; similar chromatogram in higher mz_1959; similar chromatogram in higher mz_2957; similar chromatogram in higher mz_3524; similar chromatogram in higher mz_2841	0.833	False	null	null	null	null	null	null	null	999	False	False	False	False		False	False	null	null	null	null	null	null	null	null	25.35	nist_urine_neg_6_p1-a1_1_4100	95.97583:180 96.97918:0 97.98254:0		12	18	86	55	24	134	54.9692999521891	47.5066464333598
318	3.93	96.02063	-1	-1	Unknown	[M-H]-	similar chromatogram in higher mz_2775	1	True	null	null	null	null	null	null	null	999	False	False	False	False		False	False	null	null	null	null	null	null	null	null	14.02	nist_urine_neg_4_p1-a1_1_4098	96.02063:1563 97.02398:0 98.02734:0		4532	5655	9240	7051	2338	9825	6440.00142415365	2854.98929819942
319	3.93	96.02063	0.6103	138.9022	Unknown	[M-H]-	similar chromatogram in higher mz_2775	1	True	null	null	null	null	null	null	null	999	False	False	False	False		False	False	null	null	null	null	null	null	null	null	14.02	nist_urine_neg_4_p1-a1_1_4098	96.02063:909 97.02398:0 98.02734:0	41.99976:109	1018	1057	1122	1039	142	1104	913.759417215983	379.995224981192
320	5.272	96.02063	-1	-1	Unknown	[M-H]-	similar chromatogram in higher mz_2362; similar chromatogram in higher mz_223; similar chromatogram in higher mz_553; similar chromatogram in higher mz_3417	1	False	null	null	null	null	null	null	null	999	False	False	False	False		False	False	null	null	null	null	null	null	null	null	14.55	nist_urine_neg_5_p1-a1_1_4099	96.02063:1394 97.02398:0 98.02734:0		4902	5251	4132	4541	4692	5361	4813.22623697917	458.795396061576
321	5.272	96.02063	0.5873	133.6662	Unknown	[M-H]-	similar chromatogram in higher mz_2362; similar chromatogram in higher mz_223; similar chromatogram in higher mz_553; similar chromatogram in higher mz_3417	1	False	null	null	null	null	null	null	null	999	False	False	False	False		False	False	null	null	null	null	null	null	null	null	14.55	nist_urine_neg_5_p1-a1_1_4099	96.02063:531 97.02398:0 98.02734:0		443	358	438	335	342	251	361.208574930827	72.0410763582478
322	1.424	96.96066	-1	-1	Unknown	[M-H]-	similar chromatogram in higher mz_391; similar chromatogram in higher mz_2339; similar chromatogram in higher mz_1095; similar chromatogram in higher mz_1663	1	True	null	null	null	null	null	null	null	999	False	False	False	False		False	False	null	null	null	null	null	null	null	null	250.75	nist_urine_neg_3_p1-a1_1_4097	96.96066:161996 97.96401:0 98.96737:0		673112	5740	714301	683794	611994	687708	562774.802571615	274990.465420261
323	1.424	96.96066	0.4699	106.8322	Unknown	[M-H]-	similar chromatogram in higher mz_391; similar chromatogram in higher mz_2339; similar chromatogram in higher mz_1095; similar chromatogram in higher mz_1663	1	True	null	null	null	null	null	null	null	999	False	False	False	False		False	False	null	null	null	null	null	null	null	null	250.75	nist_urine_neg_3_p1-a1_1_4097	96.96066:4171 97.96401:0 98.96737:0	18.28255:118 36.93618:118 50.058:118 51.73155:118 66.09518:118 68.0942:118 79.95631:237 79.95913:3513	1833	2675	227	335	442	4376	1647.96470133464	1657.03423858029
324	1.424	96.96066	0.5722	130.0803	Unknown	[M-H]-	similar chromatogram in higher mz_391; similar chromatogram in higher mz_2339; similar chromatogram in higher mz_1095; similar chromatogram in higher mz_1663	1	True	null	null	null	null	null	null	null	999	False	False	False	False		False	False	null	null	null	null	null	null	null	null	250.75	nist_urine_neg_3_p1-a1_1_4097	96.96066:18289 97.96401:0 98.96737:0	29.2237:563 36.85956:563 37.28673:563 62.53634:563 67.03804:563 70.20752:563 79.95631:5500	13785	14225	18134	17095	12936	13336	14918.6059570313	2157.60806496926
325	1.424	96.96066	0.6022	136.9129	Unknown	[M-H]-	similar chromatogram in higher mz_391; similar chromatogram in higher mz_2339; similar chromatogram in higher mz_1095; similar chromatogram in higher mz_1663	1	True	null	null	null	null	null	null	null	999	False	False	False	False		False	False	null	null	null	null	null	null	null	null	250.75	nist_urine_neg_3_p1-a1_1_4097	96.96066:22493 97.96401:0 98.96737:0	44.34166:692 48.35056:692 53.54331:692 72.98345:692 85.36956:692	16449	13724	18517	19453	17780	21680	17933.8828125	2706.72274402578
326	1.424	96.96066	0.6243	141.9305	Unknown	[M-H]-	similar chromatogram in higher mz_391; similar chromatogram in higher mz_2339; similar chromatogram in higher mz_1095; similar chromatogram in higher mz_1663	1	True	null	null	null	null	null	null	null	999	False	False	False	False		False	False	null	null	null	null	null	null	null	null	250.75	nist_urine_neg_3_p1-a1_1_4097	96.96066:7833 97.96401:0 98.96737:0		5733	4013	5277	6016	5516	4963	5253.0723063151	707.550301479813
327	1.424	96.96066	0.6438	146.3666	Unknown	[M-H]-	similar chromatogram in higher mz_391; similar chromatogram in higher mz_2339; similar chromatogram in higher mz_1095; similar chromatogram in higher mz_1663	1	True	null	null	null	null	null	null	null	999	False	False	False	False		False	False	null	null	null	null	null	null	null	null	250.75	nist_urine_neg_3_p1-a1_1_4097	96.96066:13730 97.96401:0 98.96737:0	15.9665:191 18.22597:191 23.90094:213 34.44346:191 47.26919:191 48.35495:191 76.21182:191 83.21577:191 85.25161:191	5819	93	1728	9556	1467	4470	3855.68716049194	3495.99481296005
328	1.424	96.96066	0.6569	149.332	Unknown	[M-H]-	similar chromatogram in higher mz_391; similar chromatogram in higher mz_2339; similar chromatogram in higher mz_1095; similar chromatogram in higher mz_1663	1	True	null	null	null	null	null	null	null	999	False	False	False	False		False	False	null	null	null	null	null	null	null	null	250.75	nist_urine_neg_3_p1-a1_1_4097	96.96066:12780 97.96401:0 98.96737:0	78.21778:79	11587	459	9614	2001	20921	675	7542.8200785319	8095.6662720568
329	1.424	96.96066	0.6669	151.6121	Unknown	[M-H]-	similar chromatogram in higher mz_391; similar chromatogram in higher mz_2339; similar chromatogram in higher mz_1095; similar chromatogram in higher mz_1663	1	True	null	null	null	null	null	null	null	999	False	False	False	False		False	False	null	null	null	null	null	null	null	null	250.75	nist_urine_neg_3_p1-a1_1_4097	96.96066:24840 97.96401:0 98.96737:0		21150	82	17094	27965	13653	18385	16388.0238393148	9322.60112060781
330	1.291	96.96066	-1	-1	Unknown	[M-H]-	similar chromatogram in higher mz_1092; similar chromatogram in higher mz_1972; similar chromatogram in higher mz_2635; similar chromatogram in higher mz_3069; similar chromatogram in higher mz_2928; similar chromatogram in higher mz_3128	1	True	null	null	null	null	null	null	null	999	False	False	False	False		False	False	null	null	null	null	null	null	null	null	189.52	nist_urine_neg_5_p1-a1_1_4099	96.96066:125766 97.96401:0 98.96737:0		381231	384571	7048	353418	414210	325136	310935.542399089	151910.21406443
331	1.291	96.96066	0.4701	106.8737	Unknown	[M-H]-	similar chromatogram in higher mz_1092; similar chromatogram in higher mz_1972; similar chromatogram in higher mz_2635; similar chromatogram in higher mz_3069; similar chromatogram in higher mz_2928; similar chromatogram in higher mz_3128	1	True	null	null	null	null	null	null	null	999	False	False	False	False		False	False	null	null	null	null	null	null	null	null	189.52	nist_urine_neg_5_p1-a1_1_4099	96.96066:7715 97.96401:0 98.96737:0	26.22958:529 49.23597:529 79.90557:588 79.93657:529 79.95631:10588 79.96054:6059 80.34163:1176 84.26896:1765 85.43804:529	5038	5010	7438	3018	4224	4436	4860.65458170573	1461.39796374221
332	1.291	96.96066	0.5278	119.9934	Unknown	[M-H]-	similar chromatogram in higher mz_1092; similar chromatogram in higher mz_1972; similar chromatogram in higher mz_2635; similar chromatogram in higher mz_3069; similar chromatogram in higher mz_2928; similar chromatogram in higher mz_3128	1	True	null	null	null	null	null	null	null	999	False	False	False	False		False	False	null	null	null	null	null	null	null	null	189.52	nist_urine_neg_5_p1-a1_1_4099	96.96066:7642 97.96401:0 98.96737:0	17.47993:818 21.02344:818 34.43513:818 43.96557:818 60.92975:818 76.7965:818 79.95772:9091 83.94653:818 89.99734:818 96.96066:12727	6561	45	62	73	50	2122	1485.60566457113	2619.78202982216
333	1.291	96.96066	0.6608	150.2248	Unknown	[M-H]-	similar chromatogram in higher mz_1092; similar chromatogram in higher mz_1972; similar chromatogram in higher mz_2635; similar chromatogram in higher mz_3069; similar chromatogram in higher mz_2928; similar chromatogram in higher mz_3128	1	True	null	null	null	null	null	null	null	999	False	False	False	False		False	False	null	null	null	null	null	null	null	null	189.52	nist_urine_neg_5_p1-a1_1_4099	96.96066:12338 97.96401:0 98.96737:0	16.82505:72 17.49839:72 23.02354:72 55.24086:72 75.3992:72 82.17063:72	1078	5496	6074	9335	3994	6380	5393.08730061849	2741.10178279348
334	1.291	96.96066	0.6863	156.0183	Unknown	[M-H]-	similar chromatogram in higher mz_1092; similar chromatogram in higher mz_1972; similar chromatogram in higher mz_2635; similar chromatogram in higher mz_3069; similar chromatogram in higher mz_2928; similar chromatogram in higher mz_3128	1	True	null	null	null	null	null	null	null	999	False	False	False	False		False	False	null	null	null	null	null	null	null	null	189.52	nist_urine_neg_5_p1-a1_1_4099	96.96066:21371 97.96401:0 98.96737:0	21.9242:333 28.27024:333 29.70292:333 46.85819:333 59.70046:333 59.71021:333 74.98907:333 75.24322:333 78.35309:333 89.4955:333	19067	17023	19772	16763	17362	1031	15169.7334594727	7029.1786555602
335	1.534	96.96066	-1	-1	Unknown	[M-H]-		1	True	null	null	null	null	null	null	null	999	False	False	False	False		False	False	null	null	null	null	null	null	null	null	71.64	nist_urine_neg_1_p1-a1_1_4095	96.96066:55882 97.96401:0 98.96737:0		276479	5740	277047	305604	271172	277991	235672.172363281	113302.68072718
336	1.534	96.96066	0.5729	130.2442	Unknown	[M-H]-		1	True	null	null	null	null	null	null	null	999	False	False	False	False		False	False	null	null	null	null	null	null	null	null	71.64	nist_urine_neg_1_p1-a1_1_4095	96.96066:10048 97.96401:0 98.96737:0	22.45818:51 93.39705:51 96.95911:682 96.96066:648	5889	6515	8905	5733	4280	7824	6524.18408203125	1638.64792995707
337	1.534	96.96066	0.6024	136.9619	Unknown	[M-H]-		1	True	null	null	null	null	null	null	null	999	False	False	False	False		False	False	null	null	null	null	null	null	null	null	71.64	nist_urine_neg_1_p1-a1_1_4095	96.96066:15391 97.96401:0 98.96737:0		2946	80	6882	3294	3784	3995	3496.79366048177	2181.97536533573
338	1.534	96.96066	0.623	141.6454	Unknown	[M-H]-		1	True	null	null	null	null	null	null	null	999	False	False	False	False		False	False	null	null	null	null	null	null	null	null	71.64	nist_urine_neg_1_p1-a1_1_4095	96.96066:8438 97.96401:0 98.96737:0	25.2292:43 32.04317:43	7552	5588	4582	5644	4573	6348	5714.56746419271	1130.11948635689
339	1.534	96.96066	0.6651	151.1985	Unknown	[M-H]-		1	True	null	null	null	null	null	null	null	999	False	False	False	False		False	False	null	null	null	null	null	null	null	null	71.64	nist_urine_neg_1_p1-a1_1_4095	96.96066:16603 97.96401:0 98.96737:0	19.29938:130 72.68744:130	21164	20912	24781	21350	19789	15498	20582.2376302083	3004.89997718292
340	6.483	96.96066	-1	-1	Unknown	[M-H]-		1	True	null	null	null	null	null	null	null	999	False	False	False	False		False	False	null	null	null	null	null	null	null	null	28.91	nist_urine_neg_6_p1-a1_1_4100	96.96066:15658 97.96401:0 98.96737:0		99246	102553	7048	101216	104270	111928	87710.1153157552	39756.7159055318
341	6.483	96.96066	0.4674	106.2518	Unknown	[M-H]-		1	True	null	null	null	null	null	null	null	999	False	False	False	False		False	False	null	null	null	null	null	null	null	null	28.91	nist_urine_neg_6_p1-a1_1_4100	96.96066:2396 97.96401:0 98.96737:0	79.95631:228 79.95772:1349 79.95913:130 79.96054:143 80.36424:34 80.59761:48 96.95911:72 96.96066:63 96.96221:284 97.18279:46	2625	2373	2495	2574	2827	2757	2608.69881184896	166.910599475696
342	6.483	96.96066	0.5512	125.3206	Unknown	[M-H]-		1	True	null	null	null	null	null	null	null	999	False	False	False	False		False	False	null	null	null	null	null	null	null	null	28.91	nist_urine_neg_6_p1-a1_1_4100	96.96066:878 97.96401:0 98.96737:0	79.95772:247	798	1021	884	923	864	1111	933.439921061198	113.850681414904
343	6.483	96.96066	0.6162	140.0963	Unknown	[M-H]-		1	True	null	null	null	null	null	null	null	999	False	False	False	False		False	False	null	null	null	null	null	null	null	null	28.91	nist_urine_neg_6_p1-a1_1_4100	96.96066:4116 97.96401:0 98.96737:0	79.95913:97 96.96066:117	3545	3598	157	3929	3809	3973	3168.46836598714	1485.30089096075
344	6.483	96.96066	0.6417	145.8787	Unknown	[M-H]-		1	True	null	null	null	null	null	null	null	999	False	False	False	False		False	False	null	null	null	null	null	null	null	null	28.91	nist_urine_neg_6_p1-a1_1_4100	96.96066:624 97.96401:0 98.96737:0		567	575	0.906652641296387	9	506	0.906652641296387	276.232569058736	300.245913679314
345	6.483	96.96066	0.7329	166.6311	Unknown	[M-H]-		1	True	null	null	null	null	null	null	null	999	False	False	False	False		False	False	null	null	null	null	null	null	null	null	28.91	nist_urine_neg_6_p1-a1_1_4100	96.96066:1206 97.96401:0 98.96737:0		1090	809	1015	908	773	963	926.205678304036	121.144304109236
346	3.686	96.96066	-1	-1	Unknown	[M-H]-		1	False	null	null	null	null	null	null	null	999	False	False	False	False		False	False	null	null	null	null	null	null	null	null	15.49	nist_urine_neg_4_p1-a1_1_4098	96.96066:8251 97.96401:0 98.96737:0		31670	27044	32193	29545	30479	31836	30461.0533854167	1942.27654851304
347	3.686	96.96066	0.6613	150.3466	Unknown	[M-H]-		1	False	null	null	null	null	null	null	null	999	False	False	False	False		False	False	null	null	null	null	null	null	null	null	15.49	nist_urine_neg_4_p1-a1_1_4098	96.96066:2621 97.96401:0 98.96737:0		3352	3520	3340	3171	3572	3561	3419.1952718099	158.890952980229
348	3.686	96.96066	0.6973	158.5255	Unknown	[M-H]-		1	False	null	null	null	null	null	null	null	999	False	False	False	False		False	False	null	null	null	null	null	null	null	null	15.49	nist_urine_neg_4_p1-a1_1_4098	96.96066:1385 97.96401:0 98.96737:0		1399	1416	1310	495	1181	608	1068.15578715007	410.618176259376
349	5.119	96.96066	-1	-1	Unknown	[M-H]-	similar chromatogram in higher mz_710; similar chromatogram in higher mz_963	1	True	null	null	null	null	null	null	null	999	False	False	False	False		False	False	null	null	null	null	null	null	null	null	8.27	nist_urine_neg_2_p1-a1_1_4096	96.96066:4492 97.96401:0 98.96737:0		12018	13844	12583	13140	11682	12898	12694.0416666667	781.70586136287
350	5.119	96.96066	0.4657	105.8786	Unknown	[M-H]-	similar chromatogram in higher mz_710; similar chromatogram in higher mz_963	1	True	null	null	null	null	null	null	null	999	False	False	False	False		False	False	null	null	null	null	null	null	null	null	8.27	nist_urine_neg_2_p1-a1_1_4096	96.96066:213 97.96401:0 98.96737:0		108	134	80	162	28	160	112.053394317627	51.7530452310515
351	5.119	96.96066	0.5985	136.055	Unknown	[M-H]-	similar chromatogram in higher mz_710; similar chromatogram in higher mz_963	1	True	null	null	null	null	null	null	null	999	False	False	False	False		False	False	null	null	null	null	null	null	null	null	8.27	nist_urine_neg_2_p1-a1_1_4096	96.96066:1567 97.96401:0 98.96737:0	79.95631:64 79.95913:333 96.96066:86	1170	1383	1265	1241	1071	1294	1237.28824869792	107.353028008118
352	3.645	96.96066	-1	-1	Unknown	[M-H]-	similar chromatogram in higher mz_1728; similar chromatogram in higher mz_3080; similar chromatogram in higher mz_385; similar chromatogram in higher mz_653; similar chromatogram in higher mz_2420	1	False	null	null	null	null	null	null	null	999	False	False	False	False		False	False	null	null	null	null	null	null	null	null	7.75	nist_urine_neg_4_p1-a1_1_4098	96.96066:5006 97.96401:0 98.96737:0		16046	17346	7048	17353	16968	15894	15109.067952474	3999.39552864593
353	3.645	96.96066	0.7251	164.8515	Unknown	[M-H]-	similar chromatogram in higher mz_1728; similar chromatogram in higher mz_3080; similar chromatogram in higher mz_385; similar chromatogram in higher mz_653; similar chromatogram in higher mz_2420	1	False	null	null	null	null	null	null	null	999	False	False	False	False		False	False	null	null	null	null	null	null	null	null	7.75	nist_urine_neg_4_p1-a1_1_4098	96.96066:810 97.96401:0 98.96737:0		778	863	63	717	503	609	588.96715037028	287.049725716791
354	3.645	96.96066	0.7566	172.0164	Unknown	[M-H]-	similar chromatogram in higher mz_1728; similar chromatogram in higher mz_3080; similar chromatogram in higher mz_385; similar chromatogram in higher mz_653; similar chromatogram in higher mz_2420	1	False	null	null	null	null	null	null	null	999	False	False	False	False		False	False	null	null	null	null	null	null	null	null	7.75	nist_urine_neg_4_p1-a1_1_4098	96.96066:1192 97.96401:0 98.96737:0		1590	1759	1194	1715	1733	1599	1598.54449462891	210.499777423266
355	3.556	96.96066	-1	-1	Unknown	[M-H]-		1	False	null	null	null	null	null	null	null	999	False	False	False	False		False	False	null	null	null	null	null	null	null	null	6.08	nist_urine_neg_5_p1-a1_1_4099	96.96066:3889 97.96401:0 98.96737:0		14787	13795	7048	12922	14650	12219	12570.0111490885	2880.37207157898
356	3.556	96.96066	0.7006	159.2849	Unknown	[M-H]-		1	False	null	null	null	null	null	null	null	999	False	False	False	False		False	False	null	null	null	null	null	null	null	null	6.08	nist_urine_neg_5_p1-a1_1_4099	96.96222:621 97.96557:0 98.96893:0		124	120	341	1137	83	65	311.446512858073	416.370807825996
357	3.556	96.96066	0.7271	165.3026	Unknown	[M-H]-		1	False	null	null	null	null	null	null	null	999	False	False	False	False		False	False	null	null	null	null	null	null	null	null	6.08	nist_urine_neg_5_p1-a1_1_4099	96.96066:1443 97.96401:0 98.96737:0		1511	1475	1351	1403	763	1247	1291.6264444987	275.438167052194
358	3.556	96.96066	0.7582	172.3773	Unknown	[M-H]-		1	False	null	null	null	null	null	null	null	999	False	False	False	False		False	False	null	null	null	null	null	null	null	null	6.08	nist_urine_neg_5_p1-a1_1_4099	96.96222:667 97.96557:0 98.96893:0		774	528	624	263	667	425	546.642512003581	183.318324718398
359	9.687	96.96998	-1	-1	Unknown	[M-H]-		0.5	False	null	null	null	null	null	null	null	999	False	False	False	False		False	False	null	null	null	null	null	null	null	null	7.46	nist_urine_neg_5_p1-a1_1_4099	96.96998:6592 97.97333:0 98.97669:0		93067	42016	61600	29924	73069	65541	60869.423828125	22453.9102599856
360	9.687	96.96998	0.6393	145.3484	Unknown	[M-H]-		0.5	False	null	null	null	null	null	null	null	999	False	False	False	False		False	False	null	null	null	null	null	null	null	null	7.46	nist_urine_neg_5_p1-a1_1_4099	96.96998:983 97.97333:0 98.97669:0		903	382	1128	564	1013	780	795.011037190755	280.754319621076
361	9.687	96.96998	0.6531	148.4779	Unknown	[M-H]-		0.5	False	null	null	null	null	null	null	null	999	False	False	False	False		False	False	null	null	null	null	null	null	null	null	7.46	nist_urine_neg_5_p1-a1_1_4099	96.96998:1138 97.97333:0 98.97669:0		430	546	389	573	890	900	621.320327758789	222.856146097911
362	9.687	96.96998	0.6781	154.155	Unknown	[M-H]-		0.5	False	null	null	null	null	null	null	null	999	False	False	False	False		False	False	null	null	null	null	null	null	null	null	7.46	nist_urine_neg_5_p1-a1_1_4099	96.96998:834 97.97333:0 98.97669:0		604	515	330	265	691	856	543.382263183594	222.333934067936
363	9.687	96.96998	0.6994	159.0086	Unknown	[M-H]-		0.5	False	null	null	null	null	null	null	null	999	False	False	False	False		False	False	null	null	null	null	null	null	null	null	7.46	nist_urine_neg_5_p1-a1_1_4099	96.96998:777 97.97333:0 98.97669:0		711	463	435	566	578	589	556.839869181315	98.8261549166047
364	9.687	96.96998	0.7182	163.2863	Unknown	[M-H]-		0.5	False	null	null	null	null	null	null	null	999	False	False	False	False		False	False	null	null	null	null	null	null	null	null	7.46	nist_urine_neg_5_p1-a1_1_4099	96.96998:1016 97.97333:0 98.97669:0		987	1335	605	909	1009	1120	994.186737060547	241.271978447539
365	2.129	97.02898	-1	-1	Unknown	[M-H]-		1	False	null	null	null	null	null	null	null	999	False	False	False	False		False	False	null	null	null	null	null	null	null	null	71.94	nist_urine_neg_6_p1-a1_1_4100	97.02898:13470 98.03233:0 99.03569:0		49672	3532	40143	2593	46552	43321	30968.7392171224	21851.1076449884
366	2.129	97.02898	0.5641	128.2251	Unknown	[M-H]-		1	False	null	null	null	null	null	null	null	999	False	False	False	False		False	False	null	null	null	null	null	null	null	null	71.94	nist_urine_neg_6_p1-a1_1_4100	97.03054:797 98.03389:0 99.03725:0		207	183	1	11	8	205	102.505484352509	105.655227917252
367	2.129	97.02898	0.5824	132.4045	Unknown	[M-H]-		1	False	null	null	null	null	null	null	null	999	False	False	False	False		False	False	null	null	null	null	null	null	null	null	71.94	nist_urine_neg_6_p1-a1_1_4100	97.03054:1072 98.03389:0 99.03725:0		278	94	1	228	10	2	102.050042937199	123.066673972251
368	2.129	97.02898	0.6178	140.4522	Unknown	[M-H]-		1	False	null	null	null	null	null	null	null	999	False	False	False	False		False	False	null	null	null	null	null	null	null	null	71.94	nist_urine_neg_6_p1-a1_1_4100	97.03054:1031 98.03389:0 99.03725:0		311	95	38	94	20	155	118.595367431641	105.494972686889
369	2.129	97.02898	0.6474	147.1678	Unknown	[M-H]-		1	False	null	null	null	null	null	null	null	999	False	False	False	False		False	False	null	null	null	null	null	null	null	null	71.94	nist_urine_neg_6_p1-a1_1_4100	97.02898:2857 98.03233:0 99.03569:0		633	266	4	117	1124	439	430.579156001409	407.074900783739
370	2.129	97.02898	0.6574	149.4421	Unknown	[M-H]-		1	False	null	null	null	null	null	null	null	999	False	False	False	False		False	False	null	null	null	null	null	null	null	null	71.94	nist_urine_neg_6_p1-a1_1_4100	97.03054:6237 98.03389:0 99.03725:0		2090	1747	3659	4059	116	3591	2543.55483754476	1508.23504782536
371	2.129	97.02898	0.6652	151.2269	Unknown	[M-H]-		1	False	null	null	null	null	null	null	null	999	False	False	False	False		False	False	null	null	null	null	null	null	null	null	71.94	nist_urine_neg_6_p1-a1_1_4100	97.02898:7009 98.03233:0 99.03569:0		2760	2734	2717	400	3220	1678	2251.41521708171	1039.49537167279
372	2.129	97.02898	0.6807	154.7517	Unknown	[M-H]-		1	False	null	null	null	null	null	null	null	999	False	False	False	False		False	False	null	null	null	null	null	null	null	null	71.94	nist_urine_neg_6_p1-a1_1_4100	97.02898:4584 98.03233:0 99.03569:0		522	2012	496	1408	837	238	918.806922912598	669.295753442871
373	1.66	97.03054	-1	-1	Unknown	[M-H]-		0.833	False	null	null	null	null	null	null	null	999	False	False	False	False		False	False	null	null	null	null	null	null	null	null	50.81	nist_urine_neg_1_p1-a1_1_4095	97.03054:9103 98.03389:0 99.03725:0		40966	15679	45190	2593	4227	42076	25121.7465820313	19872.2832981124
374	1.66	97.03054	0.6435	146.2735	Unknown	[M-H]-		0.833	False	null	null	null	null	null	null	null	999	False	False	False	False		False	False	null	null	null	null	null	null	null	null	50.81	nist_urine_neg_1_p1-a1_1_4095	97.03054:1098 98.03389:0 99.03725:0		410	74	29	64	2.88491249084473	43	103.396057128906	152.720922484619
375	1.66	97.03054	0.6609	150.2371	Unknown	[M-H]-		0.833	False	null	null	null	null	null	null	null	999	False	False	False	False		False	False	null	null	null	null	null	null	null	null	50.81	nist_urine_neg_1_p1-a1_1_4095	97.03209:5814 98.03544:0 99.0388:0		1650	487	2864	1410	75	101	1097.81363042196	1089.46429432604
376	1.66	97.03054	0.6743	153.2933	Unknown	[M-H]-		0.833	False	null	null	null	null	null	null	null	999	False	False	False	False		False	False	null	null	null	null	null	null	null	null	50.81	nist_urine_neg_1_p1-a1_1_4095	97.02898:6437 98.03233:0 99.03569:0		3764	1287	1125	2227	105	4571	2179.74993006388	1699.34969309332
377	1.864	97.04296	-1	-1	Unknown	[M-H]-		0.833	True	null	null	null	null	null	null	null	999	False	False	False	False		False	False	null	null	null	null	null	null	null	null	17.79	nist_urine_neg_1_p1-a1_1_4095	97.04296:6326 98.04631:0 99.04967:0		39295	8099	30284	42012	31588	14240	27586.3375651042	13611.4515938059
378	1.864	97.04296	0.6123	139.1855	Unknown	[M-H]-		0.833	True	null	null	null	null	null	null	null	999	False	False	False	False		False	False	null	null	null	null	null	null	null	null	17.79	nist_urine_neg_1_p1-a1_1_4095	97.04141:323 98.04476:0 99.04812:0		23	63	84	93	91	40	65.621667544047	29.1285841375883
379	1.864	97.04296	0.6631	150.7378	Unknown	[M-H]-		0.833	True	null	null	null	null	null	null	null	999	False	False	False	False		False	False	null	null	null	null	null	null	null	null	17.79	nist_urine_neg_1_p1-a1_1_4095	97.04296:4647 98.04631:0 99.04967:0	27.07275:64 47.66891:71 64.96699:64 68.50071:64 78.70376:64	4194	128	1640	1606	4880	939	2231.18937428792	1881.28640384251
380	1.827	97.98954	-1	-1	Unknown	[M-H]-	similar chromatogram in higher mz_3745	0.667	False	null	null	null	null	null	null	null	999	False	False	False	False		False	False	null	null	null	null	null	null	null	null	20.96	nist_urine_neg_2_p1-a1_1_4096	97.98954:2622 98.99289:0 99.99625:0		8022	7825	4310	4128	2349	2392	4837.69108072917	2530.85138641894
381	1.827	97.98954	0.6108	138.709	Unknown	[M-H]-	similar chromatogram in higher mz_3745	0.667	False	null	null	null	null	null	null	null	999	False	False	False	False		False	False	null	null	null	null	null	null	null	null	20.96	nist_urine_neg_2_p1-a1_1_4096	97.98954:2259 98.99289:0 99.99625:0		486	739	68	181	570	620	443.907034556071	263.148418860848
382	0.549	98.02699	-1	-1	Unknown	[M-H]-	similar chromatogram in higher mz_1940; similar chromatogram in higher mz_292; similar chromatogram in higher mz_3059; similar chromatogram in higher mz_679; similar chromatogram in higher mz_797; similar chromatogram in higher mz_1053; similar chromatogram in higher mz_1366; similar chromatogram in higher mz_1377; similar chromatogram in higher mz_1592; similar chromatogram in higher mz_1614	0.667	False	null	null	null	null	null	null	null	999	False	False	False	False		False	False	null	null	null	null	null	null	null	null	145.03	nist_urine_neg_3_p1-a1_1_4097	98.02699:18392 99.03034:0 100.0337:0		18959	44006	49951	30656	43596	38227	37565.7652994792	11185.9646001942
383	0.549	98.02699	0.5945	134.9909	Unknown	[M-H]-	similar chromatogram in higher mz_1940; similar chromatogram in higher mz_292; similar chromatogram in higher mz_3059; similar chromatogram in higher mz_679; similar chromatogram in higher mz_797; similar chromatogram in higher mz_1053; similar chromatogram in higher mz_1366; similar chromatogram in higher mz_1377; similar chromatogram in higher mz_1592; similar chromatogram in higher mz_1614	0.667	False	null	null	null	null	null	null	null	999	False	False	False	False		False	False	null	null	null	null	null	null	null	null	145.03	nist_urine_neg_3_p1-a1_1_4097	98.02699:9494 99.03034:0 100.0337:0		661	4749	3282	1612	4556	4216	3179.35074869792	1687.86244378311
384	2.604	98.02699	-1	-1	Unknown	[M-H]-		0.833	False	null	null	null	null	null	null	null	999	False	False	False	False		False	False	null	null	null	null	null	null	null	null	18.6	nist_urine_neg_1_p1-a1_1_4095	98.02699:3113 99.03034:0 100.0337:0		18427	2	12701	1621	15374	6583	9118.14602382978	7541.46680712006
385	2.604	98.02699	0.6495	147.4867	Unknown	[M-H]-		0.833	False	null	null	null	null	null	null	null	999	False	False	False	False		False	False	null	null	null	null	null	null	null	null	18.6	nist_urine_neg_1_p1-a1_1_4095	98.02699:528 99.03034:0 100.0337:0		193	7	140	67	15	0.674921560287476	70.2227014700572	79.7555125233367
386	2.604	98.02699	0.6769	153.7098	Unknown	[M-H]-		0.833	False	null	null	null	null	null	null	null	999	False	False	False	False		False	False	null	null	null	null	null	null	null	null	18.6	nist_urine_neg_1_p1-a1_1_4095	98.02699:2160 99.03034:0 100.0337:0		1638	37.4443542480469	374	1295	461	459	704.701990763346	623.790005346357
387	2.604	98.02699	0.7083	160.8326	Unknown	[M-H]-		0.833	False	null	null	null	null	null	null	null	999	False	False	False	False		False	False	null	null	null	null	null	null	null	null	18.6	nist_urine_neg_1_p1-a1_1_4095	98.02543:332 99.02878:0 100.03214:0		71	0.601220464706421	85	115	6	8	47.5688777764638	49.1593948132936
388	2.604	98.02699	0.7548	171.3851	Unknown	[M-H]-		0.833	False	null	null	null	null	null	null	null	999	False	False	False	False		False	False	null	null	null	null	null	null	null	null	18.6	nist_urine_neg_1_p1-a1_1_4095	98.02387:460 99.02722:0 100.03058:0		79	14	65	251	1.4498498916626	96	84.1649719874064	89.763891594174
389	3.242	98.03636	-1	-1	Unknown	[M-H]-		1	False	null	null	null	null	null	null	null	999	False	False	False	False		False	False	null	null	null	null	null	null	null	null	8.79	nist_urine_neg_6_p1-a1_1_4100	98.03636:1133 99.03971:0 100.04307:0		3602	4389	4611	4830	5109	4695	4539.52298990885	517.776616091553
390	3.242	98.03636	0.6633	150.6073	Unknown	[M-H]-		1	False	null	null	null	null	null	null	null	999	False	False	False	False		False	False	null	null	null	null	null	null	null	null	8.79	nist_urine_neg_6_p1-a1_1_4100	98.03636:631 99.03971:0 100.04307:0		256	122	487	312	495	304	329.451302846273	142.424232765758
391	3.69	98.95482	-1	-1	Unknown	[M-H]-		0.5	False	null	null	null	null	null	null	null	999	False	False	False	False		False	False	null	null	null	null	null	null	null	null	4.66	nist_urine_neg_1_p1-a1_1_4095	98.95482:634 99.95817:0 100.96153:0		2683	1267	2568	768	2736	1527	1924.80858357747	845.574570749837
392	3.69	98.95482	0.6617	150.0877	Unknown	[M-H]-		0.5	False	null	null	null	null	null	null	null	999	False	False	False	False		False	False	null	null	null	null	null	null	null	null	4.66	nist_urine_neg_1_p1-a1_1_4095	98.95482:312 99.95817:0 100.96153:0		126	119	179	56	41	63	97.4718119303385	52.8388593900925
393	1.464	98.95639	-1	-1	Unknown	[M-H]-		1	False	null	null	null	null	null	null	null	999	False	False	False	False		False	False	null	null	null	null	null	null	null	null	65.73	nist_urine_neg_1_p1-a1_1_4095	98.95639:13105 99.95974:0 100.9631:0		52697	40392	1037	28045	28567	45685	32737.1656697591	18269.6473022761
394	1.464	98.95639	0.5085	115.3405	Unknown	[M-H]-		1	False	null	null	null	null	null	null	null	999	False	False	False	False		False	False	null	null	null	null	null	null	null	null	65.73	nist_urine_neg_1_p1-a1_1_4095	98.95639:715 99.95974:0 100.9631:0		187	65	1.88076057434082	146	50	19	77.9017499287923	73.6417480700814
395	1.464	98.95639	0.5751	130.44	Unknown	[M-H]-		1	False	null	null	null	null	null	null	null	999	False	False	False	False		False	False	null	null	null	null	null	null	null	null	65.73	nist_urine_neg_1_p1-a1_1_4095	98.95639:4219 99.95974:0 100.9631:0		986	527	1421	756	167	339	699.299835205078	457.973279124313
396	1.464	98.95639	0.6089	138.1096	Unknown	[M-H]-		1	False	null	null	null	null	null	null	null	999	False	False	False	False		False	False	null	null	null	null	null	null	null	null	65.73	nist_urine_neg_1_p1-a1_1_4095	98.95795:5107 99.9613:0 100.96466:0		1267	180	114	1588	167	1930	874.301504770915	817.06424306117
397	1.464	98.95639	0.6386	144.8496	Unknown	[M-H]-		1	False	null	null	null	null	null	null	null	999	False	False	False	False		False	False	null	null	null	null	null	null	null	null	65.73	nist_urine_neg_1_p1-a1_1_4095	98.95639:2148 99.95974:0 100.9631:0		899	271	195	320	403	31	352.987281799316	295.681932195254
398	1.464	98.95639	0.6722	152.4741	Unknown	[M-H]-		1	False	null	null	null	null	null	null	null	999	False	False	False	False		False	False	null	null	null	null	null	null	null	null	65.73	nist_urine_neg_1_p1-a1_1_4095	98.95639:5230 99.95974:0 100.9631:0		2102	398	952	700	284	468	817.456176757813	673.070761596412
399	6.802	98.95639	-1	-1	Unknown	[M-H]-		0.833	True	null	null	null	null	null	null	null	999	False	False	False	False		False	False	null	null	null	null	null	null	null	null	9.46	nist_urine_neg_3_p1-a1_1_4097	98.95639:1065 99.95974:0 100.9631:0		2780	3954	4196	2893	6933	5452	4367.85693359375	1591.01686400942
400	6.802	98.95639	0.4682	106.2016	Unknown	[M-H]-		0.833	True	null	null	null	null	null	null	null	999	False	False	False	False		False	False	null	null	null	null	null	null	null	null	9.46	nist_urine_neg_3_p1-a1_1_4097	98.95638:341 99.95973:0 100.96309:0	81.95497:148	131	68	144	242	213	128	154.347550710042	62.961491578525
401	6.802	98.95639	0.6169	139.942	Unknown	[M-H]-		0.833	True	null	null	null	null	null	null	null	999	False	False	False	False		False	False	null	null	null	null	null	null	null	null	9.46	nist_urine_neg_3_p1-a1_1_4097	98.95639:234 99.95974:0 100.9631:0	81.95497:121	232	113	149	260	219	183	192.664628346761	55.0368258765011
402	1.215	99.00815	-1	-1	Unknown	[M-H]-		1	False	null	null	null	null	null	null	null	999	False	False	False	False		False	False	null	null	null	null	null	null	null	null	32.34	nist_urine_neg_5_p1-a1_1_4099	99.00815:24555 100.0115:0 101.01486:0		53980	70327	4707	75004	87223	60484	58620.6551920573	28827.8519559432
403	1.215	99.00815	0.6546	148.4792	Unknown	[M-H]-		1	False	null	null	null	null	null	null	null	999	False	False	False	False		False	False	null	null	null	null	null	null	null	null	32.34	nist_urine_neg_5_p1-a1_1_4099	99.00815:4031 100.0115:0 101.01486:0		426	91	1028	28	1526	1679	796.263582229614	719.737910642534
404	1.215	99.00815	0.6697	151.8992	Unknown	[M-H]-		1	False	null	null	null	null	null	null	null	999	False	False	False	False		False	False	null	null	null	null	null	null	null	null	32.34	nist_urine_neg_5_p1-a1_1_4099	99.00972:7876 100.01307:0 101.01643:0		4236	3854	4886	1854	4334	2753	3652.65354410807	1132.24374892332
405	1.215	99.00815	0.6855	155.4789	Unknown	[M-H]-		1	False	null	null	null	null	null	null	null	999	False	False	False	False		False	False	null	null	null	null	null	null	null	null	32.34	nist_urine_neg_5_p1-a1_1_4099	99.00972:2608 100.01307:0 101.01643:0		357	983	479	52	385	706	493.752665837606	319.579451078276
406	1.215	99.00815	0.6955	157.7546	Unknown	[M-H]-		1	False	null	null	null	null	null	null	null	999	False	False	False	False		False	False	null	null	null	null	null	null	null	null	32.34	nist_urine_neg_5_p1-a1_1_4099	99.00972:6631 100.01307:0 101.01643:0		846	2989	1162	3206	1596	1530	1888.03378295898	977.34173332848
407	1.215	99.00815	0.7152	162.2245	Unknown	[M-H]-		1	False	null	null	null	null	null	null	null	999	False	False	False	False		False	False	null	null	null	null	null	null	null	null	32.34	nist_urine_neg_5_p1-a1_1_4099	99.00815:1375 100.0115:0 101.01486:0		352	115	13	157	54	133	137.132368564606	117.804501731173
408	1.215	99.00815	0.7466	169.3332	Unknown	[M-H]-		1	False	null	null	null	null	null	null	null	999	False	False	False	False		False	False	null	null	null	null	null	null	null	null	32.34	nist_urine_neg_5_p1-a1_1_4099	99.00815:1953 100.0115:0 101.01486:0		187	195	49	13	497	123	177.273763338725	172.663511316544
409	1.215	99.00815	0.8089	183.4745	Unknown	[M-H]-		1	False	null	null	null	null	null	null	null	999	False	False	False	False		False	False	null	null	null	null	null	null	null	null	32.34	nist_urine_neg_5_p1-a1_1_4099	99.00815:1030 100.0115:0 101.01486:0		2.58024749755859	448	412	391	26	149	237.520965576172	203.579995882744
410	4.715	99.00972	-1	-1	Unknown	[M-H]-		1	True	null	null	null	null	null	null	null	999	False	False	False	False		False	False	null	null	null	null	null	null	null	null	32.34	nist_urine_neg_2_p1-a1_1_4096	99.00972:12817 100.01307:0 101.01643:0		45881	48974	4707	42548	49183	45878	39528.7372233073	17232.4123286095
411	4.715	99.00972	0.8647	196.1308	Unknown	[M-H]-		1	True	null	null	null	null	null	null	null	999	False	False	False	False		False	False	null	null	null	null	null	null	null	null	32.34	nist_urine_neg_2_p1-a1_1_4096	99.00972:3590 100.01307:0 101.01643:0		1479	4624	106	2222	1323	1447	1866.86914316813	1513.09797230286
412	4.715	99.00972	0.8746	198.3685	Unknown	[M-H]-		1	True	null	null	null	null	null	null	null	999	False	False	False	False		False	False	null	null	null	null	null	null	null	null	32.34	nist_urine_neg_2_p1-a1_1_4096	99.00972:3430 100.01307:0 101.01643:0	15.891:102 20.24431:102 28.15551:102 29.42861:102 62.59994:102 75.73497:102 80.17073:102	3063	8	3511	1993	3842	1914	2388.2201924324	1405.38855496936
413	3.918	99.00972	-1	-1	Unknown	[M-H]-		0.5	False	null	null	null	null	null	null	null	999	False	False	False	False		False	False	null	null	null	null	null	null	null	null	4.09	nist_urine_neg_4_p1-a1_1_4098	99.00972:1640 100.01307:0 101.01643:0		6485	7272	6914	7673	5892	8541	7129.54231770833	927.616206063198
414	3.918	99.00972	0.6265	142.0887	Unknown	[M-H]-		0.5	False	null	null	null	null	null	null	null	999	False	False	False	False		False	False	null	null	null	null	null	null	null	null	4.09	nist_urine_neg_4_p1-a1_1_4098	99.00972:632 100.01307:0 101.01643:0		616	875	560	644	1108	1245	841.23134358724	284.487904995375
415	7.251	99.0458	-1	-1	Unknown	[M-H]-	similar chromatogram in higher mz_950; similar chromatogram in higher mz_350; similar chromatogram in higher mz_337	1	False	null	null	null	null	null	null	null	999	False	False	False	False		False	False	null	null	null	null	null	null	null	null	4.26	nist_urine_neg_3_p1-a1_1_4097	99.0458:1476 100.04915:0 101.05251:0		5877	5121	5747	4876	5899	4769	5381.34155273438	518.755103957725
416	7.251	99.0458	0.6281	142.4487	Unknown	[M-H]-	similar chromatogram in higher mz_950; similar chromatogram in higher mz_350; similar chromatogram in higher mz_337	1	False	null	null	null	null	null	null	null	999	False	False	False	False		False	False	null	null	null	null	null	null	null	null	4.26	nist_urine_neg_3_p1-a1_1_4097	99.04423:573 100.04758:0 101.05094:0		673	557	597	600	470	510	567.570098876953	72.1432569852854
417	3.434	99.98473	-1	-1	Unknown	[M-H]-	similar chromatogram in higher mz_960; similar chromatogram in higher mz_1979; similar chromatogram in higher mz_1503; similar chromatogram in higher mz_4222; similar chromatogram in higher mz_4253	0.833	False	null	null	null	null	null	null	null	999	False	False	False	False		False	False	null	null	null	null	null	null	null	null	6.03	nist_urine_neg_2_p1-a1_1_4096	99.98473:559 100.98808:0 101.99144:0		1746	2009	1749	1845	1828	1886	1843.93373616536	97.9680154568885
418	3.434	99.98473	0.6945	157.343	Unknown	[M-H]-	similar chromatogram in higher mz_960; similar chromatogram in higher mz_1979; similar chromatogram in higher mz_1503; similar chromatogram in higher mz_4222; similar chromatogram in higher mz_4253	0.833	False	null	null	null	null	null	null	null	999	False	False	False	False		False	False	null	null	null	null	null	null	null	null	6.03	nist_urine_neg_2_p1-a1_1_4096	99.9863:244 100.98965:0 101.99301:0		89	26	66	90	16	11	49.7445203463236	36.222394728507
419	3.434	99.98473	0.7328	166.0252	Unknown	[M-H]-	similar chromatogram in higher mz_960; similar chromatogram in higher mz_1979; similar chromatogram in higher mz_1503; similar chromatogram in higher mz_4222; similar chromatogram in higher mz_4253	0.833	False	null	null	null	null	null	null	null	999	False	False	False	False		False	False	null	null	null	null	null	null	null	null	6.03	nist_urine_neg_2_p1-a1_1_4096	99.98788:217 100.99123:0 101.99459:0		83	74	14	57	56	91	62.4817676544189	27.3369892482741
420	3.345	100.00522	-1	-1	Unknown	[M-H]-		1	False	null	null	null	null	null	null	null	999	False	False	False	False		False	False	null	null	null	null	null	null	null	null	25.78	nist_urine_neg_4_p1-a1_1_4098	100.00522:5882 101.00857:0 102.01193:0		25276	5282	28355	27404	25812	25452	22930.0219726563	8730.15565082239
421	3.345	100.00522	0.6508	147.4458	Unknown	[M-H]-		1	False	null	null	null	null	null	null	null	999	False	False	False	False		False	False	null	null	null	null	null	null	null	null	25.78	nist_urine_neg_4_p1-a1_1_4098	100.00365:958 101.007:0 102.01036:0		790	781	902	800	718	748	789.991282145182	62.7325478220869
422	3.345	100.00522	0.6905	156.453	Unknown	[M-H]-		1	False	null	null	null	null	null	null	null	999	False	False	False	False		False	False	null	null	null	null	null	null	null	null	25.78	nist_urine_neg_4_p1-a1_1_4098	100.00365:1668 101.007:0 102.01036:0		1527	214	1618	1734	1615	1410	1353.02106730143	568.184567627968
423	3.345	100.00522	0.7352	166.5829	Unknown	[M-H]-		1	False	null	null	null	null	null	null	null	999	False	False	False	False		False	False	null	null	null	null	null	null	null	null	25.78	nist_urine_neg_4_p1-a1_1_4098	100.00365:860 101.007:0 102.01036:0		678	737	675	705	670	518	663.710896809896	75.6406930566357
424	3.232	100.00522	-1	-1	Unknown	[M-H]-	similar chromatogram in higher mz_2397	1	False	null	null	null	null	null	null	null	999	False	False	False	False		False	False	null	null	null	null	null	null	null	null	23.16	nist_urine_neg_5_p1-a1_1_4099	100.00522:5448 101.00857:0 102.01193:0		22720	5282	21300	18707	23045	20642	18616.0271809896	6716.85387657405
425	3.232	100.00522	0.6603	149.6054	Unknown	[M-H]-	similar chromatogram in higher mz_2397	1	False	null	null	null	null	null	null	null	999	False	False	False	False		False	False	null	null	null	null	null	null	null	null	23.16	nist_urine_neg_5_p1-a1_1_4099	100.00523:536 101.00858:0 102.01194:0		133	123	139	236	19	87	122.75368309021	70.8542231727549
426	3.232	100.00522	0.7024	159.151	Unknown	[M-H]-	similar chromatogram in higher mz_2397	1	False	null	null	null	null	null	null	null	999	False	False	False	False		False	False	null	null	null	null	null	null	null	null	23.16	nist_urine_neg_5_p1-a1_1_4099	100.00365:555 101.007:0 102.01036:0		435	218	458	345	490	137	347.025299072266	142.345411261728
427	3.232	100.00522	0.7344	166.3824	Unknown	[M-H]-	similar chromatogram in higher mz_2397	1	False	null	null	null	null	null	null	null	999	False	False	False	False		False	False	null	null	null	null	null	null	null	null	23.16	nist_urine_neg_5_p1-a1_1_4099	100.00365:2525 101.007:0 102.01036:0		2293	2028	2122	1914	2132	2126	2102.45434570313	125.644390711161
428	2.891	100.00522	-1	-1	Unknown	[M-H]-	similar chromatogram in higher mz_2119	1	False	null	null	null	null	null	null	null	999	False	False	False	False		False	False	null	null	null	null	null	null	null	null	14.39	nist_urine_neg_1_p1-a1_1_4095	100.00522:2788 101.00857:0 102.01193:0		10896	5282	8688	10038	9975	9006	8980.69921875	1976.94981699789
429	2.891	100.00522	0.8079	183.0341	Unknown	[M-H]-	similar chromatogram in higher mz_2119	1	False	null	null	null	null	null	null	null	999	False	False	False	False		False	False	null	null	null	null	null	null	null	null	14.39	nist_urine_neg_1_p1-a1_1_4095	100.01311:968 101.01646:0 102.01982:0		85	272	5.31787605285645	5.31787605285645	71	53	80.10391553243	100.346252158784
430	2.891	100.00522	0.745	168.7869	Unknown	[M-H]-	similar chromatogram in higher mz_2119	1	False	null	null	null	null	null	null	null	999	False	False	False	False		False	False	null	null	null	null	null	null	null	null	14.39	nist_urine_neg_1_p1-a1_1_4095	100.00522:920 101.00857:0 102.01193:0		857	830	630	677	662	604	709.925455729167	106.87859432999
431	2.891	100.00522	0.8095	183.4158	Unknown	[M-H]-	similar chromatogram in higher mz_2119	1	False	null	null	null	null	null	null	null	999	False	False	False	False		False	False	null	null	null	null	null	null	null	null	14.39	nist_urine_neg_1_p1-a1_1_4095	100.00522:473 101.00857:0 102.01193:0		267	162	351	11	339	303	238.828304131826	130.789563123419
432	0.849	101.02472	-1	-1	Unknown	[M-H]-		0.667	False	null	null	null	null	null	null	null	999	False	False	False	False		False	False	null	null	null	null	null	null	null	null	20.36	nist_urine_neg_6_p1-a1_1_4100	101.02472:5815 102.02807:0 103.03143:0		14209	22123	20282	14140	13010	26768	18421.8914388021	5516.95573904149
433	0.849	101.02472	0.6561	148.4954	Unknown	[M-H]-		0.667	False	null	null	null	null	null	null	null	999	False	False	False	False		False	False	null	null	null	null	null	null	null	null	20.36	nist_urine_neg_6_p1-a1_1_4100	101.02472:2931 102.02807:0 103.03143:0		1547	271	775	2035	322	1849	1133.13979085286	777.847942857898
434	0.849	101.02472	0.6661	150.7575	Unknown	[M-H]-		0.667	False	null	null	null	null	null	null	null	999	False	False	False	False		False	False	null	null	null	null	null	null	null	null	20.36	nist_urine_neg_6_p1-a1_1_4100	101.02314:3123 102.02649:0 103.02985:0		1239	1641	2105	3556	1838	1345	1954.01293945313	846.760519122988
435	1.705	101.02472	-1	-1	Unknown	[M-H]-		0.667	False	null	null	null	null	null	null	null	999	False	False	False	False		False	False	null	null	null	null	null	null	null	null	11.93	nist_urine_neg_6_p1-a1_1_4100	101.02472:3563 102.02807:0 103.03143:0		5895	5445	15551	9457	16477	21956	12463.3566894531	6590.64646413965
436	1.705	101.02472	0.6294	142.4446	Unknown	[M-H]-		0.667	False	null	null	null	null	null	null	null	999	False	False	False	False		False	False	null	null	null	null	null	null	null	null	11.93	nist_urine_neg_6_p1-a1_1_4100	101.02473:338 102.02808:0 103.03144:0		6.98503265380859	6.98503265380859	136	77	70	70	58.8362210591634	51.8889434631398
437	1.705	101.02472	0.6749	152.7345	Unknown	[M-H]-		0.667	False	null	null	null	null	null	null	null	999	False	False	False	False		False	False	null	null	null	null	null	null	null	null	11.93	nist_urine_neg_6_p1-a1_1_4100	101.02472:654 102.02807:0 103.03143:0		79	83	157	293	120	133	144.206611633301	78.7296482534297
438	1.705	101.02472	0.7354	166.4387	Unknown	[M-H]-		0.667	False	null	null	null	null	null	null	null	999	False	False	False	False		False	False	null	null	null	null	null	null	null	null	11.93	nist_urine_neg_6_p1-a1_1_4100	101.02631:569 102.02966:0 103.03302:0		75	178	76	143	98	60	104.805646896362	46.0833413907917
439	1.705	101.02472	0.7545	170.7596	Unknown	[M-H]-		0.667	False	null	null	null	null	null	null	null	999	False	False	False	False		False	False	null	null	null	null	null	null	null	null	11.93	nist_urine_neg_6_p1-a1_1_4100	101.02631:767 102.02966:0 103.03302:0		43	234	134	50	120	138	119.97524134318	69.8835007408875
440	1.705	101.02472	0.7642	172.9558	Unknown	[M-H]-		0.667	False	null	null	null	null	null	null	null	999	False	False	False	False		False	False	null	null	null	null	null	null	null	null	11.93	nist_urine_neg_6_p1-a1_1_4100	101.02473:338 102.02808:0 103.03144:0		41	14	118	52	43	63	55.2753411928813	34.9204845901134
441	1.705	101.02472	0.8086	182.9905	Unknown	[M-H]-		0.667	False	null	null	null	null	null	null	null	999	False	False	False	False		False	False	null	null	null	null	null	null	null	null	11.93	nist_urine_neg_6_p1-a1_1_4100	101.02472:1201 102.02807:0 103.03143:0		1347	460	140	851	3979	121	1149.74717839559	1461.99339095767
442	1.705	101.02472	0.8239	186.4511	Unknown	[M-H]-		0.667	False	null	null	null	null	null	null	null	999	False	False	False	False		False	False	null	null	null	null	null	null	null	null	11.93	nist_urine_neg_6_p1-a1_1_4100	101.02472:1024 102.02807:0 103.03143:0		331	25	187	232	115	553	240.555937131246	184.731215575741
443	1.705	101.02472	0.9059	205.0298	Unknown	[M-H]-		0.667	False	null	null	null	null	null	null	null	999	False	False	False	False		False	False	null	null	null	null	null	null	null	null	11.93	nist_urine_neg_6_p1-a1_1_4100	101.02472:326 102.02807:0 103.03143:0		5.44463500976563	5.44463500976563	54	58	5.44463500976563	86	33.1961256663005	37.980102766412
444	7.26	101.02472	-1	-1	Unknown	[M-H]-		1	False	null	null	null	null	null	null	null	999	False	False	False	False		False	False	null	null	null	null	null	null	null	null	6.51	nist_urine_neg_5_p1-a1_1_4099	101.02472:1505 102.02807:0 103.03143:0		8025	7874	9727	7051	8775	6338	7964.94230143229	1204.700067695
445	7.26	101.02472	0.599	135.5622	Unknown	[M-H]-		1	False	null	null	null	null	null	null	null	999	False	False	False	False		False	False	null	null	null	null	null	null	null	null	6.51	nist_urine_neg_5_p1-a1_1_4099	101.02472:298 102.02807:0 103.03143:0		185	117	200	111	191	107	151.745653788249	44.3926520216958
446	7.26	101.02472	0.6282	142.1812	Unknown	[M-H]-		1	False	null	null	null	null	null	null	null	999	False	False	False	False		False	False	null	null	null	null	null	null	null	null	6.51	nist_urine_neg_5_p1-a1_1_4099	101.02631:477 102.02966:0 103.03302:0		453	424	495	262	584	273	415.030639648438	126.777240932592
447	0.737	101.02473	-1	-1	Unknown	[M-H]-		0.667	False	null	null	null	null	null	null	null	999	False	False	False	False		False	False	null	null	null	null	null	null	null	null	57.78	nist_urine_neg_2_p1-a1_1_4096	101.02473:12713 102.02808:0 103.03144:0		37385	44172	21683	13078	31352	23471	28523.6536458333	11333.8650113131
448	0.737	101.02473	0.6583	148.9803	Unknown	[M-H]-		0.667	False	null	null	null	null	null	null	null	999	False	False	False	False		False	False	null	null	null	null	null	null	null	null	57.78	nist_urine_neg_2_p1-a1_1_4096	101.02473:6405 102.02808:0 103.03144:0		1414	3713	746	7788	715	1412	2631.26983642578	2755.10094379461
449	0.737	101.02473	0.6688	151.3628	Unknown	[M-H]-		0.667	False	null	null	null	null	null	null	null	999	False	False	False	False		False	False	null	null	null	null	null	null	null	null	57.78	nist_urine_neg_2_p1-a1_1_4096	101.02631:4776 102.02966:0 103.03302:0		1589	9599	5567	7610	2729	838	4655.57744344075	3512.42021572207
450	0.737	101.02473	0.691	156.3922	Unknown	[M-H]-		0.667	False	null	null	null	null	null	null	null	999	False	False	False	False		False	False	null	null	null	null	null	null	null	null	57.78	nist_urine_neg_2_p1-a1_1_4096	101.02631:2999 102.02966:0 103.03302:0		126	544	203	34	865	184	326.127859751383	315.88106523147
451	4.93	101.02473	-1	-1	Unknown	[M-H]-	similar chromatogram in higher mz_1606; similar chromatogram in higher mz_1914	1	True	null	null	null	null	null	null	null	999	False	False	False	False		False	False	null	null	null	null	null	null	null	null	32.34	nist_urine_neg_3_p1-a1_1_4097	101.02473:6814 102.02808:0 103.03144:0		20588	26565	23929	21432	16610	23072	22032.7744140625	3378.48319895198
452	4.93	101.02473	0.6187	140.0314	Unknown	[M-H]-	similar chromatogram in higher mz_1606; similar chromatogram in higher mz_1914	1	True	null	null	null	null	null	null	null	999	False	False	False	False		False	False	null	null	null	null	null	null	null	null	32.34	nist_urine_neg_3_p1-a1_1_4097	101.02472:2266 102.02807:0 103.03143:0	22.58387:111 38.61828:111 55.87425:111 85.36082:111 98.1113:111	2049	1553	2402	2189	1602	2163	1993.1860555013	341.91004432935
453	5.784	102.05736	-1	-1	Unknown	[M-H]-	similar chromatogram in higher mz_2947; similar chromatogram in higher mz_898; similar chromatogram in higher mz_2006; similar chromatogram in higher mz_2556	1	False	null	null	null	null	null	null	null	999	False	False	False	False		False	False	null	null	null	null	null	null	null	null	6.15	nist_urine_neg_3_p1-a1_1_4097	102.05736:789 103.06071:0 104.06407:0		1999	1481	2586	2683	2361	1850	2160.10689290365	464.321036756452
454	5.784	102.05736	0.6704	151.5594	Unknown	[M-H]-	similar chromatogram in higher mz_2947; similar chromatogram in higher mz_898; similar chromatogram in higher mz_2006; similar chromatogram in higher mz_2556	1	False	null	null	null	null	null	null	null	999	False	False	False	False		False	False	null	null	null	null	null	null	null	null	6.15	nist_urine_neg_3_p1-a1_1_4097	102.05417:178 103.05752:0 104.06088:0		100	75	145	117	130	85	108.833674112956	26.8019466398653
455	4.93	103.00562	-1	-1	Unknown	[M-H]-		1	True	null	null	null	null	null	null	null	999	False	False	False	False		False	False	null	null	null	null	null	null	null	null	129.38	nist_urine_neg_2_p1-a1_1_4096	103.00562:19354 104.00897:0 105.01233:0		69673	71034	64732	62266	57805	61575	64514.1048177083	5057.12182209659
456	4.93	103.00562	0.8727	197.101	Unknown	[M-H]-		1	True	null	null	null	null	null	null	null	999	False	False	False	False		False	False	null	null	null	null	null	null	null	null	129.38	nist_urine_neg_2_p1-a1_1_4096	103.00402:6534 104.00737:0 105.01073:0	18.51789:96 29.08154:96 29.15215:96 44.64453:96 65.15519:96 90.3087:96 91.13761:96	5949	7015	3744	3489	3210	4625	4671.78527832031	1517.8323256067
457	4.149	104.04348	-1	-1	Unknown	[M-H]-		0.833	False	null	null	null	null	null	null	null	999	False	False	False	False		False	False	null	null	null	null	null	null	null	null	17.81	nist_urine_neg_1_p1-a1_1_4095	104.04348:3487 105.04683:0 106.05019:0		9442	7358	81.8877624511719	819	1459	6869	4324.6086730957	4026.79218283445
458	4.149	104.04348	0.7129	160.8245	Unknown	[M-H]-		0.833	False	null	null	null	null	null	null	null	999	False	False	False	False		False	False	null	null	null	null	null	null	null	null	17.81	nist_urine_neg_1_p1-a1_1_4095	104.04348:676 105.04683:0 106.05019:0		168	139	6	48	0.607833003997803	95	76.0168023109436	69.5445499203198
459	4.149	104.04348	0.7061	159.307	Unknown	[M-H]-		0.833	False	null	null	null	null	null	null	null	999	False	False	False	False		False	False	null	null	null	null	null	null	null	null	17.81	nist_urine_neg_1_p1-a1_1_4095	104.04348:1930 105.04683:0 106.05019:0		600	75	7.08075790405274	131	72	71	158.171391805013	220.274158643551
460	0.4	105.03483	-1	-1	Unknown	[M-H]-	similar chromatogram in higher mz_764; similar chromatogram in higher mz_4183; similar chromatogram in higher mz_776; similar chromatogram in higher mz_2495; similar chromatogram in higher mz_2539; similar chromatogram in higher mz_2570; similar chromatogram in higher mz_4228; similar chromatogram in higher mz_4239; similar chromatogram in higher mz_4252; similar chromatogram in higher mz_903; si…	1	True	null	null	null	null	null	null	null	999	False	False	False	False		False	False	null	null	null	null	null	null	null	null	45.05	nist_urine_neg_2_p1-a1_1_4096	105.03483:7576 106.03818:0 107.04154:0		12584	22771	21663	16069	10003	14974	16344.0797526042	5017.81103789613
461	0.4	105.03483	0.536	120.8123	Unknown	[M-H]-	similar chromatogram in higher mz_764; similar chromatogram in higher mz_4183; similar chromatogram in higher mz_776; similar chromatogram in higher mz_2495; similar chromatogram in higher mz_2539; similar chromatogram in higher mz_2570; similar chromatogram in higher mz_4228; similar chromatogram in higher mz_4239; similar chromatogram in higher mz_4252; similar chromatogram in higher mz_903; si…	1	True	null	null	null	null	null	null	null	999	False	False	False	False		False	False	null	null	null	null	null	null	null	null	45.05	nist_urine_neg_2_p1-a1_1_4096	105.03645:679 106.0398:0 107.04316:0	30.23457:196 32.28996:196 46.61245:196 55.40151:196 60.82643:196 62.22628:196 100.41082:196	233	1220	606	931	220	863	678.633735656738	401.092406842557
462	0.4	105.03483	0.5491	123.7473	Unknown	[M-H]-	similar chromatogram in higher mz_764; similar chromatogram in higher mz_4183; similar chromatogram in higher mz_776; similar chromatogram in higher mz_2495; similar chromatogram in higher mz_2539; similar chromatogram in higher mz_2570; similar chromatogram in higher mz_4228; similar chromatogram in higher mz_4239; similar chromatogram in higher mz_4252; similar chromatogram in higher mz_903; si…	1	True	null	null	null	null	null	null	null	999	False	False	False	False		False	False	null	null	null	null	null	null	null	null	45.05	nist_urine_neg_2_p1-a1_1_4096	105.03483:873 106.03818:0 107.04154:0		181	272	265	273	329	172	248.699282328288	60.6966667120554
463	0.4	105.03483	0.5835	131.4963	Unknown	[M-H]-	similar chromatogram in higher mz_764; similar chromatogram in higher mz_4183; similar chromatogram in higher mz_776; similar chromatogram in higher mz_2495; similar chromatogram in higher mz_2539; similar chromatogram in higher mz_2570; similar chromatogram in higher mz_4228; similar chromatogram in higher mz_4239; similar chromatogram in higher mz_4252; similar chromatogram in higher mz_903; si…	1	True	null	null	null	null	null	null	null	999	False	False	False	False		False	False	null	null	null	null	null	null	null	null	45.05	nist_urine_neg_2_p1-a1_1_4096	105.03483:1185 106.03818:0 107.04154:0		61	12	121	307	191	312	167.302721341451	125.310439171203
464	0.4	105.03483	0.5942	133.9293	Unknown	[M-H]-	similar chromatogram in higher mz_764; similar chromatogram in higher mz_4183; similar chromatogram in higher mz_776; similar chromatogram in higher mz_2495; similar chromatogram in higher mz_2539; similar chromatogram in higher mz_2570; similar chromatogram in higher mz_4228; similar chromatogram in higher mz_4239; similar chromatogram in higher mz_4252; similar chromatogram in higher mz_903; si…	1	True	null	null	null	null	null	null	null	999	False	False	False	False		False	False	null	null	null	null	null	null	null	null	45.05	nist_urine_neg_2_p1-a1_1_4096	105.03645:1468 106.0398:0 107.04316:0		385	341	450	389	93	15	278.714124202728	179.393535588123
465	0.4	105.03483	0.6084	137.1247	Unknown	[M-H]-	similar chromatogram in higher mz_764; similar chromatogram in higher mz_4183; similar chromatogram in higher mz_776; similar chromatogram in higher mz_2495; similar chromatogram in higher mz_2539; similar chromatogram in higher mz_2570; similar chromatogram in higher mz_4228; similar chromatogram in higher mz_4239; similar chromatogram in higher mz_4252; similar chromatogram in higher mz_903; si…	1	True	null	null	null	null	null	null	null	999	False	False	False	False		False	False	null	null	null	null	null	null	null	null	45.05	nist_urine_neg_2_p1-a1_1_4096	105.03645:597 106.0398:0 107.04316:0		149	313	17	127	6	131	123.936117649078	110.966933438536
466	0.4	105.03483	0.6381	143.81	Unknown	[M-H]-	similar chromatogram in higher mz_764; similar chromatogram in higher mz_4183; similar chromatogram in higher mz_776; similar chromatogram in higher mz_2495; similar chromatogram in higher mz_2539; similar chromatogram in higher mz_2570; similar chromatogram in higher mz_4228; similar chromatogram in higher mz_4239; similar chromatogram in higher mz_4252; similar chromatogram in higher mz_903; si…	1	True	null	null	null	null	null	null	null	999	False	False	False	False		False	False	null	null	null	null	null	null	null	null	45.05	nist_urine_neg_2_p1-a1_1_4096	105.03483:1074 106.03818:0 107.04154:0		490	279	277	129	168	289	271.977330525716	125.817620803501
467	0.4	105.03483	0.657	148.0799	Unknown	[M-H]-	similar chromatogram in higher mz_764; similar chromatogram in higher mz_4183; similar chromatogram in higher mz_776; similar chromatogram in higher mz_2495; similar chromatogram in higher mz_2539; similar chromatogram in higher mz_2570; similar chromatogram in higher mz_4228; similar chromatogram in higher mz_4239; similar chromatogram in higher mz_4252; similar chromatogram in higher mz_903; si…	1	True	null	null	null	null	null	null	null	999	False	False	False	False		False	False	null	null	null	null	null	null	null	null	45.05	nist_urine_neg_2_p1-a1_1_4096	105.03483:2146 106.03818:0 107.04154:0		238	398	967	436	230	206	412.517717997233	288.122159036822
468	3.618	105.03806	-1	-1	Unknown	[M-H]-	similar chromatogram in higher mz_1846; similar chromatogram in higher mz_2363; similar chromatogram in higher mz_1098; similar chromatogram in higher mz_2232; similar chromatogram in higher mz_190; similar chromatogram in higher mz_274; similar chromatogram in higher mz_4135	1	False	null	null	null	null	null	null	null	999	False	False	False	False		False	False	null	null	null	null	null	null	null	null	19.77	nist_urine_neg_3_p1-a1_1_4097	105.03806:3122 106.04141:0 107.04477:0		6938	6766	9842	6518	6868	3620	6758.49210611979	1972.79208415048
469	3.618	105.03806	0.7205	162.394	Unknown	[M-H]-	similar chromatogram in higher mz_1846; similar chromatogram in higher mz_2363; similar chromatogram in higher mz_1098; similar chromatogram in higher mz_2232; similar chromatogram in higher mz_190; similar chromatogram in higher mz_274; similar chromatogram in higher mz_4135	1	False	null	null	null	null	null	null	null	999	False	False	False	False		False	False	null	null	null	null	null	null	null	null	19.77	nist_urine_neg_3_p1-a1_1_4097	105.03806:1908 106.04141:0 107.04477:0		928	724	1223	940	939	593	891.094584147135	215.931428370787
470	3.512	105.03806	-1	-1	Unknown	[M-H]-	similar chromatogram in higher mz_1388; similar chromatogram in higher mz_2007; similar chromatogram in higher mz_299; similar chromatogram in higher mz_327; similar chromatogram in higher mz_693; similar chromatogram in higher mz_894; similar chromatogram in higher mz_1183; similar chromatogram in higher mz_3404; similar chromatogram in higher mz_3668; similar chromatogram in higher mz_3673; sim…	1	False	null	null	null	null	null	null	null	999	False	False	False	False		False	False	null	null	null	null	null	null	null	null	8.43	nist_urine_neg_6_p1-a1_1_4100	105.03806:1112 106.04141:0 107.04477:0		3757	4128	4186	3825	4307	4756	4159.64270019531	361.635914919868
471	3.512	105.03806	0.7202	162.3141	Unknown	[M-H]-	similar chromatogram in higher mz_1388; similar chromatogram in higher mz_2007; similar chromatogram in higher mz_299; similar chromatogram in higher mz_327; similar chromatogram in higher mz_693; similar chromatogram in higher mz_894; similar chromatogram in higher mz_1183; similar chromatogram in higher mz_3404; similar chromatogram in higher mz_3668; similar chromatogram in higher mz_3673; sim…	1	False	null	null	null	null	null	null	null	999	False	False	False	False		False	False	null	null	null	null	null	null	null	null	8.43	nist_urine_neg_6_p1-a1_1_4100	105.03807:1054 106.04142:0 107.04478:0		635	594	766	703	840	688	704.240539550781	88.7504269317143
472	1.806	106.02926	-1	-1	Unknown	[M-H]-		0.833	False	null	null	null	null	null	null	null	999	False	False	False	False		False	False	null	null	null	null	null	null	null	null	39.9	nist_urine_neg_6_p1-a1_1_4100	106.02926:5511 107.03261:0 108.03597:0		20920	10844	2077	3069	15914	29909	13788.7625325521	10732.9178159793
473	1.806	106.02926	0.5555	125.0812	Unknown	[M-H]-		0.833	False	null	null	null	null	null	null	null	999	False	False	False	False		False	False	null	null	null	null	null	null	null	null	39.9	nist_urine_neg_6_p1-a1_1_4100	106.02764:538 107.03099:0 108.03435:0		82	51	210	106	97	125	111.919731140137	53.9975597049125
474	1.806	106.02926	0.5731	129.0297	Unknown	[M-H]-		0.833	False	null	null	null	null	null	null	null	999	False	False	False	False		False	False	null	null	null	null	null	null	null	null	39.9	nist_urine_neg_6_p1-a1_1_4100	106.02926:643 107.03261:0 108.03597:0		346	927	199	248	97	109	321.225096384684	310.862790157141
475	1.806	106.02926	0.592	133.2868	Unknown	[M-H]-		0.833	False	null	null	null	null	null	null	null	999	False	False	False	False		False	False	null	null	null	null	null	null	null	null	39.9	nist_urine_neg_6_p1-a1_1_4100	106.02926:4017 107.03261:0 108.03597:0		2444	6877	963	3265	1862	641	2675.52713012695	2270.92768693382
476	1.806	106.02926	0.6135	138.1407	Unknown	[M-H]-		0.833	False	null	null	null	null	null	null	null	999	False	False	False	False		False	False	null	null	null	null	null	null	null	null	39.9	nist_urine_neg_6_p1-a1_1_4100	106.02926:637 107.03261:0 108.03597:0		86	113	190	128	292	61	144.859448750814	84.5372821869525
477	1.806	106.02926	1.4288	321.6951	Unknown	[M-H]-		0.833	False	null	null	null	null	null	null	null	999	False	False	False	False		False	False	null	null	null	null	null	null	null	null	39.9	nist_urine_neg_6_p1-a1_1_4100	106.03088:579 107.03423:0 108.03759:0		102	7.75000762939453	7.75000762939453	158	78	7.75000762939453	56.3089917500814	66.9492068005962
478	0.582	106.03088	-1	-1	Unknown	[M-H]-	similar chromatogram in higher mz_1092; similar chromatogram in higher mz_1393; similar chromatogram in higher mz_1731	0.667	False	null	null	null	null	null	null	null	999	False	False	False	False		False	False	null	null	null	null	null	null	null	null	52.01	nist_urine_neg_6_p1-a1_1_4100	106.03088:6553 107.03423:0 108.03759:0		4575	9795	5251	3069	1173	14777	6439.9067586263	4995.15714301271
479	0.582	106.03088	0.6098	137.2916	Unknown	[M-H]-	similar chromatogram in higher mz_1092; similar chromatogram in higher mz_1393; similar chromatogram in higher mz_1731	0.667	False	null	null	null	null	null	null	null	999	False	False	False	False		False	False	null	null	null	null	null	null	null	null	52.01	nist_urine_neg_6_p1-a1_1_4100	106.03088:2364 107.03423:0 108.03759:0		553	611	471	62	384	210	381.548145929972	210.535143038883
480	0.582	106.03088	0.6463	145.5199	Unknown	[M-H]-	similar chromatogram in higher mz_1092; similar chromatogram in higher mz_1393; similar chromatogram in higher mz_1731	0.667	False	null	null	null	null	null	null	null	999	False	False	False	False		False	False	null	null	null	null	null	null	null	null	52.01	nist_urine_neg_6_p1-a1_1_4100	106.03088:3120 107.03423:0 108.03759:0		6801	639	6281	204	11448	1145	4419.80022684733	4501.79080163777
481	0.404	106.04224	-1	-1	Unknown	[M-H]-	similar chromatogram in higher mz_4228; similar chromatogram in higher mz_2539; similar chromatogram in higher mz_903; similar chromatogram in higher mz_4041; similar chromatogram in higher mz_2500	0.833	False	null	null	null	null	null	null	null	999	False	False	False	False		False	False	null	null	null	null	null	null	null	null	101.53	nist_urine_neg_6_p1-a1_1_4100	106.04224:12643 107.04559:0 108.04895:0		20602	25135	24484	11663	15803	39502	22864.7459309896	9643.91514374387
482	0.404	106.04224	0.5406	121.7094	Unknown	[M-H]-	similar chromatogram in higher mz_4228; similar chromatogram in higher mz_2539; similar chromatogram in higher mz_903; similar chromatogram in higher mz_4041; similar chromatogram in higher mz_2500	0.833	False	null	null	null	null	null	null	null	999	False	False	False	False		False	False	null	null	null	null	null	null	null	null	101.53	nist_urine_neg_6_p1-a1_1_4100	106.04062:3079 107.04397:0 108.04733:0		826	1905	483	192	474	130	668.51557413737	654.686480903609
483	0.404	106.04224	0.6365	143.3032	Unknown	[M-H]-	similar chromatogram in higher mz_4228; similar chromatogram in higher mz_2539; similar chromatogram in higher mz_903; similar chromatogram in higher mz_4041; similar chromatogram in higher mz_2500	0.833	False	null	null	null	null	null	null	null	999	False	False	False	False		False	False	null	null	null	null	null	null	null	null	101.53	nist_urine_neg_6_p1-a1_1_4100	106.04224:1641 107.04559:0 108.04895:0		511	937	6980	108	12029	526	3515.28639729818	4913.32828687182
484	0.404	106.04224	0.6549	147.449	Unknown	[M-H]-	similar chromatogram in higher mz_4228; similar chromatogram in higher mz_2539; similar chromatogram in higher mz_903; similar chromatogram in higher mz_4041; similar chromatogram in higher mz_2500	0.833	False	null	null	null	null	null	null	null	999	False	False	False	False		False	False	null	null	null	null	null	null	null	null	101.53	nist_urine_neg_6_p1-a1_1_4100	106.04225:2515 107.0456:0 108.04896:0		1127	178	921	153	1154	300	638.731117248535	479.002725201126
485	3.194	106.98108	-1	-1	Unknown	[M-H]-	similar chromatogram in higher mz_541; similar chromatogram in higher mz_855; similar chromatogram in higher mz_2027; similar chromatogram in higher mz_3140; similar chromatogram in higher mz_2190; similar chromatogram in higher mz_2724	1	True	null	null	null	null	null	null	null	999	False	False	False	False		False	False	null	null	null	null	null	null	null	null	14.34	nist_urine_neg_5_p1-a1_1_4099	106.98108:1341 107.98443:0 108.98779:0		2947	3224	3902	3177	4510	3413	3528.75870768229	578.023109487824
486	3.194	106.98108	0.5968	134.2553	Unknown	[M-H]-	similar chromatogram in higher mz_541; similar chromatogram in higher mz_855; similar chromatogram in higher mz_2027; similar chromatogram in higher mz_3140; similar chromatogram in higher mz_2190; similar chromatogram in higher mz_2724	1	True	null	null	null	null	null	null	null	999	False	False	False	False		False	False	null	null	null	null	null	null	null	null	14.34	nist_urine_neg_5_p1-a1_1_4099	106.97944:178 107.98279:0 108.98615:0		10	64	56	21	96	86	55.4537569681803	34.2311089145387
487	3.194	106.98108	0.6091	137.0031	Unknown	[M-H]-	similar chromatogram in higher mz_541; similar chromatogram in higher mz_855; similar chromatogram in higher mz_2027; similar chromatogram in higher mz_3140; similar chromatogram in higher mz_2190; similar chromatogram in higher mz_2724	1	True	null	null	null	null	null	null	null	999	False	False	False	False		False	False	null	null	null	null	null	null	null	null	14.34	nist_urine_neg_5_p1-a1_1_4099	106.98108:422 107.98443:0 108.98779:0	79.95772:109 79.95913:196 79.96054:99	250	105	154	285	284	106	197.407381693522	85.9163738943446
488	4.843	107.01859	-1	-1	Unknown	[M-H]-		1	False	null	null	null	null	null	null	null	999	False	False	False	False		False	False	null	null	null	null	null	null	null	null	11.16	nist_urine_neg_3_p1-a1_1_4097	107.01859:2129 108.02194:0 109.0253:0		6190	5915	7783	5932	6293	6686	6466.39697265625	703.959362391833
489	4.843	107.01859	0.709	159.4838	Unknown	[M-H]-		1	False	null	null	null	null	null	null	null	999	False	False	False	False		False	False	null	null	null	null	null	null	null	null	11.16	nist_urine_neg_3_p1-a1_1_4097	107.01695:920 108.0203:0 109.02366:0		756	656	821	653	853	718	742.982564290365	83.1424596609134
490	0.512	107.03653	-1	-1	Unknown	[M-H]-		1	True	null	null	null	null	null	null	null	999	False	False	False	False		False	False	null	null	null	null	null	null	null	null	595.16	nist_urine_neg_5_p1-a1_1_4099	107.03653:124107 108.03988:0 109.04324:0		424096	584886	406458	551943	529510	421299	486365.296875	77928.7281200539
491	0.512	107.03653	0.6058	136.2687	Unknown	[M-H]-		1	True	null	null	null	null	null	null	null	999	False	False	False	False		False	False	null	null	null	null	null	null	null	null	595.16	nist_urine_neg_5_p1-a1_1_4099	107.03979:43590 108.04314:0 109.0465:0	24.12034:818 57.09824:818 71.95673:818 107.17522:818	39739	39878	16437	40217	47498	33402	36195.1311848958	10660.3466306778
492	0.512	107.03653	0.7124	160.2394	Unknown	[M-H]-		1	True	null	null	null	null	null	null	null	999	False	False	False	False		False	False	null	null	null	null	null	null	null	null	595.16	nist_urine_neg_5_p1-a1_1_4099	107.03653:13032 108.03988:0 109.04324:0		6715	2159	5457	478906	10831	5064	84855.0404866536	193065.139459058
493	4.925	107.04142	-1	-1	Unknown	[M-H]-		0.5	False	null	null	null	null	null	null	null	999	False	False	False	False		False	False	null	null	null	null	null	null	null	null	4.85	nist_urine_neg_6_p1-a1_1_4100	107.04142:1218 108.04477:0 109.04813:0		2742	2453	2108	3394	1318	4804	2803.07263183594	1197.18831751178
494	4.925	107.04142	0.6029	135.6217	Unknown	[M-H]-		0.5	False	null	null	null	null	null	null	null	999	False	False	False	False		False	False	null	null	null	null	null	null	null	null	4.85	nist_urine_neg_6_p1-a1_1_4100	107.04142:843 108.04477:0 109.04813:0		167	188	123	337	246	393	242.198794047038	104.364228777517
495	3.659	107.04957	-1	-1	Unknown	[M-H]-		1	False	null	null	null	null	null	null	null	999	False	False	False	False		False	False	null	null	null	null	null	null	null	null	14.23	nist_urine_neg_6_p1-a1_1_4100	107.04957:3164 108.05292:0 109.05628:0		7816	9310	13648	14670	8770	11215	10904.8268229167	2772.47204903224
496	3.659	107.04957	0.527	118.5361	Unknown	[M-H]-		1	False	null	null	null	null	null	null	null	999	False	False	False	False		False	False	null	null	null	null	null	null	null	null	14.23	nist_urine_neg_6_p1-a1_1_4100	107.05121:479 108.05456:0 109.05792:0		181	339	444	369	405	343	346.865748087565	90.3233837422985
497	3.659	107.04957	0.6608	148.6297	Unknown	[M-H]-		1	False	null	null	null	null	null	null	null	999	False	False	False	False		False	False	null	null	null	null	null	null	null	null	14.23	nist_urine_neg_6_p1-a1_1_4100	107.05121:669 108.05456:0 109.05792:0		251	15	72	37	260	85	120.016690254211	107.878151215784
498	3.659	107.04957	0.6676	150.1546	Unknown	[M-H]-		1	False	null	null	null	null	null	null	null	999	False	False	False	False		False	False	null	null	null	null	null	null	null	null	14.23	nist_urine_neg_6_p1-a1_1_4100	107.04958:647 108.05293:0 109.05629:0		211	258	203	365	2067	402	584.573081970215	730.846050616995
499	3.659	107.04957	0.6884	154.8422	Unknown	[M-H]-		1	False	null	null	null	null	null	null	null	999	False	False	False	False		False	False	null	null	null	null	null	null	null	null	14.23	nist_urine_neg_6_p1-a1_1_4100	107.05121:409 108.05456:0 109.05792:0		254	121	131	134	179	137	159.201760609945	50.384482592911
500	3.659	107.04957	0.8036	180.7636	Unknown	[M-H]-		1	False	null	null	null	null	null	null	null	999	False	False	False	False		False	False	null	null	null	null	null	null	null	null	14.23	nist_urine_neg_6_p1-a1_1_4100	107.05121:1077 108.05456:0 109.05792:0		477	490	261	443	685	499	475.882044474284	135.360955688369
501	3.659	107.04957	0.815	183.3095	Unknown	[M-H]-		1	False	null	null	null	null	null	null	null	999	False	False	False	False		False	False	null	null	null	null	null	null	null	null	14.23	nist_urine_neg_6_p1-a1_1_4100	107.04957:1073 108.05292:0 109.05628:0		63	73	147	9	6766	504	1260.33426872889	2703.1196117927
502	0.407	107.0512	-1	-1	Unknown	[M-H]-	similar chromatogram in higher mz_3706; similar chromatogram in higher mz_2704	1	True	null	null	null	null	null	null	null	999	False	False	False	False		False	False	null	null	null	null	null	null	null	null	4173.88	nist_urine_neg_6_p1-a1_1_4100	107.0512:749464 108.05455:0 109.05791:0		2052698	2480692	2164432	2195024	2220166	2497968	2268496.39583333	180453.27707679
503	0.407	107.0512	0.5362	120.6133	Unknown	[M-H]-	similar chromatogram in higher mz_3706; similar chromatogram in higher mz_2704	1	True	null	null	null	null	null	null	null	999	False	False	False	False		False	False	null	null	null	null	null	null	null	null	4173.88	nist_urine_neg_6_p1-a1_1_4100	107.05121:39082 108.05456:0 109.05792:0	25.47926:130 51.02414:2493 58.07449:130 100.70646:130 105.74535:130 107.05121:1725	34624	36718	35676	35565	39433	45839	37975.89453125	4192.27002194246
504	0.407	107.0512	0.6426	144.5306	Unknown	[M-H]-	similar chromatogram in higher mz_3706; similar chromatogram in higher mz_2704	1	True	null	null	null	null	null	null	null	999	False	False	False	False		False	False	null	null	null	null	null	null	null	null	4173.88	nist_urine_neg_6_p1-a1_1_4100	107.05121:176323 108.05456:0 109.05792:0	15.52609:150 92.02929:3800 101.82496:150 105.03321:2617 106.04225:3183 106.04549:1667 107.04958:1600 107.22092:933	208503	253532	216077	225038	225622	255475	230707.875	19490.7549110204
505	3.121	107.05121	-1	-1	Unknown	[M-H]-	similar chromatogram in higher mz_977; similar chromatogram in higher mz_521; similar chromatogram in higher mz_1124; similar chromatogram in higher mz_3191	1	False	null	null	null	null	null	null	null	999	False	False	False	False		False	False	null	null	null	null	null	null	null	null	13.23	nist_urine_neg_4_p1-a1_1_4098	107.05121:2597 108.05456:0 109.05792:0		6635	7369	6870	7485	6781	7252	7065.35799153646	348.474072679333
506	3.121	107.05121	0.6352	142.8805	Unknown	[M-H]-	similar chromatogram in higher mz_977; similar chromatogram in higher mz_521; similar chromatogram in higher mz_1124; similar chromatogram in higher mz_3191	1	False	null	null	null	null	null	null	null	999	False	False	False	False		False	False	null	null	null	null	null	null	null	null	13.23	nist_urine_neg_4_p1-a1_1_4098	107.05121:404 108.05456:0 109.05792:0		247	301	254	107	298	340	257.962697347005	81.6334623846941
507	3.121	107.05121	0.7204	162.0323	Unknown	[M-H]-	similar chromatogram in higher mz_977; similar chromatogram in higher mz_521; similar chromatogram in higher mz_1124; similar chromatogram in higher mz_3191	1	False	null	null	null	null	null	null	null	999	False	False	False	False		False	False	null	null	null	null	null	null	null	null	13.23	nist_urine_neg_4_p1-a1_1_4098	107.05121:582 108.05456:0 109.05792:0		543	412	356	665	577	472	504.247141520182	113.179678385835
508	0.417	107.61962	-1	-1	Unknown	[M-H]-		0.5	False	null	null	null	null	null	null	null	999	False	False	False	False		False	False	null	null	null	null	null	null	null	null	23.33	nist_urine_neg_5_p1-a1_1_4099	107.61962:1522 108.62297:0 109.62633:0		3181	1556	3444	1889	4775	189	2505.69925689697	1620.70314176249
509	0.417	107.61962	0.6369	143.1723	Unknown	[M-H]-		0.5	False	null	null	null	null	null	null	null	999	False	False	False	False		False	False	null	null	null	null	null	null	null	null	23.33	nist_urine_neg_5_p1-a1_1_4099	107.60163:419 108.60498:0 109.60834:0		111	143	206	473	53	27	168.958629290263	162.20391287765
510	0.417	107.61962	0.6508	146.3078	Unknown	[M-H]-		0.5	False	null	null	null	null	null	null	null	999	False	False	False	False		False	False	null	null	null	null	null	null	null	null	23.33	nist_urine_neg_5_p1-a1_1_4099	107.60163:627 108.60498:0 109.60834:0		96	147	242	450	286	62	213.982432047526	143.76906974289
511	0.399	107.81925	-1	-1	Unknown	[M-H]-	similar chromatogram in higher mz_151; similar chromatogram in higher mz_3793; similar chromatogram in higher mz_408	0.5	False	null	null	null	null	null	null	null	999	False	False	False	False		False	False	null	null	null	null	null	null	null	null	9.37	nist_urine_neg_1_p1-a1_1_4095	107.81925:685 108.8226:0 109.82596:0		1755	216	652	1265	298	1408	932.406537373861	633.91812452589
512	0.399	107.81925	0.6418	144.2625	Unknown	[M-H]-	similar chromatogram in higher mz_151; similar chromatogram in higher mz_3793; similar chromatogram in higher mz_408	0.5	False	null	null	null	null	null	null	null	999	False	False	False	False		False	False	null	null	null	null	null	null	null	null	9.37	nist_urine_neg_1_p1-a1_1_4095	107.81761:256 108.82096:0 109.82432:0		53	125	65	74	204	91	101.898375193278	55.8465169079519
513	1.787	108.0207	-1	-1	Unknown	[M-H]-		1	True	null	null	null	null	null	null	null	999	False	False	False	False		False	False	null	null	null	null	null	null	null	null	1289.04	nist_urine_neg_1_p1-a1_1_4095	108.0207:159039 109.02405:0 110.02741:0		1143788	1201151	1044665	1128781	1118780	1171794	1134826.5	53421.0608896435
514	1.787	108.0207	0.5902	132.6258	Unknown	[M-H]-		1	True	null	null	null	null	null	null	null	999	False	False	False	False		False	False	null	null	null	null	null	null	null	null	1289.04	nist_urine_neg_1_p1-a1_1_4095	108.0207:85308 109.02405:0 110.02741:0	41.99771:2015 51.69527:132 65.99781:1853 65.99909:6853 106.71219:132	117013	123486	107823	112131	115688	124726	116810.901041667	6499.12972926259
515	3.54	108.0207	-1	-1	Unknown	[M-H]-		0.833	True	null	null	null	null	null	null	null	999	False	False	False	False		False	False	null	null	null	null	null	null	null	null	13.62	nist_urine_neg_6_p1-a1_1_4100	108.0207:1762 109.02405:0 110.02741:0		6656	5771	6812	6708	4954	7509	6401.70442708333	899.687139731049
516	3.54	108.0207	0.5579	125.3759	Unknown	[M-H]-		0.833	True	null	null	null	null	null	null	null	999	False	False	False	False		False	False	null	null	null	null	null	null	null	null	13.62	nist_urine_neg_6_p1-a1_1_4100	108.0207:934 109.02405:0 110.02741:0	41.99874:164	711	626	852	711	120	746	627.536708831787	259.152322229105
517	4.709	108.04692	-1	-1	Unknown	[M-H]-	similar chromatogram in higher mz_3620	1	False	null	null	null	null	null	null	null	999	False	False	False	False		False	False	null	null	null	null	null	null	null	null	8.9	nist_urine_neg_1_p1-a1_1_4095	108.04692:1061 109.05027:0 110.05363:0		3359	3225	3902	3192	3554	3733	3494.08646647135	285.90772740431
518	4.709	108.04692	0.7117	159.9245	Unknown	[M-H]-	similar chromatogram in higher mz_3620	1	False	null	null	null	null	null	null	null	999	False	False	False	False		False	False	null	null	null	null	null	null	null	null	8.9	nist_urine_neg_1_p1-a1_1_4095	108.04692:353 109.05027:0 110.05363:0		299	329	350	182	352	362	312.364267985026	67.802334268903
519	0.409	108.28631	-1	-1	Unknown	[M-H]-		0.667	False	null	null	null	null	null	null	null	999	False	False	False	False		False	False	null	null	null	null	null	null	null	null	11.16	nist_urine_neg_6_p1-a1_1_4100	108.28631:971 109.28966:0 110.29302:0		1598	1003	1500	1684	474	3116	1562.39535522461	886.640676344546
520	0.409	108.28631	0.5324	119.6161	Unknown	[M-H]-		0.667	False	null	null	null	null	null	null	null	999	False	False	False	False		False	False	null	null	null	null	null	null	null	null	11.16	nist_urine_neg_6_p1-a1_1_4100	108.27811:347 109.28146:0 110.28482:0		90	89	51	5.07324066162109	5.07324066162109	5.07324066162109	38.344066619873	44.3473483562764
521	0.409	108.28631	0.6437	144.6246	Unknown	[M-H]-		0.667	False	null	null	null	null	null	null	null	999	False	False	False	False		False	False	null	null	null	null	null	null	null	null	11.16	nist_urine_neg_6_p1-a1_1_4100	108.28631:537 109.28966:0 110.29302:0		64	278	54	142	156	138	138.690669377645	80.5771170677459
522	1.699	109.02913	-1	-1	Unknown	[M-H]-		1	True	null	null	null	null	null	null	null	999	False	False	False	False		False	False	null	null	null	null	null	null	null	null	155.86	nist_urine_neg_5_p1-a1_1_4099	109.02913:46656 110.03248:0 111.03584:0		168956	4171	5015	189537	215679	162347	124284.209960938	94559.7628670865
523	1.699	109.02913	0.512	114.9539	Unknown	[M-H]-		1	True	null	null	null	null	null	null	null	999	False	False	False	False		False	False	null	null	null	null	null	null	null	null	155.86	nist_urine_neg_5_p1-a1_1_4099	109.02913:9395 110.03248:0 111.03584:0		3826	2235	109	1666	4426	39	2050.29515139262	1832.72552314378
524	1.699	109.02913	0.61	136.9372	Unknown	[M-H]-		1	True	null	null	null	null	null	null	null	999	False	False	False	False		False	False	null	null	null	null	null	null	null	null	155.86	nist_urine_neg_5_p1-a1_1_4099	109.03078:47848 110.03413:0 111.03749:0		37885	126	475	16424	24146	18955	16335.1768595378	14467.7634973614
525	1.699	109.02913	0.6325	142.0086	Unknown	[M-H]-		1	True	null	null	null	null	null	null	null	999	False	False	False	False		False	False	null	null	null	null	null	null	null	null	155.86	nist_urine_neg_5_p1-a1_1_4099	109.03078:20183 110.03413:0 111.03749:0	23.05986:818 34.69466:818 68.7567:818 97.91152:818 106.65519:818	9215	10993	284	11444	5576	5812	7220.62693786621	4215.40010573995
526	0.388	109.03077	-1	-1	Unknown	[M-H]-	similar chromatogram in higher mz_3743	1	True	null	null	null	null	null	null	null	999	False	False	False	False		False	False	null	null	null	null	null	null	null	null	1164.12	nist_urine_neg_6_p1-a1_1_4100	109.03077:157989 110.03412:0 111.03748:0		514924	492514	481886	483954	484966	600737	509830.130208333	46170.5736946291
527	0.388	109.03077	0.5116	114.8518	Unknown	[M-H]-	similar chromatogram in higher mz_3743	1	True	null	null	null	null	null	null	null	999	False	False	False	False		False	False	null	null	null	null	null	null	null	null	1164.12	nist_urine_neg_6_p1-a1_1_4100	109.03078:10082 110.03413:0 111.03749:0	21.28739:150 64.93649:150 91.4992:217 99.8492:150 108.0207:2467 109.02748:850	8534	8196	9910	9253	10636	11465	9665.73893229167	1253.11024155884
528	0.388	109.03077	0.6087	136.655	Unknown	[M-H]-	similar chromatogram in higher mz_3743	1	True	null	null	null	null	null	null	null	999	False	False	False	False		False	False	null	null	null	null	null	null	null	null	1164.12	nist_urine_neg_6_p1-a1_1_4100	109.03078:55238 110.03413:0 111.03749:0	17.11797:290 45.04149:290 47.28653:290 53.10123:290 67.54371:290 81.67405:290	51537	50472	45792	46370	50590	58416	50529.32421875	4537.83338877579
529	0.753	109.03078	-1	-1	Unknown	[M-H]-	similar chromatogram in higher mz_1456; similar chromatogram in higher mz_3446; similar chromatogram in higher mz_597; similar chromatogram in higher mz_1359; similar chromatogram in higher mz_3773; similar chromatogram in higher mz_1835; similar chromatogram in higher mz_4250	1	True	null	null	null	null	null	null	null	999	False	False	False	False		False	False	null	null	null	null	null	null	null	null	271.52	nist_urine_neg_3_p1-a1_1_4097	109.03078:44389 110.03413:0 111.03749:0		119752	144856	139617	125706	114698	120970	127599.936197917	11981.2243312421
530	0.753	109.03078	0.5147	115.5444	Unknown	[M-H]-	similar chromatogram in higher mz_1456; similar chromatogram in higher mz_3446; similar chromatogram in higher mz_597; similar chromatogram in higher mz_1359; similar chromatogram in higher mz_3773; similar chromatogram in higher mz_1835; similar chromatogram in higher mz_4250	1	True	null	null	null	null	null	null	null	999	False	False	False	False		False	False	null	null	null	null	null	null	null	null	271.52	nist_urine_neg_3_p1-a1_1_4097	109.03078:2600 110.03413:0 111.03749:0	16.39776:60 21.26994:60 23.77086:60 46.10578:60 46.50057:60 56.28629:60 65.45587:60 84.91422:60	1387	2222	1373	1443	1771	411	1434.38899230957	597.758439108315
531	0.753	109.03078	0.5747	129.0227	Unknown	[M-H]-	similar chromatogram in higher mz_1456; similar chromatogram in higher mz_3446; similar chromatogram in higher mz_597; similar chromatogram in higher mz_1359; similar chromatogram in higher mz_3773; similar chromatogram in higher mz_1835; similar chromatogram in higher mz_4250	1	True	null	null	null	null	null	null	null	999	False	False	False	False		False	False	null	null	null	null	null	null	null	null	271.52	nist_urine_neg_3_p1-a1_1_4097	109.03078:10032 110.03413:0 111.03749:0	28.71457:136 33.91532:136 53.74654:136 57.09348:136 57.31765:136 76.11275:136 95.01447:136 100.73969:136 108.0207:3424	8309	6784	10976	6093	8262	8923	8224.46044921875	1713.95487798957
532	0.753	109.03078	0.6071	136.2923	Unknown	[M-H]-	similar chromatogram in higher mz_1456; similar chromatogram in higher mz_3446; similar chromatogram in higher mz_597; similar chromatogram in higher mz_1359; similar chromatogram in higher mz_3773; similar chromatogram in higher mz_1835; similar chromatogram in higher mz_4250	1	True	null	null	null	null	null	null	null	999	False	False	False	False		False	False	null	null	null	null	null	null	null	null	271.52	nist_urine_neg_3_p1-a1_1_4097	109.03077:6641 110.03412:0 111.03748:0		4288	4743	4029	4040	4382	3728	4201.92000325521	350.140988936967
533	3.74	109.03078	-1	-1	Unknown	[M-H]-	similar chromatogram in higher mz_1442; similar chromatogram in higher mz_425; similar chromatogram in higher mz_923; similar chromatogram in higher mz_1273; similar chromatogram in higher mz_1511	1	True	null	null	null	null	null	null	null	999	False	False	False	False		False	False	null	null	null	null	null	null	null	null	15	nist_urine_neg_2_p1-a1_1_4096	109.03078:2158 110.03413:0 111.03749:0		5985	8182	7288	7476	6280	6515	6954.38370768229	834.043138108294
534	3.74	109.03078	0.5128	115.137	Unknown	[M-H]-	similar chromatogram in higher mz_1442; similar chromatogram in higher mz_425; similar chromatogram in higher mz_923; similar chromatogram in higher mz_1273; similar chromatogram in higher mz_1511	1	True	null	null	null	null	null	null	null	999	False	False	False	False		False	False	null	null	null	null	null	null	null	null	15	nist_urine_neg_2_p1-a1_1_4096	109.03078:186 110.03413:0 111.03749:0	108.02398:151	70	68	41	172	145	117	102.162822087606	50.6163640497788
535	3.74	109.03078	0.5666	127.2012	Unknown	[M-H]-	similar chromatogram in higher mz_1442; similar chromatogram in higher mz_425; similar chromatogram in higher mz_923; similar chromatogram in higher mz_1273; similar chromatogram in higher mz_1511	1	True	null	null	null	null	null	null	null	999	False	False	False	False		False	False	null	null	null	null	null	null	null	null	15	nist_urine_neg_2_p1-a1_1_4096	109.03078:567 110.03413:0 111.03749:0	65.00384:118 109.02913:112	319	501	325	411	307	330	365.387995402018	76.0770521814729
536	3.74	109.03078	0.667	149.7512	Unknown	[M-H]-	similar chromatogram in higher mz_1442; similar chromatogram in higher mz_425; similar chromatogram in higher mz_923; similar chromatogram in higher mz_1273; similar chromatogram in higher mz_1511	1	True	null	null	null	null	null	null	null	999	False	False	False	False		False	False	null	null	null	null	null	null	null	null	15	nist_urine_neg_2_p1-a1_1_4096	109.02913:417 110.03248:0 111.03584:0		244	4386	184	177	133	149	878.731020609538	1718.62941351468
537	3.606	109.0423	-1	-1	Unknown	[M-H]-	similar chromatogram in higher mz_1641; similar chromatogram in higher mz_356; similar chromatogram in higher mz_1639; similar chromatogram in higher mz_3562; similar chromatogram in higher mz_619; similar chromatogram in higher mz_4235	1	True	null	null	null	null	null	null	null	999	False	False	False	False		False	False	null	null	null	null	null	null	null	null	28.71	nist_urine_neg_6_p1-a1_1_4100	109.0423:4316 110.04565:0 111.04901:0		12131	12050	9673	10735	13609	12708	11817.7403971354	1409.06854272747
538	3.606	109.0423	0.5841	131.124	Unknown	[M-H]-	similar chromatogram in higher mz_1641; similar chromatogram in higher mz_356; similar chromatogram in higher mz_1639; similar chromatogram in higher mz_3562; similar chromatogram in higher mz_619; similar chromatogram in higher mz_4235	1	True	null	null	null	null	null	null	null	999	False	False	False	False		False	False	null	null	null	null	null	null	null	null	28.71	nist_urine_neg_6_p1-a1_1_4100	109.04395:1019 110.0473:0 111.05066:0	22.01213:55 34.15538:55 50.72053:55 51.288:61 52.84993:55 65.1043:55	461	638	122	391	248	831	448.555525461833	258.105605797043
539	3.606	109.0423	0.6962	156.2961	Unknown	[M-H]-	similar chromatogram in higher mz_1641; similar chromatogram in higher mz_356; similar chromatogram in higher mz_1639; similar chromatogram in higher mz_3562; similar chromatogram in higher mz_619; similar chromatogram in higher mz_4235	1	True	null	null	null	null	null	null	null	999	False	False	False	False		False	False	null	null	null	null	null	null	null	null	28.71	nist_urine_neg_6_p1-a1_1_4100	109.0423:774 110.04565:0 111.04901:0		129	106	230	319	40	268	182.025191624959	107.09495486426
540	3.606	109.0423	0.7732	173.5923	Unknown	[M-H]-	similar chromatogram in higher mz_1641; similar chromatogram in higher mz_356; similar chromatogram in higher mz_1639; similar chromatogram in higher mz_3562; similar chromatogram in higher mz_619; similar chromatogram in higher mz_4235	1	True	null	null	null	null	null	null	null	999	False	False	False	False		False	False	null	null	null	null	null	null	null	null	28.71	nist_urine_neg_6_p1-a1_1_4100	109.04066:565 110.04401:0 111.04737:0		850	83	156	929	62	90	361.64041519165	410.885616702719
541	3.606	109.0423	0.7935	178.1316	Unknown	[M-H]-	similar chromatogram in higher mz_1641; similar chromatogram in higher mz_356; similar chromatogram in higher mz_1639; similar chromatogram in higher mz_3562; similar chromatogram in higher mz_619; similar chromatogram in higher mz_4235	1	True	null	null	null	null	null	null	null	999	False	False	False	False		False	False	null	null	null	null	null	null	null	null	28.71	nist_urine_neg_6_p1-a1_1_4100	109.04065:772 110.044:0 111.04736:0		71	90	162	333	238	3824	786.177126566569	1491.35705175264
542	3.606	109.0423	0.798	179.1589	Unknown	[M-H]-	similar chromatogram in higher mz_1641; similar chromatogram in higher mz_356; similar chromatogram in higher mz_1639; similar chromatogram in higher mz_3562; similar chromatogram in higher mz_619; similar chromatogram in higher mz_4235	1	True	null	null	null	null	null	null	null	999	False	False	False	False		False	False	null	null	null	null	null	null	null	null	28.71	nist_urine_neg_6_p1-a1_1_4100	109.04065:1024 110.044:0 111.04736:0		703	573	231	152	352	295	384.326469421387	211.547260176424
543	7.629	110.02571	-1	-1	Unknown	[M-H]-	similar chromatogram in higher mz_2046; similar chromatogram in higher mz_1344; similar chromatogram in higher mz_1858; similar chromatogram in higher mz_250	0.833	False	null	null	null	null	null	null	null	999	False	False	False	False		False	False	null	null	null	null	null	null	null	null	7.19	nist_urine_neg_4_p1-a1_1_4098	110.02571:1608 111.02906:0 112.03242:0		3546	4642	3765	4704	3249	4079	3997.67350260417	589.81231356863
544	7.629	110.02571	0.7678	172.2048	Unknown	[M-H]-	similar chromatogram in higher mz_2046; similar chromatogram in higher mz_1344; similar chromatogram in higher mz_1858; similar chromatogram in higher mz_250	0.833	False	null	null	null	null	null	null	null	999	False	False	False	False		False	False	null	null	null	null	null	null	null	null	7.19	nist_urine_neg_4_p1-a1_1_4098	110.02571:408 111.02906:0 112.03242:0		204	310	376	333	150	2701	679.121696472168	994.283734356193
545	5.07	110.07202	-1	-1	Unknown	[M-H]-	similar chromatogram in higher mz_1116; similar chromatogram in higher mz_595; similar chromatogram in higher mz_859	1	False	null	null	null	null	null	null	null	999	False	False	False	False		False	False	null	null	null	null	null	null	null	null	5.64	nist_urine_neg_5_p1-a1_1_4099	110.07202:1124 111.07537:0 112.07873:0		3551	3636	3315	4045	3974	2899	3569.83028157552	426.453868366973
546	5.07	110.07202	0.6635	148.8062	Unknown	[M-H]-	similar chromatogram in higher mz_1116; similar chromatogram in higher mz_595; similar chromatogram in higher mz_859	1	False	null	null	null	null	null	null	null	999	False	False	False	False		False	False	null	null	null	null	null	null	null	null	5.64	nist_urine_neg_5_p1-a1_1_4099	110.07202:510 111.07537:0 112.07873:0		364	328	379	421	397	272	360.260009765625	53.3351261709836
547	3.528	110.97533	-1	-1	Unknown	[M-H]-	similar chromatogram in higher mz_1125; similar chromatogram in higher mz_1363; similar chromatogram in higher mz_3673	1	False	null	null	null	null	null	null	null	999	False	False	False	False		False	False	null	null	null	null	null	null	null	null	6.23	nist_urine_neg_5_p1-a1_1_4099	110.97533:776 111.97868:0 112.98204:0		1743	1264	1466	1270	2410	1759	1652.03243001302	430.023308550147
548	3.528	110.97533	0.9032	202.4024	Unknown	[M-H]-	similar chromatogram in higher mz_1125; similar chromatogram in higher mz_1363; similar chromatogram in higher mz_3673	1	False	null	null	null	null	null	null	null	999	False	False	False	False		False	False	null	null	null	null	null	null	null	null	6.23	nist_urine_neg_5_p1-a1_1_4099	110.97533:244 111.97868:0 112.98204:0		126	104	88	97	172	106	115.685113271077	30.3318440186105
549	7.4	111.00855	-1	-1	Unknown	[M-H]-		1	False	null	null	null	null	null	null	null	999	False	False	False	False		False	False	null	null	null	null	null	null	null	null	12.33	nist_urine_neg_2_p1-a1_1_4096	111.00855:24156 112.0119:0 113.01526:0		204992	233705	244284	178674	186484	202902	208506.9765625	25821.5410290841
550	7.4	111.00855	0.6012	134.7155	Unknown	[M-H]-		1	False	null	null	null	null	null	null	null	999	False	False	False	False		False	False	null	null	null	null	null	null	null	null	12.33	nist_urine_neg_2_p1-a1_1_4096	111.00855:22940 112.0119:0 113.01526:0		25615	25522	25695	25222	25050	25342	25407.7874348958	246.887411934627
551	9.584	111.00855	-1	-1	Unknown	[M-H]-		0.833	False	null	null	null	null	null	null	null	999	False	False	False	False		False	False	null	null	null	null	null	null	null	null	5.78	nist_urine_neg_1_p1-a1_1_4095	111.00855:6020 112.0119:0 113.01526:0		48120	35733	47971	46192	38751	45702	43745.0377604167	5214.4134390226
552	9.584	111.00855	0.6003	134.5142	Unknown	[M-H]-		0.833	False	null	null	null	null	null	null	null	999	False	False	False	False		False	False	null	null	null	null	null	null	null	null	5.78	nist_urine_neg_1_p1-a1_1_4095	111.00855:7429 112.0119:0 113.01526:0		6567	5827	6490	6138	5123	6656	6133.53637695313	583.464287962561
553	8.078	111.01021	-1	-1	Unknown	[M-H]-		1	False	null	null	null	null	null	null	null	999	False	False	False	False		False	False	null	null	null	null	null	null	null	null	8.59	nist_urine_neg_5_p1-a1_1_4099	111.01021:18270 112.01356:0 113.01692:0		103442	118765	102492	101316	113972	93912	105649.962239583	9084.75776921987
554	8.078	111.01021	0.6008	134.6348	Unknown	[M-H]-		1	False	null	null	null	null	null	null	null	999	False	False	False	False		False	False	null	null	null	null	null	null	null	null	8.59	nist_urine_neg_5_p1-a1_1_4099	111.00855:17160 112.0119:0 113.01526:0		17465	18142	17445	17601	17582	17723	17659.6806640625	256.832353767625
555	4.999	111.02018	-1	-1	Unknown	[M-H]-	similar chromatogram in higher mz_3619	1	False	null	null	null	null	null	null	null	999	False	False	False	False		False	False	null	null	null	null	null	null	null	null	29.44	nist_urine_neg_1_p1-a1_1_4095	111.02018:29281 112.02353:0 113.02689:0		111230	112738	111705	115488	114058	109534	112458.733072917	2118.61641403068
556	4.999	111.02018	0.7432	166.5485	Unknown	[M-H]-	similar chromatogram in higher mz_3619	1	False	null	null	null	null	null	null	null	999	False	False	False	False		False	False	null	null	null	null	null	null	null	null	29.44	nist_urine_neg_1_p1-a1_1_4095	111.02018:12475 112.02353:0 113.02689:0		12299	12659	12227	12359	12448	11868	12310.15625	262.889815725183
557	1.363	111.02018	-1	-1	Unknown	[M-H]-		0.833	True	null	null	null	null	null	null	null	999	False	False	False	False		False	False	null	null	null	null	null	null	null	null	11.72	nist_urine_neg_1_p1-a1_1_4095	111.02018:11596 112.02353:0 113.02689:0		61299	56687	89356	60151	40790	49956	59706.5416666667	16394.1786445968
558	1.363	111.02018	0.8858	198.4998	Unknown	[M-H]-		0.833	True	null	null	null	null	null	null	null	999	False	False	False	False		False	False	null	null	null	null	null	null	null	null	11.72	nist_urine_neg_1_p1-a1_1_4095	111.02018:2311 112.02353:0 113.02689:0		1743	1304	1524	1700	1230	1311	1468.57014973958	219.33374166988
559	1.363	111.02018	0.9606	215.2677	Unknown	[M-H]-		0.833	True	null	null	null	null	null	null	null	999	False	False	False	False		False	False	null	null	null	null	null	null	null	null	11.72	nist_urine_neg_1_p1-a1_1_4095	111.02018:3314 112.02353:0 113.02689:0	18.85319:38 94.76107:38 96.95911:38 104.36697:38	2791	2700	2920	1812	2733	2967	2653.83713785807	425.511322062625
560	0.541	111.0451	-1	-1	Unknown	[M-H]-		0.5	False	null	null	null	null	null	null	null	999	False	False	False	False		False	False	null	null	null	null	null	null	null	null	24.38	nist_urine_neg_4_p1-a1_1_4098	111.0451:18751 112.04845:0 113.05181:0		68796	23033	55262	54073	37070	64592	50470.9596354167	17341.2245388251
561	0.541	111.0451	0.6383	143.0284	Unknown	[M-H]-		0.5	False	null	null	null	null	null	null	null	999	False	False	False	False		False	False	null	null	null	null	null	null	null	null	24.38	nist_urine_neg_4_p1-a1_1_4098	111.0451:13749 112.04845:0 113.05181:0		21174	8315	5359	6525	441	5347	7860.17438252767	7026.55289439433
562	5.753	111.08165	-1	-1	Unknown	[M-H]-	similar chromatogram in higher mz_605; similar chromatogram in higher mz_1620; similar chromatogram in higher mz_1733	0.5	False	null	null	null	null	null	null	null	999	False	False	False	False		False	False	null	null	null	null	null	null	null	null	3.66	nist_urine_neg_3_p1-a1_1_4097	111.08165:2747 112.085:0 113.08836:0		8436	8552	9079	8996	8091	8072	8537.85970052083	431.262960214521
563	5.753	111.08165	0.6372	142.7831	Unknown	[M-H]-	similar chromatogram in higher mz_605; similar chromatogram in higher mz_1620; similar chromatogram in higher mz_1733	0.5	False	null	null	null	null	null	null	null	999	False	False	False	False		False	False	null	null	null	null	null	null	null	null	3.66	nist_urine_neg_3_p1-a1_1_4097	111.08165:1232 112.085:0 113.08836:0		935	972	1002	1002	951	868	954.963165283203	50.2516164192116
564	2.544	111.9307	-1	-1	Unknown	[M-H]-		0.5	False	null	null	null	null	null	null	null	999	False	False	False	False		False	False	null	null	null	null	null	null	null	null	16.68	nist_urine_neg_5_p1-a1_1_4099	111.9307:1643 112.93405:0 113.93741:0		4144	99.47177734375	99.47177734375	995	8029	99.47177734375	2194.56363932292	3278.06652253495
565	2.544	111.9307	0.9648	216.0353	Unknown	[M-H]-		0.5	False	null	null	null	null	null	null	null	999	False	False	False	False		False	False	null	null	null	null	null	null	null	null	16.68	nist_urine_neg_5_p1-a1_1_4099	111.92403:461 112.92738:0 113.93074:0		54	4.41639060974121	4.41639060974121	109	44	4.41639060974121	34.4334061940511	43.7127409763163
566	3.261	112.93707	-1	-1	Unknown	[M-H]-		0.5	False	null	null	null	null	null	null	null	999	False	False	False	False		False	False	null	null	null	null	null	null	null	null	5.66	nist_urine_neg_6_p1-a1_1_4100	112.93707:622 113.94042:0 114.94378:0		2137	70	256	882	144	2727	1035.91407140096	1134.24145805718
567	3.261	112.93707	0.6583	147.2638	Unknown	[M-H]-		0.5	False	null	null	null	null	null	null	null	999	False	False	False	False		False	False	null	null	null	null	null	null	null	null	5.66	nist_urine_neg_6_p1-a1_1_4100	112.93372:533 113.93707:0 114.94043:0		136	7.47602615356445	7.47602615356445	75	7.47602615356445	232	73.7060127258301	94.9665034790116
568	0.495	113.02253	-1	-1	Unknown	[M-H]-		1	False	null	null	null	null	null	null	null	999	False	False	False	False		False	False	null	null	null	null	null	null	null	null	38.73	nist_urine_neg_6_p1-a1_1_4100	113.02253:42481 114.02588:0 115.02924:0		113432	86571	101300	123233	101466	155212	113535.609375	23889.2588350954
569	0.495	113.02253	0.6107	136.602	Unknown	[M-H]-		1	False	null	null	null	null	null	null	null	999	False	False	False	False		False	False	null	null	null	null	null	null	null	null	38.73	nist_urine_neg_6_p1-a1_1_4100	113.02421:3613 114.02756:0 115.03092:0		802	558	422	1128	10339	898	2357.91395568848	3918.07261950887
570	0.495	113.02253	0.6268	140.2128	Unknown	[M-H]-		1	False	null	null	null	null	null	null	null	999	False	False	False	False		False	False	null	null	null	null	null	null	null	null	38.73	nist_urine_neg_6_p1-a1_1_4100	113.02253:20505 114.02588:0 115.02924:0		12966	5732	10864	11399	11545	18600	11850.8859863281	4135.36642401596
571	0.495	113.02253	0.6667	149.1297	Unknown	[M-H]-		1	False	null	null	null	null	null	null	null	999	False	False	False	False		False	False	null	null	null	null	null	null	null	null	38.73	nist_urine_neg_6_p1-a1_1_4100	113.02421:1783 114.02756:0 115.03092:0		17.6311386108398	458	435	566	176	17.6311386108398	272.581621805827	246.8851509729
572	0.732	113.02254	-1	-1	Unknown	[M-H]-		1	False	null	null	null	null	null	null	null	999	False	False	False	False		False	False	null	null	null	null	null	null	null	null	69.21	nist_urine_neg_2_p1-a1_1_4096	113.02254:63792 114.02589:0 115.02925:0		206040	228679	204798	185590	181144	199108	200893.153645833	16977.5749064363
573	0.732	113.02254	0.6658	148.9304	Unknown	[M-H]-		1	False	null	null	null	null	null	null	null	999	False	False	False	False		False	False	null	null	null	null	null	null	null	null	69.21	nist_urine_neg_2_p1-a1_1_4096	113.02254:27715 114.02589:0 115.02925:0		15540	28159	26514	23193	23297	14710	21902.1010742188	5589.71636315939
574	0.859	113.02421	-1	-1	Unknown	[M-H]-		0.833	True	null	null	null	null	null	null	null	999	False	False	False	False		False	False	null	null	null	null	null	null	null	null	33.26	nist_urine_neg_5_p1-a1_1_4099	113.02421:33987 114.02756:0 115.03092:0		125694	140404	150658	141082	180225	162777	150140.123697917	19180.6092598085
575	0.859	113.02421	0.6663	149.0499	Unknown	[M-H]-		0.833	True	null	null	null	null	null	null	null	999	False	False	False	False		False	False	null	null	null	null	null	null	null	null	33.26	nist_urine_neg_5_p1-a1_1_4099	113.02421:15533 114.02756:0 115.03092:0	45.61147:176 72.8421:176	17693	18237	19793	17491	17123	9039	16562.6412760417	3802.72511359673
576	2.915	113.02421	-1	-1	Unknown	[M-H]-		1	False	null	null	null	null	null	null	null	999	False	False	False	False		False	False	null	null	null	null	null	null	null	null	22.7	nist_urine_neg_2_p1-a1_1_4096	113.02421:23806 114.02756:0 115.03092:0		123706	119965	125896	129522	132874	125113	126179.404947917	4515.2783100813
577	2.915	113.02421	0.8481	189.7218	Unknown	[M-H]-		1	False	null	null	null	null	null	null	null	999	False	False	False	False		False	False	null	null	null	null	null	null	null	null	22.7	nist_urine_neg_2_p1-a1_1_4096	113.02421:4151 114.02756:0 115.03092:0		3682	3498	3685	3874	3938	3698	3729.03304036458	157.254362811217
578	2.915	113.02421	0.8767	196.1205	Unknown	[M-H]-		1	False	null	null	null	null	null	null	null	999	False	False	False	False		False	False	null	null	null	null	null	null	null	null	22.7	nist_urine_neg_2_p1-a1_1_4096	113.02421:5027 114.02756:0 115.03092:0		4376	9572	9007	4650	5625	3813	6173.9462483724	2490.007220313
579	2.915	113.02421	0.9138	204.3997	Unknown	[M-H]-		1	False	null	null	null	null	null	null	null	999	False	False	False	False		False	False	null	null	null	null	null	null	null	null	22.7	nist_urine_neg_2_p1-a1_1_4096	113.02588:1684 114.02923:0 115.03259:0		1728	1619	1830	1982	1432	2072	1777.25077311198	235.85846725122
580	2.915	113.02421	0.9615	215.0757	Unknown	[M-H]-		1	False	null	null	null	null	null	null	null	999	False	False	False	False		False	False	null	null	null	null	null	null	null	null	22.7	nist_urine_neg_2_p1-a1_1_4096	113.02421:2671 114.02756:0 115.03092:0		2418	3214	2395	2879	2885	2547	2723.03291829427	323.556396277054
581	3.623	113.02421	-1	-1	Unknown	[M-H]-		1	True	null	null	null	null	null	null	null	999	False	False	False	False		False	False	null	null	null	null	null	null	null	null	17.39	nist_urine_neg_3_p1-a1_1_4097	113.02421:19201 114.02756:0 115.03092:0		98313	92547	106270	91043	88495	99966	96105.6419270833	6622.83152001582
582	3.623	113.02421	0.8087	180.9089	Unknown	[M-H]-		1	True	null	null	null	null	null	null	null	999	False	False	False	False		False	False	null	null	null	null	null	null	null	null	17.39	nist_urine_neg_3_p1-a1_1_4097	113.02421:6107 114.02756:0 115.03092:0	15.08938:123 30.97329:123 61.11695:123 73.86832:123 100.86632:123	4477	5057	5086	5161	3747	4107	4605.72892252604	590.45575820568
583	3.623	113.02421	0.831	185.8882	Unknown	[M-H]-		1	True	null	null	null	null	null	null	null	999	False	False	False	False		False	False	null	null	null	null	null	null	null	null	17.39	nist_urine_neg_3_p1-a1_1_4097	113.02421:1696 114.02756:0 115.03092:0		1318	831	702	659	750	349	768.120010375977	315.895850436945
584	3.623	113.02421	0.8518	190.5423	Unknown	[M-H]-		1	True	null	null	null	null	null	null	null	999	False	False	False	False		False	False	null	null	null	null	null	null	null	null	17.39	nist_urine_neg_3_p1-a1_1_4097	113.02421:3296 114.02756:0 115.03092:0		3372	3806	3400	3437	1859	3865	3289.9315999349	732.867064301822
585	3.623	113.02421	0.9099	203.5461	Unknown	[M-H]-		1	True	null	null	null	null	null	null	null	999	False	False	False	False		False	False	null	null	null	null	null	null	null	null	17.39	nist_urine_neg_3_p1-a1_1_4097	113.02421:1292 114.02756:0 115.03092:0		452	957	906	354	508	489	611.070185343424	254.450653707508
586	2.342	113.02421	-1	-1	Unknown	[M-H]-		0.5	False	null	null	null	null	null	null	null	999	False	False	False	False		False	False	null	null	null	null	null	null	null	null	11.39	nist_urine_neg_1_p1-a1_1_4095	113.02421:11202 114.02756:0 115.03092:0		110894	82078	106567	91756	87937	112404	98605.9765625	12951.2361463324
587	2.342	113.02421	0.9351	209.1648	Unknown	[M-H]-		0.5	False	null	null	null	null	null	null	null	999	False	False	False	False		False	False	null	null	null	null	null	null	null	null	11.39	nist_urine_neg_1_p1-a1_1_4095	113.02421:6587 114.02756:0 115.03092:0		8845	7638	8375	7916	8200	7971	8157.62182617188	420.329532231312
588	4.93	113.02588	-1	-1	Unknown	[M-H]-		1	False	null	null	null	null	null	null	null	999	False	False	False	False		False	False	null	null	null	null	null	null	null	null	249.81	nist_urine_neg_5_p1-a1_1_4099	113.02588:199202 114.02923:0 115.03259:0		713730	718095	718089	717054	735381	706261	718101.552083333	9581.18950742618
589	4.93	113.02588	0.8684	194.2496	Unknown	[M-H]-		1	False	null	null	null	null	null	null	null	999	False	False	False	False		False	False	null	null	null	null	null	null	null	null	249.81	nist_urine_neg_5_p1-a1_1_4099	113.02421:51472 114.02756:0 115.03092:0		74039	73568	74701	74854	76325	73653	74523.08203125	1028.52673238341
590	4.511	113.02588	-1	-1	Unknown	[M-H]-		0.833	False	null	null	null	null	null	null	null	999	False	False	False	False		False	False	null	null	null	null	null	null	null	null	3.96	nist_urine_neg_1_p1-a1_1_4095	113.02588:4157 114.02923:0 115.03259:0		25638	22490	20786	22991	23733	23428	23177.3736979167	1590.69211817719
591	4.511	113.02588	0.7924	177.2544	Unknown	[M-H]-		0.833	False	null	null	null	null	null	null	null	999	False	False	False	False		False	False	null	null	null	null	null	null	null	null	3.96	nist_urine_neg_1_p1-a1_1_4095	113.02588:1044 114.02923:0 115.03259:0		1003	1154	863	830	1015	1114	996.400858561198	129.992473679325
592	4.511	113.02588	0.8224	183.9683	Unknown	[M-H]-		0.833	False	null	null	null	null	null	null	null	999	False	False	False	False		False	False	null	null	null	null	null	null	null	null	3.96	nist_urine_neg_1_p1-a1_1_4095	113.02421:555 114.02756:0 115.03092:0		588	345	281	303	491	137	357.46529897054	160.332745851263
593	4.511	113.02588	0.8919	199.5137	Unknown	[M-H]-		0.833	False	null	null	null	null	null	null	null	999	False	False	False	False		False	False	null	null	null	null	null	null	null	null	3.96	nist_urine_neg_1_p1-a1_1_4095	113.02588:402 114.02923:0 115.03259:0		440	202	81	90	299	65	196.144898732503	149.613533123897
594	4.511	113.02588	0.9198	205.7565	Unknown	[M-H]-		0.833	False	null	null	null	null	null	null	null	999	False	False	False	False		False	False	null	null	null	null	null	null	null	null	3.96	nist_urine_neg_1_p1-a1_1_4095	113.02588:641 114.02923:0 115.03259:0		570	445	204	585	495	187	414.250701904297	177.014737273298
595	5.131	113.02588	-1	-1	Unknown	[M-H]-		1	False	null	null	null	null	null	null	null	999	False	False	False	False		False	False	null	null	null	null	null	null	null	null	4	nist_urine_neg_6_p1-a1_1_4100	113.02588:4303 114.02923:0 115.03259:0		20194	20610	19242	19203	18642	21931	19970.4130859375	1198.7773329706
596	5.131	113.02588	0.6998	156.5364	Unknown	[M-H]-		1	False	null	null	null	null	null	null	null	999	False	False	False	False		False	False	null	null	null	null	null	null	null	null	4	nist_urine_neg_6_p1-a1_1_4100	113.02589:293 114.02924:0 115.0326:0		50	230	159	57	120	156	128.653600692749	68.3982846661477
597	5.131	113.02588	0.755	168.8986	Unknown	[M-H]-		1	False	null	null	null	null	null	null	null	999	False	False	False	False		False	False	null	null	null	null	null	null	null	null	4	nist_urine_neg_6_p1-a1_1_4100	113.02588:1004 114.02923:0 115.03259:0		938	942	832	815	845	991	893.803070068359	72.351438326552
598	5.131	113.02588	0.8546	191.167	Unknown	[M-H]-		1	False	null	null	null	null	null	null	null	999	False	False	False	False		False	False	null	null	null	null	null	null	null	null	4	nist_urine_neg_6_p1-a1_1_4100	113.02588:886 114.02923:0 115.03259:0		799	347	500	712	448	468	545.693806966146	172.790669808475
599	5.131	113.02588	0.8691	194.4055	Unknown	[M-H]-		1	False	null	null	null	null	null	null	null	999	False	False	False	False		False	False	null	null	null	null	null	null	null	null	4	nist_urine_neg_6_p1-a1_1_4100	113.02588:1532 114.02923:0 115.03259:0		850	449	1061	853	969	1177	893.009526570638	251.213014420679
600	4.336	113.09965	-1	-1	Unknown	[M-H]-	similar chromatogram in higher mz_1017; similar chromatogram in higher mz_1575; similar chromatogram in higher mz_1704; similar chromatogram in higher mz_3752	1	False	null	null	null	null	null	null	null	999	False	False	False	False		False	False	null	null	null	null	null	null	null	null	22.56	nist_urine_neg_1_p1-a1_1_4095	113.09965:1739 114.103:0 115.10636:0		6644	6205	6637	6558	7093	6576	6618.72265625	283.86419284747
601	4.336	113.09965	0.7088	158.5522	Unknown	[M-H]-	similar chromatogram in higher mz_1017; similar chromatogram in higher mz_1575; similar chromatogram in higher mz_1704; similar chromatogram in higher mz_3752	1	False	null	null	null	null	null	null	null	999	False	False	False	False		False	False	null	null	null	null	null	null	null	null	22.56	nist_urine_neg_1_p1-a1_1_4095	113.09965:854 114.103:0 115.10636:0		726	633	748	687	783	730	717.937825520833	51.8697729708386
602	2.137	113.56792	-1	-1	Unknown	[M-H]-		0.5	False	null	null	null	null	null	null	null	999	False	False	False	False		False	False	null	null	null	null	null	null	null	null	8.99	nist_urine_neg_4_p1-a1_1_4098	113.56792:838 114.57127:0 115.57463:0		1043	75	1226	1810	18	5	696.22191564242	770.284426791334
603	2.137	113.56792	0.6619	147.9818	Unknown	[M-H]-		0.5	False	null	null	null	null	null	null	null	999	False	False	False	False		False	False	null	null	null	null	null	null	null	null	8.99	nist_urine_neg_4_p1-a1_1_4098	113.56792:838 114.57127:0 115.57463:0		124	4	109	217	0.363776731491089	0.363776731491089	75.5996518929799	89.4330102298632
604	3.914	113.99675	-1	-1	Unknown	[M-H]-		0.833	False	null	null	null	null	null	null	null	999	False	False	False	False		False	False	null	null	null	null	null	null	null	null	10.91	nist_urine_neg_5_p1-a1_1_4099	113.99675:740 115.0001:0 116.00346:0		2459	2641	2096	2987	3448	3411	2840.48457845052	539.633112716341
605	3.914	113.99675	0.627	140.1338	Unknown	[M-H]-		0.833	False	null	null	null	null	null	null	null	999	False	False	False	False		False	False	null	null	null	null	null	null	null	null	10.91	nist_urine_neg_5_p1-a1_1_4099	113.99675:425 115.0001:0 116.00346:0		293	306	244	357	349	494	340.587801615397	85.6638346182755
606	5.531	114.98023	-1	-1	Unknown	[M-H]-		0.667	False	null	null	null	null	null	null	null	999	False	False	False	False		False	False	null	null	null	null	null	null	null	null	12.4	nist_urine_neg_1_p1-a1_1_4095	114.98023:1401 115.98358:0 116.98694:0		8326	6405	4933	3872	8321	6743	6433.18953450521	1791.89617648258
607	5.531	114.98023	0.7799	174.1652	Unknown	[M-H]-		0.667	False	null	null	null	null	null	null	null	999	False	False	False	False		False	False	null	null	null	null	null	null	null	null	12.4	nist_urine_neg_1_p1-a1_1_4095	114.98023:208 115.98358:0 116.98694:0		45	28	97	72	137	106	80.8674701054891	40.5335849165264
608	5.531	114.98023	0.8502	189.8689	Unknown	[M-H]-		0.667	False	null	null	null	null	null	null	null	999	False	False	False	False		False	False	null	null	null	null	null	null	null	null	12.4	nist_urine_neg_1_p1-a1_1_4095	114.98023:412 115.98358:0 116.98694:0		246	132	394	190	310	92	227.345266977946	112.833278678606
609	5.531	114.98023	0.8736	195.0887	Unknown	[M-H]-		0.667	False	null	null	null	null	null	null	null	999	False	False	False	False		False	False	null	null	null	null	null	null	null	null	12.4	nist_urine_neg_1_p1-a1_1_4095	114.98192:250 115.98527:0 116.98863:0		77	61	113	102	111	93	92.6062831878662	20.5693425688276
610	4.931	115.00389	-1	-1	Unknown	[M-H]-		0.667	False	null	null	null	null	null	null	null	999	False	False	False	False		False	False	null	null	null	null	null	null	null	null	22.77	nist_urine_neg_5_p1-a1_1_4099	115.00389:6146 116.00724:0 117.0106:0		15353	16929	14946	17522	21112	16834	17116.0875651042	2193.8312232443
611	4.931	115.00389	0.6005	134.0986	Unknown	[M-H]-		0.667	False	null	null	null	null	null	null	null	999	False	False	False	False		False	False	null	null	null	null	null	null	null	null	22.77	nist_urine_neg_5_p1-a1_1_4099	115.00559:543 116.00894:0 117.0123:0		202	170	250	440	88	54	200.810036341349	137.761768852256
612	4.931	115.00389	0.8007	178.8031	Unknown	[M-H]-		0.667	False	null	null	null	null	null	null	null	999	False	False	False	False		False	False	null	null	null	null	null	null	null	null	22.77	nist_urine_neg_5_p1-a1_1_4099	115.00559:736 116.00894:0 117.0123:0		89	70	203	43	108	214	121.070362726847	70.8903374834936
613	4.931	115.00389	0.8605	192.1651	Unknown	[M-H]-		0.667	False	null	null	null	null	null	null	null	999	False	False	False	False		False	False	null	null	null	null	null	null	null	null	22.77	nist_urine_neg_5_p1-a1_1_4099	115.00389:977 116.00724:0 117.0106:0		224	199	351	1008	322	82	364.330736796061	329.535655110366
614	4.931	115.00389	0.871	194.5012	Unknown	[M-H]-		0.667	False	null	null	null	null	null	null	null	999	False	False	False	False		False	False	null	null	null	null	null	null	null	null	22.77	nist_urine_neg_5_p1-a1_1_4099	115.0039:1652 116.00725:0 117.01061:0		1144	1131	270	1060	1103	954	943.746083577474	337.180149219623
615	4.931	115.00389	0.8946	199.7652	Unknown	[M-H]-		0.667	False	null	null	null	null	null	null	null	999	False	False	False	False		False	False	null	null	null	null	null	null	null	null	22.77	nist_urine_neg_5_p1-a1_1_4099	115.00389:479 116.00724:0 117.0106:0		63	106	106	21	147	64	84.71067237854	44.2703708234389
616	1.452	115.00558	-1	-1	Unknown	[M-H]-	similar chromatogram in higher mz_1180	0.667	False	null	null	null	null	null	null	null	999	False	False	False	False		False	False	null	null	null	null	null	null	null	null	83.8	nist_urine_neg_6_p1-a1_1_4100	115.00558:30759 116.00893:0 117.01229:0		74421	2524	3643	4925	91776	102069	46559.8229980469	47783.8746798666
617	1.452	115.00558	0.5947	132.7979	Unknown	[M-H]-	similar chromatogram in higher mz_1180	0.667	False	null	null	null	null	null	null	null	999	False	False	False	False		False	False	null	null	null	null	null	null	null	null	83.8	nist_urine_neg_6_p1-a1_1_4100	115.0039:7226 116.00725:0 117.01061:0		1254	111.725964355469	3686	111.725964355469	111.725964355469	1117	1009.54526774089	1434.66207351673
618	1.452	115.00558	0.6047	135.0452	Unknown	[M-H]-	similar chromatogram in higher mz_1180	0.667	False	null	null	null	null	null	null	null	999	False	False	False	False		False	False	null	null	null	null	null	null	null	null	83.8	nist_urine_neg_6_p1-a1_1_4100	115.00558:4234 116.00893:0 117.01229:0		562	2.08833427429199	21	2.08833427429199	545	1647	462.465155919393	639.098854720754
619	1.452	115.00558	0.6643	148.3365	Unknown	[M-H]-	similar chromatogram in higher mz_1180	0.667	False	null	null	null	null	null	null	null	999	False	False	False	False		False	False	null	null	null	null	null	null	null	null	83.8	nist_urine_neg_6_p1-a1_1_4100	115.0039:9415 116.00725:0 117.01061:0		6373	34	40	126	5277	5663	2918.84901809692	3143.94947811878
620	1.452	115.00558	0.6758	150.9045	Unknown	[M-H]-	similar chromatogram in higher mz_1180	0.667	False	null	null	null	null	null	null	null	999	False	False	False	False		False	False	null	null	null	null	null	null	null	null	83.8	nist_urine_neg_6_p1-a1_1_4100	115.0039:9994 116.00725:0 117.01061:0		671	53	5680	70	27	3208	1618.01918061574	2336.65811280045
621	7.128	115.00559	-1	-1	Unknown	[M-H]-		1	False	null	null	null	null	null	null	null	999	False	False	False	False		False	False	null	null	null	null	null	null	null	null	8.48	nist_urine_neg_4_p1-a1_1_4098	115.00559:2188 116.00894:0 117.0123:0		10184	12429	10710	12805	11045	10957	11354.9973958333	1029.0511890774
622	7.128	115.00559	0.6302	140.7325	Unknown	[M-H]-		1	False	null	null	null	null	null	null	null	999	False	False	False	False		False	False	null	null	null	null	null	null	null	null	8.48	nist_urine_neg_4_p1-a1_1_4098	115.0039:250 116.00725:0 117.01061:0		61	170	76	51	72	86	86.0355548858643	42.8054444343163
623	7.128	115.00559	0.6795	151.7399	Unknown	[M-H]-		1	False	null	null	null	null	null	null	null	999	False	False	False	False		False	False	null	null	null	null	null	null	null	null	8.48	nist_urine_neg_4_p1-a1_1_4098	115.0039:953 116.00725:0 117.01061:0		868	984	882	50	926	865	762.410730361938	352.02645899189
624	7.128	115.00559	0.7663	171.1315	Unknown	[M-H]-		1	False	null	null	null	null	null	null	null	999	False	False	False	False		False	False	null	null	null	null	null	null	null	null	8.48	nist_urine_neg_4_p1-a1_1_4098	115.00559:293 116.00894:0 117.0123:0		106	134	94	127	82	127	111.670904795329	20.9697569293601
625	3.757	115.0411	-1	-1	Unknown	[M-H]-		0.5	True	null	null	null	null	null	null	null	999	False	False	False	False		False	False	null	null	null	null	null	null	null	null	81.01	nist_urine_neg_2_p1-a1_1_4096	115.0411:45088 116.04445:0 117.04781:0		153	148114	3978	7084	156	391	26646.1345418294	59571.4648198514
626	3.757	115.0411	0.6295	140.561	Unknown	[M-H]-		0.5	True	null	null	null	null	null	null	null	999	False	False	False	False		False	False	null	null	null	null	null	null	null	null	81.01	nist_urine_neg_2_p1-a1_1_4096	115.0411:17292 116.04445:0 117.04781:0	46.15826:127 50.99036:127 56.36202:127 62.87967:127 77.68327:127 93.86844:127 105.05745:127	13	11229	702	955	7	7	2152.18083755175	4465.63617848116
627	0.861	115.04278	-1	-1	Unknown	[M-H]-		1	False	null	null	null	null	null	null	null	999	False	False	False	False		False	False	null	null	null	null	null	null	null	null	94.73	nist_urine_neg_6_p1-a1_1_4100	115.04278:24014 116.04613:0 117.04949:0		95586	108354	99904	116617	94307	109980	104124.868489583	8892.11450925419
628	0.861	115.04278	0.6636	148.1924	Unknown	[M-H]-		1	False	null	null	null	null	null	null	null	999	False	False	False	False		False	False	null	null	null	null	null	null	null	null	94.73	nist_urine_neg_6_p1-a1_1_4100	115.03941:15473 116.04276:0 117.04612:0		4838	16034	15872	14874	13433	13046	13016.201578776	4189.67037684615
629	5.729	116.04773	-1	-1	Unknown	[M-H]-		1	False	null	null	null	null	null	null	null	999	False	False	False	False		False	False	null	null	null	null	null	null	null	null	10.97	nist_urine_neg_6_p1-a1_1_4100	116.04773:1495 117.05108:0 118.05444:0		4022	4866	5295	5478	4671	6388	5120.21309407552	804.550125235025
630	5.729	116.04773	0.7582	169.1703	Unknown	[M-H]-		1	False	null	null	null	null	null	null	null	999	False	False	False	False		False	False	null	null	null	null	null	null	null	null	10.97	nist_urine_neg_6_p1-a1_1_4100	116.03585:574 117.0392:0 118.04256:0		53	35	6	5	603	32	122.500250895818	236.063665405364
631	5.729	116.04773	0.7935	177.0307	Unknown	[M-H]-		1	False	null	null	null	null	null	null	null	999	False	False	False	False		False	False	null	null	null	null	null	null	null	null	10.97	nist_urine_neg_6_p1-a1_1_4100	116.04773:256 117.05108:0 118.05444:0		143	66	74	28	98	183	98.9192937215169	56.0444128696115
632	5.729	116.04773	0.8509	189.8539	Unknown	[M-H]-		1	False	null	null	null	null	null	null	null	999	False	False	False	False		False	False	null	null	null	null	null	null	null	null	10.97	nist_urine_neg_6_p1-a1_1_4100	116.04773:262 117.05108:0 118.05444:0		94	28	33	103	38	56	58.8601338068644	32.2873644872744
633	4.148	116.05113	-1	-1	Unknown	[M-H]-	similar chromatogram in higher mz_1740; similar chromatogram in higher mz_2197; similar chromatogram in higher mz_2737	0.833	False	null	null	null	null	null	null	null	999	False	False	False	False		False	False	null	null	null	null	null	null	null	null	15.86	nist_urine_neg_1_p1-a1_1_4095	116.05113:1799 117.05448:0 118.05784:0		7616	8674	7880	8818	7248	5320	7592.75130208333	1267.93036239858
634	4.148	116.05113	0.5348	119.3163	Unknown	[M-H]-	similar chromatogram in higher mz_1740; similar chromatogram in higher mz_2197; similar chromatogram in higher mz_2737	0.833	False	null	null	null	null	null	null	null	999	False	False	False	False		False	False	null	null	null	null	null	null	null	null	15.86	nist_urine_neg_1_p1-a1_1_4095	116.05113:234 117.05448:0 118.05784:0		137	149	163	141	115	96	133.528147379557	24.3468012425564
635	4.148	116.05113	0.672	149.9364	Unknown	[M-H]-	similar chromatogram in higher mz_1740; similar chromatogram in higher mz_2197; similar chromatogram in higher mz_2737	0.833	False	null	null	null	null	null	null	null	999	False	False	False	False		False	False	null	null	null	null	null	null	null	null	15.86	nist_urine_neg_1_p1-a1_1_4095	116.05113:228 117.05448:0 118.05784:0		109	189	97	136	152	75	126.198820749919	41.0502863618622
636	4.148	116.05113	0.7152	159.5765	Unknown	[M-H]-	similar chromatogram in higher mz_1740; similar chromatogram in higher mz_2197; similar chromatogram in higher mz_2737	0.833	False	null	null	null	null	null	null	null	999	False	False	False	False		False	False	null	null	null	null	null	null	null	null	15.86	nist_urine_neg_1_p1-a1_1_4095	116.05113:800 117.05448:0 118.05784:0		631	630	306	630	507	745	574.948577880859	151.962100691042
637	3.491	116.07321	-1	-1	Unknown	[M-H]-		0.5	False	null	null	null	null	null	null	null	999	False	False	False	False		False	False	null	null	null	null	null	null	null	null	11.27	nist_urine_neg_1_p1-a1_1_4095	116.07321:2384 117.07656:0 118.07992:0		11185	731	263	2770	210	1676	2805.8889948527	4219.00128919838
638	3.491	116.07321	0.7532	168.0343	Unknown	[M-H]-		0.5	False	null	null	null	null	null	null	null	999	False	False	False	False		False	False	null	null	null	null	null	null	null	null	11.27	nist_urine_neg_1_p1-a1_1_4095	116.07491:709 117.07826:0 118.08162:0		64	79	0.0636199831962585	264	1	0.0636199831962585	67.9709694981575	102.355586510809
639	7.326	117.01953	-1	-1	Unknown	[M-H]-	similar chromatogram in higher mz_440; similar chromatogram in higher mz_3462	1	True	null	null	null	null	null	null	null	999	False	False	False	False		False	False	null	null	null	null	null	null	null	null	15.03	nist_urine_neg_1_p1-a1_1_4095	117.01953:3401 118.02288:0 119.02624:0		15870	14460	13849	14964	14990	15637	14961.6534830729	744.488542930884
640	7.326	117.01953	0.5999	133.736	Unknown	[M-H]-	similar chromatogram in higher mz_440; similar chromatogram in higher mz_3462	1	True	null	null	null	null	null	null	null	999	False	False	False	False		False	False	null	null	null	null	null	null	null	null	15.03	nist_urine_neg_1_p1-a1_1_4095	117.01953:1793 118.02288:0 119.02624:0	73.0306:118	1716	1633	876	1603	1681	1652	1527.00722249349	321.059103187398
641	4.929	117.02123	-1	-1	Unknown	[M-H]-		1	False	null	null	null	null	null	null	null	999	False	False	False	False		False	False	null	null	null	null	null	null	null	null	46.94	nist_urine_neg_5_p1-a1_1_4099	117.02123:10723 118.02458:0 119.02794:0		35082	39859	33472	35784	42368	41181	37957.69140625	3648.79344825315
642	4.929	117.02123	0.8679	193.4733	Unknown	[M-H]-		1	False	null	null	null	null	null	null	null	999	False	False	False	False		False	False	null	null	null	null	null	null	null	null	46.94	nist_urine_neg_5_p1-a1_1_4099	117.02123:3717 118.02458:0 119.02794:0		1871	3057	1450	1228	4513	2511	2438.43693033854	1221.29602284834
643	4.929	117.02123	0.8797	196.1132	Unknown	[M-H]-		1	False	null	null	null	null	null	null	null	999	False	False	False	False		False	False	null	null	null	null	null	null	null	null	46.94	nist_urine_neg_5_p1-a1_1_4099	117.01953:2325 118.02288:0 119.02624:0		1744	3512	1335	1060	324	199	1362.54160563151	1207.64138979921
644	3.627	117.02123	-1	-1	Unknown	[M-H]-	similar chromatogram in higher mz_3367; similar chromatogram in higher mz_1910; similar chromatogram in higher mz_1997; similar chromatogram in higher mz_3348; similar chromatogram in higher mz_3604; similar chromatogram in higher mz_3945; similar chromatogram in higher mz_873	0.833	False	null	null	null	null	null	null	null	999	False	False	False	False		False	False	null	null	null	null	null	null	null	null	7.92	nist_urine_neg_5_p1-a1_1_4099	117.02123:2973 118.02458:0 119.02794:0		3914	2589	5833	4288	8745	5421	5131.58272298177	2111.56504167051
645	3.627	117.02123	0.8074	180.0047	Unknown	[M-H]-	similar chromatogram in higher mz_3367; similar chromatogram in higher mz_1910; similar chromatogram in higher mz_1997; similar chromatogram in higher mz_3348; similar chromatogram in higher mz_3604; similar chromatogram in higher mz_3945; similar chromatogram in higher mz_873	0.833	False	null	null	null	null	null	null	null	999	False	False	False	False		False	False	null	null	null	null	null	null	null	null	7.92	nist_urine_neg_5_p1-a1_1_4099	117.01782:948 118.02117:0 119.02453:0		119	236	55	401	368	461	273.23801167806	163.27362052196
646	3.627	117.02123	0.8588	191.4514	Unknown	[M-H]-	similar chromatogram in higher mz_3367; similar chromatogram in higher mz_1910; similar chromatogram in higher mz_1997; similar chromatogram in higher mz_3348; similar chromatogram in higher mz_3604; similar chromatogram in higher mz_3945; similar chromatogram in higher mz_873	0.833	False	null	null	null	null	null	null	null	999	False	False	False	False		False	False	null	null	null	null	null	null	null	null	7.92	nist_urine_neg_5_p1-a1_1_4099	117.02123:405 118.02458:0 119.02794:0		98	8	168	82	125	22	83.5951681931814	61.064501887037
647	4.162	118.03306	-1	-1	Unknown	[M-H]-		0.833	False	null	null	null	null	null	null	null	999	False	False	False	False		False	False	null	null	null	null	null	null	null	null	6.12	nist_urine_neg_5_p1-a1_1_4099	118.03306:861 119.03641:0 120.03977:0		2436	1558	2361	1471	2983	2031	2140.10898844401	573.743355426566
648	4.162	118.03306	0.7361	163.9725	Unknown	[M-H]-		0.833	False	null	null	null	null	null	null	null	999	False	False	False	False		False	False	null	null	null	null	null	null	null	null	6.12	nist_urine_neg_5_p1-a1_1_4099	118.03477:344 119.03812:0 120.04148:0		217	171	217	133	256	188	197.132367451986	42.6251383266993
649	5.689	118.0519	-1	-1	Unknown	[M-H]-	similar chromatogram in higher mz_2512; similar chromatogram in higher mz_448; similar chromatogram in higher mz_2870	1	False	null	null	null	null	null	null	null	999	False	False	False	False		False	False	null	null	null	null	null	null	null	null	53.15	nist_urine_neg_3_p1-a1_1_4097	118.0519:6099 119.05525:0 120.05861:0		20497	20165	21162	19505	19702	18547	19929.7255859375	898.858908174883
650	5.689	118.0519	0.8354	186.0749	Unknown	[M-H]-	similar chromatogram in higher mz_2512; similar chromatogram in higher mz_448; similar chromatogram in higher mz_2870	1	False	null	null	null	null	null	null	null	999	False	False	False	False		False	False	null	null	null	null	null	null	null	null	53.15	nist_urine_neg_3_p1-a1_1_4097	118.0519:1742 119.05525:0 120.05861:0		1840	1803	1966	1818	1727	1601	1792.47884114583	121.946761030234
651	5.879	118.0519	-1	-1	Unknown	[M-H]-		1	False	null	null	null	null	null	null	null	999	False	False	False	False		False	False	null	null	null	null	null	null	null	null	12.85	nist_urine_neg_3_p1-a1_1_4097	118.0519:1646 119.05525:0 120.05861:0		8106	8457	10285	5805	8444	8458	8259.19864908854	1432.53559437555
652	5.879	118.0519	0.8	178.1864	Unknown	[M-H]-		1	False	null	null	null	null	null	null	null	999	False	False	False	False		False	False	null	null	null	null	null	null	null	null	12.85	nist_urine_neg_3_p1-a1_1_4097	118.0519:341 119.05525:0 120.05861:0		214	146	397	283	234	309	263.61735534668	86.3620534973969
653	5.879	118.0519	0.8356	186.1294	Unknown	[M-H]-		1	False	null	null	null	null	null	null	null	999	False	False	False	False		False	False	null	null	null	null	null	null	null	null	12.85	nist_urine_neg_3_p1-a1_1_4097	118.0519:348 119.05525:0 120.05861:0		169	96	146	197	152	154	152.366044362386	33.2920968801947
654	3.04	118.05361	-1	-1	Unknown	[M-H]-	similar chromatogram in higher mz_1159; similar chromatogram in higher mz_1585; similar chromatogram in higher mz_2427	1	False	null	null	null	null	null	null	null	999	False	False	False	False		False	False	null	null	null	null	null	null	null	null	8.06	nist_urine_neg_4_p1-a1_1_4098	118.05361:1061 119.05696:0 120.06032:0		3361	3555	2440	3467	2949	2706	3079.73681640625	451.927187870839
655	3.04	118.05361	0.7492	166.8843	Unknown	[M-H]-	similar chromatogram in higher mz_1159; similar chromatogram in higher mz_1585; similar chromatogram in higher mz_2427	1	False	null	null	null	null	null	null	null	999	False	False	False	False		False	False	null	null	null	null	null	null	null	null	8.06	nist_urine_neg_4_p1-a1_1_4098	118.0519:488 119.05525:0 120.05861:0		232	394	184	410	357	333	318.437756856283	90.7265785458443
656	1.882	118.98043	-1	-1	Unknown	[M-H]-		0.5	False	null	null	null	null	null	null	null	999	False	False	False	False		False	False	null	null	null	null	null	null	null	null	26.63	nist_urine_neg_6_p1-a1_1_4100	118.98043:4560 119.98378:0 120.98714:0		20355	9253	16702	13563	14989	21744	16100.7802734375	4580.01462735181
657	1.882	118.98043	0.767	170.7277	Unknown	[M-H]-		0.5	False	null	null	null	null	null	null	null	999	False	False	False	False		False	False	null	null	null	null	null	null	null	null	26.63	nist_urine_neg_6_p1-a1_1_4100	118.98216:3431 119.98551:0 120.98887:0		2888	1677	1443	2250	2200	1564	2003.83280436198	546.815035235939
658	4.786	119.03547	-1	-1	Unknown	[M-H]-		0.833	False	null	null	null	null	null	null	null	999	False	False	False	False		False	False	null	null	null	null	null	null	null	null	12.74	nist_urine_neg_1_p1-a1_1_4095	119.03547:6162 120.03882:0 121.04218:0		25592	5466	5805	7629	1734	6927	8858.67352294922	8447.98916759121
659	4.786	119.03547	0.8588	191.1369	Unknown	[M-H]-		0.833	False	null	null	null	null	null	null	null	999	False	False	False	False		False	False	null	null	null	null	null	null	null	null	12.74	nist_urine_neg_1_p1-a1_1_4095	119.03547:2659 120.03882:0 121.04218:0		3601	259	50	46	27	77	676.880308151245	1435.25909353708
660	5.024	119.03547	-1	-1	Unknown	[M-H]-	similar chromatogram in higher mz_3235; similar chromatogram in higher mz_715; similar chromatogram in higher mz_793; similar chromatogram in higher mz_1299; similar chromatogram in higher mz_2989	1	False	null	null	null	null	null	null	null	999	False	False	False	False		False	False	null	null	null	null	null	null	null	null	12.5	nist_urine_neg_6_p1-a1_1_4100	119.03547:2591 120.03882:0 121.04218:0		8174	8371	7125	8316	8065	9074	8187.35481770833	629.336295001244
661	5.024	119.03547	0.6225	138.5502	Unknown	[M-H]-	similar chromatogram in higher mz_3235; similar chromatogram in higher mz_715; similar chromatogram in higher mz_793; similar chromatogram in higher mz_1299; similar chromatogram in higher mz_2989	1	False	null	null	null	null	null	null	null	999	False	False	False	False		False	False	null	null	null	null	null	null	null	null	12.5	nist_urine_neg_6_p1-a1_1_4100	119.03719:1243 120.04054:0 121.0439:0		480	358	215	922	806	417	533.155827840169	273.492376774227
662	5.024	119.03547	0.9269	206.3028	Unknown	[M-H]-	similar chromatogram in higher mz_3235; similar chromatogram in higher mz_715; similar chromatogram in higher mz_793; similar chromatogram in higher mz_1299; similar chromatogram in higher mz_2989	1	False	null	null	null	null	null	null	null	999	False	False	False	False		False	False	null	null	null	null	null	null	null	null	12.5	nist_urine_neg_6_p1-a1_1_4100	119.03548:691 120.03883:0 121.04219:0		665	645	400	702	611	730	625.38042195638	118.26683710727
663	4.24	119.03719	-1	-1	Unknown	[M-H]-		1	False	null	null	null	null	null	null	null	999	False	False	False	False		False	False	null	null	null	null	null	null	null	null	33.24	nist_urine_neg_6_p1-a1_1_4100	119.03719:8630 120.04054:0 121.0439:0		41100	61253	74251	63644	12984	64026	52876.4169921875	22348.8194892657
664	4.24	119.03719	0.719	160.0158	Unknown	[M-H]-		1	False	null	null	null	null	null	null	null	999	False	False	False	False		False	False	null	null	null	null	null	null	null	null	33.24	nist_urine_neg_6_p1-a1_1_4100	119.03547:624 120.03882:0 121.04218:0		477	324	566	498	79	414	393.121568044027	174.375352661145
665	4.24	119.03719	0.8481	188.7676	Unknown	[M-H]-		1	False	null	null	null	null	null	null	null	999	False	False	False	False		False	False	null	null	null	null	null	null	null	null	33.24	nist_urine_neg_6_p1-a1_1_4100	119.03547:2992 120.03882:0 121.04218:0		4281	4078	4215	4119	1319	4490	3750.37076822917	1199.87624173867
666	4.24	119.03719	0.9101	202.5604	Unknown	[M-H]-		1	False	null	null	null	null	null	null	null	999	False	False	False	False		False	False	null	null	null	null	null	null	null	null	33.24	nist_urine_neg_6_p1-a1_1_4100	119.03548:695 120.03883:0 121.04219:0		411	256	532	671	130	325	387.313680013021	194.675651595693
667	5.456	119.03719	-1	-1	Unknown	[M-H]-	similar chromatogram in higher mz_667; similar chromatogram in higher mz_1776; similar chromatogram in higher mz_3377; similar chromatogram in higher mz_4401; similar chromatogram in higher mz_4005	1	True	null	null	null	null	null	null	null	999	False	False	False	False		False	False	null	null	null	null	null	null	null	null	11.1	nist_urine_neg_5_p1-a1_1_4099	119.03719:3568 120.04054:0 121.0439:0		14344	5403	5805	7629	12842	13083	9851.02726236979	4016.9588728923
668	5.456	119.03719	0.6195	137.8718	Unknown	[M-H]-	similar chromatogram in higher mz_667; similar chromatogram in higher mz_1776; similar chromatogram in higher mz_3377; similar chromatogram in higher mz_4401; similar chromatogram in higher mz_4005	1	True	null	null	null	null	null	null	null	999	False	False	False	False		False	False	null	null	null	null	null	null	null	null	11.1	nist_urine_neg_5_p1-a1_1_4099	119.03548:2419 120.03883:0 121.04219:0	18.84497:60 22.54792:60 25.08291:60 25.38703:60 32.20043:60 33.61118:60 46.85819:60	935	1604	708	1210	1121	740	1053.10069783529	335.697440584381
669	5.456	119.03719	0.8249	183.5966	Unknown	[M-H]-	similar chromatogram in higher mz_667; similar chromatogram in higher mz_1776; similar chromatogram in higher mz_3377; similar chromatogram in higher mz_4401; similar chromatogram in higher mz_4005	1	True	null	null	null	null	null	null	null	999	False	False	False	False		False	False	null	null	null	null	null	null	null	null	11.1	nist_urine_neg_5_p1-a1_1_4099	119.0372:718 120.04055:0 121.04391:0		207	508	524	158	12.6531936645508	127	253.787091573079	214.081623123926
670	5.456	119.03719	0.929	206.757	Unknown	[M-H]-	similar chromatogram in higher mz_667; similar chromatogram in higher mz_1776; similar chromatogram in higher mz_3377; similar chromatogram in higher mz_4401; similar chromatogram in higher mz_4005	1	True	null	null	null	null	null	null	null	999	False	False	False	False		False	False	null	null	null	null	null	null	null	null	11.1	nist_urine_neg_5_p1-a1_1_4099	119.03548:917 120.03883:0 121.04219:0		543	315	23	504	530	613	421.261000315348	218.923975052548
671	1.378	119.04924	-1	-1	Unknown	[M-H]-	similar chromatogram in higher mz_1730	0.5	False	null	null	null	null	null	null	null	999	False	False	False	False		False	False	null	null	null	null	null	null	null	null	16.72	nist_urine_neg_4_p1-a1_1_4098	119.04924:3292 120.05259:0 121.05595:0		1052	5546	2255	14609	19134	1095	7281.92854817708	7739.66132523068
672	1.378	119.04924	0.5391	119.9896	Unknown	[M-H]-	similar chromatogram in higher mz_1730	0.5	False	null	null	null	null	null	null	null	999	False	False	False	False		False	False	null	null	null	null	null	null	null	null	16.72	nist_urine_neg_4_p1-a1_1_4098	119.04924:1723 120.05259:0 121.05595:0		111	138	40	1137	185	21	271.959481239319	428.315562142255
673	0.449	119.05096	-1	-1	Unknown	[M-H]-	similar chromatogram in higher mz_2826; similar chromatogram in higher mz_776; similar chromatogram in higher mz_3800; similar chromatogram in higher mz_1357; similar chromatogram in higher mz_3597	1	False	null	null	null	null	null	null	null	999	False	False	False	False		False	False	null	null	null	null	null	null	null	null	40.61	nist_urine_neg_3_p1-a1_1_4097	119.05096:8850 120.05431:0 121.05767:0		22509	5546	28860	27039	18954	24038	21157.7210286458	8397.85952140991
674	0.449	119.05096	0.5422	120.6748	Unknown	[M-H]-	similar chromatogram in higher mz_2826; similar chromatogram in higher mz_776; similar chromatogram in higher mz_3800; similar chromatogram in higher mz_1357; similar chromatogram in higher mz_3597	1	False	null	null	null	null	null	null	null	999	False	False	False	False		False	False	null	null	null	null	null	null	null	null	40.61	nist_urine_neg_3_p1-a1_1_4097	119.04924:1757 120.05259:0 121.05595:0		608	256	1495	1207	885	1171	936.915852864583	450.136846241264
675	0.449	119.05096	0.5467	121.681	Unknown	[M-H]-	similar chromatogram in higher mz_2826; similar chromatogram in higher mz_776; similar chromatogram in higher mz_3800; similar chromatogram in higher mz_1357; similar chromatogram in higher mz_3597	1	False	null	null	null	null	null	null	null	999	False	False	False	False		False	False	null	null	null	null	null	null	null	null	40.61	nist_urine_neg_3_p1-a1_1_4097	119.05096:2532 120.05431:0 121.05767:0		721	366	1577	378	484	982	751.199452718099	467.900036771829
676	0.449	119.05096	0.6254	139.1858	Unknown	[M-H]-	similar chromatogram in higher mz_2826; similar chromatogram in higher mz_776; similar chromatogram in higher mz_3800; similar chromatogram in higher mz_1357; similar chromatogram in higher mz_3597	1	False	null	null	null	null	null	null	null	999	False	False	False	False		False	False	null	null	null	null	null	null	null	null	40.61	nist_urine_neg_3_p1-a1_1_4097	119.05096:770 120.05431:0 121.05767:0		162	13	199	92	9	56	88.6884430249532	78.3398577054011
677	0.449	119.05096	0.6619	147.3058	Unknown	[M-H]-	similar chromatogram in higher mz_2826; similar chromatogram in higher mz_776; similar chromatogram in higher mz_3800; similar chromatogram in higher mz_1357; similar chromatogram in higher mz_3597	1	False	null	null	null	null	null	null	null	999	False	False	False	False		False	False	null	null	null	null	null	null	null	null	40.61	nist_urine_neg_3_p1-a1_1_4097	119.05096:2595 120.05431:0 121.05767:0		1093	782	1606	1303	1232	828	1140.75381469727	309.804524471796
678	3.318	119.05096	-1	-1	Unknown	[M-H]-		1	True	null	null	null	null	null	null	null	999	False	False	False	False		False	False	null	null	null	null	null	null	null	null	10.46	nist_urine_neg_2_p1-a1_1_4096	119.05096:2565 120.05431:0 121.05767:0		10062	9034	8630	8279	5501	9980	8580.98502604167	1669.50805722094
679	3.318	119.05096	0.544	121.0774	Unknown	[M-H]-		1	True	null	null	null	null	null	null	null	999	False	False	False	False		False	False	null	null	null	null	null	null	null	null	10.46	nist_urine_neg_2_p1-a1_1_4096	119.04923:348 120.05258:0 121.05594:0	93.03629:86 119.04751:137 119.05095:139 119.05267:215	220	393	344	342	314	429	340.319018046061	71.7634369832678
680	3.318	119.05096	0.6062	134.9149	Unknown	[M-H]-		1	True	null	null	null	null	null	null	null	999	False	False	False	False		False	False	null	null	null	null	null	null	null	null	10.46	nist_urine_neg_2_p1-a1_1_4096	119.0544:305 120.05775:0 121.06111:0		332	279	258	313	202	281	277.442019144694	45.1691852425376
681	3.318	119.05096	0.7173	159.6351	Unknown	[M-H]-		1	True	null	null	null	null	null	null	null	999	False	False	False	False		False	False	null	null	null	null	null	null	null	null	10.46	nist_urine_neg_2_p1-a1_1_4096	119.04923:254 120.05258:0 121.05594:0		135	4982	109	104	3529	2317	1862.79315567017	2091.24352967917
682	3.318	119.05096	0.7452	165.8455	Unknown	[M-H]-		1	True	null	null	null	null	null	null	null	999	False	False	False	False		False	False	null	null	null	null	null	null	null	null	10.46	nist_urine_neg_2_p1-a1_1_4096	119.05096:1099 120.05431:0 121.05767:0		463	859	711	755	823	797	734.704813639323	142.773511341867
683	3.469	119.05439	-1	-1	Unknown	[M-H]-		1	False	null	null	null	null	null	null	null	999	False	False	False	False		False	False	null	null	null	null	null	null	null	null	16.03	nist_urine_neg_1_p1-a1_1_4095	119.05439:3348 120.05774:0 121.0611:0		12345	10090	11364	11077	11032	11644	11258.7565104167	747.104118711379
684	3.469	119.05439	0.7444	165.6877	Unknown	[M-H]-		1	False	null	null	null	null	null	null	null	999	False	False	False	False		False	False	null	null	null	null	null	null	null	null	16.03	nist_urine_neg_1_p1-a1_1_4095	119.05439:1464 120.05774:0 121.0611:0		1093	896	1115	1064	884	1066	1019.58680216471	102.22934665087
685	6.953	120.01276	-1	-1	Unknown	[M-H]-		0.833	False	null	null	null	null	null	null	null	999	False	False	False	False		False	False	null	null	null	null	null	null	null	null	7.11	nist_urine_neg_1_p1-a1_1_4095	120.01276:1102 121.01611:0 122.01947:0		5746	4619	5284	1162	5317	4996	4520.58664957682	1687.3884466808
686	6.953	120.01276	0.684	152.1085	Unknown	[M-H]-		0.833	False	null	null	null	null	null	null	null	999	False	False	False	False		False	False	null	null	null	null	null	null	null	null	7.11	nist_urine_neg_1_p1-a1_1_4095	120.01276:555 121.01611:0 122.01947:0		542	524	475	499	482	546	511.531234741211	30.356307934146
687	0.955	120.04904	-1	-1	Unknown	[M-H]-		0.667	True	null	null	null	null	null	null	null	999	False	False	False	False		False	False	null	null	null	null	null	null	null	null	31.99	nist_urine_neg_3_p1-a1_1_4097	120.04904:6501 121.05239:0 122.05575:0		19954	18764	19771	890	9634	2123	11856.1163126628	8898.04675124948
688	0.955	120.04904	0.5112	113.6883	Unknown	[M-H]-		0.667	True	null	null	null	null	null	null	null	999	False	False	False	False		False	False	null	null	null	null	null	null	null	null	31.99	nist_urine_neg_3_p1-a1_1_4097	120.04904:586 121.05239:0 122.05575:0		50	59	153	27	73	2.67519454956055	60.3526191711426	52.2290641199962
689	0.955	120.04904	0.5355	119.0903	Unknown	[M-H]-		0.667	True	null	null	null	null	null	null	null	999	False	False	False	False		False	False	null	null	null	null	null	null	null	null	31.99	nist_urine_neg_3_p1-a1_1_4097	120.04904:2611 121.05239:0 122.05575:0		435	389	954	43	38	38	316.399969100952	362.25260587436
690	0.955	120.04904	0.5813	129.2728	Unknown	[M-H]-		0.667	True	null	null	null	null	null	null	null	999	False	False	False	False		False	False	null	null	null	null	null	null	null	null	31.99	nist_urine_neg_3_p1-a1_1_4097	120.04559:2181 121.04894:0 122.0523:0		1168	1214	549	58	25	84	516.238475163778	557.087568616099
691	0.955	120.04904	0.5971	132.778	Unknown	[M-H]-		0.667	True	null	null	null	null	null	null	null	999	False	False	False	False		False	False	null	null	null	null	null	null	null	null	31.99	nist_urine_neg_3_p1-a1_1_4097	120.04904:2111 121.05239:0 122.05575:0		600	1113	737	138	68	94	458.213957468669	427.502332380705
692	0.955	120.04904	0.6152	136.8038	Unknown	[M-H]-		0.667	True	null	null	null	null	null	null	null	999	False	False	False	False		False	False	null	null	null	null	null	null	null	null	31.99	nist_urine_neg_3_p1-a1_1_4097	120.04558:917 121.04893:0 122.05229:0	19.73399:150 20.55763:150 42.57491:150 45.64555:150 59.89065:150	246	430	252	432	198	17	262.363741874695	156.025830711382
693	7.185	120.99579	-1	-1	Unknown	[M-H]-		1	False	null	null	null	null	null	null	null	999	False	False	False	False		False	False	null	null	null	null	null	null	null	null	4.05	nist_urine_neg_1_p1-a1_1_4095	120.99579:964 121.99914:0 123.0025:0		3625	2548	2698	3252	2514	3105	2956.96419270833	443.861840630368
694	7.185	120.99579	0.6692	148.7055	Unknown	[M-H]-		1	False	null	null	null	null	null	null	null	999	False	False	False	False		False	False	null	null	null	null	null	null	null	null	4.05	nist_urine_neg_1_p1-a1_1_4095	120.99579:438 121.99914:0 123.0025:0		404	282	295	352	275	360	328.134292602539	51.4830292752967
695	0.392	121.03047	-1	-1	Unknown	[M-H]-		1	True	null	null	null	null	null	null	null	999	False	False	False	False		False	False	null	null	null	null	null	null	null	null	49.63	nist_urine_neg_5_p1-a1_1_4099	121.03047:10057 122.03382:0 123.03718:0		16894	25375	28653	25595	36215	30317	27174.7672526042	6406.6764823473
696	0.392	121.03047	0.5353	118.9587	Unknown	[M-H]-		1	True	null	null	null	null	null	null	null	999	False	False	False	False		False	False	null	null	null	null	null	null	null	null	49.63	nist_urine_neg_5_p1-a1_1_4099	121.03047:3098 122.03382:0 123.03718:0	18.04871:273 42.68711:273 50.06693:273 75.30067:273 84.85612:273 90.8068:273 92.02627:4667 92.02778:4273 94.66134:273 105.12857:273	903	2875	2791	1964	3821	2837	2531.93696085612	991.682386925547
697	0.392	121.03047	0.5404	120.0846	Unknown	[M-H]-		1	True	null	null	null	null	null	null	null	999	False	False	False	False		False	False	null	null	null	null	null	null	null	null	49.63	nist_urine_neg_5_p1-a1_1_4099	121.03048:2182 122.03383:0 123.03719:0		322	2223	783	560	3718	1796	1566.81327819824	1287.54957659097
698	0.392	121.03047	0.5922	131.5893	Unknown	[M-H]-		1	True	null	null	null	null	null	null	null	999	False	False	False	False		False	False	null	null	null	null	null	null	null	null	49.63	nist_urine_neg_5_p1-a1_1_4099	121.03047:670 122.03382:0 123.03718:0		191	141	6	6	176	6	87.7413630485535	90.9250368233656
699	0.392	121.03047	0.6373	141.6193	Unknown	[M-H]-		1	True	null	null	null	null	null	null	null	999	False	False	False	False		False	False	null	null	null	null	null	null	null	null	49.63	nist_urine_neg_5_p1-a1_1_4099	121.03047:880 122.03382:0 123.03718:0		193	48	1198	141	234	160	329.019147237142	430.046136376379
700	3.192	121.03047	-1	-1	Unknown	[M-H]-		1	True	null	null	null	null	null	null	null	999	False	False	False	False		False	False	null	null	null	null	null	null	null	null	33.74	nist_urine_neg_6_p1-a1_1_4100	121.03047:6036 122.03382:0 123.03718:0		21471	21048	23064	19041	22963	24501	22014.7565104167	1910.79816218157
701	3.192	121.03047	0.5342	118.7174	Unknown	[M-H]-		1	True	null	null	null	null	null	null	null	999	False	False	False	False		False	False	null	null	null	null	null	null	null	null	33.74	nist_urine_neg_6_p1-a1_1_4100	121.03047:2293 122.03382:0 123.03718:0	92.02324:87 92.02476:185 92.02627:439 92.02778:287 93.03477:84 93.03781:102 93.36505:34 120.0214:137 121.02874:159 121.03741:143	2094	2064	2172	2309	2271	2443	2225.58744303385	143.111215928608
702	1.82	121.03394	-1	-1	Unknown	[M-H]-		0.5	True	null	null	null	null	null	null	null	999	False	False	False	False		False	False	null	null	null	null	null	null	null	null	17.34	nist_urine_neg_1_p1-a1_1_4095	121.03394:6055 122.03729:0 123.04065:0		29581	16385	26171	6699	14747	7650	16872.2086588542	9394.23752986352
703	1.82	121.03394	0.5337	118.5963	Unknown	[M-H]-		0.5	True	null	null	null	null	null	null	null	999	False	False	False	False		False	False	null	null	null	null	null	null	null	null	17.34	nist_urine_neg_1_p1-a1_1_4095	121.03394:2387 122.03729:0 123.04065:0	16.01505:36 22.98724:36 23.03262:36 30.28314:36 40.50221:36 62.66981:36 65.2303:36 65.30545:84 65.38191:84 121.03394:644	836	1785	1735	931	1777	1035	1349.84973144531	460.134610110238
704	1.82	121.03394	0.7817	173.701	Unknown	[M-H]-		0.5	True	null	null	null	null	null	null	null	999	False	False	False	False		False	False	null	null	null	null	null	null	null	null	17.34	nist_urine_neg_1_p1-a1_1_4095	121.03394:3197 122.03729:0 123.04065:0		1568	404	475	476	635	151	618.164021809896	491.233879312499
705	4.707	121.03394	-1	-1	Unknown	[M-H]-	similar chromatogram in higher mz_535; similar chromatogram in higher mz_262	0.833	False	null	null	null	null	null	null	null	999	False	False	False	False		False	False	null	null	null	null	null	null	null	null	7.19	nist_urine_neg_4_p1-a1_1_4098	121.03394:1285 122.03729:0 123.04065:0		4864	6220	5441	6458	5074	5655	5618.7431640625	627.035347864795
706	4.707	121.03394	0.5875	130.5496	Unknown	[M-H]-	similar chromatogram in higher mz_535; similar chromatogram in higher mz_262	0.833	False	null	null	null	null	null	null	null	999	False	False	False	False		False	False	null	null	null	null	null	null	null	null	7.19	nist_urine_neg_4_p1-a1_1_4098	121.03394:218 122.03729:0 123.04065:0		28	115	100	131	158	65	99.2957537968953	46.7368575370624
707	4.707	121.03394	0.7321	162.6776	Unknown	[M-H]-	similar chromatogram in higher mz_535; similar chromatogram in higher mz_262	0.833	False	null	null	null	null	null	null	null	999	False	False	False	False		False	False	null	null	null	null	null	null	null	null	7.19	nist_urine_neg_4_p1-a1_1_4098	121.03394:601 122.03729:0 123.04065:0		411	516	459	512	407	535	473.356775919596	55.8479404922049
708	4.209	121.0669	-1	-1	Unknown	[M-H]-	similar chromatogram in higher mz_534; similar chromatogram in higher mz_988	1	False	null	null	null	null	null	null	null	999	False	False	False	False		False	False	null	null	null	null	null	null	null	null	7.82	nist_urine_neg_4_p1-a1_1_4098	121.0669:1744 122.07025:0 123.07361:0		6242	7113	5646	7039	6177	5734	6325.18766276042	627.716182206928
709	4.209	121.0669	0.649	144.2149	Unknown	[M-H]-	similar chromatogram in higher mz_534; similar chromatogram in higher mz_988	1	False	null	null	null	null	null	null	null	999	False	False	False	False		False	False	null	null	null	null	null	null	null	null	7.82	nist_urine_neg_4_p1-a1_1_4098	121.0669:835 122.07025:0 123.07361:0		671	735	329	787	695	638	642.481455485026	162.10328474543
710	3.226	121.10333	-1	-1	Unknown	[M-H]-	similar chromatogram in higher mz_1695; similar chromatogram in higher mz_1498; similar chromatogram in higher mz_536; similar chromatogram in higher mz_320; similar chromatogram in higher mz_1703	0.5	False	null	null	null	null	null	null	null	999	False	False	False	False		False	False	null	null	null	null	null	null	null	null	9.4	nist_urine_neg_2_p1-a1_1_4096	121.10333:596 122.10668:0 123.11004:0		1709	2200	1354	737	1649	1190	1473.18765258789	499.993453665487
711	3.226	121.10333	0.6987	155.2592	Unknown	[M-H]-	similar chromatogram in higher mz_1695; similar chromatogram in higher mz_1498; similar chromatogram in higher mz_536; similar chromatogram in higher mz_320; similar chromatogram in higher mz_1703	0.5	False	null	null	null	null	null	null	null	999	False	False	False	False		False	False	null	null	null	null	null	null	null	null	9.4	nist_urine_neg_2_p1-a1_1_4096	121.10333:244 122.10668:0 123.11004:0		134	78	52	66	112	12	75.7737236022949	43.330004458484
712	2.989	121.10506	-1	-1	Unknown	[M-H]-	similar chromatogram in higher mz_909; similar chromatogram in higher mz_3632; similar chromatogram in higher mz_4166	0.667	False	null	null	null	null	null	null	null	999	False	False	False	False		False	False	null	null	null	null	null	null	null	null	9.54	nist_urine_neg_5_p1-a1_1_4099	121.10506:616 122.10841:0 123.11177:0		1874	456	1965	1395	1612	285	1264.44766235352	722.946745043413
713	2.989	121.10506	0.6832	151.8205	Unknown	[M-H]-	similar chromatogram in higher mz_909; similar chromatogram in higher mz_3632; similar chromatogram in higher mz_4166	0.667	False	null	null	null	null	null	null	null	999	False	False	False	False		False	False	null	null	null	null	null	null	null	null	9.54	nist_urine_neg_5_p1-a1_1_4099	121.10507:252 122.10842:0 123.11178:0		121	4.40363578796387	206	130	44	4.40363578796387	83.5558516184489	82.6288470397983
714	0.799	122.0368	-1	-1	Unknown	[M-H]-		0.667	True	null	null	null	null	null	null	null	999	False	False	False	False		False	False	null	null	null	null	null	null	null	null	91.08	nist_urine_neg_6_p1-a1_1_4100	122.0368:11344 123.04015:0 124.04351:0		32081	31233	22700	33654	32405	37392	31577.4361979167	4857.72746166159
715	0.799	122.0368	0.5571	123.691	Unknown	[M-H]-		0.667	True	null	null	null	null	null	null	null	999	False	False	False	False		False	False	null	null	null	null	null	null	null	null	91.08	nist_urine_neg_6_p1-a1_1_4100	122.0368:1036 123.04015:0 124.04351:0		138	69	285	182	166	49	148.181284586589	85.2559585236437
716	0.799	122.0368	0.6345	140.8904	Unknown	[M-H]-		0.667	True	null	null	null	null	null	null	null	999	False	False	False	False		False	False	null	null	null	null	null	null	null	null	91.08	nist_urine_neg_6_p1-a1_1_4100	122.0368:2968 123.04015:0 124.04351:0	15.49132:57 20.26488:57 21.19874:57 28.39192:57 37.48628:57 38.00448:720 48.60963:57 65.38446:57 67.38184:57 73.19371:57 81.13352:57 108.0207:694	5184	3713	1622	1621	2645	3953	3123.02752685547	1415.71979661766
717	1.983	122.0368	-1	-1	Unknown	[M-H]-		0.833	True	null	null	null	null	null	null	null	999	False	False	False	False		False	False	null	null	null	null	null	null	null	null	78.47	nist_urine_neg_2_p1-a1_1_4096	122.0368:11530 123.04015:0 124.04351:0		46455	65323	45118	74244	73187	44068	58065.8756510417	14432.2966774506
718	1.983	122.0368	0.5274	117.0971	Unknown	[M-H]-		0.833	True	null	null	null	null	null	null	null	999	False	False	False	False		False	False	null	null	null	null	null	null	null	null	78.47	nist_urine_neg_2_p1-a1_1_4096	122.0368:1000 123.04015:0 124.04351:0	40.00807:233 65.99909:191 66.27988:31 93.12299:53	764	810	677	748	301	654	659.216654459635	184.41185287552
719	1.983	122.0368	0.5907	131.1679	Unknown	[M-H]-		0.833	True	null	null	null	null	null	null	null	999	False	False	False	False		False	False	null	null	null	null	null	null	null	null	78.47	nist_urine_neg_2_p1-a1_1_4096	122.0368:4605 123.04015:0 124.04351:0	40.00807:102 65.01401:94 65.01528:233 66.00037:364 66.45841:67 66.61531:72	5075	6772	5600	6015	6604	5147	5868.70198567708	721.399129095738
720	6.079	123.00708	-1	-1	Unknown	[M-H]-		1	False	null	null	null	null	null	null	null	999	False	False	False	False		False	False	null	null	null	null	null	null	null	null	11.62	nist_urine_neg_3_p1-a1_1_4097	123.00708:1698 124.01043:0 125.01379:0		7694	7378	6640	6609	6386	7062	6961.26318359375	505.893621681472
721	6.079	123.00708	0.651	144.4373	Unknown	[M-H]-		1	False	null	null	null	null	null	null	null	999	False	False	False	False		False	False	null	null	null	null	null	null	null	null	11.62	nist_urine_neg_3_p1-a1_1_4097	123.00708:908 124.01043:0 125.01379:0		776	715	615	659	632	684	680.055969238281	59.1126256046803
722	1.134	123.04555	-1	-1	Unknown	[M-H]-		1	True	null	null	null	null	null	null	null	999	False	False	False	False		False	False	null	null	null	null	null	null	null	null	341.6	nist_urine_neg_5_p1-a1_1_4099	123.04555:60258 124.0489:0 125.05226:0		270731	2616	250027	249532	280998	277392	221882.670857747	108255.807585556
723	1.134	123.04555	0.5473	121.4246	Unknown	[M-H]-		1	True	null	null	null	null	null	null	null	999	False	False	False	False		False	False	null	null	null	null	null	null	null	null	341.6	nist_urine_neg_5_p1-a1_1_4099	123.04555:5849 124.0489:0 125.05226:0	31.39323:105 43.00392:105 95.98664:105 96.71553:105 105.03483:1453 108.02234:1291 118.39989:116 122.03854:3093 122.04029:1244	4953	7345	6050	4452	6510	6185	5915.86564127604	1054.05560626354
724	1.134	123.04555	0.6349	140.8777	Unknown	[M-H]-		1	True	null	null	null	null	null	null	null	999	False	False	False	False		False	False	null	null	null	null	null	null	null	null	341.6	nist_urine_neg_5_p1-a1_1_4099	123.04555:19836 124.0489:0 125.05226:0	38.8695:310 39.18861:310 47.86941:310 100.44242:310 115.54556:310	12190	186	131	4138	222	23	2814.85090859731	4863.7345672727
725	1.134	123.04555	0.6463	143.4021	Unknown	[M-H]-		1	True	null	null	null	null	null	null	null	999	False	False	False	False		False	False	null	null	null	null	null	null	null	null	341.6	nist_urine_neg_5_p1-a1_1_4099	123.04555:18449 124.0489:0 125.05226:0	22.93889:257 25.97263:257 39.1097:257 50.49958:257 51.91314:257 75.26784:257 77.23094:1086 100.0068:257	15387	24477	25545	21514	18345	27428	22116.0231119792	4591.72476144282
726	3.722	123.04555	-1	-1	Unknown	[M-H]-	similar chromatogram in higher mz_2008; similar chromatogram in higher mz_2337	1	False	null	null	null	null	null	null	null	999	False	False	False	False		False	False	null	null	null	null	null	null	null	null	62.26	nist_urine_neg_6_p1-a1_1_4100	123.04555:9608 124.0489:0 125.05226:0		42134	39274	37724	41827	40929	40013	40316.7454427083	1664.82151150133
727	3.722	123.04555	0.698	154.871	Unknown	[M-H]-	similar chromatogram in higher mz_2008; similar chromatogram in higher mz_2337	1	False	null	null	null	null	null	null	null	999	False	False	False	False		False	False	null	null	null	null	null	null	null	null	62.26	nist_urine_neg_6_p1-a1_1_4100	123.04555:4175 124.0489:0 125.05226:0		3973	3601	3697	3738	3732	3830	3761.84399414063	126.976597681676
728	3.722	123.04555	0.7356	163.2129	Unknown	[M-H]-	similar chromatogram in higher mz_2008; similar chromatogram in higher mz_2337	1	False	null	null	null	null	null	null	null	999	False	False	False	False		False	False	null	null	null	null	null	null	null	null	62.26	nist_urine_neg_6_p1-a1_1_4100	123.04555:746 124.0489:0 125.05226:0		433	336	455	442	488	598	458.501805623372	85.1459930026974
729	4.034	123.04555	-1	-1	Unknown	[M-H]-	similar chromatogram in higher mz_1916	0.5	False	null	null	null	null	null	null	null	999	False	False	False	False		False	False	null	null	null	null	null	null	null	null	11.11	nist_urine_neg_2_p1-a1_1_4096	123.04555:1720 124.0489:0 125.05226:0		7410	7142	5870	7222	6425	6879	6824.82242838542	578.985110610428
730	4.034	123.04555	0.7012	155.5807	Unknown	[M-H]-	similar chromatogram in higher mz_1916	0.5	False	null	null	null	null	null	null	null	999	False	False	False	False		False	False	null	null	null	null	null	null	null	null	11.11	nist_urine_neg_2_p1-a1_1_4096	123.04555:902 124.0489:0 125.05226:0		767	811	2115	361	2035	671	1126.74883015951	751.707791735012
731	3.835	123.05429	-1	-1	Unknown	[M-H]-		0.833	True	null	null	null	null	null	null	null	999	False	False	False	False		False	False	null	null	null	null	null	null	null	null	13.65	nist_urine_neg_1_p1-a1_1_4095	123.05429:2367 124.05764:0 125.061:0		6546	2616	7265	6060	1729	3875	4681.79654947917	2266.35364209692
732	3.835	123.05429	0.6136	136.153	Unknown	[M-H]-		0.833	True	null	null	null	null	null	null	null	999	False	False	False	False		False	False	null	null	null	null	null	null	null	null	13.65	nist_urine_neg_1_p1-a1_1_4095	123.05604:988 124.05939:0 125.06275:0	30.4569:81 50.98136:81 92.74151:81	473	453	575	464	17	127	351.410806020101	223.703041935385
733	3.835	123.05429	0.6227	138.1585	Unknown	[M-H]-		0.833	True	null	null	null	null	null	null	null	999	False	False	False	False		False	False	null	null	null	null	null	null	null	null	13.65	nist_urine_neg_1_p1-a1_1_4095	123.05779:713 124.06114:0 125.0645:0		132	273	9	241	11	1	110.981596529484	123.217472731059
734	4.807	124.00753	-1	-1	Unknown	[M-H]-		1	True	null	null	null	null	null	null	null	999	False	False	False	False		False	False	null	null	null	null	null	null	null	null	23.17	nist_urine_neg_1_p1-a1_1_4095	124.00753:7508 125.01088:0 126.01424:0		44701	41869	42205	40858	45014	42223	42811.70703125	1663.74226338205
735	4.807	124.00753	0.5355	118.7301	Unknown	[M-H]-		1	True	null	null	null	null	null	null	null	999	False	False	False	False		False	False	null	null	null	null	null	null	null	null	23.17	nist_urine_neg_1_p1-a1_1_4095	124.00753:1173 125.01088:0 126.01424:0	79.95631:145 79.95772:1007 79.95913:655 80.01694:59	741	674	784	821	783	801	767.308471679688	53.024100203551
736	4.807	124.00753	0.7377	163.5502	Unknown	[M-H]-		1	True	null	null	null	null	null	null	null	999	False	False	False	False		False	False	null	null	null	null	null	null	null	null	23.17	nist_urine_neg_1_p1-a1_1_4095	124.00753:323 125.01088:0 126.01424:0		106	233	134	238	69	199	163.255585988363	70.5578554643462
737	4.807	124.00753	0.7758	172.005	Unknown	[M-H]-		1	True	null	null	null	null	null	null	null	999	False	False	False	False		False	False	null	null	null	null	null	null	null	null	23.17	nist_urine_neg_1_p1-a1_1_4095	124.00753:301 125.01088:0 126.01424:0		239	176	91	282	99	113	166.940347035726	79.6559343020645
738	4.807	124.00753	0.8228	182.4207	Unknown	[M-H]-		1	True	null	null	null	null	null	null	null	999	False	False	False	False		False	False	null	null	null	null	null	null	null	null	23.17	nist_urine_neg_1_p1-a1_1_4095	124.00753:370 125.01088:0 126.01424:0		289	219	105	206	295	226	223.530914306641	68.9404721603929
739	4.807	124.00753	0.8423	186.7475	Unknown	[M-H]-		1	True	null	null	null	null	null	null	null	999	False	False	False	False		False	False	null	null	null	null	null	null	null	null	23.17	nist_urine_neg_1_p1-a1_1_4095	124.00753:299 125.01088:0 126.01424:0		246	209	210	44	45	197	158.59436861674	89.8389313495333
740	4.807	124.00753	0.8894	197.2041	Unknown	[M-H]-		1	True	null	null	null	null	null	null	null	999	False	False	False	False		False	False	null	null	null	null	null	null	null	null	23.17	nist_urine_neg_1_p1-a1_1_4095	124.00753:560 125.01088:0 126.01424:0		231	430	488	488	509	525	445.202100118001	109.487459759398
741	4.807	124.00753	0.9066	200.9972	Unknown	[M-H]-		1	True	null	null	null	null	null	null	null	999	False	False	False	False		False	False	null	null	null	null	null	null	null	null	23.17	nist_urine_neg_1_p1-a1_1_4095	124.00753:478 125.01088:0 126.01424:0		351	22	108	199	49	119	141.170518239339	119.753323663002
742	4.807	124.00753	0.9468	209.9228	Unknown	[M-H]-		1	True	null	null	null	null	null	null	null	999	False	False	False	False		False	False	null	null	null	null	null	null	null	null	23.17	nist_urine_neg_1_p1-a1_1_4095	124.00753:482 125.01088:0 126.01424:0		158	284	299	93	165	179	196.220179239909	79.7391903578657
743	4.807	124.00753	0.9599	212.8312	Unknown	[M-H]-		1	True	null	null	null	null	null	null	null	999	False	False	False	False		False	False	null	null	null	null	null	null	null	null	23.17	nist_urine_neg_1_p1-a1_1_4095	124.00753:435 125.01088:0 126.01424:0	29.06029:97 46.35018:97 53.82517:97 81.03698:97 88.95938:97 93.86691:97 99.72321:97 101.48638:97	308	315	104	225	179	558	281.538398742676	157.121215386596
744	4.807	124.00753	0.9875	218.9402	Unknown	[M-H]-		1	True	null	null	null	null	null	null	null	999	False	False	False	False		False	False	null	null	null	null	null	null	null	null	23.17	nist_urine_neg_1_p1-a1_1_4095	124.00753:662 125.01088:0 126.01424:0		522	773	574	576	760	708	652.310139973958	107.88373910075
745	4.807	124.00753	1.0242	227.0804	Unknown	[M-H]-		1	True	null	null	null	null	null	null	null	999	False	False	False	False		False	False	null	null	null	null	null	null	null	null	23.17	nist_urine_neg_1_p1-a1_1_4095	124.00753:251 125.01088:0 126.01424:0		122	121	94	35	20	45	72.7516237894694	45.1059106775663
746	5.852	124.00753	-1	-1	Unknown	[M-H]-		1	True	null	null	null	null	null	null	null	999	False	False	False	False		False	False	null	null	null	null	null	null	null	null	11.57	nist_urine_neg_2_p1-a1_1_4096	124.00753:3853 125.01088:0 126.01424:0		10623	12213	12038	10996	10622	11356	11308.0621744792	691.580225129556
747	5.852	124.00753	0.6868	152.2756	Unknown	[M-H]-		1	True	null	null	null	null	null	null	null	999	False	False	False	False		False	False	null	null	null	null	null	null	null	null	11.57	nist_urine_neg_2_p1-a1_1_4096	124.00753:1349 125.01088:0 126.01424:0	79.95913:87 79.96195:104	1147	1307	1315	1167	1133	1226	1215.91322835286	80.2734296128547
748	5.272	124.01631	-1	-1	Unknown	[M-H]-	similar chromatogram in higher mz_553; similar chromatogram in higher mz_2362; similar chromatogram in higher mz_2663	1	True	null	null	null	null	null	null	null	999	False	False	False	False		False	False	null	null	null	null	null	null	null	null	28.76	nist_urine_neg_4_p1-a1_1_4098	124.01631:9031 125.01966:0 126.02302:0		32645	33590	31741	33096	32011	32090	32528.6136067708	713.110609254637
749	5.272	124.01631	0.5846	129.6158	Unknown	[M-H]-	similar chromatogram in higher mz_553; similar chromatogram in higher mz_2362; similar chromatogram in higher mz_2663	1	True	null	null	null	null	null	null	null	999	False	False	False	False		False	False	null	null	null	null	null	null	null	null	28.76	nist_urine_neg_4_p1-a1_1_4098	124.01631:3366 125.01966:0 126.02302:0	41.99976:169	3681	3715	3775	3718	3626	3714	3704.80786132813	49.1832612905112
750	0.55	124.04089	-1	-1	Unknown	[M-H]-		1	False	null	null	null	null	null	null	null	999	False	False	False	False		False	False	null	null	null	null	null	null	null	null	148.12	nist_urine_neg_2_p1-a1_1_4096	124.04089:58498 125.04424:0 126.0476:0		164006	164372	133521	154655	111920	158576	147841.619791667	20936.3263012392
751	0.55	124.04089	0.6146	136.2674	Unknown	[M-H]-		1	False	null	null	null	null	null	null	null	999	False	False	False	False		False	False	null	null	null	null	null	null	null	null	148.12	nist_urine_neg_2_p1-a1_1_4096	124.04089:9245 125.04424:0 126.0476:0		2644	4924	3211	4252	7068	6933	4838.66223144531	1853.30044906649
752	0.55	124.04089	0.6259	138.7714	Unknown	[M-H]-		1	False	null	null	null	null	null	null	null	999	False	False	False	False		False	False	null	null	null	null	null	null	null	null	148.12	nist_urine_neg_2_p1-a1_1_4096	124.04264:8365 125.04599:0 126.04935:0		1568	1519	1257	230	2438	5490	2083.65067545573	1812.90192559009
753	0.55	124.04089	0.6494	143.969	Unknown	[M-H]-		1	False	null	null	null	null	null	null	null	999	False	False	False	False		False	False	null	null	null	null	null	null	null	null	148.12	nist_urine_neg_2_p1-a1_1_4096	124.04265:25758 125.046:0 126.04936:0		21390	17713	6406	19645	7966	18369	15248.1917317708	6388.72886514865
754	1.366	124.04089	-1	-1	Unknown	[M-H]-		0.667	False	null	null	null	null	null	null	null	999	False	False	False	False		False	False	null	null	null	null	null	null	null	null	42.52	nist_urine_neg_3_p1-a1_1_4097	124.04089:25513 125.04424:0 126.0476:0		74721	66192	74285	2677	38723	76503	55516.7705485026	29494.1213581679
755	1.366	124.04089	0.6106	135.3841	Unknown	[M-H]-		0.667	False	null	null	null	null	null	null	null	999	False	False	False	False		False	False	null	null	null	null	null	null	null	null	42.52	nist_urine_neg_3_p1-a1_1_4097	124.04089:9382 125.04424:0 126.0476:0		2510	70	3270	4340	17	138	1724.16751194	1898.03905527179
756	1.366	124.04089	0.6209	137.659	Unknown	[M-H]-		0.667	False	null	null	null	null	null	null	null	999	False	False	False	False		False	False	null	null	null	null	null	null	null	null	42.52	nist_urine_neg_3_p1-a1_1_4097	124.04089:5667 125.04424:0 126.0476:0		1431	3893	1165	138	163	1173	1327.01750437419	1371.99274456364
757	1.366	124.04089	0.6463	143.2951	Unknown	[M-H]-		0.667	False	null	null	null	null	null	null	null	999	False	False	False	False		False	False	null	null	null	null	null	null	null	null	42.52	nist_urine_neg_3_p1-a1_1_4097	124.04089:24231 125.04424:0 126.0476:0		22205	19687	6896	18702	12357	3297	13857.3100179036	7607.4924840311
758	3.337	124.04089	-1	-1	Unknown	[M-H]-		1	True	null	null	null	null	null	null	null	999	False	False	False	False		False	False	null	null	null	null	null	null	null	null	8.24	nist_urine_neg_1_p1-a1_1_4095	124.04089:2892 125.04424:0 126.0476:0		13053	10045	9381	9625	10708	10543	10559.2045898438	1324.13645594919
759	3.337	124.04089	0.5427	120.3319	Unknown	[M-H]-		1	True	null	null	null	null	null	null	null	999	False	False	False	False		False	False	null	null	null	null	null	null	null	null	8.24	nist_urine_neg_1_p1-a1_1_4095	124.04089:224 125.04424:0 126.0476:0	68.01227:145	123	159	113	66	38	127	104.293462753296	44.4513452004797
760	3.337	124.04089	0.6252	138.6128	Unknown	[M-H]-		1	True	null	null	null	null	null	null	null	999	False	False	False	False		False	False	null	null	null	null	null	null	null	null	8.24	nist_urine_neg_1_p1-a1_1_4095	124.04089:1065 125.04424:0 126.0476:0	67.01867:138 124.04264:129	1262	445	535	978	867	1021	851.396118164063	309.612226370939
761	3.188	124.99264	-1	-1	Unknown	[M-H]-		1	True	null	null	null	null	null	null	null	999	False	False	False	False		False	False	null	null	null	null	null	null	null	null	59.46	nist_urine_neg_2_p1-a1_1_4096	124.99264:22583 125.99599:0 126.99935:0		116136	119804	116400	113854	110116	116175	115414.212239583	3220.04629139262
762	3.188	124.99264	0.5261	116.5573	Unknown	[M-H]-		1	True	null	null	null	null	null	null	null	999	False	False	False	False		False	False	null	null	null	null	null	null	null	null	59.46	nist_urine_neg_2_p1-a1_1_4096	124.99088:563 125.99423:0 126.99759:0	79.95913:253	453	504	431	531	586	537	507.171193440755	57.5670621467488
763	3.188	124.99264	0.9203	203.9059	Unknown	[M-H]-		1	True	null	null	null	null	null	null	null	999	False	False	False	False		False	False	null	null	null	null	null	null	null	null	59.46	nist_urine_neg_2_p1-a1_1_4096	124.99088:1504 125.99423:0 126.99759:0		1471	2369	2135	2084	611	2354	1837.17426554362	683.56448773523
764	3.188	124.99264	0.9537	211.3006	Unknown	[M-H]-		1	True	null	null	null	null	null	null	null	999	False	False	False	False		False	False	null	null	null	null	null	null	null	null	59.46	nist_urine_neg_2_p1-a1_1_4096	124.99088:2774 125.99423:0 126.99759:0		3127	3319	3260	2997	2788	3360	3141.97342936198	218.578797304518
765	3.188	124.99264	0.9964	220.7608	Unknown	[M-H]-		1	True	null	null	null	null	null	null	null	999	False	False	False	False		False	False	null	null	null	null	null	null	null	null	59.46	nist_urine_neg_2_p1-a1_1_4096	124.99088:1696 125.99423:0 126.99759:0		1879	2094	1833	1904	1734	2084	1921.2100016276	142.418101668197
766	3.188	124.99264	1.0476	232.1047	Unknown	[M-H]-		1	True	null	null	null	null	null	null	null	999	False	False	False	False		False	False	null	null	null	null	null	null	null	null	59.46	nist_urine_neg_2_p1-a1_1_4096	124.99088:870 125.99423:0 126.99759:0		799	201	702	243	403	491	473.403460184733	241.118398491091
767	3.188	124.99264	1.0665	236.2991	Unknown	[M-H]-		1	True	null	null	null	null	null	null	null	999	False	False	False	False		False	False	null	null	null	null	null	null	null	null	59.46	nist_urine_neg_2_p1-a1_1_4096	124.99264:737 125.99599:0 126.99935:0		288	721	571	680	782	477	586.391189575195	182.427398888179
768	3.188	124.99264	1.0914	241.8018	Unknown	[M-H]-		1	True	null	null	null	null	null	null	null	999	False	False	False	False		False	False	null	null	null	null	null	null	null	null	59.46	nist_urine_neg_2_p1-a1_1_4096	124.99088:736 125.99423:0 126.99759:0		563	207	477	126	1087	313	462.177828470866	346.858673995162
769	2.902	124.99264	-1	-1	Unknown	[M-H]-	similar chromatogram in higher mz_698; similar chromatogram in higher mz_817	1	True	null	null	null	null	null	null	null	999	False	False	False	False		False	False	null	null	null	null	null	null	null	null	50.92	nist_urine_neg_3_p1-a1_1_4097	124.99264:19563 125.99599:0 126.99935:0		153716	155361	166406	156691	151778	152191	156024.122395833	5416.95594680541
770	2.902	124.99264	0.5259	116.5172	Unknown	[M-H]-	similar chromatogram in higher mz_698; similar chromatogram in higher mz_817	1	True	null	null	null	null	null	null	null	999	False	False	False	False		False	False	null	null	null	null	null	null	null	null	50.92	nist_urine_neg_3_p1-a1_1_4097	124.99264:1551 125.99599:0 126.99935:0	79.9549:78 79.95772:1236 79.95913:422 79.96195:101	1395	1331	1297	1412	1436	1259	1355.06111653646	70.0238068375925
771	2.902	124.99264	0.7306	161.8788	Unknown	[M-H]-	similar chromatogram in higher mz_698; similar chromatogram in higher mz_817	1	True	null	null	null	null	null	null	null	999	False	False	False	False		False	False	null	null	null	null	null	null	null	null	50.92	nist_urine_neg_3_p1-a1_1_4097	124.99264:425 125.99599:0 126.99935:0		261	162	256	164	109	82	172.377662658691	73.7399631645707
772	2.902	124.99264	0.8611	190.7712	Unknown	[M-H]-	similar chromatogram in higher mz_698; similar chromatogram in higher mz_817	1	True	null	null	null	null	null	null	null	999	False	False	False	False		False	False	null	null	null	null	null	null	null	null	50.92	nist_urine_neg_3_p1-a1_1_4097	124.99264:1769 125.99599:0 126.99935:0		1567	1591	1615	702	1359	1514	1391.35241699219	349.602388616842
773	2.902	124.99264	0.894	198.0622	Unknown	[M-H]-	similar chromatogram in higher mz_698; similar chromatogram in higher mz_817	1	True	null	null	null	null	null	null	null	999	False	False	False	False		False	False	null	null	null	null	null	null	null	null	50.92	nist_urine_neg_3_p1-a1_1_4097	124.99264:1338 125.99599:0 126.99935:0		1083	1191	787	1062	1083	1091	1049.50948079427	136.404367313625
774	2.902	124.99264	0.9283	205.6708	Unknown	[M-H]-	similar chromatogram in higher mz_698; similar chromatogram in higher mz_817	1	True	null	null	null	null	null	null	null	999	False	False	False	False		False	False	null	null	null	null	null	null	null	null	50.92	nist_urine_neg_3_p1-a1_1_4097	124.99264:873 125.99599:0 126.99935:0		1467	707	1467	1206	1133	1089	1178.24532063802	282.858537844573
775	2.902	124.99264	0.9556	211.721	Unknown	[M-H]-	similar chromatogram in higher mz_698; similar chromatogram in higher mz_817	1	True	null	null	null	null	null	null	null	999	False	False	False	False		False	False	null	null	null	null	null	null	null	null	50.92	nist_urine_neg_3_p1-a1_1_4097	124.99264:844 125.99599:0 126.99935:0		381	632	644	306	563	264	464.945780436198	168.82761391838
776	2.902	124.99264	0.9777	216.6083	Unknown	[M-H]-	similar chromatogram in higher mz_698; similar chromatogram in higher mz_817	1	True	null	null	null	null	null	null	null	999	False	False	False	False		False	False	null	null	null	null	null	null	null	null	50.92	nist_urine_neg_3_p1-a1_1_4097	124.99088:876 125.99423:0 126.99759:0		345	874	282	614	120	286	420.076171875	274.321165107292
777	2.902	124.99264	1.0047	222.5863	Unknown	[M-H]-	similar chromatogram in higher mz_698; similar chromatogram in higher mz_817	1	True	null	null	null	null	null	null	null	999	False	False	False	False		False	False	null	null	null	null	null	null	null	null	50.92	nist_urine_neg_3_p1-a1_1_4097	124.99264:1160 125.99599:0 126.99935:0		1307	1335	806	691	701	675	919.058115641276	314.786805054249
778	2.902	124.99264	1.0334	228.9458	Unknown	[M-H]-	similar chromatogram in higher mz_698; similar chromatogram in higher mz_817	1	True	null	null	null	null	null	null	null	999	False	False	False	False		False	False	null	null	null	null	null	null	null	null	50.92	nist_urine_neg_3_p1-a1_1_4097	124.99264:1179 125.99599:0 126.99935:0		577	569	661	576	824	121	554.659604390462	233.618569070832
779	2.902	124.99264	1.0355	229.4172	Unknown	[M-H]-	similar chromatogram in higher mz_698; similar chromatogram in higher mz_817	1	True	null	null	null	null	null	null	null	999	False	False	False	False		False	False	null	null	null	null	null	null	null	null	50.92	nist_urine_neg_3_p1-a1_1_4097	124.99264:1385 125.99599:0 126.99935:0		927	595	785	1296	658	820	846.789489746094	249.71637345204
780	2.902	124.99264	1.0563	234.0329	Unknown	[M-H]-	similar chromatogram in higher mz_698; similar chromatogram in higher mz_817	1	True	null	null	null	null	null	null	null	999	False	False	False	False		False	False	null	null	null	null	null	null	null	null	50.92	nist_urine_neg_3_p1-a1_1_4097	124.99264:1379 125.99599:0 126.99935:0		877	991	1652	1425	609	906	1076.89973958333	386.72256167256
781	2.902	124.99264	1.0791	239.09	Unknown	[M-H]-	similar chromatogram in higher mz_698; similar chromatogram in higher mz_817	1	True	null	null	null	null	null	null	null	999	False	False	False	False		False	False	null	null	null	null	null	null	null	null	50.92	nist_urine_neg_3_p1-a1_1_4097	124.99264:650 125.99599:0 126.99935:0		362	593	401	313	307	473	408.251398722331	109.342707002003
782	2.902	124.99264	1.108	245.4867	Unknown	[M-H]-	similar chromatogram in higher mz_698; similar chromatogram in higher mz_817	1	True	null	null	null	null	null	null	null	999	False	False	False	False		False	False	null	null	null	null	null	null	null	null	50.92	nist_urine_neg_3_p1-a1_1_4097	124.99264:715 125.99599:0 126.99935:0		467	357	1190	875	836	839	760.92887878418	302.521548365055
783	5.171	125.02261	-1	-1	Unknown	[M-H]-		0.5	False	null	null	null	null	null	null	null	999	False	False	False	False		False	False	null	null	null	null	null	null	null	null	35.29	nist_urine_neg_2_p1-a1_1_4096	125.02261:23766 126.02596:0 127.02932:0		275	155589	5603	36	86	5593	27863.999062856	62629.6529210438
784	5.171	125.02261	0.6011	133.1847	Unknown	[M-H]-		0.5	False	null	null	null	null	null	null	null	999	False	False	False	False		False	False	null	null	null	null	null	null	null	null	35.29	nist_urine_neg_2_p1-a1_1_4096	125.01027:417 126.01362:0 127.01698:0		35	1327	253	9	23	509	359.254436651866	512.009502190622
785	0.377	125.02437	-1	-1	Unknown	[M-H]-		1	True	null	null	null	null	null	null	null	999	False	False	False	False		False	False	null	null	null	null	null	null	null	null	353.79	nist_urine_neg_6_p1-a1_1_4100	125.02437:72616 126.02772:0 127.03108:0		268277	268734	324614	294989	303527	273853	288999.026041667	22736.9651019959
786	0.377	125.02437	0.5295	117.3172	Unknown	[M-H]-		1	True	null	null	null	null	null	null	null	999	False	False	False	False		False	False	null	null	null	null	null	null	null	null	353.79	nist_urine_neg_6_p1-a1_1_4100	125.02437:4687 126.02772:0 127.03108:0	17.33259:123 24.55823:123 34.18856:123 48.59644:123 75.72811:123 84.60071:123 95.01447:151 107.01533:1479 115.8576:123 124.01806:1616	2005	3099	4783	3976	3861	3570	3549.0053507487	937.081227836945
787	0.377	125.02437	0.6187	137.0826	Unknown	[M-H]-		1	True	null	null	null	null	null	null	null	999	False	False	False	False		False	False	null	null	null	null	null	null	null	null	353.79	nist_urine_neg_6_p1-a1_1_4100	125.02613:26153 126.02948:0 127.03284:0	16.26015:346 33.56093:346 35.71614:346 39.9383:346 85.92838:346 87.57299:346 101.90292:346 105.07361:346 124.8781:346	28904	25134	18240	26867	27837	28167	25858.1712239583	3952.13395543462
788	7.259	125.02437	-1	-1	Unknown	[M-H]-	similar chromatogram in higher mz_337; similar chromatogram in higher mz_746; similar chromatogram in higher mz_950	1	False	null	null	null	null	null	null	null	999	False	False	False	False		False	False	null	null	null	null	null	null	null	null	53	nist_urine_neg_2_p1-a1_1_4096	125.02437:10093 126.02772:0 127.03108:0		52049	48322	52926	53623	48097	44185	49866.8997395833	3634.31005342929
789	7.259	125.02437	0.6273	138.9887	Unknown	[M-H]-	similar chromatogram in higher mz_337; similar chromatogram in higher mz_746; similar chromatogram in higher mz_950	1	False	null	null	null	null	null	null	null	999	False	False	False	False		False	False	null	null	null	null	null	null	null	null	53	nist_urine_neg_2_p1-a1_1_4096	125.02613:5466 126.02948:0 127.03284:0		5684	5713	5793	5802	5832	5380	5700.7685546875	166.963481491105
790	4.181	125.02437	-1	-1	Unknown	[M-H]-		0.667	False	null	null	null	null	null	null	null	999	False	False	False	False		False	False	null	null	null	null	null	null	null	null	5.99	nist_urine_neg_3_p1-a1_1_4097	125.02437:1430 126.02772:0 127.03108:0		4225	3806	5575	42	5747	38	3239.06313578288	2588.74048791836
791	4.181	125.02437	0.5821	128.961	Unknown	[M-H]-		0.667	False	null	null	null	null	null	null	null	999	False	False	False	False		False	False	null	null	null	null	null	null	null	null	5.99	nist_urine_neg_3_p1-a1_1_4097	125.02437:568 126.02772:0 127.03108:0		221	8	423	7	343	5	167.810214281082	188.097316742885
792	4.181	125.02437	0.7066	156.554	Unknown	[M-H]-		0.667	False	null	null	null	null	null	null	null	999	False	False	False	False		False	False	null	null	null	null	null	null	null	null	5.99	nist_urine_neg_3_p1-a1_1_4097	125.03495:275 126.0383:0 127.04166:0		84	196	8	1	86	7	63.4422686696053	75.7353757816107
793	3.019	125.04729	-1	-1	Unknown	[M-H]-		1	True	null	null	null	null	null	null	null	999	False	False	False	False		False	False	null	null	null	null	null	null	null	null	17.83	nist_urine_neg_1_p1-a1_1_4095	125.04729:7543 126.05064:0 127.054:0		48192	2114	3504	42949	34033	43627	29069.9595947266	20856.8395200516
794	3.019	125.04729	0.7104	157.3911	Unknown	[M-H]-		1	True	null	null	null	null	null	null	null	999	False	False	False	False		False	False	null	null	null	null	null	null	null	null	17.83	nist_urine_neg_1_p1-a1_1_4095	125.04729:6226 126.05064:0 127.054:0	32.13695:49 59.6274:44 69.83286:44 71.34286:44 75.01637:44 107.29276:44	5099	3251	150	4158	3280	4102	3340.17591349284	1704.67580269486
795	3.019	125.04729	0.8131	180.1432	Unknown	[M-H]-		1	True	null	null	null	null	null	null	null	999	False	False	False	False		False	False	null	null	null	null	null	null	null	null	17.83	nist_urine_neg_1_p1-a1_1_4095	125.04729:523 126.05064:0 127.054:0		13.2213592529297	163	143	132	13.2213592529297	13.2213592529297	73.175651550293	80.782032809533
796	3.509	125.06316	-1	-1	Unknown	[M-H]-	similar chromatogram in higher mz_1184; similar chromatogram in higher mz_290; similar chromatogram in higher mz_1446; similar chromatogram in higher mz_1695; similar chromatogram in higher mz_1701; similar chromatogram in higher mz_3608	1	True	null	null	null	null	null	null	null	999	False	False	False	False		False	False	null	null	null	null	null	null	null	null	8.09	nist_urine_neg_4_p1-a1_1_4098	125.06316:1661 126.06651:0 127.06987:0		4789	2114	4293	5017	5470	5566	4541.53479003906	1276.89581898966
797	3.509	125.06316	0.5666	125.5235	Unknown	[M-H]-	similar chromatogram in higher mz_1184; similar chromatogram in higher mz_290; similar chromatogram in higher mz_1446; similar chromatogram in higher mz_1695; similar chromatogram in higher mz_1701; similar chromatogram in higher mz_3608	1	True	null	null	null	null	null	null	null	999	False	False	False	False		False	False	null	null	null	null	null	null	null	null	8.09	nist_urine_neg_4_p1-a1_1_4098	125.06316:512 126.06651:0 127.06987:0	110.03728:124 125.06139:203	397	116	400	559	544	485	416.768321990967	162.857867456181
798	5.032	125.07374	-1	-1	Unknown	[M-H]-	similar chromatogram in higher mz_2017; similar chromatogram in higher mz_246; similar chromatogram in higher mz_901	1	False	null	null	null	null	null	null	null	999	False	False	False	False		False	False	null	null	null	null	null	null	null	null	7.99	nist_urine_neg_4_p1-a1_1_4098	125.07374:2037 126.07709:0 127.08045:0		6250	5705	4991	6150	5942	5211	5708.04288736979	511.044978787219
799	5.032	125.07374	0.654	144.8885	Unknown	[M-H]-	similar chromatogram in higher mz_2017; similar chromatogram in higher mz_246; similar chromatogram in higher mz_901	1	False	null	null	null	null	null	null	null	999	False	False	False	False		False	False	null	null	null	null	null	null	null	null	7.99	nist_urine_neg_4_p1-a1_1_4098	125.07373:966 126.07708:0 127.08044:0		705	575	554	647	652	600	622.050913492839	56.0327918336179
800	5.523	125.09842	-1	-1	Unknown	[M-H]-	similar chromatogram in higher mz_748; similar chromatogram in higher mz_1179	1	False	null	null	null	null	null	null	null	999	False	False	False	False		False	False	null	null	null	null	null	null	null	null	11.16	nist_urine_neg_1_p1-a1_1_4095	125.09842:1714 126.10177:0 127.10513:0		4980	3762	5248	4483	4617	4984	4679.01212565104	527.349114617933
801	5.523	125.09842	0.6561	145.3607	Unknown	[M-H]-	similar chromatogram in higher mz_748; similar chromatogram in higher mz_1179	1	False	null	null	null	null	null	null	null	999	False	False	False	False		False	False	null	null	null	null	null	null	null	null	11.16	nist_urine_neg_1_p1-a1_1_4095	125.09842:668 126.10177:0 127.10513:0		576	477	591	512	520	541	536.335439046224	42.3552504535785
802	4.331	126.02058	-1	-1	Unknown	[M-H]-		1	False	null	null	null	null	null	null	null	999	False	False	False	False		False	False	null	null	null	null	null	null	null	null	14.21	nist_urine_neg_5_p1-a1_1_4099	126.02058:2319 127.02393:0 128.02729:0		12709	1726	12500	11154	10686	11651	10070.952331543	4160.61078981995
803	4.331	126.02058	0.7755	171.6892	Unknown	[M-H]-		1	False	null	null	null	null	null	null	null	999	False	False	False	False		False	False	null	null	null	null	null	null	null	null	14.21	nist_urine_neg_5_p1-a1_1_4099	126.02059:151 127.02394:0 128.0273:0		65	0.772432041168213	100	59	0.772432041168213	8	38.6728364626567	42.0826071558738
804	4.331	126.02058	0.832	184.207	Unknown	[M-H]-		1	False	null	null	null	null	null	null	null	999	False	False	False	False		False	False	null	null	null	null	null	null	null	null	14.21	nist_urine_neg_5_p1-a1_1_4099	126.02059:327 127.02394:0 128.0273:0		10	9	205	118	109	151	100.217496871948	77.8311330085332
805	4.331	126.02058	0.8649	191.4782	Unknown	[M-H]-		1	False	null	null	null	null	null	null	null	999	False	False	False	False		False	False	null	null	null	null	null	null	null	null	14.21	nist_urine_neg_5_p1-a1_1_4099	126.02059:345 127.02394:0 128.0273:0		4	224	96	6	9	190	88.1481670935949	98.9062636897857
806	4.331	126.02058	0.883	195.4888	Unknown	[M-H]-		1	False	null	null	null	null	null	null	null	999	False	False	False	False		False	False	null	null	null	null	null	null	null	null	14.21	nist_urine_neg_5_p1-a1_1_4099	126.02059:604 127.02394:0 128.0273:0		419	604	293	402	567	545	471.662689208984	119.659690206332
807	3.074	126.98877	-1	-1	Unknown	[M-H]-		0.833	False	null	null	null	null	null	null	null	999	False	False	False	False		False	False	null	null	null	null	null	null	null	null	18.3	nist_urine_neg_1_p1-a1_1_4095	126.98877:1368 127.99212:0 128.99548:0		6769	5016	1299	7182	3308	7138	5118.70037841797	2405.76209128162
808	3.074	126.98877	0.5232	115.748	Unknown	[M-H]-		0.833	False	null	null	null	null	null	null	null	999	False	False	False	False		False	False	null	null	null	null	null	null	null	null	18.3	nist_urine_neg_1_p1-a1_1_4095	126.98699:202 127.99034:0 128.9937:0		51	40	20	49	80	69	51.4690898259481	20.9757018650772
809	3.074	126.98877	0.9136	202.1168	Unknown	[M-H]-		0.833	False	null	null	null	null	null	null	null	999	False	False	False	False		False	False	null	null	null	null	null	null	null	null	18.3	nist_urine_neg_1_p1-a1_1_4095	126.98877:195 127.99212:0 128.99548:0		16	100	22	15	56	94	50.5798768997192	39.2000075296733
810	3.074	126.98877	0.9537	210.9962	Unknown	[M-H]-		0.833	False	null	null	null	null	null	null	null	999	False	False	False	False		False	False	null	null	null	null	null	null	null	null	18.3	nist_urine_neg_1_p1-a1_1_4095	126.98877:269 127.99212:0 128.99548:0		114	200	16	6	100	115	91.6419267654419	72.2825049721607
811	3.074	126.98877	1.0002	221.2784	Unknown	[M-H]-		0.833	False	null	null	null	null	null	null	null	999	False	False	False	False		False	False	null	null	null	null	null	null	null	null	18.3	nist_urine_neg_1_p1-a1_1_4095	126.98699:189 127.99034:0 128.9937:0		67	38	27	43	43	123	56.8274052937826	34.8180201595215
812	3.074	126.98877	1.0146	224.4664	Unknown	[M-H]-		0.833	False	null	null	null	null	null	null	null	999	False	False	False	False		False	False	null	null	null	null	null	null	null	null	18.3	nist_urine_neg_1_p1-a1_1_4095	126.98877:198 127.99212:0 128.99548:0		74	32	46	88	13	87	56.6821724573771	31.2669475527948
813	6.018	126.99943	-1	-1	Unknown	[M-H]-		1	False	null	null	null	null	null	null	null	999	False	False	False	False		False	False	null	null	null	null	null	null	null	null	10.99	nist_urine_neg_1_p1-a1_1_4095	126.99943:2376 128.00278:0 129.00614:0		16924	17143	15123	7537	15217	8634	13429.8447265625	4237.63012113044
814	6.018	126.99943	0.7405	163.8174	Unknown	[M-H]-		1	False	null	null	null	null	null	null	null	999	False	False	False	False		False	False	null	null	null	null	null	null	null	null	10.99	nist_urine_neg_1_p1-a1_1_4095	127.00121:833 128.00456:0 129.00792:0		500	550	414	389	63	51	327.899786631266	217.662018474517
815	6.018	126.99943	0.7868	174.0616	Unknown	[M-H]-		1	False	null	null	null	null	null	null	null	999	False	False	False	False		False	False	null	null	null	null	null	null	null	null	10.99	nist_urine_neg_1_p1-a1_1_4095	126.99943:298 128.00278:0 129.00614:0		95	73	93	11	13	109	65.6389530499776	43.2223707365331
816	6.018	126.99943	0.8331	184.31	Unknown	[M-H]-		1	False	null	null	null	null	null	null	null	999	False	False	False	False		False	False	null	null	null	null	null	null	null	null	10.99	nist_urine_neg_1_p1-a1_1_4095	127.00121:863 128.00456:0 129.00792:0		606	470	571	467	308	179	433.418619791667	162.500062276403
817	6.018	126.99943	0.8618	190.6494	Unknown	[M-H]-		1	False	null	null	null	null	null	null	null	999	False	False	False	False		False	False	null	null	null	null	null	null	null	null	10.99	nist_urine_neg_1_p1-a1_1_4095	127.00299:255 128.00634:0 129.0097:0		59	74	18	107	92	78	71.278951327006	30.9957873178487
818	4.807	127.00476	-1	-1	Unknown	[M-H]-		1	False	null	null	null	null	null	null	null	999	False	False	False	False		False	False	null	null	null	null	null	null	null	null	12.01	nist_urine_neg_2_p1-a1_1_4096	127.00476:2616 128.00811:0 129.01147:0		7773	8915	8587	7450	8109	6891	7954.27132161458	743.693031088153
819	4.807	127.00476	0.6144	135.9345	Unknown	[M-H]-		1	False	null	null	null	null	null	null	null	999	False	False	False	False		False	False	null	null	null	null	null	null	null	null	12.01	nist_urine_neg_2_p1-a1_1_4096	127.00476:1064 128.00811:0 129.01147:0		373	952	1364	1297	914	812	952.139785766602	359.095034999992
820	4.807	127.00476	0.6162	136.3314	Unknown	[M-H]-		1	False	null	null	null	null	null	null	null	999	False	False	False	False		False	False	null	null	null	null	null	null	null	null	12.01	nist_urine_neg_2_p1-a1_1_4096	127.00299:1075 128.00634:0 129.0097:0		483	1259	980	856	1120	725	903.791163126628	279.11554873789
821	0.553	127.0403	-1	-1	Unknown	[M-H]-		0.5	False	null	null	null	null	null	null	null	999	False	False	False	False		False	False	null	null	null	null	null	null	null	null	28.53	nist_urine_neg_6_p1-a1_1_4100	127.0403:7837 128.04365:0 129.04701:0		11093	5687	12808	9522	20664	23085	13809.8154296875	6719.56015821664
822	0.553	127.0403	0.6367	140.8464	Unknown	[M-H]-		0.5	False	null	null	null	null	null	null	null	999	False	False	False	False		False	False	null	null	null	null	null	null	null	null	28.53	nist_urine_neg_6_p1-a1_1_4100	127.0403:5019 128.04365:0 129.04701:0		1270	234	415	545	695	2089	874.774920145671	691.856199270939
823	0.553	127.0403	0.654	144.6831	Unknown	[M-H]-		0.5	False	null	null	null	null	null	null	null	999	False	False	False	False		False	False	null	null	null	null	null	null	null	null	28.53	nist_urine_neg_6_p1-a1_1_4100	127.0403:7002 128.04365:0 129.04701:0		3863	4379	4135	4036	6004	2920	4222.82482910156	1006.57801952542
824	0.473	127.04208	-1	-1	Unknown	[M-H]-	similar chromatogram in higher mz_548	1	False	null	null	null	null	null	null	null	999	False	False	False	False		False	False	null	null	null	null	null	null	null	null	56.42	nist_urine_neg_5_p1-a1_1_4099	127.04208:13662 128.04543:0 129.04879:0		40795	34763	37225	23092	38063	40365	35717.2565104167	6564.43004061029
825	0.473	127.04208	0.6311	139.6184	Unknown	[M-H]-	similar chromatogram in higher mz_548	1	False	null	null	null	null	null	null	null	999	False	False	False	False		False	False	null	null	null	null	null	null	null	null	56.42	nist_urine_neg_5_p1-a1_1_4099	127.0403:2114 128.04365:0 129.04701:0		399	233	415	549	82	93	295.318237304688	189.634862230813
826	0.473	127.04208	0.6383	141.2025	Unknown	[M-H]-	similar chromatogram in higher mz_548	1	False	null	null	null	null	null	null	null	999	False	False	False	False		False	False	null	null	null	null	null	null	null	null	56.42	nist_urine_neg_5_p1-a1_1_4099	127.04385:4186 128.0472:0 129.05056:0		978	233	415	151	658	1704	690.083081563314	580.932157515825
827	0.473	127.04208	0.6542	144.7225	Unknown	[M-H]-	similar chromatogram in higher mz_548	1	False	null	null	null	null	null	null	null	999	False	False	False	False		False	False	null	null	null	null	null	null	null	null	56.42	nist_urine_neg_5_p1-a1_1_4099	127.04208:8154 128.04543:0 129.04879:0		3007	4230	4517	3551	6744	2762	4135.10201009115	1446.55212598421
828	4.356	127.05096	-1	-1	Unknown	[M-H]-		1	True	null	null	null	null	null	null	null	999	False	False	False	False		False	False	null	null	null	null	null	null	null	null	132.3	nist_urine_neg_1_p1-a1_1_4095	127.05096:44310 128.05431:0 129.05767:0		156890	145036	149214	5352	6435	141851	100796.412923177	73684.3778338423
829	4.356	127.05096	0.562	124.3377	Unknown	[M-H]-		1	True	null	null	null	null	null	null	null	999	False	False	False	False		False	False	null	null	null	null	null	null	null	null	132.3	nist_urine_neg_1_p1-a1_1_4095	127.05096:1146 128.05431:0 129.05767:0	41.99874:884 53.82517:80 57.80807:80 99.8366:80	942	1236	7	869	765	811	771.47136147817	410.023646277847
830	4.356	127.05096	0.5839	129.1709	Unknown	[M-H]-		1	True	null	null	null	null	null	null	null	999	False	False	False	False		False	False	null	null	null	null	null	null	null	null	132.3	nist_urine_neg_1_p1-a1_1_4095	127.05096:3015 128.05431:0 129.05767:0	29.944:61 41.99771:1034 44.66981:61 67.51779:61 94.82861:61 95.65946:61 97.38338:61	2291	2163	1580	1707	1215	1300	1709.28061930339	441.094577154974
831	4.356	127.05096	0.661	146.2225	Unknown	[M-H]-		1	True	null	null	null	null	null	null	null	999	False	False	False	False		False	False	null	null	null	null	null	null	null	null	132.3	nist_urine_neg_1_p1-a1_1_4095	127.05096:2197 128.05431:0 129.05767:0		2181	2270	850	1174	1427	1963	1644.03391520182	579.833058613886
832	4.356	127.05096	0.6866	151.884	Unknown	[M-H]-		1	True	null	null	null	null	null	null	null	999	False	False	False	False		False	False	null	null	null	null	null	null	null	null	132.3	nist_urine_neg_1_p1-a1_1_4095	127.05096:2553 128.05431:0 129.05767:0		1332	31	1345	1157	1954	1639	1242.9340318044	656.665509451032
833	4.356	127.05096	0.6913	152.923	Unknown	[M-H]-		1	True	null	null	null	null	null	null	null	999	False	False	False	False		False	False	null	null	null	null	null	null	null	null	132.3	nist_urine_neg_1_p1-a1_1_4095	127.05096:2089 128.05431:0 129.05767:0		942	1763	35	53	81	6	480.144043842951	724.31630246606
834	4.356	127.05096	0.7561	167.2711	Unknown	[M-H]-		1	True	null	null	null	null	null	null	null	999	False	False	False	False		False	False	null	null	null	null	null	null	null	null	132.3	nist_urine_neg_1_p1-a1_1_4095	127.05096:1608 128.05431:0 129.05767:0	40.88841:81 46.59523:81 47.51664:81 67.81348:81 71.92998:81 92.02022:81 103.82649:81	15	514	8	1185	71	706	416.566993554433	475.587484511786
835	4.356	127.05096	0.7923	175.2692	Unknown	[M-H]-		1	True	null	null	null	null	null	null	null	999	False	False	False	False		False	False	null	null	null	null	null	null	null	null	132.3	nist_urine_neg_1_p1-a1_1_4095	127.05096:6879 128.05431:0 129.05767:0	42.29146:30 51.73155:30 52.91758:30 54.79181:30 57.37496:30 66.99544:30 126.73662:30	6302	13	7459	9079	6607	9231	6448.45139662425	3380.76296470697
836	4.356	127.05096	0.8007	177.1354	Unknown	[M-H]-		1	True	null	null	null	null	null	null	null	999	False	False	False	False		False	False	null	null	null	null	null	null	null	null	132.3	nist_urine_neg_1_p1-a1_1_4095	127.05096:6740 128.05431:0 129.05767:0	23.35607:61 50.34285:61 60.65932:61 69.80124:61 93.56777:61 95.12822:61 108.72808:61 121.7409:61	4377	8245	3747	81	53	133	2772.63430786133	3318.852212827
837	3.236	127.05274	-1	-1	Unknown	[M-H]-	similar chromatogram in higher mz_1601; similar chromatogram in higher mz_866; similar chromatogram in higher mz_1827; similar chromatogram in higher mz_2921	1	False	null	null	null	null	null	null	null	999	False	False	False	False		False	False	null	null	null	null	null	null	null	null	75.55	nist_urine_neg_4_p1-a1_1_4098	127.05274:14092 128.05609:0 129.05945:0		64460	70117	67870	82497	70334	62972	69708.5260416667	6934.15209168235
838	3.236	127.05274	0.6606	146.1434	Unknown	[M-H]-	similar chromatogram in higher mz_1601; similar chromatogram in higher mz_866; similar chromatogram in higher mz_1827; similar chromatogram in higher mz_2921	1	False	null	null	null	null	null	null	null	999	False	False	False	False		False	False	null	null	null	null	null	null	null	null	75.55	nist_urine_neg_4_p1-a1_1_4098	127.05274:4415 128.05609:0 129.05945:0		4742	5311	5334	5457	5426	4860	5188.28059895833	307.231576173906
839	3.236	127.05274	0.8152	180.3501	Unknown	[M-H]-	similar chromatogram in higher mz_1601; similar chromatogram in higher mz_866; similar chromatogram in higher mz_1827; similar chromatogram in higher mz_2921	1	False	null	null	null	null	null	null	null	999	False	False	False	False		False	False	null	null	null	null	null	null	null	null	75.55	nist_urine_neg_4_p1-a1_1_4098	127.05274:1597 128.05609:0 129.05945:0		2155	1141	913	2367	2226	1526	1721.22202555339	614.533163581628
840	3.52	127.05274	-1	-1	Unknown	[M-H]-		0.833	False	null	null	null	null	null	null	null	999	False	False	False	False		False	False	null	null	null	null	null	null	null	null	26.32	nist_urine_neg_1_p1-a1_1_4095	127.05274:5136 128.05609:0 129.05945:0		18473	15308	13367	14934	15526	17111	15786.5362955729	1780.56474751237
841	3.52	127.05274	0.5619	124.3057	Unknown	[M-H]-		0.833	False	null	null	null	null	null	null	null	999	False	False	False	False		False	False	null	null	null	null	null	null	null	null	26.32	nist_urine_neg_1_p1-a1_1_4095	127.05096:2054 128.05431:0 129.05767:0		828	1267	275	839	425	772	734.474614461263	349.503647835352
842	3.52	127.05274	0.5842	129.2504	Unknown	[M-H]-		0.833	False	null	null	null	null	null	null	null	999	False	False	False	False		False	False	null	null	null	null	null	null	null	null	26.32	nist_urine_neg_1_p1-a1_1_4095	127.05274:2809 128.05609:0 129.05945:0		2131	1839	1438	1663	1147	1245	1577.18231201172	373.405077603812
843	3.52	127.05274	0.6586	145.709	Unknown	[M-H]-		0.833	False	null	null	null	null	null	null	null	999	False	False	False	False		False	False	null	null	null	null	null	null	null	null	26.32	nist_urine_neg_1_p1-a1_1_4095	127.05274:1345 128.05609:0 129.05945:0		1277	1351	799	403	312	1088	871.649429321289	442.454653676879
844	3.52	127.05274	0.7917	175.1445	Unknown	[M-H]-		0.833	False	null	null	null	null	null	null	null	999	False	False	False	False		False	False	null	null	null	null	null	null	null	null	26.32	nist_urine_neg_1_p1-a1_1_4095	127.05274:6143 128.05609:0 129.05945:0		5729	13631	6189	4867	6266	3411	6682.04052734375	3566.80564274063
845	3.52	127.05274	0.8031	177.6713	Unknown	[M-H]-		0.833	False	null	null	null	null	null	null	null	999	False	False	False	False		False	False	null	null	null	null	null	null	null	null	26.32	nist_urine_neg_1_p1-a1_1_4095	127.05274:6030 128.05609:0 129.05945:0		3960	1039	3067	1726	701	1851	2057.30490112305	1238.36106989427
846	5.032	127.05274	-1	-1	Unknown	[M-H]-	similar chromatogram in higher mz_2989; similar chromatogram in higher mz_793; similar chromatogram in higher mz_1878	1	False	null	null	null	null	null	null	null	999	False	False	False	False		False	False	null	null	null	null	null	null	null	null	10.77	nist_urine_neg_1_p1-a1_1_4095	127.05274:2096 128.05609:0 129.05945:0		7237	6240	6285	6770	6099	6472	6517.21061197917	421.73170793882
847	5.032	127.05274	0.6519	144.2077	Unknown	[M-H]-	similar chromatogram in higher mz_2989; similar chromatogram in higher mz_793; similar chromatogram in higher mz_1878	1	False	null	null	null	null	null	null	null	999	False	False	False	False		False	False	null	null	null	null	null	null	null	null	10.77	nist_urine_neg_1_p1-a1_1_4095	127.05274:917 128.05609:0 129.05945:0		698	596	593	644	543	578	608.485829671224	54.51427397279
848	1.437	127.11317	-1	-1	Unknown	[M-H]-		0.667	False	null	null	null	null	null	null	null	999	False	False	False	False		False	False	null	null	null	null	null	null	null	null	19.11	nist_urine_neg_1_p1-a1_1_4095	127.11317:1164 128.11652:0 129.11988:0		3790	2721	344	2489	2733	585	2110.33192443848	1354.14439416539
849	1.437	127.11317	0.6577	145.5053	Unknown	[M-H]-		0.667	False	null	null	null	null	null	null	null	999	False	False	False	False		False	False	null	null	null	null	null	null	null	null	19.11	nist_urine_neg_1_p1-a1_1_4095	127.11494:502 128.11829:0 129.12165:0		204	32	31	231	161	3.10916309356689	109.877342542013	100.494453546241
850	1.437	127.11317	0.6661	147.3607	Unknown	[M-H]-		0.667	False	null	null	null	null	null	null	null	999	False	False	False	False		False	False	null	null	null	null	null	null	null	null	19.11	nist_urine_neg_1_p1-a1_1_4095	127.11317:676 128.11652:0 129.11988:0		396	3.10916309356689	31	62	131	3.10916309356689	103.36200428009	151.479625429603
851	1.437	127.11317	0.7078	156.572	Unknown	[M-H]-		0.667	False	null	null	null	null	null	null	null	999	False	False	False	False		False	False	null	null	null	null	null	null	null	null	19.11	nist_urine_neg_1_p1-a1_1_4095	127.11139:253 128.11474:0 129.1181:0		62	65	28	45	2.78626155853271	30	38.2084023157756	24.3440751463302
852	1.437	127.11317	0.7296	161.3959	Unknown	[M-H]-		0.667	False	null	null	null	null	null	null	null	999	False	False	False	False		False	False	null	null	null	null	null	null	null	null	19.11	nist_urine_neg_1_p1-a1_1_4095	127.11139:605 128.11474:0 129.1181:0		241	154	26	45	64	30	93.2853078842163	86.4861463052943
853	4.837	128.03558	-1	-1	Unknown	[M-H]-	similar chromatogram in higher mz_3002; similar chromatogram in higher mz_420; similar chromatogram in higher mz_1304; similar chromatogram in higher mz_2468	1	False	null	null	null	null	null	null	null	999	False	False	False	False		False	False	null	null	null	null	null	null	null	null	34.48	nist_urine_neg_1_p1-a1_1_4095	128.03558:9069 129.03893:0 130.04229:0		31217	28661	26125	26722	26445	29577	28124.3453776042	2037.02944844717
854	4.837	128.03558	0.5666	125.2557	Unknown	[M-H]-	similar chromatogram in higher mz_3002; similar chromatogram in higher mz_420; similar chromatogram in higher mz_1304; similar chromatogram in higher mz_2468	1	False	null	null	null	null	null	null	null	999	False	False	False	False		False	False	null	null	null	null	null	null	null	null	34.48	nist_urine_neg_1_p1-a1_1_4095	128.03558:388 129.03893:0 130.04229:0		234	212	134	270	177	220	207.739265441895	47.0075399344539
855	4.837	128.03558	0.7083	156.5878	Unknown	[M-H]-	similar chromatogram in higher mz_3002; similar chromatogram in higher mz_420; similar chromatogram in higher mz_1304; similar chromatogram in higher mz_2468	1	False	null	null	null	null	null	null	null	999	False	False	False	False		False	False	null	null	null	null	null	null	null	null	34.48	nist_urine_neg_1_p1-a1_1_4095	128.03558:268 129.03893:0 130.04229:0		182	185	200	263	182	134	190.967046101888	41.7365098763251
856	4.837	128.03558	0.82	181.2715	Unknown	[M-H]-	similar chromatogram in higher mz_3002; similar chromatogram in higher mz_420; similar chromatogram in higher mz_1304; similar chromatogram in higher mz_2468	1	False	null	null	null	null	null	null	null	999	False	False	False	False		False	False	null	null	null	null	null	null	null	null	34.48	nist_urine_neg_1_p1-a1_1_4095	128.03558:1888 129.03893:0 130.04229:0		2146	2088	1858	1905	1854	2096	1991.08677164714	132.987410447003
857	3.829	128.03558	-1	-1	Unknown	[M-H]-		0.833	False	null	null	null	null	null	null	null	999	False	False	False	False		False	False	null	null	null	null	null	null	null	null	18.79	nist_urine_neg_6_p1-a1_1_4100	128.03558:8687 129.03893:0 130.04229:0		26236	5779	345	4709	19184	28021	14045.7556152344	11946.0769180725
858	3.829	128.03558	0.566	125.1367	Unknown	[M-H]-		0.833	False	null	null	null	null	null	null	null	999	False	False	False	False		False	False	null	null	null	null	null	null	null	null	18.79	nist_urine_neg_6_p1-a1_1_4100	128.03558:731 129.03893:0 130.04229:0		148	213	3	226	111	9	118.394833842913	96.7024220106977
859	3.829	128.03558	0.5854	129.4154	Unknown	[M-H]-		0.833	False	null	null	null	null	null	null	null	999	False	False	False	False		False	False	null	null	null	null	null	null	null	null	18.79	nist_urine_neg_6_p1-a1_1_4100	128.03558:1344 129.03893:0 130.04229:0		540	530	11	679	364	243	394.669410228729	241.6115119659
860	3.829	128.03558	0.7684	169.8693	Unknown	[M-H]-		0.833	False	null	null	null	null	null	null	null	999	False	False	False	False		False	False	null	null	null	null	null	null	null	null	18.79	nist_urine_neg_6_p1-a1_1_4100	128.03558:750 129.03893:0 130.04229:0		390	173	23	143	147	193	178.106959978739	119.361896214659
861	3.829	128.03558	0.7855	173.654	Unknown	[M-H]-		0.833	False	null	null	null	null	null	null	null	999	False	False	False	False		False	False	null	null	null	null	null	null	null	null	18.79	nist_urine_neg_6_p1-a1_1_4100	128.03558:1622 129.03893:0 130.04229:0		935	619	39	495	144	888	520.0838915507	371.739498272324
862	3.829	128.03558	0.7988	176.5928	Unknown	[M-H]-		0.833	False	null	null	null	null	null	null	null	999	False	False	False	False		False	False	null	null	null	null	null	null	null	null	18.79	nist_urine_neg_6_p1-a1_1_4100	128.03735:1444 129.0407:0 130.04406:0		893	934	10	1029	1423	678	827.724974791209	469.182596692029
863	7.631	128.03558	-1	-1	Unknown	[M-H]-	similar chromatogram in higher mz_2221; similar chromatogram in higher mz_3904	0.833	False	null	null	null	null	null	null	null	999	False	False	False	False		False	False	null	null	null	null	null	null	null	null	7	nist_urine_neg_5_p1-a1_1_4099	128.03558:1644 129.03893:0 130.04229:0		4992	4747	4505	4728	5921	5272	5027.51643880208	509.944433579309
864	7.631	128.03558	0.7706	170.3527	Unknown	[M-H]-	similar chromatogram in higher mz_2221; similar chromatogram in higher mz_3904	0.833	False	null	null	null	null	null	null	null	999	False	False	False	False		False	False	null	null	null	null	null	null	null	null	7	nist_urine_neg_5_p1-a1_1_4099	128.03558:445 129.03893:0 130.04229:0		347	574	154	493	522	351	406.830416361491	154.564367567764
865	3.433	129.01326	-1	-1	Unknown	[M-H]-	similar chromatogram in higher mz_1142; similar chromatogram in higher mz_314; similar chromatogram in higher mz_3886	1	False	null	null	null	null	null	null	null	999	False	False	False	False		False	False	null	null	null	null	null	null	null	null	7.63	nist_urine_neg_3_p1-a1_1_4097	129.01326:5114 130.01661:0 131.01997:0		19885	24205	24836	19489	19900	19861	21362.6240234375	2459.02787545659
866	3.433	129.01326	0.7291	161.0643	Unknown	[M-H]-	similar chromatogram in higher mz_1142; similar chromatogram in higher mz_314; similar chromatogram in higher mz_3886	1	False	null	null	null	null	null	null	null	999	False	False	False	False		False	False	null	null	null	null	null	null	null	null	7.63	nist_urine_neg_3_p1-a1_1_4097	129.01324:1342 130.01659:0 131.01995:0		1227	1290	1258	1148	1135	1322	1229.93617757161	75.8295288121227
867	3.433	129.01326	0.8681	191.7826	Unknown	[M-H]-	similar chromatogram in higher mz_1142; similar chromatogram in higher mz_314; similar chromatogram in higher mz_3886	1	False	null	null	null	null	null	null	null	999	False	False	False	False		False	False	null	null	null	null	null	null	null	null	7.63	nist_urine_neg_3_p1-a1_1_4097	129.01324:285 130.01659:0 131.01995:0		659	196	189	179	111	936	378.40625890096	337.716083145015
868	3.433	129.01326	0.9212	203.5148	Unknown	[M-H]-	similar chromatogram in higher mz_1142; similar chromatogram in higher mz_314; similar chromatogram in higher mz_3886	1	False	null	null	null	null	null	null	null	999	False	False	False	False		False	False	null	null	null	null	null	null	null	null	7.63	nist_urine_neg_3_p1-a1_1_4097	129.01324:588 130.01659:0 131.01995:0		412	331	225	216	441	382	334.737368265788	95.6363391884817
869	3.433	129.01326	1.0689	236.1508	Unknown	[M-H]-	similar chromatogram in higher mz_1142; similar chromatogram in higher mz_314; similar chromatogram in higher mz_3886	1	False	null	null	null	null	null	null	null	999	False	False	False	False		False	False	null	null	null	null	null	null	null	null	7.63	nist_urine_neg_3_p1-a1_1_4097	129.01326:254 130.01661:0 131.01997:0		116	111	138	99	86	46	99.4422505696615	31.2466370590928
870	4.93	129.01862	-1	-1	Unknown	[M-H]-		1	False	null	null	null	null	null	null	null	999	False	False	False	False		False	False	null	null	null	null	null	null	null	null	13.01	nist_urine_neg_6_p1-a1_1_4100	129.01862:8808 130.02197:0 131.02533:0		31529	30598	35081	33836	30761	36771	33096.0227864583	2535.71078699805
871	4.93	129.01862	0.7873	173.9319	Unknown	[M-H]-		1	False	null	null	null	null	null	null	null	999	False	False	False	False		False	False	null	null	null	null	null	null	null	null	13.01	nist_urine_neg_6_p1-a1_1_4100	129.01862:481 130.02197:0 131.02533:0		190	81	132	29	79	105	102.796819051107	54.5082053060693
872	4.93	129.01862	0.8598	189.9556	Unknown	[M-H]-		1	False	null	null	null	null	null	null	null	999	False	False	False	False		False	False	null	null	null	null	null	null	null	null	13.01	nist_urine_neg_6_p1-a1_1_4100	129.01862:2622 130.02197:0 131.02533:0		1187	699	333	613	358	1645	805.965245564779	514.319067402807
873	4.93	129.01862	0.8712	192.4594	Unknown	[M-H]-		1	False	null	null	null	null	null	null	null	999	False	False	False	False		False	False	null	null	null	null	null	null	null	null	13.01	nist_urine_neg_6_p1-a1_1_4100	129.02042:2585 130.02377:0 131.02713:0		1007	1173	2494	1869	1425	1128	1515.94706217448	568.677660875496
874	4.93	129.01862	0.8839	195.2672	Unknown	[M-H]-		1	False	null	null	null	null	null	null	null	999	False	False	False	False		False	False	null	null	null	null	null	null	null	null	13.01	nist_urine_neg_6_p1-a1_1_4100	129.02042:1482 130.02377:0 131.02713:0		576	653	698	627	140	425	519.836540222168	208.670626348788
875	0.735	129.01863	-1	-1	Unknown	[M-H]-		0.833	True	null	null	null	null	null	null	null	999	False	False	False	False		False	False	null	null	null	null	null	null	null	null	49.17	nist_urine_neg_2_p1-a1_1_4096	129.01863:38338 130.02198:0 131.02534:0		134319	123660	108898	111526	120762	115438	119100.578125	9273.88733266213
876	0.735	129.01863	0.6635	146.5728	Unknown	[M-H]-		0.833	True	null	null	null	null	null	null	null	999	False	False	False	False		False	False	null	null	null	null	null	null	null	null	49.17	nist_urine_neg_2_p1-a1_1_4096	129.02042:13489 130.02377:0 131.02713:0	16.50262:164 52.77546:164 60.48753:164 63.16503:164 81.97638:164 82.23353:164 93.36048:182 113.80999:182 118.03991:164 122.99659:164	8347	5179	13775	7878	5846	6330	7892.44970703125	3124.24219897422
877	0.735	129.01863	0.6701	148.0307	Unknown	[M-H]-		0.833	True	null	null	null	null	null	null	null	999	False	False	False	False		False	False	null	null	null	null	null	null	null	null	49.17	nist_urine_neg_2_p1-a1_1_4096	129.01863:16575 130.02198:0 131.02534:0		9224	15705	4942	5182	4845	7126	7837.21427408854	4212.21231778891
878	0.86	129.02042	-1	-1	Unknown	[M-H]-		0.5	False	null	null	null	null	null	null	null	999	False	False	False	False		False	False	null	null	null	null	null	null	null	null	19.3	nist_urine_neg_1_p1-a1_1_4095	129.02042:16668 130.02377:0 131.02713:0		78896	58766	72916	63475	49935	67517	65251.02734375	10294.1096435074
879	0.86	129.02042	0.6663	147.2032	Unknown	[M-H]-		0.5	False	null	null	null	null	null	null	null	999	False	False	False	False		False	False	null	null	null	null	null	null	null	null	19.3	nist_urine_neg_1_p1-a1_1_4095	129.02042:8626 130.02377:0 131.02713:0		7152	10284	3364	5418	5501	5203	6153.72452799479	2354.25146821477
880	3.918	129.02042	-1	-1	Unknown	[M-H]-		1	False	null	null	null	null	null	null	null	999	False	False	False	False		False	False	null	null	null	null	null	null	null	null	22.56	nist_urine_neg_4_p1-a1_1_4098	129.02042:14576 130.02377:0 131.02713:0		68687	63557	68186	68578	66718	69916	67606.9609375	2234.84885551727
881	3.918	129.02042	0.6273	138.5942	Unknown	[M-H]-		1	False	null	null	null	null	null	null	null	999	False	False	False	False		False	False	null	null	null	null	null	null	null	null	22.56	nist_urine_neg_4_p1-a1_1_4098	129.02042:7277 130.02377:0 131.02713:0		6972	6811	6892	7005	7026	7251	6993.00512695313	149.278793845555
882	6.121	129.02042	-1	-1	Unknown	[M-H]-	similar chromatogram in higher mz_2618; similar chromatogram in higher mz_2946	1	False	null	null	null	null	null	null	null	999	False	False	False	False		False	False	null	null	null	null	null	null	null	null	6.2	nist_urine_neg_3_p1-a1_1_4097	129.02042:4956 130.02377:0 131.02713:0		22689	22846	26869	23471	22703	22977	23592.5452473958	1630.66176497651
883	6.121	129.02042	0.6272	138.5546	Unknown	[M-H]-	similar chromatogram in higher mz_2618; similar chromatogram in higher mz_2946	1	False	null	null	null	null	null	null	null	999	False	False	False	False		False	False	null	null	null	null	null	null	null	null	6.2	nist_urine_neg_3_p1-a1_1_4097	129.02042:2313 130.02377:0 131.02713:0		2507	2553	2932	2500	2544	2510	2591.10803222656	168.394017408831
884	7.332	129.02042	-1	-1	Unknown	[M-H]-		1	False	null	null	null	null	null	null	null	999	False	False	False	False		False	False	null	null	null	null	null	null	null	null	5.48	nist_urine_neg_2_p1-a1_1_4096	129.02042:3780 130.02377:0 131.02713:0		18016	35782	13651	16523	15498	19714	19864.1176757813	8070.34439396141
885	7.332	129.02042	0.6004	132.6484	Unknown	[M-H]-		1	False	null	null	null	null	null	null	null	999	False	False	False	False		False	False	null	null	null	null	null	null	null	null	5.48	nist_urine_neg_2_p1-a1_1_4096	129.02042:2687 130.02377:0 131.02713:0		3038	2964	2670	2871	3061	3051	2942.6201171875	151.442846599789
886	5.729	129.02042	-1	-1	Unknown	[M-H]-		0.5	False	null	null	null	null	null	null	null	999	False	False	False	False		False	False	null	null	null	null	null	null	null	null	3.23	nist_urine_neg_3_p1-a1_1_4097	129.02042:3393 130.02377:0 131.02713:0		20647	18124	16218	23715	22590	21527	20470.3491210938	2819.79779324967
887	5.729	129.02042	0.5871	129.7084	Unknown	[M-H]-		0.5	False	null	null	null	null	null	null	null	999	False	False	False	False		False	False	null	null	null	null	null	null	null	null	3.23	nist_urine_neg_3_p1-a1_1_4097	129.02042:477 130.02377:0 131.02713:0		133	274	340	394	354	272	294.706077575684	92.3258595351327
888	5.729	129.02042	0.6279	138.7129	Unknown	[M-H]-		0.5	False	null	null	null	null	null	null	null	999	False	False	False	False		False	False	null	null	null	null	null	null	null	null	3.23	nist_urine_neg_3_p1-a1_1_4097	129.02042:2569 130.02377:0 131.02713:0		1336	1199	2580	2402	2287	2356	2026.91408284505	597.554220720411
889	7.117	129.02042	-1	-1	Unknown	[M-H]-		0.667	False	null	null	null	null	null	null	null	999	False	False	False	False		False	False	null	null	null	null	null	null	null	null	3.78	nist_urine_neg_5_p1-a1_1_4099	129.02042:2606 130.02377:0 131.02713:0		10170	8512	7951	9341	11546	9810	9555.23486328125	1273.74562752296
890	7.117	129.02042	0.8813	194.6906	Unknown	[M-H]-		0.667	False	null	null	null	null	null	null	null	999	False	False	False	False		False	False	null	null	null	null	null	null	null	null	3.78	nist_urine_neg_5_p1-a1_1_4099	129.02042:298 130.02377:0 131.02713:0		172	75	182	172	115	108	137.484528859456	44.1202924391435
891	4.26	129.10458	-1	-1	Unknown	[M-H]-	similar chromatogram in higher mz_1049; similar chromatogram in higher mz_447; similar chromatogram in higher mz_587; similar chromatogram in higher mz_608; similar chromatogram in higher mz_2590	0.833	False	null	null	null	null	null	null	null	999	False	False	False	False		False	False	null	null	null	null	null	null	null	null	14.42	nist_urine_neg_5_p1-a1_1_4099	129.10458:1070 130.10793:0 131.11129:0		3192	2243	2662	2574	3481	2703	2809.22176106771	448.673665137918
892	4.26	129.10458	0.7092	156.6673	Unknown	[M-H]-	similar chromatogram in higher mz_1049; similar chromatogram in higher mz_447; similar chromatogram in higher mz_587; similar chromatogram in higher mz_608; similar chromatogram in higher mz_2590	0.833	False	null	null	null	null	null	null	null	999	False	False	False	False		False	False	null	null	null	null	null	null	null	null	14.42	nist_urine_neg_5_p1-a1_1_4099	129.10458:360 130.10793:0 131.11129:0		253	101	252	579	323	232	289.97331237793	159.164108760569
893	1.675	129.1046	-1	-1	Unknown	[M-H]-		0.833	False	null	null	null	null	null	null	null	999	False	False	False	False		False	False	null	null	null	null	null	null	null	null	28.54	nist_urine_neg_4_p1-a1_1_4098	129.1046:2875 130.10795:0 131.11131:0		13208	3208	7722	9361	11369	8616	8913.96756998698	3427.40362258951
894	1.675	129.1046	0.586	129.4623	Unknown	[M-H]-		0.833	False	null	null	null	null	null	null	null	999	False	False	False	False		False	False	null	null	null	null	null	null	null	null	28.54	nist_urine_neg_4_p1-a1_1_4098	129.10638:439 130.10973:0 131.11309:0		4.2814582824707	125	86	43	145	4.2814582824707	66.441416422526	62.2038987831689
895	1.675	129.1046	0.6241	137.8734	Unknown	[M-H]-		0.833	False	null	null	null	null	null	null	null	999	False	False	False	False		False	False	null	null	null	null	null	null	null	null	28.54	nist_urine_neg_4_p1-a1_1_4098	129.10638:339 130.10973:0 131.11309:0		100	87	17	42	52	48	57.7671670913696	30.7022751304315
896	1.675	129.1046	0.6504	143.6846	Unknown	[M-H]-		0.833	False	null	null	null	null	null	null	null	999	False	False	False	False		False	False	null	null	null	null	null	null	null	null	28.54	nist_urine_neg_4_p1-a1_1_4098	129.10638:915 130.10973:0 131.11309:0		243	437	73	274	184	158	228.056489308675	123.938419671954
897	1.675	129.1046	0.68	150.2262	Unknown	[M-H]-		0.833	False	null	null	null	null	null	null	null	999	False	False	False	False		False	False	null	null	null	null	null	null	null	null	28.54	nist_urine_neg_4_p1-a1_1_4098	129.1028:2053 130.10615:0 131.10951:0		801	837	579	1128	1108	1049	917.009155273438	215.641179512482
898	4.7	129.1046	-1	-1	Unknown	[M-H]-	similar chromatogram in higher mz_1048; similar chromatogram in higher mz_588	0.833	False	null	null	null	null	null	null	null	999	False	False	False	False		False	False	null	null	null	null	null	null	null	null	11.83	nist_urine_neg_1_p1-a1_1_4095	129.1046:746 130.10795:0 131.11131:0		2625	2180	1925	1774	1858	1901	2043.89341227214	315.522367494686
899	4.7	129.1046	0.7074	156.2753	Unknown	[M-H]-	similar chromatogram in higher mz_1048; similar chromatogram in higher mz_588	0.833	False	null	null	null	null	null	null	null	999	False	False	False	False		False	False	null	null	null	null	null	null	null	null	11.83	nist_urine_neg_1_p1-a1_1_4095	129.1046:317 130.10795:0 131.11131:0		184	169	150	106	435	175	203.110548655192	116.742968755393
900	5.614	130.05577	-1	-1	Unknown	[M-H]-		0.667	False	null	null	null	null	null	null	null	999	False	False	False	False		False	False	null	null	null	null	null	null	null	null	4.59	nist_urine_neg_3_p1-a1_1_4097	130.05577:2209 131.05912:0 132.06248:0		3329	2208	6334	5386	125	2563	3324.30040740967	2252.48475583954
901	5.614	130.05577	0.6168	136.1607	Unknown	[M-H]-		0.667	False	null	null	null	null	null	null	null	999	False	False	False	False		False	False	null	null	null	null	null	null	null	null	4.59	nist_urine_neg_3_p1-a1_1_4097	130.05577:1373 131.05912:0 132.06248:0		344	186	559	0.815097618103027	8	255	225.402375221252	212.608898504238
902	5.664	130.06116	-1	-1	Unknown	[M-H]-		0.833	False	null	null	null	null	null	null	null	999	False	False	False	False		False	False	null	null	null	null	null	null	null	null	5.49	nist_urine_neg_5_p1-a1_1_4099	130.06116:1615 131.06451:0 132.06787:0		5656	5004	5403	5162	5924	5375	5420.68416341146	332.087982750301
903	5.664	130.06116	0.8233	181.7528	Unknown	[M-H]-		0.833	False	null	null	null	null	null	null	null	999	False	False	False	False		False	False	null	null	null	null	null	null	null	null	5.49	nist_urine_neg_5_p1-a1_1_4099	130.06296:189 131.06631:0 132.06967:0		85	58	51	46	7	90	56.163969039917	29.9969588184579
904	3.034	130.06656	-1	-1	Unknown	[M-H]-		0.5	False	null	null	null	null	null	null	null	999	False	False	False	False		False	False	null	null	null	null	null	null	null	null	2.54	nist_urine_neg_4_p1-a1_1_4098	130.06656:689 131.06991:0 132.07327:0		2104	1811	1427	2540	1890	1793	1927.46606445313	371.325918662212
905	3.034	130.06656	0.731	161.3779	Unknown	[M-H]-		0.5	False	null	null	null	null	null	null	null	999	False	False	False	False		False	False	null	null	null	null	null	null	null	null	2.54	nist_urine_neg_4_p1-a1_1_4098	130.06834:385 131.07169:0 132.07505:0		169	305	66	272	159	307	212.833839416504	97.137287593994
906	2.188	130.08813	-1	-1	Unknown	[M-H]-		0.667	False	null	null	null	null	null	null	null	999	False	False	False	False		False	False	null	null	null	null	null	null	null	null	3.17	nist_urine_neg_1_p1-a1_1_4095	130.08813:2138 131.09148:0 132.09484:0		6196	758	1914	6666	955	2757	3207.42026774089	2601.47200904201
907	2.188	130.08813	0.6727	148.5072	Unknown	[M-H]-		0.667	False	null	null	null	null	null	null	null	999	False	False	False	False		False	False	null	null	null	null	null	null	null	null	3.17	nist_urine_neg_1_p1-a1_1_4095	130.08813:646 131.09148:0 132.09484:0		166	1.85867004394531	131	114	19	1.85867004394531	71.6037305196126	73.91294751673
908	2.188	130.08813	0.7642	168.7049	Unknown	[M-H]-		0.667	False	null	null	null	null	null	null	null	999	False	False	False	False		False	False	null	null	null	null	null	null	null	null	3.17	nist_urine_neg_1_p1-a1_1_4095	130.08633:581 131.08968:0 132.09304:0		61	33	96	309	22	73	99.1429074605306	106.230150813766
909	3.337	131.01044	-1	-1	Unknown	[M-H]-	similar chromatogram in higher mz_1409; similar chromatogram in higher mz_937; similar chromatogram in higher mz_3540; similar chromatogram in higher mz_1567	0.5	False	null	null	null	null	null	null	null	999	False	False	False	False		False	False	null	null	null	null	null	null	null	null	3.36	nist_urine_neg_1_p1-a1_1_4095	131.01044:1240 132.01379:0 133.01715:0		3957	3948	3052	2642	3309	3040	3324.7715250651	531.213939892119
910	3.337	131.01044	0.9351	206.2932	Unknown	[M-H]-	similar chromatogram in higher mz_1409; similar chromatogram in higher mz_937; similar chromatogram in higher mz_3540; similar chromatogram in higher mz_1567	0.5	False	null	null	null	null	null	null	null	999	False	False	False	False		False	False	null	null	null	null	null	null	null	null	3.36	nist_urine_neg_1_p1-a1_1_4095	131.01224:160 132.01559:0 133.01895:0		81	29	40	43	57	60	51.4929221471151	18.3013896476877
911	5.206	131.03569	-1	-1	Unknown	[M-H]-		0.833	False	null	null	null	null	null	null	null	999	False	False	False	False		False	False	null	null	null	null	null	null	null	null	6.18	nist_urine_neg_6_p1-a1_1_4100	131.03569:3542 132.03904:0 133.0424:0		15264	7997	9686	2376	14591	16376	11048.262125651	5386.58767114704
912	5.206	131.03569	0.5725	126.3117	Unknown	[M-H]-		0.833	False	null	null	null	null	null	null	null	999	False	False	False	False		False	False	null	null	null	null	null	null	null	null	6.18	nist_urine_neg_6_p1-a1_1_4100	131.03569:410 132.03904:0 133.0424:0		51	72	177	70	38	154	93.5307903289795	57.5297372469443
913	5.206	131.03569	0.6207	136.9484	Unknown	[M-H]-		0.833	False	null	null	null	null	null	null	null	999	False	False	False	False		False	False	null	null	null	null	null	null	null	null	6.18	nist_urine_neg_6_p1-a1_1_4100	131.03571:1010 132.03906:0 133.04242:0		205	922	834	8	236	297	416.907008806864	371.04343678242
914	5.206	131.03569	0.8642	190.6568	Unknown	[M-H]-		0.833	False	null	null	null	null	null	null	null	999	False	False	False	False		False	False	null	null	null	null	null	null	null	null	6.18	nist_urine_neg_6_p1-a1_1_4100	131.03569:371 132.03904:0 133.0424:0		125	76	24	7	58	4	49.0614058971405	47.0770440286565
915	5.206	131.03569	1.0016	220.963	Unknown	[M-H]-		0.833	False	null	null	null	null	null	null	null	999	False	False	False	False		False	False	null	null	null	null	null	null	null	null	6.18	nist_urine_neg_6_p1-a1_1_4100	131.03569:458 132.03904:0 133.0424:0		148	177	7	7	156	3	82.941379626592	85.3213168868549
916	5.206	131.03569	1.0175	224.4818	Unknown	[M-H]-		0.833	False	null	null	null	null	null	null	null	999	False	False	False	False		False	False	null	null	null	null	null	null	null	null	6.18	nist_urine_neg_6_p1-a1_1_4100	131.03569:581 132.03904:0 133.0424:0		241	147	7	6	159	195	125.711345354716	98.0856798891748
917	1.951	131.03571	-1	-1	Unknown	[M-H]-		0.667	False	null	null	null	null	null	null	null	999	False	False	False	False		False	False	null	null	null	null	null	null	null	null	11.95	nist_urine_neg_1_p1-a1_1_4095	131.03571:5194 132.03906:0 133.04242:0		20035	7997	19308	1460	1334	12161	10382.547648112	8284.94854681986
918	1.951	131.03571	0.6554	144.5992	Unknown	[M-H]-		0.667	False	null	null	null	null	null	null	null	999	False	False	False	False		False	False	null	null	null	null	null	null	null	null	11.95	nist_urine_neg_1_p1-a1_1_4095	131.03389:3078 132.03724:0 133.0406:0		1069	62	199	114	8	1676	521.203137318293	689.731252109999
919	0.86	131.03571	-1	-1	Unknown	[M-H]-		0.5	False	null	null	null	null	null	null	null	999	False	False	False	False		False	False	null	null	null	null	null	null	null	null	9.37	nist_urine_neg_1_p1-a1_1_4095	131.03571:3812 132.03906:0 133.04242:0		16333	8454	13349	7179	11912	10100	11220.9482421875	3358.2742304671
920	0.86	131.03571	0.6686	147.5125	Unknown	[M-H]-		0.5	False	null	null	null	null	null	null	null	999	False	False	False	False		False	False	null	null	null	null	null	null	null	null	9.37	nist_urine_neg_1_p1-a1_1_4095	131.03571:2737 132.03906:0 133.04242:0		905	1391	1793	383	391	274	856.126235961914	623.585829357732
921	5.062	132.03017	-1	-1	Unknown	[M-H]-		0.833	False	null	null	null	null	null	null	null	999	False	False	False	False		False	False	null	null	null	null	null	null	null	null	7.45	nist_urine_neg_1_p1-a1_1_4095	132.03017:1185 133.03352:0 134.03688:0		6344	6101	6528	5725	5147	7610	6242.51106770833	830.611222886853
922	5.062	132.03017	0.8823	194.5246	Unknown	[M-H]-		0.833	False	null	null	null	null	null	null	null	999	False	False	False	False		False	False	null	null	null	null	null	null	null	null	7.45	nist_urine_neg_1_p1-a1_1_4095	132.03017:223 133.03352:0 134.03688:0		192	141	143	64	85	100	120.630448023478	46.8107284854494
923	5.062	132.03017	0.971	214.0671	Unknown	[M-H]-		0.833	False	null	null	null	null	null	null	null	999	False	False	False	False		False	False	null	null	null	null	null	null	null	null	7.45	nist_urine_neg_1_p1-a1_1_4095	132.03198:173 133.03533:0 134.03869:0		16	56	30	110	69	63	57.2733046213786	32.7049605535151
924	5.859	132.03198	-1	-1	Unknown	[M-H]-	similar chromatogram in higher mz_528	1	False	null	null	null	null	null	null	null	999	False	False	False	False		False	False	null	null	null	null	null	null	null	null	6.94	nist_urine_neg_1_p1-a1_1_4095	132.03198:1725 133.03533:0 134.03869:0		5555	1246	1749	4662	5060	3956	3704.78236897786	1794.96402938155
925	5.859	132.03198	0.7612	167.8284	Unknown	[M-H]-	similar chromatogram in higher mz_528	1	False	null	null	null	null	null	null	null	999	False	False	False	False		False	False	null	null	null	null	null	null	null	null	6.94	nist_urine_neg_1_p1-a1_1_4095	132.03198:715 133.03533:0 134.03869:0		566	125	184	386	424	251	322.810498555501	165.471360654372
926	0.467	132.04646	-1	-1	Unknown	[M-H]-	similar chromatogram in higher mz_1014; similar chromatogram in higher mz_1424; similar chromatogram in higher mz_2270; similar chromatogram in higher mz_2872; similar chromatogram in higher mz_3041; similar chromatogram in higher mz_2858; similar chromatogram in higher mz_1019; similar chromatogram in higher mz_2410	1	True	null	null	null	null	null	null	null	999	False	False	False	False		False	False	null	null	null	null	null	null	null	null	536.24	nist_urine_neg_6_p1-a1_1_4100	132.04646:85550 133.04981:0 134.05317:0		241769	307350	298847	259717	283731	294132	280924.494791667	25237.7683577135
927	0.467	132.04646	0.6788	149.6528	Unknown	[M-H]-	similar chromatogram in higher mz_1014; similar chromatogram in higher mz_1424; similar chromatogram in higher mz_2270; similar chromatogram in higher mz_2872; similar chromatogram in higher mz_3041; similar chromatogram in higher mz_2858; similar chromatogram in higher mz_1019; similar chromatogram in higher mz_2410	1	True	null	null	null	null	null	null	null	999	False	False	False	False		False	False	null	null	null	null	null	null	null	null	536.24	nist_urine_neg_6_p1-a1_1_4100	132.04466:29538 133.04801:0 134.05137:0	23.90711:818 59.57384:818 70.73162:818 104.72644:818 117.49755:818	29112	35412	32573	29100	30631	33263	31681.7024739583	2513.15189057156
928	3.555	133.05022	-1	-1	Unknown	[M-H]-	similar chromatogram in higher mz_2572	0.5	False	null	null	null	null	null	null	null	999	False	False	False	False		False	False	null	null	null	null	null	null	null	null	4.53	nist_urine_neg_5_p1-a1_1_4099	133.05022:1473 134.05357:0 135.05693:0		5047	314	4422	469	4064	206	2420.38885498047	2313.29362417275
929	3.555	133.05022	0.9267	204.184	Unknown	[M-H]-	similar chromatogram in higher mz_2572	0.5	False	null	null	null	null	null	null	null	999	False	False	False	False		False	False	null	null	null	null	null	null	null	null	4.53	nist_urine_neg_5_p1-a1_1_4099	133.05023:441 134.05358:0 135.05694:0		95	8	170	74	65	94	84.2781091531118	52.7381811201443
930	4.439	133.05203	-1	-1	Unknown	[M-H]-	similar chromatogram in higher mz_1738	1	False	null	null	null	null	null	null	null	999	False	False	False	False		False	False	null	null	null	null	null	null	null	null	26.82	nist_urine_neg_2_p1-a1_1_4096	133.05203:5495 134.05538:0 135.05874:0		24016	24238	23177	23492	23412	24030	23727.5341796875	422.82308057179
931	4.439	133.05203	0.5626	123.9574	Unknown	[M-H]-	similar chromatogram in higher mz_1738	1	False	null	null	null	null	null	null	null	999	False	False	False	False		False	False	null	null	null	null	null	null	null	null	26.82	nist_urine_neg_2_p1-a1_1_4096	133.05022:224 134.05357:0 135.05693:0		200	227	166	240	181	169	196.968488057454	30.9723249393099
932	4.439	133.05203	0.8177	180.1549	Unknown	[M-H]-	similar chromatogram in higher mz_1738	1	False	null	null	null	null	null	null	null	999	False	False	False	False		False	False	null	null	null	null	null	null	null	null	26.82	nist_urine_neg_2_p1-a1_1_4096	133.05022:806 134.05357:0 135.05693:0		637	582	585	695	735	663	649.623687744141	60.6108688796799
933	4.439	133.05203	0.8511	187.5182	Unknown	[M-H]-	similar chromatogram in higher mz_1738	1	False	null	null	null	null	null	null	null	999	False	False	False	False		False	False	null	null	null	null	null	null	null	null	26.82	nist_urine_neg_2_p1-a1_1_4096	133.05203:794 134.05538:0 135.05874:0		217	703	74	491	537	379	400.26319249471	227.80026083563
934	4.439	133.05203	0.8588	189.2106	Unknown	[M-H]-	similar chromatogram in higher mz_1738	1	False	null	null	null	null	null	null	null	999	False	False	False	False		False	False	null	null	null	null	null	null	null	null	26.82	nist_urine_neg_2_p1-a1_1_4096	133.05022:760 134.05357:0 135.05693:0		417	701	515	215	191	701	456.693837483724	225.231488184189
935	4.439	133.05203	0.8774	193.3199	Unknown	[M-H]-	similar chromatogram in higher mz_1738	1	False	null	null	null	null	null	null	null	999	False	False	False	False		False	False	null	null	null	null	null	null	null	null	26.82	nist_urine_neg_2_p1-a1_1_4096	133.05022:782 134.05357:0 135.05693:0		921	916	688	723	663	911	803.786376953125	124.377205923786
936	4.439	133.05203	0.9205	202.8099	Unknown	[M-H]-	similar chromatogram in higher mz_1738	1	False	null	null	null	null	null	null	null	999	False	False	False	False		False	False	null	null	null	null	null	null	null	null	26.82	nist_urine_neg_2_p1-a1_1_4096	133.05022:140 134.05357:0 135.05693:0		58	52	11	26	65	55	44.5569162368774	21.1188522067024
937	0.378	133.06659	-1	-1	Unknown	[M-H]-		0.5	False	null	null	null	null	null	null	null	999	False	False	False	False		False	False	null	null	null	null	null	null	null	null	34.2	nist_urine_neg_1_p1-a1_1_4095	133.06659:6564 134.06994:0 135.0733:0		17570	15269	12983	7784	11499	11003	12684.723063151	3431.7660982601
938	0.378	133.06659	0.5877	129.475	Unknown	[M-H]-		0.5	False	null	null	null	null	null	null	null	999	False	False	False	False		False	False	null	null	null	null	null	null	null	null	34.2	nist_urine_neg_1_p1-a1_1_4095	133.06841:1066 134.07176:0 135.07512:0		166	117	530	34	32	408	214.520789464315	207.072703089964
939	0.378	133.06659	0.7012	154.4905	Unknown	[M-H]-		0.5	False	null	null	null	null	null	null	null	999	False	False	False	False		False	False	null	null	null	null	null	null	null	null	34.2	nist_urine_neg_1_p1-a1_1_4095	133.06477:2392 134.06812:0 135.07148:0		741	1509	285	378	291	596	633.507517496745	465.607239180199
940	3.089	133.06841	-1	-1	Unknown	[M-H]-		0.833	False	null	null	null	null	null	null	null	999	False	False	False	False		False	False	null	null	null	null	null	null	null	null	6.1	nist_urine_neg_6_p1-a1_1_4100	133.06841:1477 134.07176:0 135.07512:0		6517	5745	6351	5975	5597	7109	6215.70613606771	560.1183190391
941	3.089	133.06841	0.7679	169.1908	Unknown	[M-H]-		0.833	False	null	null	null	null	null	null	null	999	False	False	False	False		False	False	null	null	null	null	null	null	null	null	6.1	nist_urine_neg_6_p1-a1_1_4100	133.07024:745 134.07359:0 135.07695:0		708	376	404	651	666	705	584.853637695313	152.923850657289
942	1.787	134.02492	-1	-1	Unknown	[M-H]-	similar chromatogram in higher mz_383	0.5	False	null	null	null	null	null	null	null	999	False	False	False	False		False	False	null	null	null	null	null	null	null	null	7.97	nist_urine_neg_2_p1-a1_1_4096	134.02492:1833 135.02827:0 136.03163:0		8385	5436	5469	7977	15781	10465	8918.85188802083	3864.50482963102
943	1.787	134.02492	0.5328	117.3117	Unknown	[M-H]-	similar chromatogram in higher mz_383	0.5	False	null	null	null	null	null	null	null	999	False	False	False	False		False	False	null	null	null	null	null	null	null	null	7.97	nist_urine_neg_2_p1-a1_1_4096	134.02492:667 135.02827:0 136.03163:0		224	332	374	229	139	285	263.868690490723	84.3058925626188
944	2.788	134.0377	-1	-1	Unknown	[M-H]-		0.833	False	null	null	null	null	null	null	null	999	False	False	False	False		False	False	null	null	null	null	null	null	null	null	16.18	nist_urine_neg_4_p1-a1_1_4098	134.0377:2752 135.04105:0 136.04441:0		1934	5436	9669	10223	9774	9386	7736.90547688802	3339.24275396048
945	2.788	134.0377	0.5633	124.0371	Unknown	[M-H]-		0.833	False	null	null	null	null	null	null	null	999	False	False	False	False		False	False	null	null	null	null	null	null	null	null	16.18	nist_urine_neg_4_p1-a1_1_4098	134.0377:298 135.04105:0 136.04441:0		14	42	153	150	80	161	99.7954206466675	63.5493697961815
946	2.788	134.0377	0.6294	138.5843	Unknown	[M-H]-		0.833	False	null	null	null	null	null	null	null	999	False	False	False	False		False	False	null	null	null	null	null	null	null	null	16.18	nist_urine_neg_4_p1-a1_1_4098	134.03952:253 135.04287:0 136.04623:0		1.48928184509277	15	270	240	164	182	145.003399531047	113.281897313423
947	2.788	134.0377	0.6585	144.9978	Unknown	[M-H]-		0.833	False	null	null	null	null	null	null	null	999	False	False	False	False		False	False	null	null	null	null	null	null	null	null	16.18	nist_urine_neg_4_p1-a1_1_4098	134.0377:709 135.04105:0 136.04441:0		42.8125793457031	428	546	554	493	538	426.405176798503	214.082037374801
948	1.649	134.04681	-1	-1	Unknown	[M-H]-		0.833	True	null	null	null	null	null	null	null	999	False	False	False	False		False	False	null	null	null	null	null	null	null	null	40.75	nist_urine_neg_1_p1-a1_1_4095	134.04681:8379 135.05016:0 136.05352:0		39560	25158	45550	51915	54871	41365	43069.7548828125	10580.298921937
949	1.649	134.04681	0.5465	120.3378	Unknown	[M-H]-		0.833	True	null	null	null	null	null	null	null	999	False	False	False	False		False	False	null	null	null	null	null	null	null	null	40.75	nist_urine_neg_1_p1-a1_1_4095	134.04681:3941 135.05016:0 136.05352:0	16.01189:72 35.70107:72 35.79533:72 39.67967:72 47.83015:72 65.01401:240 67.8966:72 69.16518:72 75.38825:72 89.51937:72 93.36657:72 107.0349:1032	3069	1947	2449	2416	2256	2439	2429.50921630859	366.881263729672
950	1.649	134.04681	0.8832	194.4595	Unknown	[M-H]-		0.833	True	null	null	null	null	null	null	null	999	False	False	False	False		False	False	null	null	null	null	null	null	null	null	40.75	nist_urine_neg_1_p1-a1_1_4095	134.04681:1585 135.05016:0 136.05352:0		662	461	1067	554	1071	895	784.854283650716	263.441419351088
951	3.165	134.06142	-1	-1	Unknown	[M-H]-		1	True	null	null	null	null	null	null	null	999	False	False	False	False		False	False	null	null	null	null	null	null	null	null	103.23	nist_urine_neg_5_p1-a1_1_4099	134.06142:18375 135.06477:0 136.06813:0		48442	58260	63404	58222	73575	65229	61188.572265625	8420.38207079371
952	3.165	134.06142	0.6631	146.0017	Unknown	[M-H]-		1	True	null	null	null	null	null	null	null	999	False	False	False	False		False	False	null	null	null	null	null	null	null	null	103.23	nist_urine_neg_5_p1-a1_1_4099	134.06143:5285 135.06478:0 136.06814:0	41.99874:133	5841	5985	6356	5943	7262	6542	6321.67065429688	533.406136273848
953	1.625	135.03065	-1	-1	Unknown	[M-H]-		0.833	True	null	null	null	null	null	null	null	999	False	False	False	False		False	False	null	null	null	null	null	null	null	null	35.4	nist_urine_neg_5_p1-a1_1_4099	135.03065:8543 136.034:0 137.03736:0		30093	27314	28135	27161	40397	29850	30491.7744140625	5008.79920616597
954	1.625	135.03065	0.5458	120.1028	Unknown	[M-H]-		0.833	True	null	null	null	null	null	null	null	999	False	False	False	False		False	False	null	null	null	null	null	null	null	null	35.4	nist_urine_neg_5_p1-a1_1_4099	135.03065:2593 136.034:0 137.03736:0	42.00078:894 106.04225:544 135.02882:378	2420	1197	2539	705	2961	2033	1975.73411051432	861.42314080177
955	1.625	135.03065	0.5884	129.4693	Unknown	[M-H]-		0.833	True	null	null	null	null	null	null	null	999	False	False	False	False		False	False	null	null	null	null	null	null	null	null	35.4	nist_urine_neg_5_p1-a1_1_4099	135.03065:624 136.034:0 137.03736:0		141	256	238	80	241	110	177.35218556722	76.5773985616529
956	1.625	135.03065	0.9263	203.8169	Unknown	[M-H]-		0.833	True	null	null	null	null	null	null	null	999	False	False	False	False		False	False	null	null	null	null	null	null	null	null	35.4	nist_urine_neg_5_p1-a1_1_4099	135.03065:672 136.034:0 137.03736:0		180	389	110	115	26	303	187.226636886597	134.954730974363
957	1.625	135.03065	0.9352	205.782	Unknown	[M-H]-		0.833	True	null	null	null	null	null	null	null	999	False	False	False	False		False	False	null	null	null	null	null	null	null	null	35.4	nist_urine_neg_5_p1-a1_1_4099	135.03249:662 136.03584:0 137.0392:0		321	147	80	122	55	304	171.497158050537	113.628157008155
958	1.625	135.03065	0.9905	217.9488	Unknown	[M-H]-		0.833	True	null	null	null	null	null	null	null	999	False	False	False	False		False	False	null	null	null	null	null	null	null	null	35.4	nist_urine_neg_5_p1-a1_1_4099	135.03065:646 136.034:0 137.03736:0		142	201	137	17	118	19	105.66891447703	73.4674465526998
959	5.078	135.03065	-1	-1	Unknown	[M-H]-		0.833	True	null	null	null	null	null	null	null	999	False	False	False	False		False	False	null	null	null	null	null	null	null	null	38.2	nist_urine_neg_6_p1-a1_1_4100	135.03065:6174 136.034:0 137.03736:0		25205	26267	43916	28077	45153	44178	35465.9020182292	9855.52821797547
960	5.078	135.03065	0.5446	119.8243	Unknown	[M-H]-		0.833	True	null	null	null	null	null	null	null	999	False	False	False	False		False	False	null	null	null	null	null	null	null	null	38.2	nist_urine_neg_6_p1-a1_1_4100	135.03065:445 136.034:0 137.03736:0	59.01419:188	394	445	436	509	349	445	429.739069620768	53.9917918666583
961	5.078	135.03065	0.7614	167.5409	Unknown	[M-H]-		0.833	True	null	null	null	null	null	null	null	999	False	False	False	False		False	False	null	null	null	null	null	null	null	null	38.2	nist_urine_neg_6_p1-a1_1_4100	135.03065:230 136.034:0 137.03736:0		77	34	98	153	237	120	119.892612457275	70.0662508517953
962	5.078	135.03065	0.787	173.1818	Unknown	[M-H]-		0.833	True	null	null	null	null	null	null	null	999	False	False	False	False		False	False	null	null	null	null	null	null	null	null	38.2	nist_urine_neg_6_p1-a1_1_4100	135.03065:266 136.034:0 137.03736:0		181	105	202	93	108	55	123.954449335734	56.1185137469558
963	5.078	135.03065	0.8835	194.4139	Unknown	[M-H]-		0.833	True	null	null	null	null	null	null	null	999	False	False	False	False		False	False	null	null	null	null	null	null	null	null	38.2	nist_urine_neg_6_p1-a1_1_4100	135.03065:860 136.034:0 137.03736:0		766	1050	488	1463	526	1273	927.639531453451	400.377620478111
964	5.078	135.03065	0.9056	199.2702	Unknown	[M-H]-		0.833	True	null	null	null	null	null	null	null	999	False	False	False	False		False	False	null	null	null	null	null	null	null	null	38.2	nist_urine_neg_6_p1-a1_1_4100	135.03065:478 136.034:0 137.03736:0		137	255	141	60	140	319	175.38222249349	93.9154390231588
965	5.078	135.03065	0.9389	206.5886	Unknown	[M-H]-		0.833	True	null	null	null	null	null	null	null	999	False	False	False	False		False	False	null	null	null	null	null	null	null	null	38.2	nist_urine_neg_6_p1-a1_1_4100	135.03065:574 136.034:0 137.03736:0		530	263	665	839	677	405	563.102264404297	207.472524810966
966	5.078	135.03065	0.9869	217.1547	Unknown	[M-H]-		0.833	True	null	null	null	null	null	null	null	999	False	False	False	False		False	False	null	null	null	null	null	null	null	null	38.2	nist_urine_neg_6_p1-a1_1_4100	135.03065:299 136.034:0 137.03736:0		147	109	200	49	136	183	137.382826487223	54.3269283648413
967	5.078	135.03065	1.0151	223.3683	Unknown	[M-H]-		0.833	True	null	null	null	null	null	null	null	999	False	False	False	False		False	False	null	null	null	null	null	null	null	null	38.2	nist_urine_neg_6_p1-a1_1_4100	135.03065:337 136.034:0 137.03736:0		66	217	232	131	119	262	171.150232950846	76.6526890464114
968	5.078	135.03065	1.0319	227.0604	Unknown	[M-H]-		0.833	True	null	null	null	null	null	null	null	999	False	False	False	False		False	False	null	null	null	null	null	null	null	null	38.2	nist_urine_neg_6_p1-a1_1_4100	135.03065:578 136.034:0 137.03736:0		348	245	643	231	350	403	369.986503601074	149.25069412528
969	5.078	135.03065	1.0372	228.2268	Unknown	[M-H]-		0.833	True	null	null	null	null	null	null	null	999	False	False	False	False		False	False	null	null	null	null	null	null	null	null	38.2	nist_urine_neg_6_p1-a1_1_4100	135.03065:534 136.034:0 137.03736:0		338	609	640	86	505	356	422.345579783122	206.721227240024
970	5.32	135.03065	-1	-1	Unknown	[M-H]-		1	False	null	null	null	null	null	null	null	999	False	False	False	False		False	False	null	null	null	null	null	null	null	null	19.58	nist_urine_neg_6_p1-a1_1_4100	135.03065:3619 136.034:0 137.03736:0		17121	17749	18426	17466	18479	19979	18203.4436848958	1019.86768093046
971	5.32	135.03065	0.5422	119.3069	Unknown	[M-H]-		1	False	null	null	null	null	null	null	null	999	False	False	False	False		False	False	null	null	null	null	null	null	null	null	19.58	nist_urine_neg_6_p1-a1_1_4100	135.03065:202 136.034:0 137.03736:0		107	91	123	79	124	55	96.3346112569173	26.9332426341348
972	5.32	135.03065	0.8474	186.4718	Unknown	[M-H]-		1	False	null	null	null	null	null	null	null	999	False	False	False	False		False	False	null	null	null	null	null	null	null	null	19.58	nist_urine_neg_6_p1-a1_1_4100	135.03065:313 136.034:0 137.03736:0		271	337	241	139	105	142	205.843929290771	91.0557558103083
973	5.32	135.03065	0.8813	193.9161	Unknown	[M-H]-		1	False	null	null	null	null	null	null	null	999	False	False	False	False		False	False	null	null	null	null	null	null	null	null	19.58	nist_urine_neg_6_p1-a1_1_4100	135.03065:244 136.034:0 137.03736:0		207	352	314	297	137	282	264.818420410156	78.8356996069632
974	5.32	135.03065	0.9175	201.8958	Unknown	[M-H]-		1	False	null	null	null	null	null	null	null	999	False	False	False	False		False	False	null	null	null	null	null	null	null	null	19.58	nist_urine_neg_6_p1-a1_1_4100	135.03065:415 136.034:0 137.03736:0		185	232	243	98	170	318	207.608310699463	74.7237446416068
975	5.32	135.03065	0.945	207.9388	Unknown	[M-H]-		1	False	null	null	null	null	null	null	null	999	False	False	False	False		False	False	null	null	null	null	null	null	null	null	19.58	nist_urine_neg_6_p1-a1_1_4100	135.03249:231 136.03584:0 137.0392:0		97	82	60	37	96	114	80.9919268290202	28.2983159522152
976	5.32	135.03065	0.9635	212.0212	Unknown	[M-H]-		1	False	null	null	null	null	null	null	null	999	False	False	False	False		False	False	null	null	null	null	null	null	null	null	19.58	nist_urine_neg_6_p1-a1_1_4100	135.03065:430 136.034:0 137.03736:0		190	360	415	156	389	394	317.362823486328	113.508005831322
977	5.32	135.03065	1.0266	225.8933	Unknown	[M-H]-		1	False	null	null	null	null	null	null	null	999	False	False	False	False		False	False	null	null	null	null	null	null	null	null	19.58	nist_urine_neg_6_p1-a1_1_4100	135.03065:189 136.034:0 137.03736:0		158	42	46	97	24	42	68.1692406336467	50.4510445493389
978	2.121	135.03249	-1	-1	Unknown	[M-H]-	similar chromatogram in higher mz_1475	1	True	null	null	null	null	null	null	null	999	False	False	False	False		False	False	null	null	null	null	null	null	null	null	69.07	nist_urine_neg_2_p1-a1_1_4096	135.03249:11990 136.03584:0 137.0392:0		92787	102131	102238	95441	99586	67252	93239.1744791667	13271.6523820663
979	2.121	135.03249	0.5561	122.3691	Unknown	[M-H]-	similar chromatogram in higher mz_1475	1	True	null	null	null	null	null	null	null	999	False	False	False	False		False	False	null	null	null	null	null	null	null	null	69.07	nist_urine_neg_2_p1-a1_1_4096	135.03249:1428 136.03584:0 137.0392:0	41.01654:120 65.01401:72 65.99909:404 80.0254:94 80.02681:138 108.02398:102	1329	1274	1266	1212	924	1033	1173.05833943685	159.152894969366
980	2.121	135.03249	0.7283	160.2667	Unknown	[M-H]-	similar chromatogram in higher mz_1475	1	True	null	null	null	null	null	null	null	999	False	False	False	False		False	False	null	null	null	null	null	null	null	null	69.07	nist_urine_neg_2_p1-a1_1_4096	135.03249:8791 136.03584:0 137.0392:0		8340	9450	9389	8250	9406	9466	9050.326171875	586.238006475947
981	3.279	135.0453	-1	-1	Unknown	[M-H]-	similar chromatogram in higher mz_662; similar chromatogram in higher mz_713; similar chromatogram in higher mz_1042; similar chromatogram in higher mz_1580; similar chromatogram in higher mz_1627; similar chromatogram in higher mz_2119	1	True	null	null	null	null	null	null	null	999	False	False	False	False		False	False	null	null	null	null	null	null	null	null	58.1	nist_urine_neg_6_p1-a1_1_4100	135.0453:10986 136.04865:0 137.05201:0		35427	35352	36911	32474	33182	39976	35553.6197916667	2704.39179942804
982	3.279	135.0453	0.557	122.5668	Unknown	[M-H]-	similar chromatogram in higher mz_662; similar chromatogram in higher mz_713; similar chromatogram in higher mz_1042; similar chromatogram in higher mz_1580; similar chromatogram in higher mz_1627; similar chromatogram in higher mz_2119	1	True	null	null	null	null	null	null	null	999	False	False	False	False		False	False	null	null	null	null	null	null	null	null	58.1	nist_urine_neg_6_p1-a1_1_4100	135.04713:1394 136.05048:0 137.05384:0	41.00342:153 77.03847:164 89.03672:158 89.04118:125 117.03488:144 134.03587:366	1330	1527	1784	1476	1428	1791	1555.93861897786	190.752564639406
983	3.279	135.0453	0.6207	136.5825	Unknown	[M-H]-	similar chromatogram in higher mz_662; similar chromatogram in higher mz_713; similar chromatogram in higher mz_1042; similar chromatogram in higher mz_1580; similar chromatogram in higher mz_1627; similar chromatogram in higher mz_2119	1	True	null	null	null	null	null	null	null	999	False	False	False	False		False	False	null	null	null	null	null	null	null	null	58.1	nist_urine_neg_6_p1-a1_1_4100	135.04713:2160 136.05048:0 137.05384:0	89.04118:213	1828	1770	1823	1525	1552	1927	1737.43037923177	162.454922437721
984	3.279	135.0453	0.7275	160.0705	Unknown	[M-H]-	similar chromatogram in higher mz_662; similar chromatogram in higher mz_713; similar chromatogram in higher mz_1042; similar chromatogram in higher mz_1580; similar chromatogram in higher mz_1627; similar chromatogram in higher mz_2119	1	True	null	null	null	null	null	null	null	999	False	False	False	False		False	False	null	null	null	null	null	null	null	null	58.1	nist_urine_neg_6_p1-a1_1_4100	135.0453:469 136.04865:0 137.05201:0		364	390	345	564	401	510	429.063802083333	87.8162864662982
985	0.376	135.04713	-1	-1	Unknown	[M-H]-		1	True	null	null	null	null	null	null	null	999	False	False	False	False		False	False	null	null	null	null	null	null	null	null	69.18	nist_urine_neg_3_p1-a1_1_4097	135.04713:12694 136.05048:0 137.05384:0		40232	53903	39266	44747	46422	44545	44852.5852864583	5235.14079367018
986	0.376	135.04713	0.5592	123.0433	Unknown	[M-H]-		1	True	null	null	null	null	null	null	null	999	False	False	False	False		False	False	null	null	null	null	null	null	null	null	69.18	nist_urine_neg_3_p1-a1_1_4097	135.04713:2223 136.05048:0 137.05384:0	24.7461:33 56.19171:33 89.0382:325 89.04118:376 91.34242:33 92.02627:336 93.03781:502 99.11328:33 130.56509:33 134.03952:310 134.04135:417 134.04317:354 135.0453:225	2151	3309	1838	2167	3091	1369	2320.93221028646	743.31572408338
987	0.376	135.04713	0.6108	134.411	Unknown	[M-H]-		1	True	null	null	null	null	null	null	null	999	False	False	False	False		False	False	null	null	null	null	null	null	null	null	69.18	nist_urine_neg_3_p1-a1_1_4097	135.04713:727 136.05048:0 137.05384:0		97	267	15	90	56	336	143.492263952891	127.658549591723
988	0.376	135.04713	0.6602	145.2812	Unknown	[M-H]-		1	True	null	null	null	null	null	null	null	999	False	False	False	False		False	False	null	null	null	null	null	null	null	null	69.18	nist_urine_neg_3_p1-a1_1_4097	135.0453:1636 136.04865:0 137.05201:0		214	542	2403	1420	802	713	1015.70216369629	786.331364015179
989	0.376	135.04713	0.6699	147.4008	Unknown	[M-H]-		1	True	null	null	null	null	null	null	null	999	False	False	False	False		False	False	null	null	null	null	null	null	null	null	69.18	nist_urine_neg_3_p1-a1_1_4097	135.04713:3387 136.05048:0 137.05384:0		1007	1439	1040	995	1457	1405	1223.96697998047	230.924247009641
990	4.342	135.04897	-1	-1	Unknown	[M-H]-		1	False	null	null	null	null	null	null	null	999	False	False	False	False		False	False	null	null	null	null	null	null	null	null	6.23	nist_urine_neg_4_p1-a1_1_4098	135.04897:1341 136.05232:0 137.05568:0		7590	6449	7885	6519	7268	7280	7165.19051106771	575.013605390833
991	4.342	135.04897	0.7595	167.1117	Unknown	[M-H]-		1	False	null	null	null	null	null	null	null	999	False	False	False	False		False	False	null	null	null	null	null	null	null	null	6.23	nist_urine_neg_4_p1-a1_1_4098	135.04713:642 136.05048:0 137.05384:0		405	572	672	626	633	598	584.166519165039	94.1950872364938
992	4.902	136.00888	-1	-1	Unknown	[M-H]-	similar chromatogram in higher mz_2992; similar chromatogram in higher mz_2256	0.667	False	null	null	null	null	null	null	null	999	False	False	False	False		False	False	null	null	null	null	null	null	null	null	7.77	nist_urine_neg_1_p1-a1_1_4095	136.00888:1085 137.01223:0 138.01559:0		4294	3804	4625	5867	1865	2685	3856.57456461589	1425.80750985204
993	4.902	136.00888	0.6125	134.6848	Unknown	[M-H]-	similar chromatogram in higher mz_2992; similar chromatogram in higher mz_2256	0.667	False	null	null	null	null	null	null	null	999	False	False	False	False		False	False	null	null	null	null	null	null	null	null	7.77	nist_urine_neg_1_p1-a1_1_4095	136.00888:619 137.01223:0 138.01559:0		540	436	542	594	172	253	422.875635782878	172.74529282364
994	3.225	136.01624	-1	-1	Unknown	[M-H]-	similar chromatogram in higher mz_468; similar chromatogram in higher mz_1498	0.833	False	null	null	null	null	null	null	null	999	False	False	False	False		False	False	null	null	null	null	null	null	null	null	9	nist_urine_neg_6_p1-a1_1_4100	136.01624:1787 137.01959:0 138.02295:0		5165	5903	6106	5735	5334	6729	5828.75	563.49885638027
995	3.225	136.01624	0.5469	120.2666	Unknown	[M-H]-	similar chromatogram in higher mz_468; similar chromatogram in higher mz_1498	0.833	False	null	null	null	null	null	null	null	999	False	False	False	False		False	False	null	null	null	null	null	null	null	null	9	nist_urine_neg_6_p1-a1_1_4100	136.01808:423 137.02143:0 138.02479:0		241	179	354	342	355	270	290.233174641927	72.5444517690176
996	3.225	136.01624	0.5842	128.4787	Unknown	[M-H]-	similar chromatogram in higher mz_468; similar chromatogram in higher mz_1498	0.833	False	null	null	null	null	null	null	null	999	False	False	False	False		False	False	null	null	null	null	null	null	null	null	9	nist_urine_neg_6_p1-a1_1_4100	136.01624:340 137.01959:0 138.02295:0		192	223	239	98	240	196	197.746514638265	53.2127259905905
997	1.365	136.01808	-1	-1	Unknown	[M-H]-	similar chromatogram in higher mz_439; similar chromatogram in higher mz_2013	0.667	False	null	null	null	null	null	null	null	999	False	False	False	False		False	False	null	null	null	null	null	null	null	null	22.68	nist_urine_neg_5_p1-a1_1_4099	136.01808:3079 137.02143:0 138.02479:0		12813	672	934	8695	17862	5284	7710.03856404622	6803.20471234448
998	1.365	136.01808	0.553	121.6174	Unknown	[M-H]-	similar chromatogram in higher mz_439; similar chromatogram in higher mz_2013	0.667	False	null	null	null	null	null	null	null	999	False	False	False	False		False	False	null	null	null	null	null	null	null	null	22.68	nist_urine_neg_5_p1-a1_1_4099	136.01624:1323 137.01959:0 138.02295:0		188	51	13	71	103	364	131.774274031321	128.185659033688
999	1.365	136.01808	0.6313	138.8225	Unknown	[M-H]-	similar chromatogram in higher mz_439; similar chromatogram in higher mz_2013	0.667	False	null	null	null	null	null	null	null	999	False	False	False	False		False	False	null	null	null	null	null	null	null	null	22.68	nist_urine_neg_5_p1-a1_1_4099	136.01808:2445 137.02143:0 138.02479:0		659	62	6.22215576171875	569	1501	284	512.555786132813	551.426364430248
1000	0.55	136.04198	-1	-1	Unknown	[M-H]-	similar chromatogram in higher mz_2206	1	False	null	null	null	null	null	null	null	999	False	False	False	False		False	False	null	null	null	null	null	null	null	null	317.32	nist_urine_neg_3_p1-a1_1_4097	136.04198:57925 137.04533:0 138.04869:0		100224	104960	155164	69723	155186	112112	116228.135416667	33456.0464557151
1001	0.55	136.04198	0.5577	122.6483	Unknown	[M-H]-	similar chromatogram in higher mz_2206	1	False	null	null	null	null	null	null	null	999	False	False	False	False		False	False	null	null	null	null	null	null	null	null	317.32	nist_urine_neg_3_p1-a1_1_4097	136.04015:5005 137.0435:0 138.04686:0		847	1493	524	112	65	668	618.342365264893	527.559024672712
1002	0.55	136.04198	0.6749	148.4056	Unknown	[M-H]-	similar chromatogram in higher mz_2206	1	False	null	null	null	null	null	null	null	999	False	False	False	False		False	False	null	null	null	null	null	null	null	null	317.32	nist_urine_neg_3_p1-a1_1_4097	136.04198:25769 137.04533:0 138.04869:0		9921	1975	17534	3237	18301	9401	10061.4618937174	6872.41266963509
1003	2.837	136.99249	-1	-1	Unknown	[M-H]-	similar chromatogram in higher mz_698; similar chromatogram in higher mz_699; similar chromatogram in higher mz_2114; similar chromatogram in higher mz_2455; similar chromatogram in higher mz_2620	0.833	False	null	null	null	null	null	null	null	999	False	False	False	False		False	False	null	null	null	null	null	null	null	null	4.98	nist_urine_neg_4_p1-a1_1_4098	136.99249:980 137.99584:0 138.9992:0		4457	388	3924	4518	3491	3038	3302.52813720703	1536.09688587046
1004	2.837	136.99249	0.5911	129.9033	Unknown	[M-H]-	similar chromatogram in higher mz_698; similar chromatogram in higher mz_699; similar chromatogram in higher mz_2114; similar chromatogram in higher mz_2455; similar chromatogram in higher mz_2620	0.833	False	null	null	null	null	null	null	null	999	False	False	False	False		False	False	null	null	null	null	null	null	null	null	4.98	nist_urine_neg_4_p1-a1_1_4098	136.99249:431 137.99584:0 138.9992:0		403	184	306	401	177	223	282.354110717773	103.481545879858
1005	2.837	136.99249	0.6434	141.4051	Unknown	[M-H]-	similar chromatogram in higher mz_698; similar chromatogram in higher mz_699; similar chromatogram in higher mz_2114; similar chromatogram in higher mz_2455; similar chromatogram in higher mz_2620	0.833	False	null	null	null	null	null	null	null	999	False	False	False	False		False	False	null	null	null	null	null	null	null	null	4.98	nist_urine_neg_4_p1-a1_1_4098	136.99249:176 137.99584:0 138.9992:0		1	6	117	45	10	71	41.7251437902451	45.8732695165428
1006	2.168	136.99434	-1	-1	Unknown	[M-H]-	similar chromatogram in higher mz_526; similar chromatogram in higher mz_2138	1	True	null	null	null	null	null	null	null	999	False	False	False	False		False	False	null	null	null	null	null	null	null	null	13.99	nist_urine_neg_2_p1-a1_1_4096	136.99434:2585 137.99769:0 139.00105:0		10071	13691	10998	9921	11745	11362	11297.8442382813	1372.84299681834
1007	2.168	136.99434	0.5902	129.7055	Unknown	[M-H]-	similar chromatogram in higher mz_526; similar chromatogram in higher mz_2138	1	True	null	null	null	null	null	null	null	999	False	False	False	False		False	False	null	null	null	null	null	null	null	null	13.99	nist_urine_neg_2_p1-a1_1_4096	136.99434:940 137.99769:0 139.00105:0	56.98274:137 82.98295:118	906	1177	1020	928	940	963	989.125325520833	99.8109567654187
1008	2.168	136.99434	0.6265	137.6759	Unknown	[M-H]-	similar chromatogram in higher mz_526; similar chromatogram in higher mz_2138	1	True	null	null	null	null	null	null	null	999	False	False	False	False		False	False	null	null	null	null	null	null	null	null	13.99	nist_urine_neg_2_p1-a1_1_4096	136.99434:220 137.99769:0 139.00105:0		110	136	130	112	218	75	130.189682006836	48.2283146149302
1009	3.605	137.02386	-1	-1	Unknown	[M-H]-		0.833	True	null	null	null	null	null	null	null	999	False	False	False	False		False	False	null	null	null	null	null	null	null	null	30	nist_urine_neg_2_p1-a1_1_4096	137.02386:14695 138.02721:0 139.03057:0		43873	54414	45654	36749	44283	34851	43304.08203125	6995.22258597259
1010	3.605	137.02386	0.6592	144.8658	Unknown	[M-H]-		0.833	True	null	null	null	null	null	null	null	999	False	False	False	False		False	False	null	null	null	null	null	null	null	null	30	nist_urine_neg_2_p1-a1_1_4096	137.02571:26572 138.02906:0 139.03242:0	18.60483:61 24.71161:61 35.13436:61 44.10576:61 53.75694:61 72.9619:61 93.03477:816 132.43082:61	25172	26222	24810	25895	26493	27984	26096.1617838542	1121.29249873693
1011	3.686	137.02571	-1	-1	Unknown	[M-H]-	similar chromatogram in higher mz_1249; similar chromatogram in higher mz_409; similar chromatogram in higher mz_599	1	True	null	null	null	null	null	null	null	999	False	False	False	False		False	False	null	null	null	null	null	null	null	null	264.13	nist_urine_neg_4_p1-a1_1_4098	137.02571:65250 138.02906:0 139.03242:0		232600	224436	219797	230458	231753	227781	227804.2109375	4921.35981235979
1012	3.686	137.02571	0.659	144.8264	Unknown	[M-H]-	similar chromatogram in higher mz_1249; similar chromatogram in higher mz_409; similar chromatogram in higher mz_599	1	True	null	null	null	null	null	null	null	999	False	False	False	False		False	False	null	null	null	null	null	null	null	null	264.13	nist_urine_neg_4_p1-a1_1_4098	137.02571:29389 138.02906:0 139.03242:0	93.03477:191 93.03629:1069 94.27978:89	27989	28662	26722	28271	28778	28139	28093.6897786458	737.259231634197
1013	3.936	137.02571	-1	-1	Unknown	[M-H]-		1	True	null	null	null	null	null	null	null	999	False	False	False	False		False	False	null	null	null	null	null	null	null	null	86.26	nist_urine_neg_1_p1-a1_1_4095	137.02571:24996 138.02906:0 139.03242:0		122560	116671	107816	108129	110298	109759	112538.798177083	5865.05195828846
1014	3.936	137.02571	0.5465	120.1114	Unknown	[M-H]-		1	True	null	null	null	null	null	null	null	999	False	False	False	False		False	False	null	null	null	null	null	null	null	null	86.26	nist_urine_neg_1_p1-a1_1_4095	137.02571:1443 138.02906:0 139.03242:0	65.04071:422 93.03325:249 93.03477:2730 93.03629:940 93.03781:161 93.03933:121 93.2417:45 93.29651:50	1325	1272	1219	1062	1224	792	1148.92712402344	195.651200273762
1015	3.936	137.02571	0.6386	140.3489	Unknown	[M-H]-		1	True	null	null	null	null	null	null	null	999	False	False	False	False		False	False	null	null	null	null	null	null	null	null	86.26	nist_urine_neg_1_p1-a1_1_4095	137.02571:11753 138.02906:0 139.03242:0	93.03325:105 93.03629:894	10824	9935	10460	11185	9719	10508	10438.3302408854	544.509984488119
1016	2.405	137.02571	-1	-1	Unknown	[M-H]-		1	True	null	null	null	null	null	null	null	999	False	False	False	False		False	False	null	null	null	null	null	null	null	null	77.37	nist_urine_neg_6_p1-a1_1_4100	137.02571:30775 138.02906:0 139.03242:0		192946	179057	186696	3632	188743	210152	160204.269816081	77399.3057025426
1017	2.405	137.02571	0.5492	120.707	Unknown	[M-H]-		1	True	null	null	null	null	null	null	null	999	False	False	False	False		False	False	null	null	null	null	null	null	null	null	77.37	nist_urine_neg_6_p1-a1_1_4100	137.02571:4149 138.02906:0 139.03242:0	45.70735:96 50.68797:96 65.03944:1543 83.22584:96 93.03477:2511 93.03629:4404	2619	3043	3448	2667	533	1783	2348.89064534505	1047.07862429736
1018	2.405	137.02571	0.8539	187.6588	Unknown	[M-H]-		1	True	null	null	null	null	null	null	null	999	False	False	False	False		False	False	null	null	null	null	null	null	null	null	77.37	nist_urine_neg_6_p1-a1_1_4100	137.02571:12870 138.02906:0 139.03242:0	31.3685:164 93.7066:164 107.79633:164 122.75192:164 137.01279:164	11919	13074	10915	138	11439	12261	9957.62054697672	4866.36740920879
1019	2.405	137.02571	0.9167	201.4595	Unknown	[M-H]-		1	True	null	null	null	null	null	null	null	999	False	False	False	False		False	False	null	null	null	null	null	null	null	null	77.37	nist_urine_neg_6_p1-a1_1_4100	137.02756:1680 138.03091:0 139.03427:0		429	8	7	35	613	8	183.223817666372	268.329465622934
1020	3.506	137.02571	-1	-1	Unknown	[M-H]-	similar chromatogram in higher mz_2025; similar chromatogram in higher mz_3292; similar chromatogram in higher mz_3404; similar chromatogram in higher mz_3668; similar chromatogram in higher mz_3673; similar chromatogram in higher mz_3939; similar chromatogram in higher mz_3885	1	False	null	null	null	null	null	null	null	999	False	False	False	False		False	False	null	null	null	null	null	null	null	null	36.2	nist_urine_neg_5_p1-a1_1_4099	137.02571:11568 138.02906:0 139.03242:0		39727	38356	38168	41254	39789	38992	39381.078125	1137.15327635002
1021	3.506	137.02571	0.662	145.4932	Unknown	[M-H]-	similar chromatogram in higher mz_2025; similar chromatogram in higher mz_3292; similar chromatogram in higher mz_3404; similar chromatogram in higher mz_3668; similar chromatogram in higher mz_3673; similar chromatogram in higher mz_3939; similar chromatogram in higher mz_3885	1	False	null	null	null	null	null	null	null	999	False	False	False	False		False	False	null	null	null	null	null	null	null	null	36.2	nist_urine_neg_5_p1-a1_1_4099	137.02571:4107 138.02906:0 139.03242:0		2648	3118	3230	2534	3265	2782	2929.48665364583	314.807639561597
1022	3.506	137.02571	0.8014	176.1135	Unknown	[M-H]-	similar chromatogram in higher mz_2025; similar chromatogram in higher mz_3292; similar chromatogram in higher mz_3404; similar chromatogram in higher mz_3668; similar chromatogram in higher mz_3673; similar chromatogram in higher mz_3939; similar chromatogram in higher mz_3885	1	False	null	null	null	null	null	null	null	999	False	False	False	False		False	False	null	null	null	null	null	null	null	null	36.2	nist_urine_neg_5_p1-a1_1_4099	137.02571:911 138.02906:0 139.03242:0		1012	351	1066	664	1303	1374	961.519694010417	390.256600512266
1023	3.506	137.02571	0.9875	217.0152	Unknown	[M-H]-	similar chromatogram in higher mz_2025; similar chromatogram in higher mz_3292; similar chromatogram in higher mz_3404; similar chromatogram in higher mz_3668; similar chromatogram in higher mz_3673; similar chromatogram in higher mz_3939; similar chromatogram in higher mz_3885	1	False	null	null	null	null	null	null	null	999	False	False	False	False		False	False	null	null	null	null	null	null	null	null	36.2	nist_urine_neg_5_p1-a1_1_4099	137.02386:881 138.02721:0 139.03057:0		805	624	905	473	950	737	748.954106648763	178.689243538897
1024	3.506	137.02571	1.1282	247.934	Unknown	[M-H]-	similar chromatogram in higher mz_2025; similar chromatogram in higher mz_3292; similar chromatogram in higher mz_3404; similar chromatogram in higher mz_3668; similar chromatogram in higher mz_3673; similar chromatogram in higher mz_3939; similar chromatogram in higher mz_3885	1	False	null	null	null	null	null	null	null	999	False	False	False	False		False	False	null	null	null	null	null	null	null	null	36.2	nist_urine_neg_5_p1-a1_1_4099	137.02571:799 138.02906:0 139.03242:0		268	544	490	258	583	434	429.418431599935	138.519404661523
1025	5.913	137.02571	-1	-1	Unknown	[M-H]-	similar chromatogram in higher mz_2155; similar chromatogram in higher mz_709	1	False	null	null	null	null	null	null	null	999	False	False	False	False		False	False	null	null	null	null	null	null	null	null	26.22	nist_urine_neg_6_p1-a1_1_4100	137.02571:10559 138.02906:0 139.03242:0		28772	28783	28797	29520	27459	31051	29063.6813151042	1180.48815056303
1026	5.913	137.02571	0.7792	171.2437	Unknown	[M-H]-	similar chromatogram in higher mz_2155; similar chromatogram in higher mz_709	1	False	null	null	null	null	null	null	null	999	False	False	False	False		False	False	null	null	null	null	null	null	null	null	26.22	nist_urine_neg_6_p1-a1_1_4100	137.02571:3408 138.02906:0 139.03242:0		3089	3119	3055	3120	2959	3335	3112.9482014974	123.820897605681
1027	0.752	137.02571	-1	-1	Unknown	[M-H]-		1	True	null	null	null	null	null	null	null	999	False	False	False	False		False	False	null	null	null	null	null	null	null	null	20.67	nist_urine_neg_6_p1-a1_1_4100	137.02571:13091 138.02906:0 139.03242:0		32816	41642	25369	50875	50619	67968	44881.4371744792	15090.43119867
1028	0.752	137.02571	0.5478	120.3895	Unknown	[M-H]-		1	True	null	null	null	null	null	null	null	999	False	False	False	False		False	False	null	null	null	null	null	null	null	null	20.67	nist_urine_neg_6_p1-a1_1_4100	137.02571:4360 138.02906:0 139.03242:0	20.96854:310 42.70874:310 49.2227:310 72.50341:310 79.9549:4138 79.95913:5483 93.03325:966 132.67769:310	1590	3258	1608	1206	1978	1726	1894.26186116536	713.046540211964
1029	0.752	137.02571	0.5599	123.0492	Unknown	[M-H]-		1	True	null	null	null	null	null	null	null	999	False	False	False	False		False	False	null	null	null	null	null	null	null	null	20.67	nist_urine_neg_6_p1-a1_1_4100	137.02756:1380 138.03091:0 139.03427:0		531	88	353	191	400	471	338.729755401611	169.243770863118
1030	3.078	137.03494	-1	-1	Unknown	[M-H]-		0.667	True	null	null	null	null	null	null	null	999	False	False	False	False		False	False	null	null	null	null	null	null	null	null	11.25	nist_urine_neg_1_p1-a1_1_4095	137.03494:4509 138.03829:0 139.04165:0		30179	26163	21825	19978	30209	20300	24775.6233723958	4741.27158227007
1031	3.078	137.03494	0.5482	120.4683	Unknown	[M-H]-		0.667	True	null	null	null	null	null	null	null	999	False	False	False	False		False	False	null	null	null	null	null	null	null	null	11.25	nist_urine_neg_1_p1-a1_1_4095	137.03494:952 138.03829:0 139.04165:0	41.00443:128 91.02026:153 91.72555:46 92.02778:135 108.0207:125 119.0888:122 136.01624:132 136.01808:319 136.01991:160	910	661	325	245	771	118	505.092853546143	318.869670454479
1032	3.078	137.03494	0.7947	174.6452	Unknown	[M-H]-		0.667	True	null	null	null	null	null	null	null	999	False	False	False	False		False	False	null	null	null	null	null	null	null	null	11.25	nist_urine_neg_1_p1-a1_1_4095	137.03494:2348 138.03829:0 139.04165:0		2010	2247	1845	1635	2409	1802	1991.42018636068	291.505034556764
1033	0.372	137.06078	-1	-1	Unknown	[M-H]-		0.5	False	null	null	null	null	null	null	null	999	False	False	False	False		False	False	null	null	null	null	null	null	null	null	31.69	nist_urine_neg_1_p1-a1_1_4095	137.06078:12365 138.06413:0 139.06749:0		42446	31391	33177	24955	36886	23907	32126.9879557292	7067.77092409624
1034	0.372	137.06078	0.579	127.2473	Unknown	[M-H]-		0.5	False	null	null	null	null	null	null	null	999	False	False	False	False		False	False	null	null	null	null	null	null	null	null	31.69	nist_urine_neg_1_p1-a1_1_4095	137.06262:1782 138.06597:0 139.06933:0		1168	787	582	1019	716	359	771.907755533854	292.281860596635
1035	0.372	137.06078	0.6767	148.7031	Unknown	[M-H]-		0.5	False	null	null	null	null	null	null	null	999	False	False	False	False		False	False	null	null	null	null	null	null	null	null	31.69	nist_urine_neg_1_p1-a1_1_4095	137.06078:4807 138.06413:0 139.06749:0		3201	9571	2915	6102	2745	6358	5148.67545572917	2701.43334396098
1036	4.19	138.02409	-1	-1	Unknown	[M-H]-	similar chromatogram in higher mz_3048	1	True	null	null	null	null	null	null	null	999	False	False	False	False		False	False	null	null	null	null	null	null	null	null	20.59	nist_urine_neg_2_p1-a1_1_4096	138.02409:3516 139.02744:0 140.0308:0		12148	13528	10462	10826	12381	11740	11847.3211263021	1111.16298474732
1037	4.19	138.02409	0.5628	123.6081	Unknown	[M-H]-	similar chromatogram in higher mz_3048	1	True	null	null	null	null	null	null	null	999	False	False	False	False		False	False	null	null	null	null	null	null	null	null	20.59	nist_urine_neg_2_p1-a1_1_4096	138.02409:403 139.02744:0 140.0308:0	79.95631:418 79.95772:638 79.95913:116	332	315	308	273	314	379	320.180084228516	34.6938095652853
1038	4.19	138.02409	0.8504	186.7766	Unknown	[M-H]-	similar chromatogram in higher mz_3048	1	True	null	null	null	null	null	null	null	999	False	False	False	False		False	False	null	null	null	null	null	null	null	null	20.59	nist_urine_neg_2_p1-a1_1_4096	138.02409:255 139.02744:0 140.0308:0		163	57	57	142	145	124	114.524674097697	46.4332200459297
1039	4.19	138.02409	0.8712	191.336	Unknown	[M-H]-	similar chromatogram in higher mz_3048	1	True	null	null	null	null	null	null	null	999	False	False	False	False		False	False	null	null	null	null	null	null	null	null	20.59	nist_urine_neg_2_p1-a1_1_4096	138.02409:453 139.02744:0 140.0308:0		309	182	183	289	285	122	228.489537556966	75.9382757784595
1040	4.513	138.03149	-1	-1	Unknown	[M-H]-	similar chromatogram in higher mz_2657; similar chromatogram in higher mz_687; similar chromatogram in higher mz_1450; similar chromatogram in higher mz_1968; similar chromatogram in higher mz_2589; similar chromatogram in higher mz_2757; similar chromatogram in higher mz_3384	1	False	null	null	null	null	null	null	null	999	False	False	False	False		False	False	null	null	null	null	null	null	null	null	36.36	nist_urine_neg_4_p1-a1_1_4098	138.03149:5899 139.03484:0 140.0382:0		22834	20662	22158	23688	24914	22218	22745.7607421875	1453.49000977389
1041	4.513	138.03149	0.6143	134.9103	Unknown	[M-H]-	similar chromatogram in higher mz_2657; similar chromatogram in higher mz_687; similar chromatogram in higher mz_1450; similar chromatogram in higher mz_1968; similar chromatogram in higher mz_2589; similar chromatogram in higher mz_2757; similar chromatogram in higher mz_3384	1	False	null	null	null	null	null	null	null	999	False	False	False	False		False	False	null	null	null	null	null	null	null	null	36.36	nist_urine_neg_4_p1-a1_1_4098	138.03149:2415 139.03484:0 140.0382:0		2545	2290	2416	2635	2744	2453	2513.82885742188	162.534454419512
1042	0.699	138.05559	-1	-1	Unknown	[M-H]-		1	True	null	null	null	null	null	null	null	999	False	False	False	False		False	False	null	null	null	null	null	null	null	null	587.58	nist_urine_neg_4_p1-a1_1_4098	138.05559:87649 139.05894:0 140.0623:0		378438	365053	270467	392438	276683	380031	343851.598958333	55158.3732697565
1043	0.699	138.05559	0.5787	127.0904	Unknown	[M-H]-		1	True	null	null	null	null	null	null	null	999	False	False	False	False		False	False	null	null	null	null	null	null	null	null	587.58	nist_urine_neg_4_p1-a1_1_4098	138.05557:24713 139.05892:0 140.06228:0	69.03544:275 92.05047:335 93.03629:251 105.02029:251 106.03088:340 107.03979:165 122.02635:267 122.66111:31	18837	17009	15697	6088	17791	19055	15746.1827799479	4890.11026142823
1044	0.699	138.05559	0.6148	135.0266	Unknown	[M-H]-		1	True	null	null	null	null	null	null	null	999	False	False	False	False		False	False	null	null	null	null	null	null	null	null	587.58	nist_urine_neg_4_p1-a1_1_4098	138.05557:32860 139.05892:0 140.06228:0	108.04692:177	24859	24353	24885	26225	22953	23185	24409.986328125	1212.22782595024
1045	5.317	139.0038	-1	-1	Unknown	[M-H]-	similar chromatogram in higher mz_995; similar chromatogram in higher mz_1112	1	False	null	null	null	null	null	null	null	999	False	False	False	False		False	False	null	null	null	null	null	null	null	null	10.13	nist_urine_neg_3_p1-a1_1_4097	139.0038:2298 140.00715:0 141.01051:0		6297	6083	7109	6178	4381	4588	5772.67993164063	1064.26281863792
1046	5.317	139.0038	0.6451	141.592	Unknown	[M-H]-	similar chromatogram in higher mz_995; similar chromatogram in higher mz_1112	1	False	null	null	null	null	null	null	null	999	False	False	False	False		False	False	null	null	null	null	null	null	null	null	10.13	nist_urine_neg_3_p1-a1_1_4097	139.00194:783 140.00529:0 141.00865:0		618	529	746	612	268	237	501.65079498291	205.406033668401
1047	3.3	139.00752	-1	-1	Unknown	[M-H]-	similar chromatogram in higher mz_1590; similar chromatogram in higher mz_1356	1	True	null	null	null	null	null	null	null	999	False	False	False	False		False	False	null	null	null	null	null	null	null	null	48.66	nist_urine_neg_2_p1-a1_1_4096	139.00752:8348 140.01087:0 141.01423:0		23399	25857	22199	25884	25611	23158	24351.2272135417	1622.84995651786
1048	3.3	139.00752	0.5538	121.5527	Unknown	[M-H]-	similar chromatogram in higher mz_1590; similar chromatogram in higher mz_1356	1	True	null	null	null	null	null	null	null	999	False	False	False	False		False	False	null	null	null	null	null	null	null	null	48.66	nist_urine_neg_2_p1-a1_1_4096	139.00751:1027 140.01086:0 141.01422:0	63.96445:104 79.95631:934 79.95772:1451 80.19191:44 80.96461:124 80.96603:99	859	832	649	880	1007	909	856.056304931641	117.975529338583
1049	3.3	139.00752	0.8778	192.6746	Unknown	[M-H]-	similar chromatogram in higher mz_1590; similar chromatogram in higher mz_1356	1	True	null	null	null	null	null	null	null	999	False	False	False	False		False	False	null	null	null	null	null	null	null	null	48.66	nist_urine_neg_2_p1-a1_1_4096	139.00751:163 140.01086:0 141.01422:0		27	50	28	46	43	64	42.836464881897	14.0794918738607
1050	3.3	139.00752	0.9023	198.0632	Unknown	[M-H]-	similar chromatogram in higher mz_1590; similar chromatogram in higher mz_1356	1	True	null	null	null	null	null	null	null	999	False	False	False	False		False	False	null	null	null	null	null	null	null	null	48.66	nist_urine_neg_2_p1-a1_1_4096	139.00752:263 140.01087:0 141.01423:0		181	103	58	298	210	209	176.726434071859	85.3927552493341
1051	3.3	139.00752	0.9275	203.5891	Unknown	[M-H]-	similar chromatogram in higher mz_1590; similar chromatogram in higher mz_1356	1	True	null	null	null	null	null	null	null	999	False	False	False	False		False	False	null	null	null	null	null	null	null	null	48.66	nist_urine_neg_2_p1-a1_1_4096	139.00751:329 140.01086:0 141.01422:0		236	229	96	161	236	98	176.031580607096	67.3871341269567
1052	3.3	139.00752	0.9725	213.4664	Unknown	[M-H]-	similar chromatogram in higher mz_1590; similar chromatogram in higher mz_1356	1	True	null	null	null	null	null	null	null	999	False	False	False	False		False	False	null	null	null	null	null	null	null	null	48.66	nist_urine_neg_2_p1-a1_1_4096	139.00751:375 140.01086:0 141.01422:0		169	174	151	241	93	119	157.772659301758	50.9695284990243
1053	3.3	139.00752	0.9776	214.5926	Unknown	[M-H]-	similar chromatogram in higher mz_1590; similar chromatogram in higher mz_1356	1	True	null	null	null	null	null	null	null	999	False	False	False	False		False	False	null	null	null	null	null	null	null	null	48.66	nist_urine_neg_2_p1-a1_1_4096	139.00751:324 140.01086:0 141.01422:0		57	76	46	249	255	169	141.976496378581	95.706643591133
1054	1.897	139.00937	-1	-1	Unknown	[M-H]-		0.667	True	null	null	null	null	null	null	null	999	False	False	False	False		False	False	null	null	null	null	null	null	null	null	40.71	nist_urine_neg_1_p1-a1_1_4095	139.00937:11911 140.01272:0 141.01608:0		112206	89826	3004	7774	4381	58545	45955.9898681641	47965.4799397274
1055	1.897	139.00937	0.5232	114.8399	Unknown	[M-H]-		0.667	True	null	null	null	null	null	null	null	999	False	False	False	False		False	False	null	null	null	null	null	null	null	null	40.71	nist_urine_neg_1_p1-a1_1_4095	139.00937:1750 140.01272:0 141.01608:0	41.00443:285	1090	775	1.42859783172607	14	750	440	511.553690274556	441.640373012746
1056	1.897	139.00937	0.5501	120.7396	Unknown	[M-H]-		0.667	True	null	null	null	null	null	null	null	999	False	False	False	False		False	False	null	null	null	null	null	null	null	null	40.71	nist_urine_neg_1_p1-a1_1_4095	139.00937:5001 140.01272:0 141.01608:0	24.4069:46 48.6536:46 79.95631:1848 79.95772:4131 79.95913:1822 92.4184:46 94.9822:650 95.04059:193 95.75201:183 120.99926:365	4635	2745	96	10	77	3302	1810.93580993017	2013.06005327153
1057	1.897	139.00937	0.968	212.483	Unknown	[M-H]-		0.667	True	null	null	null	null	null	null	null	999	False	False	False	False		False	False	null	null	null	null	null	null	null	null	40.71	nist_urine_neg_1_p1-a1_1_4095	139.00751:1400 140.01086:0 141.01422:0		1067	864	86.4488952636719	86.4488952636719	1359	878	694.835388183594	567.159291544375
1058	4.627	139.02609	-1	-1	Unknown	[M-H]-		1	True	null	null	null	null	null	null	null	999	False	False	False	False		False	False	null	null	null	null	null	null	null	null	26.29	nist_urine_neg_5_p1-a1_1_4099	139.02609:4336 140.02944:0 141.0328:0		14338	28820	37343	33598	38809	37341	31708.2944335938	9247.05160072131
1059	4.627	139.02609	0.6096	133.8047	Unknown	[M-H]-		1	True	null	null	null	null	null	null	null	999	False	False	False	False		False	False	null	null	null	null	null	null	null	null	26.29	nist_urine_neg_5_p1-a1_1_4099	139.02795:2744 140.0313:0 141.03466:0	41.99874:333	2622	2734	2804	2579	3036	2961	2789.46374511719	182.234199906113
1060	6.078	139.03912	-1	-1	Unknown	[M-H]-		0.833	False	null	null	null	null	null	null	null	999	False	False	False	False		False	False	null	null	null	null	null	null	null	null	4.87	nist_urine_neg_1_p1-a1_1_4095	139.03912:1204 140.04247:0 141.04583:0		5606	3173	4802	4081	4157	5121	4489.97403971354	866.392486405301
1061	6.078	139.03912	0.712	156.2896	Unknown	[M-H]-		0.833	False	null	null	null	null	null	null	null	999	False	False	False	False		False	False	null	null	null	null	null	null	null	null	4.87	nist_urine_neg_1_p1-a1_1_4095	139.03912:248 140.04247:0 141.04583:0		145	27	111	135	66	52	89.4673840204875	48.0277576005
1062	0.556	139.04099	-1	-1	Unknown	[M-H]-		1	True	null	null	null	null	null	null	null	999	False	False	False	False		False	False	null	null	null	null	null	null	null	null	472.88	nist_urine_neg_3_p1-a1_1_4097	139.04099:89836 140.04434:0 141.0477:0		226084	237508	282987	275306	234686	216460	245505.174479167	27183.9012400097
[truncated: 12,388 more rows]
