# Supplementary material for: A mass spectrum-oriented computational method for ion mobility-resolved untargeted metabolomics
Source: Nat Commun. 2023 Mar 31;14:1813. doi: 10.1038/s41467-023-37539-0 (PMC10066191; doi:10.1038/s41467-023-37539-0)
Supplement: Supplementary file 5 — Supplementary Data 2 [file 41467_2023_37539_MOESM5_ESM.zip › 03_NIST_human_plasma_pos.txt]

																																				Class	1	1	1	1	1	1	NA	NA
																																				File type	Sample	Sample	Sample	Sample	Sample	Sample	NA	NA
																																				Injection order	1	2	3	4	5	6	NA	NA
																																				Batch ID	1	1	1	1	1	1	Average	Stdev
Alignment ID	Average Rt(min)	Average Mz	Average mobility	Average CCS	Metabolite name	Adduct type	Post curation result	Fill %	MS/MS assigned	Reference RT	Reference CCS	Reference m/z	Formula	Ontology	INCHIKEY	SMILES	Annotation tag (VS1.0)	RT matched	CCS matched	m/z matched	MS/MS matched	Comment	Manually modified for quantification	Manually modified for annotation	Isotope tracking parent ID	Isotope tracking weight number	Total score	RT similarity	CCS similarity	Dot product	Reverse dot product	Fragment presence %	S/N average	Spectrum reference file name	MS1 isotopic spectrum	MS/MS spectrum	02_nist_plasma_01_p1-a2_1_7263	02_nist_plasma_02_p1-a2_1_7264	02_nist_plasma_03_p1-a2_1_7265	02_nist_plasma_04_p1-a2_1_7266	02_nist_plasma_05_p1-a2_1_7267	02_nist_plasma_06_p1-a2_1_7268	1	1
0	0.68	20.21033	-1	-1	Unknown	[M+H]+	similar chromatogram in higher mz_129; similar chromatogram in higher mz_1532; similar chromatogram in higher mz_157; similar chromatogram in higher mz_3628; similar chromatogram in higher mz_1408; similar chromatogram in higher mz_3; similar chromatogram in higher mz_3727	0.5	False	null	null	null	null	null	null	null	999	False	False	False	False		False	False	null	null	null	null	null	null	null	null	14.13	02_nist_plasma_02_p1-a2_1_7264	20.21033:1180 21.21368:0 22.21704:0		2519	3870	1033	2320	1884	2905	2421.85404459635	956.044719152478
1	0.68	20.21033	1.0355	320.2943	Unknown	[M+H]+	similar chromatogram in higher mz_129; similar chromatogram in higher mz_1532; similar chromatogram in higher mz_157; similar chromatogram in higher mz_3628; similar chromatogram in higher mz_1408; similar chromatogram in higher mz_3; similar chromatogram in higher mz_3727	0.5	False	null	null	null	null	null	null	null	999	False	False	False	False		False	False	null	null	null	null	null	null	null	null	14.13	02_nist_plasma_02_p1-a2_1_7264	20.21318:413 21.21653:0 22.21989:0		41	86	0.692089509963989	8	7	116	42.8900582790375	48.0498961620627
2	0.671	20.89106	-1	-1	Unknown	[M+H]+		0.5	False	null	null	null	null	null	null	null	999	False	False	False	False		False	False	null	null	null	null	null	null	null	null	12.41	02_nist_plasma_01_p1-a2_1_7263	20.89106:1231 21.89441:0 22.89777:0		4094	398	2229	1169	1400	2318	1934.5262705485	1275.29707324265
3	0.671	20.89106	1.0122	310.106	Unknown	[M+H]+		0.5	False	null	null	null	null	null	null	null	999	False	False	False	False		False	False	null	null	null	null	null	null	null	null	12.41	02_nist_plasma_01_p1-a2_1_7263	20.90405:356 21.9074:0 22.91076:0		36	21	113	48	77	36	55.2392037709554	34.0608814252009
4	0.668	22.05834	-1	-1	Unknown	[M+H]+	similar chromatogram in higher mz_1355	0.5	False	null	null	null	null	null	null	null	999	False	False	False	False		False	False	null	null	null	null	null	null	null	null	6.91	02_nist_plasma_04_p1-a2_1_7266	22.05834:542 23.06169:0 24.06505:0		1165	2329	485	2138	1677	1116	1485.10587056478	694.812500474656
5	0.668	22.05834	1.0197	307.6328	Unknown	[M+H]+	similar chromatogram in higher mz_1355	0.5	False	null	null	null	null	null	null	null	999	False	False	False	False		False	False	null	null	null	null	null	null	null	null	6.91	02_nist_plasma_04_p1-a2_1_7266	22.07094:270 23.07429:0 24.07765:0		48	8	0.763633680343628	61	63	63	40.5820152759552	29.1334547900541
6	0.67	22.44974	-1	-1	Unknown	[M+H]+	similar chromatogram in higher mz_2399; similar chromatogram in higher mz_343	0.5	False	null	null	null	null	null	null	null	999	False	False	False	False		False	False	null	null	null	null	null	null	null	null	9.27	02_nist_plasma_06_p1-a2_1_7268	22.44974:692 23.45309:0 24.45645:0		1904	6	1276	850	908	1717	1110.12118164698	686.383272464734
7	0.67	22.44974	0.9988	299.8578	Unknown	[M+H]+	similar chromatogram in higher mz_2399; similar chromatogram in higher mz_343	0.5	False	null	null	null	null	null	null	null	999	False	False	False	False		False	False	null	null	null	null	null	null	null	null	9.27	02_nist_plasma_06_p1-a2_1_7268	22.44974:405 23.45309:0 24.45645:0		44	2.84120540618897	43	28	2.84120540618897	95	35.1607179641724	35.4257144744105
8	0.68	29.98052	-1	-1	Unknown	[M+H]+	similar chromatogram in higher mz_529; similar chromatogram in higher mz_2428; similar chromatogram in higher mz_1806; similar chromatogram in higher mz_2968	0.5	False	null	null	null	null	null	null	null	999	False	False	False	False		False	False	null	null	null	null	null	null	null	null	10.14	02_nist_plasma_03_p1-a2_1_7265	29.98052:662 30.98387:0 31.98723:0		1813	445	2032	1777	448	863	1229.93269856771	727.306977763768
9	0.68	29.98052	0.9595	267.2291	Unknown	[M+H]+	similar chromatogram in higher mz_529; similar chromatogram in higher mz_2428; similar chromatogram in higher mz_1806; similar chromatogram in higher mz_2968	0.5	False	null	null	null	null	null	null	null	999	False	False	False	False		False	False	null	null	null	null	null	null	null	null	10.14	02_nist_plasma_03_p1-a2_1_7265	29.98741:334 30.99076:0 31.99412:0		82	1.71107749938965	73	37	1.71107749938965	17	34.8056144714355	35.7512208168688
10	0.603	64.97565	-1	-1	Unknown	[M+H]+		1	False	null	null	null	null	null	null	null	999	False	False	False	False		False	False	null	null	null	null	null	null	null	null	20.96	02_nist_plasma_02_p1-a2_1_7264	64.97565:2128 65.979:0 66.98236:0		8241	9745	9997	5698	10251	8819	8791.80444335938	1694.87723934324
11	0.603	64.97565	0.7113	170.4044	Unknown	[M+H]+		1	False	null	null	null	null	null	null	null	999	False	False	False	False		False	False	null	null	null	null	null	null	null	null	20.96	02_nist_plasma_02_p1-a2_1_7264	64.97689:1137 65.98024:0 66.9836:0		665	513	588	708	614	552	606.485198974609	71.9402769378092
12	0.603	64.97565	0.7347	176.0082	Unknown	[M+H]+		1	False	null	null	null	null	null	null	null	999	False	False	False	False		False	False	null	null	null	null	null	null	null	null	20.96	02_nist_plasma_02_p1-a2_1_7264	64.97565:280 65.979:0 66.98236:0		11	78	144	48	42	8	55.0256745020548	50.6305903452321
13	10.154	64.97691	-1	-1	Unknown	[M+H]+	similar chromatogram in higher mz_800; similar chromatogram in higher mz_548; similar chromatogram in higher mz_4017	1	False	null	null	null	null	null	null	null	999	False	False	False	False		False	False	null	null	null	null	null	null	null	null	13.15	02_nist_plasma_01_p1-a2_1_7263	64.97691:1432 65.98026:0 66.98362:0		6153	6095	7014	6124	5947	5135	6078.01798502604	598.359230331873
14	10.154	64.97691	0.7125	170.6844	Unknown	[M+H]+	similar chromatogram in higher mz_800; similar chromatogram in higher mz_548; similar chromatogram in higher mz_4017	1	False	null	null	null	null	null	null	null	999	False	False	False	False		False	False	null	null	null	null	null	null	null	null	13.15	02_nist_plasma_01_p1-a2_1_7263	64.97568:493 65.97903:0 66.98239:0		215	612	350	225	252	231	314.204177856445	153.900386684217
15	10.154	64.97691	0.7307	175.0478	Unknown	[M+H]+	similar chromatogram in higher mz_800; similar chromatogram in higher mz_548; similar chromatogram in higher mz_4017	1	False	null	null	null	null	null	null	null	999	False	False	False	False		False	False	null	null	null	null	null	null	null	null	13.15	02_nist_plasma_01_p1-a2_1_7263	64.97442:323 65.97777:0 66.98113:0		8	110	83	126	84	57	78.0092004934947	41.9422568563329
16	8.738	71.08447	-1	-1	Unknown	[M+H]+	similar chromatogram in higher mz_1726; similar chromatogram in higher mz_184; similar chromatogram in higher mz_871; similar chromatogram in higher mz_1849; similar chromatogram in higher mz_2330; similar chromatogram in higher mz_2245; similar chromatogram in higher mz_754; similar chromatogram in higher mz_69; similar chromatogram in higher mz_259	1	False	null	null	null	null	null	null	null	999	False	False	False	False		False	False	null	null	null	null	null	null	null	null	15.5	02_nist_plasma_02_p1-a2_1_7264	71.08447:1414 72.08782:0 73.09118:0		3079	4143	4333	3472	4064	3811	3816.91577148438	468.448792553555
17	8.738	71.08447	1.0335	244.3597	Unknown	[M+H]+	similar chromatogram in higher mz_1726; similar chromatogram in higher mz_184; similar chromatogram in higher mz_871; similar chromatogram in higher mz_1849; similar chromatogram in higher mz_2330; similar chromatogram in higher mz_2245; similar chromatogram in higher mz_754; similar chromatogram in higher mz_69; similar chromatogram in higher mz_259	1	False	null	null	null	null	null	null	null	999	False	False	False	False		False	False	null	null	null	null	null	null	null	null	15.5	02_nist_plasma_02_p1-a2_1_7264	71.08449:421 72.08784:0 73.0912:0		167	404	291	270	396	337	310.975741068522	88.7668526714794
18	10.259	71.95148	-1	-1	Unknown	[M+H]+		0.833	False	null	null	null	null	null	null	null	999	False	False	False	False		False	False	null	null	null	null	null	null	null	null	5.9	02_nist_plasma_03_p1-a2_1_7265	71.95148:1210 72.95483:0 73.95819:0		5955	5967	7495	4907	4750	2035	5184.85172526042	1829.14008167662
19	10.259	71.95148	0.5846	137.9787	Unknown	[M+H]+		0.833	False	null	null	null	null	null	null	null	999	False	False	False	False		False	False	null	null	null	null	null	null	null	null	5.9	02_nist_plasma_03_p1-a2_1_7265	71.95149:306 72.95484:0 73.9582:0		124	103	115	131	103	27	100.504446665446	37.5970812353377
20	2.729	72.07996	-1	-1	Unknown	[M+H]+	similar chromatogram in higher mz_457	0.667	False	null	null	null	null	null	null	null	999	False	False	False	False		False	False	null	null	null	null	null	null	null	null	6.58	02_nist_plasma_03_p1-a2_1_7265	72.07996:471 73.08331:0 74.08667:0		914	1399	1535	1213	941	1367	1228.26138305664	254.627328733944
21	2.729	72.07996	0.7682	181.2822	Unknown	[M+H]+	similar chromatogram in higher mz_457	0.667	False	null	null	null	null	null	null	null	999	False	False	False	False		False	False	null	null	null	null	null	null	null	null	6.58	02_nist_plasma_03_p1-a2_1_7265	72.07996:256 73.08331:0 74.08667:0		96	81	126	115	67	84	94.7179234822591	22.2589605614156
22	10.297	72.93549	-1	-1	Unknown	[M+H]+		0.833	True	null	null	null	null	null	null	null	999	False	False	False	False		False	False	null	null	null	null	null	null	null	null	27.56	02_nist_plasma_05_p1-a2_1_7267	72.93549:2853 73.93884:0 74.9422:0		12206	6884	17463	13128	13449	10246	12229.5546875	3526.76823018766
23	10.297	72.93549	0.5045	118.8471	Unknown	[M+H]+		0.833	True	null	null	null	null	null	null	null	999	False	False	False	False		False	False	null	null	null	null	null	null	null	null	27.56	02_nist_plasma_05_p1-a2_1_7267	72.93678:227 73.94013:0 74.94349:0	55.934:297	133	16	120	107	130	150	109.395198186239	47.8051552381482
24	10.297	72.93549	0.538	126.7499	Unknown	[M+H]+		0.833	True	null	null	null	null	null	null	null	999	False	False	False	False		False	False	null	null	null	null	null	null	null	null	27.56	02_nist_plasma_05_p1-a2_1_7267	72.93549:274 73.93884:0 74.9422:0		93	79	93	132	118	99	102.231266021729	19.2678625726819
25	10.297	72.93549	0.5609	132.1394	Unknown	[M+H]+		0.833	True	null	null	null	null	null	null	null	999	False	False	False	False		False	False	null	null	null	null	null	null	null	null	27.56	02_nist_plasma_05_p1-a2_1_7267	72.93678:818 73.94013:0 74.94349:0	55.93282:94 55.934:104 72.93543:172	837	351	1235	1380	823	691	886.196741739909	373.357223610316
26	10.297	72.93549	0.5773	136.0057	Unknown	[M+H]+		0.833	True	null	null	null	null	null	null	null	999	False	False	False	False		False	False	null	null	null	null	null	null	null	null	27.56	02_nist_plasma_05_p1-a2_1_7267	72.93685:484 73.9402:0 74.94356:0		348	134	219	273	263	414	275.291333516439	97.8972649906778
27	10.297	72.93549	0.6018	141.7756	Unknown	[M+H]+		0.833	True	null	null	null	null	null	null	null	999	False	False	False	False		False	False	null	null	null	null	null	null	null	null	27.56	02_nist_plasma_05_p1-a2_1_7267	72.93683:501 73.94018:0 74.94354:0		82	106	231	109	317	960	300.837195078532	335.38151558681
28	10.297	72.93549	0.6279	147.9307	Unknown	[M+H]+		0.833	True	null	null	null	null	null	null	null	999	False	False	False	False		False	False	null	null	null	null	null	null	null	null	27.56	02_nist_plasma_05_p1-a2_1_7267	72.93685:305 73.9402:0 74.94356:0		110	227	139	465	142	139	203.58562596639	134.043679606933
29	1.921	77.03793	-1	-1	Unknown	[M+H]+	similar chromatogram in higher mz_1043	0.5	False	null	null	null	null	null	null	null	999	False	False	False	False		False	False	null	null	null	null	null	null	null	null	15.33	02_nist_plasma_03_p1-a2_1_7265	77.03793:1281 78.04128:0 79.04464:0		1489	8126	5351	8307	8637	8945	6809.11311848958	2908.96084781718
30	1.921	77.03793	0.4998	116.872	Unknown	[M+H]+	similar chromatogram in higher mz_1043	0.5	False	null	null	null	null	null	null	null	999	False	False	False	False		False	False	null	null	null	null	null	null	null	null	15.33	02_nist_plasma_03_p1-a2_1_7265	77.03793:514 78.04128:0 79.04464:0		300	203	379	379	248	644	358.869023640951	156.376938319206
31	1.921	77.03793	0.5766	134.8389	Unknown	[M+H]+	similar chromatogram in higher mz_1043	0.5	False	null	null	null	null	null	null	null	999	False	False	False	False		False	False	null	null	null	null	null	null	null	null	15.33	02_nist_plasma_03_p1-a2_1_7265	77.03793:442 78.04128:0 79.04464:0		729	741	357	343	443	960	595.212738037109	251.369244392648
32	1.886	77.03796	-1	-1	Unknown	[M+H]+	similar chromatogram in higher mz_1569; similar chromatogram in higher mz_923; similar chromatogram in higher mz_1720; similar chromatogram in higher mz_30; similar chromatogram in higher mz_257; similar chromatogram in higher mz_359; similar chromatogram in higher mz_429; similar chromatogram in higher mz_453; similar chromatogram in higher mz_771; similar chromatogram in higher mz_929; similar …	0.5	False	null	null	null	null	null	null	null	999	False	False	False	False		False	False	null	null	null	null	null	null	null	null	15.6	02_nist_plasma_06_p1-a2_1_7268	77.03796:1332 78.04131:0 79.04467:0		7628	8126	3971	8307	8637	8945	7602.43395996094	1834.57731261174
33	1.886	77.03796	0.4998	116.872	Unknown	[M+H]+	similar chromatogram in higher mz_1569; similar chromatogram in higher mz_923; similar chromatogram in higher mz_1720; similar chromatogram in higher mz_30; similar chromatogram in higher mz_257; similar chromatogram in higher mz_359; similar chromatogram in higher mz_429; similar chromatogram in higher mz_453; similar chromatogram in higher mz_771; similar chromatogram in higher mz_929; similar …	0.5	False	null	null	null	null	null	null	null	999	False	False	False	False		False	False	null	null	null	null	null	null	null	null	15.6	02_nist_plasma_06_p1-a2_1_7268	77.03796:555 78.04131:0 79.04467:0		303	154	457	342	84	294	272.305402119954	133.810427718719
34	1.886	77.03796	0.5756	134.6017	Unknown	[M+H]+	similar chromatogram in higher mz_1569; similar chromatogram in higher mz_923; similar chromatogram in higher mz_1720; similar chromatogram in higher mz_30; similar chromatogram in higher mz_257; similar chromatogram in higher mz_359; similar chromatogram in higher mz_429; similar chromatogram in higher mz_453; similar chromatogram in higher mz_771; similar chromatogram in higher mz_929; similar …	0.5	False	null	null	null	null	null	null	null	999	False	False	False	False		False	False	null	null	null	null	null	null	null	null	15.6	02_nist_plasma_06_p1-a2_1_7268	77.03796:547 78.04131:0 79.04467:0		237	263	774	874	888	384	569.922472635905	308.295060443044
35	2.94	77.03935	-1	-1	Unknown	[M+H]+	similar chromatogram in higher mz_638; similar chromatogram in higher mz_1502; similar chromatogram in higher mz_2000	0.5	False	null	null	null	null	null	null	null	999	False	False	False	False		False	False	null	null	null	null	null	null	null	null	6.85	02_nist_plasma_06_p1-a2_1_7268	77.03935:565 78.0427:0 79.04606:0		2031	2266	1965	2491	2191	2108	2175.30973307292	188.511065322847
36	2.94	77.03935	0.5551	129.8128	Unknown	[M+H]+	similar chromatogram in higher mz_638; similar chromatogram in higher mz_1502; similar chromatogram in higher mz_2000	0.5	False	null	null	null	null	null	null	null	999	False	False	False	False		False	False	null	null	null	null	null	null	null	null	6.85	02_nist_plasma_06_p1-a2_1_7268	77.03657:257 78.03992:0 79.04328:0		76	384	576	130	415	63	273.976685841878	213.212577167412
37	0.665	80.94728	-1	-1	Unknown	[M+H]+		1	True	null	null	null	null	null	null	null	999	False	False	False	False		False	False	null	null	null	null	null	null	null	null	543.17	02_nist_plasma_06_p1-a2_1_7268	80.94728:73657 81.95063:0 82.95399:0		289900	258638	255861	244761	283014	278257	268405.143229167	17800.6113721552
38	0.665	80.94728	0.7068	164.2125	Unknown	[M+H]+		1	True	null	null	null	null	null	null	null	999	False	False	False	False		False	False	null	null	null	null	null	null	null	null	543.17	02_nist_plasma_06_p1-a2_1_7268	80.94728:2285 81.95063:0 82.95399:0		3169	954	603	276	1374	750	1187.96142069499	1037.35998047869
39	0.665	80.94728	0.7217	167.6705	Unknown	[M+H]+		1	True	null	null	null	null	null	null	null	999	False	False	False	False		False	False	null	null	null	null	null	null	null	null	543.17	02_nist_plasma_06_p1-a2_1_7268	80.94719:4124 81.95054:0 82.9539:0	24.75332:85 31.00651:85 36.80195:85 47.41718:85 61.73193:85 70.7537:85 73.21586:85 77.91944:85	4619	4276	5650	5227	3861	4179	4635.28755696615	680.643047701741
40	0.665	80.94728	0.7546	175.3084	Unknown	[M+H]+		1	True	null	null	null	null	null	null	null	999	False	False	False	False		False	False	null	null	null	null	null	null	null	null	543.17	02_nist_plasma_06_p1-a2_1_7268	80.94719:7646 81.95054:0 82.9539:0	20.95022:85 21.77549:85 24.18219:85 27.35798:85 34.18626:85 38.14595:85 43.69095:85 54.25521:85	8159	3136	4504	6316	7039	7721	6145.80163574219	1955.0052655763
41	0.665	80.94728	0.7737	179.7577	Unknown	[M+H]+		1	True	null	null	null	null	null	null	null	999	False	False	False	False		False	False	null	null	null	null	null	null	null	null	543.17	02_nist_plasma_06_p1-a2_1_7268	80.94719:4976 81.95054:0 82.9539:0		3658	4168	4112	3979	3303	3796	3836.17911783854	323.776646535407
42	0.665	80.94728	0.8005	185.975	Unknown	[M+H]+		1	True	null	null	null	null	null	null	null	999	False	False	False	False		False	False	null	null	null	null	null	null	null	null	543.17	02_nist_plasma_06_p1-a2_1_7268	80.94719:5141 81.95054:0 82.9539:0		3523	3854	1994	3672	4456	3429	3487.94354248047	817.43699667391
43	0.665	80.94728	0.8197	190.446	Unknown	[M+H]+		1	True	null	null	null	null	null	null	null	999	False	False	False	False		False	False	null	null	null	null	null	null	null	null	543.17	02_nist_plasma_06_p1-a2_1_7268	80.94725:2596 81.9506:0 82.95396:0		2072	2073	1471	1492	1420	2042	1761.81962076823	330.18242009787
44	0.665	80.94728	0.8285	192.4866	Unknown	[M+H]+		1	True	null	null	null	null	null	null	null	999	False	False	False	False		False	False	null	null	null	null	null	null	null	null	543.17	02_nist_plasma_06_p1-a2_1_7268	80.94728:2738 81.95063:0 82.95399:0		1346	776	1921	1053	2739	752	1431.03434244792	773.392428179889
45	0.665	80.94728	0.8409	195.3715	Unknown	[M+H]+		1	True	null	null	null	null	null	null	null	999	False	False	False	False		False	False	null	null	null	null	null	null	null	null	543.17	02_nist_plasma_06_p1-a2_1_7268	80.94719:2691 81.95054:0 82.9539:0		1443	1140	459	632	568	976	869.764185587565	381.798216341071
46	0.665	82.94459	-1	-1	Unknown	[M+H]+		1	False	null	null	null	null	null	null	null	999	False	False	False	False		False	False	null	null	null	null	null	null	null	null	116.47	02_nist_plasma_01_p1-a2_1_7263	82.94459:27499 83.94794:0 84.9513:0		105466	99038	91704	95049	90579	102110	97324.359375	5905.76943849769
47	0.665	82.94459	0.7041	163.0838	Unknown	[M+H]+		1	False	null	null	null	null	null	null	null	999	False	False	False	False		False	False	null	null	null	null	null	null	null	null	116.47	02_nist_plasma_01_p1-a2_1_7263	82.94467:968 83.94802:0 84.95138:0		509	412	397	614	209	299	406.522567749023	144.362332584661
48	0.665	82.94459	0.7217	167.1506	Unknown	[M+H]+		1	False	null	null	null	null	null	null	null	999	False	False	False	False		False	False	null	null	null	null	null	null	null	null	116.47	02_nist_plasma_01_p1-a2_1_7263	82.94468:2918 83.94803:0 84.95139:0		1386	2005	1193	1035	1252	2023	1482.50842285156	426.888289210094
49	0.665	82.94459	0.7531	174.4174	Unknown	[M+H]+		1	False	null	null	null	null	null	null	null	999	False	False	False	False		False	False	null	null	null	null	null	null	null	null	116.47	02_nist_plasma_01_p1-a2_1_7263	82.94459:3349 83.94794:0 84.9513:0		3452	2398	991	1367	1464	3309	2163.42514038086	1051.06339389667
50	0.665	82.94459	0.7757	179.6628	Unknown	[M+H]+		1	False	null	null	null	null	null	null	null	999	False	False	False	False		False	False	null	null	null	null	null	null	null	null	116.47	02_nist_plasma_01_p1-a2_1_7263	82.94467:2088 83.94802:0 84.95138:0		779	1069	303	1515	829	984	913.069259643555	397.254498051341
51	0.665	82.94459	0.8011	185.5522	Unknown	[M+H]+		1	False	null	null	null	null	null	null	null	999	False	False	False	False		False	False	null	null	null	null	null	null	null	null	116.47	02_nist_plasma_01_p1-a2_1_7263	82.94468:1838 83.94803:0 84.95139:0		1223	753	853	361	1575	1410	1028.96998087565	454.710168650581
52	0.665	82.94459	0.8197	189.8557	Unknown	[M+H]+		1	False	null	null	null	null	null	null	null	999	False	False	False	False		False	False	null	null	null	null	null	null	null	null	116.47	02_nist_plasma_01_p1-a2_1_7263	82.94459:1460 83.94794:0 84.9513:0		573	295	157	275	223	1045	428.152046203613	334.155916488338
53	0.665	82.94459	0.8278	191.7364	Unknown	[M+H]+		1	False	null	null	null	null	null	null	null	999	False	False	False	False		False	False	null	null	null	null	null	null	null	null	116.47	02_nist_plasma_01_p1-a2_1_7263	82.94467:1587 83.94802:0 84.95138:0		501	471	1033	1112	427	385	654.917271931966	326.859401905872
54	0.665	82.94459	0.8404	194.6508	Unknown	[M+H]+		1	False	null	null	null	null	null	null	null	999	False	False	False	False		False	False	null	null	null	null	null	null	null	null	116.47	02_nist_plasma_01_p1-a2_1_7263	82.94468:1165 83.94803:0 84.95139:0		636	348	153	533	188	594	408.615577697754	209.086107373739
55	10.25	83.02082	-1	-1	Unknown	[M+H]+		1	False	null	null	null	null	null	null	null	999	False	False	False	False		False	False	null	null	null	null	null	null	null	null	40.21	02_nist_plasma_03_p1-a2_1_7265	83.02082:12103 84.02417:0 85.02753:0		63770	64077	97126	67058	82543	110567	80856.95703125	19566.0460393993
56	10.25	83.02082	0.7036	162.9483	Unknown	[M+H]+		1	False	null	null	null	null	null	null	null	999	False	False	False	False		False	False	null	null	null	null	null	null	null	null	40.21	02_nist_plasma_03_p1-a2_1_7265	83.02083:417 84.02418:0 85.02754:0		158	98	115	212	178	135	149.175987243652	42.1362398765027
57	10.25	83.02082	0.7195	166.6281	Unknown	[M+H]+		1	False	null	null	null	null	null	null	null	999	False	False	False	False		False	False	null	null	null	null	null	null	null	null	40.21	02_nist_plasma_03_p1-a2_1_7265	83.02082:529 84.02417:0 85.02753:0		130	109	355	106	109	103	152.085311889648	100.088055026679
58	10.25	83.02082	0.7336	169.8774	Unknown	[M+H]+		1	False	null	null	null	null	null	null	null	999	False	False	False	False		False	False	null	null	null	null	null	null	null	null	40.21	02_nist_plasma_03_p1-a2_1_7265	83.02083:658 84.02418:0 85.02754:0		197	203	428	456	303	212	299.992451985677	117.144474508809
59	10.25	83.02082	0.7524	174.2428	Unknown	[M+H]+		1	False	null	null	null	null	null	null	null	999	False	False	False	False		False	False	null	null	null	null	null	null	null	null	40.21	02_nist_plasma_03_p1-a2_1_7265	83.02082:1265 84.02417:0 85.02753:0		629	437	1239	402	420	376	583.749303181966	333.25959144034
60	10.25	83.02082	0.7694	178.1775	Unknown	[M+H]+		1	False	null	null	null	null	null	null	null	999	False	False	False	False		False	False	null	null	null	null	null	null	null	null	40.21	02_nist_plasma_03_p1-a2_1_7265	83.02083:995 84.02418:0 85.02754:0		630	582	181	491	852	937	612.283098856608	270.158731204631
61	10.25	83.02082	0.7804	180.7206	Unknown	[M+H]+		1	False	null	null	null	null	null	null	null	999	False	False	False	False		False	False	null	null	null	null	null	null	null	null	40.21	02_nist_plasma_03_p1-a2_1_7265	83.02076:1162 84.02411:0 85.02747:0		518	871	916	866	315	379	644.020482381185	271.581127888768
62	10.25	83.02082	0.7955	184.2232	Unknown	[M+H]+		1	False	null	null	null	null	null	null	null	999	False	False	False	False		False	False	null	null	null	null	null	null	null	null	40.21	02_nist_plasma_03_p1-a2_1_7265	83.02083:1403 84.02418:0 85.02754:0		363	1010	407	347	578	961	611.160792032878	302.064619332155
63	10.25	83.02082	0.8048	186.3763	Unknown	[M+H]+		1	False	null	null	null	null	null	null	null	999	False	False	False	False		False	False	null	null	null	null	null	null	null	null	40.21	02_nist_plasma_03_p1-a2_1_7265	83.02079:1665 84.02414:0 85.0275:0		843	1181	1516	464	656	483	857.058186848958	417.942983826828
64	10.25	83.02082	0.8315	192.558	Unknown	[M+H]+		1	False	null	null	null	null	null	null	null	999	False	False	False	False		False	False	null	null	null	null	null	null	null	null	40.21	02_nist_plasma_03_p1-a2_1_7265	83.02079:1323 84.02414:0 85.0275:0		1324	1087	376	563	647	1011	834.776835123698	361.66002768157
65	10.25	83.02082	0.85	196.8502	Unknown	[M+H]+		1	False	null	null	null	null	null	null	null	999	False	False	False	False		False	False	null	null	null	null	null	null	null	null	40.21	02_nist_plasma_03_p1-a2_1_7265	83.02082:951 84.02417:0 85.02753:0		808	385	487	400	200	343	437.277069091797	204.526561882266
66	10.25	83.02082	0.8659	200.5243	Unknown	[M+H]+		1	False	null	null	null	null	null	null	null	999	False	False	False	False		False	False	null	null	null	null	null	null	null	null	40.21	02_nist_plasma_03_p1-a2_1_7265	83.02076:543 84.02411:0 85.02747:0		263	409	722	659	531	173	459.191474914551	217.83135842436
67	10.25	83.02082	0.8847	204.8809	Unknown	[M+H]+		1	False	null	null	null	null	null	null	null	999	False	False	False	False		False	False	null	null	null	null	null	null	null	null	40.21	02_nist_plasma_03_p1-a2_1_7265	83.02076:536 84.02411:0 85.02747:0		418	493	203	347	218	261	323.256797790527	116.60392815167
68	10.25	83.02082	0.9023	208.9635	Unknown	[M+H]+		1	False	null	null	null	null	null	null	null	999	False	False	False	False		False	False	null	null	null	null	null	null	null	null	40.21	02_nist_plasma_03_p1-a2_1_7265	83.02083:596 84.02418:0 85.02754:0		153	207	199	372	160	280	228.546592712402	83.8525387957343
69	10.25	83.02082	0.9291	215.1724	Unknown	[M+H]+		1	False	null	null	null	null	null	null	null	999	False	False	False	False		False	False	null	null	null	null	null	null	null	null	40.21	02_nist_plasma_03_p1-a2_1_7265	83.02082:376 84.02417:0 85.02753:0		99	254	184	101	86	160	147.298828125	65.0540748124237
70	0.744	85.02744	-1	-1	Unknown	[M+H]+	similar chromatogram in higher mz_2456	1	False	null	null	null	null	null	null	null	999	False	False	False	False		False	False	null	null	null	null	null	null	null	null	36.59	02_nist_plasma_02_p1-a2_1_7264	85.02744:3875 86.03079:0 87.03415:0		14019	14099	13118	14555	12879	15193	13977.263671875	868.576341545831
71	0.744	85.02744	0.6787	156.6997	Unknown	[M+H]+	similar chromatogram in higher mz_2456	1	False	null	null	null	null	null	null	null	999	False	False	False	False		False	False	null	null	null	null	null	null	null	null	36.59	02_nist_plasma_02_p1-a2_1_7264	85.0274:1324 86.03075:0 87.03411:0		1284	1105	1165	1176	998	1266	1165.5920308431	105.697899161713
72	0.744	85.02744	0.7078	163.4287	Unknown	[M+H]+	similar chromatogram in higher mz_2456	1	False	null	null	null	null	null	null	null	999	False	False	False	False		False	False	null	null	null	null	null	null	null	null	36.59	02_nist_plasma_02_p1-a2_1_7264	85.02749:256 86.03084:0 87.0342:0		60	83	41	467	144	117	152.241959253947	158.899561357418
73	3.17	86.09542	-1	-1	Unknown	[M+H]+		0.833	False	null	null	null	null	null	null	null	999	False	False	False	False		False	False	null	null	null	null	null	null	null	null	8.4	02_nist_plasma_06_p1-a2_1_7268	86.09542:1052 87.09877:0 88.10213:0		2939	5099	2935	3576	4155	3768	3745.63614908854	816.802090001723
74	3.17	86.09542	0.798	183.9657	Unknown	[M+H]+		0.833	False	null	null	null	null	null	null	null	999	False	False	False	False		False	False	null	null	null	null	null	null	null	null	8.4	02_nist_plasma_06_p1-a2_1_7268	86.09688:581 87.10023:0 88.10359:0		317	352	370	496	386	371	382.13840230306	60.4765235056892
75	1.637	86.09679	-1	-1	Unknown	[M+H]+		0.5	False	null	null	null	null	null	null	null	999	False	False	False	False		False	False	null	null	null	null	null	null	null	null	5.55	02_nist_plasma_01_p1-a2_1_7263	86.09679:666 87.10014:0 88.1035:0		2247	1409	1659	1449	1869	1283	1652.69915771484	357.269314027687
76	1.637	86.09679	0.7582	174.8005	Unknown	[M+H]+		0.5	False	null	null	null	null	null	null	null	999	False	False	False	False		False	False	null	null	null	null	null	null	null	null	5.55	02_nist_plasma_01_p1-a2_1_7263	86.09679:276 87.10014:0 88.1035:0		171	101	52	67	93	41	87.5071086883545	46.9531727489352
77	0.776	87.9743	-1	-1	Unknown	[M+H]+		0.833	False	null	null	null	null	null	null	null	999	False	False	False	False		False	False	null	null	null	null	null	null	null	null	7.7	02_nist_plasma_01_p1-a2_1_7263	87.9743:956 88.97765:0 89.98101:0		3627	3475	3656	4074	3623	3391	3640.91284179688	235.808315039978
78	0.776	87.9743	0.7947	182.719	Unknown	[M+H]+		0.833	False	null	null	null	null	null	null	null	999	False	False	False	False		False	False	null	null	null	null	null	null	null	null	7.7	02_nist_plasma_01_p1-a2_1_7263	87.97585:263 88.9792:0 89.98256:0		187	196	214	92	128	43	143.370731989543	67.0752011803199
79	7.087	88.07501	-1	-1	Unknown	[M+H]+	similar chromatogram in higher mz_3649; similar chromatogram in higher mz_571	0.833	False	null	null	null	null	null	null	null	999	False	False	False	False		False	False	null	null	null	null	null	null	null	null	4.69	02_nist_plasma_03_p1-a2_1_7265	88.07501:611 89.07836:0 90.08172:0		1652	1549	2162	2093	1635	1726	1803.12310791016	258.707447189176
80	7.087	88.07501	0.895	205.7644	Unknown	[M+H]+	similar chromatogram in higher mz_3649; similar chromatogram in higher mz_571	0.833	False	null	null	null	null	null	null	null	999	False	False	False	False		False	False	null	null	null	null	null	null	null	null	4.69	02_nist_plasma_03_p1-a2_1_7265	88.07503:243 89.07838:0 90.08174:0		765	79	217	107	162	142	245.486358642578	258.90466871248
81	8.532	88.11195	-1	-1	Unknown	[M+H]+		0.833	True	null	null	null	null	null	null	null	999	False	False	False	False		False	False	null	null	null	null	null	null	null	null	29.95	02_nist_plasma_01_p1-a2_1_7263	88.11195:10485 89.1153:0 90.11866:0		74000	39695	47798	45223	37177	35659	46591.8138020833	14214.4608375099
82	8.532	88.11195	0.8146	187.2632	Unknown	[M+H]+		0.833	True	null	null	null	null	null	null	null	999	False	False	False	False		False	False	null	null	null	null	null	null	null	null	29.95	02_nist_plasma_01_p1-a2_1_7263	88.11202:374 89.11537:0 90.11873:0		174	52	145	205	46	121	123.848342895508	64.2978835342553
83	8.532	88.11195	0.8317	191.1875	Unknown	[M+H]+		0.833	True	null	null	null	null	null	null	null	999	False	False	False	False		False	False	null	null	null	null	null	null	null	null	29.95	02_nist_plasma_01_p1-a2_1_7263	88.11202:502 89.11537:0 90.11873:0	41.31078:70 73.53342:70 81.13895:70	213	298	240	287	210	84	221.984032948812	76.9835788638775
84	8.532	88.11195	0.8784	201.941	Unknown	[M+H]+		0.833	True	null	null	null	null	null	null	null	999	False	False	False	False		False	False	null	null	null	null	null	null	null	null	29.95	02_nist_plasma_01_p1-a2_1_7263	88.11195:1489 89.1153:0 90.11866:0		981	880	1094	581	768	827	855.214314778646	177.236250852503
85	8.532	88.11195	0.9226	212.087	Unknown	[M+H]+		0.833	True	null	null	null	null	null	null	null	999	False	False	False	False		False	False	null	null	null	null	null	null	null	null	29.95	02_nist_plasma_01_p1-a2_1_7263	88.11195:909 89.1153:0 90.11866:0		872	158	344	220	314	431	389.880686442057	254.750653534655
86	8.532	88.11195	0.9408	216.2786	Unknown	[M+H]+		0.833	True	null	null	null	null	null	null	null	999	False	False	False	False		False	False	null	null	null	null	null	null	null	null	29.95	02_nist_plasma_01_p1-a2_1_7263	88.11203:1035 89.11538:0 90.11874:0		353	1144	573	521	452	1053	682.708658854167	331.628102582598
87	8.532	88.11195	0.9485	218.0513	Unknown	[M+H]+		0.833	True	null	null	null	null	null	null	null	999	False	False	False	False		False	False	null	null	null	null	null	null	null	null	29.95	02_nist_plasma_01_p1-a2_1_7263	88.11203:828 89.11538:0 90.11874:0		475	1144	342	199	484	1295	656.370933532715	450.9203676161
88	8.532	88.11195	1.1266	259.0028	Unknown	[M+H]+		0.833	True	null	null	null	null	null	null	null	999	False	False	False	False		False	False	null	null	null	null	null	null	null	null	29.95	02_nist_plasma_01_p1-a2_1_7263	88.11195:1179 89.1153:0 90.11866:0		1741	629	1288	599	829	773	976.319244384766	449.085764225225
89	8.532	88.11195	1.147	263.6809	Unknown	[M+H]+		0.833	True	null	null	null	null	null	null	null	999	False	False	False	False		False	False	null	null	null	null	null	null	null	null	29.95	02_nist_plasma_01_p1-a2_1_7263	88.11195:520 89.1153:0 90.11866:0		378	141	340	290	505	93	291.223644256592	153.227427619209
90	10.103	88.11196	-1	-1	Unknown	[M+H]+		1	False	null	null	null	null	null	null	null	999	False	False	False	False		False	False	null	null	null	null	null	null	null	null	64.6	02_nist_plasma_01_p1-a2_1_7263	88.11196:8050 89.11531:0 90.11867:0		46030	41156	34922	40443	37491	37739	39630.033203125	3853.90962120294
91	10.103	88.11196	0.5757	132.358	Unknown	[M+H]+		1	False	null	null	null	null	null	null	null	999	False	False	False	False		False	False	null	null	null	null	null	null	null	null	64.6	02_nist_plasma_01_p1-a2_1_7263	88.11203:392 89.11538:0 90.11874:0		174	168	126	200	199	175	173.799991607666	26.9104341934745
92	10.103	88.11196	0.874	200.9171	Unknown	[M+H]+		1	False	null	null	null	null	null	null	null	999	False	False	False	False		False	False	null	null	null	null	null	null	null	null	64.6	02_nist_plasma_01_p1-a2_1_7263	88.11196:723 89.11531:0 90.11867:0		594	502	339	748	616	432	538.642771402995	145.061586053942
93	10.103	88.11196	0.9311	214.0515	Unknown	[M+H]+		1	False	null	null	null	null	null	null	null	999	False	False	False	False		False	False	null	null	null	null	null	null	null	null	64.6	02_nist_plasma_01_p1-a2_1_7263	88.11202:427 89.11537:0 90.11873:0		267	212	318	124	323	228	245.317006429036	74.8822058168796
94	10.103	88.11196	0.9467	217.6366	Unknown	[M+H]+		1	False	null	null	null	null	null	null	null	999	False	False	False	False		False	False	null	null	null	null	null	null	null	null	64.6	02_nist_plasma_01_p1-a2_1_7263	88.11204:534 89.11539:0 90.11875:0		470	305	444	406	136	318	346.651222229004	122.714694341553
95	10.103	88.11196	1.0647	244.7719	Unknown	[M+H]+		1	False	null	null	null	null	null	null	null	999	False	False	False	False		False	False	null	null	null	null	null	null	null	null	64.6	02_nist_plasma_01_p1-a2_1_7263	88.11199:218 89.11534:0 90.1187:0		172	177	92	74	139	87	123.460023244222	45.2730987916194
96	10.103	88.11196	1.1082	254.7636	Unknown	[M+H]+		1	False	null	null	null	null	null	null	null	999	False	False	False	False		False	False	null	null	null	null	null	null	null	null	64.6	02_nist_plasma_01_p1-a2_1_7263	88.11196:458 89.11531:0 90.11867:0		292	404	352	245	432	363	348.073232014974	69.4233041763836
97	10.103	88.11196	1.1265	258.9656	Unknown	[M+H]+		1	False	null	null	null	null	null	null	null	999	False	False	False	False		False	False	null	null	null	null	null	null	null	null	64.6	02_nist_plasma_01_p1-a2_1_7263	88.11196:303 89.11531:0 90.11867:0		101	54	46	103	29	87	70.0468692779541	31.1085526872884
98	10.103	88.11196	1.2442	286.0335	Unknown	[M+H]+		1	False	null	null	null	null	null	null	null	999	False	False	False	False		False	False	null	null	null	null	null	null	null	null	64.6	02_nist_plasma_01_p1-a2_1_7263	88.11199:206 89.11534:0 90.1187:0		94	151	79	47	94	40	84.1047554016113	40.2430421091387
99	9.34	88.11196	-1	-1	Unknown	[M+H]+		0.833	False	null	null	null	null	null	null	null	999	False	False	False	False		False	False	null	null	null	null	null	null	null	null	34.13	02_nist_plasma_01_p1-a2_1_7263	88.11196:7213 89.11531:0 90.11867:0		53828	75771	78634	18454	75533	78368	63431.3763020833	23950.4331310486
100	9.34	88.11196	0.8736	200.8411	Unknown	[M+H]+		0.833	False	null	null	null	null	null	null	null	999	False	False	False	False		False	False	null	null	null	null	null	null	null	null	34.13	02_nist_plasma_01_p1-a2_1_7263	88.11196:1243 89.11531:0 90.11867:0		971	1305	593	324	549	519	710.196619669596	359.631581588331
101	9.34	88.11196	0.9456	217.3725	Unknown	[M+H]+		0.833	False	null	null	null	null	null	null	null	999	False	False	False	False		False	False	null	null	null	null	null	null	null	null	34.13	02_nist_plasma_01_p1-a2_1_7263	88.11196:813 89.11531:0 90.11867:0		998	337	847	412	437	296	554.466379801432	293.455896440297
102	9.34	88.11196	1.0636	244.5105	Unknown	[M+H]+		0.833	False	null	null	null	null	null	null	null	999	False	False	False	False		False	False	null	null	null	null	null	null	null	null	34.13	02_nist_plasma_01_p1-a2_1_7263	88.11196:1239 89.11531:0 90.11867:0		935	1282	1507	778	1385	1383	1211.60372924805	288.490708071975
103	8.739	88.11203	-1	-1	Unknown	[M+H]+	similar chromatogram in higher mz_52; similar chromatogram in higher mz_69; similar chromatogram in higher mz_71; similar chromatogram in higher mz_259; similar chromatogram in higher mz_754; similar chromatogram in higher mz_871; similar chromatogram in higher mz_1726; similar chromatogram in higher mz_1849; similar chromatogram in higher mz_2245; similar chromatogram in higher mz_2330	1	False	null	null	null	null	null	null	null	999	False	False	False	False		False	False	null	null	null	null	null	null	null	null	180.61	02_nist_plasma_04_p1-a2_1_7266	88.11203:26935 89.11538:0 90.11874:0		100483	101721	103625	107556	102102	97324	102135.194010417	3395.7560923606
104	8.739	88.11203	1.114	256.103	Unknown	[M+H]+	similar chromatogram in higher mz_52; similar chromatogram in higher mz_69; similar chromatogram in higher mz_71; similar chromatogram in higher mz_259; similar chromatogram in higher mz_754; similar chromatogram in higher mz_871; similar chromatogram in higher mz_1726; similar chromatogram in higher mz_1849; similar chromatogram in higher mz_2245; similar chromatogram in higher mz_2330	1	False	null	null	null	null	null	null	null	999	False	False	False	False		False	False	null	null	null	null	null	null	null	null	180.61	02_nist_plasma_04_p1-a2_1_7266	88.11195:6034 89.1153:0 90.11866:0		6365	6525	6601	7019	6771	6768	6674.80460611979	228.162891267229
105	2.942	89.03826	-1	-1	Unknown	[M+H]+	similar chromatogram in higher mz_75; similar chromatogram in higher mz_3289; similar chromatogram in higher mz_833	1	True	null	null	null	null	null	null	null	999	False	False	False	False		False	False	null	null	null	null	null	null	null	null	47.78	02_nist_plasma_03_p1-a2_1_7265	89.03826:5829 90.04161:0 91.04497:0		17158	18938	18347	17293	16761	17690	17698.1393229167	811.498807056715
106	2.942	89.03826	0.4722	108.4171	Unknown	[M+H]+	similar chromatogram in higher mz_75; similar chromatogram in higher mz_3289; similar chromatogram in higher mz_833	1	True	null	null	null	null	null	null	null	999	False	False	False	False		False	False	null	null	null	null	null	null	null	null	47.78	02_nist_plasma_03_p1-a2_1_7265	89.0368:253 90.04015:0 91.04351:0	63.02252:165 89.03531:110 89.0368:72	145	344	110	138	169	201	184.524906158447	83.8276335870103
107	2.942	89.03826	0.5119	117.5248	Unknown	[M+H]+	similar chromatogram in higher mz_75; similar chromatogram in higher mz_3289; similar chromatogram in higher mz_833	1	True	null	null	null	null	null	null	null	999	False	False	False	False		False	False	null	null	null	null	null	null	null	null	47.78	02_nist_plasma_03_p1-a2_1_7265	89.03828:650 90.04163:0 91.04499:0		666	124	201	376	158	167	282.021553039551	208.011384671498
108	2.942	89.03826	0.5317	122.0871	Unknown	[M+H]+	similar chromatogram in higher mz_75; similar chromatogram in higher mz_3289; similar chromatogram in higher mz_833	1	True	null	null	null	null	null	null	null	999	False	False	False	False		False	False	null	null	null	null	null	null	null	null	47.78	02_nist_plasma_03_p1-a2_1_7265	89.03828:981 90.04163:0 91.04499:0	39.02187:129 59.99827:129 62.01486:151 63.02251:85 89.03828:110	956	396	368	785	993	366	643.877212524414	301.529756767788
109	2.942	89.03826	0.5744	131.8888	Unknown	[M+H]+	similar chromatogram in higher mz_75; similar chromatogram in higher mz_3289; similar chromatogram in higher mz_833	1	True	null	null	null	null	null	null	null	999	False	False	False	False		False	False	null	null	null	null	null	null	null	null	47.78	02_nist_plasma_03_p1-a2_1_7265	89.03824:312 90.04159:0 91.04495:0		35	125	59	65	8	79	61.7996388276418	39.8954650600876
110	2.854	89.0591	-1	-1	Unknown	[M+H]+		1	False	null	null	null	null	null	null	null	999	False	False	False	False		False	False	null	null	null	null	null	null	null	null	23.06	02_nist_plasma_03_p1-a2_1_7265	89.0591:2842 90.06245:0 91.06581:0		8754	9209	10150	8826	8606	9532	9179.48942057292	583.354246628352
111	2.854	89.0591	0.7076	162.471	Unknown	[M+H]+		1	False	null	null	null	null	null	null	null	999	False	False	False	False		False	False	null	null	null	null	null	null	null	null	23.06	02_nist_plasma_03_p1-a2_1_7265	89.05907:839 90.06242:0 91.06578:0		829	885	925	825	832	834	854.992919921875	40.7624952379596
112	1.267	91.05416	-1	-1	Unknown	[M+H]+		1	True	null	null	null	null	null	null	null	999	False	False	False	False		False	False	null	null	null	null	null	null	null	null	25.49	02_nist_plasma_01_p1-a2_1_7263	91.05416:3548 92.05751:0 93.06087:0		18172	21751	18601	19493	17648	25264	20154.85546875	2888.90370894644
113	1.267	91.05416	0.4739	108.52	Unknown	[M+H]+		1	True	null	null	null	null	null	null	null	999	False	False	False	False		False	False	null	null	null	null	null	null	null	null	25.49	02_nist_plasma_01_p1-a2_1_7263	91.05416:645 92.05751:0 93.06087:0	51.02171:129 65.03794:222 91.05416:81	712	554	439	647	623	578	592.153676350911	93.0339200988642
114	1.267	91.05416	0.5365	122.8511	Unknown	[M+H]+		1	True	null	null	null	null	null	null	null	999	False	False	False	False		False	False	null	null	null	null	null	null	null	null	25.49	02_nist_plasma_01_p1-a2_1_7263	91.0527:479 92.05605:0 93.05941:0	37.00318:102 39.02086:144 65.03797:198	282	372	276	323	531	306	348.470626831055	95.9642654719214
115	1.267	91.05416	0.5695	130.4003	Unknown	[M+H]+		1	True	null	null	null	null	null	null	null	999	False	False	False	False		False	False	null	null	null	null	null	null	null	null	25.49	02_nist_plasma_01_p1-a2_1_7263	91.05425:328 92.0576:0 93.06096:0		133	224	130	67	244	105	150.48447672526	69.2092512815263
116	1.267	91.05416	0.6061	138.8025	Unknown	[M+H]+		1	True	null	null	null	null	null	null	null	999	False	False	False	False		False	False	null	null	null	null	null	null	null	null	25.49	02_nist_plasma_01_p1-a2_1_7263	91.05423:499 92.05758:0 93.06094:0		399	277	479	67	361	425	334.676843007406	147.629488120286
117	3.564	91.05417	-1	-1	Unknown	[M+H]+	similar chromatogram in higher mz_936; similar chromatogram in higher mz_777; similar chromatogram in higher mz_110; similar chromatogram in higher mz_1520; similar chromatogram in higher mz_1101; similar chromatogram in higher mz_1729; similar chromatogram in higher mz_676; similar chromatogram in higher mz_736; similar chromatogram in higher mz_109; similar chromatogram in higher mz_668; simila…	1	False	null	null	null	null	null	null	null	999	False	False	False	False		False	False	null	null	null	null	null	null	null	null	7.32	02_nist_plasma_01_p1-a2_1_7263	91.05417:1238 92.05752:0 93.06088:0		5173	3114	3690	3828	4791	4277	4145.50036621094	756.615817357434
118	3.564	91.05417	0.5886	134.7902	Unknown	[M+H]+	similar chromatogram in higher mz_936; similar chromatogram in higher mz_777; similar chromatogram in higher mz_110; similar chromatogram in higher mz_1520; similar chromatogram in higher mz_1101; similar chromatogram in higher mz_1729; similar chromatogram in higher mz_676; similar chromatogram in higher mz_736; similar chromatogram in higher mz_109; similar chromatogram in higher mz_668; simila…	1	False	null	null	null	null	null	null	null	999	False	False	False	False		False	False	null	null	null	null	null	null	null	null	7.32	02_nist_plasma_01_p1-a2_1_7263	91.05425:210 92.0576:0 93.06096:0		135	43	64	19	132	42	72.3193346659342	49.2840553771623
119	3.564	91.05417	0.6078	139.1733	Unknown	[M+H]+	similar chromatogram in higher mz_936; similar chromatogram in higher mz_777; similar chromatogram in higher mz_110; similar chromatogram in higher mz_1520; similar chromatogram in higher mz_1101; similar chromatogram in higher mz_1729; similar chromatogram in higher mz_676; similar chromatogram in higher mz_736; similar chromatogram in higher mz_109; similar chromatogram in higher mz_668; simila…	1	False	null	null	null	null	null	null	null	999	False	False	False	False		False	False	null	null	null	null	null	null	null	null	7.32	02_nist_plasma_01_p1-a2_1_7263	91.05417:323 92.05752:0 93.06088:0		221	80	116	129	213	199	159.599885304769	58.7459028779722
120	1.918	91.0542	-1	-1	Unknown	[M+H]+	similar chromatogram in higher mz_875; similar chromatogram in higher mz_1675; similar chromatogram in higher mz_1091	0.5	False	null	null	null	null	null	null	null	999	False	False	False	False		False	False	null	null	null	null	null	null	null	null	6.87	02_nist_plasma_02_p1-a2_1_7264	91.0542:1086 92.05755:0 93.06091:0		5919	6861	3658	6867	8828	5967	6350.0517985026	1687.99525599264
121	1.918	91.0542	0.5775	132.2361	Unknown	[M+H]+	similar chromatogram in higher mz_875; similar chromatogram in higher mz_1675; similar chromatogram in higher mz_1091	0.5	False	null	null	null	null	null	null	null	999	False	False	False	False		False	False	null	null	null	null	null	null	null	null	6.87	02_nist_plasma_02_p1-a2_1_7264	91.05426:243 92.05761:0 93.06097:0		294	147	143	367	405	178	255.556716918945	115.448025092609
122	2.946	91.05421	-1	-1	Unknown	[M+H]+	similar chromatogram in higher mz_360; similar chromatogram in higher mz_165; similar chromatogram in higher mz_436; similar chromatogram in higher mz_175; similar chromatogram in higher mz_83; similar chromatogram in higher mz_271; similar chromatogram in higher mz_538; similar chromatogram in higher mz_1056; similar chromatogram in higher mz_81; similar chromatogram in higher mz_164; similar ch…	1	True	null	null	null	null	null	null	null	999	False	False	False	False		False	False	null	null	null	null	null	null	null	null	49.43	02_nist_plasma_02_p1-a2_1_7264	91.05421:7448 92.05756:0 93.06092:0		24365	27231	24144	25445	23474	23234	24648.8815104167	1484.57809487905
123	2.946	91.05421	0.4765	109.1056	Unknown	[M+H]+	similar chromatogram in higher mz_360; similar chromatogram in higher mz_165; similar chromatogram in higher mz_436; similar chromatogram in higher mz_175; similar chromatogram in higher mz_83; similar chromatogram in higher mz_271; similar chromatogram in higher mz_538; similar chromatogram in higher mz_1056; similar chromatogram in higher mz_81; similar chromatogram in higher mz_164; similar ch…	1	True	null	null	null	null	null	null	null	999	False	False	False	False		False	False	null	null	null	null	null	null	null	null	49.43	02_nist_plasma_02_p1-a2_1_7264	91.05416:678 92.05751:0 93.06087:0	62.02101:158 65.03794:99	535	290	388	617	484	433	458.021809895833	114.678946896071
124	2.946	91.05421	0.5055	115.7646	Unknown	[M+H]+	similar chromatogram in higher mz_360; similar chromatogram in higher mz_165; similar chromatogram in higher mz_436; similar chromatogram in higher mz_175; similar chromatogram in higher mz_83; similar chromatogram in higher mz_271; similar chromatogram in higher mz_538; similar chromatogram in higher mz_1056; similar chromatogram in higher mz_81; similar chromatogram in higher mz_164; similar ch…	1	True	null	null	null	null	null	null	null	999	False	False	False	False		False	False	null	null	null	null	null	null	null	null	49.43	02_nist_plasma_02_p1-a2_1_7264	91.05425:396 92.0576:0 93.06096:0		141	200	434	140	110	46	178.56981531779	134.817851607396
125	2.946	91.05421	0.5216	119.4306	Unknown	[M+H]+	similar chromatogram in higher mz_360; similar chromatogram in higher mz_165; similar chromatogram in higher mz_436; similar chromatogram in higher mz_175; similar chromatogram in higher mz_83; similar chromatogram in higher mz_271; similar chromatogram in higher mz_538; similar chromatogram in higher mz_1056; similar chromatogram in higher mz_81; similar chromatogram in higher mz_164; similar ch…	1	True	null	null	null	null	null	null	null	999	False	False	False	False		False	False	null	null	null	null	null	null	null	null	49.43	02_nist_plasma_02_p1-a2_1_7264	91.05416:239 92.05751:0 93.06087:0	90.89921:77	122	97	65	36	187	145	108.779969533285	54.54343235409
126	2.946	91.05421	0.5468	125.2197	Unknown	[M+H]+	similar chromatogram in higher mz_360; similar chromatogram in higher mz_165; similar chromatogram in higher mz_436; similar chromatogram in higher mz_175; similar chromatogram in higher mz_83; similar chromatogram in higher mz_271; similar chromatogram in higher mz_538; similar chromatogram in higher mz_1056; similar chromatogram in higher mz_81; similar chromatogram in higher mz_164; similar ch…	1	True	null	null	null	null	null	null	null	999	False	False	False	False		False	False	null	null	null	null	null	null	null	null	49.43	02_nist_plasma_02_p1-a2_1_7264	91.05421:1204 92.05756:0 93.06092:0	62.01359:192 65.03797:525 65.03924:257	874	1066	1314	1277	1116	1392	1173.19434611003	191.2097782246
127	2.946	91.05421	0.5989	137.1487	Unknown	[M+H]+	similar chromatogram in higher mz_360; similar chromatogram in higher mz_165; similar chromatogram in higher mz_436; similar chromatogram in higher mz_175; similar chromatogram in higher mz_83; similar chromatogram in higher mz_271; similar chromatogram in higher mz_538; similar chromatogram in higher mz_1056; similar chromatogram in higher mz_81; similar chromatogram in higher mz_164; similar ch…	1	True	null	null	null	null	null	null	null	999	False	False	False	False		False	False	null	null	null	null	null	null	null	null	49.43	02_nist_plasma_02_p1-a2_1_7264	91.05416:426 92.05751:0 93.06087:0		241	151	190	152	715	334	297.123677571615	216.018566187179
128	1.883	91.05425	-1	-1	Unknown	[M+H]+	similar chromatogram in higher mz_771; similar chromatogram in higher mz_359; similar chromatogram in higher mz_1941; similar chromatogram in higher mz_1758; similar chromatogram in higher mz_2031; similar chromatogram in higher mz_335	0.5	False	null	null	null	null	null	null	null	999	False	False	False	False		False	False	null	null	null	null	null	null	null	null	7.36	02_nist_plasma_05_p1-a2_1_7267	91.05425:1110 92.0576:0 93.06096:0		5919	6861	3186	6867	8828	5967	6271.3545328776	1842.5170977404
129	1.883	91.05425	0.4747	108.6996	Unknown	[M+H]+	similar chromatogram in higher mz_771; similar chromatogram in higher mz_359; similar chromatogram in higher mz_1941; similar chromatogram in higher mz_1758; similar chromatogram in higher mz_2031; similar chromatogram in higher mz_335	0.5	False	null	null	null	null	null	null	null	999	False	False	False	False		False	False	null	null	null	null	null	null	null	null	7.36	02_nist_plasma_05_p1-a2_1_7267	91.05266:165 92.05601:0 93.05937:0		112	180	136	190	254	92	160.965714772542	59.559555178032
130	1.883	91.05425	0.5761	131.9263	Unknown	[M+H]+	similar chromatogram in higher mz_771; similar chromatogram in higher mz_359; similar chromatogram in higher mz_1941; similar chromatogram in higher mz_1758; similar chromatogram in higher mz_2031; similar chromatogram in higher mz_335	0.5	False	null	null	null	null	null	null	null	999	False	False	False	False		False	False	null	null	null	null	null	null	null	null	7.36	02_nist_plasma_05_p1-a2_1_7267	91.05266:265 92.05601:0 93.05937:0		189	235	392	241	238	359	275.492998758952	80.3528993978959
131	1.91	93.06996	-1	-1	Unknown	[M+H]+		0.5	False	null	null	null	null	null	null	null	999	False	False	False	False		False	False	null	null	null	null	null	null	null	null	5.4	02_nist_plasma_04_p1-a2_1_7266	93.06996:550 94.07331:0 95.07667:0		1711	2125	1203	3051	2316	1108	1918.98415120443	734.237829573751
132	1.91	93.06996	0.5749	131.3194	Unknown	[M+H]+		0.5	False	null	null	null	null	null	null	null	999	False	False	False	False		False	False	null	null	null	null	null	null	null	null	5.4	02_nist_plasma_04_p1-a2_1_7266	93.06996:246 94.07331:0 95.07667:0		65	122	113	142	152	91	113.922541300456	32.3502508263695
133	1.821	94.06314	-1	-1	Unknown	[M+H]+	similar chromatogram in higher mz_374; similar chromatogram in higher mz_174	0.5	False	null	null	null	null	null	null	null	999	False	False	False	False		False	False	null	null	null	null	null	null	null	null	5.46	02_nist_plasma_04_p1-a2_1_7266	94.06314:548 95.06649:0 96.06985:0		2667	2720	4197	3416	2315	1984	2882.92923990885	801.817431019827
134	1.821	94.06314	0.7065	161.1664	Unknown	[M+H]+	similar chromatogram in higher mz_374; similar chromatogram in higher mz_174	0.5	False	null	null	null	null	null	null	null	999	False	False	False	False		False	False	null	null	null	null	null	null	null	null	5.46	02_nist_plasma_04_p1-a2_1_7266	94.06314:272 95.06649:0 96.06985:0		83	104	24	118	118	84	88.4904387791951	35.3962767141425
135	6.456	95.0493	-1	-1	Unknown	[M+H]+	similar chromatogram in higher mz_262; similar chromatogram in higher mz_388; similar chromatogram in higher mz_188; similar chromatogram in higher mz_1889	1	False	null	null	null	null	null	null	null	999	False	False	False	False		False	False	null	null	null	null	null	null	null	null	21.19	02_nist_plasma_04_p1-a2_1_7266	95.0493:3024 96.05265:0 97.05601:0		8020	8308	8407	9865	8691	9333	8770.41072591146	697.099866942981
136	6.456	95.0493	0.631	143.7664	Unknown	[M+H]+	similar chromatogram in higher mz_262; similar chromatogram in higher mz_388; similar chromatogram in higher mz_188; similar chromatogram in higher mz_1889	1	False	null	null	null	null	null	null	null	999	False	False	False	False		False	False	null	null	null	null	null	null	null	null	21.19	02_nist_plasma_04_p1-a2_1_7266	95.04768:585 96.05103:0 97.05439:0		591	626	667	1009	607	717	702.765096028646	156.98185578475
137	6.456	95.0493	0.6706	152.8043	Unknown	[M+H]+	similar chromatogram in higher mz_262; similar chromatogram in higher mz_388; similar chromatogram in higher mz_188; similar chromatogram in higher mz_1889	1	False	null	null	null	null	null	null	null	999	False	False	False	False		False	False	null	null	null	null	null	null	null	null	21.19	02_nist_plasma_04_p1-a2_1_7266	95.04768:206 96.05103:0 97.05439:0		130	101	473	134	113	157	184.521195729574	142.481753921234
138	1.273	95.04931	-1	-1	Unknown	[M+H]+		0.5	False	null	null	null	null	null	null	null	999	False	False	False	False		False	False	null	null	null	null	null	null	null	null	5.58	02_nist_plasma_06_p1-a2_1_7268	95.04931:748 96.05266:0 97.05602:0		2170	2239	3039	2920	2389	3513	2711.63745117188	531.770140963907
139	1.273	95.04931	0.5615	127.9377	Unknown	[M+H]+		0.5	False	null	null	null	null	null	null	null	999	False	False	False	False		False	False	null	null	null	null	null	null	null	null	5.58	02_nist_plasma_06_p1-a2_1_7268	95.04931:265 96.05266:0 97.05602:0		39	196	89	178	142	151	132.549986521403	58.347398983836
140	5.376	95.08622	-1	-1	Unknown	[M+H]+	similar chromatogram in higher mz_1005	0.5	False	null	null	null	null	null	null	null	999	False	False	False	False		False	False	null	null	null	null	null	null	null	null	5.74	02_nist_plasma_06_p1-a2_1_7268	95.08622:821 96.08957:0 97.09293:0		3139	2216	2929	2813	3531	2816	2907.60864257813	433.224363206817
141	5.376	95.08622	0.7942	180.9476	Unknown	[M+H]+	similar chromatogram in higher mz_1005	0.5	False	null	null	null	null	null	null	null	999	False	False	False	False		False	False	null	null	null	null	null	null	null	null	5.74	02_nist_plasma_06_p1-a2_1_7268	95.08466:239 96.08801:0 97.09137:0		56	58	115	56	85	123	82.3493684132894	30.5222078927331
142	2.95	96.00506	-1	-1	Unknown	[M+H]+		0.5	False	null	null	null	null	null	null	null	999	False	False	False	False		False	False	null	null	null	null	null	null	null	null	5.29	02_nist_plasma_06_p1-a2_1_7268	96.00506:576 97.00841:0 98.01177:0		1102	1853	1848	1700	1435	2035	1662.06292724609	339.801401745548
143	2.95	96.00506	0.7011	159.5731	Unknown	[M+H]+		0.5	False	null	null	null	null	null	null	null	999	False	False	False	False		False	False	null	null	null	null	null	null	null	null	5.29	02_nist_plasma_06_p1-a2_1_7268	96.00506:291 97.00841:0 98.01177:0		45	195	147	154	103	205	141.721431732178	59.8420921944717
144	0.696	96.07925	-1	-1	Unknown	[M+H]+		1	False	null	null	null	null	null	null	null	999	False	False	False	False		False	False	null	null	null	null	null	null	null	null	53.98	02_nist_plasma_05_p1-a2_1_7267	96.07925:5468 97.0826:0 98.08596:0		14714	11529	11229	12695	14175	12144	12747.6085611979	1418.56297974351
145	0.696	96.07925	0.5266	119.8529	Unknown	[M+H]+		1	False	null	null	null	null	null	null	null	999	False	False	False	False		False	False	null	null	null	null	null	null	null	null	53.98	02_nist_plasma_05_p1-a2_1_7267	96.07764:311 97.08099:0 98.08435:0		2.95161285400391	76	2.95161285400391	51	47	30	33.9533030192057	30.2034928374815
146	0.696	96.07925	0.5564	126.6252	Unknown	[M+H]+		1	False	null	null	null	null	null	null	null	999	False	False	False	False		False	False	null	null	null	null	null	null	null	null	53.98	02_nist_plasma_05_p1-a2_1_7267	96.07769:356 97.08104:0 98.0844:0		96	72	49	163	4	36	70.1767045259476	55.4875577803621
147	0.696	96.07925	0.5729	130.3808	Unknown	[M+H]+		1	False	null	null	null	null	null	null	null	999	False	False	False	False		False	False	null	null	null	null	null	null	null	null	53.98	02_nist_plasma_05_p1-a2_1_7267	96.0776:316 97.08095:0 98.08431:0		101	87	47	4.03401756286621	122	40	66.2948970794678	45.2432013453715
148	0.696	96.07925	0.6104	138.913	Unknown	[M+H]+		1	False	null	null	null	null	null	null	null	999	False	False	False	False		False	False	null	null	null	null	null	null	null	null	53.98	02_nist_plasma_05_p1-a2_1_7267	96.0776:1826 97.08095:0 98.08431:0		1371	603	990	1093	1244	1172	1078.88278198242	266.907459151385
149	0.664	96.92049	-1	-1	Unknown	[M+H]+		1	False	null	null	null	null	null	null	null	999	False	False	False	False		False	False	null	null	null	null	null	null	null	null	262.51	02_nist_plasma_02_p1-a2_1_7264	96.92049:28971 97.92384:0 98.9272:0		82342	99049	77056	69326	85836	79900	82251.37109375	9946.19472505489
150	0.664	96.92049	0.7214	164.0037	Unknown	[M+H]+		1	False	null	null	null	null	null	null	null	999	False	False	False	False		False	False	null	null	null	null	null	null	null	null	262.51	02_nist_plasma_02_p1-a2_1_7264	96.92049:1817 97.92384:0 98.9272:0		262	1121	348	280	113	465	431.438687642415	356.764716942374
151	0.664	96.92049	0.7369	167.5347	Unknown	[M+H]+		1	False	null	null	null	null	null	null	null	999	False	False	False	False		False	False	null	null	null	null	null	null	null	null	262.51	02_nist_plasma_02_p1-a2_1_7264	96.92052:1442 97.92387:0 98.92723:0		328	297	549	506	594	402	446.077646891276	121.73295501972
152	0.664	96.92049	0.7682	174.6588	Unknown	[M+H]+		1	False	null	null	null	null	null	null	null	999	False	False	False	False		False	False	null	null	null	null	null	null	null	null	262.51	02_nist_plasma_02_p1-a2_1_7264	96.92049:1464 97.92384:0 98.9272:0		1149	607	625	280	659	143	577.189277648926	350.467945013378
153	0.664	96.92049	0.8	181.8788	Unknown	[M+H]+		1	False	null	null	null	null	null	null	null	999	False	False	False	False		False	False	null	null	null	null	null	null	null	null	262.51	02_nist_plasma_02_p1-a2_1_7264	96.92209:1595 97.92544:0 98.9288:0		725	870	907	816	440	388	690.94455464681	223.679959399957
154	0.664	96.92049	0.8292	188.5148	Unknown	[M+H]+		1	False	null	null	null	null	null	null	null	999	False	False	False	False		False	False	null	null	null	null	null	null	null	null	262.51	02_nist_plasma_02_p1-a2_1_7264	96.92049:2287 97.92384:0 98.9272:0		751	1293	796	1044	957	1286	1021.2084757487	233.504725000786
155	0.664	96.92049	0.8489	192.993	Unknown	[M+H]+		1	False	null	null	null	null	null	null	null	999	False	False	False	False		False	False	null	null	null	null	null	null	null	null	262.51	02_nist_plasma_02_p1-a2_1_7264	96.9221:1351 97.92545:0 98.92881:0		570	643	462	372	1020	223	548.513397216797	274.425540368399
156	0.664	96.92049	0.8751	198.9649	Unknown	[M+H]+		1	False	null	null	null	null	null	null	null	999	False	False	False	False		False	False	null	null	null	null	null	null	null	null	262.51	02_nist_plasma_02_p1-a2_1_7264	96.92049:1348 97.92384:0 98.9272:0		226	498	302	149	117	214	251.063510894775	136.966820082679
157	0.664	96.92049	0.8987	204.3249	Unknown	[M+H]+		1	False	null	null	null	null	null	null	null	999	False	False	False	False		False	False	null	null	null	null	null	null	null	null	262.51	02_nist_plasma_02_p1-a2_1_7264	96.92052:862 97.92387:0 98.92723:0		269	232	338	432	218	410	316.369875590007	91.2153205989157
158	0.664	96.92049	0.9114	207.2068	Unknown	[M+H]+		1	False	null	null	null	null	null	null	null	999	False	False	False	False		False	False	null	null	null	null	null	null	null	null	262.51	02_nist_plasma_02_p1-a2_1_7264	96.92052:1079 97.92387:0 98.92723:0		203	296	343	164	270	341	269.330591837565	73.2507063861999
159	0.666	98.91975	-1	-1	Unknown	[M+H]+		1	False	null	null	null	null	null	null	null	999	False	False	False	False		False	False	null	null	null	null	null	null	null	null	13.64	02_nist_plasma_02_p1-a2_1_7264	98.91975:12069 99.9231:0 100.92646:0		32478	37614	38032	33392	32891	28647	33842.3138020833	3513.89333111754
160	0.666	98.91975	0.7317	165.9808	Unknown	[M+H]+		1	False	null	null	null	null	null	null	null	999	False	False	False	False		False	False	null	null	null	null	null	null	null	null	13.64	02_nist_plasma_02_p1-a2_1_7264	98.91824:633 99.92159:0 100.92495:0		534	105	467	82	244	139	261.902212778727	194.09961080549
161	0.666	98.91975	0.7486	169.8036	Unknown	[M+H]+		1	False	null	null	null	null	null	null	null	999	False	False	False	False		False	False	null	null	null	null	null	null	null	null	13.64	02_nist_plasma_02_p1-a2_1_7264	98.91975:1240 99.9231:0 100.92646:0		163	504	338	156	174	359	282.355695088704	141.525410190439
162	0.666	98.91975	0.771	174.8973	Unknown	[M+H]+		1	False	null	null	null	null	null	null	null	999	False	False	False	False		False	False	null	null	null	null	null	null	null	null	13.64	02_nist_plasma_02_p1-a2_1_7264	98.91821:846 99.92156:0 100.92492:0		325	159	363	290	94	42	212.197556813558	132.062967008781
163	0.666	98.91975	0.8081	183.3108	Unknown	[M+H]+		1	False	null	null	null	null	null	null	null	999	False	False	False	False		False	False	null	null	null	null	null	null	null	null	13.64	02_nist_plasma_02_p1-a2_1_7264	98.91824:961 99.92159:0 100.92495:0		498	355	333	397	440	244	377.654233296712	88.5805730604263
164	0.666	98.91975	0.8406	190.6789	Unknown	[M+H]+		1	False	null	null	null	null	null	null	null	999	False	False	False	False		False	False	null	null	null	null	null	null	null	null	13.64	02_nist_plasma_02_p1-a2_1_7264	98.91823:907 99.92158:0 100.92494:0		503	392	443	397	342	279	392.524536132813	77.872135354793
165	0.666	98.91975	0.8612	195.3448	Unknown	[M+H]+		1	False	null	null	null	null	null	null	null	999	False	False	False	False		False	False	null	null	null	null	null	null	null	null	13.64	02_nist_plasma_02_p1-a2_1_7264	98.9197:693 99.92305:0 100.92641:0		290	70	56	82	51	130	112.966875076294	91.20456533843
166	0.666	98.91975	0.9107	206.5875	Unknown	[M+H]+		1	False	null	null	null	null	null	null	null	999	False	False	False	False		False	False	null	null	null	null	null	null	null	null	13.64	02_nist_plasma_02_p1-a2_1_7264	98.91975:720 99.9231:0 100.92646:0		27	266	165	90	76	84	118.049355189006	85.0110566045345
167	10.259	98.97464	-1	-1	Unknown	[M+H]+		1	True	null	null	null	null	null	null	null	999	False	False	False	False		False	False	null	null	null	null	null	null	null	null	14.96	02_nist_plasma_01_p1-a2_1_7263	98.97464:12869 99.97799:0 100.98135:0		79905	74862	76669	69235	74315	66939	73654.0651041667	4789.09588423485
168	10.259	98.97464	0.5748	130.3714	Unknown	[M+H]+		1	True	null	null	null	null	null	null	null	999	False	False	False	False		False	False	null	null	null	null	null	null	null	null	14.96	02_nist_plasma_01_p1-a2_1_7263	98.97464:1133 99.97799:0 100.98135:0	55.98119:274 98.97464:359	855	598	1331	625	466	412	714.404149373372	338.883862961721
169	10.259	98.97464	0.601	136.3109	Unknown	[M+H]+		1	True	null	null	null	null	null	null	null	999	False	False	False	False		False	False	null	null	null	null	null	null	null	null	14.96	02_nist_plasma_01_p1-a2_1_7263	98.97464:856 99.97799:0 100.98135:0		555	383	244	460	363	229	372.26793162028	125.036962769529
170	10.259	98.97464	0.6671	151.3136	Unknown	[M+H]+		1	True	null	null	null	null	null	null	null	999	False	False	False	False		False	False	null	null	null	null	null	null	null	null	14.96	02_nist_plasma_01_p1-a2_1_7263	98.97464:3200 99.97799:0 100.98135:0		3227	3109	3093	2953	2963	2760	3017.26652018229	162.125182738504
171	10.259	98.97464	0.7113	161.3465	Unknown	[M+H]+		1	True	null	null	null	null	null	null	null	999	False	False	False	False		False	False	null	null	null	null	null	null	null	null	14.96	02_nist_plasma_01_p1-a2_1_7263	98.97464:888 99.97799:0 100.98135:0		837	470	581	591	508	464	574.994043986003	139.211444199636
172	0.463	98.97466	-1	-1	Unknown	[M+H]+		0.5	True	null	null	null	null	null	null	null	999	False	False	False	False		False	False	null	null	null	null	null	null	null	null	7.63	02_nist_plasma_02_p1-a2_1_7264	98.97466:5975 99.97801:0 100.98137:0		40045	60221	32306	39679	21546	24610	36401.234375	13913.1425317872
173	0.463	98.97466	0.6676	151.4278	Unknown	[M+H]+		0.5	True	null	null	null	null	null	null	null	999	False	False	False	False		False	False	null	null	null	null	null	null	null	null	7.63	02_nist_plasma_02_p1-a2_1_7264	98.97466:3936 99.97801:0 100.98137:0	39.95949:88 56.96259:115	3827	3664	2823	2881	3638	3569	3400.48380533854	433.251626102008
174	0.463	98.97466	0.7092	160.8533	Unknown	[M+H]+		0.5	True	null	null	null	null	null	null	null	999	False	False	False	False		False	False	null	null	null	null	null	null	null	null	7.63	02_nist_plasma_02_p1-a2_1_7264	98.97466:1167 99.97801:0 100.98137:0		813	1224	1099	765	958	657	919.352427164714	214.85919406
175	2.882	98.97472	-1	-1	Unknown	[M+H]+		0.667	False	null	null	null	null	null	null	null	999	False	False	False	False		False	False	null	null	null	null	null	null	null	null	5.19	02_nist_plasma_06_p1-a2_1_7268	98.97472:4688 99.97807:0 100.98143:0		19297	18501	18117	21589	12481	16632	17769.3709309896	3060.61963761538
176	2.882	98.97472	0.6467	146.6865	Unknown	[M+H]+		0.667	False	null	null	null	null	null	null	null	999	False	False	False	False		False	False	null	null	null	null	null	null	null	null	5.19	02_nist_plasma_06_p1-a2_1_7268	98.97628:522 99.97963:0 100.98299:0		185	135	148	259	269	130	187.917360941569	62.2032667799639
177	2.882	98.97472	0.6673	151.3516	Unknown	[M+H]+		0.667	False	null	null	null	null	null	null	null	999	False	False	False	False		False	False	null	null	null	null	null	null	null	null	5.19	02_nist_plasma_06_p1-a2_1_7268	98.97619:1947 99.97954:0 100.9829:0		1921	1742	1937	1832	922	1611	1660.94102986654	381.59732855221
178	2.882	98.97472	0.7097	160.9671	Unknown	[M+H]+		0.667	False	null	null	null	null	null	null	null	999	False	False	False	False		False	False	null	null	null	null	null	null	null	null	5.19	02_nist_plasma_06_p1-a2_1_7268	98.97628:609 99.97963:0 100.98299:0		503	342	150	677	463	518	442.232162475586	179.206900880961
179	0.95	98.97629	-1	-1	Unknown	[M+H]+		0.5	True	null	null	null	null	null	null	null	999	False	False	False	False		False	False	null	null	null	null	null	null	null	null	6.24	02_nist_plasma_05_p1-a2_1_7267	98.97629:5237 99.97964:0 100.983:0		33527	70216	33884	33054	41533	34384	41099.6119791667	14609.3346189381
180	0.95	98.97629	0.6686	151.6559	Unknown	[M+H]+		0.5	True	null	null	null	null	null	null	null	999	False	False	False	False		False	False	null	null	null	null	null	null	null	null	6.24	02_nist_plasma_05_p1-a2_1_7267	98.97629:1352 99.97964:0 100.983:0	56.96143:143	1873	1591	1415	1162	1405	1214	1443.46649169922	261.017077486035
181	0.95	98.97629	0.6921	156.9803	Unknown	[M+H]+		0.5	True	null	null	null	null	null	null	null	999	False	False	False	False		False	False	null	null	null	null	null	null	null	null	6.24	02_nist_plasma_05_p1-a2_1_7267	98.97466:2532 99.97801:0 100.98137:0		1391	2321	3782	2463	2583	2882	2570.51438395182	778.300776351735
182	0.666	100.91567	-1	-1	Unknown	[M+H]+		0.833	False	null	null	null	null	null	null	null	999	False	False	False	False		False	False	null	null	null	null	null	null	null	null	8.17	02_nist_plasma_03_p1-a2_1_7265	100.91567:1419 101.91902:0 102.92238:0		2070	2798	3370	3226	3464	2977	2984.08671061198	511.286255215218
183	0.666	100.91567	0.7492	169.5836	Unknown	[M+H]+		0.833	False	null	null	null	null	null	null	null	999	False	False	False	False		False	False	null	null	null	null	null	null	null	null	8.17	02_nist_plasma_03_p1-a2_1_7265	100.91567:265 101.91902:0 102.92238:0		58	0.744101285934448	64	45	62	7	39.2102901935577	28.3588927497878
184	0.666	100.91567	0.8444	191.1233	Unknown	[M+H]+		0.833	False	null	null	null	null	null	null	null	999	False	False	False	False		False	False	null	null	null	null	null	null	null	null	8.17	02_nist_plasma_03_p1-a2_1_7265	100.91567:221 101.91902:0 102.92238:0		10	40	53	33	46	49	38.299374739329	15.5905518048031
185	0.666	100.91567	0.9109	206.1724	Unknown	[M+H]+		0.833	False	null	null	null	null	null	null	null	999	False	False	False	False		False	False	null	null	null	null	null	null	null	null	8.17	02_nist_plasma_03_p1-a2_1_7265	100.91728:261 101.92063:0 102.92399:0		45	58	61	63	10	1.04434595108032	39.6095379193624	27.5245957007381
186	10.274	100.95692	-1	-1	Unknown	[M+H]+		1	False	null	null	null	null	null	null	null	999	False	False	False	False		False	False	null	null	null	null	null	null	null	null	5.66	02_nist_plasma_06_p1-a2_1_7268	100.95692:1290 101.96027:0 102.96363:0		3670	5940	6097	4507	5648	6715	5429.48006184896	1127.44726566465
187	10.274	100.95692	0.5542	125.4384	Unknown	[M+H]+		1	False	null	null	null	null	null	null	null	999	False	False	False	False		False	False	null	null	null	null	null	null	null	null	5.66	02_nist_plasma_06_p1-a2_1_7268	100.95692:375 101.96027:0 102.96363:0		47	178	195	187	109	223	156.705963770548	65.4848546963099
188	10.274	100.95692	0.582	131.7344	Unknown	[M+H]+		1	False	null	null	null	null	null	null	null	999	False	False	False	False		False	False	null	null	null	null	null	null	null	null	5.66	02_nist_plasma_06_p1-a2_1_7268	100.95692:220 101.96027:0 102.96363:0		21	49	90	124	51	100	72.4724928538005	38.337130835005
189	10.274	100.95692	0.6066	137.2831	Unknown	[M+H]+		1	False	null	null	null	null	null	null	null	999	False	False	False	False		False	False	null	null	null	null	null	null	null	null	5.66	02_nist_plasma_06_p1-a2_1_7268	100.95528:271 101.95863:0 102.96199:0		108	139	154	103	98	94	115.928746541341	24.3883937824744
190	1.898	102.04531	-1	-1	Unknown	[M+H]+	similar chromatogram in higher mz_1218; similar chromatogram in higher mz_429; similar chromatogram in higher mz_2170	1	True	null	null	null	null	null	null	null	999	False	False	False	False		False	False	null	null	null	null	null	null	null	null	7.5	02_nist_plasma_02_p1-a2_1_7264	102.04531:1309 103.04866:0 104.05202:0		7129	7481	7354	3504	5865	7403	6455.99544270833	1566.50143296482
191	1.898	102.04531	0.4898	110.7185	Unknown	[M+H]+	similar chromatogram in higher mz_1218; similar chromatogram in higher mz_429; similar chromatogram in higher mz_2170	1	True	null	null	null	null	null	null	null	999	False	False	False	False		False	False	null	null	null	null	null	null	null	null	7.5	02_nist_plasma_02_p1-a2_1_7264	102.04527:610 103.04862:0 104.05198:0	74.01427:109 76.02924:122 102.04049:116 102.04367:111 102.04686:186	553	624	601	544	476	588	564.394439697266	52.6025564929796
192	8.432	102.12655	-1	-1	Unknown	[M+H]+		0.667	True	null	null	null	null	null	null	null	999	False	False	False	False		False	False	null	null	null	null	null	null	null	null	107.42	02_nist_plasma_01_p1-a2_1_7263	102.12655:71531 103.1299:0 104.13326:0		301926	267251	227465	239743	227659	241520	250927.244791667	28888.8688310492
193	8.432	102.12655	0.7885	178.2456	Unknown	[M+H]+		0.667	True	null	null	null	null	null	null	null	999	False	False	False	False		False	False	null	null	null	null	null	null	null	null	107.42	02_nist_plasma_01_p1-a2_1_7263	102.12655:7238 103.1299:0 104.13326:0		9496	9309	7630	7928	7940	8804	8517.72452799479	791.700549511601
194	8.432	102.12655	0.8951	202.3347	Unknown	[M+H]+		0.667	True	null	null	null	null	null	null	null	999	False	False	False	False		False	False	null	null	null	null	null	null	null	null	107.42	02_nist_plasma_01_p1-a2_1_7263	102.12655:9681 103.1299:0 104.13326:0	22.60769:75 27.01913:75 40.35529:75 98.39804:75	9137	11917	12729	8918	8560	6034	9549.44523111979	2433.99302227934
195	8.432	102.12655	0.9058	204.7544	Unknown	[M+H]+		0.667	True	null	null	null	null	null	null	null	999	False	False	False	False		False	False	null	null	null	null	null	null	null	null	107.42	02_nist_plasma_01_p1-a2_1_7263	102.12655:11570 103.1299:0 104.13326:0		11104	21045	8019	10851	8160	12652	11971.7427571615	4794.63379795441
196	8.432	102.12655	0.9629	217.673	Unknown	[M+H]+		0.667	True	null	null	null	null	null	null	null	999	False	False	False	False		False	False	null	null	null	null	null	null	null	null	107.42	02_nist_plasma_01_p1-a2_1_7263	102.12655:6036 103.1299:0 104.13326:0		3072	6295	7375	7475	5172	8021	6234.94608561198	1852.87841853338
197	8.432	102.12655	1.1404	257.7838	Unknown	[M+H]+		0.667	True	null	null	null	null	null	null	null	999	False	False	False	False		False	False	null	null	null	null	null	null	null	null	107.42	02_nist_plasma_01_p1-a2_1_7263	102.12655:3954 103.1299:0 104.13326:0		4961	3824	2312	2436	2523	2703	3126.71956380208	1052.30055513643
198	10.099	102.12656	-1	-1	Unknown	[M+H]+		1	False	null	null	null	null	null	null	null	999	False	False	False	False		False	False	null	null	null	null	null	null	null	null	237.93	02_nist_plasma_01_p1-a2_1_7263	102.12656:134954 103.12991:0 104.13327:0		701827	653787	625646	639726	649046	640331	651727.135416667	26364.9334719202
199	10.099	102.12656	0.7885	178.2456	Unknown	[M+H]+		1	False	null	null	null	null	null	null	null	999	False	False	False	False		False	False	null	null	null	null	null	null	null	null	237.93	02_nist_plasma_01_p1-a2_1_7263	102.12656:2962 103.12991:0 104.13327:0		3705	3334	2689	3076	3655	3285	3290.79890950521	378.150284238667
200	10.099	102.12656	0.8771	198.2722	Unknown	[M+H]+		1	False	null	null	null	null	null	null	null	999	False	False	False	False		False	False	null	null	null	null	null	null	null	null	237.93	02_nist_plasma_01_p1-a2_1_7263	102.12656:3858 103.12991:0 104.13327:0		3395	1023	3238	2428	2848	6139	3178.7002360026	1681.251814894
201	10.099	102.12656	0.8974	202.856	Unknown	[M+H]+		1	False	null	null	null	null	null	null	null	999	False	False	False	False		False	False	null	null	null	null	null	null	null	null	237.93	02_nist_plasma_01_p1-a2_1_7263	102.12656:12161 103.12991:0 104.13327:0		16101	15323	14474	18845	16087	15228	16009.6536458333	1516.14023793941
202	10.099	102.12656	0.9657	218.3025	Unknown	[M+H]+		1	False	null	null	null	null	null	null	null	999	False	False	False	False		False	False	null	null	null	null	null	null	null	null	237.93	02_nist_plasma_01_p1-a2_1_7263	102.12656:6108 103.12991:0 104.13327:0		7446	10359	10348	7478	4596	8159	8064.2470703125	2155.97746646915
203	10.099	102.12656	1.1271	254.7894	Unknown	[M+H]+		1	False	null	null	null	null	null	null	null	999	False	False	False	False		False	False	null	null	null	null	null	null	null	null	237.93	02_nist_plasma_01_p1-a2_1_7263	102.12656:4879 103.12991:0 104.13327:0		6305	6062	6397	6536	6503	6516	6386.59822591146	181.585794015835
204	10.099	102.12656	1.2618	285.2365	Unknown	[M+H]+		1	False	null	null	null	null	null	null	null	999	False	False	False	False		False	False	null	null	null	null	null	null	null	null	237.93	02_nist_plasma_01_p1-a2_1_7263	102.12656:2866 103.12991:0 104.13327:0		3325	2864	2703	2778	2752	2744	2860.80253092448	233.555726162131
205	9.332	102.12656	-1	-1	Unknown	[M+H]+		1	False	null	null	null	null	null	null	null	999	False	False	False	False		False	False	null	null	null	null	null	null	null	null	67.89	02_nist_plasma_01_p1-a2_1_7263	102.12656:63529 103.12991:0 104.13327:0		797357	728458	751236	776192	602704	771515	737910.364583333	70251.2792136135
206	9.332	102.12656	0.7885	178.2456	Unknown	[M+H]+		1	False	null	null	null	null	null	null	null	999	False	False	False	False		False	False	null	null	null	null	null	null	null	null	67.89	02_nist_plasma_01_p1-a2_1_7263	102.12656:5794 103.12991:0 104.13327:0		7519	7186	7012	7063	7276	7127	7197.11637369792	182.965933820561
207	9.332	102.12656	0.8152	184.2876	Unknown	[M+H]+		1	False	null	null	null	null	null	null	null	999	False	False	False	False		False	False	null	null	null	null	null	null	null	null	67.89	02_nist_plasma_01_p1-a2_1_7263	102.12663:2180 103.12998:0 104.13334:0		1088	1644	1875	2009	1892	1544	1675.43241373698	335.066881169931
208	9.332	102.12656	0.8946	202.2229	Unknown	[M+H]+		1	False	null	null	null	null	null	null	null	999	False	False	False	False		False	False	null	null	null	null	null	null	null	null	67.89	02_nist_plasma_01_p1-a2_1_7263	102.12656:8410 103.12991:0 104.13327:0		12059	14199	13489	14095	11281	14120	13207.2465820313	1241.8793890326
209	9.332	102.12656	0.9647	218.0804	Unknown	[M+H]+		1	False	null	null	null	null	null	null	null	999	False	False	False	False		False	False	null	null	null	null	null	null	null	null	67.89	02_nist_plasma_01_p1-a2_1_7263	102.12656:5858 103.12991:0 104.13327:0		9360	11605	9804	5698	9531	9858	9309.45336914063	1944.65551184967
210	9.332	102.12656	1.0842	245.09	Unknown	[M+H]+		1	False	null	null	null	null	null	null	null	999	False	False	False	False		False	False	null	null	null	null	null	null	null	null	67.89	02_nist_plasma_01_p1-a2_1_7263	102.12656:9453 103.12991:0 104.13327:0		11835	11803	12096	13007	11890	13593	12370.5118815104	750.312865573403
211	8.739	102.1266	-1	-1	Unknown	[M+H]+		1	False	null	null	null	null	null	null	null	999	False	False	False	False		False	False	null	null	null	null	null	null	null	null	125.54	02_nist_plasma_02_p1-a2_1_7264	102.1266:114258 103.12995:0 104.13331:0		743506	582721	695246	680408	602462	602026	651061.572916667	64492.0778587307
212	8.739	102.1266	0.7887	178.2832	Unknown	[M+H]+		1	False	null	null	null	null	null	null	null	999	False	False	False	False		False	False	null	null	null	null	null	null	null	null	125.54	02_nist_plasma_02_p1-a2_1_7264	102.12815:5476 103.1315:0 104.13486:0		6880	6478	7004	6801	7418	7215	6966.0361328125	328.898594962808
213	8.739	102.1266	0.9002	203.4888	Unknown	[M+H]+		1	False	null	null	null	null	null	null	null	999	False	False	False	False		False	False	null	null	null	null	null	null	null	null	125.54	02_nist_plasma_02_p1-a2_1_7264	102.12815:7504 103.1315:0 104.13486:0		7926	7939	14050	6801	7069	6476	8376.65462239583	2841.95522351581
214	8.739	102.1266	0.9634	217.7841	Unknown	[M+H]+		1	False	null	null	null	null	null	null	null	999	False	False	False	False		False	False	null	null	null	null	null	null	null	null	125.54	02_nist_plasma_02_p1-a2_1_7264	102.12815:5204 103.1315:0 104.13486:0		5833	7921	9059	6279	7145	8294	7421.74983723958	1232.61710220705
215	8.739	102.1266	1.1373	257.0902	Unknown	[M+H]+		1	False	null	null	null	null	null	null	null	999	False	False	False	False		False	False	null	null	null	null	null	null	null	null	125.54	02_nist_plasma_02_p1-a2_1_7264	102.12815:18497 103.1315:0 104.13486:0		25455	26191	25998	26921	26078	26078	26120.0631510417	470.460261048746
216	8.739	102.1266	1.1951	270.1644	Unknown	[M+H]+		1	False	null	null	null	null	null	null	null	999	False	False	False	False		False	False	null	null	null	null	null	null	null	null	125.54	02_nist_plasma_02_p1-a2_1_7264	102.12815:4568 103.1315:0 104.13486:0		6615	1121	5003	3548	4753	3489	4088.11153157552	1850.47450779018
217	8.083	102.1266	-1	-1	Unknown	[M+H]+		0.667	True	null	null	null	null	null	null	null	999	False	False	False	False		False	False	null	null	null	null	null	null	null	null	54.9	02_nist_plasma_02_p1-a2_1_7264	102.1266:38662 103.12995:0 104.13331:0		298882	305323	246569	342423	290574	297439	296868.661458333	30726.9431917392
218	8.083	102.1266	0.7647	172.868	Unknown	[M+H]+		0.667	True	null	null	null	null	null	null	null	999	False	False	False	False		False	False	null	null	null	null	null	null	null	null	54.9	02_nist_plasma_02_p1-a2_1_7264	102.12655:2567 103.1299:0 104.13326:0	21.68725:73	2050	2412	1781	1135	1059	1710	1691.08083089193	522.667494042374
219	8.083	102.1266	0.7933	179.3345	Unknown	[M+H]+		0.667	True	null	null	null	null	null	null	null	999	False	False	False	False		False	False	null	null	null	null	null	null	null	null	54.9	02_nist_plasma_02_p1-a2_1_7264	102.12655:8938 103.1299:0 104.13326:0	80.44706:100 93.91933:100 94.5026:100 96.87544:100	9044	8846	7190	3971	1776	7553	6396.7397664388	2905.39475533091
220	8.083	102.1266	0.8614	194.7266	Unknown	[M+H]+		0.667	True	null	null	null	null	null	null	null	999	False	False	False	False		False	False	null	null	null	null	null	null	null	null	54.9	02_nist_plasma_02_p1-a2_1_7264	102.12655:2204 103.1299:0 104.13326:0	24.45288:60 24.92076:60 40.21113:60	1191	1305	815	520	740	720	881.990366617839	302.035790983873
221	8.083	102.1266	0.8918	201.5897	Unknown	[M+H]+		0.667	True	null	null	null	null	null	null	null	999	False	False	False	False		False	False	null	null	null	null	null	null	null	null	54.9	02_nist_plasma_02_p1-a2_1_7264	102.12655:4753 103.1299:0 104.13326:0	20.34742:110 52.34838:99 66.83606:99 101.85895:99	4184	2213	3660	3901	2318	1688	2993.80981445313	1044.65865798144
222	8.083	102.1266	0.9063	204.866	Unknown	[M+H]+		0.667	True	null	null	null	null	null	null	null	999	False	False	False	False		False	False	null	null	null	null	null	null	null	null	54.9	02_nist_plasma_02_p1-a2_1_7264	102.12655:6881 103.1299:0 104.13326:0	28.55891:40 40.41944:40 56.52772:40 77.24291:40 86.80658:40 91.65566:40	6373	4491	4284	3927	6976	6521	5428.68900553385	1335.98106182099
223	8.083	102.1266	0.9651	218.1544	Unknown	[M+H]+		0.667	True	null	null	null	null	null	null	null	999	False	False	False	False		False	False	null	null	null	null	null	null	null	null	54.9	02_nist_plasma_02_p1-a2_1_7264	102.1266:2035 103.12995:0 104.13331:0	28.35278:89 100.25447:89	1961	2259	428	558	1426	672	1217.45742289225	779.269036809888
224	8.083	102.1266	1.0751	243.0358	Unknown	[M+H]+		0.667	True	null	null	null	null	null	null	null	999	False	False	False	False		False	False	null	null	null	null	null	null	null	null	54.9	02_nist_plasma_02_p1-a2_1_7264	102.12663:1996 103.12998:0 104.13334:0	55.10901:89 93.79869:89	1340	1317	1128	1054	806	495	1023.36680094401	323.796953811213
225	9.585	102.1266	-1	-1	Unknown	[M+H]+		1	False	null	null	null	null	null	null	null	999	False	False	False	False		False	False	null	null	null	null	null	null	null	null	40.55	02_nist_plasma_02_p1-a2_1_7264	102.1266:25599 103.12995:0 104.13331:0		140017	159332	151312	146893	140967	142321	146807.236979167	7449.88702666687
226	9.585	102.1266	0.7874	177.9826	Unknown	[M+H]+		1	False	null	null	null	null	null	null	null	999	False	False	False	False		False	False	null	null	null	null	null	null	null	null	40.55	02_nist_plasma_02_p1-a2_1_7264	102.12656:2208 103.12991:0 104.13327:0		2432	2306	2388	2112	2284	1054	2095.96545410156	522.197782423205
227	9.585	102.1266	0.8254	186.5728	Unknown	[M+H]+		1	False	null	null	null	null	null	null	null	999	False	False	False	False		False	False	null	null	null	null	null	null	null	null	40.55	02_nist_plasma_02_p1-a2_1_7264	102.1266:1008 103.12995:0 104.13331:0		640	719	705	535	177	851	604.477358500163	233.789347177715
228	9.585	102.1266	0.8558	193.4567	Unknown	[M+H]+		1	False	null	null	null	null	null	null	null	999	False	False	False	False		False	False	null	null	null	null	null	null	null	null	40.55	02_nist_plasma_02_p1-a2_1_7264	102.12656:1250 103.12991:0 104.13327:0		1288	1324	1320	1240	467	1439	1179.47775268555	355.275005407643
229	9.585	102.1266	0.8967	202.7066	Unknown	[M+H]+		1	False	null	null	null	null	null	null	null	999	False	False	False	False		False	False	null	null	null	null	null	null	null	null	40.55	02_nist_plasma_02_p1-a2_1_7264	102.12656:3403 103.12991:0 104.13327:0		4135	490	5096	4302	4895	5545	4077.16394551595	1831.99195399986
230	9.585	102.1266	0.9633	217.747	Unknown	[M+H]+		1	False	null	null	null	null	null	null	null	999	False	False	False	False		False	False	null	null	null	null	null	null	null	null	40.55	02_nist_plasma_02_p1-a2_1_7264	102.12656:1899 103.12991:0 104.13327:0		1782	2751	1178	2204	2995	1869	2129.57434082031	668.544378553921
231	9.585	102.1266	1.082	244.5765	Unknown	[M+H]+		1	False	null	null	null	null	null	null	null	999	False	False	False	False		False	False	null	null	null	null	null	null	null	null	40.55	02_nist_plasma_02_p1-a2_1_7264	102.12656:1422 103.12991:0 104.13327:0		1181	1614	1725	1754	1482	1407	1527.13700358073	216.760361268396
232	9.585	102.1266	1.1262	254.5702	Unknown	[M+H]+		1	False	null	null	null	null	null	null	null	999	False	False	False	False		False	False	null	null	null	null	null	null	null	null	40.55	02_nist_plasma_02_p1-a2_1_7264	102.12656:1524 103.12991:0 104.13327:0		1963	2107	1751	1507	1171	1128	1604.69966634115	406.701335429096
233	4.806	102.12824	-1	-1	Unknown	[M+H]+	similar chromatogram in higher mz_579; similar chromatogram in higher mz_2365; similar chromatogram in higher mz_542; similar chromatogram in higher mz_2003; similar chromatogram in higher mz_1976; similar chromatogram in higher mz_1098; similar chromatogram in higher mz_932; similar chromatogram in higher mz_1410; similar chromatogram in higher mz_1934; similar chromatogram in higher mz_2026; si…	0.833	False	null	null	null	null	null	null	null	999	False	False	False	False		False	False	null	null	null	null	null	null	null	null	5.91	02_nist_plasma_06_p1-a2_1_7268	102.12824:1271 103.13159:0 104.13495:0		4976	6985	6880	6465	6052	5814	6195.28247070313	750.7845449481
234	4.806	102.12824	0.9607	217.1615	Unknown	[M+H]+	similar chromatogram in higher mz_579; similar chromatogram in higher mz_2365; similar chromatogram in higher mz_542; similar chromatogram in higher mz_2003; similar chromatogram in higher mz_1976; similar chromatogram in higher mz_1098; similar chromatogram in higher mz_932; similar chromatogram in higher mz_1410; similar chromatogram in higher mz_1934; similar chromatogram in higher mz_2026; si…	0.833	False	null	null	null	null	null	null	null	999	False	False	False	False		False	False	null	null	null	null	null	null	null	null	5.91	02_nist_plasma_06_p1-a2_1_7268	102.12663:349 103.12998:0 104.13334:0		73	202	199	268	153	217	185.29664738973	65.9905469658389
235	0.716	103.03712	-1	-1	Unknown	[M+H]+	similar chromatogram in higher mz_1997	0.5	False	null	null	null	null	null	null	null	999	False	False	False	False		False	False	null	null	null	null	null	null	null	null	5.72	02_nist_plasma_02_p1-a2_1_7264	103.03712:1345 104.04047:0 105.04383:0		1464	6732	3302	4578	5698	6920	4782.30391438802	2119.22969557617
236	0.716	103.03712	0.6168	139.2969	Unknown	[M+H]+	similar chromatogram in higher mz_1997	0.5	False	null	null	null	null	null	null	null	999	False	False	False	False		False	False	null	null	null	null	null	null	null	null	5.72	02_nist_plasma_02_p1-a2_1_7264	103.03712:990 104.04047:0 105.04383:0		577	723	483	969	383	488	603.686065673828	212.107683178272
237	1.907	103.0548	-1	-1	Unknown	[M+H]+	similar chromatogram in higher mz_257; similar chromatogram in higher mz_1092	1	True	null	null	null	null	null	null	null	999	False	False	False	False		False	False	null	null	null	null	null	null	null	null	20.11	02_nist_plasma_06_p1-a2_1_7268	103.0548:4118 104.05815:0 105.06151:0		24401	26358	25781	24708	24072	28045	25560.7815755208	1492.84833862007
238	1.907	103.0548	0.4746	107.177	Unknown	[M+H]+	similar chromatogram in higher mz_257; similar chromatogram in higher mz_1092	1	True	null	null	null	null	null	null	null	999	False	False	False	False		False	False	null	null	null	null	null	null	null	null	20.11	02_nist_plasma_06_p1-a2_1_7268	103.05309:161 104.05644:0 105.0598:0		68	63	172	163	33	45	90.5332647959391	60.9032576260674
239	1.907	103.0548	0.4988	112.639	Unknown	[M+H]+	similar chromatogram in higher mz_257; similar chromatogram in higher mz_1092	1	True	null	null	null	null	null	null	null	999	False	False	False	False		False	False	null	null	null	null	null	null	null	null	20.11	02_nist_plasma_06_p1-a2_1_7268	103.05309:1164 104.05644:0 105.0598:0	51.02059:95 51.02171:106 77.03649:114 77.03788:728	1134	1005	1084	1075	925	1264	1081.14963785807	115.283088167007
240	1.907	103.0548	0.5391	121.7502	Unknown	[M+H]+	similar chromatogram in higher mz_257; similar chromatogram in higher mz_1092	1	True	null	null	null	null	null	null	null	999	False	False	False	False		False	False	null	null	null	null	null	null	null	null	20.11	02_nist_plasma_06_p1-a2_1_7268	103.05309:266 104.05644:0 105.0598:0	77.03788:118	146	32	135	61	75	119	94.7136770884196	45.3878817010952
241	1.907	103.0548	0.5756	129.992	Unknown	[M+H]+	similar chromatogram in higher mz_257; similar chromatogram in higher mz_1092	1	True	null	null	null	null	null	null	null	999	False	False	False	False		False	False	null	null	null	null	null	null	null	null	20.11	02_nist_plasma_06_p1-a2_1_7268	103.05309:1050 104.05644:0 105.0598:0	51.02171:212 77.03373:121 77.03788:311	938	1172	914	1065	1012	1194	1049.15065511068	116.850248441589
242	0.686	104.1078	-1	-1	Unknown	[M+H]+		1	True	null	null	null	null	null	null	null	999	False	False	False	False		False	False	null	null	null	null	null	null	null	null	136.12	02_nist_plasma_05_p1-a2_1_7267	104.1078:17167 105.11115:0 106.11451:0		48535	42265	42789	42825	56840	55060	48052.2936197917	6558.92390243297
243	0.686	104.1078	0.5214	117.6176	Unknown	[M+H]+		1	True	null	null	null	null	null	null	null	999	False	False	False	False		False	False	null	null	null	null	null	null	null	null	136.12	02_nist_plasma_05_p1-a2_1_7267	104.10608:1601 105.10943:0 106.11279:0	31.77356:82 36.78282:82 44.04823:1593 45.1553:82 45.16378:82 49.72097:82 51.02396:82 57.16988:82 58.063:586 80.481:82	923	609	1292	1197	1003	748	961.923533121745	259.801835019466
244	0.686	104.1078	0.7667	172.9643	Unknown	[M+H]+		1	True	null	null	null	null	null	null	null	999	False	False	False	False		False	False	null	null	null	null	null	null	null	null	136.12	02_nist_plasma_05_p1-a2_1_7267	104.1078:1386 105.11115:0 106.11451:0		397	566	510	1113	831	665	680.461878458659	257.965864944878
245	10.179	104.99147	-1	-1	Unknown	[M+H]+	similar chromatogram in higher mz_3826; similar chromatogram in higher mz_4107	1	False	null	null	null	null	null	null	null	999	False	False	False	False		False	False	null	null	null	null	null	null	null	null	91.86	02_nist_plasma_01_p1-a2_1_7263	104.99147:23601 105.99482:0 106.99818:0		153239	164029	139271	138828	156734	143345	149240.770833333	10328.5386833692
246	10.179	104.99147	0.7854	177.0096	Unknown	[M+H]+	similar chromatogram in higher mz_3826; similar chromatogram in higher mz_4107	1	False	null	null	null	null	null	null	null	999	False	False	False	False		False	False	null	null	null	null	null	null	null	null	91.86	02_nist_plasma_01_p1-a2_1_7263	104.99147:9025 105.99482:0 106.99818:0		10001	10217	10424	10364	10542	10539	10347.9513346354	208.775919451033
247	0.631	104.99156	-1	-1	Unknown	[M+H]+	similar chromatogram in higher mz_353; similar chromatogram in higher mz_916; similar chromatogram in higher mz_1464; similar chromatogram in higher mz_706; similar chromatogram in higher mz_3153	1	True	null	null	null	null	null	null	null	999	False	False	False	False		False	False	null	null	null	null	null	null	null	null	459.12	02_nist_plasma_06_p1-a2_1_7268	104.99156:118292 105.99491:0 106.99827:0		715116	699258	691498	675144	672736	691588	690889.958333333	15717.6979218823
248	0.631	104.99156	0.7536	169.8438	Unknown	[M+H]+	similar chromatogram in higher mz_353; similar chromatogram in higher mz_916; similar chromatogram in higher mz_1464; similar chromatogram in higher mz_706; similar chromatogram in higher mz_3153	1	True	null	null	null	null	null	null	null	999	False	False	False	False		False	False	null	null	null	null	null	null	null	null	459.12	02_nist_plasma_06_p1-a2_1_7268	104.99144:14386 105.99479:0 106.99815:0	24.83972:58	15418	14195	14416	13616	15156	14826	14604.5721028646	662.482184759008
249	0.631	104.99156	0.7849	176.8971	Unknown	[M+H]+	similar chromatogram in higher mz_353; similar chromatogram in higher mz_916; similar chromatogram in higher mz_1464; similar chromatogram in higher mz_706; similar chromatogram in higher mz_3153	1	True	null	null	null	null	null	null	null	999	False	False	False	False		False	False	null	null	null	null	null	null	null	null	459.12	02_nist_plasma_06_p1-a2_1_7268	104.99144:38212 105.99479:0 106.99815:0	21.40025:45 57.21282:45 60.20485:45 63.54566:45 99.95142:45	45248	45172	43936	43805	43671	43968	44300.0091145833	712.918683204972
250	10.28	105.00278	-1	-1	Unknown	[M+H]+		0.5	False	null	null	null	null	null	null	null	999	False	False	False	False		False	False	null	null	null	null	null	null	null	null	7.44	02_nist_plasma_01_p1-a2_1_7263	105.00278:2745 106.00613:0 107.00949:0		16174	9730	6739	7765	7123	12451	9996.91031901042	3690.59323666996
251	10.28	105.00278	0.7849	176.8951	Unknown	[M+H]+		0.5	False	null	null	null	null	null	null	null	999	False	False	False	False		False	False	null	null	null	null	null	null	null	null	7.44	02_nist_plasma_01_p1-a2_1_7263	105.00278:2827 106.00613:0 107.00949:0		2263	910	171	1375	1656	1240	1269.18755086263	704.699412834944
252	7.089	106.08678	-1	-1	Unknown	[M+H]+	similar chromatogram in higher mz_1113; similar chromatogram in higher mz_1074; similar chromatogram in higher mz_3036; similar chromatogram in higher mz_524; similar chromatogram in higher mz_571; similar chromatogram in higher mz_1231; similar chromatogram in higher mz_1239; similar chromatogram in higher mz_1912	1	False	null	null	null	null	null	null	null	999	False	False	False	False		False	False	null	null	null	null	null	null	null	null	34.27	02_nist_plasma_01_p1-a2_1_7263	106.08678:4375 107.09013:0 108.09349:0		15810	16971	14158	16733	12665	14581	15153.0143229167	1657.67687034087
253	7.089	106.08678	0.8943	201.3346	Unknown	[M+H]+	similar chromatogram in higher mz_1113; similar chromatogram in higher mz_1074; similar chromatogram in higher mz_3036; similar chromatogram in higher mz_524; similar chromatogram in higher mz_571; similar chromatogram in higher mz_1231; similar chromatogram in higher mz_1239; similar chromatogram in higher mz_1912	1	False	null	null	null	null	null	null	null	999	False	False	False	False		False	False	null	null	null	null	null	null	null	null	34.27	02_nist_plasma_01_p1-a2_1_7263	106.08678:1394 107.09013:0 108.09349:0		1474	1636	1363	1576	1222	1411	1446.97239176432	149.528244758438
254	5.625	107.04747	-1	-1	Unknown	[M+H]+	similar chromatogram in higher mz_375; similar chromatogram in higher mz_242	1	True	null	null	null	null	null	null	null	999	False	False	False	False		False	False	null	null	null	null	null	null	null	null	9.7	02_nist_plasma_03_p1-a2_1_7265	107.04747:1396 108.05082:0 109.05418:0		3819	3744	4380	4598	4475	4275	4215.11637369792	353.539813566239
255	5.625	107.04747	0.5096	114.6183	Unknown	[M+H]+	similar chromatogram in higher mz_375; similar chromatogram in higher mz_242	1	True	null	null	null	null	null	null	null	999	False	False	False	False		False	False	null	null	null	null	null	null	null	null	9.7	02_nist_plasma_03_p1-a2_1_7265	107.04739:176 108.05074:0 109.0541:0	55.01417:90 77.03373:156	115	131	90	180	194	211	153.273625691732	48.3370924277817
256	5.625	107.04747	0.6151	138.3437	Unknown	[M+H]+	similar chromatogram in higher mz_375; similar chromatogram in higher mz_242	1	True	null	null	null	null	null	null	null	999	False	False	False	False		False	False	null	null	null	null	null	null	null	null	9.7	02_nist_plasma_03_p1-a2_1_7265	107.04911:322 108.05246:0 109.05582:0		132	922	229	191	483	141	349.66544342041	308.446685449793
257	7.46	107.07034	-1	-1	Unknown	[M+H]+	similar chromatogram in higher mz_4045	1	True	null	null	null	null	null	null	null	999	False	False	False	False		False	False	null	null	null	null	null	null	null	null	10.19	02_nist_plasma_05_p1-a2_1_7267	107.07034:1544 108.07369:0 109.07705:0		2828	4113	4080	3613	4599	6284	4252.58837890625	1160.37360672494
258	7.46	107.07034	0.5289	118.9523	Unknown	[M+H]+	similar chromatogram in higher mz_4045	1	True	null	null	null	null	null	null	null	999	False	False	False	False		False	False	null	null	null	null	null	null	null	null	10.19	02_nist_plasma_05_p1-a2_1_7267	107.07198:248 108.07533:0 109.07869:0		1.62133140563965	60	28	16	54	98	42.5454498926798	35.1756141406412
259	7.46	107.07034	0.8222	184.9355	Unknown	[M+H]+	similar chromatogram in higher mz_4045	1	True	null	null	null	null	null	null	null	999	False	False	False	False		False	False	null	null	null	null	null	null	null	null	10.19	02_nist_plasma_05_p1-a2_1_7267	107.06702:358 108.07037:0 109.07373:0	35.32816:54 40.75004:54 45.87038:54 49.23728:54 59.38772:54 63.57965:54 70.97813:54 98.73631:54	113	166	156	113	106	256	151.686731974284	56.9479943563741
260	0.691	110.07109	-1	-1	Unknown	[M+H]+		0.667	True	null	null	null	null	null	null	null	999	False	False	False	False		False	False	null	null	null	null	null	null	null	null	8.23	02_nist_plasma_03_p1-a2_1_7265	110.07109:1805 111.07444:0 112.0778:0		4378	6903	6454	6300	3916	6537	5747.9501953125	1264.25391458411
261	0.691	110.07109	0.5307	119.0345	Unknown	[M+H]+		0.667	True	null	null	null	null	null	null	null	999	False	False	False	False		False	False	null	null	null	null	null	null	null	null	8.23	02_nist_plasma_03_p1-a2_1_7265	110.07112:377 111.07447:0 112.07783:0		103	99	60	211	129	118	120.133163452148	50.3324008217959
262	0.691	110.07109	0.6151	137.9642	Unknown	[M+H]+		0.667	True	null	null	null	null	null	null	null	999	False	False	False	False		False	False	null	null	null	null	null	null	null	null	8.23	02_nist_plasma_03_p1-a2_1_7265	110.07106:609 111.07441:0 112.07777:0	24.15429:55 65.79187:55 99.83797:55	226	573	90	175	160	83	217.841781616211	182.006805522429
263	0.855	110.9748	-1	-1	Unknown	[M+H]+	similar chromatogram in higher mz_407	0.833	True	null	null	null	null	null	null	null	999	False	False	False	False		False	False	null	null	null	null	null	null	null	null	10.68	02_nist_plasma_06_p1-a2_1_7268	110.9748:1656 111.97815:0 112.98151:0		6922	6433	4222	7225	8648	9277	7121.37044270833	1783.57149600191
264	0.855	110.9748	0.5465	122.471	Unknown	[M+H]+	similar chromatogram in higher mz_407	0.833	True	null	null	null	null	null	null	null	999	False	False	False	False		False	False	null	null	null	null	null	null	null	null	10.68	02_nist_plasma_06_p1-a2_1_7268	110.97468:300 111.97803:0 112.98139:0	56.96376:135	225	197	203	269	229	343	244.244700113932	54.7848612490331
265	0.855	110.9748	0.714	160.0101	Unknown	[M+H]+	similar chromatogram in higher mz_407	0.833	True	null	null	null	null	null	null	null	999	False	False	False	False		False	False	null	null	null	null	null	null	null	null	10.68	02_nist_plasma_06_p1-a2_1_7268	110.9748:404 111.97815:0 112.98151:0		152	187	186	175	314	243	209.480229695638	59.1268046824023
266	10.291	111.98395	-1	-1	Unknown	[M+H]+		0.833	False	null	null	null	null	null	null	null	999	False	False	False	False		False	False	null	null	null	null	null	null	null	null	15.49	02_nist_plasma_05_p1-a2_1_7267	111.98395:2014 112.9873:0 113.99066:0		9805	5097	8488	6642	9537	6211	7629.81258138021	1923.86565379915
267	10.291	111.98395	0.6023	134.8552	Unknown	[M+H]+		0.833	False	null	null	null	null	null	null	null	999	False	False	False	False		False	False	null	null	null	null	null	null	null	null	15.49	02_nist_plasma_05_p1-a2_1_7267	111.98395:1004 112.9873:0 113.99066:0		756	463	770	721	925	598	705.629709879557	158.356999142168
268	10.291	111.98395	0.6397	143.2295	Unknown	[M+H]+		0.833	False	null	null	null	null	null	null	null	999	False	False	False	False		False	False	null	null	null	null	null	null	null	null	15.49	02_nist_plasma_05_p1-a2_1_7267	111.98561:282 112.98896:0 113.99232:0		50	25	184	110	132	118	103.182243665059	57.4658795430726
269	0.663	112.89538	-1	-1	Unknown	[M+H]+		1	False	null	null	null	null	null	null	null	999	False	False	False	False		False	False	null	null	null	null	null	null	null	null	206.09	02_nist_plasma_03_p1-a2_1_7265	112.89538:16220 113.89873:0 114.90209:0		33815	40628	46264	38375	38087	39845	39502.5358072917	4067.6469348048
270	0.663	112.89538	0.72	161.0817	Unknown	[M+H]+		1	False	null	null	null	null	null	null	null	999	False	False	False	False		False	False	null	null	null	null	null	null	null	null	206.09	02_nist_plasma_03_p1-a2_1_7265	112.89542:336 113.89877:0 114.90213:0		123	112	159	118	120	204	139.494667053223	35.9190962020876
271	0.663	112.89538	0.7282	162.9134	Unknown	[M+H]+		1	False	null	null	null	null	null	null	null	999	False	False	False	False		False	False	null	null	null	null	null	null	null	null	206.09	02_nist_plasma_03_p1-a2_1_7265	112.89542:462 113.89877:0 114.90213:0		65	45	159	114	35	204	103.732261657715	67.8468666315537
272	0.663	112.89538	0.7464	166.983	Unknown	[M+H]+		1	False	null	null	null	null	null	null	null	999	False	False	False	False		False	False	null	null	null	null	null	null	null	null	206.09	02_nist_plasma_03_p1-a2_1_7265	112.89541:696 113.89876:0 114.90212:0		49	93	113	280	50	147	122.033801396688	86.0885108449627
273	0.663	112.89538	0.7526	168.3632	Unknown	[M+H]+		1	False	null	null	null	null	null	null	null	999	False	False	False	False		False	False	null	null	null	null	null	null	null	null	206.09	02_nist_plasma_03_p1-a2_1_7265	112.89542:431 113.89877:0 114.90213:0		56	179	195	117	50	147	123.905524571737	61.2208134341519
274	0.663	112.89538	0.7651	171.1585	Unknown	[M+H]+		1	False	null	null	null	null	null	null	null	999	False	False	False	False		False	False	null	null	null	null	null	null	null	null	206.09	02_nist_plasma_03_p1-a2_1_7265	112.8953:416 113.89865:0 114.90201:0		146	86	98	68	105	315	136.293369293213	91.113638582343
275	0.663	112.89538	0.7774	173.9137	Unknown	[M+H]+		1	False	null	null	null	null	null	null	null	999	False	False	False	False		False	False	null	null	null	null	null	null	null	null	206.09	02_nist_plasma_03_p1-a2_1_7265	112.89542:897 113.89877:0 114.90213:0		100	193	336	204	348	315	249.309080759684	99.0323873710403
276	0.663	112.89538	0.8036	179.7873	Unknown	[M+H]+		1	False	null	null	null	null	null	null	null	999	False	False	False	False		False	False	null	null	null	null	null	null	null	null	206.09	02_nist_plasma_03_p1-a2_1_7265	112.89541:631 113.89876:0 114.90212:0		43	199	60	205	116	171	132.252108256022	70.4690385197145
277	0.663	112.89538	0.8144	182.2002	Unknown	[M+H]+		1	False	null	null	null	null	null	null	null	999	False	False	False	False		False	False	null	null	null	null	null	null	null	null	206.09	02_nist_plasma_03_p1-a2_1_7265	112.8953:953 113.89865:0 114.90201:0		401	136	197	205	244	331	252.550488789876	97.238150902679
278	0.663	112.89538	0.8282	185.2781	Unknown	[M+H]+		1	False	null	null	null	null	null	null	null	999	False	False	False	False		False	False	null	null	null	null	null	null	null	null	206.09	02_nist_plasma_03_p1-a2_1_7265	112.89367:719 113.89702:0 114.90038:0		323	349	165	222	74	182	219.208393096924	103.051137102827
279	0.663	112.89538	0.8338	186.5378	Unknown	[M+H]+		1	False	null	null	null	null	null	null	null	999	False	False	False	False		False	False	null	null	null	null	null	null	null	null	206.09	02_nist_plasma_03_p1-a2_1_7265	112.89542:975 113.89877:0 114.90213:0		296	347	165	341	485	320	325.626116434733	102.784923949778
280	0.663	112.89538	0.8477	189.6476	Unknown	[M+H]+		1	False	null	null	null	null	null	null	null	999	False	False	False	False		False	False	null	null	null	null	null	null	null	null	206.09	02_nist_plasma_03_p1-a2_1_7265	112.89538:1752 113.89873:0 114.90209:0		156	376	1011	445	135	277	399.947809855143	322.850055808226
281	0.663	112.89538	0.8621	192.865	Unknown	[M+H]+		1	False	null	null	null	null	null	null	null	999	False	False	False	False		False	False	null	null	null	null	null	null	null	null	206.09	02_nist_plasma_03_p1-a2_1_7265	112.8953:814 113.89865:0 114.90201:0		384	228	372	116	369	101	261.824192047119	131.814457590339
282	0.663	112.89538	0.875	195.7461	Unknown	[M+H]+		1	False	null	null	null	null	null	null	null	999	False	False	False	False		False	False	null	null	null	null	null	null	null	null	206.09	02_nist_plasma_03_p1-a2_1_7265	112.89541:797 113.89876:0 114.90212:0		186	149	222	246	291	220	218.974118550618	48.8451759567831
283	0.663	112.89538	0.8928	199.7305	Unknown	[M+H]+		1	False	null	null	null	null	null	null	null	999	False	False	False	False		False	False	null	null	null	null	null	null	null	null	206.09	02_nist_plasma_03_p1-a2_1_7265	112.8953:899 113.89865:0 114.90201:0		446	356	269	283	292	298	324.170471191406	66.8829276908305
284	0.663	112.89538	0.9048	202.4203	Unknown	[M+H]+		1	False	null	null	null	null	null	null	null	999	False	False	False	False		False	False	null	null	null	null	null	null	null	null	206.09	02_nist_plasma_03_p1-a2_1_7265	112.89367:915 113.89702:0 114.90038:0		226	389	171	202	478	136	266.950487772624	135.447338589344
285	0.663	112.89538	0.9199	205.799	Unknown	[M+H]+		1	False	null	null	null	null	null	null	null	999	False	False	False	False		False	False	null	null	null	null	null	null	null	null	206.09	02_nist_plasma_03_p1-a2_1_7265	112.89538:896 113.89873:0 114.90209:0		225	403	653	132	44	329	297.495694478353	217.021734214207
286	0.663	112.89538	0.9263	207.2407	Unknown	[M+H]+		1	False	null	null	null	null	null	null	null	999	False	False	False	False		False	False	null	null	null	null	null	null	null	null	206.09	02_nist_plasma_03_p1-a2_1_7265	112.89542:769 113.89877:0 114.90213:0		69	408	203	133	309	421	257.10450108846	145.587742159034
287	0.663	112.89538	0.9391	210.0884	Unknown	[M+H]+		1	False	null	null	null	null	null	null	null	999	False	False	False	False		False	False	null	null	null	null	null	null	null	null	206.09	02_nist_plasma_03_p1-a2_1_7265	112.89367:268 113.89702:0 114.90038:0		94	115	43	45	99	47	73.8402182261149	32.1210293867857
288	0.663	112.89538	0.9497	212.4562	Unknown	[M+H]+		1	False	null	null	null	null	null	null	null	999	False	False	False	False		False	False	null	null	null	null	null	null	null	null	206.09	02_nist_plasma_03_p1-a2_1_7265	112.89542:248 113.89877:0 114.90213:0		62	46	98	29	44	76	58.918597539266	24.9475906063872
289	0.663	112.89538	0.9697	216.9291	Unknown	[M+H]+		1	False	null	null	null	null	null	null	null	999	False	False	False	False		False	False	null	null	null	null	null	null	null	null	206.09	02_nist_plasma_03_p1-a2_1_7265	112.8953:340 113.89865:0 114.90201:0		97	45	50	20	46	117	62.4522933959961	36.5021642647076
290	0.663	112.89538	1.0056	224.9761	Unknown	[M+H]+		1	False	null	null	null	null	null	null	null	999	False	False	False	False		False	False	null	null	null	null	null	null	null	null	206.09	02_nist_plasma_03_p1-a2_1_7265	112.89542:342 113.89877:0 114.90213:0		68	33	39	3.32849426269531	63	126	54.8144461313883	42.5596126687501
291	8.739	113.13183	-1	-1	Unknown	[M+H]+		1	False	null	null	null	null	null	null	null	999	False	False	False	False		False	False	null	null	null	null	null	null	null	null	38.53	02_nist_plasma_04_p1-a2_1_7266	113.13183:6823 114.13518:0 115.13854:0		18401	18035	18362	19882	18847	16535	18343.646484375	1094.68103780161
292	8.739	113.13183	1.0314	230.6933	Unknown	[M+H]+		1	False	null	null	null	null	null	null	null	999	False	False	False	False		False	False	null	null	null	null	null	null	null	null	38.53	02_nist_plasma_04_p1-a2_1_7266	113.13173:1716 114.13508:0 115.13844:0		1714	1587	1639	1384	1733	1447	1583.97532145182	141.953795831245
293	10.264	113.95197	-1	-1	Unknown	[M+H]+		0.833	False	null	null	null	null	null	null	null	999	False	False	False	False		False	False	null	null	null	null	null	null	null	null	6.22	02_nist_plasma_05_p1-a2_1_7267	113.95197:1735 114.95532:0 115.95868:0		9351	8688	10020	3734	6928	8765	7914.46439615885	2291.89458432866
294	10.264	113.95197	0.5993	133.943	Unknown	[M+H]+		0.833	False	null	null	null	null	null	null	null	999	False	False	False	False		False	False	null	null	null	null	null	null	null	null	6.22	02_nist_plasma_05_p1-a2_1_7267	113.95019:206 114.95354:0 115.9569:0		107	5	66	37	113	25	58.861981789271	44.4151056991913
295	10.264	113.95197	0.6117	136.7331	Unknown	[M+H]+		0.833	False	null	null	null	null	null	null	null	999	False	False	False	False		False	False	null	null	null	null	null	null	null	null	6.22	02_nist_plasma_05_p1-a2_1_7267	113.94859:614 114.95194:0 115.9553:0		86	417	392	216	59	374	257.312254587809	159.666935102241
296	10.264	113.95197	0.6202	138.6166	Unknown	[M+H]+		0.833	False	null	null	null	null	null	null	null	999	False	False	False	False		False	False	null	null	null	null	null	null	null	null	6.22	02_nist_plasma_05_p1-a2_1_7267	113.95019:493 114.95354:0 115.9569:0		253	240	76	384	202	131	214.315111796061	106.948219463668
297	10.264	113.95197	0.6426	143.6207	Unknown	[M+H]+		0.833	False	null	null	null	null	null	null	null	999	False	False	False	False		False	False	null	null	null	null	null	null	null	null	6.22	02_nist_plasma_05_p1-a2_1_7267	113.95197:606 114.95532:0 115.95868:0		330	259	213	270	524	241	306.297785441081	113.646244880848
298	8.746	114.06649	-1	-1	Unknown	[M+H]+		0.667	False	null	null	null	null	null	null	null	999	False	False	False	False		False	False	null	null	null	null	null	null	null	null	6.32	02_nist_plasma_06_p1-a2_1_7268	114.06649:851 115.06984:0 116.0732:0		1642	2412	1985	2681	1959	2764	2240.3778889974	447.335662433465
299	8.746	114.06649	1.157	258.5771	Unknown	[M+H]+		0.667	False	null	null	null	null	null	null	null	999	False	False	False	False		False	False	null	null	null	null	null	null	null	null	6.32	02_nist_plasma_06_p1-a2_1_7268	114.06649:258 115.06984:0 116.0732:0		32	63	127	124	139	194	113.232016881307	57.7103678384924
300	0.662	114.89336	-1	-1	Unknown	[M+H]+		1	False	null	null	null	null	null	null	null	999	False	False	False	False		False	False	null	null	null	null	null	null	null	null	112.33	02_nist_plasma_04_p1-a2_1_7266	114.89336:10210 115.89671:0 116.90007:0		18247	15293	16619	26851	21807	19546	19727.1526692708	4162.16313233417
301	0.662	114.89336	0.7242	161.7362	Unknown	[M+H]+		1	False	null	null	null	null	null	null	null	999	False	False	False	False		False	False	null	null	null	null	null	null	null	null	112.33	02_nist_plasma_04_p1-a2_1_7266	114.89336:353 115.89671:0 116.90007:0		40	41	133	85	86	21	67.5939702987671	41.4443711796325
302	0.662	114.89336	0.7452	166.4335	Unknown	[M+H]+		1	False	null	null	null	null	null	null	null	999	False	False	False	False		False	False	null	null	null	null	null	null	null	null	112.33	02_nist_plasma_04_p1-a2_1_7266	114.89325:461 115.8966:0 116.89996:0		232	62	62	46	48	126	95.8711172739665	72.7528592098208
303	0.662	114.89336	0.769	171.7361	Unknown	[M+H]+		1	False	null	null	null	null	null	null	null	999	False	False	False	False		False	False	null	null	null	null	null	null	null	null	112.33	02_nist_plasma_04_p1-a2_1_7266	114.89336:591 115.89671:0 116.90007:0		61	43	36	200	80	56	79.4879570007324	61.0514126002033
304	0.662	114.89336	0.7808	174.3779	Unknown	[M+H]+		1	False	null	null	null	null	null	null	null	999	False	False	False	False		False	False	null	null	null	null	null	null	null	null	112.33	02_nist_plasma_04_p1-a2_1_7266	114.89325:405 115.8966:0 116.89996:0		106	43	96	189	121	56	101.834603627523	52.029242272816
305	0.662	114.89336	0.792	176.8727	Unknown	[M+H]+		1	False	null	null	null	null	null	null	null	999	False	False	False	False		False	False	null	null	null	null	null	null	null	null	112.33	02_nist_plasma_04_p1-a2_1_7266	114.89334:257 115.89669:0 116.90005:0		59	54	96	45	99	95	74.7445837656657	24.813828861723
306	0.662	114.89336	0.8077	180.388	Unknown	[M+H]+		1	False	null	null	null	null	null	null	null	999	False	False	False	False		False	False	null	null	null	null	null	null	null	null	112.33	02_nist_plasma_04_p1-a2_1_7266	114.89337:591 115.89672:0 116.90008:0		41	102	232	96	258	84	135.587609608968	87.7680994216632
307	0.662	114.89336	0.8285	185.0315	Unknown	[M+H]+		1	False	null	null	null	null	null	null	null	999	False	False	False	False		False	False	null	null	null	null	null	null	null	null	112.33	02_nist_plasma_04_p1-a2_1_7266	114.89325:944 115.8966:0 116.89996:0		482	320	240	467	113	162	297.22686513265	154.21290200372
308	0.662	114.89336	0.8427	188.2113	Unknown	[M+H]+		1	False	null	null	null	null	null	null	null	999	False	False	False	False		False	False	null	null	null	null	null	null	null	null	112.33	02_nist_plasma_04_p1-a2_1_7266	114.8933:606 115.89665:0 116.90001:0		172	254	220	230	125	133	188.790784200033	53.745455948661
309	0.662	114.89336	0.859	191.8376	Unknown	[M+H]+		1	False	null	null	null	null	null	null	null	999	False	False	False	False		False	False	null	null	null	null	null	null	null	null	112.33	02_nist_plasma_04_p1-a2_1_7266	114.89325:524 115.8966:0 116.89996:0		145	30	110	121	191	93	114.832710266113	53.6478008138012
310	0.662	114.89336	0.8806	196.6601	Unknown	[M+H]+		1	False	null	null	null	null	null	null	null	999	False	False	False	False		False	False	null	null	null	null	null	null	null	null	112.33	02_nist_plasma_04_p1-a2_1_7266	114.89169:420 115.89504:0 116.8984:0		96	89	101	134	83	159	110.559145609538	29.6788325581868
311	0.662	114.89336	0.9079	202.7539	Unknown	[M+H]+		1	False	null	null	null	null	null	null	null	999	False	False	False	False		False	False	null	null	null	null	null	null	null	null	112.33	02_nist_plasma_04_p1-a2_1_7266	114.89336:869 115.89671:0 116.90007:0		213	45	220	371	235	200	213.895346323649	103.822233793175
312	0.662	114.89336	0.9187	205.1788	Unknown	[M+H]+		1	False	null	null	null	null	null	null	null	999	False	False	False	False		False	False	null	null	null	null	null	null	null	null	112.33	02_nist_plasma_04_p1-a2_1_7266	114.89336:968 115.89671:0 116.90007:0		54	47	61	366	129	148	134.040383021037	121.170732483165
313	0.662	114.89336	0.9285	207.359	Unknown	[M+H]+		1	False	null	null	null	null	null	null	null	999	False	False	False	False		False	False	null	null	null	null	null	null	null	null	112.33	02_nist_plasma_04_p1-a2_1_7266	114.89169:449 115.89504:0 116.8984:0		40	47	65	51	83	261	91.073569615682	84.5370575563304
314	0.662	114.89336	0.9418	210.3297	Unknown	[M+H]+		1	False	null	null	null	null	null	null	null	999	False	False	False	False		False	False	null	null	null	null	null	null	null	null	112.33	02_nist_plasma_04_p1-a2_1_7266	114.89337:501 115.89672:0 116.90008:0		40	73	61	68	211	67	86.7025089263916	61.9236529578651
315	0.662	114.89336	0.9521	212.6375	Unknown	[M+H]+		1	False	null	null	null	null	null	null	null	999	False	False	False	False		False	False	null	null	null	null	null	null	null	null	112.33	02_nist_plasma_04_p1-a2_1_7266	114.89325:245 115.8966:0 116.89996:0		59	43	54	95	43	98	65.2000058492025	24.8704098270654
316	0.662	114.89336	1.0007	223.4926	Unknown	[M+H]+		1	False	null	null	null	null	null	null	null	999	False	False	False	False		False	False	null	null	null	null	null	null	null	null	112.33	02_nist_plasma_04_p1-a2_1_7266	114.89336:245 115.89671:0 116.90007:0		4.60463104248047	4.60463104248047	46	58	4.60463104248047	54	26.294101079305	29.0466489164149
317	10.292	114.94748	-1	-1	Unknown	[M+H]+		0.667	True	null	null	null	null	null	null	null	999	False	False	False	False		False	False	null	null	null	null	null	null	null	null	21.64	02_nist_plasma_05_p1-a2_1_7267	114.94748:4518 115.95083:0 116.95419:0		19445	13435	20891	25167	21901	17519	19726.2434895833	4005.47461332528
318	10.292	114.94748	0.5305	118.4821	Unknown	[M+H]+		0.667	True	null	null	null	null	null	null	null	999	False	False	False	False		False	False	null	null	null	null	null	null	null	null	21.64	02_nist_plasma_05_p1-a2_1_7267	114.94578:268 115.94913:0 116.95249:0		73	21	72	183	30	28	67.9633595148722	61.0271919663506
319	10.292	114.94748	0.604	134.8836	Unknown	[M+H]+		0.667	True	null	null	null	null	null	null	null	999	False	False	False	False		False	False	null	null	null	null	null	null	null	null	21.64	02_nist_plasma_05_p1-a2_1_7267	114.94748:1883 115.95083:0 116.95419:0	55.93286:76	1284	821	1565	413	1714	1294	1181.97481791178	484.587403043477
320	10.292	114.94748	0.6279	140.2285	Unknown	[M+H]+		0.667	True	null	null	null	null	null	null	null	999	False	False	False	False		False	False	null	null	null	null	null	null	null	null	21.64	02_nist_plasma_05_p1-a2_1_7267	114.94746:995 115.95081:0 116.95417:0		572	247	838	646	910	596	635.182317097982	233.62404153948
321	0.531	114.94918	-1	-1	Unknown	[M+H]+		1	True	null	null	null	null	null	null	null	999	False	False	False	False		False	False	null	null	null	null	null	null	null	null	12.69	02_nist_plasma_06_p1-a2_1_7268	114.94918:3196 115.95253:0 116.95589:0		13186	14199	17542	17608	18200	15209	15990.6124674479	2078.00185152917
322	0.531	114.94918	0.6053	135.1848	Unknown	[M+H]+		1	True	null	null	null	null	null	null	null	999	False	False	False	False		False	False	null	null	null	null	null	null	null	null	12.69	02_nist_plasma_06_p1-a2_1_7268	114.94741:702 115.95076:0 116.95412:0	55.93283:203 72.93545:53 72.93679:105	315	326	568	457	372	421	409.929529825846	94.8272551130163
323	0.531	114.94918	0.6241	139.3633	Unknown	[M+H]+		1	True	null	null	null	null	null	null	null	999	False	False	False	False		False	False	null	null	null	null	null	null	null	null	12.69	02_nist_plasma_06_p1-a2_1_7268	114.94735:1289 115.9507:0 116.95406:0	72.93676:81	1141	1037	1179	1140	1051	597	1024.03513590495	216.643247242129
324	2.942	115.05403	-1	-1	Unknown	[M+H]+		1	True	null	null	null	null	null	null	null	999	False	False	False	False		False	False	null	null	null	null	null	null	null	null	74.26	02_nist_plasma_05_p1-a2_1_7267	115.05403:17511 116.05738:0 117.06074:0		55101	55518	53650	54458	58731	55899	55559.3203125	1746.14091033383
325	2.942	115.05403	0.5122	114.3765	Unknown	[M+H]+		1	True	null	null	null	null	null	null	null	999	False	False	False	False		False	False	null	null	null	null	null	null	null	null	74.26	02_nist_plasma_05_p1-a2_1_7267	115.05392:4007 116.05727:0 117.06063:0	37.00797:127 38.01261:134 39.02084:285 39.02183:246 59.99821:163 62.01729:100 62.66236:30 63.01995:225 63.0212:438 63.02245:473 63.02496:177 65.03412:112 65.0354:131 65.03667:900 65.03794:768 65.03921:152 74.01427:261 74.01563:120 75.02043:57 75.02179:115 75.02316:230 86.01632:112 87.02272:116 87.02566:111 89.02927:120 89.03522:67 89.03671:1184 89.0382:854 89.03968:752 108.79399:88 115.04546:127 …	3881	4015	3838	4118	4149	4036	4006.32698567708	124.671077506627
326	0.693	116.07132	-1	-1	Unknown	[M+H]+		0.667	False	null	null	null	null	null	null	null	999	False	False	False	False		False	False	null	null	null	null	null	null	null	null	7.82	02_nist_plasma_04_p1-a2_1_7266	116.07132:2221 117.07467:0 118.07803:0		2760	5563	1846	11472	1926	5049	4769.43341064453	3641.31166047506
327	0.693	116.07132	0.6385	142.4612	Unknown	[M+H]+		0.667	False	null	null	null	null	null	null	null	999	False	False	False	False		False	False	null	null	null	null	null	null	null	null	7.82	02_nist_plasma_04_p1-a2_1_7266	116.07132:1760 117.07467:0 118.07803:0		186	612	537	747	301	577	493.259602864583	209.246369410103
328	10.076	116.14261	-1	-1	Unknown	[M+H]+		1	True	null	null	null	null	null	null	null	999	False	False	False	False		False	False	null	null	null	null	null	null	null	null	121.28	02_nist_plasma_01_p1-a2_1_7263	116.14261:23629 117.14596:0 118.14932:0		149239	142250	132371	125450	124069	129947	133887.640625	9909.78146466618
329	10.076	116.14261	0.5495	122.6012	Unknown	[M+H]+		1	True	null	null	null	null	null	null	null	999	False	False	False	False		False	False	null	null	null	null	null	null	null	null	121.28	02_nist_plasma_01_p1-a2_1_7263	116.14261:1680 117.14596:0 118.14932:0	39.02085:187	1782	1852	1627	1556	1598	1484	1649.88181559245	139.795096103879
330	10.076	116.14261	0.8048	179.5464	Unknown	[M+H]+		1	True	null	null	null	null	null	null	null	999	False	False	False	False		False	False	null	null	null	null	null	null	null	null	121.28	02_nist_plasma_01_p1-a2_1_7263	116.14261:1627 117.14596:0 118.14932:0		1775	1104	1384	1340	720	1513	1305.84683227539	361.512227906778
331	10.076	116.14261	0.825	184.06	Unknown	[M+H]+		1	True	null	null	null	null	null	null	null	999	False	False	False	False		False	False	null	null	null	null	null	null	null	null	121.28	02_nist_plasma_01_p1-a2_1_7263	116.14261:857 117.14596:0 118.14932:0		533	406	951	325	623	233	511.677729288737	256.76037166657
332	10.076	116.14261	0.9173	204.6469	Unknown	[M+H]+		1	True	null	null	null	null	null	null	null	999	False	False	False	False		False	False	null	null	null	null	null	null	null	null	121.28	02_nist_plasma_01_p1-a2_1_7263	116.14261:1769 117.14596:0 118.14932:0		1948	1776	1547	1342	1102	1662	1562.62438964844	304.891007999128
333	10.076	116.14261	0.9836	219.4287	Unknown	[M+H]+		1	True	null	null	null	null	null	null	null	999	False	False	False	False		False	False	null	null	null	null	null	null	null	null	121.28	02_nist_plasma_01_p1-a2_1_7263	116.14261:1053 117.14596:0 118.14932:0		1139	1010	589	948	577	1171	905.597005208333	263.095549948648
334	10.076	116.14261	1.1418	254.7377	Unknown	[M+H]+		1	True	null	null	null	null	null	null	null	999	False	False	False	False		False	False	null	null	null	null	null	null	null	null	121.28	02_nist_plasma_01_p1-a2_1_7263	116.14261:1298 117.14596:0 118.14932:0		1095	1180	1069	937	1181	1188	1108.44803873698	97.9811178312253
335	10.076	116.14261	1.2778	285.0707	Unknown	[M+H]+		1	True	null	null	null	null	null	null	null	999	False	False	False	False		False	False	null	null	null	null	null	null	null	null	121.28	02_nist_plasma_01_p1-a2_1_7263	116.14261:999 117.14596:0 118.14932:0		1135	533	793	962	837	782	840.561665852865	200.669216745135
336	9.34	116.14271	-1	-1	Unknown	[M+H]+		1	True	null	null	null	null	null	null	null	999	False	False	False	False		False	False	null	null	null	null	null	null	null	null	32.77	02_nist_plasma_05_p1-a2_1_7267	116.14271:11696 117.14606:0 118.14942:0		52437	122141	73687	129548	142428	129248	108248.052083333	36236.1958216022
337	9.34	116.14271	0.5502	122.7524	Unknown	[M+H]+		1	True	null	null	null	null	null	null	null	999	False	False	False	False		False	False	null	null	null	null	null	null	null	null	32.77	02_nist_plasma_05_p1-a2_1_7267	116.14261:1877 117.14596:0 118.14932:0	41.03648:187	1698	1578	1738	1620	1976	1781	1731.94852701823	141.068833776067
338	9.34	116.14271	0.8053	179.6575	Unknown	[M+H]+		1	True	null	null	null	null	null	null	null	999	False	False	False	False		False	False	null	null	null	null	null	null	null	null	32.77	02_nist_plasma_05_p1-a2_1_7267	116.14261:1942 117.14596:0 118.14932:0		1996	2185	2430	2317	2238	2729	2315.79359944661	248.626597461541
339	9.34	116.14271	0.912	203.4725	Unknown	[M+H]+		1	True	null	null	null	null	null	null	null	999	False	False	False	False		False	False	null	null	null	null	null	null	null	null	32.77	02_nist_plasma_05_p1-a2_1_7267	116.14266:944 117.14601:0 118.14937:0		485	896	1471	601	360	854	777.696660359701	397.901336941409
340	9.34	116.14271	0.9832	219.3557	Unknown	[M+H]+		1	True	null	null	null	null	null	null	null	999	False	False	False	False		False	False	null	null	null	null	null	null	null	null	32.77	02_nist_plasma_05_p1-a2_1_7267	116.14261:876 117.14596:0 118.14932:0		993	525	570	769	928	837	770.162689208984	189.514738935118
341	9.34	116.14271	1.1004	245.502	Unknown	[M+H]+		1	True	null	null	null	null	null	null	null	999	False	False	False	False		False	False	null	null	null	null	null	null	null	null	32.77	02_nist_plasma_05_p1-a2_1_7267	116.14261:1010 117.14596:0 118.14932:0		610	1050	1043	1021	1353	1118	1032.51043701172	240.615423763353
342	0.667	116.8918	-1	-1	Unknown	[M+H]+		0.667	False	null	null	null	null	null	null	null	999	False	False	False	False		False	False	null	null	null	null	null	null	null	null	27.5	02_nist_plasma_05_p1-a2_1_7267	116.8918:1578 117.89515:0 118.89851:0		1356	1290	2406	4312	3832	4147	2890.39131673177	1388.11883757007
343	0.667	116.8918	0.8297	184.9796	Unknown	[M+H]+		0.667	False	null	null	null	null	null	null	null	999	False	False	False	False		False	False	null	null	null	null	null	null	null	null	27.5	02_nist_plasma_05_p1-a2_1_7267	116.89008:306 117.89343:0 118.89679:0		4.92287902832031	4.92287902832031	49	75	73	53	41.799342473348	34.0198003320523
344	0.667	116.8918	0.9023	201.1806	Unknown	[M+H]+		0.667	False	null	null	null	null	null	null	null	999	False	False	False	False		False	False	null	null	null	null	null	null	null	null	27.5	02_nist_plasma_05_p1-a2_1_7267	116.8918:261 117.89515:0 118.89851:0		28	24	5	48	146	47	49.6453433036804	49.7076730414777
345	1.892	117.05556	-1	-1	Unknown	[M+H]+	similar chromatogram in higher mz_90; similar chromatogram in higher mz_453; similar chromatogram in higher mz_808; similar chromatogram in higher mz_1617; similar chromatogram in higher mz_1555; similar chromatogram in higher mz_2939	1	True	null	null	null	null	null	null	null	999	False	False	False	False		False	False	null	null	null	null	null	null	null	null	6.3	02_nist_plasma_05_p1-a2_1_7267	117.05556:1316 118.05891:0 119.06227:0		7682	8892	7226	7388	8502	7481	7861.73234049479	674.670818690332
346	1.892	117.05556	0.5336	118.955	Unknown	[M+H]+	similar chromatogram in higher mz_90; similar chromatogram in higher mz_453; similar chromatogram in higher mz_808; similar chromatogram in higher mz_1617; similar chromatogram in higher mz_1555; similar chromatogram in higher mz_2939	1	True	null	null	null	null	null	null	null	999	False	False	False	False		False	False	null	null	null	null	null	null	null	null	6.3	02_nist_plasma_05_p1-a2_1_7267	117.05714:629 118.06049:0 119.06385:0	65.03667:108 89.0367:130	525	596	338	453	602	466	496.472381591797	99.8586611539636
347	2.945	117.05723	-1	-1	Unknown	[M+H]+		1	True	null	null	null	null	null	null	null	999	False	False	False	False		False	False	null	null	null	null	null	null	null	null	149.81	02_nist_plasma_03_p1-a2_1_7265	117.05723:31004 118.06058:0 119.06394:0		92293	100840	102908	100511	90957	94357	96977.6692708333	5052.25118863494
348	2.945	117.05723	0.5316	118.5009	Unknown	[M+H]+		1	True	null	null	null	null	null	null	null	999	False	False	False	False		False	False	null	null	null	null	null	null	null	null	149.81	02_nist_plasma_03_p1-a2_1_7265	117.05715:5806 118.0605:0 119.06386:0	39.02084:108 50.01391:83 63.0212:259 63.02245:92 64.02939:168 64.03191:80 65.03794:149 78.03087:216 78.03226:92 78.03365:274 89.02927:139 89.03522:200 89.03671:605 89.0382:3062 89.03968:756 90.04411:198 90.0456:1642 90.0471:326 90.0486:134 91.04363:116 91.05266:243 91.05416:164 92.26973:48 115.05054:67 116.04913:190 117.05373:624 117.05544:646 117.05715:874 117.05885:433 117.06056:192 117.06227:1…	8202	8228	8936	8794	7362	8196	8286.33048502604	557.390235204374
349	10.252	117.99254	-1	-1	Unknown	[M+H]+		0.833	False	null	null	null	null	null	null	null	999	False	False	False	False		False	False	null	null	null	null	null	null	null	null	5.27	02_nist_plasma_04_p1-a2_1_7266	117.99254:752 118.99589:0 119.99925:0		2463	2562	2494	3426	2905	2303	2692.08581542969	410.979963794321
350	10.252	117.99254	0.5942	132.3616	Unknown	[M+H]+		0.833	False	null	null	null	null	null	null	null	999	False	False	False	False		False	False	null	null	null	null	null	null	null	null	5.27	02_nist_plasma_04_p1-a2_1_7266	117.99081:232 118.99416:0 119.99752:0		18	67	84	147	50	88	75.5349117914836	43.4537617580225
351	2.946	118.06447	-1	-1	Unknown	[M+H]+		1	True	null	null	null	null	null	null	null	999	False	False	False	False		False	False	null	null	null	null	null	null	null	null	247.84	02_nist_plasma_03_p1-a2_1_7265	118.06447:54331 119.06782:0 120.07118:0		163865	201418	207119	181101	165673	182130	183551.080729167	17831.8551799479
352	2.946	118.06447	0.5434	121.048	Unknown	[M+H]+		1	True	null	null	null	null	null	null	null	999	False	False	False	False		False	False	null	null	null	null	null	null	null	null	247.84	02_nist_plasma_03_p1-a2_1_7265	118.06439:8249 119.06774:0 120.0711:0	50.01279:148 51.02059:119 51.02172:104 63.0212:181 65.03667:550 65.03794:435 65.03921:223 65.04048:224 77.03927:142 78.03226:149 78.0448:96 89.03671:334 89.0382:151 90.03962:199 90.04111:888 90.04261:138 90.04411:380 90.0456:569 90.0471:94 91.04363:173 91.04664:111 91.04965:102 91.05266:5006 91.05416:6376 91.05567:136 91.05868:131 116.04913:147 117.00425:52 117.05373:70 117.05544:1909 117.05715:4…	11367	14287	13245	12201	11726	13061	12647.6489257813	1086.87822170537
353	2.946	118.06447	0.5976	133.106	Unknown	[M+H]+		1	True	null	null	null	null	null	null	null	999	False	False	False	False		False	False	null	null	null	null	null	null	null	null	247.84	02_nist_plasma_03_p1-a2_1_7265	118.06439:2988 119.06774:0 120.0711:0	38.01358:112 51.02059:136 65.03667:218 65.03794:216 65.03921:106 90.04111:163 91.05266:465 91.05416:1227 91.05567:307 117.05544:154 117.05715:163	2517	3441	3474	2893	2617	2956	2983.07145182292	402.669272181669
354	1.901	118.06451	-1	-1	Unknown	[M+H]+		1	True	null	null	null	null	null	null	null	999	False	False	False	False		False	False	null	null	null	null	null	null	null	null	14.41	02_nist_plasma_06_p1-a2_1_7268	118.06451:2925 119.06786:0 120.07122:0		16726	18894	19148	17355	18650	19347	18353.2861328125	1062.62654590555
355	1.901	118.06451	0.5416	120.6324	Unknown	[M+H]+		1	True	null	null	null	null	null	null	null	999	False	False	False	False		False	False	null	null	null	null	null	null	null	null	14.41	02_nist_plasma_06_p1-a2_1_7268	118.06438:1070 119.06773:0 120.07109:0	77.03788:110 78.03365:88 78.04619:54 80.0472:129 89.0367:149 90.0456:114 91.05115:173 91.05266:261 91.05416:243 91.05567:321 93.0577:126 93.06835:117 103.05309:213 104.04977:142 104.0562:131 105.05771:62 117.05714:408 117.06056:108 118.0661:238	1446	1383	1532	537	1264	713	1145.85189819336	416.626243772032
356	0.75	118.08506	-1	-1	Unknown	[M+H]+		1	True	null	null	null	null	null	null	null	999	False	False	False	False		False	False	null	null	null	null	null	null	null	null	22.52	02_nist_plasma_04_p1-a2_1_7266	118.08506:5447 119.08841:0 120.09177:0		20449	21342	15229	16240	22376	26137	20295.5320638021	4041.8901704583
357	0.75	118.08506	0.4812	107.1894	Unknown	[M+H]+		1	True	null	null	null	null	null	null	null	999	False	False	False	False		False	False	null	null	null	null	null	null	null	null	22.52	02_nist_plasma_04_p1-a2_1_7266	118.08671:239 119.09006:0 120.09342:0		49	99	175	25	187	139	112.372925122579	66.2215741348299
358	0.75	118.08506	0.5134	114.3531	Unknown	[M+H]+		1	True	null	null	null	null	null	null	null	999	False	False	False	False		False	False	null	null	null	null	null	null	null	null	22.52	02_nist_plasma_04_p1-a2_1_7266	118.08679:410 119.09014:0 120.0935:0		121	95	100	83	49	238	114.238470713298	64.9959273833995
359	0.75	118.08506	0.5443	121.2347	Unknown	[M+H]+		1	True	null	null	null	null	null	null	null	999	False	False	False	False		False	False	null	null	null	null	null	null	null	null	22.52	02_nist_plasma_04_p1-a2_1_7266	118.08666:1728 119.09001:0 120.09337:0	58.063:202 58.0642:451 58.0654:178 58.0666:225 59.07208:124	1450	1240	1580	2058	896	1494	1452.94397989909	384.593924614745
360	0.75	118.08506	0.8373	186.4951	Unknown	[M+H]+		1	True	null	null	null	null	null	null	null	999	False	False	False	False		False	False	null	null	null	null	null	null	null	null	22.52	02_nist_plasma_04_p1-a2_1_7266	118.08671:329 119.09006:0 120.09342:0		18	78	87	7	7	85	47.159673611323	40.1270577868795
361	10.111	118.12268	-1	-1	Unknown	[M+H]+	similar chromatogram in higher mz_1385; similar chromatogram in higher mz_1264; similar chromatogram in higher mz_617; similar chromatogram in higher mz_1589; similar chromatogram in higher mz_633; similar chromatogram in higher mz_124; similar chromatogram in higher mz_284; similar chromatogram in higher mz_1161; similar chromatogram in higher mz_1697; similar chromatogram in higher mz_1779	0.833	False	null	null	null	null	null	null	null	999	False	False	False	False		False	False	null	null	null	null	null	null	null	null	10.78	02_nist_plasma_01_p1-a2_1_7263	118.12268:2187 119.12603:0 120.12939:0		7766	7529	7623	7041	5816	7965	7289.8349609375	785.359259038416
362	10.111	118.12268	0.7469	166.3584	Unknown	[M+H]+	similar chromatogram in higher mz_1385; similar chromatogram in higher mz_1264; similar chromatogram in higher mz_617; similar chromatogram in higher mz_1589; similar chromatogram in higher mz_633; similar chromatogram in higher mz_124; similar chromatogram in higher mz_284; similar chromatogram in higher mz_1161; similar chromatogram in higher mz_1697; similar chromatogram in higher mz_1779	0.833	False	null	null	null	null	null	null	null	999	False	False	False	False		False	False	null	null	null	null	null	null	null	null	10.78	02_nist_plasma_01_p1-a2_1_7263	118.12276:176 119.12611:0 120.12947:0		57	30	62	113	23	33	52.8848190307617	33.5117893855794
363	10.111	118.12268	0.9201	204.9358	Unknown	[M+H]+	similar chromatogram in higher mz_1385; similar chromatogram in higher mz_1264; similar chromatogram in higher mz_617; similar chromatogram in higher mz_1589; similar chromatogram in higher mz_633; similar chromatogram in higher mz_124; similar chromatogram in higher mz_284; similar chromatogram in higher mz_1161; similar chromatogram in higher mz_1697; similar chromatogram in higher mz_1779	0.833	False	null	null	null	null	null	null	null	999	False	False	False	False		False	False	null	null	null	null	null	null	null	null	10.78	02_nist_plasma_01_p1-a2_1_7263	118.12268:283 119.12603:0 120.12939:0		212	178	75	152	67	141	137.450355529785	57.1683271316002
364	10.111	118.12268	1.273	283.5393	Unknown	[M+H]+	similar chromatogram in higher mz_1385; similar chromatogram in higher mz_1264; similar chromatogram in higher mz_617; similar chromatogram in higher mz_1589; similar chromatogram in higher mz_633; similar chromatogram in higher mz_124; similar chromatogram in higher mz_284; similar chromatogram in higher mz_1161; similar chromatogram in higher mz_1697; similar chromatogram in higher mz_1779	0.833	False	null	null	null	null	null	null	null	999	False	False	False	False		False	False	null	null	null	null	null	null	null	null	10.78	02_nist_plasma_01_p1-a2_1_7263	118.12276:207 119.12611:0 120.12947:0		77	27	121	70	32	54	63.5987138748169	34.7504273250769
365	10.273	118.9917	-1	-1	Unknown	[M+H]+		1	True	null	null	null	null	null	null	null	999	False	False	False	False		False	False	null	null	null	null	null	null	null	null	5.76	02_nist_plasma_02_p1-a2_1_7264	118.9917:1490 119.99505:0 120.99841:0		6852	8062	6626	6460	4483	4141	6103.98600260417	1501.71793793543
366	10.273	118.9917	0.5736	127.6662	Unknown	[M+H]+		1	True	null	null	null	null	null	null	null	999	False	False	False	False		False	False	null	null	null	null	null	null	null	null	5.76	02_nist_plasma_02_p1-a2_1_7264	118.9917:483 119.99505:0 120.99841:0		181	356	125	97	198	347	217.324685414632	110.302124596418
367	10.273	118.9917	0.5775	128.5319	Unknown	[M+H]+		1	True	null	null	null	null	null	null	null	999	False	False	False	False		False	False	null	null	null	null	null	null	null	null	5.76	02_nist_plasma_02_p1-a2_1_7264	118.99337:479 119.99672:0 121.00008:0		218	72	248	97	93	347	179.071422576904	109.68690675714
368	10.273	118.9917	0.5896	131.2401	Unknown	[M+H]+		1	True	null	null	null	null	null	null	null	999	False	False	False	False		False	False	null	null	null	null	null	null	null	null	5.76	02_nist_plasma_02_p1-a2_1_7264	118.99346:465 119.99681:0 121.00017:0	56.94001:197	305	275	195	273	243	155	240.843518575033	56.1871994954202
369	1.268	119.04849	-1	-1	Unknown	[M+H]+		1	True	null	null	null	null	null	null	null	999	False	False	False	False		False	False	null	null	null	null	null	null	null	null	16.58	02_nist_plasma_03_p1-a2_1_7265	119.04849:4152 120.05184:0 121.0552:0		18426	23486	26068	21209	21711	27546	23074.4313151042	3348.92397775495
370	1.268	119.04849	0.4792	106.6515	Unknown	[M+H]+		1	True	null	null	null	null	null	null	null	999	False	False	False	False		False	False	null	null	null	null	null	null	null	null	16.58	02_nist_plasma_03_p1-a2_1_7265	119.04846:159 120.05181:0 121.05517:0	39.02184:81 65.03797:257 118.06101:30	20	87	75	58	10	77	54.4172031084696	32.1266648186121
371	1.268	119.04849	0.5208	115.9099	Unknown	[M+H]+		1	True	null	null	null	null	null	null	null	999	False	False	False	False		False	False	null	null	null	null	null	null	null	null	16.58	02_nist_plasma_03_p1-a2_1_7265	119.0484:330 120.05175:0 121.05511:0		177	90	28	168	113	179	126.013526280721	60.5281418427374
372	1.268	119.04849	0.5367	119.4422	Unknown	[M+H]+		1	True	null	null	null	null	null	null	null	999	False	False	False	False		False	False	null	null	null	null	null	null	null	null	16.58	02_nist_plasma_03_p1-a2_1_7265	119.0484:538 120.05175:0 121.05511:0	65.03666:420 65.03794:132 90.04859:129 91.05265:120 91.05416:128 91.05566:109 92.05774:69	471	500	619	532	625	533	546.453531901042	62.6911227866981
373	1.268	119.04849	0.5724	127.397	Unknown	[M+H]+		1	True	null	null	null	null	null	null	null	999	False	False	False	False		False	False	null	null	null	null	null	null	null	null	16.58	02_nist_plasma_03_p1-a2_1_7265	119.05025:359 120.0536:0 121.05696:0		249	86	81	40	94	180	121.777570088704	77.5502221691865
374	1.268	119.04849	0.5852	130.2564	Unknown	[M+H]+		1	True	null	null	null	null	null	null	null	999	False	False	False	False		False	False	null	null	null	null	null	null	null	null	16.58	02_nist_plasma_03_p1-a2_1_7265	119.0484:566 120.05175:0 121.05511:0	55.01533:87 91.05265:58	298	480	482	644	662	551	519.781188964844	133.305681801095
375	1.268	119.04849	0.6155	136.9796	Unknown	[M+H]+		1	True	null	null	null	null	null	null	null	999	False	False	False	False		False	False	null	null	null	null	null	null	null	null	16.58	02_nist_plasma_03_p1-a2_1_7265	119.0484:601 120.05175:0 121.05511:0		338	68	248	134	73	278	189.811754862467	114.001231085487
376	0.669	120.00206	-1	-1	Unknown	[M+H]+		0.833	False	null	null	null	null	null	null	null	999	False	False	False	False		False	False	null	null	null	null	null	null	null	null	56.36	02_nist_plasma_04_p1-a2_1_7266	120.00206:7378 121.00541:0 122.00877:0		28767	27070	19022	25644	22645	23085	24372.267578125	3506.63032999883
377	0.669	120.00206	0.6397	142.2688	Unknown	[M+H]+		0.833	False	null	null	null	null	null	null	null	999	False	False	False	False		False	False	null	null	null	null	null	null	null	null	56.36	02_nist_plasma_04_p1-a2_1_7266	120.0038:497 121.00715:0 122.01051:0		151	244	153	75	272	61	159.391228993734	85.5931209572396
378	0.669	120.00206	0.7147	158.941	Unknown	[M+H]+		0.833	False	null	null	null	null	null	null	null	999	False	False	False	False		False	False	null	null	null	null	null	null	null	null	56.36	02_nist_plasma_04_p1-a2_1_7266	120.0038:690 121.00715:0 122.01051:0		291	131	167	127	218	180	185.704410552979	61.4565169652991
379	0.669	120.00206	0.7395	164.4574	Unknown	[M+H]+		0.833	False	null	null	null	null	null	null	null	999	False	False	False	False		False	False	null	null	null	null	null	null	null	null	56.36	02_nist_plasma_04_p1-a2_1_7266	120.00367:911 121.00702:0 122.01038:0		360	292	142	213	57	37	183.765996297201	128.947567232933
380	0.669	120.00206	0.7854	174.6807	Unknown	[M+H]+		0.833	False	null	null	null	null	null	null	null	999	False	False	False	False		False	False	null	null	null	null	null	null	null	null	56.36	02_nist_plasma_04_p1-a2_1_7266	120.00372:790 121.00707:0 122.01043:0		330	422	153	228	52	37	203.69357363383	153.245329354678
381	0.669	120.00206	0.801	178.1353	Unknown	[M+H]+		0.833	False	null	null	null	null	null	null	null	999	False	False	False	False		False	False	null	null	null	null	null	null	null	null	56.36	02_nist_plasma_04_p1-a2_1_7266	120.00367:836 121.00702:0 122.01038:0		377	428	68	126	161	168	221.493189493815	145.878691852674
382	0.669	120.00206	0.8262	183.7416	Unknown	[M+H]+		0.833	False	null	null	null	null	null	null	null	999	False	False	False	False		False	False	null	null	null	null	null	null	null	null	56.36	02_nist_plasma_04_p1-a2_1_7266	120.00367:772 121.00702:0 122.01038:0		300	192	77	244	194	148	192.488610585531	76.7475634440368
383	0.669	120.00206	0.8717	193.8564	Unknown	[M+H]+		0.833	False	null	null	null	null	null	null	null	999	False	False	False	False		False	False	null	null	null	null	null	null	null	null	56.36	02_nist_plasma_04_p1-a2_1_7266	120.0038:499 121.00715:0 122.01051:0		110	165	70	46	135	41	94.7037150065104	50.25275257424
384	1.899	120.07982	-1	-1	Unknown	[M+H]+	similar chromatogram in higher mz_2902	1	True	null	null	null	null	null	null	null	999	False	False	False	False		False	False	null	null	null	null	null	null	null	null	133.01	02_nist_plasma_04_p1-a2_1_7266	120.07982:14620 121.08317:0 122.08653:0		90456	92114	95780	96692	98283	93093	94403.0338541667	2990.59444104467
385	1.899	120.07982	0.5453	121.2677	Unknown	[M+H]+	similar chromatogram in higher mz_2902	1	True	null	null	null	null	null	null	null	999	False	False	False	False		False	False	null	null	null	null	null	null	null	null	133.01	02_nist_plasma_04_p1-a2_1_7266	120.08144:1583 121.08479:0 122.08815:0	51.02059:139 65.03794:99 66.0454:57 77.03788:961 77.03926:480 78.03365:95 78.0448:119 91.05266:86 92.05018:131 93.05314:156 93.05618:98 93.0577:135 102.04527:118 103.05148:53 103.05309:401 104.05138:133 117.06056:76 118.06438:63 118.0661:106 118.06781:140 118.06953:124	1336	2377	1545	1449	2258	1724	1781.40779622396	435.713095681515
386	1.899	120.07982	0.5751	127.8945	Unknown	[M+H]+	similar chromatogram in higher mz_2902	1	True	null	null	null	null	null	null	null	999	False	False	False	False		False	False	null	null	null	null	null	null	null	null	133.01	02_nist_plasma_04_p1-a2_1_7266	120.08144:5349 121.08479:0 122.08815:0	51.02171:235 65.03667:163 77.03649:817 77.03788:1660 77.03926:191 77.04065:119 80.04861:140 91.05115:142 91.05266:317 91.05416:306 103.05148:101 103.05309:812 103.05469:452 103.05629:83 103.05789:107 118.06438:103	4662	5129	5281	5413	5523	4968	5162.95735677083	314.933462082412
387	1.899	120.07982	0.6505	144.6533	Unknown	[M+H]+	similar chromatogram in higher mz_2902	1	True	null	null	null	null	null	null	null	999	False	False	False	False		False	False	null	null	null	null	null	null	null	null	133.01	02_nist_plasma_04_p1-a2_1_7266	120.08144:1264 121.08479:0 122.08815:0	91.05115:147 91.05266:139	1033	919	904	601	1096	1001	925.726165771484	174.478276325681
388	3.73	120.08157	-1	-1	Unknown	[M+H]+	similar chromatogram in higher mz_2977; similar chromatogram in higher mz_3981	1	False	null	null	null	null	null	null	null	999	False	False	False	False		False	False	null	null	null	null	null	null	null	null	14.19	02_nist_plasma_06_p1-a2_1_7268	120.08157:1764 121.08492:0 122.08828:0		7458	6136	7619	8087	6290	8730	7386.52579752604	1011.99048862895
389	3.73	120.08157	0.8614	191.5673	Unknown	[M+H]+	similar chromatogram in higher mz_2977; similar chromatogram in higher mz_3981	1	False	null	null	null	null	null	null	null	999	False	False	False	False		False	False	null	null	null	null	null	null	null	null	14.19	02_nist_plasma_06_p1-a2_1_7268	120.07972:681 121.08307:0 122.08643:0		626	615	615	713	638	262	578.184605916341	159.261992712156
390	3.73	120.08157	0.8895	197.8059	Unknown	[M+H]+	similar chromatogram in higher mz_2977; similar chromatogram in higher mz_3981	1	False	null	null	null	null	null	null	null	999	False	False	False	False		False	False	null	null	null	null	null	null	null	null	14.19	02_nist_plasma_06_p1-a2_1_7268	120.07977:165 121.08312:0 122.08648:0		64	53	561	470	256	78	247.180912017822	222.690109653253
391	0.65	120.96461	-1	-1	Unknown	[M+H]+		1	False	null	null	null	null	null	null	null	999	False	False	False	False		False	False	null	null	null	null	null	null	null	null	28.61	02_nist_plasma_04_p1-a2_1_7266	120.96461:6472 121.96796:0 122.97132:0		24774	26660	24777	29234	27662	24623	26288.271484375	1900.25041104295
392	0.65	120.96461	0.7202	160.0469	Unknown	[M+H]+		1	False	null	null	null	null	null	null	null	999	False	False	False	False		False	False	null	null	null	null	null	null	null	null	28.61	02_nist_plasma_04_p1-a2_1_7266	120.96628:370 121.96963:0 122.97299:0		44	129	56	11	31	59	55.0306243896484	40.4772749453268
393	0.65	120.96461	0.7632	169.6126	Unknown	[M+H]+		1	False	null	null	null	null	null	null	null	999	False	False	False	False		False	False	null	null	null	null	null	null	null	null	28.61	02_nist_plasma_04_p1-a2_1_7266	120.96623:653 121.96958:0 122.97294:0		273	251	158	234	127	253	216.012669881185	59.258029212853
394	0.65	120.96461	0.7897	175.491	Unknown	[M+H]+		1	False	null	null	null	null	null	null	null	999	False	False	False	False		False	False	null	null	null	null	null	null	null	null	28.61	02_nist_plasma_04_p1-a2_1_7266	120.96809:1525 121.97144:0 122.9748:0		517	1045	276	571	852	458	619.836903889974	279.822559205947
395	0.65	120.96461	0.8136	180.8035	Unknown	[M+H]+		1	False	null	null	null	null	null	null	null	999	False	False	False	False		False	False	null	null	null	null	null	null	null	null	28.61	02_nist_plasma_04_p1-a2_1_7266	120.96623:1025 121.96958:0 122.97294:0		401	85	240	163	140	191	203.270114898682	109.876255947556
396	0.65	120.96461	0.8432	187.3933	Unknown	[M+H]+		1	False	null	null	null	null	null	null	null	999	False	False	False	False		False	False	null	null	null	null	null	null	null	null	28.61	02_nist_plasma_04_p1-a2_1_7266	120.96809:645 121.97144:0 122.9748:0		349	96	93	88	257	227	185.07008488973	109.425339651803
397	0.65	120.96461	0.8627	191.7285	Unknown	[M+H]+		1	False	null	null	null	null	null	null	null	999	False	False	False	False		False	False	null	null	null	null	null	null	null	null	28.61	02_nist_plasma_04_p1-a2_1_7266	120.96623:423 121.96958:0 122.97294:0		147	74	107	143	54	104	104.896242777507	36.7149563992307
398	0.65	120.96461	0.885	196.6799	Unknown	[M+H]+		1	False	null	null	null	null	null	null	null	999	False	False	False	False		False	False	null	null	null	null	null	null	null	null	28.61	02_nist_plasma_04_p1-a2_1_7266	120.96628:291 121.96963:0 122.97299:0		23	83	115	53	103	68	74.222798983256	33.5418934755013
399	0.65	120.96461	0.9037	200.8318	Unknown	[M+H]+		1	False	null	null	null	null	null	null	null	999	False	False	False	False		False	False	null	null	null	null	null	null	null	null	28.61	02_nist_plasma_04_p1-a2_1_7266	120.96632:458 121.96967:0 122.97303:0		51	60	158	115	58	109	91.6677487691243	42.5720353946654
400	0.65	120.96461	0.9295	206.5556	Unknown	[M+H]+		1	False	null	null	null	null	null	null	null	999	False	False	False	False		False	False	null	null	null	null	null	null	null	null	28.61	02_nist_plasma_04_p1-a2_1_7266	120.96636:323 121.96971:0 122.97307:0		89	40	0.129778218269348	121	1	76	54.5811448494593	49.2357908394894
401	7.207	121.02707	-1	-1	Unknown	[M+H]+		0.5	True	null	null	null	null	null	null	null	999	False	False	False	False		False	False	null	null	null	null	null	null	null	null	3.97	02_nist_plasma_04_p1-a2_1_7266	121.02707:859 122.03042:0 123.03378:0		3394	2832	3308	3450	3412	2901	3216.22920735677	275.669099253654
402	7.207	121.02707	0.5694	126.5218	Unknown	[M+H]+		0.5	True	null	null	null	null	null	null	null	999	False	False	False	False		False	False	null	null	null	null	null	null	null	null	3.97	02_nist_plasma_04_p1-a2_1_7266	121.02707:401 122.03042:0 123.03378:0	39.02088:94 65.038:88	510	446	325	321	271	289	360.351704915365	95.5973209024889
403	6.455	121.02876	-1	-1	Unknown	[M+H]+		0.5	False	null	null	null	null	null	null	null	999	False	False	False	False		False	False	null	null	null	null	null	null	null	null	5.01	02_nist_plasma_02_p1-a2_1_7264	121.02876:1074 122.03211:0 123.03547:0		2751	4068	3004	2424	3418	2816	3080.14685058594	583.890809691337
404	6.455	121.02876	0.5729	127.311	Unknown	[M+H]+		0.5	False	null	null	null	null	null	null	null	999	False	False	False	False		False	False	null	null	null	null	null	null	null	null	5.01	02_nist_plasma_02_p1-a2_1_7264	121.02881:239 122.03216:0 123.03552:0		21	139	92	72	140	102	94.2854452133179	44.9466823851755
405	8.188	121.06352	-1	-1	Unknown	[M+H]+	similar chromatogram in higher mz_553; similar chromatogram in higher mz_320; similar chromatogram in higher mz_920; similar chromatogram in higher mz_1492	0.833	False	null	null	null	null	null	null	null	999	False	False	False	False		False	False	null	null	null	null	null	null	null	null	4.24	02_nist_plasma_04_p1-a2_1_7266	121.06352:1241 122.06687:0 123.07023:0		2459	2350	2131	3680	2000	2625	2540.88214111328	601.260440324441
406	8.188	121.06352	0.5367	119.2678	Unknown	[M+H]+	similar chromatogram in higher mz_553; similar chromatogram in higher mz_320; similar chromatogram in higher mz_920; similar chromatogram in higher mz_1492	0.833	False	null	null	null	null	null	null	null	999	False	False	False	False		False	False	null	null	null	null	null	null	null	null	4.24	02_nist_plasma_04_p1-a2_1_7266	121.06524:287 122.06859:0 123.07195:0		118	176	129	129	76	91	119.829166412354	34.9521700175375
407	10.279	123.01319	-1	-1	Unknown	[M+H]+		1	False	null	null	null	null	null	null	null	999	False	False	False	False		False	False	null	null	null	null	null	null	null	null	3.82	02_nist_plasma_04_p1-a2_1_7266	123.01319:1497 124.01654:0 125.0199:0		6714	7043	3381	8654	3613	6325	5954.90934244792	2063.27822872563
408	10.279	123.01319	0.6064	134.5381	Unknown	[M+H]+		1	False	null	null	null	null	null	null	null	999	False	False	False	False		False	False	null	null	null	null	null	null	null	null	3.82	02_nist_plasma_04_p1-a2_1_7266	123.0132:405 124.01655:0 125.01991:0		323	178	160	176	147	450	238.886741638184	121.594447435962
409	10.279	123.01319	0.6363	141.1923	Unknown	[M+H]+		1	False	null	null	null	null	null	null	null	999	False	False	False	False		False	False	null	null	null	null	null	null	null	null	3.82	02_nist_plasma_04_p1-a2_1_7266	123.0132:296 124.01655:0 125.01991:0		51	70	141	155	55	157	104.775512695313	51.5140077172579
410	3.058	124.05083	-1	-1	Unknown	[M+H]+	similar chromatogram in higher mz_331	1	True	null	null	null	null	null	null	null	999	False	False	False	False		False	False	null	null	null	null	null	null	null	null	10.93	02_nist_plasma_01_p1-a2_1_7263	124.05083:1848 125.05418:0 126.05754:0		6132	6144	5023	5253	5703	5171	5570.84073893229	494.332070418279
411	3.058	124.05083	0.6273	139.0674	Unknown	[M+H]+	similar chromatogram in higher mz_331	1	True	null	null	null	null	null	null	null	999	False	False	False	False		False	False	null	null	null	null	null	null	null	null	10.93	02_nist_plasma_01_p1-a2_1_7263	124.05083:547 125.05418:0 126.05754:0	67.02961:101	395	370	342	257	286	318	328.018315633138	51.6818075465663
412	3.058	124.05083	0.6515	144.4382	Unknown	[M+H]+	similar chromatogram in higher mz_331	1	True	null	null	null	null	null	null	null	999	False	False	False	False		False	False	null	null	null	null	null	null	null	null	10.93	02_nist_plasma_01_p1-a2_1_7263	124.05083:234 125.05418:0 126.05754:0		115	159	31	109	73	268	125.8145348231	81.9709377204785
413	0.707	124.09487	-1	-1	Unknown	[M+H]+	similar chromatogram in higher mz_501; similar chromatogram in higher mz_1353; similar chromatogram in higher mz_1774	0.5	False	null	null	null	null	null	null	null	999	False	False	False	False		False	False	null	null	null	null	null	null	null	null	6.16	02_nist_plasma_04_p1-a2_1_7266	124.09487:1375 125.09822:0 126.10158:0		3208	2054	1577	5346	2074	2352	2768.53096516927	1372.95818238572
414	0.707	124.09487	0.6219	137.8678	Unknown	[M+H]+	similar chromatogram in higher mz_501; similar chromatogram in higher mz_1353; similar chromatogram in higher mz_1774	0.5	False	null	null	null	null	null	null	null	999	False	False	False	False		False	False	null	null	null	null	null	null	null	null	6.16	02_nist_plasma_04_p1-a2_1_7266	124.09487:413 125.09822:0 126.10158:0		137	57	72	110	87	106	94.7825775146484	28.7957068233038
415	0.693	125.02063	-1	-1	Unknown	[M+H]+		1	True	null	null	null	null	null	null	null	999	False	False	False	False		False	False	null	null	null	null	null	null	null	null	28.74	02_nist_plasma_01_p1-a2_1_7263	125.02063:6203 126.02398:0 127.02734:0		16128	13478	14468	17511	14202	15454	15206.9169921875	1466.95834149133
416	0.693	125.02063	0.5678	125.804	Unknown	[M+H]+		1	True	null	null	null	null	null	null	null	999	False	False	False	False		False	False	null	null	null	null	null	null	null	null	28.74	02_nist_plasma_01_p1-a2_1_7263	125.02072:261 126.02407:0 127.02743:0		46	24	74	1.47959823608398	15	86	40.7886288960775	33.9115748964326
417	0.693	125.02063	0.5927	131.3091	Unknown	[M+H]+		1	True	null	null	null	null	null	null	null	999	False	False	False	False		False	False	null	null	null	null	null	null	null	null	28.74	02_nist_plasma_01_p1-a2_1_7263	125.02077:428 126.02412:0 127.02748:0		42	45	4	23	83	104	50.2412677605947	37.2410431048907
418	0.693	125.02063	0.6357	140.8326	Unknown	[M+H]+		1	True	null	null	null	null	null	null	null	999	False	False	False	False		False	False	null	null	null	null	null	null	null	null	28.74	02_nist_plasma_01_p1-a2_1_7263	125.02063:484 126.02398:0 127.02734:0		119	97	96	38	13	32	65.8714543978373	43.4705638054175
419	0.693	125.02063	0.6581	145.8048	Unknown	[M+H]+		1	True	null	null	null	null	null	null	null	999	False	False	False	False		False	False	null	null	null	null	null	null	null	null	28.74	02_nist_plasma_01_p1-a2_1_7263	125.02072:521 126.02407:0 127.02743:0		5.66568908691406	5.66568908691406	191	96	57	117	76.7246475219727	73.7043686498548
420	0.693	125.02063	0.6879	152.4029	Unknown	[M+H]+		1	True	null	null	null	null	null	null	null	999	False	False	False	False		False	False	null	null	null	null	null	null	null	null	28.74	02_nist_plasma_01_p1-a2_1_7263	125.01899:2411 126.02234:0 127.0257:0	34.4302:81 43.50041:81 45.22745:90 121.11905:81	1240	1160	665	1437	388	989	979.831171671549	389.471471619746
421	0.693	125.02063	0.6946	153.8871	Unknown	[M+H]+		1	True	null	null	null	null	null	null	null	999	False	False	False	False		False	False	null	null	null	null	null	null	null	null	28.74	02_nist_plasma_01_p1-a2_1_7263	125.02076:553 126.02411:0 127.02747:0		79	877	152	1349	148	750	559.177085876465	514.937384425103
422	2.825	125.10719	-1	-1	Unknown	[M+H]+	similar chromatogram in higher mz_447; similar chromatogram in higher mz_1304	1	True	null	null	null	null	null	null	null	999	False	False	False	False		False	False	null	null	null	null	null	null	null	null	6.61	02_nist_plasma_05_p1-a2_1_7267	125.10719:1522 126.11054:0 127.1139:0		4410	3653	3215	3709	4931	3538	3909.26973470052	635.691029134021
423	2.825	125.10719	0.5533	122.5704	Unknown	[M+H]+	similar chromatogram in higher mz_447; similar chromatogram in higher mz_1304	1	True	null	null	null	null	null	null	null	999	False	False	False	False		False	False	null	null	null	null	null	null	null	null	6.61	02_nist_plasma_05_p1-a2_1_7267	125.10707:383 126.11042:0 127.11378:0	55.02821:161 68.04842:135 97.07734:435 123.0918:127 125.1053:146 125.10883:298	261	288	162	221	354	147	239.063593546549	78.6510776140387
424	1.262	126.02974	-1	-1	Unknown	[M+H]+	similar chromatogram in higher mz_443; similar chromatogram in higher mz_1524; similar chromatogram in higher mz_1757; similar chromatogram in higher mz_776; similar chromatogram in higher mz_2499; similar chromatogram in higher mz_976; similar chromatogram in higher mz_296	1	False	null	null	null	null	null	null	null	999	False	False	False	False		False	False	null	null	null	null	null	null	null	null	8.31	02_nist_plasma_04_p1-a2_1_7266	126.02974:1387 127.03309:0 128.03645:0		3699	4997	4659	5225	4507	5211	4716.19889322917	576.901510235122
425	1.262	126.02974	0.6108	135.225	Unknown	[M+H]+	similar chromatogram in higher mz_443; similar chromatogram in higher mz_1524; similar chromatogram in higher mz_1757; similar chromatogram in higher mz_776; similar chromatogram in higher mz_2499; similar chromatogram in higher mz_976; similar chromatogram in higher mz_296	1	False	null	null	null	null	null	null	null	999	False	False	False	False		False	False	null	null	null	null	null	null	null	null	8.31	02_nist_plasma_04_p1-a2_1_7266	126.02976:402 127.03311:0 128.03647:0		143	195	220	326	201	336	236.743217468262	77.3728972416042
426	10.152	126.08986	-1	-1	Unknown	[M+H]+		0.667	False	null	null	null	null	null	null	null	999	False	False	False	False		False	False	null	null	null	null	null	null	null	null	5.51	02_nist_plasma_01_p1-a2_1_7263	126.08986:795 127.09321:0 128.09657:0		2816	3647	3561	2325	3811	2708	3144.77994791667	606.788649095999
427	10.152	126.08986	0.7815	173.0158	Unknown	[M+H]+		0.667	False	null	null	null	null	null	null	null	999	False	False	False	False		False	False	null	null	null	null	null	null	null	null	5.51	02_nist_plasma_01_p1-a2_1_7263	126.08995:136 127.0933:0 128.09666:0		51	2	52	48	26	20	33.2248622179031	20.6088029995078
428	2.827	126.08995	-1	-1	Unknown	[M+H]+	similar chromatogram in higher mz_350; similar chromatogram in higher mz_447	0.833	True	null	null	null	null	null	null	null	999	False	False	False	False		False	False	null	null	null	null	null	null	null	null	9.35	02_nist_plasma_04_p1-a2_1_7266	126.08995:1366 127.0933:0 128.09666:0		4211	4375	4058	4610	3817	4148	4203.10123697917	271.618005593109
429	2.827	126.08995	0.5473	121.1513	Unknown	[M+H]+	similar chromatogram in higher mz_350; similar chromatogram in higher mz_447	0.833	True	null	null	null	null	null	null	null	999	False	False	False	False		False	False	null	null	null	null	null	null	null	null	9.35	02_nist_plasma_04_p1-a2_1_7266	126.08995:344 127.0933:0 128.09666:0	70.06425:449	209	213	122	275	68	272	193.289958953857	82.775980042538
430	2.827	126.08995	0.6468	143.181	Unknown	[M+H]+	similar chromatogram in higher mz_350; similar chromatogram in higher mz_447	0.833	True	null	null	null	null	null	null	null	999	False	False	False	False		False	False	null	null	null	null	null	null	null	null	9.35	02_nist_plasma_04_p1-a2_1_7266	126.09161:237 127.09496:0 128.09832:0		191	173	153	121	61	121	136.784931818644	46.2232762817291
431	10.275	126.96815	-1	-1	Unknown	[M+H]+		0.5	False	null	null	null	null	null	null	null	999	False	False	False	False		False	False	null	null	null	null	null	null	null	null	4.45	02_nist_plasma_05_p1-a2_1_7267	126.96815:871 127.9715:0 128.97486:0		1021	1810	2497	3364	3482	3450	2604.03416951497	1020.9821106628
432	10.275	126.96815	0.5299	117.2284	Unknown	[M+H]+		0.5	False	null	null	null	null	null	null	null	999	False	False	False	False		False	False	null	null	null	null	null	null	null	null	4.45	02_nist_plasma_05_p1-a2_1_7267	126.96815:193 127.9715:0 128.97486:0		9	27	44	26	87	44	39.768935362498	26.7113670393294
433	2.952	127.05343	-1	-1	Unknown	[M+H]+		0.5	False	null	null	null	null	null	null	null	999	False	False	False	False		False	False	null	null	null	null	null	null	null	null	6.68	02_nist_plasma_03_p1-a2_1_7265	127.05343:1124 128.05678:0 129.06014:0		3149	2932	3665	2720	3614	2600	3113.05000813802	448.867954329528
434	2.952	127.05343	0.5831	128.9866	Unknown	[M+H]+		0.5	False	null	null	null	null	null	null	null	999	False	False	False	False		False	False	null	null	null	null	null	null	null	null	6.68	02_nist_plasma_03_p1-a2_1_7265	127.05343:308 128.05678:0 129.06014:0		20	25	159	15	43	107	61.484524567922	58.6157215427108
435	2.941	128.05093	-1	-1	Unknown	[M+H]+		0.833	False	null	null	null	null	null	null	null	999	False	False	False	False		False	False	null	null	null	null	null	null	null	null	8.88	02_nist_plasma_03_p1-a2_1_7265	128.05093:1253 129.05428:0 130.05764:0		3046	3525	4774	3496	3024	3226	3515.17301432292	652.932372546658
436	2.941	128.05093	0.5815	128.5595	Unknown	[M+H]+		0.833	False	null	null	null	null	null	null	null	999	False	False	False	False		False	False	null	null	null	null	null	null	null	null	8.88	02_nist_plasma_03_p1-a2_1_7265	128.04729:248 129.05064:0 130.054:0		124	449	94	89	48	97	150.220232009888	148.609287055182
437	10.286	128.95029	-1	-1	Unknown	[M+H]+		0.667	False	null	null	null	null	null	null	null	999	False	False	False	False		False	False	null	null	null	null	null	null	null	null	6.56	02_nist_plasma_04_p1-a2_1_7266	128.95029:1375 129.95364:0 130.957:0		4667	4428	7218	5611	4140	4777	5140.24283854167	1131.385973502
438	10.286	128.95029	0.5861	129.487	Unknown	[M+H]+		0.667	False	null	null	null	null	null	null	null	999	False	False	False	False		False	False	null	null	null	null	null	null	null	null	6.56	02_nist_plasma_04_p1-a2_1_7266	128.9503:628 129.95365:0 130.95701:0		481	92	483	374	320	449	366.394415537516	149.184116842434
439	10.286	128.95029	0.622	137.4263	Unknown	[M+H]+		0.667	False	null	null	null	null	null	null	null	999	False	False	False	False		False	False	null	null	null	null	null	null	null	null	6.56	02_nist_plasma_04_p1-a2_1_7266	128.95377:229 129.95712:0 130.96048:0		172	75	63	72	65	135	96.9763851165771	45.4433365920331
440	0.867	128.98611	-1	-1	Unknown	[M+H]+		1	True	null	null	null	null	null	null	null	999	False	False	False	False		False	False	null	null	null	null	null	null	null	null	13.26	02_nist_plasma_06_p1-a2_1_7268	128.98611:2922 129.98946:0 130.99282:0		23096	14078	25424	8568	23737	24765	19944.5895182292	6948.71449441955
441	0.867	128.98611	0.547	120.8476	Unknown	[M+H]+		1	True	null	null	null	null	null	null	null	999	False	False	False	False		False	False	null	null	null	null	null	null	null	null	13.26	02_nist_plasma_06_p1-a2_1_7268	128.98418:228 129.98753:0 130.99089:0	55.9328:109 79.05264:138 83.92424:121	197	400	239	127	350	167	246.694194793701	107.138165056552
442	0.867	128.98611	0.6924	152.9728	Unknown	[M+H]+		1	True	null	null	null	null	null	null	null	999	False	False	False	False		False	False	null	null	null	null	null	null	null	null	13.26	02_nist_plasma_06_p1-a2_1_7268	128.98418:942 129.98753:0 130.99089:0		711	621	873	902	368	733	701.373458862305	194.023983108793
443	0.867	128.98611	0.7187	158.7765	Unknown	[M+H]+		1	True	null	null	null	null	null	null	null	999	False	False	False	False		False	False	null	null	null	null	null	null	null	null	13.26	02_nist_plasma_06_p1-a2_1_7268	128.98607:250 129.98942:0 130.99278:0		46	88	120	133	31	44	76.9898370107015	43.0485094288884
444	0.867	128.98611	0.7407	163.6465	Unknown	[M+H]+		1	True	null	null	null	null	null	null	null	999	False	False	False	False		False	False	null	null	null	null	null	null	null	null	13.26	02_nist_plasma_06_p1-a2_1_7268	128.98611:602 129.98946:0 130.99282:0		536	513	533	473	604	551	535.16867574056	43.2747171519433
445	3.56	129.0649	-1	-1	Unknown	[M+H]+	similar chromatogram in higher mz_618	1	False	null	null	null	null	null	null	null	999	False	False	False	False		False	False	null	null	null	null	null	null	null	null	9.98	02_nist_plasma_03_p1-a2_1_7265	129.0649:1991 130.06825:0 131.07161:0		8080	7508	7800	6695	7067	5837	7164.49300130208	818.844359098783
446	3.56	129.0649	0.7639	168.7562	Unknown	[M+H]+	similar chromatogram in higher mz_618	1	False	null	null	null	null	null	null	null	999	False	False	False	False		False	False	null	null	null	null	null	null	null	null	9.98	02_nist_plasma_03_p1-a2_1_7265	129.0648:776 130.06815:0 131.07151:0		572	727	655	655	640	489	622.80002339681	82.2437430541784
447	3.564	130.05045	-1	-1	Unknown	[M+H]+	similar chromatogram in higher mz_1055	1	False	null	null	null	null	null	null	null	999	False	False	False	False		False	False	null	null	null	null	null	null	null	null	60.77	02_nist_plasma_02_p1-a2_1_7264	130.05045:10098 131.0538:0 132.05716:0		38479	37904	37442	39805	38305	35957	37981.9498697917	1270.66096423538
448	3.564	130.05045	0.7656	169.0097	Unknown	[M+H]+	similar chromatogram in higher mz_1055	1	False	null	null	null	null	null	null	null	999	False	False	False	False		False	False	null	null	null	null	null	null	null	null	60.77	02_nist_plasma_02_p1-a2_1_7264	130.04858:3937 131.05193:0 132.05529:0		3740	3682	3622	3757	3657	3348	3634.31514485677	149.183212793787
449	5.115	130.06487	-1	-1	Unknown	[M+H]+	similar chromatogram in higher mz_2367; similar chromatogram in higher mz_2512	1	True	null	null	null	null	null	null	null	999	False	False	False	False		False	False	null	null	null	null	null	null	null	null	8.25	02_nist_plasma_03_p1-a2_1_7265	130.06487:1795 131.06822:0 132.07158:0		6119	6343	6615	6820	6685	5688	6378.35750325521	421.912981722519
450	5.115	130.06487	0.5363	118.3999	Unknown	[M+H]+	similar chromatogram in higher mz_2367; similar chromatogram in higher mz_2512	1	True	null	null	null	null	null	null	null	999	False	False	False	False		False	False	null	null	null	null	null	null	null	null	8.25	02_nist_plasma_03_p1-a2_1_7265	130.06487:235 131.06822:0 132.07158:0	77.03656:184 77.03794:130 77.03933:228 103.05637:111 130.06487:140	78	21	119	48	20	84	61.4357897440592	39.0946231988112
451	5.115	130.06487	0.5534	122.1797	Unknown	[M+H]+	similar chromatogram in higher mz_2367; similar chromatogram in higher mz_2512	1	True	null	null	null	null	null	null	null	999	False	False	False	False		False	False	null	null	null	null	null	null	null	null	8.25	02_nist_plasma_03_p1-a2_1_7265	130.06477:580 131.06812:0 132.07148:0	70.97942:111 77.0365:184 77.03789:911 103.0531:285 103.0547:109 130.06117:209 130.06297:376	433	465	446	365	466	484	443.301890055339	42.3332133484717
452	5.33	130.0649	-1	-1	Unknown	[M+H]+		1	True	null	null	null	null	null	null	null	999	False	False	False	False		False	False	null	null	null	null	null	null	null	null	8.48	02_nist_plasma_05_p1-a2_1_7267	130.0649:2992 131.06825:0 132.07161:0		9419	9092	9707	9397	10779	9369	9627.33740234375	596.893571899598
453	5.33	130.0649	0.5322	117.5009	Unknown	[M+H]+		1	True	null	null	null	null	null	null	null	999	False	False	False	False		False	False	null	null	null	null	null	null	null	null	8.48	02_nist_plasma_05_p1-a2_1_7267	130.06477:180 131.06812:0 132.07148:0	75.0218:107 77.03789:345 103.0515:120 103.0531:98 130.06297:88	79	48	54	87	55	17	56.8608147303263	24.8494302825193
454	5.33	130.0649	0.5551	122.5536	Unknown	[M+H]+		1	True	null	null	null	null	null	null	null	999	False	False	False	False		False	False	null	null	null	null	null	null	null	null	8.48	02_nist_plasma_05_p1-a2_1_7267	130.06477:869 131.06812:0 132.07148:0	51.02172:108 52.01569:147 52.01683:116 77.0365:448 77.03789:936 77.03927:230 77.63292:45 103.0515:234 103.0531:690 103.0547:429 103.86163:51 130.06297:235 130.06477:418 130.06657:97	766	660	782	847	851	761	777.737589518229	70.144465027133
455	2.943	130.06491	-1	-1	Unknown	[M+H]+		1	True	null	null	null	null	null	null	null	999	False	False	False	False		False	False	null	null	null	null	null	null	null	null	71.72	02_nist_plasma_06_p1-a2_1_7268	130.06491:18730 131.06826:0 132.07162:0		63246	66305	62854	63372	62588	68121	64414.2604166667	2259.81209814419
456	2.943	130.06491	0.5534	122.1797	Unknown	[M+H]+		1	True	null	null	null	null	null	null	null	999	False	False	False	False		False	False	null	null	null	null	null	null	null	null	71.72	02_nist_plasma_06_p1-a2_1_7268	130.06477:5032 131.06812:0 132.07148:0	51.01721:97 51.02059:111 51.02172:80 51.52203:54 51.77027:46 77.03511:353 77.0365:939 77.03788:2560 77.03927:766 77.0448:138 101.03606:178 102.04368:150 102.04686:92 102.98425:46 103.05149:283 103.05309:3479 103.05469:1315 104.04816:130 128.04729:85 130.06117:74 130.06297:1851 130.06477:4333 130.06657:1092	4645	4758	4619	4870	4547	5240	4779.79264322917	252.5594685822
457	4.689	130.06491	-1	-1	Unknown	[M+H]+	similar chromatogram in higher mz_500; similar chromatogram in higher mz_1302; similar chromatogram in higher mz_2779; similar chromatogram in higher mz_4021; similar chromatogram in higher mz_835; similar chromatogram in higher mz_312; similar chromatogram in higher mz_4016; similar chromatogram in higher mz_995	1	True	null	null	null	null	null	null	null	999	False	False	False	False		False	False	null	null	null	null	null	null	null	null	14.14	02_nist_plasma_06_p1-a2_1_7268	130.06491:5168 131.06826:0 132.07162:0		15332	18321	16346	16920	17734	18708	17226.8336588542	1273.46071817192
458	4.689	130.06491	0.556	122.7406	Unknown	[M+H]+	similar chromatogram in higher mz_500; similar chromatogram in higher mz_1302; similar chromatogram in higher mz_2779; similar chromatogram in higher mz_4021; similar chromatogram in higher mz_835; similar chromatogram in higher mz_312; similar chromatogram in higher mz_4016; similar chromatogram in higher mz_995	1	True	null	null	null	null	null	null	null	999	False	False	False	False		False	False	null	null	null	null	null	null	null	null	14.14	02_nist_plasma_06_p1-a2_1_7268	130.06477:1168 131.06812:0 132.07148:0	51.02172:120 77.03512:111 77.0365:161 77.03789:949 77.03927:227 77.04065:63 79.0162:101 102.04527:126 103.04829:63 103.05149:257 103.05309:273 103.05469:143 103.0595:148 130.06477:454 130.06657:358 130.07378:84	1225	1403	1184	1270	1311	1288	1280.28965250651	75.5107760405778
459	4.689	130.06491	0.6328	139.7077	Unknown	[M+H]+	similar chromatogram in higher mz_500; similar chromatogram in higher mz_1302; similar chromatogram in higher mz_2779; similar chromatogram in higher mz_4021; similar chromatogram in higher mz_835; similar chromatogram in higher mz_312; similar chromatogram in higher mz_4016; similar chromatogram in higher mz_995	1	True	null	null	null	null	null	null	null	999	False	False	False	False		False	False	null	null	null	null	null	null	null	null	14.14	02_nist_plasma_06_p1-a2_1_7268	130.06483:226 131.06818:0 132.07154:0	77.03515:81 130.06664:70	133	190	207	265	189	234	203.082908630371	44.9355021211718
460	10.084	130.15834	-1	-1	Unknown	[M+H]+		1	True	null	null	null	null	null	null	null	999	False	False	False	False		False	False	null	null	null	null	null	null	null	null	18.12	02_nist_plasma_01_p1-a2_1_7263	130.15834:5581 131.16169:0 132.16505:0		25600	37713	28548	30526	36805	34329	32253.4248046875	4812.58729033998
461	10.084	130.15834	0.5766	127.2903	Unknown	[M+H]+		1	True	null	null	null	null	null	null	null	999	False	False	False	False		False	False	null	null	null	null	null	null	null	null	18.12	02_nist_plasma_01_p1-a2_1_7263	130.15834:1346 131.16169:0 132.16505:0	41.03749:135 43.0511:158 43.05317:150 46.06392:351	1075	1136	1281	1157	752	1002	1067.21411132813	179.979281796876
462	10.084	130.15834	0.8312	183.4769	Unknown	[M+H]+		1	True	null	null	null	null	null	null	null	999	False	False	False	False		False	False	null	null	null	null	null	null	null	null	18.12	02_nist_plasma_01_p1-a2_1_7263	130.15834:337 131.16169:0 132.16505:0		236	100	261	151	129	195	178.521228790283	62.8222535226382
463	10.084	130.15834	0.9333	206.0279	Unknown	[M+H]+		1	True	null	null	null	null	null	null	null	999	False	False	False	False		False	False	null	null	null	null	null	null	null	null	18.12	02_nist_plasma_01_p1-a2_1_7263	130.16025:269 131.1636:0 132.16696:0		224	49	126	144	192	190	154.102342605591	62.5358132274774
464	10.308	130.98918	-1	-1	Unknown	[M+H]+		0.667	False	null	null	null	null	null	null	null	999	False	False	False	False		False	False	null	null	null	null	null	null	null	null	5.2	02_nist_plasma_01_p1-a2_1_7263	130.98918:1187 131.99253:0 132.99589:0		5494	4706	5589	5037	4873	5129	5138.18920898438	345.799836569796
465	10.308	130.98918	0.631	139.2044	Unknown	[M+H]+		0.667	False	null	null	null	null	null	null	null	999	False	False	False	False		False	False	null	null	null	null	null	null	null	null	5.2	02_nist_plasma_01_p1-a2_1_7263	130.98918:912 131.99253:0 132.99589:0		588	203	339	134	333	289	314.284815470378	155.691892586984
466	10.313	131.97493	-1	-1	Unknown	[M+H]+		0.667	True	null	null	null	null	null	null	null	999	False	False	False	False		False	False	null	null	null	null	null	null	null	null	16.76	02_nist_plasma_06_p1-a2_1_7268	131.97493:3221 132.97828:0 133.98164:0		11979	14191	23572	10674	15435	16032	15313.9404296875	4530.65201382745
467	10.313	131.97493	0.6331	139.5953	Unknown	[M+H]+		0.667	True	null	null	null	null	null	null	null	999	False	False	False	False		False	False	null	null	null	null	null	null	null	null	16.76	02_nist_plasma_06_p1-a2_1_7268	131.9749:1615 132.97825:0 133.98161:0	72.93683:95 114.94577:84	1720	1992	1866	1641	2135	2130	1914.05159505208	207.81465403081
468	2.951	132.07996	-1	-1	Unknown	[M+H]+		1	True	null	null	null	null	null	null	null	999	False	False	False	False		False	False	null	null	null	null	null	null	null	null	23.85	02_nist_plasma_02_p1-a2_1_7264	132.07996:5764 133.08331:0 134.08667:0		19024	24030	21487	19396	19331	20457	20620.8505859375	1903.18749291404
469	2.951	132.07996	0.5651	124.5901	Unknown	[M+H]+		1	True	null	null	null	null	null	null	null	999	False	False	False	False		False	False	null	null	null	null	null	null	null	null	23.85	02_nist_plasma_02_p1-a2_1_7264	132.0799:991 133.08325:0 134.08661:0	77.0365:79 77.03927:205 78.0448:152 105.07065:117 116.05252:141 117.05544:151 117.05715:254 117.05885:209 117.06056:110 118.10209:44 130.06297:228 132.07626:37 132.07809:142	1212	1473	1526	1310	1139	1254	1319.0508219401	151.532086511017
470	2.951	132.07996	0.6195	136.5782	Unknown	[M+H]+		1	True	null	null	null	null	null	null	null	999	False	False	False	False		False	False	null	null	null	null	null	null	null	null	23.85	02_nist_plasma_02_p1-a2_1_7264	132.08185:267 133.0852:0 134.08856:0		139	136	144	208	143	136	150.852233886719	28.0396968994884
471	1.23	132.09982	-1	-1	Unknown	[M+H]+		1	False	null	null	null	null	null	null	null	999	False	False	False	False		False	False	null	null	null	null	null	null	null	null	12.04	02_nist_plasma_01_p1-a2_1_7263	132.09982:2349 133.10317:0 134.10653:0		9935	7634	9866	10257	6185	8438	8719.16170247396	1602.41550082497
472	1.23	132.09982	0.9403	207.3016	Unknown	[M+H]+		1	False	null	null	null	null	null	null	null	999	False	False	False	False		False	False	null	null	null	null	null	null	null	null	12.04	02_nist_plasma_01_p1-a2_1_7263	132.09982:222 133.10317:0 134.10653:0		168	67	22	129	61	16	76.9515527089437	60.1099131980631
473	1.23	132.09982	1.0457	230.5411	Unknown	[M+H]+		1	False	null	null	null	null	null	null	null	999	False	False	False	False		False	False	null	null	null	null	null	null	null	null	12.04	02_nist_plasma_01_p1-a2_1_7263	132.10178:232 133.10513:0 134.10849:0		41	47	59	109	93	32	63.5898818969727	30.7508866187225
474	1.126	132.10178	-1	-1	Unknown	[M+H]+		1	False	null	null	null	null	null	null	null	999	False	False	False	False		False	False	null	null	null	null	null	null	null	null	18.06	02_nist_plasma_04_p1-a2_1_7266	132.10178:3412 133.10513:0 134.10849:0		20539	20785	19094	19891	21660	21477	20574.4918619792	969.199001881519
475	1.126	132.10178	0.7755	170.9786	Unknown	[M+H]+		1	False	null	null	null	null	null	null	null	999	False	False	False	False		False	False	null	null	null	null	null	null	null	null	18.06	02_nist_plasma_04_p1-a2_1_7266	132.10178:191 133.10513:0 134.10849:0		25	90	24	93	89	27	58.0117740631104	35.8333667853759
476	1.126	132.10178	0.7962	175.5229	Unknown	[M+H]+		1	False	null	null	null	null	null	null	null	999	False	False	False	False		False	False	null	null	null	null	null	null	null	null	18.06	02_nist_plasma_04_p1-a2_1_7266	132.10178:248 133.10513:0 134.10849:0		37	107	133	164	132	80	108.89874458313	45.0652542886224
477	1.126	132.10178	0.8335	183.749	Unknown	[M+H]+		1	False	null	null	null	null	null	null	null	999	False	False	False	False		False	False	null	null	null	null	null	null	null	null	18.06	02_nist_plasma_04_p1-a2_1_7266	132.10179:265 133.10514:0 134.1085:0		104	62	67	71	79	198	96.9379380544027	51.774322371119
478	1.126	132.10178	0.8954	197.4035	Unknown	[M+H]+		1	False	null	null	null	null	null	null	null	999	False	False	False	False		False	False	null	null	null	null	null	null	null	null	18.06	02_nist_plasma_04_p1-a2_1_7266	132.10179:268 133.10514:0 134.1085:0		59	101	178	100	48	141	104.516199747721	49.1864281349002
479	1.126	132.10178	0.9252	203.97	Unknown	[M+H]+		1	False	null	null	null	null	null	null	null	999	False	False	False	False		False	False	null	null	null	null	null	null	null	null	18.06	02_nist_plasma_04_p1-a2_1_7266	132.10179:312 133.10514:0 134.1085:0		181	318	229	141	117	234	203.319343566895	72.9296488219629
480	1.126	132.10178	0.9464	208.6398	Unknown	[M+H]+		1	False	null	null	null	null	null	null	null	999	False	False	False	False		False	False	null	null	null	null	null	null	null	null	18.06	02_nist_plasma_04_p1-a2_1_7266	132.1017:256 133.10505:0 134.10841:0		200	177	39	92	128	23	109.722596168518	71.7706189237569
481	1.126	132.10178	1.0157	223.9317	Unknown	[M+H]+		1	False	null	null	null	null	null	null	null	999	False	False	False	False		False	False	null	null	null	null	null	null	null	null	18.06	02_nist_plasma_04_p1-a2_1_7266	132.1017:223 133.10505:0 134.10841:0		58	226	155	100	193	213	157.619280497233	66.6118592185166
482	1.126	132.10178	1.0408	229.4644	Unknown	[M+H]+		1	False	null	null	null	null	null	null	null	999	False	False	False	False		False	False	null	null	null	null	null	null	null	null	18.06	02_nist_plasma_04_p1-a2_1_7266	132.10175:202 133.1051:0 134.10846:0		57	25	77	46	90	61	59.278476079305	22.8982196535814
483	3.117	132.10178	-1	-1	Unknown	[M+H]+		1	False	null	null	null	null	null	null	null	999	False	False	False	False		False	False	null	null	null	null	null	null	null	null	9.28	02_nist_plasma_04_p1-a2_1_7266	132.10178:1572 133.10513:0 134.10849:0		6157	6744	5256	7336	9321	6503	6886.29736328125	1377.6578686995
484	3.117	132.10178	0.7948	175.23	Unknown	[M+H]+		1	False	null	null	null	null	null	null	null	999	False	False	False	False		False	False	null	null	null	null	null	null	null	null	9.28	02_nist_plasma_04_p1-a2_1_7266	132.10172:898 133.10507:0 134.10843:0		687	741	681	756	807	640	718.686381022135	60.286466481912
485	3.988	132.10178	-1	-1	Unknown	[M+H]+	similar chromatogram in higher mz_1813; similar chromatogram in higher mz_827	1	False	null	null	null	null	null	null	null	999	False	False	False	False		False	False	null	null	null	null	null	null	null	null	8.6	02_nist_plasma_04_p1-a2_1_7266	132.10178:1267 133.10513:0 134.10849:0		3191	3837	4135	5037	4099	4159	4076.40848795573	595.649909992807
486	3.988	132.10178	0.7081	156.1196	Unknown	[M+H]+	similar chromatogram in higher mz_1813; similar chromatogram in higher mz_827	1	False	null	null	null	null	null	null	null	999	False	False	False	False		False	False	null	null	null	null	null	null	null	null	8.6	02_nist_plasma_04_p1-a2_1_7266	132.0999:186 133.10325:0 134.10661:0		15	77	16	28	76	81	48.7632050514221	32.5057084556303
487	3.988	132.10178	0.8174	180.2058	Unknown	[M+H]+	similar chromatogram in higher mz_1813; similar chromatogram in higher mz_827	1	False	null	null	null	null	null	null	null	999	False	False	False	False		False	False	null	null	null	null	null	null	null	null	8.6	02_nist_plasma_04_p1-a2_1_7266	132.10178:732 133.10513:0 134.10849:0		290	370	256	448	358	370	348.603876749674	67.5512007906003
488	1.727	132.10345	-1	-1	Unknown	[M+H]+	similar chromatogram in higher mz_1165	0.667	False	null	null	null	null	null	null	null	999	False	False	False	False		False	False	null	null	null	null	null	null	null	null	6.22	02_nist_plasma_01_p1-a2_1_7263	132.10345:813 133.1068:0 134.11016:0		4309	3826	2656	3640	2983	3657	3512.01147460938	597.354869526038
489	1.727	132.10345	0.8001	176.4014	Unknown	[M+H]+	similar chromatogram in higher mz_1165	0.667	False	null	null	null	null	null	null	null	999	False	False	False	False		False	False	null	null	null	null	null	null	null	null	6.22	02_nist_plasma_01_p1-a2_1_7263	132.10345:294 133.1068:0 134.11016:0		198	40	56	122	88	126	105.251314798991	57.0977466339661
490	1.727	132.10345	0.8274	182.4126	Unknown	[M+H]+	similar chromatogram in higher mz_1165	0.667	False	null	null	null	null	null	null	null	999	False	False	False	False		False	False	null	null	null	null	null	null	null	null	6.22	02_nist_plasma_01_p1-a2_1_7263	132.10345:303 133.1068:0 134.11016:0		223	257	65	190	134	118	164.621045430501	71.7053447337159
491	10.109	132.13799	-1	-1	Unknown	[M+H]+		1	False	null	null	null	null	null	null	null	999	False	False	False	False		False	False	null	null	null	null	null	null	null	null	9.6	02_nist_plasma_02_p1-a2_1_7264	132.13799:1539 133.14134:0 134.1447:0		5569	5804	3850	5096	4083	4383	4797.35481770833	809.625603411081
492	10.109	132.13799	0.9369	206.5363	Unknown	[M+H]+		1	False	null	null	null	null	null	null	null	999	False	False	False	False		False	False	null	null	null	null	null	null	null	null	9.6	02_nist_plasma_02_p1-a2_1_7264	132.13792:187 133.14127:0 134.14463:0		64	78	57	48	88	38	62.1102670033773	18.7602868554792
493	0.531	132.95865	-1	-1	Unknown	[M+H]+		0.5	False	null	null	null	null	null	null	null	999	False	False	False	False		False	False	null	null	null	null	null	null	null	null	6.48	02_nist_plasma_01_p1-a2_1_7263	132.95865:1475 133.962:0 134.96536:0		6945	6804	4839	6435	3615	3610	5374.59423828125	1557.43522923519
494	0.531	132.95865	0.6294	138.6887	Unknown	[M+H]+		0.5	False	null	null	null	null	null	null	null	999	False	False	False	False		False	False	null	null	null	null	null	null	null	null	6.48	02_nist_plasma_01_p1-a2_1_7263	132.9697:472 133.97305:0 134.97641:0		491	148	351	331	375	259	325.896217346191	115.049482389189
495	10.312	132.9696	-1	-1	Unknown	[M+H]+		0.5	True	null	null	null	null	null	null	null	999	False	False	False	False		False	False	null	null	null	null	null	null	null	null	15.45	02_nist_plasma_01_p1-a2_1_7263	132.9696:3751 133.97295:0 134.97631:0		14443	21717	16180	7529	14674	7195	13623.0524902344	5518.74381264087
496	10.312	132.9696	0.6326	139.3926	Unknown	[M+H]+		0.5	True	null	null	null	null	null	null	null	999	False	False	False	False		False	False	null	null	null	null	null	null	null	null	15.45	02_nist_plasma_01_p1-a2_1_7263	132.9697:2739 133.97305:0 134.97641:0	71.95282:126 72.93548:104 72.93683:314	2493	1601	2400	1691	2873	2754	2302.10418701172	536.856081963937
497	0.724	132.98788	-1	-1	Unknown	[M+H]+	similar chromatogram in higher mz_142; similar chromatogram in higher mz_1181	0.667	False	null	null	null	null	null	null	null	999	False	False	False	False		False	False	null	null	null	null	null	null	null	null	6.12	02_nist_plasma_05_p1-a2_1_7267	132.98788:1701 133.99123:0 134.99459:0		6036	4706	5594	4339	5499	3068	4873.65234375	1080.5370477021
498	0.724	132.98788	0.7632	168.1649	Unknown	[M+H]+	similar chromatogram in higher mz_142; similar chromatogram in higher mz_1181	0.667	False	null	null	null	null	null	null	null	999	False	False	False	False		False	False	null	null	null	null	null	null	null	null	6.12	02_nist_plasma_05_p1-a2_1_7267	132.98788:218 133.99123:0 134.99459:0		90	37	20	9	170	9	55.8311770757039	63.8221580873623
499	0.724	132.98788	0.8025	176.8108	Unknown	[M+H]+	similar chromatogram in higher mz_142; similar chromatogram in higher mz_1181	0.667	False	null	null	null	null	null	null	null	999	False	False	False	False		False	False	null	null	null	null	null	null	null	null	6.12	02_nist_plasma_05_p1-a2_1_7267	132.98593:387 133.98928:0 134.99264:0		146	74	22	4	75	67	64.5159157911936	49.367697218973
500	0.724	132.98788	0.8147	179.5016	Unknown	[M+H]+	similar chromatogram in higher mz_142; similar chromatogram in higher mz_1181	0.667	False	null	null	null	null	null	null	null	999	False	False	False	False		False	False	null	null	null	null	null	null	null	null	6.12	02_nist_plasma_05_p1-a2_1_7267	132.98421:304 133.98756:0 134.99092:0		82	102	123	107	170	41	104.122861862183	42.9774263879394
501	2.853	133.08614	-1	-1	Unknown	[M+H]+	similar chromatogram in higher mz_615; similar chromatogram in higher mz_752	1	False	null	null	null	null	null	null	null	999	False	False	False	False		False	False	null	null	null	null	null	null	null	null	18.31	02_nist_plasma_05_p1-a2_1_7267	133.08614:4611 134.08949:0 135.09285:0		15776	15445	15539	16195	16655	15742	15892.1414388021	454.986867356062
502	2.853	133.08614	0.7061	155.5762	Unknown	[M+H]+	similar chromatogram in higher mz_615; similar chromatogram in higher mz_752	1	False	null	null	null	null	null	null	null	999	False	False	False	False		False	False	null	null	null	null	null	null	null	null	18.31	02_nist_plasma_05_p1-a2_1_7267	133.08598:1237 134.08933:0 135.09269:0		1325	1374	1371	1253	1424	1412	1359.94834391276	62.9150320379105
503	0.675	134.01935	-1	-1	Unknown	[M+H]+		1	True	null	null	null	null	null	null	null	999	False	False	False	False		False	False	null	null	null	null	null	null	null	null	44.88	02_nist_plasma_06_p1-a2_1_7268	134.01935:11465 135.0227:0 136.02606:0		36996	35352	34461	29766	34060	42978	35602.1569010417	4339.4031050707
504	0.675	134.01935	0.732	161.1861	Unknown	[M+H]+		1	True	null	null	null	null	null	null	null	999	False	False	False	False		False	False	null	null	null	null	null	null	null	null	44.88	02_nist_plasma_06_p1-a2_1_7268	134.0193:1078 135.02265:0 136.02601:0	25.79928:82 36.37836:82 42.51157:82 42.61447:82 74.6807:82 87.39837:82 130.09903:82 130.45007:82	289	426	676	51	824	150	402.68625831604	301.255493011645
505	0.675	134.01935	0.7502	165.1899	Unknown	[M+H]+		1	True	null	null	null	null	null	null	null	999	False	False	False	False		False	False	null	null	null	null	null	null	null	null	44.88	02_nist_plasma_06_p1-a2_1_7268	134.01933:1366 135.02268:0 136.02604:0		244	300	228	502	365	79	286.404235839844	142.186307843983
506	0.675	134.01935	0.7789	171.497	Unknown	[M+H]+		1	True	null	null	null	null	null	null	null	999	False	False	False	False		False	False	null	null	null	null	null	null	null	null	44.88	02_nist_plasma_06_p1-a2_1_7268	134.01935:1863 135.0227:0 136.02606:0		105	148	173	252	342	762	297.013786315918	242.756898818026
507	0.675	134.01935	0.7977	175.632	Unknown	[M+H]+		1	True	null	null	null	null	null	null	null	999	False	False	False	False		False	False	null	null	null	null	null	null	null	null	44.88	02_nist_plasma_06_p1-a2_1_7268	134.0193:886 135.02265:0 136.02601:0		174	142	441	296	92	196	223.539647420247	126.171698492709
508	0.675	134.01935	0.8239	181.4032	Unknown	[M+H]+		1	True	null	null	null	null	null	null	null	999	False	False	False	False		False	False	null	null	null	null	null	null	null	null	44.88	02_nist_plasma_06_p1-a2_1_7268	134.01743:1273 135.02078:0 136.02414:0		583	1027	753	483	288	361	582.528600056966	272.830613574998
509	0.675	134.01935	0.8454	186.1428	Unknown	[M+H]+		1	True	null	null	null	null	null	null	null	999	False	False	False	False		False	False	null	null	null	null	null	null	null	null	44.88	02_nist_plasma_06_p1-a2_1_7268	134.01935:1521 135.0227:0 136.02606:0		352	108	192	323	328	454	292.754089355469	123.106834226652
510	0.675	134.01935	0.8568	188.6549	Unknown	[M+H]+		1	True	null	null	null	null	null	null	null	999	False	False	False	False		False	False	null	null	null	null	null	null	null	null	44.88	02_nist_plasma_06_p1-a2_1_7268	134.0192:1106 135.02255:0 136.02591:0		501	85	60	15	231	342	205.747634410858	188.967325730798
511	0.675	134.01935	0.8736	192.3642	Unknown	[M+H]+		1	True	null	null	null	null	null	null	null	999	False	False	False	False		False	False	null	null	null	null	null	null	null	null	44.88	02_nist_plasma_06_p1-a2_1_7268	134.01933:509 135.02268:0 136.02604:0		116	178	151	8	142	48	107.240537166595	65.4949540475
512	4.289	134.06136	-1	-1	Unknown	[M+H]+		1	True	null	null	null	null	null	null	null	999	False	False	False	False		False	False	null	null	null	null	null	null	null	null	7.28	02_nist_plasma_06_p1-a2_1_7268	134.06136:2340 135.06471:0 136.06807:0		14147	14570	14795	12592	12862	17203	14361.1844075521	1657.31746097901
513	4.289	134.06136	0.58	127.7062	Unknown	[M+H]+		1	True	null	null	null	null	null	null	null	999	False	False	False	False		False	False	null	null	null	null	null	null	null	null	7.28	02_nist_plasma_06_p1-a2_1_7268	134.05939:1189 135.06274:0 136.0661:0	50.01279:110 65.03794:126 77.0365:137 77.03788:108 77.03927:210 79.05405:150 105.03186:91 105.03347:88 106.0624:156 106.06403:89 106.06728:229 116.04743:101 134.05939:91	813	1117	887	959	829	1068	945.49506632487	125.810073269873
514	10.203	135.00159	-1	-1	Unknown	[M+H]+		0.5	False	null	null	null	null	null	null	null	999	False	False	False	False		False	False	null	null	null	null	null	null	null	null	3.47	02_nist_plasma_02_p1-a2_1_7264	135.00159:1038 136.00494:0 137.0083:0		2189	5275	2191	5791	3397	3234	3679.4482828776	1530.94516485573
515	10.203	135.00159	0.8083	177.8668	Unknown	[M+H]+		0.5	False	null	null	null	null	null	null	null	999	False	False	False	False		False	False	null	null	null	null	null	null	null	null	3.47	02_nist_plasma_02_p1-a2_1_7264	135.00346:306 136.00681:0 137.01017:0		169	246	147	52	164	173	158.519381841024	62.4807683138184
516	0.777	135.00342	-1	-1	Unknown	[M+H]+	similar chromatogram in higher mz_376; similar chromatogram in higher mz_703	1	False	null	null	null	null	null	null	null	999	False	False	False	False		False	False	null	null	null	null	null	null	null	null	24.38	02_nist_plasma_03_p1-a2_1_7265	135.00342:17132 136.00677:0 137.01013:0		21431	19936	57078	41169	26417	19171	30866.8284505208	15220.2507623867
517	0.777	135.00342	0.7046	155.0524	Unknown	[M+H]+	similar chromatogram in higher mz_376; similar chromatogram in higher mz_703	1	False	null	null	null	null	null	null	null	999	False	False	False	False		False	False	null	null	null	null	null	null	null	null	24.38	02_nist_plasma_03_p1-a2_1_7265	135.00163:328 136.00498:0 137.00834:0		74	49	519	42	86	89	143.214292526245	185.18757144589
518	0.777	135.00342	0.7155	157.445	Unknown	[M+H]+	similar chromatogram in higher mz_376; similar chromatogram in higher mz_703	1	False	null	null	null	null	null	null	null	999	False	False	False	False		False	False	null	null	null	null	null	null	null	null	24.38	02_nist_plasma_03_p1-a2_1_7265	135.00342:760 136.00677:0 137.01013:0		98	114	534	380	122	177	237.311491648356	178.947078338358
519	0.777	135.00342	0.7417	163.2147	Unknown	[M+H]+	similar chromatogram in higher mz_376; similar chromatogram in higher mz_703	1	False	null	null	null	null	null	null	null	999	False	False	False	False		False	False	null	null	null	null	null	null	null	null	24.38	02_nist_plasma_03_p1-a2_1_7265	135.00342:755 136.00677:0 137.01013:0		134	100	865	413	250	227	331.444193522135	283.429641007548
520	0.777	135.00342	0.7766	170.8907	Unknown	[M+H]+	similar chromatogram in higher mz_376; similar chromatogram in higher mz_703	1	False	null	null	null	null	null	null	null	999	False	False	False	False		False	False	null	null	null	null	null	null	null	null	24.38	02_nist_plasma_03_p1-a2_1_7265	135.00342:690 136.00677:0 137.01013:0		134	76	396	102	115	164	164.380044301351	117.217770012967
521	0.777	135.00342	0.7995	175.9234	Unknown	[M+H]+	similar chromatogram in higher mz_376; similar chromatogram in higher mz_703	1	False	null	null	null	null	null	null	null	999	False	False	False	False		False	False	null	null	null	null	null	null	null	null	24.38	02_nist_plasma_03_p1-a2_1_7265	135.00333:665 136.00668:0 137.01004:0		531	601	798	475	348	377	521.724904378255	164.903396211282
522	0.777	135.00342	0.8167	179.7207	Unknown	[M+H]+	similar chromatogram in higher mz_376; similar chromatogram in higher mz_703	1	False	null	null	null	null	null	null	null	999	False	False	False	False		False	False	null	null	null	null	null	null	null	null	24.38	02_nist_plasma_03_p1-a2_1_7265	135.00345:1326 136.0068:0 137.01016:0		471	213	442	1258	290	320	499.050359090169	383.947642040725
523	0.777	135.00342	0.8244	181.3986	Unknown	[M+H]+	similar chromatogram in higher mz_376; similar chromatogram in higher mz_703	1	False	null	null	null	null	null	null	null	999	False	False	False	False		False	False	null	null	null	null	null	null	null	null	24.38	02_nist_plasma_03_p1-a2_1_7265	135.00333:670 136.00668:0 137.01004:0		359	275	2355	743	545	370	774.522318522135	792.241469042193
524	0.777	135.00342	0.8576	188.7179	Unknown	[M+H]+	similar chromatogram in higher mz_376; similar chromatogram in higher mz_703	1	False	null	null	null	null	null	null	null	999	False	False	False	False		False	False	null	null	null	null	null	null	null	null	24.38	02_nist_plasma_03_p1-a2_1_7265	135.00345:663 136.0068:0 137.01016:0		196	81	551	480	377	153	306.331305185954	190.477593919644
525	0.689	135.00346	-1	-1	Unknown	[M+H]+		0.5	False	null	null	null	null	null	null	null	999	False	False	False	False		False	False	null	null	null	null	null	null	null	null	4.72	02_nist_plasma_05_p1-a2_1_7267	135.00346:2582 136.00681:0 137.01017:0		2983	5649	4428	3886	7133	6380	5076.51806640625	1579.47185353512
526	0.689	135.00346	0.7695	169.3202	Unknown	[M+H]+		0.5	False	null	null	null	null	null	null	null	999	False	False	False	False		False	False	null	null	null	null	null	null	null	null	4.72	02_nist_plasma_05_p1-a2_1_7267	135.00342:564 136.00677:0 137.01013:0		39	78	346	132	186	230	168.388283411662	111.384396598523
527	0.689	135.00346	0.8144	179.2099	Unknown	[M+H]+		0.5	False	null	null	null	null	null	null	null	999	False	False	False	False		False	False	null	null	null	null	null	null	null	null	4.72	02_nist_plasma_05_p1-a2_1_7267	135.00342:1150 136.00677:0 137.01013:0		349	294	898	535	415	661	525.348424275716	225.523714167104
528	0.689	135.00346	0.8573	188.6451	Unknown	[M+H]+		0.5	False	null	null	null	null	null	null	null	999	False	False	False	False		False	False	null	null	null	null	null	null	null	null	4.72	02_nist_plasma_05_p1-a2_1_7267	135.00342:682 136.00677:0 137.01013:0		56	61	465	201	285	123	198.401507695516	157.075534034399
529	6.763	135.11711	-1	-1	Unknown	[M+H]+	similar chromatogram in higher mz_373; similar chromatogram in higher mz_2028; similar chromatogram in higher mz_1017	1	True	null	null	null	null	null	null	null	999	False	False	False	False		False	False	null	null	null	null	null	null	null	null	14.77	02_nist_plasma_06_p1-a2_1_7268	135.11711:3650 136.12046:0 137.12382:0		14153	13307	11193	12246	14095	13934	13154.5992838542	1198.81615355228
530	6.763	135.11711	0.5044	110.9806	Unknown	[M+H]+	similar chromatogram in higher mz_373; similar chromatogram in higher mz_2028; similar chromatogram in higher mz_1017	1	True	null	null	null	null	null	null	null	999	False	False	False	False		False	False	null	null	null	null	null	null	null	null	14.77	02_nist_plasma_06_p1-a2_1_7268	135.11699:153 136.12034:0 137.1237:0	77.03789:140 79.05266:115	63	47	31	22	43	29	39.1174125671387	15.081742687189
531	6.763	135.11711	0.5738	126.2434	Unknown	[M+H]+	similar chromatogram in higher mz_373; similar chromatogram in higher mz_2028; similar chromatogram in higher mz_1017	1	True	null	null	null	null	null	null	null	999	False	False	False	False		False	False	null	null	null	null	null	null	null	null	14.77	02_nist_plasma_06_p1-a2_1_7268	135.11699:625 136.12034:0 137.1237:0	77.03927:126 91.05418:351 103.0531:51 104.06105:233 105.06905:430 115.05732:153	550	653	655	292	547	741	573.020197550456	155.794950858118
532	6.763	135.11711	0.6892	151.6519	Unknown	[M+H]+	similar chromatogram in higher mz_373; similar chromatogram in higher mz_2028; similar chromatogram in higher mz_1017	1	True	null	null	null	null	null	null	null	999	False	False	False	False		False	False	null	null	null	null	null	null	null	null	14.77	02_nist_plasma_06_p1-a2_1_7268	135.1171:828 136.12045:0 137.12381:0		1043	826	755	952	1008	817	900.325612386068	116.647496294002
533	6.763	135.11711	0.9083	199.8443	Unknown	[M+H]+	similar chromatogram in higher mz_373; similar chromatogram in higher mz_2028; similar chromatogram in higher mz_1017	1	True	null	null	null	null	null	null	null	999	False	False	False	False		False	False	null	null	null	null	null	null	null	null	14.77	02_nist_plasma_06_p1-a2_1_7268	135.11711:240 136.12046:0 137.12382:0		122	111	19	55	140	94	90.0096918741862	44.9453749940952
534	10.256	135.97096	-1	-1	Unknown	[M+H]+		0.5	False	null	null	null	null	null	null	null	999	False	False	False	False		False	False	null	null	null	null	null	null	null	null	3.94	02_nist_plasma_06_p1-a2_1_7268	135.97096:780 136.97431:0 137.97767:0		3502	2578	1991	2461	2790	2670	2665.27443440755	493.764314017618
535	10.256	135.97096	0.6231	137.0361	Unknown	[M+H]+		0.5	False	null	null	null	null	null	null	null	999	False	False	False	False		False	False	null	null	null	null	null	null	null	null	3.94	02_nist_plasma_06_p1-a2_1_7268	135.97096:350 136.97431:0 137.97767:0		250	92	166	139	111	149	150.99782816569	55.4600270866524
536	0.708	136.04628	-1	-1	Unknown	[M+H]+		1	False	null	null	null	null	null	null	null	999	False	False	False	False		False	False	null	null	null	null	null	null	null	null	19.07	02_nist_plasma_02_p1-a2_1_7264	136.04628:7550 137.04963:0 138.05299:0		13545	23991	23445	19965	16992	19826	19627.2802734375	3942.17661882539
537	0.708	136.04628	0.8249	181.3883	Unknown	[M+H]+		1	False	null	null	null	null	null	null	null	999	False	False	False	False		False	False	null	null	null	null	null	null	null	null	19.07	02_nist_plasma_02_p1-a2_1_7264	136.04816:1878 137.05151:0 138.05487:0		469	586	958	1179	575	1218	830.897415161133	329.709283253051
538	1.27	136.07576	-1	-1	Unknown	[M+H]+		1	True	null	null	null	null	null	null	null	999	False	False	False	False		False	False	null	null	null	null	null	null	null	null	16.23	02_nist_plasma_03_p1-a2_1_7265	136.07576:5605 137.07911:0 138.08247:0		30471	32082	34071	29653	31624	30681	31430.3385416667	1554.15825926415
539	1.27	136.07576	0.5511	121.1787	Unknown	[M+H]+		1	True	null	null	null	null	null	null	null	999	False	False	False	False		False	False	null	null	null	null	null	null	null	null	16.23	02_nist_plasma_03_p1-a2_1_7265	136.07579:230 137.07914:0 138.0825:0		74	66	73	202	93	50	92.9946676890055	55.1427271709408
540	1.27	136.07576	0.5781	127.1336	Unknown	[M+H]+		1	True	null	null	null	null	null	null	null	999	False	False	False	False		False	False	null	null	null	null	null	null	null	null	16.23	02_nist_plasma_03_p1-a2_1_7265	136.07581:340 137.07916:0 138.08252:0	91.05275:111 91.05426:200	170	400	211	63	345	346	255.698328018188	128.873092084704
541	1.27	136.07576	0.6052	133.0756	Unknown	[M+H]+		1	True	null	null	null	null	null	null	null	999	False	False	False	False		False	False	null	null	null	null	null	null	null	null	16.23	02_nist_plasma_03_p1-a2_1_7265	136.07565:1375 137.079:0 138.08236:0	63.0212:80 65.03666:142 65.03794:85 77.03788:137 77.03926:128 91.05265:172 91.05416:817 107.04738:326 107.05064:111	1157	1193	1241	1292	1197	1291	1228.48691813151	55.9400445980251
542	1.27	136.07576	0.6812	149.7911	Unknown	[M+H]+		1	True	null	null	null	null	null	null	null	999	False	False	False	False		False	False	null	null	null	null	null	null	null	null	16.23	02_nist_plasma_03_p1-a2_1_7265	136.07565:922 137.079:0 138.08236:0		803	827	894	711	863	811	818.252695719401	62.5627056147674
543	0.662	136.93996	-1	-1	Unknown	[M+H]+		0.833	False	null	null	null	null	null	null	null	999	False	False	False	False		False	False	null	null	null	null	null	null	null	null	11.81	02_nist_plasma_02_p1-a2_1_7264	136.93996:2893 137.94331:0 138.94667:0		6678	8460	6026	5567	5098	2675	5750.62186686198	1907.42500652622
544	0.662	136.93996	0.7346	161.4393	Unknown	[M+H]+		0.833	False	null	null	null	null	null	null	null	999	False	False	False	False		False	False	null	null	null	null	null	null	null	null	11.81	02_nist_plasma_02_p1-a2_1_7264	136.93996:352 137.94331:0 138.94667:0		74	85	39	4	63	0.408654403686523	44.1907800038656	36.0337829038928
545	0.662	136.93996	0.8277	181.906	Unknown	[M+H]+		0.833	False	null	null	null	null	null	null	null	999	False	False	False	False		False	False	null	null	null	null	null	null	null	null	11.81	02_nist_plasma_02_p1-a2_1_7264	136.9382:484 137.94155:0 138.94491:0		29	51	57	47	180	54	69.9111928939819	55.0531819567921
546	0.662	136.93996	0.8672	190.5937	Unknown	[M+H]+		0.833	False	null	null	null	null	null	null	null	999	False	False	False	False		False	False	null	null	null	null	null	null	null	null	11.81	02_nist_plasma_02_p1-a2_1_7264	136.9399:475 137.94325:0 138.94661:0		134	79	53	71	30	20	64.4646412531535	41.2193324795057
547	0.662	136.93996	0.8948	196.6482	Unknown	[M+H]+		0.833	False	null	null	null	null	null	null	null	999	False	False	False	False		False	False	null	null	null	null	null	null	null	null	11.81	02_nist_plasma_02_p1-a2_1_7264	136.93996:356 137.94331:0 138.94667:0		141	85	46	78	4.57536087036133	4.57536087036133	58.2042096455892	54.4242929586572
548	0.662	136.93996	0.9129	200.6464	Unknown	[M+H]+		0.833	False	null	null	null	null	null	null	null	999	False	False	False	False		False	False	null	null	null	null	null	null	null	null	11.81	02_nist_plasma_02_p1-a2_1_7264	136.9399:210 137.94325:0 138.94661:0		48	45	22	76	97	105	65.8096167246501	32.3814587158638
549	0.662	136.93996	0.9229	202.8328	Unknown	[M+H]+		0.833	False	null	null	null	null	null	null	null	999	False	False	False	False		False	False	null	null	null	null	null	null	null	null	11.81	02_nist_plasma_02_p1-a2_1_7264	136.9382:291 137.94155:0 138.94491:0		60	76	58	71	80	105	75.1704031626384	17.0982728862809
550	1.35	137.04514	-1	-1	Unknown	[M+H]+		1	True	null	null	null	null	null	null	null	999	False	False	False	False		False	False	null	null	null	null	null	null	null	null	34.19	02_nist_plasma_01_p1-a2_1_7263	137.04514:7015 138.04849:0 139.05185:0		27892	27337	27132	24559	24908	26665	26415.6624348958	1365.59326133619
551	1.35	137.04514	0.5814	127.7629	Unknown	[M+H]+		1	True	null	null	null	null	null	null	null	999	False	False	False	False		False	False	null	null	null	null	null	null	null	null	34.19	02_nist_plasma_01_p1-a2_1_7263	137.04514:3621 138.04849:0 139.05185:0	55.02703:409 55.0282:341 55.02937:137 67.02831:199 77.01296:226 82.03925:125 92.02294:163 92.02445:113 92.05472:103 92.05623:89 93.0075:268 94.03858:127 95.01692:103 95.02153:98 110.03295:232 110.03461:381 110.03626:442 119.03291:477 119.03463:459 119.03635:347 119.03808:82 120.01577:197 137.04697:205 137.04881:108	3642	3751	3781	3730	3216	3248	3561.23706054688	259.643601695183
552	1.285	137.04523	-1	-1	Unknown	[M+H]+		0.833	True	null	null	null	null	null	null	null	999	False	False	False	False		False	False	null	null	null	null	null	null	null	null	26.59	02_nist_plasma_03_p1-a2_1_7265	137.04523:5940 138.04858:0 139.05194:0		18667	19461	22718	23689	22826	20730	21348.4459635417	2033.23893671281
553	1.285	137.04523	0.5814	127.7629	Unknown	[M+H]+		0.833	True	null	null	null	null	null	null	null	999	False	False	False	False		False	False	null	null	null	null	null	null	null	null	26.59	02_nist_plasma_03_p1-a2_1_7265	137.0452:3911 138.04855:0 139.05191:0	55.02706:80 55.02823:122 65.03669:86 67.02705:149 82.03786:187 82.03929:113 82.04072:122 92.02601:321 92.05627:90 94.03709:87 94.04015:279 94.04168:70 110.03135:131 110.033:188 110.03466:616 110.03631:86 119.03125:246 119.03297:104 119.03469:406 137.04333:92 137.0452:101 137.04887:98	3385	3804	3980	3936	3324	3325	3625.65836588542	313.914398306067
554	3.341	137.53499	-1	-1	Unknown	[M+H]+	similar chromatogram in higher mz_387; similar chromatogram in higher mz_2235; similar chromatogram in higher mz_178; similar chromatogram in higher mz_2261; similar chromatogram in higher mz_1794; similar chromatogram in higher mz_143; similar chromatogram in higher mz_321	0.833	False	null	null	null	null	null	null	null	999	False	False	False	False		False	False	null	null	null	null	null	null	null	null	13.36	02_nist_plasma_05_p1-a2_1_7267	137.53499:846 138.53834:0 139.5417:0		1649	2454	1961	1989	2475	1916	2074.14274088542	325.668308462011
555	3.341	137.53499	0.5895	129.506	Unknown	[M+H]+	similar chromatogram in higher mz_387; similar chromatogram in higher mz_2235; similar chromatogram in higher mz_178; similar chromatogram in higher mz_2261; similar chromatogram in higher mz_1794; similar chromatogram in higher mz_143; similar chromatogram in higher mz_321	0.833	False	null	null	null	null	null	null	null	999	False	False	False	False		False	False	null	null	null	null	null	null	null	null	13.36	02_nist_plasma_05_p1-a2_1_7267	137.53671:226 138.54006:0 139.54342:0		109	190	51	71	121	129	111.820418039958	48.6331370630971
556	0.722	138.05338	-1	-1	Unknown	[M+H]+		1	True	null	null	null	null	null	null	null	999	False	False	False	False		False	False	null	null	null	null	null	null	null	null	46.56	02_nist_plasma_04_p1-a2_1_7266	138.05338:6497 139.05673:0 140.06009:0		19770	22228	22750	28408	20936	18458	22091.6917317708	3472.20409374366
557	0.722	138.05338	0.5665	124.4149	Unknown	[M+H]+		1	True	null	null	null	null	null	null	null	999	False	False	False	False		False	False	null	null	null	null	null	null	null	null	46.56	02_nist_plasma_04_p1-a2_1_7266	138.05508:811 139.05843:0 140.06179:0	78.03365:71 94.06458:129 105.01568:117	724	691	660	1319	659	823	812.906331380208	255.390553408172
558	0.722	138.05338	0.6528	143.3777	Unknown	[M+H]+		1	True	null	null	null	null	null	null	null	999	False	False	False	False		False	False	null	null	null	null	null	null	null	null	46.56	02_nist_plasma_04_p1-a2_1_7266	138.05338:482 139.05673:0 140.06009:0		25	8	11	160	86	95	64.0932366053263	60.3299473644316
559	3.344	138.06631	-1	-1	Unknown	[M+H]+	similar chromatogram in higher mz_316; similar chromatogram in higher mz_2235	1	True	null	null	null	null	null	null	null	999	False	False	False	False		False	False	null	null	null	null	null	null	null	null	10.93	02_nist_plasma_03_p1-a2_1_7265	138.06631:1425 139.06966:0 140.07302:0		3957	4417	4654	4401	4635	4617	4446.94791666667	264.517427456351
560	3.344	138.06631	0.5658	124.2653	Unknown	[M+H]+	similar chromatogram in higher mz_316; similar chromatogram in higher mz_2235	1	True	null	null	null	null	null	null	null	999	False	False	False	False		False	False	null	null	null	null	null	null	null	null	10.93	02_nist_plasma_03_p1-a2_1_7265	138.06635:104 139.0697:0 140.07306:0	80.04869:121	196	62	30	51	50	68	76.3586044311523	60.1813523025513
561	3.344	138.06631	0.6592	144.7787	Unknown	[M+H]+	similar chromatogram in higher mz_316; similar chromatogram in higher mz_2235	1	True	null	null	null	null	null	null	null	999	False	False	False	False		False	False	null	null	null	null	null	null	null	null	10.93	02_nist_plasma_03_p1-a2_1_7265	138.06636:376 139.06971:0 140.07307:0		272	175	346	309	244	206	258.73637898763	63.7001957524014
562	2.838	138.06638	-1	-1	Unknown	[M+H]+	similar chromatogram in higher mz_332; similar chromatogram in higher mz_866	1	False	null	null	null	null	null	null	null	999	False	False	False	False		False	False	null	null	null	null	null	null	null	null	7.14	02_nist_plasma_06_p1-a2_1_7268	138.06638:966 139.06973:0 140.07309:0		3042	2730	3012	2714	3355	3095	2991.04353841146	241.315218272588
563	2.838	138.06638	0.6414	140.8657	Unknown	[M+H]+	similar chromatogram in higher mz_332; similar chromatogram in higher mz_866	1	False	null	null	null	null	null	null	null	999	False	False	False	False		False	False	null	null	null	null	null	null	null	null	7.14	02_nist_plasma_06_p1-a2_1_7268	138.06636:307 139.06971:0 140.07307:0		118	165	123	122	184	195	151.075866699219	34.3813489726085
564	0.671	138.90521	-1	-1	Unknown	[M+H]+		1	False	null	null	null	null	null	null	null	999	False	False	False	False		False	False	null	null	null	null	null	null	null	null	76.6	02_nist_plasma_02_p1-a2_1_7264	138.90521:9279 139.90856:0 140.91192:0		38700	40111	28211	47445	41274	25111	36808.6240234375	8465.26080071925
565	0.671	138.90521	0.7279	159.7789	Unknown	[M+H]+		1	False	null	null	null	null	null	null	null	999	False	False	False	False		False	False	null	null	null	null	null	null	null	null	76.6	02_nist_plasma_02_p1-a2_1_7264	138.90521:583 139.90856:0 140.91192:0		73	294	171	184	172	138	172.229295094808	72.0104737652552
566	0.671	138.90521	0.744	163.3257	Unknown	[M+H]+		1	False	null	null	null	null	null	null	null	999	False	False	False	False		False	False	null	null	null	null	null	null	null	null	76.6	02_nist_plasma_02_p1-a2_1_7264	138.9053:319 139.90865:0 140.91201:0		64	70	23	62	72	104	65.7745745976766	25.9490606527309
567	0.671	138.90521	0.7746	170.0253	Unknown	[M+H]+		1	False	null	null	null	null	null	null	null	999	False	False	False	False		False	False	null	null	null	null	null	null	null	null	76.6	02_nist_plasma_02_p1-a2_1_7264	138.9071:2760 139.91045:0 140.91381:0		1752	828	2021	1899	1440	865	1467.33086140951	519.026894453174
568	0.671	138.90521	0.7982	175.2065	Unknown	[M+H]+		1	False	null	null	null	null	null	null	null	999	False	False	False	False		False	False	null	null	null	null	null	null	null	null	76.6	02_nist_plasma_02_p1-a2_1_7264	138.90714:1376 139.91049:0 140.91385:0		170	894	421	737	185	159	427.802271525065	319.667457475037
569	0.671	138.90521	0.8249	181.0694	Unknown	[M+H]+		1	False	null	null	null	null	null	null	null	999	False	False	False	False		False	False	null	null	null	null	null	null	null	null	76.6	02_nist_plasma_02_p1-a2_1_7264	138.9071:1226 139.91045:0 140.91381:0		616	462	736	557	1024	893	714.459167480469	212.975061349423
570	0.671	138.90521	0.8454	185.576	Unknown	[M+H]+		1	False	null	null	null	null	null	null	null	999	False	False	False	False		False	False	null	null	null	null	null	null	null	null	76.6	02_nist_plasma_02_p1-a2_1_7264	138.90327:681 139.90662:0 140.90998:0		228	174	14	101	137	18	112.064115683238	85.2499444372217
571	10.277	139.00009	-1	-1	Unknown	[M+H]+		1	False	null	null	null	null	null	null	null	999	False	False	False	False		False	False	null	null	null	null	null	null	null	null	6.28	02_nist_plasma_03_p1-a2_1_7265	139.00009:1504 140.00344:0 141.0068:0		5417	6404	6513	6637	6974	4699	6107.49479166667	865.172824121549
572	10.277	139.00009	0.5871	128.8712	Unknown	[M+H]+		1	False	null	null	null	null	null	null	null	999	False	False	False	False		False	False	null	null	null	null	null	null	null	null	6.28	02_nist_plasma_03_p1-a2_1_7265	139.00197:1266 140.00532:0 141.00868:0		107	305	625	40	686	121	313.935415267944	279.522862180054
573	10.277	139.00009	0.5915	129.8354	Unknown	[M+H]+		1	False	null	null	null	null	null	null	null	999	False	False	False	False		False	False	null	null	null	null	null	null	null	null	6.28	02_nist_plasma_03_p1-a2_1_7265	139.00011:1229 140.00346:0 141.00682:0		460	735	639	334	640	385	532.187464396159	161.477922050507
574	3.06	140.02837	-1	-1	Unknown	[M+H]+		0.5	False	null	null	null	null	null	null	null	999	False	False	False	False		False	False	null	null	null	null	null	null	null	null	4.29	02_nist_plasma_02_p1-a2_1_7264	140.02837:1229 141.03172:0 142.03508:0		4355	3825	3648	4396	4167	4306	4116.29858398438	309.038449861114
575	3.06	140.02837	0.6084	133.4576	Unknown	[M+H]+		0.5	False	null	null	null	null	null	null	null	999	False	False	False	False		False	False	null	null	null	null	null	null	null	null	4.29	02_nist_plasma_02_p1-a2_1_7264	140.02837:448 141.03172:0 142.03508:0		183	290	101	305	218	268	227.472672780355	77.0786285683007
576	2.943	140.04883	-1	-1	Unknown	[M+H]+		0.5	False	null	null	null	null	null	null	null	999	False	False	False	False		False	False	null	null	null	null	null	null	null	null	9.98	02_nist_plasma_01_p1-a2_1_7263	140.04883:2524 141.05218:0 142.05554:0		7599	4479	3855	6524	7085	7258	6133.23164876302	1574.85177225758
577	2.943	140.04883	0.5722	125.5272	Unknown	[M+H]+		0.5	False	null	null	null	null	null	null	null	999	False	False	False	False		False	False	null	null	null	null	null	null	null	null	9.98	02_nist_plasma_01_p1-a2_1_7263	140.04883:558 141.05218:0 142.05554:0		552	148	266	334	446	247	332.04125213623	146.113746307749
578	0.698	140.06755	-1	-1	Unknown	[M+H]+		1	True	null	null	null	null	null	null	null	999	False	False	False	False		False	False	null	null	null	null	null	null	null	null	168.05	02_nist_plasma_02_p1-a2_1_7264	140.06755:45268 141.0709:0 142.07426:0		119115	123087	117126	100938	112113	110668	113841.108072917	7792.60871642859
579	0.698	140.06755	0.5765	126.4526	Unknown	[M+H]+		1	True	null	null	null	null	null	null	null	999	False	False	False	False		False	False	null	null	null	null	null	null	null	null	168.05	02_nist_plasma_02_p1-a2_1_7264	140.06935:1658 141.0727:0 142.07606:0	26.71498:43 47.07892:43 58.87586:43 79.47109:43 89.74353:43 101.10106:43 120.73736:43	996	711	936	359	289	769	676.694483439128	293.403731648257
580	0.698	140.06755	0.6091	133.6024	Unknown	[M+H]+		1	True	null	null	null	null	null	null	null	999	False	False	False	False		False	False	null	null	null	null	null	null	null	null	168.05	02_nist_plasma_02_p1-a2_1_7264	140.06935:8235 141.0727:0 142.07606:0	33.354:82 52.99857:1922 80.99402:430 83.6759:82 91.34033:82 113.48091:82 121.12587:82 126.31839:82 126.96446:82	6894	6900	7449	6884	6410	7092	6938.13606770833	337.684900007088
581	10.174	140.06758	-1	-1	Unknown	[M+H]+		1	False	null	null	null	null	null	null	null	999	False	False	False	False		False	False	null	null	null	null	null	null	null	null	9.33	02_nist_plasma_02_p1-a2_1_7264	140.06758:2833 141.07093:0 142.07429:0		16593	16463	6997	13977	15174	10218	13236.9592285156	3847.491403652
582	10.174	140.06758	0.608	133.3656	Unknown	[M+H]+		1	False	null	null	null	null	null	null	null	999	False	False	False	False		False	False	null	null	null	null	null	null	null	null	9.33	02_nist_plasma_02_p1-a2_1_7264	140.06752:492 141.07087:0 142.07423:0		334	338	95	50	243	307	227.946800867716	125.763824831741
583	10.174	140.06758	0.8161	179.0161	Unknown	[M+H]+		1	False	null	null	null	null	null	null	null	999	False	False	False	False		False	False	null	null	null	null	null	null	null	null	9.33	02_nist_plasma_02_p1-a2_1_7264	140.06766:244 141.07101:0 142.07437:0		25	33	21	61	80	111	55.2137260437012	35.702225171727
584	10.174	140.06758	0.8756	192.0793	Unknown	[M+H]+		1	False	null	null	null	null	null	null	null	999	False	False	False	False		False	False	null	null	null	null	null	null	null	null	9.33	02_nist_plasma_02_p1-a2_1_7264	140.06763:224 141.07098:0 142.07434:0		28	37	106	47	20	43	46.7868928909302	30.8670322550275
585	10.174	140.06758	1.0324	226.4624	Unknown	[M+H]+		1	False	null	null	null	null	null	null	null	999	False	False	False	False		False	False	null	null	null	null	null	null	null	null	9.33	02_nist_plasma_02_p1-a2_1_7264	140.06766:196 141.07101:0 142.07437:0		8	45	60	47	37	94	48.2808167139689	28.281403318542
586	10.263	140.06766	-1	-1	Unknown	[M+H]+		0.5	False	null	null	null	null	null	null	null	999	False	False	False	False		False	False	null	null	null	null	null	null	null	null	4.7	02_nist_plasma_06_p1-a2_1_7268	140.06766:1980 141.07101:0 142.07437:0		6736	6505	4010	8096	10127	8286	7293.27604166667	2067.41187363507
587	10.263	140.06766	0.609	133.5876	Unknown	[M+H]+		0.5	False	null	null	null	null	null	null	null	999	False	False	False	False		False	False	null	null	null	null	null	null	null	null	4.7	02_nist_plasma_06_p1-a2_1_7268	140.06766:419 141.07101:0 142.07437:0		143	147	94	41	160	283	144.831984202067	80.9941864266404
588	10.263	140.06766	0.8466	185.7008	Unknown	[M+H]+		0.5	False	null	null	null	null	null	null	null	999	False	False	False	False		False	False	null	null	null	null	null	null	null	null	4.7	02_nist_plasma_06_p1-a2_1_7268	140.06766:282 141.07101:0 142.07437:0		68	145	16	55	66	115	77.6276280085246	45.782335304647
589	10.263	140.06766	0.9782	214.572	Unknown	[M+H]+		0.5	False	null	null	null	null	null	null	null	999	False	False	False	False		False	False	null	null	null	null	null	null	null	null	4.7	02_nist_plasma_06_p1-a2_1_7268	140.06766:187 141.07101:0 142.07437:0		126	30	26	98	48	70	66.275536219279	39.6646415179367
590	0.669	140.90311	-1	-1	Unknown	[M+H]+		1	False	null	null	null	null	null	null	null	999	False	False	False	False		False	False	null	null	null	null	null	null	null	null	29.32	02_nist_plasma_01_p1-a2_1_7263	140.90311:7148 141.90646:0 142.90982:0		31384	24240	25299	20908	22824	24945	24933.2366536458	3546.1026868877
591	0.669	140.90311	0.7011	153.7232	Unknown	[M+H]+		1	False	null	null	null	null	null	null	null	999	False	False	False	False		False	False	null	null	null	null	null	null	null	null	29.32	02_nist_plasma_01_p1-a2_1_7263	140.90317:439 141.90652:0 142.90988:0		7	121	75	51	25	6	47.5259625911713	44.6649484657652
592	0.669	140.90311	0.7379	161.7846	Unknown	[M+H]+		1	False	null	null	null	null	null	null	null	999	False	False	False	False		False	False	null	null	null	null	null	null	null	null	29.32	02_nist_plasma_01_p1-a2_1_7263	140.90514:351 141.90849:0 142.91185:0		7	106	22	80	43	199	76.1554265022278	70.273500029833
593	0.669	140.90311	0.7719	169.2391	Unknown	[M+H]+		1	False	null	null	null	null	null	null	null	999	False	False	False	False		False	False	null	null	null	null	null	null	null	null	29.32	02_nist_plasma_01_p1-a2_1_7263	140.90514:1969 141.90849:0 142.91185:0		752	728	453	1404	1163	1192	948.646296183268	359.228170444615
594	0.669	140.90311	0.7784	170.6618	Unknown	[M+H]+		1	False	null	null	null	null	null	null	null	999	False	False	False	False		False	False	null	null	null	null	null	null	null	null	29.32	02_nist_plasma_01_p1-a2_1_7263	140.90134:2164 141.90469:0 142.90805:0		720	473	1543	678	383	354	692.057871500651	443.345441959723
595	0.669	140.90311	0.7993	175.2529	Unknown	[M+H]+		1	False	null	null	null	null	null	null	null	999	False	False	False	False		False	False	null	null	null	null	null	null	null	null	29.32	02_nist_plasma_01_p1-a2_1_7263	140.90311:712 141.90646:0 142.90982:0		207	90	261	115	149	254	179.320836385091	72.2064690580418
596	0.669	140.90311	0.8249	180.8537	Unknown	[M+H]+		1	False	null	null	null	null	null	null	null	999	False	False	False	False		False	False	null	null	null	null	null	null	null	null	29.32	02_nist_plasma_01_p1-a2_1_7263	140.90514:1321 141.90849:0 142.91185:0		252	576	708	505	188	683	485.088231404622	219.123850998706
597	1.264	141.03995	-1	-1	Unknown	[M+H]+	similar chromatogram in higher mz_1614; similar chromatogram in higher mz_296; similar chromatogram in higher mz_1974; similar chromatogram in higher mz_3157; similar chromatogram in higher mz_1498	1	True	null	null	null	null	null	null	null	999	False	False	False	False		False	False	null	null	null	null	null	null	null	null	18.46	02_nist_plasma_04_p1-a2_1_7266	141.03995:5253 142.0433:0 143.04666:0		16733	17407	17544	19893	18889	18708	18195.748046875	1166.81205855708
598	1.264	141.03995	0.6124	134.265	Unknown	[M+H]+	similar chromatogram in higher mz_1614; similar chromatogram in higher mz_296; similar chromatogram in higher mz_1974; similar chromatogram in higher mz_3157; similar chromatogram in higher mz_1498	1	True	null	null	null	null	null	null	null	999	False	False	False	False		False	False	null	null	null	null	null	null	null	null	18.46	02_nist_plasma_04_p1-a2_1_7266	141.03981:1061 142.04316:0 143.04652:0	68.96352:115	1094	1493	1155	1320	1134	1062	1209.54062906901	164.962969044571
599	1.264	141.03995	0.6328	138.7338	Unknown	[M+H]+	similar chromatogram in higher mz_1614; similar chromatogram in higher mz_296; similar chromatogram in higher mz_1974; similar chromatogram in higher mz_3157; similar chromatogram in higher mz_1498	1	True	null	null	null	null	null	null	null	999	False	False	False	False		False	False	null	null	null	null	null	null	null	null	18.46	02_nist_plasma_04_p1-a2_1_7266	141.03981:540 142.04316:0 143.04652:0	43.02729:139 43.02833:124 140.95927:147	484	545	504	521	643	641	556.46962483724	69.4250226868378
600	1.256	142.02316	-1	-1	Unknown	[M+H]+	similar chromatogram in higher mz_2059	1	False	null	null	null	null	null	null	null	999	False	False	False	False		False	False	null	null	null	null	null	null	null	null	6.97	02_nist_plasma_05_p1-a2_1_7267	142.02316:1418 143.02651:0 144.02987:0		5178	5714	5170	6399	6424	6052	5822.92757161458	565.651351197596
601	1.256	142.02316	0.5922	129.7511	Unknown	[M+H]+	similar chromatogram in higher mz_2059	1	False	null	null	null	null	null	null	null	999	False	False	False	False		False	False	null	null	null	null	null	null	null	null	6.97	02_nist_plasma_05_p1-a2_1_7267	142.02502:132 143.02837:0 144.03173:0		30	2	11	61	37	44	30.9844882488251	21.5242901813473
602	1.256	142.02316	0.6448	141.2714	Unknown	[M+H]+	similar chromatogram in higher mz_2059	1	False	null	null	null	null	null	null	null	999	False	False	False	False		False	False	null	null	null	null	null	null	null	null	6.97	02_nist_plasma_05_p1-a2_1_7267	142.02505:220 143.0284:0 144.03176:0		69	14	77	93	26	89	61.4443577130636	33.2472834117186
603	1.256	142.02316	0.6577	144.0995	Unknown	[M+H]+	similar chromatogram in higher mz_2059	1	False	null	null	null	null	null	null	null	999	False	False	False	False		False	False	null	null	null	null	null	null	null	null	6.97	02_nist_plasma_05_p1-a2_1_7267	142.02502:294 143.02837:0 144.03173:0		158	99	73	219	260	177	164.323657989502	70.6145619846063
604	2.943	142.06444	-1	-1	Unknown	[M+H]+		1	True	null	null	null	null	null	null	null	999	False	False	False	False		False	False	null	null	null	null	null	null	null	null	54.64	02_nist_plasma_02_p1-a2_1_7264	142.06444:10162 143.06779:0 144.07115:0		30477	36787	34833	34662	32986	31351	33515.9169921875	2364.3570486214
605	2.943	142.06444	0.5467	119.7841	Unknown	[M+H]+		1	True	null	null	null	null	null	null	null	999	False	False	False	False		False	False	null	null	null	null	null	null	null	null	54.64	02_nist_plasma_02_p1-a2_1_7264	142.06444:291 143.06779:0 144.07115:0		81	142	100	65	229	99	119.394533793132	59.3401821902364
606	2.943	142.06444	0.571	125.1192	Unknown	[M+H]+		1	True	null	null	null	null	null	null	null	999	False	False	False	False		False	False	null	null	null	null	null	null	null	null	54.64	02_nist_plasma_02_p1-a2_1_7264	142.06444:1230 143.06779:0 144.07115:0		900	1399	597	916	380	661	808.750737508138	351.874851969531
607	2.943	142.06444	0.58	127.0829	Unknown	[M+H]+		1	True	null	null	null	null	null	null	null	999	False	False	False	False		False	False	null	null	null	null	null	null	null	null	54.64	02_nist_plasma_02_p1-a2_1_7264	142.06451:1321 143.06786:0 144.07122:0	38.01362:175 89.03233:133 89.03531:92 89.03828:174 89.03977:111 114.04459:100 115.04558:172 115.04727:167 115.04896:118 115.05234:280 115.05403:1077 116.04924:118 116.05094:113 141.05869:249 142.06641:113	691	892	790	1077	907	531	814.47992960612	189.681427213959
608	2.943	142.06444	0.6004	131.5606	Unknown	[M+H]+		1	True	null	null	null	null	null	null	null	999	False	False	False	False		False	False	null	null	null	null	null	null	null	null	54.64	02_nist_plasma_02_p1-a2_1_7264	142.06451:477 143.06786:0 144.07122:0		336	62	179	311	322	309	253.144810358683	109.661480809904
609	2.943	142.06444	0.6176	135.3296	Unknown	[M+H]+		1	True	null	null	null	null	null	null	null	999	False	False	False	False		False	False	null	null	null	null	null	null	null	null	54.64	02_nist_plasma_02_p1-a2_1_7264	142.06448:479 143.06783:0 144.07119:0		236	204	326	663	418	338	364.238784790039	164.903916466384
610	2.943	142.06444	0.6479	141.9679	Unknown	[M+H]+		1	True	null	null	null	null	null	null	null	999	False	False	False	False		False	False	null	null	null	null	null	null	null	null	54.64	02_nist_plasma_02_p1-a2_1_7264	142.06438:716 143.06773:0 144.07109:0		555	609	834	549	548	405	583.241297403971	140.471368597535
611	10.094	142.15852	-1	-1	Unknown	[M+H]+		0.667	True	null	null	null	null	null	null	null	999	False	False	False	False		False	False	null	null	null	null	null	null	null	null	7.39	02_nist_plasma_05_p1-a2_1_7267	142.15852:636 143.16187:0 144.16523:0		2713	3176	2274	2013	3066	2931	2695.46710205078	462.003142796454
612	10.094	142.15852	0.5891	129.0752	Unknown	[M+H]+		0.667	True	null	null	null	null	null	null	null	999	False	False	False	False		False	False	null	null	null	null	null	null	null	null	7.39	02_nist_plasma_05_p1-a2_1_7267	142.1604:247 143.16375:0 144.16711:0	58.06426:186	216	228	50	115	257	167	172.160438537598	78.0476871907777
613	0.668	142.89853	-1	-1	Unknown	[M+H]+		1	False	null	null	null	null	null	null	null	999	False	False	False	False		False	False	null	null	null	null	null	null	null	null	13.03	02_nist_plasma_06_p1-a2_1_7268	142.89853:1961 143.90188:0 144.90524:0		5253	3445	4182	3911	3294	7172	4542.79667154948	1463.68845598449
614	0.668	142.89853	0.7135	156.256	Unknown	[M+H]+		1	False	null	null	null	null	null	null	null	999	False	False	False	False		False	False	null	null	null	null	null	null	null	null	13.03	02_nist_plasma_06_p1-a2_1_7268	142.90041:315 143.90376:0 144.90712:0		2.06934432983398	77	86	21	76	30	48.2156718571981	35.8602723723769
615	0.668	142.89853	0.7492	164.0811	Unknown	[M+H]+		1	False	null	null	null	null	null	null	null	999	False	False	False	False		False	False	null	null	null	null	null	null	null	null	13.03	02_nist_plasma_06_p1-a2_1_7268	142.90025:277 143.9036:0 144.90696:0		67	43	41	0.228087520599365	41	2	32.3086330095927	26.015673556668
616	0.668	142.89853	0.7769	170.1362	Unknown	[M+H]+		1	False	null	null	null	null	null	null	null	999	False	False	False	False		False	False	null	null	null	null	null	null	null	null	13.03	02_nist_plasma_06_p1-a2_1_7268	142.89853:1209 143.90188:0 144.90524:0		176	101	107	71	81	385	153.510124206543	119.00996353282
617	0.668	142.89853	0.7888	172.7573	Unknown	[M+H]+		1	False	null	null	null	null	null	null	null	999	False	False	False	False		False	False	null	null	null	null	null	null	null	null	13.03	02_nist_plasma_06_p1-a2_1_7268	142.90041:377 143.90376:0 144.90712:0		87	5	47	94	59	43	55.9060908953349	32.2669502399934
618	0.668	142.89853	0.8101	177.4126	Unknown	[M+H]+		1	False	null	null	null	null	null	null	null	999	False	False	False	False		False	False	null	null	null	null	null	null	null	null	13.03	02_nist_plasma_06_p1-a2_1_7268	142.90041:444 143.90376:0 144.90712:0		47	13	98	126	34	36	58.6782468159994	43.3514006022395
619	0.668	142.89853	0.831	181.9866	Unknown	[M+H]+		1	False	null	null	null	null	null	null	null	999	False	False	False	False		False	False	null	null	null	null	null	null	null	null	13.03	02_nist_plasma_06_p1-a2_1_7268	142.90041:440 143.90376:0 144.90712:0		62	80	23	53	163	73	75.5308796564738	47.3692841488735
620	6.44	142.9381	-1	-1	Unknown	[M+H]+	similar chromatogram in higher mz_1848; similar chromatogram in higher mz_816; similar chromatogram in higher mz_2108; similar chromatogram in higher mz_2198; similar chromatogram in higher mz_2327; similar chromatogram in higher mz_2739; similar chromatogram in higher mz_3293; similar chromatogram in higher mz_709; similar chromatogram in higher mz_978; similar chromatogram in higher mz_2565; si…	1	False	null	null	null	null	null	null	null	999	False	False	False	False		False	False	null	null	null	null	null	null	null	null	10.25	02_nist_plasma_03_p1-a2_1_7265	142.9381:5269 143.94145:0 144.94481:0		27622	27635	28855	28893	25618	28391	27835.87109375	1222.31171905435
621	6.44	142.9381	1.0993	240.7405	Unknown	[M+H]+	similar chromatogram in higher mz_1848; similar chromatogram in higher mz_816; similar chromatogram in higher mz_2108; similar chromatogram in higher mz_2198; similar chromatogram in higher mz_2327; similar chromatogram in higher mz_2739; similar chromatogram in higher mz_3293; similar chromatogram in higher mz_709; similar chromatogram in higher mz_978; similar chromatogram in higher mz_2565; si…	1	False	null	null	null	null	null	null	null	999	False	False	False	False		False	False	null	null	null	null	null	null	null	null	10.25	02_nist_plasma_03_p1-a2_1_7265	142.93799:1992 143.94134:0 144.9447:0		1978	2048	2273	2030	1988	2240	2092.97625732422	129.892146011155
622	10.304	142.95319	-1	-1	Unknown	[M+H]+		0.5	False	null	null	null	null	null	null	null	999	False	False	False	False		False	False	null	null	null	null	null	null	null	null	5.12	02_nist_plasma_03_p1-a2_1_7265	142.95319:1215 143.95654:0 144.9599:0		4055	6844	5740	6074	6856	7952	6253.39469401042	1320.96355395885
623	10.304	142.95319	0.6026	131.9738	Unknown	[M+H]+		0.5	False	null	null	null	null	null	null	null	999	False	False	False	False		False	False	null	null	null	null	null	null	null	null	5.12	02_nist_plasma_03_p1-a2_1_7265	142.95509:598 143.95844:0 144.9618:0		228	396	182	340	469	542	359.533330281576	138.407587727342
624	10.304	142.95319	0.6262	137.1418	Unknown	[M+H]+		0.5	False	null	null	null	null	null	null	null	999	False	False	False	False		False	False	null	null	null	null	null	null	null	null	5.12	02_nist_plasma_03_p1-a2_1_7265	142.95319:344 143.95654:0 144.9599:0		209	121	181	117	84	168	146.679311116536	46.9582756001802
625	0.9	143.00224	-1	-1	Unknown	[M+H]+		0.667	True	null	null	null	null	null	null	null	999	False	False	False	False		False	False	null	null	null	null	null	null	null	null	6.65	02_nist_plasma_05_p1-a2_1_7267	143.00224:2840 144.00559:0 145.00895:0		10250	32017	27669	26610	28838	28226	25601.6114908854	7739.34276376711
626	0.9	143.00224	0.6906	151.2258	Unknown	[M+H]+		0.667	True	null	null	null	null	null	null	null	999	False	False	False	False		False	False	null	null	null	null	null	null	null	null	6.65	02_nist_plasma_05_p1-a2_1_7267	143.0022:1605 144.00555:0 145.00891:0	54.98379:89	1123	791	1329	1222	1353	1446	1210.53477986654	234.054925519335
627	0.9	143.00224	0.7637	167.2467	Unknown	[M+H]+		0.667	True	null	null	null	null	null	null	null	999	False	False	False	False		False	False	null	null	null	null	null	null	null	null	6.65	02_nist_plasma_05_p1-a2_1_7267	143.01158:1126 144.01493:0 145.01829:0		1240	993	536	915	445	464	765.605122884115	330.200603761771
628	0.545	143.03038	-1	-1	Unknown	[M+H]+		1	True	null	null	null	null	null	null	null	999	False	False	False	False		False	False	null	null	null	null	null	null	null	null	21.46	02_nist_plasma_01_p1-a2_1_7263	143.03038:10938 144.03373:0 145.03709:0		42766	41397	41111	40238	42787	38989	41214.6171875	1471.5259105873
629	0.545	143.03038	0.6358	139.2371	Unknown	[M+H]+		1	True	null	null	null	null	null	null	null	999	False	False	False	False		False	False	null	null	null	null	null	null	null	null	21.46	02_nist_plasma_01_p1-a2_1_7263	143.03038:1168 144.03373:0 145.03709:0	40.00036:118 56.93876:130 65.98132:95 65.9826:106 67.09677:34 72.93676:107 72.93946:55 82.99056:111 82.99487:123 82.99631:79 82.99775:482 83.0078:188 83.00924:138 101.00752:100 111.00458:130 132.95865:136	863	1210	1255	834	485	1082	954.814005533854	288.113395378378
630	0.545	143.03038	0.6777	148.397	Unknown	[M+H]+		1	True	null	null	null	null	null	null	null	999	False	False	False	False		False	False	null	null	null	null	null	null	null	null	21.46	02_nist_plasma_01_p1-a2_1_7263	143.03038:2344 144.03373:0 145.03709:0		2376	2460	2562	2354	2431	2045	2371.45349121094	175.720923508711
631	0.703	143.03052	-1	-1	Unknown	[M+H]+		0.5	False	null	null	null	null	null	null	null	999	False	False	False	False		False	False	null	null	null	null	null	null	null	null	6.18	02_nist_plasma_04_p1-a2_1_7266	143.03052:4036 144.03387:0 145.03723:0		9378	8297	9945	13037	9135	13420	10535.3942057292	2155.87932545571
632	0.703	143.03052	0.6718	147.1113	Unknown	[M+H]+		0.5	False	null	null	null	null	null	null	null	999	False	False	False	False		False	False	null	null	null	null	null	null	null	null	6.18	02_nist_plasma_04_p1-a2_1_7266	143.03052:603 144.03387:0 145.03723:0		108	158	145	322	156	48	156.335332870483	91.2816125823175
633	10.255	143.05316	-1	-1	Unknown	[M+H]+		1	False	null	null	null	null	null	null	null	999	False	False	False	False		False	False	null	null	null	null	null	null	null	null	19.85	02_nist_plasma_04_p1-a2_1_7266	143.05316:9711 144.05651:0 145.05987:0		56686	39376	59983	41959	32504	51166	46945.7330729167	10708.7056394408
634	10.255	143.05316	0.7229	158.2923	Unknown	[M+H]+		1	False	null	null	null	null	null	null	null	999	False	False	False	False		False	False	null	null	null	null	null	null	null	null	19.85	02_nist_plasma_04_p1-a2_1_7266	143.05505:250 144.0584:0 145.06176:0		62	98	94	64	129	56	83.74578221639	28.174501820035
635	10.255	143.05316	0.7522	164.7242	Unknown	[M+H]+		1	False	null	null	null	null	null	null	null	999	False	False	False	False		False	False	null	null	null	null	null	null	null	null	19.85	02_nist_plasma_04_p1-a2_1_7266	143.05305:486 144.0564:0 145.05976:0		284	297	164	292	139	75	208.580800374349	95.0278475911641
636	10.255	143.05316	0.7832	171.5048	Unknown	[M+H]+		1	False	null	null	null	null	null	null	null	999	False	False	False	False		False	False	null	null	null	null	null	null	null	null	19.85	02_nist_plasma_04_p1-a2_1_7266	143.05315:849 144.0565:0 145.05986:0		386	297	421	448	428	660	439.729883829753	120.305588796071
637	10.255	143.05316	0.7957	174.2343	Unknown	[M+H]+		1	False	null	null	null	null	null	null	null	999	False	False	False	False		False	False	null	null	null	null	null	null	null	null	19.85	02_nist_plasma_04_p1-a2_1_7266	143.05316:1237 144.05651:0 145.05987:0		376	211	389	655	543	372	424.353228251139	154.235670934148
638	10.255	143.05316	0.8136	178.1596	Unknown	[M+H]+		1	False	null	null	null	null	null	null	null	999	False	False	False	False		False	False	null	null	null	null	null	null	null	null	19.85	02_nist_plasma_04_p1-a2_1_7266	143.05316:1061 144.05651:0 145.05987:0		803	512	585	804	816	878	733.130879720052	147.288970464247
639	10.255	143.05316	0.8348	182.8044	Unknown	[M+H]+		1	False	null	null	null	null	null	null	null	999	False	False	False	False		False	False	null	null	null	null	null	null	null	null	19.85	02_nist_plasma_04_p1-a2_1_7266	143.05305:1173 144.0564:0 145.05976:0		861	764	589	645	1049	778	781.019032796224	163.809564610457
640	10.255	143.05316	0.8589	188.0925	Unknown	[M+H]+		1	False	null	null	null	null	null	null	null	999	False	False	False	False		False	False	null	null	null	null	null	null	null	null	19.85	02_nist_plasma_04_p1-a2_1_7266	143.05505:1035 144.0584:0 145.06176:0		673	433	424	462	638	607	539.292449951172	111.913546626262
641	10.255	143.05316	0.8814	193.009	Unknown	[M+H]+		1	False	null	null	null	null	null	null	null	999	False	False	False	False		False	False	null	null	null	null	null	null	null	null	19.85	02_nist_plasma_04_p1-a2_1_7266	143.05316:684 144.05651:0 145.05987:0		476	404	583	502	333	399	449.480804443359	89.0014129968915
642	10.255	143.05316	0.9028	197.7002	Unknown	[M+H]+		1	False	null	null	null	null	null	null	null	999	False	False	False	False		False	False	null	null	null	null	null	null	null	null	19.85	02_nist_plasma_04_p1-a2_1_7266	143.05315:707 144.0565:0 145.05986:0		576	224	405	249	303	326	347.215980529785	128.683355643309
643	10.255	143.05316	0.9295	203.535	Unknown	[M+H]+		1	False	null	null	null	null	null	null	null	999	False	False	False	False		False	False	null	null	null	null	null	null	null	null	19.85	02_nist_plasma_04_p1-a2_1_7266	143.05312:584 144.05647:0 145.05983:0		301	538	291	292	98	251	295.269368489583	141.150877253826
644	10.255	143.05316	0.9521	208.4947	Unknown	[M+H]+		1	False	null	null	null	null	null	null	null	999	False	False	False	False		False	False	null	null	null	null	null	null	null	null	19.85	02_nist_plasma_04_p1-a2_1_7266	143.05315:524 144.0565:0 145.05986:0		118	111	226	145	192	70	143.559964497884	57.0292273283223
645	2.943	143.07204	-1	-1	Unknown	[M+H]+		1	True	null	null	null	null	null	null	null	999	False	False	False	False		False	False	null	null	null	null	null	null	null	null	44.27	02_nist_plasma_06_p1-a2_1_7268	143.07204:20926 144.07539:0 145.07875:0		66672	66474	65927	68217	66761	68046	67016.3151041667	912.830289481131
646	2.943	143.07204	0.5707	124.9726	Unknown	[M+H]+		1	True	null	null	null	null	null	null	null	999	False	False	False	False		False	False	null	null	null	null	null	null	null	null	44.27	02_nist_plasma_06_p1-a2_1_7268	143.07195:4656 144.0753:0 145.07866:0	37.00511:149 38.0136:192 62.01483:144 63.02248:153 77.0393:171 81.08494:31 89.02782:168 89.03675:75 89.03824:343 89.03972:293 89.04121:298 90.03966:197 90.04415:281 90.04564:349 90.04714:388 91.0527:190 102.04372:140 102.04532:144 103.05634:118 104.04821:42 113.03952:182 115.04044:83 115.04213:121 115.05059:353 115.05228:1418 115.05397:3492 115.05566:754 116.04748:144 116.04918:148 116.05597:209 …	5592	5191	5423	5868	5233	5551	5476.37768554688	251.379624365435
647	2.945	144.08118	-1	-1	Unknown	[M+H]+		1	True	null	null	null	null	null	null	null	999	False	False	False	False		False	False	null	null	null	null	null	null	null	null	453.48	02_nist_plasma_03_p1-a2_1_7265	144.08118:80118 145.08453:0 146.08789:0		258422	280097	284642	262924	249947	279143	269195.919270833	14016.4039366896
648	2.945	144.08118	0.5798	126.8994	Unknown	[M+H]+		1	True	null	null	null	null	null	null	null	999	False	False	False	False		False	False	null	null	null	null	null	null	null	null	453.48	02_nist_plasma_03_p1-a2_1_7265	144.08107:17263 145.08442:0 146.08778:0	39.02183:128 42.03264:99 51.02284:108 63.0212:121 63.02245:120 65.03667:293 66.03386:325 77.0365:581 77.03788:2618 77.03927:1002 77.04203:96 78.03365:128 89.03075:109 89.03671:473 89.0382:994 90.03962:94 90.0456:518 91.04513:64 91.04664:131 91.04814:163 91.04965:48 91.05115:141 91.05266:1214 91.05416:4291 91.05567:340 91.05717:119 91.92614:35 101.03606:153 101.03764:537 101.04082:108 101.65052:32…	20254	21505	21129	21140	19020	20118	20527.6396484375	917.302223721159
649	2.945	144.08118	0.657	143.7902	Unknown	[M+H]+		1	True	null	null	null	null	null	null	null	999	False	False	False	False		False	False	null	null	null	null	null	null	null	null	453.48	02_nist_plasma_03_p1-a2_1_7265	144.08107:2397 145.08442:0 146.08778:0	91.05266:155 91.05567:92 117.05715:124 143.07378:136 144.07916:94	3207	2464	4357	3015	1941	2522	2917.82541910807	834.052338737181
650	0.736	144.10204	-1	-1	Unknown	[M+H]+		1	True	null	null	null	null	null	null	null	999	False	False	False	False		False	False	null	null	null	null	null	null	null	null	255.47	02_nist_plasma_06_p1-a2_1_7268	144.10204:51829 145.10539:0 146.10875:0		132466	158156	132602	176452	116878	171259	147968.671875	24085.7110380795
651	0.736	144.10204	0.5834	127.6747	Unknown	[M+H]+		1	True	null	null	null	null	null	null	null	999	False	False	False	False		False	False	null	null	null	null	null	null	null	null	255.47	02_nist_plasma_06_p1-a2_1_7268	144.10188:11070 145.10523:0 146.10859:0	41.03647:314 42.03161:1031 42.03264:590 43.01591:220 43.01695:262 43.03971:287 44.04719:172 44.04823:816 55.0516:906 55.05277:1062 56.04846:254 58.05939:193 58.0618:359 58.063:1027 58.0642:10105 58.0654:771 59.05027:220 70.06418:191 70.0655:160 70.06814:308 71.04986:226 72.07991:179 72.08125:233 72.08259:206 74.05905:237 74.06177:201 82.06354:158 83.04661:145 83.04948:293 84.04276:218 84.07891:37…	10565	12619	11047	13816	9235	13905	11864.5961914063	1887.66661175951
652	1.196	145.00656	-1	-1	Unknown	[M+H]+		0.833	True	null	null	null	null	null	null	null	999	False	False	False	False		False	False	null	null	null	null	null	null	null	null	4.34	02_nist_plasma_06_p1-a2_1_7268	145.00656:6079 146.00991:0 147.01327:0		44303	38318	42672	41735	49252	45895	43696.033203125	3738.80192342329
653	1.196	145.00656	0.6074	132.8538	Unknown	[M+H]+		0.833	True	null	null	null	null	null	null	null	999	False	False	False	False		False	False	null	null	null	null	null	null	null	null	4.34	02_nist_plasma_06_p1-a2_1_7268	145.00641:2953 146.00976:0 147.01312:0	59.00543:254 59.00664:127 60.98447:245 60.98571:140 101.01862:128	3335	2818	3500	3236	3228	3414	3255.25366210938	238.356033657764
654	1.196	145.00656	0.6501	142.2085	Unknown	[M+H]+		0.833	True	null	null	null	null	null	null	null	999	False	False	False	False		False	False	null	null	null	null	null	null	null	null	4.34	02_nist_plasma_06_p1-a2_1_7268	145.00647:838 146.00982:0 147.01318:0	60.9882:90	951	831	689	855	466	884	779.394399007161	176.267864422814
655	0.429	145.00838	-1	-1	Unknown	[M+H]+		0.667	True	null	null	null	null	null	null	null	999	False	False	False	False		False	False	null	null	null	null	null	null	null	null	3.06	02_nist_plasma_02_p1-a2_1_7264	145.00838:7605 146.01173:0 147.01509:0		31350	68391	40763	38908	30581	32092	40347.6803385417	14374.8515896628
656	0.429	145.00838	0.6082	133.0381	Unknown	[M+H]+		0.667	True	null	null	null	null	null	null	null	999	False	False	False	False		False	False	null	null	null	null	null	null	null	null	3.06	02_nist_plasma_02_p1-a2_1_7264	145.00639:4436 146.00974:0 147.0131:0	59.00543:485 59.00664:85 59.00785:69 60.98324:96 60.9857:612 84.99541:96 101.01703:82 103.00825:116	4592	5608	4793	5356	4970	5752	5178.34733072917	464.863149143107
657	0.429	145.00838	0.6523	142.6862	Unknown	[M+H]+		0.667	True	null	null	null	null	null	null	null	999	False	False	False	False		False	False	null	null	null	null	null	null	null	null	3.06	02_nist_plasma_02_p1-a2_1_7264	145.00838:1596 146.01173:0 147.01509:0	60.00067:128	1342	1748	1607	838	1211	1387	1355.42479451497	318.619754308184
658	0.994	145.00845	-1	-1	Unknown	[M+H]+		1	True	null	null	null	null	null	null	null	999	False	False	False	False		False	False	null	null	null	null	null	null	null	null	5.52	02_nist_plasma_06_p1-a2_1_7268	145.00845:7239 146.0118:0 147.01516:0		28351	50019	76032	79053	47156	63772	57397.1871744792	19286.4569059057
659	0.994	145.00845	0.6077	132.9274	Unknown	[M+H]+		1	True	null	null	null	null	null	null	null	999	False	False	False	False		False	False	null	null	null	null	null	null	null	null	5.52	02_nist_plasma_06_p1-a2_1_7268	145.00641:3148 146.00976:0 147.01312:0	58.02094:139 60.98447:119 60.98571:488 60.98694:160 82.99631:99 87.01242:138	3434	3816	4423	4072	3831	4263	3973.07564290365	355.544317735388
660	0.994	145.00845	0.6511	142.4289	Unknown	[M+H]+		1	True	null	null	null	null	null	null	null	999	False	False	False	False		False	False	null	null	null	null	null	null	null	null	5.52	02_nist_plasma_06_p1-a2_1_7268	145.00641:780 146.00976:0 147.01312:0		669	934	1092	1032	778	807	885.230499267578	162.165571427862
661	10.296	145.00845	-1	-1	Unknown	[M+H]+		1	True	null	null	null	null	null	null	null	999	False	False	False	False		False	False	null	null	null	null	null	null	null	null	5.33	02_nist_plasma_04_p1-a2_1_7266	145.00845:5009 146.0118:0 147.01516:0		23559	21802	26842	33278	26608	26831	26486.9462890625	3921.57568751953
662	10.296	145.00845	0.5601	122.5181	Unknown	[M+H]+		1	True	null	null	null	null	null	null	null	999	False	False	False	False		False	False	null	null	null	null	null	null	null	null	5.33	02_nist_plasma_04_p1-a2_1_7266	145.00845:298 146.0118:0 147.01516:0		134	73	106	173	173	51	118.372448603312	50.8537720367719
663	10.296	145.00845	0.6087	133.1488	Unknown	[M+H]+		1	True	null	null	null	null	null	null	null	999	False	False	False	False		False	False	null	null	null	null	null	null	null	null	5.33	02_nist_plasma_04_p1-a2_1_7266	145.00644:1335 146.00979:0 147.01315:0	59.00545:260 60.98572:145 84.9998:115 88.99059:101	1356	1599	1713	1032	1864	1844	1567.83072916667	321.913262204298
664	10.296	145.00845	0.6235	136.3931	Unknown	[M+H]+		1	True	null	null	null	null	null	null	null	999	False	False	False	False		False	False	null	null	null	null	null	null	null	null	5.33	02_nist_plasma_04_p1-a2_1_7266	145.00847:1108 146.01182:0 147.01518:0	59.0055:169 59.00671:107 59.01761:90	765	557	728	831	571	837	714.937296549479	123.842323056371
665	10.296	145.00845	0.6532	142.87	Unknown	[M+H]+		1	True	null	null	null	null	null	null	null	999	False	False	False	False		False	False	null	null	null	null	null	null	null	null	5.33	02_nist_plasma_04_p1-a2_1_7266	145.00845:869 146.0118:0 147.01516:0		452	521	677	693	474	468	547.524795532227	108.843266671262
666	0.738	145.04836	-1	-1	Unknown	[M+H]+		1	False	null	null	null	null	null	null	null	999	False	False	False	False		False	False	null	null	null	null	null	null	null	null	4.19	02_nist_plasma_06_p1-a2_1_7268	145.04836:4942 146.05171:0 147.05507:0		13798	14322	13649	13595	11755	17320	14073.2275390625	1814.5447314788
667	0.738	145.04836	0.6778	148.2645	Unknown	[M+H]+		1	False	null	null	null	null	null	null	null	999	False	False	False	False		False	False	null	null	null	null	null	null	null	null	4.19	02_nist_plasma_06_p1-a2_1_7268	145.04836:1423 146.05171:0 147.05507:0		1266	1178	1100	1167	787	1014	1085.22233072917	168.69439014765
668	9.585	145.09769	-1	-1	Unknown	[M+H]+		1	True	null	null	null	null	null	null	null	999	False	False	False	False		False	False	null	null	null	null	null	null	null	null	6.01	02_nist_plasma_02_p1-a2_1_7264	145.09769:6644 146.10104:0 147.1044:0		38038	39035	42121	40726	38419	39516	39642.5852864583	1534.35073922993
669	9.585	145.09769	0.5937	129.8572	Unknown	[M+H]+		1	True	null	null	null	null	null	null	null	999	False	False	False	False		False	False	null	null	null	null	null	null	null	null	6.01	02_nist_plasma_02_p1-a2_1_7264	145.09763:1365 146.10098:0 147.10434:0	41.03648:241 43.05317:131	1275	1290	1299	1326	1028	1192	1235.0654296875	110.976286407444
670	9.585	145.09769	0.6805	148.8473	Unknown	[M+H]+		1	True	null	null	null	null	null	null	null	999	False	False	False	False		False	False	null	null	null	null	null	null	null	null	6.01	02_nist_plasma_02_p1-a2_1_7264	145.09763:4462 146.10098:0 147.10434:0		4055	3590	3891	3965	3585	3706	3798.58976236979	199.863559007226
671	10.266	145.99966	-1	-1	Unknown	[M+H]+		0.667	False	null	null	null	null	null	null	null	999	False	False	False	False		False	False	null	null	null	null	null	null	null	null	2.72	02_nist_plasma_05_p1-a2_1_7267	145.99966:810 147.00301:0 148.00637:0		3127	2574	2067	3150	3122	3336	2895.94380696615	480.453424648884
672	10.266	145.99966	0.5932	129.6815	Unknown	[M+H]+		0.667	False	null	null	null	null	null	null	null	999	False	False	False	False		False	False	null	null	null	null	null	null	null	null	2.72	02_nist_plasma_05_p1-a2_1_7267	145.99966:352 147.00301:0 148.00637:0		145	24	123	41	146	130	101.289834022522	54.535865201487
673	1.825	146.05865	-1	-1	Unknown	[M+H]+	similar chromatogram in higher mz_379	1	True	null	null	null	null	null	null	null	999	False	False	False	False		False	False	null	null	null	null	null	null	null	null	10.25	02_nist_plasma_02_p1-a2_1_7264	146.05865:2727 147.062:0 148.06536:0		14282	15129	15130	13467	15763	14990	14793.4741210938	803.091465315821
674	1.825	146.05865	0.5592	122.2473	Unknown	[M+H]+	similar chromatogram in higher mz_379	1	True	null	null	null	null	null	null	null	999	False	False	False	False		False	False	null	null	null	null	null	null	null	null	10.25	02_nist_plasma_02_p1-a2_1_7264	146.05859:170 147.06194:0 148.0653:0	51.02171:105 77.03649:116 77.03788:111 91.05416:284 146.05859:82 146.06239:73	92	85	103	25	88	86	79.8727334340413	27.6817231560918
675	1.825	146.05865	0.5797	126.7225	Unknown	[M+H]+	similar chromatogram in higher mz_379	1	True	null	null	null	null	null	null	null	999	False	False	False	False		False	False	null	null	null	null	null	null	null	null	10.25	02_nist_plasma_02_p1-a2_1_7264	146.05859:881 147.06194:0 148.0653:0	61.00911:48 77.03926:315 106.07377:118 117.05714:148 117.05885:87 118.06438:164 128.05086:76 146.05669:130 146.05859:68	863	869	860	681	905	805	830.451263427734	80.0498211786169
676	1.825	146.05865	0.651	142.3092	Unknown	[M+H]+	similar chromatogram in higher mz_379	1	True	null	null	null	null	null	null	null	999	False	False	False	False		False	False	null	null	null	null	null	null	null	null	10.25	02_nist_plasma_02_p1-a2_1_7264	146.06062:630 147.06397:0 148.06733:0		286	337	290	403	318	353	330.883967081706	43.6264029061266
677	2.954	146.06058	-1	-1	Unknown	[M+H]+		1	True	null	null	null	null	null	null	null	999	False	False	False	False		False	False	null	null	null	null	null	null	null	null	257.08	02_nist_plasma_02_p1-a2_1_7264	146.06058:73650 147.06393:0 148.06729:0		246550	318733	309407	261440	235190	283383	275783.8828125	33885.5025021688
678	2.954	146.06058	0.5964	130.3784	Unknown	[M+H]+		1	True	null	null	null	null	null	null	null	999	False	False	False	False		False	False	null	null	null	null	null	null	null	null	257.08	02_nist_plasma_02_p1-a2_1_7264	146.0605:4614 147.06385:0 148.06721:0	65.03794:607 77.0365:163 78.03365:149 89.03671:109 89.03968:95 90.04411:436 90.0456:147 90.0471:80 91.05115:33 91.05266:2315 91.05416:2698 91.05567:398 92.01387:58 104.04816:124 117.04691:110 117.05544:763 117.05715:617 117.05885:543 117.06056:108 118.06267:155 118.06439:900 118.0661:424 118.66324:30 120.2405:33 128.04729:223 130.07018:94	4689	5766	6426	5812	4789	5481	5494.02514648438	661.604068971224
679	2.954	146.06058	0.6574	143.7049	Unknown	[M+H]+		1	True	null	null	null	null	null	null	null	999	False	False	False	False		False	False	null	null	null	null	null	null	null	null	257.08	02_nist_plasma_02_p1-a2_1_7264	146.0605:12130 147.06385:0 148.06721:0	91.05115:103 91.05266:226 91.05416:497 91.05567:108 118.0661:215	18098	24720	23657	19465	17300	21978	20869.6832682292	3040.23410283339
680	3.759	146.06058	-1	-1	Unknown	[M+H]+		0.5	True	null	null	null	null	null	null	null	999	False	False	False	False		False	False	null	null	null	null	null	null	null	null	6.62	02_nist_plasma_02_p1-a2_1_7264	146.06058:1729 147.06393:0 148.06729:0		6231	7552	6107	5604	5604	5057	6025.76440429688	857.117053373285
681	3.759	146.06058	0.5831	127.4614	Unknown	[M+H]+		0.5	True	null	null	null	null	null	null	null	999	False	False	False	False		False	False	null	null	null	null	null	null	null	null	6.62	02_nist_plasma_02_p1-a2_1_7264	146.06058:604 147.06393:0 148.06729:0	54.93467:215 75.0232:108 77.03515:96 77.0393:140 91.0512:165 91.05421:150 103.05474:173 128.04556:178 128.04733:110 128.04913:320 128.0509:88	190	418	345	418	156	187	285.768951416016	121.844796668754
682	3.151	146.06059	-1	-1	Unknown	[M+H]+		0.5	True	null	null	null	null	null	null	null	999	False	False	False	False		False	False	null	null	null	null	null	null	null	null	8.29	02_nist_plasma_03_p1-a2_1_7265	146.06059:2854 147.06394:0 148.0673:0		10605	10664	16420	11065	11494	11487	11955.814453125	2220.21027783913
683	3.151	146.06059	0.5945	129.9724	Unknown	[M+H]+		0.5	True	null	null	null	null	null	null	null	999	False	False	False	False		False	False	null	null	null	null	null	null	null	null	8.29	02_nist_plasma_03_p1-a2_1_7265	146.06065:442 147.064:0 148.06736:0		328	97	375	196	177	291	243.937555948893	104.711987294341
684	3.151	146.06059	0.6563	143.4846	Unknown	[M+H]+		0.5	True	null	null	null	null	null	null	null	999	False	False	False	False		False	False	null	null	null	null	null	null	null	null	8.29	02_nist_plasma_03_p1-a2_1_7265	146.06059:1668 147.06394:0 148.0673:0	118.06276:177	1187	626	1637	1367	1568	1615	1333.33108520508	387.367502189138
685	3.344	147.03821	-1	-1	Unknown	[M+H]+		0.667	True	null	null	null	null	null	null	null	999	False	False	False	False		False	False	null	null	null	null	null	null	null	null	9.34	02_nist_plasma_05_p1-a2_1_7267	147.03821:1982 148.04156:0 149.04492:0		6298	5908	5144	6032	5844	5600	5804.43823242188	396.430523664491
686	3.344	147.03821	0.5989	130.8618	Unknown	[M+H]+		0.667	True	null	null	null	null	null	null	null	999	False	False	False	False		False	False	null	null	null	null	null	null	null	null	9.34	02_nist_plasma_05_p1-a2_1_7267	147.03616:460 148.03951:0 149.04287:0	81.95927:128 102.04049:148	324	114	128	106	173	330	195.687722524007	104.049509357004
687	3.344	147.03821	0.6129	133.921	Unknown	[M+H]+		0.667	True	null	null	null	null	null	null	null	999	False	False	False	False		False	False	null	null	null	null	null	null	null	null	9.34	02_nist_plasma_05_p1-a2_1_7267	147.03616:543 148.03951:0 149.04287:0		275	408	203	222	278	187	262.235905965169	80.4060780162895
688	1.268	147.04395	-1	-1	Unknown	[M+H]+		1	True	null	null	null	null	null	null	null	999	False	False	False	False		False	False	null	null	null	null	null	null	null	null	25.7	02_nist_plasma_04_p1-a2_1_7266	147.04395:5066 148.0473:0 149.05066:0		23507	19218	24829	30079	26123	24301	24676.1295572917	3538.58044001188
689	1.268	147.04395	0.5343	116.7374	Unknown	[M+H]+		1	True	null	null	null	null	null	null	null	999	False	False	False	False		False	False	null	null	null	null	null	null	null	null	25.7	02_nist_plasma_04_p1-a2_1_7266	147.04395:265 148.0473:0 149.05066:0		34	89	23	219	100	51	85.8642702102661	71.6216884213933
690	1.268	147.04395	0.5721	124.9915	Unknown	[M+H]+		1	True	null	null	null	null	null	null	null	999	False	False	False	False		False	False	null	null	null	null	null	null	null	null	25.7	02_nist_plasma_04_p1-a2_1_7266	147.04379:1072 148.04714:0 149.0505:0	60.98447:162 65.03158:114 65.03412:90 65.03539:53 65.03666:757 65.03921:109 66.14798:43 75.02179:146 77.03788:375 83.00637:119 91.05115:107 91.05265:550 91.05416:1292 91.05717:304 103.05308:353 119.04496:92 119.0484:138 119.05012:225	1214	1130	1005	1205	424	1007	997.389973958333	295.543991443127
691	1.268	147.04395	0.5851	127.8358	Unknown	[M+H]+		1	True	null	null	null	null	null	null	null	999	False	False	False	False		False	False	null	null	null	null	null	null	null	null	25.7	02_nist_plasma_04_p1-a2_1_7266	147.04379:640 148.04714:0 149.0505:0	65.03666:115 65.03794:245 87.90479:51 91.05115:215 91.05416:716 91.05566:149 103.05308:111 119.04668:119 119.0484:113 119.05184:125 147.04189:91	440	384	584	694	552	601	542.559626261393	112.766358100111
692	1.268	147.04395	0.6214	135.7617	Unknown	[M+H]+		1	True	null	null	null	null	null	null	null	999	False	False	False	False		False	False	null	null	null	null	null	null	null	null	25.7	02_nist_plasma_04_p1-a2_1_7266	147.04379:485 148.04714:0 149.0505:0		266	266	312	292	189	230	259.171513875326	44.3176831163584
693	1.268	147.04395	0.6793	148.4313	Unknown	[M+H]+		1	True	null	null	null	null	null	null	null	999	False	False	False	False		False	False	null	null	null	null	null	null	null	null	25.7	02_nist_plasma_04_p1-a2_1_7266	147.04395:255 148.0473:0 149.05066:0		94	142	97	104	37	83	92.8163763682048	33.8653602679286
694	3.563	147.07639	-1	-1	Unknown	[M+H]+		1	False	null	null	null	null	null	null	null	999	False	False	False	False		False	False	null	null	null	null	null	null	null	null	7.22	02_nist_plasma_02_p1-a2_1_7264	147.07639:1744 148.07974:0 149.0831:0		6418	7669	6862	7437	5584	5746	6619.25341796875	860.644418308983
695	3.563	147.07639	0.7651	167.1578	Unknown	[M+H]+		1	False	null	null	null	null	null	null	null	999	False	False	False	False		False	False	null	null	null	null	null	null	null	null	7.22	02_nist_plasma_02_p1-a2_1_7264	147.07639:673 148.07974:0 149.0831:0		582	561	624	626	505	283	530.330337524414	128.984665193863
696	10.239	148.11115	-1	-1	Unknown	[M+H]+		0.833	True	null	null	null	null	null	null	null	999	False	False	False	False		False	False	null	null	null	null	null	null	null	null	3.89	02_nist_plasma_03_p1-a2_1_7265	148.11115:1357 149.1145:0 150.11786:0		4396	8559	6120	2964	4389	8096	5754.06966145833	2234.95417400154
697	10.239	148.11115	0.6067	132.4807	Unknown	[M+H]+		0.833	True	null	null	null	null	null	null	null	999	False	False	False	False		False	False	null	null	null	null	null	null	null	null	3.89	02_nist_plasma_03_p1-a2_1_7265	148.11302:614 149.11637:0 150.11973:0	91.05271:250	624	636	491	432	137	318	439.675649007161	190.756815371483
698	10.286	148.11308	-1	-1	Unknown	[M+H]+		0.5	False	null	null	null	null	null	null	null	999	False	False	False	False		False	False	null	null	null	null	null	null	null	null	4.1	02_nist_plasma_06_p1-a2_1_7268	148.11308:1310 149.11643:0 150.11979:0		2775	8559	4519	4745	4389	7753	5456.63789876302	2218.6472830811
699	10.286	148.11308	0.6033	131.7435	Unknown	[M+H]+		0.5	False	null	null	null	null	null	null	null	999	False	False	False	False		False	False	null	null	null	null	null	null	null	null	4.1	02_nist_plasma_06_p1-a2_1_7268	148.11308:408 149.11643:0 150.11979:0		590	378	294	81	48	134	254.093209584554	208.00285419146
700	10.286	148.11308	0.6042	131.9281	Unknown	[M+H]+		0.5	False	null	null	null	null	null	null	null	999	False	False	False	False		False	False	null	null	null	null	null	null	null	null	4.1	02_nist_plasma_06_p1-a2_1_7268	148.11308:955 149.11643:0 150.11979:0		614	378	294	625	524	364	466.679707845052	140.094872206886
701	1.307	149.01852	-1	-1	Unknown	[M+H]+		0.667	False	null	null	null	null	null	null	null	999	False	False	False	False		False	False	null	null	null	null	null	null	null	null	4.08	02_nist_plasma_04_p1-a2_1_7266	149.01852:1654 150.02187:0 151.02523:0		6958	6497	5172	9034	4210	6856	6454.36336263021	1658.32359761374
702	1.307	149.01852	0.828	180.7224	Unknown	[M+H]+		0.667	False	null	null	null	null	null	null	null	999	False	False	False	False		False	False	null	null	null	null	null	null	null	null	4.08	02_nist_plasma_04_p1-a2_1_7266	149.02046:271 150.02381:0 151.02717:0		86	164	54	111	68	209	115.33334795634	60.0675896958724
703	8.739	149.02232	-1	-1	Unknown	[M+H]+		1	True	null	null	null	null	null	null	null	999	False	False	False	False		False	False	null	null	null	null	null	null	null	null	66.07	02_nist_plasma_02_p1-a2_1_7264	149.02232:20574 150.02567:0 151.02903:0		61653	59615	60353	62747	59404	59769	60590.18359375	1331.9757355436
704	8.739	149.02232	0.5678	123.9356	Unknown	[M+H]+		1	True	null	null	null	null	null	null	null	999	False	False	False	False		False	False	null	null	null	null	null	null	null	null	66.07	02_nist_plasma_02_p1-a2_1_7264	149.02225:827 150.0256:0 151.02896:0	65.0354:342 65.03667:1251 65.03795:1427 65.03922:109 93.03489:136 121.02871:229 121.03912:84	710	605	694	891	631	659	698.448760986328	101.733970328823
705	8.739	149.02232	1.0322	225.29	Unknown	[M+H]+		1	True	null	null	null	null	null	null	null	999	False	False	False	False		False	False	null	null	null	null	null	null	null	null	66.07	02_nist_plasma_02_p1-a2_1_7264	149.02225:4067 150.0256:0 151.02896:0		4727	4823	4781	4821	4896	4783	4805.21647135417	56.7747651235699
706	7.191	149.02237	-1	-1	Unknown	[M+H]+		0.667	True	null	null	null	null	null	null	null	999	False	False	False	False		False	False	null	null	null	null	null	null	null	null	47.73	02_nist_plasma_04_p1-a2_1_7266	149.02237:15869 150.02572:0 151.02908:0		52707	63547	58918	109796	54709	52488	65360.6946614583	22174.753726565
707	7.191	149.02237	0.569	124.1941	Unknown	[M+H]+		0.667	True	null	null	null	null	null	null	null	999	False	False	False	False		False	False	null	null	null	null	null	null	null	null	47.73	02_nist_plasma_04_p1-a2_1_7266	149.02225:6190 150.0256:0 151.02896:0	38.12842:93 39.02183:250 39.02282:110 65.03413:109 65.0354:135 65.03668:1548 65.03795:1816 65.03922:131 93.03185:390 93.03337:258 93.03489:240 121.02871:216	5653	5410	5864	5573	5304	5759	5593.81608072917	210.7331268171
708	7.191	149.02237	0.6715	146.5529	Unknown	[M+H]+		0.667	True	null	null	null	null	null	null	null	999	False	False	False	False		False	False	null	null	null	null	null	null	null	null	47.73	02_nist_plasma_04_p1-a2_1_7266	149.02225:752 150.0256:0 151.02896:0	54.24245:68 65.03795:162	615	801	787	859	510	582	692.467010498047	141.415274133212
709	7.191	149.02237	0.8128	177.3935	Unknown	[M+H]+		0.667	True	null	null	null	null	null	null	null	999	False	False	False	False		False	False	null	null	null	null	null	null	null	null	47.73	02_nist_plasma_04_p1-a2_1_7266	149.02225:2371 150.0256:0 151.02896:0		2308	2494	2712	2721	2650	3061	2657.78544108073	252.600991632979
710	7.246	149.02238	-1	-1	Unknown	[M+H]+		0.5	True	null	null	null	null	null	null	null	999	False	False	False	False		False	False	null	null	null	null	null	null	null	null	41.66	02_nist_plasma_06_p1-a2_1_7268	149.02238:16021 150.02573:0 151.02909:0		49848	47036	58373	26185	52654	60713	49134.89453125	12356.2371064675
711	7.246	149.02238	0.569	124.1941	Unknown	[M+H]+		0.5	True	null	null	null	null	null	null	null	999	False	False	False	False		False	False	null	null	null	null	null	null	null	null	41.66	02_nist_plasma_06_p1-a2_1_7268	149.02419:6451 150.02754:0 151.0309:0	39.02183:248 65.03413:101 65.03668:451 65.03795:698 65.03922:294 93.03185:260 93.03337:122	5790	5376	5794	5639	5512	5905	5669.30297851563	198.87044113222
712	7.246	149.02238	0.8131	177.4659	Unknown	[M+H]+		0.5	True	null	null	null	null	null	null	null	999	False	False	False	False		False	False	null	null	null	null	null	null	null	null	41.66	02_nist_plasma_06_p1-a2_1_7268	149.02419:2487 150.02754:0 151.0309:0		2414	2534	2745	2761	2804	3188	2740.8525797526	266.197429970275
713	5.781	149.02431	-1	-1	Unknown	[M+H]+		1	True	null	null	null	null	null	null	null	999	False	False	False	False		False	False	null	null	null	null	null	null	null	null	15.83	02_nist_plasma_05_p1-a2_1_7267	149.02431:5940 150.02766:0 151.03102:0		24456	29724	25142	27953	26138	25693	26517.6813151042	1965.20078832105
714	5.781	149.02431	0.5685	124.0832	Unknown	[M+H]+		1	True	null	null	null	null	null	null	null	999	False	False	False	False		False	False	null	null	null	null	null	null	null	null	15.83	02_nist_plasma_05_p1-a2_1_7267	149.02225:2070 150.0256:0 151.02896:0	39.01986:161 39.02183:287 39.0238:70 65.03667:661 65.03794:2092 65.03922:288 93.03033:145 93.03185:109 93.03337:119 98.98561:96 121.02871:90 121.03044:74 121.04259:82 149.02032:92	1690	1934	1893	1721	1939	1851	1838.03438313802	108.054124568329
715	6.456	149.0609	-1	-1	Unknown	[M+H]+	similar chromatogram in higher mz_3293	1	True	null	null	null	null	null	null	null	999	False	False	False	False		False	False	null	null	null	null	null	null	null	null	10.68	02_nist_plasma_06_p1-a2_1_7268	149.0609:3798 150.06425:0 151.06761:0		10530	10973	11271	13576	13319	13717	12231.0960286458	1455.74938676028
716	6.456	149.0609	0.5859	127.8739	Unknown	[M+H]+	similar chromatogram in higher mz_3293	1	True	null	null	null	null	null	null	null	999	False	False	False	False		False	False	null	null	null	null	null	null	null	null	10.68	02_nist_plasma_06_p1-a2_1_7268	149.05884:285 150.06219:0 151.06555:0	65.03667:116 65.03795:278 93.03185:86 121.02871:239 121.03218:43	154	137	62	130	233	166	147.030960718791	55.4884360702509
717	6.456	149.0609	0.6148	134.1801	Unknown	[M+H]+	similar chromatogram in higher mz_3293	1	True	null	null	null	null	null	null	null	999	False	False	False	False		False	False	null	null	null	null	null	null	null	null	10.68	02_nist_plasma_06_p1-a2_1_7268	149.05896:464 150.06231:0 151.06567:0	65.03546:119	112	101	120	206	157	267	160.459543863932	64.765954019713
718	6.456	149.0609	0.6328	138.1212	Unknown	[M+H]+	similar chromatogram in higher mz_3293	1	True	null	null	null	null	null	null	null	999	False	False	False	False		False	False	null	null	null	null	null	null	null	null	10.68	02_nist_plasma_06_p1-a2_1_7268	149.0609:575 150.06425:0 151.06761:0		238	232	181	77	295	444	244.450941721598	122.146710599262
719	6.456	149.0609	0.6689	146.0006	Unknown	[M+H]+	similar chromatogram in higher mz_3293	1	True	null	null	null	null	null	null	null	999	False	False	False	False		False	False	null	null	null	null	null	null	null	null	10.68	02_nist_plasma_06_p1-a2_1_7268	149.05896:249 150.06231:0 151.06567:0		90	93	167	148	109	192	133.077611287435	42.0916389796527
720	0.671	150.01367	-1	-1	Unknown	[M+H]+		0.833	False	null	null	null	null	null	null	null	999	False	False	False	False		False	False	null	null	null	null	null	null	null	null	28.02	02_nist_plasma_06_p1-a2_1_7268	150.01367:7210 151.01702:0 152.02038:0		22816	22902	16290	20175	26666	26115	22493.7835286458	3863.88962444031
721	0.671	150.01367	0.7454	162.6133	Unknown	[M+H]+		0.833	False	null	null	null	null	null	null	null	999	False	False	False	False		False	False	null	null	null	null	null	null	null	null	28.02	02_nist_plasma_06_p1-a2_1_7268	150.01366:634 151.01701:0 152.02037:0		152	379	104	294	217	44	198.434006373088	123.969444952783
722	0.671	150.01367	0.8179	178.4221	Unknown	[M+H]+		0.833	False	null	null	null	null	null	null	null	999	False	False	False	False		False	False	null	null	null	null	null	null	null	null	28.02	02_nist_plasma_06_p1-a2_1_7268	150.0135:585 151.01685:0 152.02021:0		198	151	193	320	198	234	215.569427490234	57.7418843706834
723	0.671	150.01367	0.8324	181.5807	Unknown	[M+H]+		0.833	False	null	null	null	null	null	null	null	999	False	False	False	False		False	False	null	null	null	null	null	null	null	null	28.02	02_nist_plasma_06_p1-a2_1_7268	150.01357:1267 151.01692:0 152.02028:0		313	650	415	232	7	217	305.612068653107	216.09079543882
724	10.085	150.12764	-1	-1	Unknown	[M+H]+		1	True	null	null	null	null	null	null	null	999	False	False	False	False		False	False	null	null	null	null	null	null	null	null	5.52	02_nist_plasma_03_p1-a2_1_7265	150.12764:1404 151.13099:0 152.13435:0		5879	5081	7686	5638	7139	7227	6441.5732421875	1045.47667139854
725	10.085	150.12764	0.6006	131.0143	Unknown	[M+H]+		1	True	null	null	null	null	null	null	null	999	False	False	False	False		False	False	null	null	null	null	null	null	null	null	5.52	02_nist_plasma_03_p1-a2_1_7265	150.1256:925 151.12895:0 152.13231:0	77.03789:157 91.05267:107 106.06079:62 107.07025:128 107.07188:173 107.07351:499	771	484	505	529	593	583	577.366399129232	103.974096749853
726	0.694	151.04887	-1	-1	Unknown	[M+H]+		0.833	True	null	null	null	null	null	null	null	999	False	False	False	False		False	False	null	null	null	null	null	null	null	null	8.81	02_nist_plasma_03_p1-a2_1_7265	151.04887:2366 152.05222:0 153.05558:0		5924	6546	6646	7079	5415	6039	6274.81290690104	596.019827519259
727	0.694	151.04887	0.5999	130.8039	Unknown	[M+H]+		0.833	True	null	null	null	null	null	null	null	999	False	False	False	False		False	False	null	null	null	null	null	null	null	null	8.81	02_nist_plasma_03_p1-a2_1_7265	151.047:474 152.05035:0 153.05371:0		107	52	73	142	174	172	120.012451807658	51.219421499862
728	0.694	151.04887	0.616	134.2976	Unknown	[M+H]+		0.833	True	null	null	null	null	null	null	null	999	False	False	False	False		False	False	null	null	null	null	null	null	null	null	8.81	02_nist_plasma_03_p1-a2_1_7265	151.04301:1040 152.04636:0 153.04972:0		168	311	415	392	186	399	311.899429321289	110.768950300747
729	0.694	151.04887	0.6239	136.0242	Unknown	[M+H]+		0.833	True	null	null	null	null	null	null	null	999	False	False	False	False		False	False	null	null	null	null	null	null	null	null	8.81	02_nist_plasma_03_p1-a2_1_7265	151.04301:504 152.04636:0 153.04972:0	29.74434:84 40.27919:84 47.79156:84 89.45095:84 128.79085:84 131.12823:84	104	180	132	115	79	399	168.481224060059	118.058008720528
730	2.728	151.0625	-1	-1	Unknown	[M+H]+	similar chromatogram in higher mz_678; similar chromatogram in higher mz_317; similar chromatogram in higher mz_481; similar chromatogram in higher mz_569; similar chromatogram in higher mz_1712; similar chromatogram in higher mz_457; similar chromatogram in higher mz_564; similar chromatogram in higher mz_960	0.833	True	null	null	null	null	null	null	null	999	False	False	False	False		False	False	null	null	null	null	null	null	null	null	4.53	02_nist_plasma_06_p1-a2_1_7268	151.0625:1265 152.06585:0 153.06921:0		3308	3293	3510	3887	3206	4229	3571.93192545573	403.978145589798
731	2.728	151.0625	0.5972	130.2146	Unknown	[M+H]+	similar chromatogram in higher mz_678; similar chromatogram in higher mz_317; similar chromatogram in higher mz_481; similar chromatogram in higher mz_569; similar chromatogram in higher mz_1712; similar chromatogram in higher mz_457; similar chromatogram in higher mz_564; similar chromatogram in higher mz_960	0.833	True	null	null	null	null	null	null	null	999	False	False	False	False		False	False	null	null	null	null	null	null	null	null	4.53	02_nist_plasma_06_p1-a2_1_7268	151.06241:260 152.06576:0 153.06912:0	82.03786:114 94.04016:258 108.06812:60 110.03301:93 110.03466:323 110.03632:291 133.05331:121 133.07513:100 151.06241:109	219	211	218	269	197	244	226.328732808431	25.9122249369903
732	5.539	151.07608	-1	-1	Unknown	[M+H]+	similar chromatogram in higher mz_1940	0.5	True	null	null	null	null	null	null	null	999	False	False	False	False		False	False	null	null	null	null	null	null	null	null	5.35	02_nist_plasma_06_p1-a2_1_7268	151.07608:1375 152.07943:0 153.08279:0		3547	5312	5161	4300	3514	5079	4485.50907389323	818.500385450489
733	5.539	151.07608	0.5867	127.9162	Unknown	[M+H]+	similar chromatogram in higher mz_1940	0.5	True	null	null	null	null	null	null	null	999	False	False	False	False		False	False	null	null	null	null	null	null	null	null	5.35	02_nist_plasma_06_p1-a2_1_7268	151.0741:385 152.07745:0 153.08081:0	77.03794:213 93.06995:148 95.08312:139	109	248	349	253	82	318	226.391807556152	109.027166365445
734	7.678	151.09532	-1	-1	Unknown	[M+H]+	similar chromatogram in higher mz_1368	1	False	null	null	null	null	null	null	null	999	False	False	False	False		False	False	null	null	null	null	null	null	null	null	12.5	02_nist_plasma_01_p1-a2_1_7263	151.09532:3218 152.09867:0 153.10203:0		17032	14886	8118	11307	15133	14530	13501.0458984375	3221.58814157567
735	7.678	151.09532	0.8829	192.4897	Unknown	[M+H]+	similar chromatogram in higher mz_1368	1	False	null	null	null	null	null	null	null	999	False	False	False	False		False	False	null	null	null	null	null	null	null	null	12.5	02_nist_plasma_01_p1-a2_1_7263	151.09737:567 152.10072:0 153.10408:0		35	76	168	66	50	142	89.3887729644775	53.1374064908866
736	7.678	151.09532	0.8979	195.7598	Unknown	[M+H]+	similar chromatogram in higher mz_1368	1	False	null	null	null	null	null	null	null	999	False	False	False	False		False	False	null	null	null	null	null	null	null	null	12.5	02_nist_plasma_01_p1-a2_1_7263	151.09544:346 152.09879:0 153.10215:0		176	153	61	37	99	134	109.925752003988	54.0416815266556
737	7.678	151.09532	0.927	202.1087	Unknown	[M+H]+	similar chromatogram in higher mz_1368	1	False	null	null	null	null	null	null	null	999	False	False	False	False		False	False	null	null	null	null	null	null	null	null	12.5	02_nist_plasma_01_p1-a2_1_7263	151.0974:1593 152.10075:0 153.10411:0		1021	627	885	898	895	994	886.507751464844	139.448300334229
738	6.766	151.0974	-1	-1	Unknown	[M+H]+		0.5	False	null	null	null	null	null	null	null	999	False	False	False	False		False	False	null	null	null	null	null	null	null	null	4.48	02_nist_plasma_06_p1-a2_1_7268	151.0974:1060 152.10075:0 153.10411:0		3168	4028	3314	3204	2899	3898	3418.52571614583	445.208985794603
739	6.766	151.0974	0.9546	208.1204	Unknown	[M+H]+		0.5	False	null	null	null	null	null	null	null	999	False	False	False	False		False	False	null	null	null	null	null	null	null	null	4.48	02_nist_plasma_06_p1-a2_1_7268	151.09732:556 152.10067:0 153.10403:0		181	462	401	253	250	392	323.217427571615	109.904506058605
740	1.264	152.00995	-1	-1	Unknown	[M+H]+		1	True	null	null	null	null	null	null	null	999	False	False	False	False		False	False	null	null	null	null	null	null	null	null	17.77	02_nist_plasma_04_p1-a2_1_7266	152.00995:5528 153.0133:0 154.01666:0		18765	17876	19131	20391	20259	17053	18912.5472005208	1311.43189499225
741	1.264	152.00995	0.5861	127.7221	Unknown	[M+H]+		1	True	null	null	null	null	null	null	null	999	False	False	False	False		False	False	null	null	null	null	null	null	null	null	17.77	02_nist_plasma_04_p1-a2_1_7266	152.0098:496 153.01315:0 154.01651:0		318	235	248	162	330	315	267.983973185221	65.1701992040677
742	1.264	152.00995	0.6106	133.0556	Unknown	[M+H]+		1	True	null	null	null	null	null	null	null	999	False	False	False	False		False	False	null	null	null	null	null	null	null	null	17.77	02_nist_plasma_04_p1-a2_1_7266	152.0098:1218 153.01315:0 154.01651:0	44.01265:124 53.01235:358 53.99645:110 65.03666:145 69.00544:164 69.00675:82 81.00538:43 96.01732:94 96.01886:235	1139	1262	795	792	1246	1145	1063.13353474935	215.149979393823
743	1.264	152.00995	0.6348	138.3418	Unknown	[M+H]+		1	True	null	null	null	null	null	null	null	999	False	False	False	False		False	False	null	null	null	null	null	null	null	null	17.77	02_nist_plasma_04_p1-a2_1_7266	152.00797:357 153.01132:0 154.01468:0		194	223	282	313	412	252	279.305702209473	77.56424976228
744	0.703	152.0313	-1	-1	Unknown	[M+H]+		0.5	False	null	null	null	null	null	null	null	999	False	False	False	False		False	False	null	null	null	null	null	null	null	null	4.89	02_nist_plasma_03_p1-a2_1_7265	152.0313:1726 153.03465:0 154.03801:0		4054	1061	5238	7539	5176	4368	4572.57991536458	2109.47142432696
745	0.703	152.0313	0.6215	135.4413	Unknown	[M+H]+		0.5	False	null	null	null	null	null	null	null	999	False	False	False	False		False	False	null	null	null	null	null	null	null	null	4.89	02_nist_plasma_03_p1-a2_1_7265	152.02357:446 153.02692:0 154.03028:0		120	79	254	87	257	104	150.091676076253	83.1827643378768
746	2.979	152.07214	-1	-1	Unknown	[M+H]+	similar chromatogram in higher mz_908; similar chromatogram in higher mz_1075; similar chromatogram in higher mz_318; similar chromatogram in higher mz_4252; similar chromatogram in higher mz_4251; similar chromatogram in higher mz_3865	1	True	null	null	null	null	null	null	null	999	False	False	False	False		False	False	null	null	null	null	null	null	null	null	10.92	02_nist_plasma_03_p1-a2_1_7265	152.07214:4596 153.07549:0 154.07885:0		10959	15399	15834	9499	9465	12926	12346.9542643229	2833.64223784327
747	2.979	152.07214	0.6072	132.3161	Unknown	[M+H]+	similar chromatogram in higher mz_908; similar chromatogram in higher mz_1075; similar chromatogram in higher mz_318; similar chromatogram in higher mz_4252; similar chromatogram in higher mz_4251; similar chromatogram in higher mz_3865	1	True	null	null	null	null	null	null	null	999	False	False	False	False		False	False	null	null	null	null	null	null	null	null	10.92	02_nist_plasma_03_p1-a2_1_7265	152.0701:1035 153.07345:0 154.07681:0	65.03667:57 65.03794:181 93.03184:198 93.03336:179 110.05943:50	888	914	1093	383	670	360	717.926096598307	300.25583155977
748	1.736	153.06573	-1	-1	Unknown	[M+H]+		1	True	null	null	null	null	null	null	null	999	False	False	False	False		False	False	null	null	null	null	null	null	null	null	56.53	02_nist_plasma_04_p1-a2_1_7266	153.06573:11650 154.06908:0 155.07244:0		63451	65193	65000	68297	67145	64921	65667.859375	1745.78471155184
749	1.736	153.06573	0.607	132.2128	Unknown	[M+H]+		1	True	null	null	null	null	null	null	null	999	False	False	False	False		False	False	null	null	null	null	null	null	null	null	56.53	02_nist_plasma_04_p1-a2_1_7266	153.06558:5589 154.06893:0 155.07229:0	41.01223:142 41.02334:143 42.03264:113 51.02171:82 53.03762:103 54.03239:121 63.01995:85 65.03539:75 65.03794:443 65.03921:92 67.03994:49 67.04123:255 70.02854:245 78.03226:706 78.03365:666 78.03505:104 79.01619:66 80.0472:276 80.04861:457 80.05144:112 82.02782:144 83.04805:168 92.04867:262 93.05466:92 95.03844:119 108.03856:70 108.04184:465 108.04347:1313 108.04511:231 109.03924:66 109.05077:109…	5393	5288	5355	5544	5467	5569	5436.00008138021	110.450597270068
750	6.758	153.1282	-1	-1	Unknown	[M+H]+		0.833	False	null	null	null	null	null	null	null	999	False	False	False	False		False	False	null	null	null	null	null	null	null	null	3.65	02_nist_plasma_06_p1-a2_1_7268	153.1282:1342 154.13155:0 155.13491:0		7060	4779	4506	4174	4341	4626	4914.1767578125	1072.18876802343
751	6.758	153.1282	0.6084	132.5025	Unknown	[M+H]+		0.833	False	null	null	null	null	null	null	null	999	False	False	False	False		False	False	null	null	null	null	null	null	null	null	3.65	02_nist_plasma_06_p1-a2_1_7268	153.12811:226 154.13146:0 155.13482:0		75	102	84	64	26	146	82.6238813400269	40.2361685558436
752	6.758	153.1282	0.9094	198.0738	Unknown	[M+H]+		0.833	False	null	null	null	null	null	null	null	999	False	False	False	False		False	False	null	null	null	null	null	null	null	null	3.65	02_nist_plasma_06_p1-a2_1_7268	153.1282:332 154.13155:0 155.13491:0		191	69	189	196	155	212	168.657283782959	52.3557888298699
753	10.099	153.13794	-1	-1	Unknown	[M+H]+		1	True	null	null	null	null	null	null	null	999	False	False	False	False		False	False	null	null	null	null	null	null	null	null	5.77	02_nist_plasma_04_p1-a2_1_7266	153.13794:944 154.14129:0 155.14465:0		6564	4388	4746	5316	4477	5067	5092.95442708333	801.327432932059
754	10.099	153.13794	0.6023	131.1792	Unknown	[M+H]+		1	True	null	null	null	null	null	null	null	999	False	False	False	False		False	False	null	null	null	null	null	null	null	null	5.77	02_nist_plasma_04_p1-a2_1_7266	153.13782:762 154.14117:0 155.14453:0	95.05999:159 98.08383:102 125.11061:99 153.12807:135 153.13586:89 153.13782:106 153.13977:255	568	336	371	413	314	424	404.31657409668	90.5993975842947
755	0.717	154.05861	-1	-1	Unknown	[M+H]+	similar chromatogram in higher mz_227; similar chromatogram in higher mz_2079; similar chromatogram in higher mz_2469	1	False	null	null	null	null	null	null	null	999	False	False	False	False		False	False	null	null	null	null	null	null	null	null	18.7	02_nist_plasma_05_p1-a2_1_7267	154.05861:3697 155.06196:0 156.06532:0		8532	9184	9307	4413	10274	7873	8263.84220377604	2051.0384694379
756	0.717	154.05861	0.8389	182.6329	Unknown	[M+H]+	similar chromatogram in higher mz_227; similar chromatogram in higher mz_2079; similar chromatogram in higher mz_2469	1	False	null	null	null	null	null	null	null	999	False	False	False	False		False	False	null	null	null	null	null	null	null	null	18.7	02_nist_plasma_05_p1-a2_1_7267	154.05855:267 155.0619:0 156.06526:0		8	53	122	31	17	67	49.6997624238332	41.8145768079666
757	0.717	154.05861	0.8611	187.4563	Unknown	[M+H]+	similar chromatogram in higher mz_227; similar chromatogram in higher mz_2079; similar chromatogram in higher mz_2469	1	False	null	null	null	null	null	null	null	999	False	False	False	False		False	False	null	null	null	null	null	null	null	null	18.7	02_nist_plasma_05_p1-a2_1_7267	154.05861:331 155.06196:0 156.06532:0		74	73	50	20	158	64	73.2192401885986	46.2840660391353
758	0.717	154.05861	0.9542	207.7355	Unknown	[M+H]+	similar chromatogram in higher mz_227; similar chromatogram in higher mz_2079; similar chromatogram in higher mz_2469	1	False	null	null	null	null	null	null	null	999	False	False	False	False		False	False	null	null	null	null	null	null	null	null	18.7	02_nist_plasma_05_p1-a2_1_7267	154.05844:295 155.06179:0 156.06515:0		81	89	22	36	136	25	64.9066950480143	45.1783438348273
759	1.119	154.08405	-1	-1	Unknown	[M+H]+		1	False	null	null	null	null	null	null	null	999	False	False	False	False		False	False	null	null	null	null	null	null	null	null	25.25	02_nist_plasma_04_p1-a2_1_7266	154.08405:5117 155.0874:0 156.09076:0		28690	33953	35156	38625	30775	37745	34157.2679036458	3878.15491902396
760	1.119	154.08405	0.7857	171.0393	Unknown	[M+H]+		1	False	null	null	null	null	null	null	null	999	False	False	False	False		False	False	null	null	null	null	null	null	null	null	25.25	02_nist_plasma_04_p1-a2_1_7266	154.08395:297 155.0873:0 156.09066:0		39	129	129	97	135	157	114.3473777771	41.7599447435566
761	1.119	154.08405	0.8244	179.4722	Unknown	[M+H]+		1	False	null	null	null	null	null	null	null	999	False	False	False	False		False	False	null	null	null	null	null	null	null	null	25.25	02_nist_plasma_04_p1-a2_1_7266	154.08395:226 155.0873:0 156.09066:0		262	145	78	188	217	83	162.104328155518	73.8025596474764
762	1.119	154.08405	0.8522	185.5111	Unknown	[M+H]+		1	False	null	null	null	null	null	null	null	999	False	False	False	False		False	False	null	null	null	null	null	null	null	null	25.25	02_nist_plasma_04_p1-a2_1_7266	154.08395:421 155.0873:0 156.09066:0		177	254	241	137	192	224	204.026082356771	43.7756189734144
763	1.119	154.08405	0.8944	194.7095	Unknown	[M+H]+		1	False	null	null	null	null	null	null	null	999	False	False	False	False		False	False	null	null	null	null	null	null	null	null	25.25	02_nist_plasma_04_p1-a2_1_7266	154.08601:503 155.08936:0 156.09272:0		336	254	110	234	247	541	286.903774261475	143.772437673422
764	1.119	154.08405	0.9043	196.8608	Unknown	[M+H]+		1	False	null	null	null	null	null	null	null	999	False	False	False	False		False	False	null	null	null	null	null	null	null	null	25.25	02_nist_plasma_04_p1-a2_1_7266	154.08389:466 155.08724:0 156.0906:0		306	88	321	158	205	217	215.891780853271	88.0989511286975
765	1.119	154.08405	0.9329	203.0891	Unknown	[M+H]+		1	False	null	null	null	null	null	null	null	999	False	False	False	False		False	False	null	null	null	null	null	null	null	null	25.25	02_nist_plasma_04_p1-a2_1_7266	154.08405:562 155.0874:0 156.09076:0		354	69	266	368	150	267	245.54860941569	116.577727314109
766	1.119	154.08405	0.9547	207.8402	Unknown	[M+H]+		1	False	null	null	null	null	null	null	null	999	False	False	False	False		False	False	null	null	null	null	null	null	null	null	25.25	02_nist_plasma_04_p1-a2_1_7266	154.08405:417 155.0874:0 156.09076:0		228	233	105	305	246	103	203.225015004476	81.7088590509253
767	1.119	154.08405	0.9698	211.1219	Unknown	[M+H]+		1	False	null	null	null	null	null	null	null	999	False	False	False	False		False	False	null	null	null	null	null	null	null	null	25.25	02_nist_plasma_04_p1-a2_1_7266	154.08405:375 155.0874:0 156.09076:0		199	139	179	190	152	140	166.469561258952	26.2362702169243
768	1.119	154.08405	0.9819	213.7583	Unknown	[M+H]+		1	False	null	null	null	null	null	null	null	999	False	False	False	False		False	False	null	null	null	null	null	null	null	null	25.25	02_nist_plasma_04_p1-a2_1_7266	154.08405:448 155.0874:0 156.09076:0		150	103	233	200	85	68	139.817401885986	66.5513667247299
769	1.119	154.08405	1.0054	218.8633	Unknown	[M+H]+		1	False	null	null	null	null	null	null	null	999	False	False	False	False		False	False	null	null	null	null	null	null	null	null	25.25	02_nist_plasma_04_p1-a2_1_7266	154.08401:288 155.08736:0 156.09072:0		96	51	208	121	112	38	104.104266484578	60.568052398489
770	2.803	154.12312	-1	-1	Unknown	[M+H]+	similar chromatogram in higher mz_295	1	False	null	null	null	null	null	null	null	999	False	False	False	False		False	False	null	null	null	null	null	null	null	null	5.83	02_nist_plasma_02_p1-a2_1_7264	154.12312:1183 155.12647:0 156.12983:0		6715	4547	4704	5526	3561	3653	4784.23917643229	1192.88850162934
771	2.803	154.12312	0.6301	137.1682	Unknown	[M+H]+	similar chromatogram in higher mz_295	1	False	null	null	null	null	null	null	null	999	False	False	False	False		False	False	null	null	null	null	null	null	null	null	5.83	02_nist_plasma_02_p1-a2_1_7264	154.12306:522 155.12641:0 156.12977:0		539	432	375	267	377	239	371.582725524902	109.55725585228
772	0.671	154.87994	-1	-1	Unknown	[M+H]+		0.5	False	null	null	null	null	null	null	null	999	False	False	False	False		False	False	null	null	null	null	null	null	null	null	23.96	02_nist_plasma_06_p1-a2_1_7268	154.87994:1377 155.88329:0 156.88665:0		2517	3133	2218	1849	3827	5268	3135.27746582031	1257.60957856597
773	0.671	154.87994	0.7722	168.0403	Unknown	[M+H]+		0.5	False	null	null	null	null	null	null	null	999	False	False	False	False		False	False	null	null	null	null	null	null	null	null	23.96	02_nist_plasma_06_p1-a2_1_7268	154.88181:270 155.88516:0 156.88852:0		50	83	55	50	22	48	51.3290065129598	19.5957111787034
774	0.671	154.87994	0.8214	178.7376	Unknown	[M+H]+		0.5	False	null	null	null	null	null	null	null	999	False	False	False	False		False	False	null	null	null	null	null	null	null	null	23.96	02_nist_plasma_06_p1-a2_1_7268	154.88181:372 155.88516:0 156.88852:0		57	177	118	52	53	106	93.9422041575114	49.8328057786376
775	10.244	154.97601	-1	-1	Unknown	[M+H]+		1	True	null	null	null	null	null	null	null	999	False	False	False	False		False	False	null	null	null	null	null	null	null	null	6.77	02_nist_plasma_01_p1-a2_1_7263	154.97601:1526 155.97936:0 156.98272:0		7784	8739	10069	7224	7964	6286	8011.05533854167	1297.23738250204
776	10.244	154.97601	0.6168	134.2145	Unknown	[M+H]+		1	True	null	null	null	null	null	null	null	999	False	False	False	False		False	False	null	null	null	null	null	null	null	null	6.77	02_nist_plasma_01_p1-a2_1_7263	154.97804:316 155.98139:0 156.98475:0	113.94855:326	159	221	42	115	46	202	130.717130025228	76.689770562505
777	10.244	154.97601	0.6402	139.3072	Unknown	[M+H]+		1	True	null	null	null	null	null	null	null	999	False	False	False	False		False	False	null	null	null	null	null	null	null	null	6.77	02_nist_plasma_01_p1-a2_1_7263	154.97807:541 155.98142:0 156.98478:0		205	160	346	165	112	107	182.509311676025	88.1051730242906
778	10.244	154.97601	0.6491	141.2465	Unknown	[M+H]+		1	True	null	null	null	null	null	null	null	999	False	False	False	False		False	False	null	null	null	null	null	null	null	null	6.77	02_nist_plasma_01_p1-a2_1_7263	154.97601:363 155.97936:0 156.98272:0		119	97	65	117	47	10	76.0634183883667	42.8977040417253
779	10.244	154.97601	0.674	146.6544	Unknown	[M+H]+		1	True	null	null	null	null	null	null	null	999	False	False	False	False		False	False	null	null	null	null	null	null	null	null	6.77	02_nist_plasma_01_p1-a2_1_7263	154.97601:410 155.97936:0 156.98272:0		187	99	150	41	72	35	97.5211741129557	60.9659787135224
780	7.215	155.04669	-1	-1	Unknown	[M+H]+	similar chromatogram in higher mz_953	1	False	null	null	null	null	null	null	null	999	False	False	False	False		False	False	null	null	null	null	null	null	null	null	7.3	02_nist_plasma_01_p1-a2_1_7263	155.04669:1646 156.05004:0 157.0534:0		5588	4364	4156	3523	3953	4991	4429.12101236979	746.344962304434
781	7.215	155.04669	0.7982	173.6694	Unknown	[M+H]+	similar chromatogram in higher mz_953	1	False	null	null	null	null	null	null	null	999	False	False	False	False		False	False	null	null	null	null	null	null	null	null	7.3	02_nist_plasma_01_p1-a2_1_7263	155.04683:674 156.05018:0 157.05354:0		431	379	336	300	331	463	373.280588785807	63.2493615568671
782	10.29	155.97321	-1	-1	Unknown	[M+H]+		1	True	null	null	null	null	null	null	null	999	False	False	False	False		False	False	null	null	null	null	null	null	null	null	40.89	02_nist_plasma_05_p1-a2_1_7267	155.97321:10045 156.97656:0 157.97992:0		35815	33693	39668	51776	47364	38532	41141.2708333333	6994.77746171485
783	10.29	155.97321	0.5617	122.1723	Unknown	[M+H]+		1	True	null	null	null	null	null	null	null	999	False	False	False	False		False	False	null	null	null	null	null	null	null	null	40.89	02_nist_plasma_05_p1-a2_1_7267	155.97516:367 156.97851:0 157.98187:0		162	63	97	150	197	72	123.490012486776	54.0631385531796
784	10.29	155.97321	0.6047	131.5082	Unknown	[M+H]+		1	True	null	null	null	null	null	null	null	999	False	False	False	False		False	False	null	null	null	null	null	null	null	null	40.89	02_nist_plasma_05_p1-a2_1_7267	155.97511:1133 156.97846:0 157.98182:0	55.93402:188 68.04715:153 70.95555:139 70.95687:282 72.93412:159 72.93681:1106 72.9395:161 114.94405:121 114.94574:84 114.94912:170 132.95874:324	1601	1299	1549	1045	1900	361	1292.41508483887	540.124477141719
785	10.29	155.97321	0.6385	138.8732	Unknown	[M+H]+		1	True	null	null	null	null	null	null	null	999	False	False	False	False		False	False	null	null	null	null	null	null	null	null	40.89	02_nist_plasma_05_p1-a2_1_7267	155.97307:1701 156.97642:0 157.97978:0	56.94115:90 70.95817:54 72.93813:127	1604	1126	1746	1755	2100	1694	1670.80000813802	315.864167958637
786	10.29	155.97321	0.6708	145.8893	Unknown	[M+H]+		1	True	null	null	null	null	null	null	null	999	False	False	False	False		False	False	null	null	null	null	null	null	null	null	40.89	02_nist_plasma_05_p1-a2_1_7267	155.97307:1148 156.97642:0 157.97978:0		929	993	958	916	1320	1145	1043.44585164388	158.658583725494
787	0.525	155.97321	-1	-1	Unknown	[M+H]+		0.833	True	null	null	null	null	null	null	null	999	False	False	False	False		False	False	null	null	null	null	null	null	null	null	14.32	02_nist_plasma_06_p1-a2_1_7268	155.97321:2417 156.97656:0 157.97992:0		8696	14079	11076	10858	10588	9619	10819.2594401042	1827.16730865775
788	0.525	155.97321	0.6062	131.8383	Unknown	[M+H]+		0.833	True	null	null	null	null	null	null	null	999	False	False	False	False		False	False	null	null	null	null	null	null	null	null	14.32	02_nist_plasma_06_p1-a2_1_7268	155.97302:609 156.97637:0 157.97973:0	44.04614:142 55.9328:267 55.93516:111 70.9555:101 70.95683:276 70.95815:238 70.95948:93 72.93541:712 72.93676:868 72.93811:111 100.94095:113 114.94905:65 142.95116:107	637	197	504	310	444	679	461.828854878743	186.264637253404
789	0.525	155.97321	0.6407	139.3488	Unknown	[M+H]+		0.833	True	null	null	null	null	null	null	null	999	False	False	False	False		False	False	null	null	null	null	null	null	null	null	14.32	02_nist_plasma_06_p1-a2_1_7268	155.97302:206 156.97637:0 157.97973:0		167	122	103	103	137	101	122.040650685628	25.8695970346774
790	0.525	155.97321	0.6708	145.8893	Unknown	[M+H]+		0.833	True	null	null	null	null	null	null	null	999	False	False	False	False		False	False	null	null	null	null	null	null	null	null	14.32	02_nist_plasma_06_p1-a2_1_7268	155.97321:512 156.97656:0 157.97992:0		184	177	369	238	137	409	252.45969136556	111.466048106817
791	0.698	156.04018	-1	-1	Unknown	[M+H]+		0.833	False	null	null	null	null	null	null	null	999	False	False	False	False		False	False	null	null	null	null	null	null	null	null	14.04	02_nist_plasma_06_p1-a2_1_7268	156.04018:3268 157.04353:0 158.04689:0		7818	7093	10973	7670	6801	12079	8739.08089192708	2218.21747903459
792	0.698	156.04018	0.6006	130.6234	Unknown	[M+H]+		0.833	False	null	null	null	null	null	null	null	999	False	False	False	False		False	False	null	null	null	null	null	null	null	null	14.04	02_nist_plasma_06_p1-a2_1_7268	156.04018:974 157.04353:0 158.04689:0		369	303	654	214	127	745	402.002506256104	246.368073100321
793	10.216	156.04216	-1	-1	Unknown	[M+H]+		0.833	True	null	null	null	null	null	null	null	999	False	False	False	False		False	False	null	null	null	null	null	null	null	null	6.41	02_nist_plasma_06_p1-a2_1_7268	156.04216:1186 157.04551:0 158.04887:0		5551	6143	4231	4686	4808	6789	5368.22265625	972.201429427392
794	10.216	156.04216	0.6016	130.8435	Unknown	[M+H]+		0.833	True	null	null	null	null	null	null	null	999	False	False	False	False		False	False	null	null	null	null	null	null	null	null	6.41	02_nist_plasma_06_p1-a2_1_7268	156.04213:226 157.04548:0 158.04884:0	38.96178:135	172	69	104	106	52	172	112.46105893453	50.5875244173711
795	0.89	157.00899	-1	-1	Unknown	[M+H]+		0.5	False	null	null	null	null	null	null	null	999	False	False	False	False		False	False	null	null	null	null	null	null	null	null	4.95	02_nist_plasma_03_p1-a2_1_7265	157.00899:1406 158.01234:0 159.0157:0		8226	13035	11412	12601	4039	9193	9751.01139322917	3374.12728779146
796	0.89	157.00899	0.6077	132.1024	Unknown	[M+H]+		0.5	False	null	null	null	null	null	null	null	999	False	False	False	False		False	False	null	null	null	null	null	null	null	null	4.95	02_nist_plasma_03_p1-a2_1_7265	157.00899:568 158.01234:0 159.0157:0		259	358	430	615	371	360	398.817835489909	119.411918724064
797	0.89	157.00899	0.6639	144.3201	Unknown	[M+H]+		0.5	False	null	null	null	null	null	null	null	999	False	False	False	False		False	False	null	null	null	null	null	null	null	null	4.95	02_nist_plasma_03_p1-a2_1_7265	157.00705:203 158.0104:0 159.01376:0		64	156	59	29	141	167	102.646868069967	58.7177885114469
798	2.943	157.07619	-1	-1	Unknown	[M+H]+		1	True	null	null	null	null	null	null	null	999	False	False	False	False		False	False	null	null	null	null	null	null	null	null	21.53	02_nist_plasma_03_p1-a2_1_7265	157.07619:5196 158.07954:0 159.0829:0		16189	16512	18865	19353	16539	16041	17249.8649088542	1460.98145981247
799	2.943	157.07619	0.581	126.2992	Unknown	[M+H]+		1	True	null	null	null	null	null	null	null	999	False	False	False	False		False	False	null	null	null	null	null	null	null	null	21.53	02_nist_plasma_03_p1-a2_1_7265	157.07622:239 158.07957:0 159.08293:0		22	116	91	120	41	70	76.6473512649536	39.9270860927449
800	2.943	157.07619	0.6035	131.1814	Unknown	[M+H]+		1	True	null	null	null	null	null	null	null	999	False	False	False	False		False	False	null	null	null	null	null	null	null	null	21.53	02_nist_plasma_03_p1-a2_1_7265	157.07607:1410 158.07942:0 159.08278:0	70.95816:159 77.03788:434 78.03505:148 102.04686:138 103.05149:122 103.05309:144 103.05469:172 128.04907:112 129.05943:77 130.06297:222 130.06477:1120 130.06657:1083 140.04883:144 140.0507:111 156.06563:69 156.06761:111 156.06958:276 156.07155:133 157.07607:168 157.07805:59	1234	1104	1213	1181	1058	983	1128.94867960612	97.8284783824156
801	2.943	157.07619	0.682	148.254	Unknown	[M+H]+		1	True	null	null	null	null	null	null	null	999	False	False	False	False		False	False	null	null	null	null	null	null	null	null	21.53	02_nist_plasma_03_p1-a2_1_7265	157.07623:282 158.07958:0 159.08294:0		142	67	84	146	109	90	106.09274037679	32.0882639395936
802	4.757	157.08597	-1	-1	Unknown	[M+H]+		0.5	False	null	null	null	null	null	null	null	999	False	False	False	False		False	False	null	null	null	null	null	null	null	null	6.76	02_nist_plasma_01_p1-a2_1_7263	157.08597:1676 158.08932:0 159.09268:0		6554	7229	5476	5047	6157	5263	5954.25651041667	843.158506216959
803	4.757	157.08597	0.7591	165.0002	Unknown	[M+H]+		0.5	False	null	null	null	null	null	null	null	999	False	False	False	False		False	False	null	null	null	null	null	null	null	null	6.76	02_nist_plasma_01_p1-a2_1_7263	157.08611:620 158.08946:0 159.09282:0		440	291	315	177	251	269	290.603518168132	87.1048395812359
804	10.123	157.16704	-1	-1	Unknown	[M+H]+		0.667	False	null	null	null	null	null	null	null	999	False	False	False	False		False	False	null	null	null	null	null	null	null	null	6.09	02_nist_plasma_01_p1-a2_1_7263	157.16704:775 158.17039:0 159.17375:0		2949	1716	2381	2080	2563	2255	2323.80198160807	420.887652343433
805	10.123	157.16704	0.649	141.0592	Unknown	[M+H]+		0.667	False	null	null	null	null	null	null	null	999	False	False	False	False		False	False	null	null	null	null	null	null	null	null	6.09	02_nist_plasma_01_p1-a2_1_7263	157.16704:318 158.17039:0 159.17375:0		232	139	189	243	166	153	187.310404459635	42.6318640863243
806	10.27	157.97493	-1	-1	Unknown	[M+H]+		0.833	False	null	null	null	null	null	null	null	999	False	False	False	False		False	False	null	null	null	null	null	null	null	null	12.16	02_nist_plasma_04_p1-a2_1_7266	157.97493:2657 158.97828:0 159.98164:0		10185	12114	14544	13792	16316	14613	13594.0234375	2153.95932513709
807	10.27	157.97493	0.5685	123.5257	Unknown	[M+H]+		0.833	False	null	null	null	null	null	null	null	999	False	False	False	False		False	False	null	null	null	null	null	null	null	null	12.16	02_nist_plasma_04_p1-a2_1_7266	157.97293:168 158.97628:0 159.97964:0		37	73	102	50	29	12	50.445258140564	32.4519293341595
808	10.27	157.97493	0.5878	127.7134	Unknown	[M+H]+		0.833	False	null	null	null	null	null	null	null	999	False	False	False	False		False	False	null	null	null	null	null	null	null	null	12.16	02_nist_plasma_04_p1-a2_1_7266	157.97096:547 158.97431:0 159.97767:0		254	348	111	408	384	276	296.967976888021	109.16121669565
809	10.27	157.97493	0.6099	132.5175	Unknown	[M+H]+		0.833	False	null	null	null	null	null	null	null	999	False	False	False	False		False	False	null	null	null	null	null	null	null	null	12.16	02_nist_plasma_04_p1-a2_1_7266	157.97096:991 158.97431:0 159.97767:0		334	364	398	574	611	607	481.348047892253	129.29572223107
810	10.27	157.97493	0.6212	134.9714	Unknown	[M+H]+		0.833	False	null	null	null	null	null	null	null	999	False	False	False	False		False	False	null	null	null	null	null	null	null	null	12.16	02_nist_plasma_04_p1-a2_1_7266	157.97495:360 158.9783:0 159.98166:0		81	99	38	99	106	145	94.6360505421956	34.6898323902077
811	10.27	157.97493	0.6532	141.9321	Unknown	[M+H]+		0.833	False	null	null	null	null	null	null	null	999	False	False	False	False		False	False	null	null	null	null	null	null	null	null	12.16	02_nist_plasma_04_p1-a2_1_7266	157.97096:407 158.97431:0 159.97767:0		70	76	298	239	245	149	179.521714528402	95.1642043584833
812	2.945	158.0601	-1	-1	Unknown	[M+H]+		1	True	null	null	null	null	null	null	null	999	False	False	False	False		False	False	null	null	null	null	null	null	null	null	16.03	02_nist_plasma_02_p1-a2_1_7264	158.0601:3577 159.06345:0 160.06681:0		12445	13618	11971	11425	12233	13037	12454.8815104167	779.162192504549
813	2.945	158.0601	0.5651	122.7849	Unknown	[M+H]+		1	True	null	null	null	null	null	null	null	999	False	False	False	False		False	False	null	null	null	null	null	null	null	null	16.03	02_nist_plasma_02_p1-a2_1_7264	158.0582:190 159.06155:0 160.06491:0		12	29	28	27	60	77	38.9048296610514	24.2734172842657
814	2.945	158.0601	0.5937	128.9926	Unknown	[M+H]+		1	True	null	null	null	null	null	null	null	999	False	False	False	False		False	False	null	null	null	null	null	null	null	null	16.03	02_nist_plasma_02_p1-a2_1_7264	158.0601:1061 159.06345:0 160.06681:0	77.03653:262 81.95931:228 103.04993:228 103.05153:209 115.69095:44 130.06664:348	880	1037	800	432	745	824	786.370829264323	200.310785795696
815	2.945	158.0601	0.635	137.9658	Unknown	[M+H]+		1	True	null	null	null	null	null	null	null	999	False	False	False	False		False	False	null	null	null	null	null	null	null	null	16.03	02_nist_plasma_02_p1-a2_1_7264	158.0602:216 159.06355:0 160.06691:0		115	102	98	130	94	137	112.87405649821	17.5146407155085
816	0.741	158.11771	-1	-1	Unknown	[M+H]+	similar chromatogram in higher mz_432; similar chromatogram in higher mz_555; similar chromatogram in higher mz_294; similar chromatogram in higher mz_510; similar chromatogram in higher mz_758; similar chromatogram in higher mz_1318; similar chromatogram in higher mz_1428; similar chromatogram in higher mz_2096	1	True	null	null	null	null	null	null	null	999	False	False	False	False		False	False	null	null	null	null	null	null	null	null	12.24	02_nist_plasma_06_p1-a2_1_7268	158.11771:2385 159.12106:0 160.12442:0		8377	8099	6333	6613	7300	7974	7449.55753580729	839.748241344268
817	0.741	158.11771	0.6053	131.5192	Unknown	[M+H]+	similar chromatogram in higher mz_432; similar chromatogram in higher mz_555; similar chromatogram in higher mz_294; similar chromatogram in higher mz_510; similar chromatogram in higher mz_758; similar chromatogram in higher mz_1318; similar chromatogram in higher mz_1428; similar chromatogram in higher mz_2096	1	True	null	null	null	null	null	null	null	999	False	False	False	False		False	False	null	null	null	null	null	null	null	null	12.24	02_nist_plasma_06_p1-a2_1_7268	158.11554:883 159.11889:0 160.12225:0	58.0642:142 67.05285:179 84.07892:123	650	652	475	544	600	691	601.928426106771	80.3519326854432
818	10.103	158.15334	-1	-1	Unknown	[M+H]+	similar chromatogram in higher mz_284	1	True	null	null	null	null	null	null	null	999	False	False	False	False		False	False	null	null	null	null	null	null	null	null	8.38	02_nist_plasma_02_p1-a2_1_7264	158.15334:969 159.15669:0 160.16005:0		4413	3814	4502	3881	5130	4247	4331.17533365885	479.77443957277
819	10.103	158.15334	0.6548	142.2705	Unknown	[M+H]+	similar chromatogram in higher mz_284	1	True	null	null	null	null	null	null	null	999	False	False	False	False		False	False	null	null	null	null	null	null	null	null	8.38	02_nist_plasma_02_p1-a2_1_7264	158.15524:310 159.15859:0 160.16195:0	158.17113:88	245	306	239	235	131	205	226.980595906576	57.5343447591356
820	5.921	158.15337	-1	-1	Unknown	[M+H]+		1	True	null	null	null	null	null	null	null	999	False	False	False	False		False	False	null	null	null	null	null	null	null	null	24.06	02_nist_plasma_03_p1-a2_1_7265	158.15337:4112 159.15672:0 160.16008:0		18678	15786	15628	17508	17548	15050	16699.7301432292	1413.64772666801
821	5.921	158.15337	0.656	142.526	Unknown	[M+H]+		1	True	null	null	null	null	null	null	null	999	False	False	False	False		False	False	null	null	null	null	null	null	null	null	24.06	02_nist_plasma_03_p1-a2_1_7265	158.15324:1542 159.15659:0 160.15995:0	39.02085:187 41.03648:92 46.02646:269 46.02753:109	1188	1094	1102	1179	1366	1089	1169.63730875651	105.832059494594
822	1.04	159.00726	-1	-1	Unknown	[M+H]+		1	True	null	null	null	null	null	null	null	999	False	False	False	False		False	False	null	null	null	null	null	null	null	null	6.72	02_nist_plasma_01_p1-a2_1_7263	159.00726:12113 160.01061:0 161.01397:0		128553	131430	119223	117076	40406	113046	108288.951822917	33981.2574667172
823	1.04	159.00726	0.6666	144.7661	Unknown	[M+H]+		1	True	null	null	null	null	null	null	null	999	False	False	False	False		False	False	null	null	null	null	null	null	null	null	6.72	02_nist_plasma_01_p1-a2_1_7263	159.00726:1194 160.01061:0 161.01397:0	54.98375:164 54.98492:746 56.96614:144 98.91186:94 98.97305:98 98.97461:1417 98.97618:96 98.98717:108 99.15043:113	1220	1132	1179	1194	955	1072	1125.56069946289	98.5570115466053
824	1.04	159.00726	0.7108	154.3726	Unknown	[M+H]+		1	True	null	null	null	null	null	null	null	999	False	False	False	False		False	False	null	null	null	null	null	null	null	null	6.72	02_nist_plasma_01_p1-a2_1_7263	159.00726:6399 160.01061:0 161.01397:0	55.98:162 98.97148:75 116.98548:139	6413	5418	5767	5402	4726	5209	5489.12744140625	566.372226299043
825	1.04	159.00726	0.7394	160.5766	Unknown	[M+H]+		1	True	null	null	null	null	null	null	null	999	False	False	False	False		False	False	null	null	null	null	null	null	null	null	6.72	02_nist_plasma_01_p1-a2_1_7263	159.00726:1424 160.01061:0 161.01397:0		1285	1455	1328	1027	1202	1165	1243.75205485026	147.209086494071
826	10.264	159.00737	-1	-1	Unknown	[M+H]+		1	True	null	null	null	null	null	null	null	999	False	False	False	False		False	False	null	null	null	null	null	null	null	null	24.06	02_nist_plasma_02_p1-a2_1_7264	159.00737:39689 160.01072:0 161.01408:0		255268	247599	253136	195783	225961	212164	231651.768229167	24381.563411334
827	10.264	159.00737	0.5883	127.761	Unknown	[M+H]+		1	True	null	null	null	null	null	null	null	999	False	False	False	False		False	False	null	null	null	null	null	null	null	null	24.06	02_nist_plasma_02_p1-a2_1_7264	159.00729:2434 160.01064:0 161.014:0	54.98376:313 54.98493:695 55.93046:154 81.95929:336 98.97307:243 98.97464:293	1843	2842	1076	970	2915	1643	1881.50298055013	840.061956884451
828	10.264	159.00737	0.5999	130.2912	Unknown	[M+H]+		1	True	null	null	null	null	null	null	null	999	False	False	False	False		False	False	null	null	null	null	null	null	null	null	24.06	02_nist_plasma_02_p1-a2_1_7264	159.00729:4676 160.01064:0 161.014:0	39.96048:171 57.93329:225 98.97464:482	4779	3509	3411	3205	2599	4055	3592.98909505208	748.106858152281
829	10.264	159.00737	0.6649	144.4015	Unknown	[M+H]+		1	True	null	null	null	null	null	null	null	999	False	False	False	False		False	False	null	null	null	null	null	null	null	null	24.06	02_nist_plasma_02_p1-a2_1_7264	159.00729:2467 160.01064:0 161.014:0	39.95948:247 54.98376:237 54.98493:860 54.9861:356 55.97883:242 56.96377:343 97.93081:251 98.9715:208 98.97307:297 98.97464:1696 98.97621:2029 98.98562:196	2535	1727	2078	2068	1608	737	1792.00342814128	610.017984588835
830	10.264	159.00737	0.71	154.1909	Unknown	[M+H]+		1	True	null	null	null	null	null	null	null	999	False	False	False	False		False	False	null	null	null	null	null	null	null	null	24.06	02_nist_plasma_02_p1-a2_1_7264	159.00729:10790 160.01064:0 161.014:0	55.98001:243	10031	9760	10072	9255	9720	8584	9570.41536458333	564.670647464166
831	3.739	159.00739	-1	-1	Unknown	[M+H]+		0.833	True	null	null	null	null	null	null	null	999	False	False	False	False		False	False	null	null	null	null	null	null	null	null	6.23	02_nist_plasma_03_p1-a2_1_7265	159.00739:22611 160.01074:0 161.0141:0		128975	146565	226520	128431	216048	194703	173540.33203125	44294.7772896511
832	3.739	159.00739	0.6664	144.7296	Unknown	[M+H]+		0.833	True	null	null	null	null	null	null	null	999	False	False	False	False		False	False	null	null	null	null	null	null	null	null	6.23	02_nist_plasma_03_p1-a2_1_7265	159.00728:2492 160.01063:0 161.01399:0	54.98376:235 54.98492:494 55.98:319 56.96495:87 81.95785:104 81.95928:117 98.97305:396 98.97462:1492 98.97776:119 98.98561:105 122.95011:116	2460	2117	2707	1408	2526	1693	2151.90049235026	511.824609108695
833	3.739	159.00739	0.7102	154.2273	Unknown	[M+H]+		0.833	True	null	null	null	null	null	null	null	999	False	False	False	False		False	False	null	null	null	null	null	null	null	null	6.23	02_nist_plasma_03_p1-a2_1_7265	159.00728:14452 160.01063:0 161.01399:0	81.95785:189 98.97462:192 98.97933:145	14029	12644	13762	12784	12378	12231	12971.3354492188	746.437999823936
834	2.025	159.00742	-1	-1	Unknown	[M+H]+		0.5	True	null	null	null	null	null	null	null	999	False	False	False	False		False	False	null	null	null	null	null	null	null	null	4.59	02_nist_plasma_04_p1-a2_1_7266	159.00742:15550 160.01077:0 161.01413:0		149051	101243	130472	160297	129498	111874	130405.760416667	22072.0886116164
835	2.025	159.00742	0.7103	154.2636	Unknown	[M+H]+		0.5	True	null	null	null	null	null	null	null	999	False	False	False	False		False	False	null	null	null	null	null	null	null	null	4.59	02_nist_plasma_04_p1-a2_1_7266	159.00739:11582 160.01074:0 161.0141:0	54.98496:140 81.9579:82	11596	11154	11594	11669	10000	10407	11069.9578450521	707.22594561494
836	5.564	159.11668	-1	-1	Unknown	[M+H]+	similar chromatogram in higher mz_1558; similar chromatogram in higher mz_738	1	True	null	null	null	null	null	null	null	999	False	False	False	False		False	False	null	null	null	null	null	null	null	null	13.28	02_nist_plasma_01_p1-a2_1_7263	159.11668:1562 160.12003:0 161.12339:0		6611	5171	4606	4969	6341	4911	5434.83984375	830.969651928623
837	5.564	159.11668	0.6116	132.8195	Unknown	[M+H]+	similar chromatogram in higher mz_1558; similar chromatogram in higher mz_738	1	True	null	null	null	null	null	null	null	999	False	False	False	False		False	False	null	null	null	null	null	null	null	null	13.28	02_nist_plasma_01_p1-a2_1_7263	159.11668:346 160.12003:0 161.12339:0	54.98493:101 55.97882:104 75.93439:107 91.05267:135 91.05417:122 98.97463:243 98.9762:185 98.98561:120 111.00626:85 115.05393:193 116.9855:126 117.0691:128	261	229	131	194	111	178	183.989585876465	56.9309557041639
838	5.564	159.11668	0.7242	157.2687	Unknown	[M+H]+	similar chromatogram in higher mz_1558; similar chromatogram in higher mz_738	1	True	null	null	null	null	null	null	null	999	False	False	False	False		False	False	null	null	null	null	null	null	null	null	13.28	02_nist_plasma_01_p1-a2_1_7263	159.11676:301 160.12011:0 161.12347:0		155	209	79	215	122	165	157.361638387044	51.8938749101157
839	5.03	159.11684	-1	-1	Unknown	[M+H]+	similar chromatogram in higher mz_656; similar chromatogram in higher mz_620; similar chromatogram in higher mz_790; similar chromatogram in higher mz_1200; similar chromatogram in higher mz_1656	1	True	null	null	null	null	null	null	null	999	False	False	False	False		False	False	null	null	null	null	null	null	null	null	24.96	02_nist_plasma_04_p1-a2_1_7266	159.11684:3159 160.12019:0 161.12355:0		9458	8483	8997	11120	9784	8747	9431.63297526042	952.201023257902
840	5.03	159.11684	0.613	133.127	Unknown	[M+H]+	similar chromatogram in higher mz_656; similar chromatogram in higher mz_620; similar chromatogram in higher mz_790; similar chromatogram in higher mz_1200; similar chromatogram in higher mz_1656	1	True	null	null	null	null	null	null	null	999	False	False	False	False		False	False	null	null	null	null	null	null	null	null	24.96	02_nist_plasma_04_p1-a2_1_7266	159.11684:376 160.12019:0 161.12355:0	75.9317:104 91.05274:136 91.05425:132 92.13957:36 98.97471:48 98.97628:122 103.05318:90 105.06913:128 115.05064:105 115.05403:464 115.05572:109 116.05943:57 116.06452:116 117.04872:31 117.06749:231 117.0692:275 117.07091:197 128.05989:127 129.06851:60 129.0703:89 129.07208:142 144.05849:116	184	243	74	254	415	281	241.78609085083	112.384287230736
841	5.03	159.11684	0.6988	151.7482	Unknown	[M+H]+	similar chromatogram in higher mz_656; similar chromatogram in higher mz_620; similar chromatogram in higher mz_790; similar chromatogram in higher mz_1200; similar chromatogram in higher mz_1656	1	True	null	null	null	null	null	null	null	999	False	False	False	False		False	False	null	null	null	null	null	null	null	null	24.96	02_nist_plasma_04_p1-a2_1_7266	159.11681:627 160.12016:0 161.12352:0	54.98497:136 98.97313:238 98.97627:98	371	354	455	443	411	403	406.125467936198	39.3675170536297
842	0.716	160.03532	-1	-1	Unknown	[M+H]+	similar chromatogram in higher mz_2838	1	False	null	null	null	null	null	null	null	999	False	False	False	False		False	False	null	null	null	null	null	null	null	null	77.15	02_nist_plasma_05_p1-a2_1_7267	160.03532:19080 161.03867:0 162.04203:0		48510	49465	45287	35733	52092	46067	46192.3561197917	5676.56990252516
843	0.716	160.03532	0.6612	143.53	Unknown	[M+H]+	similar chromatogram in higher mz_2838	1	False	null	null	null	null	null	null	null	999	False	False	False	False		False	False	null	null	null	null	null	null	null	null	77.15	02_nist_plasma_05_p1-a2_1_7267	160.03516:1462 161.03851:0 162.04187:0		1331	214	1331	973	1573	1093	1085.68240102132	475.272012230854
844	0.716	160.03532	0.7847	170.3332	Unknown	[M+H]+	similar chromatogram in higher mz_2838	1	False	null	null	null	null	null	null	null	999	False	False	False	False		False	False	null	null	null	null	null	null	null	null	77.15	02_nist_plasma_05_p1-a2_1_7267	160.03331:1030 161.03666:0 162.04002:0		476	810	430	703	1210	1060	781.140528361003	311.453835550095
845	5.147	160.03915	-1	-1	Unknown	[M+H]+	similar chromatogram in higher mz_2384	0.833	False	null	null	null	null	null	null	null	999	False	False	False	False		False	False	null	null	null	null	null	null	null	null	6.06	02_nist_plasma_01_p1-a2_1_7263	160.03915:1485 161.0425:0 162.04586:0		4760	4347	4542	4846	4587	5068	4691.70784505208	253.812018302693
846	5.147	160.03915	0.7938	172.3169	Unknown	[M+H]+	similar chromatogram in higher mz_2384	0.833	False	null	null	null	null	null	null	null	999	False	False	False	False		False	False	null	null	null	null	null	null	null	null	6.06	02_nist_plasma_01_p1-a2_1_7263	160.03915:465 161.0425:0 162.04586:0		370	328	392	425	87	431	338.858004252116	129.00519162312
847	2.945	160.07518	-1	-1	Unknown	[M+H]+		1	True	null	null	null	null	null	null	null	999	False	False	False	False		False	False	null	null	null	null	null	null	null	null	23.72	02_nist_plasma_03_p1-a2_1_7265	160.07518:5657 161.07853:0 162.08189:0		17953	21948	21590	21719	21358	19003	20595.2522786458	1683.99105501015
848	2.945	160.07518	0.6053	131.3981	Unknown	[M+H]+		1	True	null	null	null	null	null	null	null	999	False	False	False	False		False	False	null	null	null	null	null	null	null	null	23.72	02_nist_plasma_03_p1-a2_1_7265	160.07507:1096 161.07842:0 162.08178:0	89.03968:119 91.05266:77 103.05469:184 104.04977:145 105.06742:95 115.04885:120 115.05223:275 115.05392:1133 115.05561:385 115.0573:232 115.52641:54 116.04913:312 117.05715:251 117.05885:117 118.06096:124 131.06679:264 132.04366:145 132.07446:99 132.07626:172 132.07809:328 132.08353:132 133.08781:139 140.04697:82 140.05257:125 142.0625:124 142.06438:74 143.07378:90 144.07539:111 145.07098:216 160…	811	1219	1625	1606	1584	862	1284.62458292643	378.529646383888
849	2.945	160.07518	0.6526	141.6604	Unknown	[M+H]+		1	True	null	null	null	null	null	null	null	999	False	False	False	False		False	False	null	null	null	null	null	null	null	null	23.72	02_nist_plasma_03_p1-a2_1_7265	160.07523:238 161.07858:0 162.08194:0		136	151	60	163	174	77	126.835163752238	47.2735957381747
850	0.733	160.1331	-1	-1	Unknown	[M+H]+	similar chromatogram in higher mz_355; similar chromatogram in higher mz_486; similar chromatogram in higher mz_1422; similar chromatogram in higher mz_1550; similar chromatogram in higher mz_2746; similar chromatogram in higher mz_266; similar chromatogram in higher mz_2096	1	True	null	null	null	null	null	null	null	999	False	False	False	False		False	False	null	null	null	null	null	null	null	null	62.81	02_nist_plasma_06_p1-a2_1_7268	160.1331:4447 161.13645:0 162.13981:0		10154	12368	16256	15456	10626	14146	13167.5660807292	2526.29934373111
851	0.733	160.1331	0.6241	135.4559	Unknown	[M+H]+	similar chromatogram in higher mz_355; similar chromatogram in higher mz_486; similar chromatogram in higher mz_1422; similar chromatogram in higher mz_1550; similar chromatogram in higher mz_2746; similar chromatogram in higher mz_266; similar chromatogram in higher mz_2096	1	True	null	null	null	null	null	null	null	999	False	False	False	False		False	False	null	null	null	null	null	null	null	null	62.81	02_nist_plasma_06_p1-a2_1_7268	160.133:1842 161.13635:0 162.13971:0	55.05163:153 59.04908:158 60.08133:96	757	1152	719	1235	874	892	938.115030924479	210.234770005016
852	4.736	160.99045	-1	-1	Unknown	[M+H]+		1	True	null	null	null	null	null	null	null	999	False	False	False	False		False	False	null	null	null	null	null	null	null	null	22.36	02_nist_plasma_04_p1-a2_1_7266	160.99045:7035 161.9938:0 162.99716:0		45321	46380	50071	53329	53874	50351	49887.55859375	3497.10402318994
853	4.736	160.99045	0.7582	164.5161	Unknown	[M+H]+		1	True	null	null	null	null	null	null	null	999	False	False	False	False		False	False	null	null	null	null	null	null	null	null	22.36	02_nist_plasma_04_p1-a2_1_7266	160.99031:1512 161.99366:0 162.99702:0	56.96376:117 117.00085:269	1745	1908	1687	2222	367	2249	1696.37812296549	692.215196392379
854	4.736	160.99045	0.7889	171.1596	Unknown	[M+H]+		1	True	null	null	null	null	null	null	null	999	False	False	False	False		False	False	null	null	null	null	null	null	null	null	22.36	02_nist_plasma_04_p1-a2_1_7266	160.99031:1405 161.99366:0 162.99702:0		1531	1500	1408	1314	1493	1327	1428.88930257161	93.4123317093783
855	1.299	161.02431	-1	-1	Unknown	[M+H]+		0.833	False	null	null	null	null	null	null	null	999	False	False	False	False		False	False	null	null	null	null	null	null	null	null	5.5	02_nist_plasma_01_p1-a2_1_7263	161.02431:1958 162.02766:0 163.03102:0		8255	7289	8530	8411	5228	4945	7109.63484700521	1629.74629547898
856	1.299	161.02431	0.7572	164.2969	Unknown	[M+H]+		0.833	False	null	null	null	null	null	null	null	999	False	False	False	False		False	False	null	null	null	null	null	null	null	null	5.5	02_nist_plasma_01_p1-a2_1_7263	161.02431:771 162.02766:0 163.03102:0		440	555	585	654	526	321	513.472198486328	117.373755264593
857	7.046	161.09651	-1	-1	Unknown	[M+H]+		0.667	True	null	null	null	null	null	null	null	999	False	False	False	False		False	False	null	null	null	null	null	null	null	null	3.02	02_nist_plasma_03_p1-a2_1_7265	161.09651:957 162.09986:0 163.10322:0		4985	4628	5122	4644	4952	4318	4774.79508463542	298.022042588242
858	7.046	161.09651	0.6112	132.6167	Unknown	[M+H]+		0.667	True	null	null	null	null	null	null	null	999	False	False	False	False		False	False	null	null	null	null	null	null	null	null	3.02	02_nist_plasma_03_p1-a2_1_7265	161.09653:317 162.09988:0 163.10324:0	77.03657:109 91.05274:70 91.05575:84 93.07148:131 105.06913:134 117.07091:195 121.06525:77 121.06698:55 128.06346:254 131.05066:112 145.06543:218	169	281	242	278	257	350	262.910563151042	59.2011595975995
859	6.887	161.13043	-1	-1	Unknown	[M+H]+	similar chromatogram in higher mz_694; similar chromatogram in higher mz_1275; similar chromatogram in higher mz_1315; similar chromatogram in higher mz_1616; similar chromatogram in higher mz_1975; similar chromatogram in higher mz_2251	0.5	False	null	null	null	null	null	null	null	999	False	False	False	False		False	False	null	null	null	null	null	null	null	null	6.96	02_nist_plasma_01_p1-a2_1_7263	161.13043:591 162.13378:0 163.13714:0		2482	1454	2313	1970	1757	1640	1935.88509114583	398.49904804554
860	6.887	161.13043	0.6256	135.7224	Unknown	[M+H]+	similar chromatogram in higher mz_694; similar chromatogram in higher mz_1275; similar chromatogram in higher mz_1315; similar chromatogram in higher mz_1616; similar chromatogram in higher mz_1975; similar chromatogram in higher mz_2251	0.5	False	null	null	null	null	null	null	null	999	False	False	False	False		False	False	null	null	null	null	null	null	null	null	6.96	02_nist_plasma_01_p1-a2_1_7263	161.13255:178 162.1359:0 163.13926:0		47	20	117	99	46	74	67.2775395711263	36.2819328647276
861	0.745	162.05081	-1	-1	Unknown	[M+H]+		1	False	null	null	null	null	null	null	null	999	False	False	False	False		False	False	null	null	null	null	null	null	null	null	76.34	02_nist_plasma_04_p1-a2_1_7266	162.05081:13722 163.05416:0 164.05752:0		55967	51057	63460	59783	52528	45705	54749.955078125	6372.81877514951
862	0.745	162.05081	0.6684	144.9627	Unknown	[M+H]+		1	False	null	null	null	null	null	null	null	999	False	False	False	False		False	False	null	null	null	null	null	null	null	null	76.34	02_nist_plasma_04_p1-a2_1_7266	162.05072:713 163.05407:0 164.05743:0		640	808	906	972	622	565	752.129302978516	167.292635300785
863	0.745	162.05081	0.7632	165.5203	Unknown	[M+H]+		1	False	null	null	null	null	null	null	null	999	False	False	False	False		False	False	null	null	null	null	null	null	null	null	76.34	02_nist_plasma_04_p1-a2_1_7266	162.05077:465 163.05412:0 164.05748:0		120	168	263	145	213	155	177.130313873291	52.0346016116823
864	0.745	162.05081	0.7917	171.6892	Unknown	[M+H]+		1	False	null	null	null	null	null	null	null	999	False	False	False	False		False	False	null	null	null	null	null	null	null	null	76.34	02_nist_plasma_04_p1-a2_1_7266	162.05064:1370 163.05399:0 164.05735:0		1283	1255	1669	1589	1146	1093	1338.91485595703	236.318878965104
865	0.745	162.05081	0.8169	177.1606	Unknown	[M+H]+		1	False	null	null	null	null	null	null	null	999	False	False	False	False		False	False	null	null	null	null	null	null	null	null	76.34	02_nist_plasma_04_p1-a2_1_7266	162.05064:648 163.05399:0 164.05735:0		425	143	109	236	331	184	238.077114105225	120.015668623092
866	0.745	162.05081	0.8456	183.3742	Unknown	[M+H]+		1	False	null	null	null	null	null	null	null	999	False	False	False	False		False	False	null	null	null	null	null	null	null	null	76.34	02_nist_plasma_04_p1-a2_1_7266	162.05077:554 163.05412:0 164.05748:0		112	274	249	181	120	179	185.661059061686	65.6913460093529
867	0.745	162.05081	0.8641	187.3892	Unknown	[M+H]+		1	False	null	null	null	null	null	null	null	999	False	False	False	False		False	False	null	null	null	null	null	null	null	null	76.34	02_nist_plasma_04_p1-a2_1_7266	162.05083:868 163.05418:0 164.05754:0		773	156	473	274	417	941	505.448483784993	298.702456203567
868	0.745	162.05081	0.871	188.8932	Unknown	[M+H]+		1	False	null	null	null	null	null	null	null	999	False	False	False	False		False	False	null	null	null	null	null	null	null	null	76.34	02_nist_plasma_04_p1-a2_1_7266	162.05064:1150 163.05399:0 164.05735:0		662	940	1463	1229	694	344	888.690953572591	408.52048674678
869	0.745	162.05081	0.8954	194.1864	Unknown	[M+H]+		1	False	null	null	null	null	null	null	null	999	False	False	False	False		False	False	null	null	null	null	null	null	null	null	76.34	02_nist_plasma_04_p1-a2_1_7266	162.05081:775 163.05416:0 164.05752:0		502	376	497	637	519	325	476.056233723958	111.272357485763
870	0.714	162.11305	-1	-1	Unknown	[M+H]+		0.833	True	null	null	null	null	null	null	null	999	False	False	False	False		False	False	null	null	null	null	null	null	null	null	258.16	02_nist_plasma_04_p1-a2_1_7266	162.11305:54696 163.1164:0 164.11976:0		217218	206911	124872	187262	223807	217528	196266.190104167	37258.6139722605
871	0.714	162.11305	0.6171	133.8346	Unknown	[M+H]+		0.833	True	null	null	null	null	null	null	null	999	False	False	False	False		False	False	null	null	null	null	null	null	null	null	258.16	02_nist_plasma_04_p1-a2_1_7266	162.11288:17847 163.11623:0 164.11959:0	34.68236:33 35.78712:33 36.21868:33 43.01591:2031 45.05573:342 57.03163:305 58.0642:313 58.07021:81 59.04784:578 59.07208:523 61.02759:394 85.02595:460 85.0274:236 85.02886:427 86.1934:33 102.08988:460 103.03867:806 106.99679:33 108.70023:33 109.14302:33 121.66805:33 121.93263:33 144.03752:33	15187	15085	19821	23098	17905	15738	17805.7088216146	3181.61214032762
872	0.666	162.95154	-1	-1	Unknown	[M+H]+		1	False	null	null	null	null	null	null	null	999	False	False	False	False		False	False	null	null	null	null	null	null	null	null	80.86	02_nist_plasma_05_p1-a2_1_7267	162.95154:18926 163.95489:0 164.95825:0		63421	63491	63411	56555	71052	54018	61991.2903645833	6025.75636936586
873	0.666	162.95154	0.7264	157.4618	Unknown	[M+H]+		1	False	null	null	null	null	null	null	null	999	False	False	False	False		False	False	null	null	null	null	null	null	null	null	80.86	02_nist_plasma_05_p1-a2_1_7267	162.94952:1104 163.95287:0 164.95623:0		183	761	445	511	306	159	394.200309753418	227.300823053045
874	0.666	162.95154	0.7569	164.0797	Unknown	[M+H]+		1	False	null	null	null	null	null	null	null	999	False	False	False	False		False	False	null	null	null	null	null	null	null	null	80.86	02_nist_plasma_05_p1-a2_1_7267	162.95137:3528 163.95472:0 164.95808:0		2795	2014	2085	1286	501	406	1514.38937886556	951.181316986696
875	0.666	162.95154	0.793	171.9073	Unknown	[M+H]+		1	False	null	null	null	null	null	null	null	999	False	False	False	False		False	False	null	null	null	null	null	null	null	null	80.86	02_nist_plasma_05_p1-a2_1_7267	162.95149:1841 163.95484:0 164.9582:0		622	953	916	884	1197	181	792.250284830729	350.965603838231
876	0.666	162.95154	0.8011	173.6715	Unknown	[M+H]+		1	False	null	null	null	null	null	null	null	999	False	False	False	False		False	False	null	null	null	null	null	null	null	null	80.86	02_nist_plasma_05_p1-a2_1_7267	162.95137:1757 163.95472:0 164.95808:0		586	236	734	395	400	1166	586.175872802734	332.206411647459
877	0.666	162.95154	0.8246	178.7629	Unknown	[M+H]+		1	False	null	null	null	null	null	null	null	999	False	False	False	False		False	False	null	null	null	null	null	null	null	null	80.86	02_nist_plasma_05_p1-a2_1_7267	162.95149:1382 163.95484:0 164.9582:0		306	515	655	50	476	201	367.148628870646	223.011779847386
878	0.666	162.95154	0.836	181.2188	Unknown	[M+H]+		1	False	null	null	null	null	null	null	null	999	False	False	False	False		False	False	null	null	null	null	null	null	null	null	80.86	02_nist_plasma_05_p1-a2_1_7267	162.95357:2292 163.95692:0 164.96028:0		769	516	371	825	998	1155	772.156504313151	292.173890154245
879	10.286	163.0341	-1	-1	Unknown	[M+H]+		0.833	True	null	null	null	null	null	null	null	999	False	False	False	False		False	False	null	null	null	null	null	null	null	null	6.1	02_nist_plasma_05_p1-a2_1_7267	163.0341:3167 164.03745:0 165.04081:0		17621	17676	17340	12760	21846	10857	16350.1743164063	3940.20286867425
880	10.286	163.0341	0.5658	122.6498	Unknown	[M+H]+		0.833	True	null	null	null	null	null	null	null	999	False	False	False	False		False	False	null	null	null	null	null	null	null	null	6.1	02_nist_plasma_05_p1-a2_1_7267	163.03812:217 164.04147:0 165.04483:0		73	20	74	23	84	60	55.7740014394124	27.5871939920042
881	10.286	163.0341	0.5893	127.7442	Unknown	[M+H]+		0.833	True	null	null	null	null	null	null	null	999	False	False	False	False		False	False	null	null	null	null	null	null	null	null	6.1	02_nist_plasma_05_p1-a2_1_7267	163.03812:677 164.04147:0 165.04483:0		471	217	550	445	525	334	423.619354248047	126.218735149482
882	10.286	163.0341	0.6011	130.3059	Unknown	[M+H]+		0.833	True	null	null	null	null	null	null	null	999	False	False	False	False		False	False	null	null	null	null	null	null	null	null	6.1	02_nist_plasma_05_p1-a2_1_7267	163.0341:608 164.03745:0 165.04081:0	63.35351:95 102.99716:216 102.99876:205 103.00837:307 145.00845:146	168	205	230	65	314	231	202.362553914388	82.4915073196707
883	10.286	163.0341	0.6187	134.1076	Unknown	[M+H]+		0.833	True	null	null	null	null	null	null	null	999	False	False	False	False		False	False	null	null	null	null	null	null	null	null	6.1	02_nist_plasma_05_p1-a2_1_7267	163.0341:750 164.03745:0 165.04081:0		640	500	413	422	325	287	430.92339070638	127.104126418296
884	10.286	163.0341	0.6564	142.2993	Unknown	[M+H]+		0.833	True	null	null	null	null	null	null	null	999	False	False	False	False		False	False	null	null	null	null	null	null	null	null	6.1	02_nist_plasma_05_p1-a2_1_7267	163.03397:276 164.03732:0 165.04068:0		212	113	143	125	77	188	142.989468892415	49.7923332466982
885	10.286	163.0341	0.685	148.4975	Unknown	[M+H]+		0.833	True	null	null	null	null	null	null	null	999	False	False	False	False		False	False	null	null	null	null	null	null	null	null	6.1	02_nist_plasma_05_p1-a2_1_7267	163.0341:803 164.03745:0 165.04081:0		246	182	80	192	531	165	232.616554260254	155.89396151938
886	2.839	163.0341	-1	-1	Unknown	[M+H]+		0.667	True	null	null	null	null	null	null	null	999	False	False	False	False		False	False	null	null	null	null	null	null	null	null	2.52	02_nist_plasma_06_p1-a2_1_7268	163.0341:2516 164.03745:0 165.04081:0		8867	1969	9900	10487	13192	18116	10421.8508097331	5310.79012716821
887	2.839	163.0341	0.5959	129.1717	Unknown	[M+H]+		0.667	True	null	null	null	null	null	null	null	999	False	False	False	False		False	False	null	null	null	null	null	null	null	null	2.52	02_nist_plasma_06_p1-a2_1_7268	163.0401:525 164.04345:0 165.04681:0	43.01698:101 60.00191:157 60.98452:185 62.98118:115 62.98244:91 84.0009:84 90.98802:122 101.01552:127 101.01711:198 102.01507:116 102.99393:64 102.99553:315 102.99873:160 119.04505:93 145.00652:92 145.01791:113	292	434	519	189	599	297	388.410591125488	155.590898301649
888	2.839	163.0341	0.6131	132.9019	Unknown	[M+H]+		0.667	True	null	null	null	null	null	null	null	999	False	False	False	False		False	False	null	null	null	null	null	null	null	null	2.52	02_nist_plasma_06_p1-a2_1_7268	163.0341:678 164.03745:0 165.04081:0	58.02221:93 58.54117:37 59.00307:138 60.98577:338 60.987:130 61.00179:124 62.9812:138 78.99525:94 101.01556:145 101.01714:265 102.01033:67 102.01192:181 102.99076:110 102.99716:204 103.00837:115 127.99388:130 145.00656:60	355	330	491	155	328	445	350.589904785156	116.429780761824
889	2.839	163.0341	0.6264	135.7874	Unknown	[M+H]+		0.667	True	null	null	null	null	null	null	null	999	False	False	False	False		False	False	null	null	null	null	null	null	null	null	2.52	02_nist_plasma_06_p1-a2_1_7268	163.03394:708 164.03729:0 165.04065:0		637	162	182	516	277	264	339.533528645833	192.540675486816
890	2.839	163.0341	0.6853	148.552	Unknown	[M+H]+		0.667	True	null	null	null	null	null	null	null	999	False	False	False	False		False	False	null	null	null	null	null	null	null	null	2.52	02_nist_plasma_06_p1-a2_1_7268	163.03394:290 164.03729:0 165.04065:0		101	102	202	61	94	99	109.755221684774	47.6666144696387
891	3.241	163.03812	-1	-1	Unknown	[M+H]+	similar chromatogram in higher mz_988; similar chromatogram in higher mz_1820; similar chromatogram in higher mz_846	1	True	null	null	null	null	null	null	null	999	False	False	False	False		False	False	null	null	null	null	null	null	null	null	6.24	02_nist_plasma_04_p1-a2_1_7266	163.03812:4647 164.04147:0 165.04483:0		20128	26960	19271	22929	20235	25836	22559.9108072917	3236.34526972739
892	3.241	163.03812	0.577	125.0697	Unknown	[M+H]+	similar chromatogram in higher mz_988; similar chromatogram in higher mz_1820; similar chromatogram in higher mz_846	1	True	null	null	null	null	null	null	null	999	False	False	False	False		False	False	null	null	null	null	null	null	null	null	6.24	02_nist_plasma_04_p1-a2_1_7266	163.03998:890 164.04333:0 165.04669:0	51.02059:123 59.00665:88 71.06848:108 77.02958:153 77.0365:110 77.03788:485 77.03927:485 79.05405:136 92.02295:145 92.02446:223 92.02597:122 92.03505:121 101.01862:112 102.01022:137 102.02297:97 102.02615:135 102.99546:288 102.99706:119 103.00826:133 120.01923:115 120.02096:77 135.04366:175	931	1242	873	823	949	1134	992.111582438151	161.942271521392
893	3.241	163.03812	0.5927	128.476	Unknown	[M+H]+	similar chromatogram in higher mz_988; similar chromatogram in higher mz_1820; similar chromatogram in higher mz_846	1	True	null	null	null	null	null	null	null	999	False	False	False	False		False	False	null	null	null	null	null	null	null	null	6.24	02_nist_plasma_04_p1-a2_1_7266	163.03998:473 164.04333:0 165.04669:0	43.01695:110 59.00665:175 59.00786:143 60.00187:168 60.98571:94 62.97989:104 67.02832:136 77.03788:73 80.99261:86 101.01704:216 101.02021:126 102.01181:83 102.99386:66 102.99706:416 103.01467:121 104.99306:115 113.98721:122 121.00788:214 121.00961:117	229	215	221	405	230	82	230.234158833822	103.042693660847
894	3.241	163.03812	0.6139	133.0844	Unknown	[M+H]+	similar chromatogram in higher mz_988; similar chromatogram in higher mz_1820; similar chromatogram in higher mz_846	1	True	null	null	null	null	null	null	null	999	False	False	False	False		False	False	null	null	null	null	null	null	null	null	6.24	02_nist_plasma_04_p1-a2_1_7266	163.04015:622 164.0435:0 165.04686:0	43.01596:214 60.98577:302 62.9812:101 62.98246:158 83.97491:108 101.01714:125 101.0219:140 102.99716:255 118.03024:136 145.00845:94	533	248	637	995	237	443	515.360824584961	282.583120289079
895	3.241	163.03812	0.6256	135.6046	Unknown	[M+H]+	similar chromatogram in higher mz_988; similar chromatogram in higher mz_1820; similar chromatogram in higher mz_846	1	True	null	null	null	null	null	null	null	999	False	False	False	False		False	False	null	null	null	null	null	null	null	null	6.24	02_nist_plasma_04_p1-a2_1_7266	163.03998:940 164.04333:0 165.04669:0		660	587	395	338	460	311	458.631261189779	139.50481257436
896	3.241	163.03812	0.6807	147.5524	Unknown	[M+H]+	similar chromatogram in higher mz_988; similar chromatogram in higher mz_1820; similar chromatogram in higher mz_846	1	True	null	null	null	null	null	null	null	999	False	False	False	False		False	False	null	null	null	null	null	null	null	null	6.24	02_nist_plasma_04_p1-a2_1_7266	163.03998:412 164.04333:0 165.04669:0		239	77	53	292	74	239	162.269826253255	105.457585973385
897	5.028	163.0743	-1	-1	Unknown	[M+H]+		1	True	null	null	null	null	null	null	null	999	False	False	False	False		False	False	null	null	null	null	null	null	null	null	5.88	02_nist_plasma_02_p1-a2_1_7264	163.0743:2934 164.07765:0 165.08101:0		9141	9978	10235	10262	9814	9919	9891.37141927083	408.216232536952
898	5.028	163.0743	0.6114	132.5341	Unknown	[M+H]+		1	True	null	null	null	null	null	null	null	999	False	False	False	False		False	False	null	null	null	null	null	null	null	null	5.88	02_nist_plasma_02_p1-a2_1_7264	163.0743:258 164.07765:0 165.08101:0	55.93401:66 62.98117:145 62.98242:164 65.03797:137 78.04623:88 79.96119:93 102.90909:57 103.05474:99 107.0507:53 115.05229:60 117.07086:237	59	161	144	54	65	122	100.594412485758	47.3515921724081
899	5.028	163.0743	0.6986	151.436	Unknown	[M+H]+		1	True	null	null	null	null	null	null	null	999	False	False	False	False		False	False	null	null	null	null	null	null	null	null	5.88	02_nist_plasma_02_p1-a2_1_7264	163.07423:768 164.07758:0 165.08094:0		690	760	683	746	641	676	699.434356689453	45.0428070515828
900	5.624	163.11264	-1	-1	Unknown	[M+H]+		1	True	null	null	null	null	null	null	null	999	False	False	False	False		False	False	null	null	null	null	null	null	null	null	5.57	02_nist_plasma_04_p1-a2_1_7266	163.11264:2459 164.11599:0 165.11935:0		7921	7632	8417	9084	8027	8298	8229.87540690104	502.568642754182
901	5.624	163.11264	0.5567	120.6636	Unknown	[M+H]+		1	True	null	null	null	null	null	null	null	999	False	False	False	False		False	False	null	null	null	null	null	null	null	null	5.57	02_nist_plasma_04_p1-a2_1_7266	163.11049:180 164.11384:0 165.1172:0	107.05066:113 107.06371:167	68	36	82	23	25	49	47.031683921814	23.6582505442744
902	5.624	163.11264	0.6143	133.1531	Unknown	[M+H]+		1	True	null	null	null	null	null	null	null	999	False	False	False	False		False	False	null	null	null	null	null	null	null	null	5.57	02_nist_plasma_04_p1-a2_1_7266	163.11049:742 164.11384:0 165.1172:0	77.0365:266 77.03789:461 77.03927:97 91.05417:281 107.04576:71 107.04739:1071 107.04902:1833 107.05066:256 107.05882:72 115.05393:67 119.04669:78 119.05014:92 121.06167:116	587	442	495	668	538	525	542.662048339844	78.0329552697263
903	10.275	163.96568	-1	-1	Unknown	[M+H]+		0.833	False	null	null	null	null	null	null	null	999	False	False	False	False		False	False	null	null	null	null	null	null	null	null	7.41	02_nist_plasma_01_p1-a2_1_7263	163.96568:1425 164.96903:0 165.97239:0		4666	2514	4384	5274	4615	6805	4709.77075195313	1388.81574379512
904	10.275	163.96568	0.6013	130.2883	Unknown	[M+H]+		0.833	False	null	null	null	null	null	null	null	999	False	False	False	False		False	False	null	null	null	null	null	null	null	null	7.41	02_nist_plasma_01_p1-a2_1_7263	163.96568:285 164.96903:0 165.97239:0		125	35	164	48	145	225	123.757177988688	72.0311582884825
905	10.275	163.96568	0.6381	138.2621	Unknown	[M+H]+		0.833	False	null	null	null	null	null	null	null	999	False	False	False	False		False	False	null	null	null	null	null	null	null	null	7.41	02_nist_plasma_01_p1-a2_1_7263	163.96986:342 164.97321:0 165.97657:0		188	37	172	183	177	127	147.419751485189	58.1872976686418
906	10.275	163.96568	0.6699	145.1651	Unknown	[M+H]+		0.833	False	null	null	null	null	null	null	null	999	False	False	False	False		False	False	null	null	null	null	null	null	null	null	7.41	02_nist_plasma_01_p1-a2_1_7263	163.96986:246 164.97321:0 165.97657:0		61	41	101	109	92	70	78.9717280069987	25.9178468749322
907	0.687	164.03035	-1	-1	Unknown	[M+H]+		1	False	null	null	null	null	null	null	null	999	False	False	False	False		False	False	null	null	null	null	null	null	null	null	55.12	02_nist_plasma_02_p1-a2_1_7264	164.03035:11064 165.0337:0 166.03706:0		42378	41878	31413	31527	43119	39584	38316.4723307292	5433.47602118798
908	0.687	164.03035	0.6404	138.7536	Unknown	[M+H]+		1	False	null	null	null	null	null	null	null	999	False	False	False	False		False	False	null	null	null	null	null	null	null	null	55.12	02_nist_plasma_02_p1-a2_1_7264	164.02843:1178 165.03178:0 166.03514:0		218	493	296	88	448	515	342.973486582438	170.875265987011
909	0.687	164.03035	0.7691	166.6356	Unknown	[M+H]+		1	False	null	null	null	null	null	null	null	999	False	False	False	False		False	False	null	null	null	null	null	null	null	null	55.12	02_nist_plasma_02_p1-a2_1_7264	164.02843:1146 165.03178:0 166.03514:0		608	213	319	525	621	283	428.294438680013	177.78716910236
910	0.687	164.03035	0.8015	173.6596	Unknown	[M+H]+		1	False	null	null	null	null	null	null	null	999	False	False	False	False		False	False	null	null	null	null	null	null	null	null	55.12	02_nist_plasma_02_p1-a2_1_7264	164.03044:946 165.03379:0 166.03715:0		303	196	75	451	253	357	272.380540211995	130.50483355601
911	0.687	164.03035	0.8457	183.2397	Unknown	[M+H]+		1	False	null	null	null	null	null	null	null	999	False	False	False	False		False	False	null	null	null	null	null	null	null	null	55.12	02_nist_plasma_02_p1-a2_1_7264	164.0304:1461 165.03375:0 166.03711:0		306	278	825	49	703	439	433.453713734945	287.828533840273
912	0.687	164.03035	0.8768	189.9767	Unknown	[M+H]+		1	False	null	null	null	null	null	null	null	999	False	False	False	False		False	False	null	null	null	null	null	null	null	null	55.12	02_nist_plasma_02_p1-a2_1_7264	164.02844:814 165.03179:0 166.03515:0		450	74	212	273	303	472	297.142997741699	149.482218217755
913	6.438	164.92046	-1	-1	Unknown	[M+H]+	similar chromatogram in higher mz_2750	1	False	null	null	null	null	null	null	null	999	False	False	False	False		False	False	null	null	null	null	null	null	null	null	9.17	02_nist_plasma_06_p1-a2_1_7268	164.92046:2663 165.92381:0 166.92717:0		14880	14050	14394	13561	15674	18818	15229.4710286458	1900.98947303228
914	6.438	164.92046	0.6679	144.6676	Unknown	[M+H]+	similar chromatogram in higher mz_2750	1	False	null	null	null	null	null	null	null	999	False	False	False	False		False	False	null	null	null	null	null	null	null	null	9.17	02_nist_plasma_06_p1-a2_1_7268	164.92046:184 165.92381:0 166.92717:0		88	24	23	78	65	43	53.4636408487956	28.0338086639072
915	6.438	164.92046	1.1249	243.6348	Unknown	[M+H]+	similar chromatogram in higher mz_2750	1	False	null	null	null	null	null	null	null	999	False	False	False	False		False	False	null	null	null	null	null	null	null	null	9.17	02_nist_plasma_06_p1-a2_1_7268	164.9203:611 165.92365:0 166.92701:0		540	627	583	596	623	368	555.953247070313	97.5524470000745
916	10.14	164.92046	-1	-1	Unknown	[M+H]+	similar chromatogram in higher mz_2252	1	False	null	null	null	null	null	null	null	999	False	False	False	False		False	False	null	null	null	null	null	null	null	null	8.7	02_nist_plasma_04_p1-a2_1_7266	164.92046:1467 165.92381:0 166.92717:0		5712	5717	5051	5878	5803	4943	5517.22965494792	409.088540212091
917	10.14	164.92046	0.6698	145.0674	Unknown	[M+H]+	similar chromatogram in higher mz_2252	1	False	null	null	null	null	null	null	null	999	False	False	False	False		False	False	null	null	null	null	null	null	null	null	8.7	02_nist_plasma_04_p1-a2_1_7266	164.91843:182 165.92178:0 166.92514:0		73	111	74	115	76	122	95.3274116516113	23.0315637893165
918	10.14	164.92046	0.7377	159.7834	Unknown	[M+H]+	similar chromatogram in higher mz_2252	1	False	null	null	null	null	null	null	null	999	False	False	False	False		False	False	null	null	null	null	null	null	null	null	8.7	02_nist_plasma_04_p1-a2_1_7266	164.92043:334 165.92378:0 166.92714:0		131	153	135	120	106	92	122.814900716146	21.7206104906083
919	10.14	164.92046	0.8449	182.9957	Unknown	[M+H]+	similar chromatogram in higher mz_2252	1	False	null	null	null	null	null	null	null	999	False	False	False	False		False	False	null	null	null	null	null	null	null	null	8.7	02_nist_plasma_04_p1-a2_1_7266	164.91843:204 165.92178:0 166.92514:0		66	74	137	80	127	21	84.1718781789144	42.7413775793671
920	0.638	164.92249	-1	-1	Unknown	[M+H]+		0.5	False	null	null	null	null	null	null	null	999	False	False	False	False		False	False	null	null	null	null	null	null	null	null	9.18	02_nist_plasma_06_p1-a2_1_7268	164.92249:7581 165.92584:0 166.9292:0		13370	14206	14943	17792	19180	20056	16590.9573567708	2790.52519927252
921	0.638	164.92249	0.6689	144.8856	Unknown	[M+H]+		0.5	False	null	null	null	null	null	null	null	999	False	False	False	False		False	False	null	null	null	null	null	null	null	null	9.18	02_nist_plasma_06_p1-a2_1_7268	164.92249:742 165.92584:0 166.9292:0		19	170	218	174	520	458	260.082523028056	191.016018910819
922	0.638	164.92249	0.6951	150.55	Unknown	[M+H]+		0.5	False	null	null	null	null	null	null	null	999	False	False	False	False		False	False	null	null	null	null	null	null	null	null	9.18	02_nist_plasma_06_p1-a2_1_7268	164.92249:593 165.92584:0 166.9292:0		5	124	36	140	249	281	139.126592159271	110.37264217076
923	0.638	164.92249	0.7439	161.1202	Unknown	[M+H]+		0.5	False	null	null	null	null	null	null	null	999	False	False	False	False		False	False	null	null	null	null	null	null	null	null	9.18	02_nist_plasma_06_p1-a2_1_7268	164.92249:1237 165.92584:0 166.9292:0		298	156	717	156	330	743	400.240687052409	265.555717191354
924	0.638	164.92249	0.7862	170.2809	Unknown	[M+H]+		0.5	False	null	null	null	null	null	null	null	999	False	False	False	False		False	False	null	null	null	null	null	null	null	null	9.18	02_nist_plasma_06_p1-a2_1_7268	164.92249:363 165.92584:0 166.9292:0		5	5	43	32	46	153	47.1714156468709	54.7677616890769
925	0.662	164.94659	-1	-1	Unknown	[M+H]+		0.5	False	null	null	null	null	null	null	null	999	False	False	False	False		False	False	null	null	null	null	null	null	null	null	8.92	02_nist_plasma_01_p1-a2_1_7263	164.94659:6052 165.94994:0 166.9533:0		20314	19910	18245	20136	21878	19095	19929.5498046875	1226.75121120131
926	0.662	164.94659	0.7287	157.8288	Unknown	[M+H]+		0.5	False	null	null	null	null	null	null	null	999	False	False	False	False		False	False	null	null	null	null	null	null	null	null	8.92	02_nist_plasma_01_p1-a2_1_7263	164.94678:422 165.95013:0 166.95349:0		131	109	110	265	72	73	126.485020955404	71.5008818026803
927	0.662	164.94659	0.7451	161.3714	Unknown	[M+H]+		0.5	False	null	null	null	null	null	null	null	999	False	False	False	False		False	False	null	null	null	null	null	null	null	null	8.92	02_nist_plasma_01_p1-a2_1_7263	164.94678:571 165.95013:0 166.95349:0		177	185	159	325	282	283	235.179692586263	69.7101201902073
928	0.662	164.94659	0.7576	164.0793	Unknown	[M+H]+		0.5	False	null	null	null	null	null	null	null	999	False	False	False	False		False	False	null	null	null	null	null	null	null	null	8.92	02_nist_plasma_01_p1-a2_1_7263	164.94659:956 165.94994:0 166.9533:0		779	480	80	110	336	344	354.722965240479	257.756821139732
929	0.662	164.94659	0.777	168.2907	Unknown	[M+H]+		0.5	False	null	null	null	null	null	null	null	999	False	False	False	False		False	False	null	null	null	null	null	null	null	null	8.92	02_nist_plasma_01_p1-a2_1_7263	164.94678:560 165.95013:0 166.95349:0		100	111	62	150	6	185	102.327664375305	63.4364476598268
930	0.662	164.94659	0.8028	173.8767	Unknown	[M+H]+		0.5	False	null	null	null	null	null	null	null	999	False	False	False	False		False	False	null	null	null	null	null	null	null	null	8.92	02_nist_plasma_01_p1-a2_1_7263	164.94678:803 165.95013:0 166.95349:0		87	169	169	545	278	56	217.424243927002	178.285576666984
931	0.662	164.94659	0.8148	176.4643	Unknown	[M+H]+		0.5	False	null	null	null	null	null	null	null	999	False	False	False	False		False	False	null	null	null	null	null	null	null	null	8.92	02_nist_plasma_01_p1-a2_1_7263	164.94678:406 165.95013:0 166.95349:0		144	38	37	169	51	66	84.1702289581299	57.5716280051559
932	0.662	164.94659	0.8424	182.4559	Unknown	[M+H]+		0.5	False	null	null	null	null	null	null	null	999	False	False	False	False		False	False	null	null	null	null	null	null	null	null	8.92	02_nist_plasma_01_p1-a2_1_7263	164.94659:405 165.94994:0 166.9533:0		156	68	53	91	71	86	87.4643516540527	36.2447078612035
933	0.662	164.94659	0.8826	191.1502	Unknown	[M+H]+		0.5	False	null	null	null	null	null	null	null	999	False	False	False	False		False	False	null	null	null	null	null	null	null	null	8.92	02_nist_plasma_01_p1-a2_1_7263	164.94669:303 165.95004:0 166.9534:0		62	99	2.98659343719482	60	30	2.98659343719482	41.7186301549276	38.9986761654595
934	0.415	165.03574	-1	-1	Unknown	[M+H]+		0.5	True	null	null	null	null	null	null	null	999	False	False	False	False		False	False	null	null	null	null	null	null	null	null	2.69	02_nist_plasma_01_p1-a2_1_7263	165.03574:5823 166.03909:0 167.04245:0		26766	7573	45784	43443	10579	17263	25234.6584472656	16410.0186051388
935	0.415	165.03574	0.6313	136.7242	Unknown	[M+H]+		0.5	True	null	null	null	null	null	null	null	999	False	False	False	False		False	False	null	null	null	null	null	null	null	null	2.69	02_nist_plasma_01_p1-a2_1_7263	165.03574:3578 166.03909:0 167.04245:0	62.98113:94 82.02639:34 102.02296:154 104.98821:59 104.99305:88 105.00437:416 105.00598:106 105.00922:55	3871	3344	3185	3213	2858	2718	3198.27237955729	404.934180062092
936	0.415	165.03574	0.6842	148.1839	Unknown	[M+H]+		0.5	True	null	null	null	null	null	null	null	999	False	False	False	False		False	False	null	null	null	null	null	null	null	null	2.69	02_nist_plasma_01_p1-a2_1_7263	165.03574:1620 166.03909:0 167.04245:0		1204	1175	848	1571	1170	942	1151.68594360352	251.177536151377
937	0.415	165.03574	0.7356	159.3053	Unknown	[M+H]+		0.5	True	null	null	null	null	null	null	null	999	False	False	False	False		False	False	null	null	null	null	null	null	null	null	2.69	02_nist_plasma_01_p1-a2_1_7263	165.03789:882 166.04124:0 167.0446:0		854	851	695	814	796	641	775.15000406901	87.6329503250931
938	2.881	165.03577	-1	-1	Unknown	[M+H]+		0.833	True	null	null	null	null	null	null	null	999	False	False	False	False		False	False	null	null	null	null	null	null	null	null	6.89	02_nist_plasma_01_p1-a2_1_7263	165.03577:6376 166.03912:0 167.04248:0		27810	21996	21598	22863	35721	30678	26777.533203125	5679.32040268835
939	2.881	165.03577	0.6313	136.7242	Unknown	[M+H]+		0.833	True	null	null	null	null	null	null	null	999	False	False	False	False		False	False	null	null	null	null	null	null	null	null	6.89	02_nist_plasma_01_p1-a2_1_7263	165.03583:3871 166.03918:0 167.04254:0	62.98117:92 79.05409:76 87.97879:124 92.99233:98 104.99311:80 105.00281:103 123.01488:153	3275	3599	3266	2932	2599	2943	3102.21830240885	349.839803732556
940	2.881	165.03577	0.6839	148.1113	Unknown	[M+H]+		0.833	True	null	null	null	null	null	null	null	999	False	False	False	False		False	False	null	null	null	null	null	null	null	null	6.89	02_nist_plasma_01_p1-a2_1_7263	165.0359:821 166.03925:0 167.04261:0		812	790	782	710	711	593	733.148752848307	80.5757564391239
941	2.881	165.03577	0.7372	159.6668	Unknown	[M+H]+		0.833	True	null	null	null	null	null	null	null	999	False	False	False	False		False	False	null	null	null	null	null	null	null	null	6.89	02_nist_plasma_01_p1-a2_1_7263	165.03577:1039 166.03912:0 167.04248:0		842	796	881	711	726	683	773.380605061849	78.70318820508
942	10.288	165.0358	-1	-1	Unknown	[M+H]+		1	True	null	null	null	null	null	null	null	999	False	False	False	False		False	False	null	null	null	null	null	null	null	null	9.43	02_nist_plasma_01_p1-a2_1_7263	165.0358:8333 166.03915:0 167.04251:0		54556	14431	36956	62944	57477	35083	43574.6772460938	18189.4711522324
943	10.288	165.0358	0.6308	136.6148	Unknown	[M+H]+		1	True	null	null	null	null	null	null	null	999	False	False	False	False		False	False	null	null	null	null	null	null	null	null	9.43	02_nist_plasma_01_p1-a2_1_7263	165.0358:3173 166.03915:0 167.04251:0	60.98449:287 80.96424:244 102.02298:176 105.00278:161 105.00601:562 128.00092:51	3041	147	2956	2938	2612	2608	2383.5662612915	1111.03619547719
944	10.288	165.0358	0.6834	148.0024	Unknown	[M+H]+		1	True	null	null	null	null	null	null	null	999	False	False	False	False		False	False	null	null	null	null	null	null	null	null	9.43	02_nist_plasma_01_p1-a2_1_7263	165.03389:779 166.03724:0 167.0406:0		276	267	421	602	394	331	381.807545979818	124.222251108347
945	10.288	165.0358	0.6904	149.5263	Unknown	[M+H]+		1	True	null	null	null	null	null	null	null	999	False	False	False	False		False	False	null	null	null	null	null	null	null	null	9.43	02_nist_plasma_01_p1-a2_1_7263	165.0358:595 166.03915:0 167.04251:0		325	594	283	552	283	257	382.293767293294	149.71403604756
946	10.288	165.0358	0.7361	159.4138	Unknown	[M+H]+		1	True	null	null	null	null	null	null	null	999	False	False	False	False		False	False	null	null	null	null	null	null	null	null	9.43	02_nist_plasma_01_p1-a2_1_7263	165.03593:591 166.03928:0 167.04264:0		393	519	489	234	477	403	419.148216247559	103.54640190075
947	3.018	165.03583	-1	-1	Unknown	[M+H]+		0.5	True	null	null	null	null	null	null	null	999	False	False	False	False		False	False	null	null	null	null	null	null	null	null	6.88	02_nist_plasma_02_p1-a2_1_7264	165.03583:6716 166.03918:0 167.04254:0		27666	35000	27566	17150	25073	24393	26141.4700520833	5794.25808546528
948	3.018	165.03583	0.6318	136.8335	Unknown	[M+H]+		0.5	True	null	null	null	null	null	null	null	999	False	False	False	False		False	False	null	null	null	null	null	null	null	null	6.88	02_nist_plasma_02_p1-a2_1_7264	165.03583:3629 166.03918:0 167.04254:0	55.01536:115 61.99744:91 87.97731:193 90.98499:91 104.98988:103 105.00281:484 105.00442:86 107.06212:66 123.01313:139 123.66297:36 145.02927:95	3620	3595	3236	3389	3116	2973	3321.43668619792	260.409932455765
949	3.018	165.03583	0.6845	148.2565	Unknown	[M+H]+		0.5	True	null	null	null	null	null	null	null	999	False	False	False	False		False	False	null	null	null	null	null	null	null	null	6.88	02_nist_plasma_02_p1-a2_1_7264	165.03583:1075 166.03918:0 167.04254:0		836	894	820	766	541	655	752.163075764974	131.050847891191
950	3.018	165.03583	0.7364	159.4861	Unknown	[M+H]+		0.5	True	null	null	null	null	null	null	null	999	False	False	False	False		False	False	null	null	null	null	null	null	null	null	6.88	02_nist_plasma_02_p1-a2_1_7264	165.03592:1045 166.03927:0 167.04263:0		933	888	888	882	765	837	865.345662434896	58.0555410828115
951	1.267	165.05411	-1	-1	Unknown	[M+H]+		1	True	null	null	null	null	null	null	null	999	False	False	False	False		False	False	null	null	null	null	null	null	null	null	7.11	02_nist_plasma_03_p1-a2_1_7265	165.05411:4832 166.05746:0 167.06082:0		24836	23095	25504	25360	25295	24930	24836.6409505208	891.274154235122
952	1.267	165.05411	0.6187	133.9872	Unknown	[M+H]+		1	True	null	null	null	null	null	null	null	999	False	False	False	False		False	False	null	null	null	null	null	null	null	null	7.11	02_nist_plasma_03_p1-a2_1_7265	165.05399:609 166.05734:0 167.0607:0	55.0282:168 65.03666:140 65.03794:99 67.05285:100 70.04042:149 77.03649:117 79.05124:87 86.99329:108 91.05266:157 91.05416:54 94.04011:101 95.04921:166 95.05074:206 96.01886:92 105.00276:100 105.00437:330 105.00599:77 113.0009:103 114.00573:101 119.04152:63 119.0484:71 119.05701:83	610	451	453	191	371	308	397.286308288574	143.20931755061
953	1.267	165.05411	0.68	147.275	Unknown	[M+H]+		1	True	null	null	null	null	null	null	null	999	False	False	False	False		False	False	null	null	null	null	null	null	null	null	7.11	02_nist_plasma_03_p1-a2_1_7265	165.05399:1283 166.05734:0 167.0607:0	77.03788:207 77.03926:120 123.04106:93	1040	975	1085	978	1181	1060	1053.42189534505	76.572796681927
954	10.284	165.96317	-1	-1	Unknown	[M+H]+		0.667	False	null	null	null	null	null	null	null	999	False	False	False	False		False	False	null	null	null	null	null	null	null	null	4.49	02_nist_plasma_04_p1-a2_1_7266	165.96317:801 166.96652:0 167.96988:0		3106	3995	3047	3867	3032	1571	3103.05651855469	864.233688888637
955	10.284	165.96317	0.5972	129.297	Unknown	[M+H]+		0.667	False	null	null	null	null	null	null	null	999	False	False	False	False		False	False	null	null	null	null	null	null	null	null	4.49	02_nist_plasma_04_p1-a2_1_7266	165.96521:221 166.96856:0 167.97192:0		25	36	95	83	87	39	60.6643606821696	30.8623051250589
956	10.284	165.96317	0.6387	138.2718	Unknown	[M+H]+		0.667	False	null	null	null	null	null	null	null	999	False	False	False	False		False	False	null	null	null	null	null	null	null	null	4.49	02_nist_plasma_04_p1-a2_1_7266	165.96513:195 166.96848:0 167.97184:0		85	133	26	88	64	76	78.5745124816895	34.6209170761395
957	0.671	165.98541	-1	-1	Unknown	[M+H]+		0.833	False	null	null	null	null	null	null	null	999	False	False	False	False		False	False	null	null	null	null	null	null	null	null	19.65	02_nist_plasma_02_p1-a2_1_7264	165.98541:1968 166.98876:0 167.99212:0		5565	5115	4671	3591	6626	4585	5025.37638346354	1023.531757642
958	0.671	165.98541	0.7427	160.7918	Unknown	[M+H]+		0.833	False	null	null	null	null	null	null	null	999	False	False	False	False		False	False	null	null	null	null	null	null	null	null	19.65	02_nist_plasma_02_p1-a2_1_7264	165.98541:380 166.98876:0 167.99212:0		113	106	47	14	84	82	74.3976082801819	37.5009494795148
959	0.671	165.98541	0.8185	177.1881	Unknown	[M+H]+		0.833	False	null	null	null	null	null	null	null	999	False	False	False	False		False	False	null	null	null	null	null	null	null	null	19.65	02_nist_plasma_02_p1-a2_1_7264	165.98547:374 166.98882:0 167.99218:0		40	93	179	85	59	120	95.9513429005941	49.2775269681833
960	0.671	165.98541	0.8276	179.1683	Unknown	[M+H]+		0.833	False	null	null	null	null	null	null	null	999	False	False	False	False		False	False	null	null	null	null	null	null	null	null	19.65	02_nist_plasma_02_p1-a2_1_7264	165.98756:491 166.99091:0 167.99427:0		48	103	117	85	113	120	97.5077565511068	27.4859244022896
961	0.671	165.98541	0.8499	183.9841	Unknown	[M+H]+		0.833	False	null	null	null	null	null	null	null	999	False	False	False	False		False	False	null	null	null	null	null	null	null	null	19.65	02_nist_plasma_02_p1-a2_1_7264	165.98756:523 166.99091:0 167.99427:0		59	74	4.7203067779541	4.7203067779541	47	142	53.7101052602132	52.9255888470749
962	0.671	165.98541	0.8667	187.6336	Unknown	[M+H]+		0.833	False	null	null	null	null	null	null	null	999	False	False	False	False		False	False	null	null	null	null	null	null	null	null	19.65	02_nist_plasma_02_p1-a2_1_7264	165.98756:367 166.99091:0 167.99427:0		131	59	44	1.33155832290649	13	100	57.7613673210144	50.2544927406852
963	0.671	165.98541	0.8832	191.2056	Unknown	[M+H]+		0.833	False	null	null	null	null	null	null	null	999	False	False	False	False		False	False	null	null	null	null	null	null	null	null	19.65	02_nist_plasma_02_p1-a2_1_7264	165.98941:281 166.99276:0 167.99612:0		67	55	44	4.11531486511231	50	41	42.8273379007975	22.8685230641664
964	0.671	165.98541	0.9329	201.9662	Unknown	[M+H]+		0.833	False	null	null	null	null	null	null	null	999	False	False	False	False		False	False	null	null	null	null	null	null	null	null	19.65	02_nist_plasma_02_p1-a2_1_7264	165.98756:282 166.99091:0 167.99427:0		0.981036186218262	53	10	59	46	69	39.3016659418742	27.8315043794287
965	1.658	166.07281	-1	-1	Unknown	[M+H]+	similar chromatogram in higher mz_575; similar chromatogram in higher mz_671	1	True	null	null	null	null	null	null	null	999	False	False	False	False		False	False	null	null	null	null	null	null	null	null	15.03	02_nist_plasma_02_p1-a2_1_7264	166.07281:3332 167.07616:0 168.07952:0		9274	11117	9903	9134	9496	9830	9792.28841145833	715.474867151984
966	1.658	166.07281	0.6112	132.3221	Unknown	[M+H]+	similar chromatogram in higher mz_575; similar chromatogram in higher mz_671	1	True	null	null	null	null	null	null	null	999	False	False	False	False		False	False	null	null	null	null	null	null	null	null	15.03	02_nist_plasma_02_p1-a2_1_7264	166.07274:762 167.07609:0 168.07945:0	55.0282:103 65.92496:97 69.04476:346 79.02741:60 79.02881:91 94.03705:78 96.05441:120 96.05596:103 97.03539:111 107.01964:84 107.02454:241 107.03106:151 121.05125:126 124.03502:73 124.04029:99 124.04732:90 124.04907:344 124.05083:422 124.05259:97 148.06111:95 149.04341:213 149.04533:868 149.04726:136 149.04919:153 149.05304:126 166.06868:70 166.07071:134 166.07681:101	790	943	875	840	906	828	863.762512207031	55.3336350779398
967	1.902	166.08502	-1	-1	Unknown	[M+H]+	similar chromatogram in higher mz_1447; similar chromatogram in higher mz_2606; similar chromatogram in higher mz_2751; similar chromatogram in higher mz_2902; similar chromatogram in higher mz_1171	1	False	null	null	null	null	null	null	null	999	False	False	False	False		False	False	null	null	null	null	null	null	null	null	32.83	02_nist_plasma_02_p1-a2_1_7264	166.08502:7004 167.08837:0 168.09173:0		32810	36409	35008	34228	32720	32839	34002.3307291667	1501.63910833669
968	1.902	166.08502	0.6498	140.667	Unknown	[M+H]+	similar chromatogram in higher mz_1447; similar chromatogram in higher mz_2606; similar chromatogram in higher mz_2751; similar chromatogram in higher mz_2902; similar chromatogram in higher mz_1171	1	False	null	null	null	null	null	null	null	999	False	False	False	False		False	False	null	null	null	null	null	null	null	null	32.83	02_nist_plasma_02_p1-a2_1_7264	166.08502:472 167.08837:0 168.09173:0		272	204	321	285	310	249	273.420761108398	42.8892464687288
969	1.902	166.08502	0.7872	170.41	Unknown	[M+H]+	similar chromatogram in higher mz_1447; similar chromatogram in higher mz_2606; similar chromatogram in higher mz_2751; similar chromatogram in higher mz_2902; similar chromatogram in higher mz_1171	1	False	null	null	null	null	null	null	null	999	False	False	False	False		False	False	null	null	null	null	null	null	null	null	32.83	02_nist_plasma_02_p1-a2_1_7264	166.08502:334 167.08837:0 168.09173:0		76	262	112	239	171	123	163.838367462158	74.1050998209993
970	1.902	166.08502	0.8552	185.1361	Unknown	[M+H]+	similar chromatogram in higher mz_1447; similar chromatogram in higher mz_2606; similar chromatogram in higher mz_2751; similar chromatogram in higher mz_2902; similar chromatogram in higher mz_1171	1	False	null	null	null	null	null	null	null	999	False	False	False	False		False	False	null	null	null	null	null	null	null	null	32.83	02_nist_plasma_02_p1-a2_1_7264	166.08502:347 167.08837:0 168.09173:0		226	345	91	128	34	206	171.675661087036	110.929168362651
971	1.902	166.08502	0.8893	192.5183	Unknown	[M+H]+	similar chromatogram in higher mz_1447; similar chromatogram in higher mz_2606; similar chromatogram in higher mz_2751; similar chromatogram in higher mz_2902; similar chromatogram in higher mz_1171	1	False	null	null	null	null	null	null	null	999	False	False	False	False		False	False	null	null	null	null	null	null	null	null	32.83	02_nist_plasma_02_p1-a2_1_7264	166.08713:377 167.09048:0 168.09384:0		158	203	100	318	82	165	170.798848470052	84.6535010121401
972	1.902	166.08502	1.017	220.1695	Unknown	[M+H]+	similar chromatogram in higher mz_1447; similar chromatogram in higher mz_2606; similar chromatogram in higher mz_2751; similar chromatogram in higher mz_2902; similar chromatogram in higher mz_1171	1	False	null	null	null	null	null	null	null	999	False	False	False	False		False	False	null	null	null	null	null	null	null	null	32.83	02_nist_plasma_02_p1-a2_1_7264	166.08713:269 167.09048:0 168.09384:0		164	240	102	306	179	261	208.758569081624	74.0935100630617
973	0.719	166.08511	-1	-1	Unknown	[M+H]+		1	True	null	null	null	null	null	null	null	999	False	False	False	False		False	False	null	null	null	null	null	null	null	null	78.55	02_nist_plasma_05_p1-a2_1_7267	166.08511:22038 167.08846:0 168.09182:0		46127	41881	43975	17613	55276	35160	40005.1572265625	12765.6792029205
974	0.719	166.08511	0.6241	135.094	Unknown	[M+H]+		1	True	null	null	null	null	null	null	null	999	False	False	False	False		False	False	null	null	null	null	null	null	null	null	78.55	02_nist_plasma_05_p1-a2_1_7267	166.08505:721 167.0884:0 168.09176:0		446	124	502	109	102	372	275.690185546875	184.65789531338
975	0.719	166.08511	0.6479	140.2667	Unknown	[M+H]+		1	True	null	null	null	null	null	null	null	999	False	False	False	False		False	False	null	null	null	null	null	null	null	null	78.55	02_nist_plasma_05_p1-a2_1_7267	166.0829:3521 167.08625:0 168.08961:0	42.03468:408 58.063:161 58.0642:156 69.04475:201 166.08493:458	3257	3179	3450	1263	4380	2211	2956.6675008138	1080.08214474745
976	8.739	167.03365	-1	-1	Unknown	[M+H]+		1	False	null	null	null	null	null	null	null	999	False	False	False	False		False	False	null	null	null	null	null	null	null	null	25.74	02_nist_plasma_04_p1-a2_1_7266	167.03365:8395 168.037:0 169.04036:0		22948	23871	24754	25032	24172	23034	23968.8199869792	861.773013364387
977	8.739	167.03365	1.0312	223.1481	Unknown	[M+H]+		1	False	null	null	null	null	null	null	null	999	False	False	False	False		False	False	null	null	null	null	null	null	null	null	25.74	02_nist_plasma_04_p1-a2_1_7266	167.03349:1860 168.03684:0 169.0402:0		2076	2287	1427	2451	2254	2166	2109.94626871745	357.526464588434
978	7.496	167.05403	-1	-1	Unknown	[M+H]+		0.5	False	null	null	null	null	null	null	null	999	False	False	False	False		False	False	null	null	null	null	null	null	null	null	3.83	02_nist_plasma_05_p1-a2_1_7267	167.05403:1472 168.05738:0 169.06074:0		2795	4019	4185	2464	4949	1565	3329.38783772786	1263.22062869355
979	7.496	167.05403	0.9107	197.0706	Unknown	[M+H]+		0.5	False	null	null	null	null	null	null	null	999	False	False	False	False		False	False	null	null	null	null	null	null	null	null	3.83	02_nist_plasma_05_p1-a2_1_7267	167.05403:575 168.05738:0 169.06074:0		66	174	167	78	281	87	141.999992370605	82.3485005893023
980	7.496	167.05403	0.9492	205.389	Unknown	[M+H]+		0.5	False	null	null	null	null	null	null	null	999	False	False	False	False		False	False	null	null	null	null	null	null	null	null	3.83	02_nist_plasma_05_p1-a2_1_7267	167.05605:215 168.0594:0 169.06276:0		49	46	65	73	37	12	47.1199056307475	21.7370140108534
981	2.769	167.05608	-1	-1	Unknown	[M+H]+		1	True	null	null	null	null	null	null	null	999	False	False	False	False		False	False	null	null	null	null	null	null	null	null	6.68	02_nist_plasma_06_p1-a2_1_7268	167.05608:2399 168.05943:0 169.06279:0		12640	7735	7924	11817	7061	12552	9954.92724609375	2640.03510527229
982	2.769	167.05608	0.5977	129.3454	Unknown	[M+H]+		1	True	null	null	null	null	null	null	null	999	False	False	False	False		False	False	null	null	null	null	null	null	null	null	6.68	02_nist_plasma_06_p1-a2_1_7268	167.05606:559 168.05941:0 169.06277:0		386	282	199	422	237	300	304.205357869466	85.5887246248199
983	2.769	167.05608	0.6175	133.6155	Unknown	[M+H]+		1	True	null	null	null	null	null	null	null	999	False	False	False	False		False	False	null	null	null	null	null	null	null	null	6.68	02_nist_plasma_06_p1-a2_1_7268	167.05589:591 168.05924:0 169.0626:0	55.02704:146 55.02821:95 82.03925:112 82.04068:425 97.07579:111 110.02965:220 110.0313:106 110.03296:106 110.03461:678 110.03627:551 110.03792:454 113.95017:98 124.04908:80 136.01128:65 167.05589:117 167.09261:105	354	665	632	549	387	696	546.977986653646	145.727349206652
984	2.769	167.05608	0.6377	137.988	Unknown	[M+H]+		1	True	null	null	null	null	null	null	null	999	False	False	False	False		False	False	null	null	null	null	null	null	null	null	6.68	02_nist_plasma_06_p1-a2_1_7268	167.05606:327 168.05941:0 169.06277:0		89	60	215	145	175	129	135.392230987549	56.3299714243156
985	6.456	167.07031	-1	-1	Unknown	[M+H]+		1	True	null	null	null	null	null	null	null	999	False	False	False	False		False	False	null	null	null	null	null	null	null	null	45.62	02_nist_plasma_03_p1-a2_1_7265	167.07031:15758 168.07366:0 169.07702:0		47173	50654	54504	47884	45730	54649	50098.9420572917	3820.30373471596
986	6.456	167.07031	0.6306	136.4576	Unknown	[M+H]+		1	True	null	null	null	null	null	null	null	999	False	False	False	False		False	False	null	null	null	null	null	null	null	null	45.62	02_nist_plasma_03_p1-a2_1_7265	167.07019:1915 168.07354:0 169.0769:0	51.02172:105 65.03667:727 65.03795:217 65.03922:116 65.04558:38 67.04899:115 67.05286:161 67.05415:321 77.03651:951 77.03789:3125 77.03927:404 77.04204:84 93.03185:363 93.03337:772 93.03489:191 94.04165:106 95.04615:346 95.04768:870 95.04922:1337 95.05076:291 121.02524:47 121.02697:1090 121.02871:765 121.03044:222 121.03218:210 121.03912:84	1978	2116	2140	1958	1651	2269	2018.49568684896	213.285012377348
987	6.456	167.07031	0.6679	144.5324	Unknown	[M+H]+		1	True	null	null	null	null	null	null	null	999	False	False	False	False		False	False	null	null	null	null	null	null	null	null	45.62	02_nist_plasma_03_p1-a2_1_7265	167.07019:2576 168.07354:0 169.0769:0	77.03651:111 93.02272:99 95.04922:238	2274	2350	2713	2242	2168	2577	2387.30232747396	212.336715597034
988	6.034	167.08463	-1	-1	Unknown	[M+H]+	similar chromatogram in higher mz_934; similar chromatogram in higher mz_1855; similar chromatogram in higher mz_1967; similar chromatogram in higher mz_2070; similar chromatogram in higher mz_2206; similar chromatogram in higher mz_2338; similar chromatogram in higher mz_326	1	True	null	null	null	null	null	null	null	999	False	False	False	False		False	False	null	null	null	null	null	null	null	null	26.94	02_nist_plasma_06_p1-a2_1_7268	167.08463:8978 168.08798:0 169.09134:0		29216	30320	28896	28708	29574	32220	29822.2298177083	1305.83933336065
989	6.034	167.08463	0.6097	131.9359	Unknown	[M+H]+	similar chromatogram in higher mz_934; similar chromatogram in higher mz_1855; similar chromatogram in higher mz_1967; similar chromatogram in higher mz_2070; similar chromatogram in higher mz_2206; similar chromatogram in higher mz_2338; similar chromatogram in higher mz_326	1	True	null	null	null	null	null	null	null	999	False	False	False	False		False	False	null	null	null	null	null	null	null	null	26.94	02_nist_plasma_06_p1-a2_1_7268	167.08446:2126 168.08781:0 169.09117:0	81.02101:164 128.05978:127 128.06157:245 128.06335:437 141.06979:217 150.04829:130 151.05267:108 152.05844:134 152.06039:842 152.06233:1532 152.06429:358 165.06618:129 165.06819:711 165.07022:385 165.07629:123 166.07683:315 166.07886:97 166.0809:56 167.08241:65 167.08446:144 167.0865:88	1928	2081	1904	1729	1902	2178	1953.40602620443	156.671314288858
990	6.034	167.08463	0.7834	169.5093	Unknown	[M+H]+	similar chromatogram in higher mz_934; similar chromatogram in higher mz_1855; similar chromatogram in higher mz_1967; similar chromatogram in higher mz_2070; similar chromatogram in higher mz_2206; similar chromatogram in higher mz_2338; similar chromatogram in higher mz_326	1	True	null	null	null	null	null	null	null	999	False	False	False	False		False	False	null	null	null	null	null	null	null	null	26.94	02_nist_plasma_06_p1-a2_1_7268	167.08446:496 168.08781:0 169.09117:0		416	489	402	474	547	496	470.590321858724	53.8193675284864
991	10.289	167.96446	-1	-1	Unknown	[M+H]+		0.833	False	null	null	null	null	null	null	null	999	False	False	False	False		False	False	null	null	null	null	null	null	null	null	4.37	02_nist_plasma_06_p1-a2_1_7268	167.96446:931 168.96781:0 169.97117:0		2479	2643	1807	2175	2869	4378	2725.37502034505	890.443936893863
992	10.289	167.96446	0.6094	131.8133	Unknown	[M+H]+		0.833	False	null	null	null	null	null	null	null	999	False	False	False	False		False	False	null	null	null	null	null	null	null	null	4.37	02_nist_plasma_06_p1-a2_1_7268	167.96445:250 168.9678:0 169.97116:0		108	27	26	20	120	97	66.3326600392659	46.5864416393758
993	10.289	167.96446	0.6175	133.5635	Unknown	[M+H]+		0.833	False	null	null	null	null	null	null	null	999	False	False	False	False		False	False	null	null	null	null	null	null	null	null	4.37	02_nist_plasma_06_p1-a2_1_7268	167.96443:173 168.96778:0 169.97114:0		71	11	68	13	36	41	39.8613357543945	25.9023549748247
994	10.289	167.96446	0.6357	137.4976	Unknown	[M+H]+		0.833	False	null	null	null	null	null	null	null	999	False	False	False	False		False	False	null	null	null	null	null	null	null	null	4.37	02_nist_plasma_06_p1-a2_1_7268	167.96635:216 168.9697:0 169.97306:0		82	36	81	70	47	81	66.0766798655192	20.0006471794259
995	3.595	168.09929	-1	-1	Unknown	[M+H]+	similar chromatogram in higher mz_550; similar chromatogram in higher mz_741; similar chromatogram in higher mz_1699	1	False	null	null	null	null	null	null	null	999	False	False	False	False		False	False	null	null	null	null	null	null	null	null	11.65	02_nist_plasma_02_p1-a2_1_7264	168.09929:1533 169.10264:0 170.106:0		4347	4903	5029	5407	4781	4647	4852.49723307292	358.884160406574
996	3.595	168.09929	0.8126	175.7576	Unknown	[M+H]+	similar chromatogram in higher mz_550; similar chromatogram in higher mz_741; similar chromatogram in higher mz_1699	1	False	null	null	null	null	null	null	null	999	False	False	False	False		False	False	null	null	null	null	null	null	null	null	11.65	02_nist_plasma_02_p1-a2_1_7264	168.10143:531 169.10478:0 170.10814:0		143	444	205	2309	2021	376	916.165423075358	977.762167016209
997	3.595	168.09929	0.8167	176.6543	Unknown	[M+H]+	similar chromatogram in higher mz_550; similar chromatogram in higher mz_741; similar chromatogram in higher mz_1699	1	False	null	null	null	null	null	null	null	999	False	False	False	False		False	False	null	null	null	null	null	null	null	null	11.65	02_nist_plasma_02_p1-a2_1_7264	168.10141:583 169.10476:0 170.10812:0		168	2396	132	439	434	2247	969.323598225911	1056.31944650963
998	0.74	168.10126	-1	-1	Unknown	[M+H]+	similar chromatogram in higher mz_2007; similar chromatogram in higher mz_2737	0.667	True	null	null	null	null	null	null	null	999	False	False	False	False		False	False	null	null	null	null	null	null	null	null	7.88	02_nist_plasma_01_p1-a2_1_7263	168.10126:2306 169.10461:0 170.10797:0		8458	7882	7256	7273	7191	7334	7565.58203125	504.428248309154
999	0.74	168.10126	0.6345	137.2348	Unknown	[M+H]+	similar chromatogram in higher mz_2007; similar chromatogram in higher mz_2737	0.667	True	null	null	null	null	null	null	null	999	False	False	False	False		False	False	null	null	null	null	null	null	null	null	7.88	02_nist_plasma_01_p1-a2_1_7263	168.10141:555 169.10476:0 170.10812:0	119.05024:186	299	250	458	255	217	158	273.025426228841	102.249232903861
1000	0.74	168.10126	0.6447	139.4541	Unknown	[M+H]+	similar chromatogram in higher mz_2007; similar chromatogram in higher mz_2737	0.667	True	null	null	null	null	null	null	null	999	False	False	False	False		False	False	null	null	null	null	null	null	null	null	7.88	02_nist_plasma_01_p1-a2_1_7263	168.10136:568 169.10471:0 170.10807:0		172	79	465	239	211	186	225.429421742757	129.529824985002
1001	0.806	169.0351	-1	-1	Unknown	[M+H]+		1	True	null	null	null	null	null	null	null	999	False	False	False	False		False	False	null	null	null	null	null	null	null	null	83.87	02_nist_plasma_02_p1-a2_1_7264	169.0351:18350 170.03845:0 171.04181:0		93906	110781	82996	70838	92813	93922	90875.8229166667	13282.0251888475
1002	0.806	169.0351	0.6085	131.5713	Unknown	[M+H]+		1	True	null	null	null	null	null	null	null	999	False	False	False	False		False	False	null	null	null	null	null	null	null	null	83.87	02_nist_plasma_02_p1-a2_1_7264	169.035:6732 170.03835:0 171.04171:0	43.02729:402 43.02936:175 53.0112:196 53.01235:180 55.0282:338 68.02369:58 69.00675:209 69.00806:553 69.99159:169 70.0391:696 70.04042:221 95.06151:100 96.01422:228 96.01577:213 96.01731:523 96.01886:1237 96.02041:825 98.03383:38 98.03539:382 124.01569:120 126.02962:289 136.06277:154 141.03793:124 141.03981:251 141.04169:239 141.04356:161 152.00784:82 152.0098:397 152.01173:90 152.01369:121 169.0…	6590	6020	5747	5208	5125	5604	5715.66007486979	543.573301062364
1003	0.806	169.0351	0.6296	136.1253	Unknown	[M+H]+		1	True	null	null	null	null	null	null	null	999	False	False	False	False		False	False	null	null	null	null	null	null	null	null	83.87	02_nist_plasma_02_p1-a2_1_7264	169.035:2099 170.03835:0 171.04171:0	43.02626:125 43.02729:34 43.02833:123 43.02936:108 53.0112:105 53.01235:241 56.01186:120 69.00675:87 69.00937:104 70.03646:129 70.0391:352 70.04042:528 90.90522:135 95.03537:114 96.01577:86 96.01886:218 96.02041:398 96.0235:155 96.47532:45 98.03383:83 124.01394:272 124.01569:58 126.02962:238 126.03139:120 141.03981:136 141.04169:298 141.04356:270 151.02357:88 151.02551:140 152.00786:114 152.0098:…	1753	1977	1708	1490	1722	1706	1725.90232340495	155.118945890318
1004	1.265	169.03519	-1	-1	Unknown	[M+H]+		1	True	null	null	null	null	null	null	null	999	False	False	False	False		False	False	null	null	null	null	null	null	null	null	657.65	02_nist_plasma_04_p1-a2_1_7266	169.03519:127430 170.03854:0 171.0419:0		451284	475165	496996	493294	482782	500836	483392.8125	18365.1780883177
1005	1.265	169.03519	0.6094	131.7536	Unknown	[M+H]+		1	True	null	null	null	null	null	null	null	999	False	False	False	False		False	False	null	null	null	null	null	null	null	null	657.65	02_nist_plasma_04_p1-a2_1_7266	169.035:26162 170.03835:0 171.04171:0	28.01613:86 43.02522:86 43.02626:278 43.02729:2436 43.02833:1616 44.00951:184 44.01056:260 44.0116:636 44.01265:291 53.01005:46 53.0112:673 53.01235:1170 53.0135:211 53.99529:110 53.99645:153 53.99761:155 55.02703:1223 55.0282:1330 55.02937:230 56.01186:123 56.3263:30 61.03868:78 68.02369:383 68.0263:137 69.00675:4058 69.00807:3090 69.00938:151 69.01069:192 69.98631:81 69.99027:95 69.99159:203 69…	28481	29813	31212	32960	30446	32383	30882.4619140625	1660.00364473184
1006	1.265	169.03519	0.6308	136.3801	Unknown	[M+H]+		1	True	null	null	null	null	null	null	null	999	False	False	False	False		False	False	null	null	null	null	null	null	null	null	657.65	02_nist_plasma_04_p1-a2_1_7266	169.035:8849 170.03835:0 171.04171:0	43.02522:108 43.02626:268 43.02729:531 43.02833:258 43.0304:88 44.01056:268 44.0116:103 44.01265:130 53.0112:234 53.01235:317 53.0135:299 53.55:46 55.02586:118 55.02703:215 55.0282:148 68.02239:188 68.02499:115 69.00544:86 69.00675:405 69.00807:497 69.99159:94 70.03646:168 70.03778:534 70.0391:1378 70.04042:144 70.04174:208 71.02327:139 71.0246:82 80.02321:86 83.02218:122 96.01732:583 96.01886:16…	7687	7883	8764	8217	9075	8664	8381.53743489583	541.356936648091
1007	2.72	169.09662	-1	-1	Unknown	[M+H]+		0.667	False	null	null	null	null	null	null	null	999	False	False	False	False		False	False	null	null	null	null	null	null	null	null	5.52	02_nist_plasma_02_p1-a2_1_7264	169.09662:1195 170.09997:0 171.10333:0		3332	4829	4724	4960	3534	4704	4347.01798502604	716.945271119509
1008	2.72	169.09662	0.6306	136.3401	Unknown	[M+H]+		0.667	False	null	null	null	null	null	null	null	999	False	False	False	False		False	False	null	null	null	null	null	null	null	null	5.52	02_nist_plasma_02_p1-a2_1_7264	169.09666:443 170.10001:0 171.10337:0		67	391	384	257	211	374	280.749895731608	128.436139056444
1009	0.687	169.98592	-1	-1	Unknown	[M+H]+		0.833	False	null	null	null	null	null	null	null	999	False	False	False	False		False	False	null	null	null	null	null	null	null	null	16.77	02_nist_plasma_04_p1-a2_1_7266	169.98592:2685 170.98927:0 171.99263:0		10115	6756	3915	8223	8909	7734	7608.74466959635	2132.57140498864
1010	0.687	169.98592	0.6562	141.8284	Unknown	[M+H]+		0.833	False	null	null	null	null	null	null	null	999	False	False	False	False		False	False	null	null	null	null	null	null	null	null	16.77	02_nist_plasma_04_p1-a2_1_7266	169.98389:512 170.98724:0 171.9906:0		148	3	82	104	191	70	99.6974865992864	65.2337462206486
1011	0.687	169.98592	0.7106	153.5661	Unknown	[M+H]+		0.833	False	null	null	null	null	null	null	null	999	False	False	False	False		False	False	null	null	null	null	null	null	null	null	16.77	02_nist_plasma_04_p1-a2_1_7266	169.98389:557 170.98724:0 171.9906:0		50	57	71	89	176	36	79.8191274007161	50.5107670928063
1012	0.687	169.98592	0.7576	163.7402	Unknown	[M+H]+		0.833	False	null	null	null	null	null	null	null	999	False	False	False	False		False	False	null	null	null	null	null	null	null	null	16.77	02_nist_plasma_04_p1-a2_1_7266	169.9837:791 170.98705:0 171.99041:0		284	67	175	99	193	75	148.802054087321	84.1007441408777
1013	0.687	169.98592	0.8094	174.9368	Unknown	[M+H]+		0.833	False	null	null	null	null	null	null	null	999	False	False	False	False		False	False	null	null	null	null	null	null	null	null	16.77	02_nist_plasma_04_p1-a2_1_7266	169.98389:384 170.98724:0 171.9906:0		7	4	17	121	96	131	62.722716887792	59.8662184980999
1014	0.687	169.98592	0.8225	177.7681	Unknown	[M+H]+		0.833	False	null	null	null	null	null	null	null	999	False	False	False	False		False	False	null	null	null	null	null	null	null	null	16.77	02_nist_plasma_04_p1-a2_1_7266	169.98389:361 170.98724:0 171.9906:0		40	95	110	145	47	119	92.7216606140137	41.2022927113737
1015	2.943	170.05998	-1	-1	Unknown	[M+H]+		1	True	null	null	null	null	null	null	null	999	False	False	False	False		False	False	null	null	null	null	null	null	null	null	254.66	02_nist_plasma_06_p1-a2_1_7268	170.05998:41464 171.06333:0 172.06669:0		136440	139244	136117	139748	135328	142470	138224.5078125	2735.24193770644
1016	2.943	170.05998	0.6146	132.8267	Unknown	[M+H]+		1	True	null	null	null	null	null	null	null	999	False	False	False	False		False	False	null	null	null	null	null	null	null	null	254.66	02_nist_plasma_06_p1-a2_1_7268	170.0598:11312 171.06315:0 172.06651:0	53.00202:129 61.00542:94 65.03667:248 77.0365:185 89.03671:389 89.0382:98 90.04411:169 102.04686:142 114.04447:113 114.04616:127 115.03362:47 115.04039:72 115.05054:40 115.05223:5383 115.05392:25024 115.05561:4110 116.04573:236 116.04743:219 116.04913:612 116.05082:584 116.44364:47 116.5594:43 118.06439:150 128.04729:140 140.04883:63 140.0507:238 140.05257:274 141.05293:77 141.05479:368 141.05669…	10959	11751	10996	11604	11256	11319	11314.2862955729	318.129195635945
1017	0.713	170.09077	-1	-1	Unknown	[M+H]+		0.667	True	null	null	null	null	null	null	null	999	False	False	False	False		False	False	null	null	null	null	null	null	null	null	9.32	02_nist_plasma_03_p1-a2_1_7265	170.09077:1874 171.09412:0 172.09748:0		5623	7426	5384	1234	4506	18847	7169.94291178385	6071.75620848112
1018	0.713	170.09077	0.6261	135.3008	Unknown	[M+H]+		0.667	True	null	null	null	null	null	null	null	999	False	False	False	False		False	False	null	null	null	null	null	null	null	null	9.32	02_nist_plasma_03_p1-a2_1_7265	170.0929:1235 171.09625:0 172.09961:0	68.04849:214 82.0522:138 95.05853:41 95.06161:138 96.06843:117 115.9677:106 124.08785:146	648	532	78	520	609	1000	564.505381266276	296.053728140304
1019	0.664	171.01971	-1	-1	Unknown	[M+H]+		0.667	False	null	null	null	null	null	null	null	999	False	False	False	False		False	False	null	null	null	null	null	null	null	null	21.23	02_nist_plasma_03_p1-a2_1_7265	171.01971:4195 172.02306:0 173.02642:0		18678	7299	13570	10578	5746	11479	11225.0013834635	4624.91982404053
1020	0.664	171.01971	0.7722	166.8214	Unknown	[M+H]+		0.667	False	null	null	null	null	null	null	null	999	False	False	False	False		False	False	null	null	null	null	null	null	null	null	21.23	02_nist_plasma_03_p1-a2_1_7265	171.02185:1602 172.0252:0 173.02856:0		1281	924	1077	661	473	1041	909.48014831543	295.249778070711
1021	0.736	171.08366	-1	-1	Unknown	[M+H]+		0.5	False	null	null	null	null	null	null	null	999	False	False	False	False		False	False	null	null	null	null	null	null	null	null	15.1	02_nist_plasma_03_p1-a2_1_7265	171.08366:2494 172.08701:0 173.09037:0		7498	5492	10051	7875	7674	8417	7834.45353190104	1475.12998119504
1022	0.736	171.08366	0.6242	134.8307	Unknown	[M+H]+		0.5	False	null	null	null	null	null	null	null	999	False	False	False	False		False	False	null	null	null	null	null	null	null	null	15.1	02_nist_plasma_03_p1-a2_1_7265	171.08163:357 172.08498:0 173.08834:0		87	76	133	256	123	147	136.788846333822	64.2840697443115
1023	0.736	171.08366	0.6632	143.2734	Unknown	[M+H]+		0.5	False	null	null	null	null	null	null	null	999	False	False	False	False		False	False	null	null	null	null	null	null	null	null	15.1	02_nist_plasma_03_p1-a2_1_7265	171.08163:196 172.08498:0 173.08834:0		28	34	100	129	114	44	74.9393310546875	44.667785831901
1024	0.736	171.08366	0.886	191.3999	Unknown	[M+H]+		0.5	False	null	null	null	null	null	null	null	999	False	False	False	False		False	False	null	null	null	null	null	null	null	null	15.1	02_nist_plasma_03_p1-a2_1_7265	171.08366:283 172.08701:0 173.09037:0		68	10	226	75	123	35	89.5647072792053	77.2663254461659
1025	0.736	172.13312	-1	-1	Unknown	[M+H]+		1	False	null	null	null	null	null	null	null	999	False	False	False	False		False	False	null	null	null	null	null	null	null	null	4.77	02_nist_plasma_01_p1-a2_1_7263	172.13312:1013 173.13647:0 174.13983:0		2851	2862	1773	3391	1799	2847	2587.30684407552	654.658663723324
1026	0.736	172.13312	0.6286	135.7329	Unknown	[M+H]+		1	False	null	null	null	null	null	null	null	999	False	False	False	False		False	False	null	null	null	null	null	null	null	null	4.77	02_nist_plasma_01_p1-a2_1_7263	172.13124:516 173.13459:0 174.13795:0		228	191	147	307	90	216	196.586170196533	74.1849220108657
1027	2.802	172.13329	-1	-1	Unknown	[M+H]+		0.667	True	null	null	null	null	null	null	null	999	False	False	False	False		False	False	null	null	null	null	null	null	null	null	7.02	02_nist_plasma_04_p1-a2_1_7266	172.13329:846 173.13664:0 174.14:0		2278	2319	1932	2568	1941	2101	2189.89666748047	246.67109327525
1028	2.802	172.13329	0.6535	141.1083	Unknown	[M+H]+		0.667	True	null	null	null	null	null	null	null	999	False	False	False	False		False	False	null	null	null	null	null	null	null	null	7.02	02_nist_plasma_04_p1-a2_1_7266	172.13329:316 173.13664:0 174.14:0	55.01656:110 55.01773:104 95.08621:124 137.09695:70	206	77	42	190	126	137	129.600624084473	63.2778593188329
1029	6.543	172.17056	-1	-1	Unknown	[M+H]+		0.5	False	null	null	null	null	null	null	null	999	False	False	False	False		False	False	null	null	null	null	null	null	null	null	6.04	02_nist_plasma_06_p1-a2_1_7268	172.17056:590 173.17391:0 174.17727:0		2175	2363	2363	1773	1619	1759	2008.66149902344	331.20933302649
1030	6.543	172.17056	0.7292	157.4557	Unknown	[M+H]+		0.5	False	null	null	null	null	null	null	null	999	False	False	False	False		False	False	null	null	null	null	null	null	null	null	6.04	02_nist_plasma_06_p1-a2_1_7268	172.16846:214 173.17181:0 174.17517:0		163	64	101	64	76	76	90.534189860026	37.8810060805392
1031	0.613	172.98058	-1	-1	Unknown	[M+H]+		1	False	null	null	null	null	null	null	null	999	False	False	False	False		False	False	null	null	null	null	null	null	null	null	13.07	02_nist_plasma_02_p1-a2_1_7264	172.98058:2609 173.98393:0 174.98729:0		8910	12510	8556	12453	12335	11625	11064.7478841146	1837.23598988275
1032	0.613	172.98058	0.7317	157.9447	Unknown	[M+H]+		1	False	null	null	null	null	null	null	null	999	False	False	False	False		False	False	null	null	null	null	null	null	null	null	13.07	02_nist_plasma_02_p1-a2_1_7264	172.97861:350 173.98196:0 174.98532:0		37	43	43	76	114	27	56.5639111200968	32.5728168186108
1033	0.613	172.98058	0.7594	163.9208	Unknown	[M+H]+		1	False	null	null	null	null	null	null	null	999	False	False	False	False		False	False	null	null	null	null	null	null	null	null	13.07	02_nist_plasma_02_p1-a2_1_7264	172.98058:1462 173.98393:0 174.98729:0		453	999	431	347	588	284	516.790944417318	257.690226286814
1034	0.613	172.98058	0.826	178.3016	Unknown	[M+H]+		1	False	null	null	null	null	null	null	null	999	False	False	False	False		False	False	null	null	null	null	null	null	null	null	13.07	02_nist_plasma_02_p1-a2_1_7264	172.97842:247 173.98177:0 174.98513:0		88	30	88	75	41	7	54.8445366223653	33.7951340587888
1035	10.309	172.98482	-1	-1	Unknown	[M+H]+		0.833	True	null	null	null	null	null	null	null	999	False	False	False	False		False	False	null	null	null	null	null	null	null	null	10.42	02_nist_plasma_03_p1-a2_1_7265	172.98482:3394 173.98817:0 174.99153:0		17102	19845	17417	14022	11137	17966	16248.1411132813	3132.70521434441
1036	10.309	172.98482	0.5621	121.3274	Unknown	[M+H]+		0.833	True	null	null	null	null	null	null	null	999	False	False	False	False		False	False	null	null	null	null	null	null	null	null	10.42	02_nist_plasma_03_p1-a2_1_7265	172.98482:156 173.98817:0 174.99153:0		30	19	91	51	36	44	45.1478865941366	25.318654601631
1037	10.309	172.98482	0.5808	125.3624	Unknown	[M+H]+		0.833	True	null	null	null	null	null	null	null	999	False	False	False	False		False	False	null	null	null	null	null	null	null	null	10.42	02_nist_plasma_03_p1-a2_1_7265	172.98891:177 173.99226:0 174.99562:0		75	68	129	28	63	50	68.9697586695353	33.8046897980188
1038	10.309	172.98482	0.5976	128.9901	Unknown	[M+H]+		0.833	True	null	null	null	null	null	null	null	999	False	False	False	False		False	False	null	null	null	null	null	null	null	null	10.42	02_nist_plasma_03_p1-a2_1_7265	172.98897:280 173.99232:0 174.99568:0		45	126	52	140	114	80	92.9570490519206	39.7343400209542
1039	10.309	172.98482	0.6188	133.5773	Unknown	[M+H]+		0.833	True	null	null	null	null	null	null	null	999	False	False	False	False		False	False	null	null	null	null	null	null	null	null	10.42	02_nist_plasma_03_p1-a2_1_7265	172.98891:1095 173.99226:0 174.99562:0		197	586	581	248	553	357	420.375086466471	175.943768853635
1040	10.309	172.98482	0.6335	136.7399	Unknown	[M+H]+		0.833	True	null	null	null	null	null	null	null	999	False	False	False	False		False	False	null	null	null	null	null	null	null	null	10.42	02_nist_plasma_03_p1-a2_1_7265	172.98891:1034 173.99226:0 174.99562:0	68.96226:95 69.95601:191 69.95865:81 70.9396:129 70.95554:80 70.95687:87 70.9582:126 72.93546:168 112.95571:98 112.96242:139 128.06165:98 140.97061:104	630	678	448	988	445	458	607.838022867839	211.922731195368
1041	10.309	172.98482	0.6595	142.365	Unknown	[M+H]+		0.833	True	null	null	null	null	null	null	null	999	False	False	False	False		False	False	null	null	null	null	null	null	null	null	10.42	02_nist_plasma_03_p1-a2_1_7265	172.98891:820 173.99226:0 174.99562:0		479	607	222	704	279	481	461.775512695313	185.227092837736
1042	10.309	172.98482	0.6768	146.0964	Unknown	[M+H]+		0.833	True	null	null	null	null	null	null	null	999	False	False	False	False		False	False	null	null	null	null	null	null	null	null	10.42	02_nist_plasma_03_p1-a2_1_7265	172.98897:664 173.99232:0 174.99568:0		386	173	359	275	198	102	248.796876271566	110.777762449397
1043	10.309	172.98482	0.6894	148.8104	Unknown	[M+H]+		0.833	True	null	null	null	null	null	null	null	999	False	False	False	False		False	False	null	null	null	null	null	null	null	null	10.42	02_nist_plasma_03_p1-a2_1_7265	172.98891:875 173.99226:0 174.99562:0		317	941	209	491	319	332	434.834815979004	263.902714956815
1044	0.852	173.0118	-1	-1	Unknown	[M+H]+		1	True	null	null	null	null	null	null	null	999	False	False	False	False		False	False	null	null	null	null	null	null	null	null	11.84	02_nist_plasma_06_p1-a2_1_7268	173.0118:4278 174.01515:0 175.01851:0		24506	27493	25067	23170	26151	26666	25508.7776692708	1572.14876018678
1045	0.852	173.0118	0.545	117.6332	Unknown	[M+H]+		1	True	null	null	null	null	null	null	null	999	False	False	False	False		False	False	null	null	null	null	null	null	null	null	11.84	02_nist_plasma_06_p1-a2_1_7268	173.01173:253 174.01508:0 175.01844:0		63	110	110	19	134	102	89.5265560150146	41.578653128799
1046	0.852	173.0118	0.7402	159.7802	Unknown	[M+H]+		1	True	null	null	null	null	null	null	null	999	False	False	False	False		False	False	null	null	null	null	null	null	null	null	11.84	02_nist_plasma_06_p1-a2_1_7268	173.01161:1477 174.01496:0 175.01832:0	82.99631:111	1441	1453	1562	1295	1533	1917	1533.62931315104	209.760900379183
1047	0.852	173.0118	0.8033	173.4022	Unknown	[M+H]+		1	True	null	null	null	null	null	null	null	999	False	False	False	False		False	False	null	null	null	null	null	null	null	null	11.84	02_nist_plasma_06_p1-a2_1_7268	173.0118:282 174.01515:0 175.01851:0		218	56	87	161	102	253	146.089811325073	78.1966434023016
1048	0.705	173.03027	-1	-1	Unknown	[M+H]+	similar chromatogram in higher mz_2115	0.667	False	null	null	null	null	null	null	null	999	False	False	False	False		False	False	null	null	null	null	null	null	null	null	5.77	02_nist_plasma_01_p1-a2_1_7263	173.03027:2114 174.03362:0 175.03698:0		8232	6321	5627	1375	7228	7615	6066.13474527995	2478.23207453871
1049	0.705	173.03027	0.6691	144.4281	Unknown	[M+H]+	similar chromatogram in higher mz_2115	0.667	False	null	null	null	null	null	null	null	999	False	False	False	False		False	False	null	null	null	null	null	null	null	null	5.77	02_nist_plasma_01_p1-a2_1_7263	173.03047:1003 174.03382:0 175.03718:0		128	524	253	401	682	273	376.613675435384	201.580638393943
1050	1.64	173.07817	-1	-1	Unknown	[M+H]+	similar chromatogram in higher mz_575; similar chromatogram in higher mz_304; similar chromatogram in higher mz_570; similar chromatogram in higher mz_1920	1	True	null	null	null	null	null	null	null	999	False	False	False	False		False	False	null	null	null	null	null	null	null	null	40.37	02_nist_plasma_04_p1-a2_1_7266	173.07817:12094 174.08152:0 175.08488:0		34992	36053	37312	42313	37952	34808	37238.392578125	2779.39074577371
1051	1.64	173.07817	0.6116	132.0078	Unknown	[M+H]+	similar chromatogram in higher mz_575; similar chromatogram in higher mz_304; similar chromatogram in higher mz_570; similar chromatogram in higher mz_1920	1	True	null	null	null	null	null	null	null	999	False	False	False	False		False	False	null	null	null	null	null	null	null	null	40.37	02_nist_plasma_04_p1-a2_1_7266	173.078:2914 174.08135:0 175.08471:0	70.95683:102 72.93542:65 72.93676:125 83.00781:111 114.94736:99	2790	2828	2904	3148	3149	2793	2935.11547851563	170.228229624663
1052	8.465	173.12991	-1	-1	Unknown	[M+H]+		0.667	True	null	null	null	null	null	null	null	999	False	False	False	False		False	False	null	null	null	null	null	null	null	null	11.59	02_nist_plasma_01_p1-a2_1_7263	173.12991:1142 174.13326:0 175.13662:0		3571	3710	3429	2934	2844	2636	3187.39489746094	439.017726384486
1053	8.465	173.12991	0.6316	136.3323	Unknown	[M+H]+		0.667	True	null	null	null	null	null	null	null	999	False	False	False	False		False	False	null	null	null	null	null	null	null	null	11.59	02_nist_plasma_01_p1-a2_1_7263	173.12991:212 174.13326:0 175.13662:0	91.05267:63	93	119	159	33	100	81	97.4389108022054	41.6510123527569
1054	8.465	173.12991	0.729	157.3405	Unknown	[M+H]+		0.667	True	null	null	null	null	null	null	null	999	False	False	False	False		False	False	null	null	null	null	null	null	null	null	11.59	02_nist_plasma_01_p1-a2_1_7263	173.13206:296 174.13541:0 175.13877:0		109	116	122	74	75	79	95.8368733723958	22.1936193292882
1055	8.465	173.12991	0.7392	159.5565	Unknown	[M+H]+		0.667	True	null	null	null	null	null	null	null	999	False	False	False	False		False	False	null	null	null	null	null	null	null	null	11.59	02_nist_plasma_01_p1-a2_1_7263	173.12991:244 174.13326:0 175.13662:0		124	112	99	103	95	63	99.298459370931	20.5856653589575
1056	10.101	173.16534	-1	-1	Unknown	[M+H]+	similar chromatogram in higher mz_1024; similar chromatogram in higher mz_1264; similar chromatogram in higher mz_1527; similar chromatogram in higher mz_1589; similar chromatogram in higher mz_1680	0.667	False	null	null	null	null	null	null	null	999	False	False	False	False		False	False	null	null	null	null	null	null	null	null	7.54	02_nist_plasma_05_p1-a2_1_7267	173.16534:608 174.16869:0 175.17205:0		2723	2168	2070	699	2891	1807	2059.63629150391	782.30614428677
1057	10.101	173.16534	0.6693	144.4564	Unknown	[M+H]+	similar chromatogram in higher mz_1024; similar chromatogram in higher mz_1264; similar chromatogram in higher mz_1527; similar chromatogram in higher mz_1589; similar chromatogram in higher mz_1680	0.667	False	null	null	null	null	null	null	null	999	False	False	False	False		False	False	null	null	null	null	null	null	null	null	7.54	02_nist_plasma_05_p1-a2_1_7267	173.16728:191 174.17063:0 175.17399:0		100	18	80	52	115	28	65.3347368240356	39.2455500633449
1058	0.531	173.96097	-1	-1	Unknown	[M+H]+		1	True	null	null	null	null	null	null	null	999	False	False	False	False		False	False	null	null	null	null	null	null	null	null	20.72	02_nist_plasma_01_p1-a2_1_7263	173.96097:10409 174.96432:0 175.96768:0		42419	37419	59464	72366	52528	49817	52335.6393229167	12484.1252427819
1059	0.531	173.96097	0.6251	134.87	Unknown	[M+H]+		1	True	null	null	null	null	null	null	null	999	False	False	False	False		False	False	null	null	null	null	null	null	null	null	20.72	02_nist_plasma_01_p1-a2_1_7263	173.96097:2232 174.96432:0 175.96768:0	43.01695:107 70.9555:68 70.95683:91 70.99004:63 71.95141:111 72.93676:733 96.93287:112 96.93442:30 113.94848:82 113.95016:147 113.96531:98 114.94735:39 116.92749:36 132.96046:52	2266	2068	2066	2417	2331	1970	2186.41473388672	176.472374578206
1060	0.531	173.96097	0.6436	138.8642	Unknown	[M+H]+		1	True	null	null	null	null	null	null	null	999	False	False	False	False		False	False	null	null	null	null	null	null	null	null	20.72	02_nist_plasma_01_p1-a2_1_7263	173.96097:2243 174.96432:0 175.96768:0	69.96124:267 70.95417:73 72.93541:118 72.93676:89	1197	1567	1156	716	1095	1083	1135.78916422526	272.369195484806
1061	0.531	173.96097	0.6644	143.3602	Unknown	[M+H]+		1	True	null	null	null	null	null	null	null	999	False	False	False	False		False	False	null	null	null	null	null	null	null	null	20.72	02_nist_plasma_01_p1-a2_1_7263	173.96097:3265 174.96432:0 175.96768:0	70.9555:117	2810	3485	2783	4780	3344	2443	3274.08850097656	832.349205577248
1062	2.497	173.96098	-1	-1	Unknown	[M+H]+		0.667	True	null	null	null	null	null	null	null	999	False	False	False	False		False	False	null	null	null	null	null	null	null	null	9.15	02_nist_plasma_01_p1-a2_1_7263	173.96098:13510 174.96433:0 175.96769:0		221433	99365	104564	85548	105074	169976	130993.502604167	53169.5509800357
1063	2.497	173.96098	0.637	137.4487	Unknown	[M+H]+		0.667	True	null	null	null	null	null	null	null	999	False	False	False	False		False	False	null	null	null	null	null	null	null	null	9.15	02_nist_plasma_01_p1-a2_1_7263	173.96098:4022 174.96433:0 175.96769:0	70.95683:88 70.95816:115 71.95142:109 72.93542:205 72.93677:390 97.93392:104 100.94096:102 113.95017:190 113.95185:106 114.94736:233 114.94905:237 131.95303:72 131.96391:106 132.9532:95 132.95866:93 142.95494:103	2930	1885	2722	2500	2794	2237	2511.30450439453	391.808957729947
1064	2.497	173.96098	0.6651	143.5051	Unknown	[M+H]+		0.667	True	null	null	null	null	null	null	null	999	False	False	False	False		False	False	null	null	null	null	null	null	null	null	9.15	02_nist_plasma_01_p1-a2_1_7263	173.96098:6119 174.96433:0 175.96769:0	69.96125:136 71.93804:52 71.93938:82 72.93677:110 96.93443:126 113.95017:353 116.92408:138 141.95724:124	8466	5652	7819	3891	8054	7176	6842.87768554688	1748.85326347849
1065	1	173.96106	-1	-1	Unknown	[M+H]+		1	True	null	null	null	null	null	null	null	999	False	False	False	False		False	False	null	null	null	null	null	null	null	null	8.45	02_nist_plasma_02_p1-a2_1_7264	173.96106:4861 174.96441:0 175.96777:0		52126	36238	50019	34317	27454	54796	42491.4921875	11251.2574262118
1066	1	173.96106	0.6281	135.524	Unknown	[M+H]+		1	True	null	null	null	null	null	null	null	999	False	False	False	False		False	False	null	null	null	null	null	null	null	null	8.45	02_nist_plasma_02_p1-a2_1_7264	173.96098:1126 174.96433:0 175.96769:0	55.9328:131 72.93542:331 72.93676:49 72.93811:35 72.93946:133 113.95016:58 113.95185:156	1235	863	367	1146	823	1193	937.914825439453	329.272347779518
1067	1	173.96106	0.6652	143.5413	Unknown	[M+H]+		1	True	null	null	null	null	null	null	null	999	False	False	False	False		False	False	null	null	null	null	null	null	null	null	8.45	02_nist_plasma_02_p1-a2_1_7264	173.96098:1972 174.96433:0 175.96769:0	72.93407:173	1646	2422	1564	2296	1597	1679	1867.63663736979	385.040798497703
1068	0.148	173.96117	-1	-1	Unknown	[M+H]+		1	True	null	null	null	null	null	null	null	999	False	False	False	False		False	False	null	null	null	null	null	null	null	null	11.04	02_nist_plasma_06_p1-a2_1_7268	173.96117:13077 174.96452:0 175.96788:0		79256	113149	90259	113864	113723	116572	104470.7578125	15705.7243579813
1069	0.148	173.96117	0.6251	134.87	Unknown	[M+H]+		1	True	null	null	null	null	null	null	null	999	False	False	False	False		False	False	null	null	null	null	null	null	null	null	11.04	02_nist_plasma_06_p1-a2_1_7268	173.96097:3261 174.96432:0 175.96768:0	70.9555:146 71.92867:54 71.94071:96 72.93541:559 72.93676:812 72.93811:97 73.93559:126 114.94735:117 114.94904:78 132.96046:108 149.96329:65	3103	2961	3015	2221	2727	3205	2871.7636311849	357.00377535064
1070	0.148	173.96117	0.6379	137.6304	Unknown	[M+H]+		1	True	null	null	null	null	null	null	null	999	False	False	False	False		False	False	null	null	null	null	null	null	null	null	11.04	02_nist_plasma_06_p1-a2_1_7268	173.96097:3246 174.96432:0 175.96768:0	54.93815:126 69.96124:121 69.96256:100 70.9555:325 71.93937:77 72.93407:86 72.93811:99 96.93287:168 113.95016:93 114.94904:98 131.96028:130 142.95869:107	2309	2697	2501	3493	2413	3283	2782.80635579427	490.704103383941
1071	0.148	173.96117	0.6646	143.3964	Unknown	[M+H]+		1	True	null	null	null	null	null	null	null	999	False	False	False	False		False	False	null	null	null	null	null	null	null	null	11.04	02_nist_plasma_06_p1-a2_1_7268	173.96097:4910 174.96432:0 175.96768:0	69.9586:92 70.9555:393 71.94071:101 72.93541:50 72.93676:157 87.98318:80 96.93442:232 113.95016:110 113.95184:69 113.95689:78	7232	6864	6779	4322	5495	6548	6206.61263020833	1094.09782907472
1072	1.206	173.96117	-1	-1	Unknown	[M+H]+		1	True	null	null	null	null	null	null	null	999	False	False	False	False		False	False	null	null	null	null	null	null	null	null	14.11	02_nist_plasma_05_p1-a2_1_7267	173.96117:8411 174.96452:0 175.96788:0		55348	55603	51857	48615	55866	54263	53592.107421875	2847.00347915265
1073	1.206	173.96117	0.6342	136.8311	Unknown	[M+H]+		1	True	null	null	null	null	null	null	null	999	False	False	False	False		False	False	null	null	null	null	null	null	null	null	14.11	02_nist_plasma_05_p1-a2_1_7267	173.96098:1678 174.96433:0 175.96769:0	70.06286:126 70.06418:146 70.95683:210 70.95816:71 71.92868:93 72.93542:688 72.93676:420 74.96033:83 113.96195:104 114.05626:104 114.94398:110 114.94567:154 114.94736:40 114.94905:63 114.95581:134 114.9592:197 114.96089:67 132.95683:79 132.95865:186 142.95683:106	1884	600	1297	1274	601	1310	1161.10342407227	490.6645575209
1074	1.206	173.96117	0.6641	143.2877	Unknown	[M+H]+		1	True	null	null	null	null	null	null	null	999	False	False	False	False		False	False	null	null	null	null	null	null	null	null	14.11	02_nist_plasma_05_p1-a2_1_7267	173.96098:2697 174.96433:0 175.96769:0	70.95417:141 72.93542:44 72.93676:143 113.95016:115	2926	3379	3326	3156	2674	2259	2953.15795898438	429.376044563761
1075	2.884	173.97139	-1	-1	Unknown	[M+H]+		0.833	True	null	null	null	null	null	null	null	999	False	False	False	False		False	False	null	null	null	null	null	null	null	null	8.47	02_nist_plasma_01_p1-a2_1_7263	173.97139:4561 174.97474:0 175.9781:0		17907	11966	11526	20913	17979	14170	15743.5268554688	3766.52979673709
1076	2.884	173.97139	0.6241	134.6514	Unknown	[M+H]+		0.833	True	null	null	null	null	null	null	null	999	False	False	False	False		False	False	null	null	null	null	null	null	null	null	8.47	02_nist_plasma_01_p1-a2_1_7263	173.95898:647 174.96233:0 175.96569:0	71.95145:57 72.93545:93 113.95359:162 114.94742:148 115.94896:110	437	595	639	416	432	570	514.697519938151	97.566277090054
1077	2.884	173.97139	0.6715	144.8806	Unknown	[M+H]+		0.833	True	null	null	null	null	null	null	null	999	False	False	False	False		False	False	null	null	null	null	null	null	null	null	8.47	02_nist_plasma_01_p1-a2_1_7263	173.97139:2996 174.97474:0 175.9781:0	56.96376:117 113.95185:92	2779	596	2330	2780	2382	721	1931.22255452474	1005.00188316854
1078	10.279	173.9839	-1	-1	Unknown	[M+H]+		1	True	null	null	null	null	null	null	null	999	False	False	False	False		False	False	null	null	null	null	null	null	null	null	14.64	02_nist_plasma_01_p1-a2_1_7263	173.9839:7583 174.98725:0 175.99061:0		46912	53447	50525	36844	44274	38247	45041.580078125	6605.69957165766
1079	10.279	173.9839	0.5716	123.3238	Unknown	[M+H]+		1	True	null	null	null	null	null	null	null	999	False	False	False	False		False	False	null	null	null	null	null	null	null	null	14.64	02_nist_plasma_01_p1-a2_1_7263	173.9839:290 174.98725:0 175.99061:0		114	83	61	143	30	173	100.550619761149	53.1488336738659
1080	10.279	173.9839	0.5869	126.6357	Unknown	[M+H]+		1	True	null	null	null	null	null	null	null	999	False	False	False	False		False	False	null	null	null	null	null	null	null	null	14.64	02_nist_plasma_01_p1-a2_1_7263	173.9839:407 174.98725:0 175.99061:0		157	153	220	134	55	132	141.754783630371	53.2016887712445
1081	10.279	173.9839	0.6251	134.8687	Unknown	[M+H]+		1	True	null	null	null	null	null	null	null	999	False	False	False	False		False	False	null	null	null	null	null	null	null	null	14.64	02_nist_plasma_01_p1-a2_1_7263	173.98402:620 174.98737:0 175.99073:0		162	521	469	521	420	274	394.417470296224	146.167767420205
1082	10.279	173.9839	0.6463	139.4437	Unknown	[M+H]+		1	True	null	null	null	null	null	null	null	999	False	False	False	False		False	False	null	null	null	null	null	null	null	null	14.64	02_nist_plasma_01_p1-a2_1_7263	173.98196:1484 174.98531:0 175.98867:0	69.96:472 70.95424:185 70.95557:678 71.93945:169 113.95028:227 113.96207:178 114.94748:213 141.95738:201	1076	1049	1278	1572	1664	1112	1291.96620686849	266.339853157424
1083	10.279	173.9839	0.6516	140.6043	Unknown	[M+H]+		1	True	null	null	null	null	null	null	null	999	False	False	False	False		False	False	null	null	null	null	null	null	null	null	14.64	02_nist_plasma_01_p1-a2_1_7263	173.9839:1369 174.98725:0 175.99061:0	54.93582:76 69.95994:538 70.95684:387 71.93939:185 113.95356:263 113.98387:316	830	1470	1208	507	479	432	821.007680257161	433.371433955595
1084	10.279	173.9839	0.6668	143.8659	Unknown	[M+H]+		1	True	null	null	null	null	null	null	null	999	False	False	False	False		False	False	null	null	null	null	null	null	null	null	14.64	02_nist_plasma_01_p1-a2_1_7263	173.98402:1435 174.98737:0 175.99073:0	56.96381:268 113.95195:319	789	411	1226	858	839	244	727.672233581543	350.977882075226
1085	10.279	173.9839	0.6921	149.3292	Unknown	[M+H]+		1	True	null	null	null	null	null	null	null	999	False	False	False	False		False	False	null	null	null	null	null	null	null	null	14.64	02_nist_plasma_01_p1-a2_1_7263	173.9839:1715 174.98725:0 175.99061:0		1272	1681	1873	1530	1706	375	1406.05548604329	544.086303579165
1086	0.76	174.01306	-1	-1	Unknown	[M+H]+		1	False	null	null	null	null	null	null	null	999	False	False	False	False		False	False	null	null	null	null	null	null	null	null	13.77	02_nist_plasma_02_p1-a2_1_7264	174.01306:4022 175.01641:0 176.01977:0		13565	20696	18028	14945	17557	17159	16991.5616861979	2493.01319660411
1087	0.76	174.01306	0.677	146.0726	Unknown	[M+H]+		1	False	null	null	null	null	null	null	null	999	False	False	False	False		False	False	null	null	null	null	null	null	null	null	13.77	02_nist_plasma_02_p1-a2_1_7264	174.01315:359 175.0165:0 176.01986:0		108	194	78	184	80	165	134.857663472493	52.3789704364852
1088	0.76	174.01306	0.7702	166.1881	Unknown	[M+H]+		1	False	null	null	null	null	null	null	null	999	False	False	False	False		False	False	null	null	null	null	null	null	null	null	13.77	02_nist_plasma_02_p1-a2_1_7264	174.01311:308 175.01646:0 176.01982:0		74	147	172	80	183	78	122.552449544271	50.4661812194152
1089	0.76	174.01306	0.7983	172.2508	Unknown	[M+H]+		1	False	null	null	null	null	null	null	null	999	False	False	False	False		False	False	null	null	null	null	null	null	null	null	13.77	02_nist_plasma_02_p1-a2_1_7264	174.01311:909 175.01646:0 176.01982:0		380	420	596	491	417	258	427.012329101563	112.701337363725
1090	0.76	174.01306	0.8507	183.5491	Unknown	[M+H]+		1	False	null	null	null	null	null	null	null	999	False	False	False	False		False	False	null	null	null	null	null	null	null	null	13.77	02_nist_plasma_02_p1-a2_1_7264	174.01318:825 175.01653:0 176.01989:0		481	299	435	477	612	606	484.935928344727	116.660194608751
1091	1.72	174.11087	-1	-1	Unknown	[M+H]+		0.667	False	null	null	null	null	null	null	null	999	False	False	False	False		False	False	null	null	null	null	null	null	null	null	6.21	02_nist_plasma_02_p1-a2_1_7264	174.11087:705 175.11422:0 176.11758:0		742	3167	2658	2288	3538	3170	2593.90393066406	1007.71143605951
1092	1.72	174.11087	0.827	178.4353	Unknown	[M+H]+		0.667	False	null	null	null	null	null	null	null	999	False	False	False	False		False	False	null	null	null	null	null	null	null	null	6.21	02_nist_plasma_02_p1-a2_1_7264	174.11513:344 175.11848:0 176.12184:0		89	183	170	152	187	208	164.775468190511	41.4048561336643
1093	0.749	174.11929	-1	-1	Unknown	[M+H]+		0.667	False	null	null	null	null	null	null	null	999	False	False	False	False		False	False	null	null	null	null	null	null	null	null	5.4	02_nist_plasma_06_p1-a2_1_7268	174.11929:525 175.12264:0 176.126:0		2018	1325	729	1773	1960	1973	1629.82768758138	510.324792045926
1094	0.749	174.11929	0.6306	136.0603	Unknown	[M+H]+		0.667	False	null	null	null	null	null	null	null	999	False	False	False	False		False	False	null	null	null	null	null	null	null	null	5.4	02_nist_plasma_06_p1-a2_1_7268	174.11929:396 175.12264:0 176.126:0		116	39	122	67	185	152	113.682662963867	53.4987830118019
[truncated: 12,761 more rows]
