# Supplementary material for: A mass spectrum-oriented computational method for ion mobility-resolved untargeted metabolomics
Source: Nat Commun. 2023 Mar 31;14:1813. doi: 10.1038/s41467-023-37539-0 (PMC10066191; doi:10.1038/s41467-023-37539-0)
Supplement: Supplementary file 5 — Supplementary Data 2 [file 41467_2023_37539_MOESM5_ESM.zip › 04_NIST_human_plasma_neg.txt]

																																				Class	1	1	1	1	1	1	NA	NA
																																				File type	Sample	Sample	Sample	Sample	Sample	Sample	NA	NA
																																				Injection order	1	2	3	4	5	6	NA	NA
																																				Batch ID	1	1	1	1	1	1	Average	Stdev
Alignment ID	Average Rt(min)	Average Mz	Average mobility	Average CCS	Metabolite name	Adduct type	Post curation result	Fill %	MS/MS assigned	Reference RT	Reference CCS	Reference m/z	Formula	Ontology	INCHIKEY	SMILES	Annotation tag (VS1.0)	RT matched	CCS matched	m/z matched	MS/MS matched	Comment	Manually modified for quantification	Manually modified for annotation	Isotope tracking parent ID	Isotope tracking weight number	Total score	RT similarity	CCS similarity	Dot product	Reverse dot product	Fragment presence %	S/N average	Spectrum reference file name	MS1 isotopic spectrum	MS/MS spectrum	02_nist_plasma_neg_01_p1-a2_1_7296	02_nist_plasma_neg_02_p1-a2_1_7297	02_nist_plasma_neg_03_p1-a2_1_7298	02_nist_plasma_neg_04_p1-a2_1_7299	02_nist_plasma_neg_05_p1-a2_1_7300	02_nist_plasma_neg_06_p1-a2_1_7301	1	1
0	3.177	20.03943	-1	-1	Unknown	[M-H]-		0.5	False	null	null	null	null	null	null	null	999	False	False	False	False		False	False	null	null	null	null	null	null	null	null	7.39	02_nist_plasma_neg_02_p1-a2_1_7297	20.03943:635 21.04278:0 22.04614:0		1956	2047	181	67	833	30	852.101580619812	936.917324886795
1	3.177	20.03943	0.9014	279.501	Unknown	[M-H]-		0.5	False	null	null	null	null	null	null	null	999	False	False	False	False		False	False	null	null	null	null	null	null	null	null	7.39	02_nist_plasma_neg_02_p1-a2_1_7297	20.06273:388 21.06608:0 22.06944:0		28	59	1	0.0532566010951996	92	0.0532566010951996	29.7176628013452	38.1603902374174
2	0.666	25.5482	-1	-1	Unknown	[M-H]-		0.667	False	null	null	null	null	null	null	null	999	False	False	False	False		False	False	null	null	null	null	null	null	null	null	6.45	02_nist_plasma_neg_04_p1-a2_1_7299	25.5482:704 26.55155:0 27.55491:0		1508	1602	1455	2132	1558	1301	1592.63051350911	284.110952565965
3	0.666	25.5482	0.8194	237.5926	Unknown	[M-H]-		0.667	False	null	null	null	null	null	null	null	999	False	False	False	False		False	False	null	null	null	null	null	null	null	null	6.45	02_nist_plasma_neg_04_p1-a2_1_7299	25.5482:172 26.55155:0 27.55491:0		9	0.907913398742676	23	41	29	0.907913398742676	17.0442171096802	16.7210802270923
4	0.666	25.5482	0.9135	264.8794	Unknown	[M-H]-		0.667	False	null	null	null	null	null	null	null	999	False	False	False	False		False	False	null	null	null	null	null	null	null	null	6.45	02_nist_plasma_neg_04_p1-a2_1_7299	25.5482:138 26.55155:0 27.55491:0		26	28	21	48	5	24	25.2849697271983	13.9763468595853
5	1.894	72.0094	-1	-1	Unknown	[M-H]-	similar chromatogram in higher mz_175; similar chromatogram in higher mz_1670; similar chromatogram in higher mz_2679; similar chromatogram in higher mz_1984	1	False	null	null	null	null	null	null	null	999	False	False	False	False		False	False	null	null	null	null	null	null	null	null	12.43	02_nist_plasma_neg_05_p1-a2_1_7300	72.0094:1216 73.01275:0 74.01611:0		6119	6391	7001	6616	7286	7499	6818.5673828125	534.484918780553
6	1.894	72.0094	0.6375	150.4585	Unknown	[M-H]-	similar chromatogram in higher mz_175; similar chromatogram in higher mz_1670; similar chromatogram in higher mz_2679; similar chromatogram in higher mz_1984	1	False	null	null	null	null	null	null	null	999	False	False	False	False		False	False	null	null	null	null	null	null	null	null	12.43	02_nist_plasma_neg_05_p1-a2_1_7300	72.0094:696 73.01275:0 74.01611:0		358	680	732	684	765	787	667.684397379557	157.659239555315
7	2.945	74.02477	-1	-1	Unknown	[M-H]-	similar chromatogram in higher mz_352; similar chromatogram in higher mz_1647; similar chromatogram in higher mz_59; similar chromatogram in higher mz_109; similar chromatogram in higher mz_157; similar chromatogram in higher mz_1547; similar chromatogram in higher mz_2821; similar chromatogram in higher mz_694; similar chromatogram in higher mz_430; similar chromatogram in higher mz_1284; simila…	1	False	null	null	null	null	null	null	null	999	False	False	False	False		False	False	null	null	null	null	null	null	null	null	22.67	02_nist_plasma_neg_02_p1-a2_1_7297	74.02477:2307 75.02812:0 76.03148:0		8303	8787	8483	8461	9507	8410	8658.423828125	445.760028828133
8	2.945	74.02477	0.6624	155.725	Unknown	[M-H]-	similar chromatogram in higher mz_352; similar chromatogram in higher mz_1647; similar chromatogram in higher mz_59; similar chromatogram in higher mz_109; similar chromatogram in higher mz_157; similar chromatogram in higher mz_1547; similar chromatogram in higher mz_2821; similar chromatogram in higher mz_694; similar chromatogram in higher mz_430; similar chromatogram in higher mz_1284; simila…	1	False	null	null	null	null	null	null	null	999	False	False	False	False		False	False	null	null	null	null	null	null	null	null	22.67	02_nist_plasma_neg_02_p1-a2_1_7297	74.02477:423 75.02812:0 76.03148:0		89	259	197	160	166	186	176.06843439738	55.4526324225117
9	2.945	74.02477	0.7027	165.2172	Unknown	[M-H]-	similar chromatogram in higher mz_352; similar chromatogram in higher mz_1647; similar chromatogram in higher mz_59; similar chromatogram in higher mz_109; similar chromatogram in higher mz_157; similar chromatogram in higher mz_1547; similar chromatogram in higher mz_2821; similar chromatogram in higher mz_694; similar chromatogram in higher mz_430; similar chromatogram in higher mz_1284; simila…	1	False	null	null	null	null	null	null	null	999	False	False	False	False		False	False	null	null	null	null	null	null	null	null	22.67	02_nist_plasma_neg_02_p1-a2_1_7297	74.02613:704 75.02948:0 76.03284:0		431	642	697	679	709	705	643.914616902669	107.14394166682
10	7.413	74.02477	-1	-1	Unknown	[M-H]-	similar chromatogram in higher mz_647; similar chromatogram in higher mz_1735	1	False	null	null	null	null	null	null	null	999	False	False	False	False		False	False	null	null	null	null	null	null	null	null	6.39	02_nist_plasma_neg_04_p1-a2_1_7299	74.02477:1015 75.02812:0 76.03148:0		4520	2247	5261	8353	1959	5373	4618.79490152995	2351.04656147375
11	7.413	74.02477	0.693	162.923	Unknown	[M-H]-	similar chromatogram in higher mz_647; similar chromatogram in higher mz_1735	1	False	null	null	null	null	null	null	null	999	False	False	False	False		False	False	null	null	null	null	null	null	null	null	6.39	02_nist_plasma_neg_04_p1-a2_1_7299	74.02476:1115 75.02811:0 76.03147:0		667	240	845	747	210	742	575.165776570638	277.171617015193
12	6.95	74.99099	-1	-1	Unknown	[M-H]-	similar chromatogram in higher mz_781; similar chromatogram in higher mz_24	0.5	False	null	null	null	null	null	null	null	999	False	False	False	False		False	False	null	null	null	null	null	null	null	null	4.25	02_nist_plasma_neg_04_p1-a2_1_7299	74.99099:443 75.99434:0 76.9977:0		1038	1384	1138	1406	1392	1013	1228.33879597982	186.334966761595
13	6.95	74.99099	0.8076	189.5288	Unknown	[M-H]-	similar chromatogram in higher mz_781; similar chromatogram in higher mz_24	0.5	False	null	null	null	null	null	null	null	999	False	False	False	False		False	False	null	null	null	null	null	null	null	null	4.25	02_nist_plasma_neg_04_p1-a2_1_7299	74.991:214 75.99435:0 76.99771:0		84	114	56	147	146	69	102.692193349202	39.0640884945383
14	8.146	75.01011	-1	-1	Unknown	[M-H]-	similar chromatogram in higher mz_455; similar chromatogram in higher mz_18; similar chromatogram in higher mz_1178; similar chromatogram in higher mz_1723; similar chromatogram in higher mz_49; similar chromatogram in higher mz_131; similar chromatogram in higher mz_1257	0.5	False	null	null	null	null	null	null	null	999	False	False	False	False		False	False	null	null	null	null	null	null	null	null	3.76	02_nist_plasma_neg_02_p1-a2_1_7297	75.01011:546 76.01346:0 77.01682:0		1293	2237	677	601	397	1890	1182.5283203125	753.120780757486
15	8.146	75.01011	0.9504	223.0382	Unknown	[M-H]-	similar chromatogram in higher mz_455; similar chromatogram in higher mz_18; similar chromatogram in higher mz_1178; similar chromatogram in higher mz_1723; similar chromatogram in higher mz_49; similar chromatogram in higher mz_131; similar chromatogram in higher mz_1257	0.5	False	null	null	null	null	null	null	null	999	False	False	False	False		False	False	null	null	null	null	null	null	null	null	3.76	02_nist_plasma_neg_02_p1-a2_1_7297	75.00738:188 76.01073:0 77.01409:0		55	54	5	0.519698572158814	0.519698572158814	58	28.586089849472	29.5084869105806
16	0.669	76.95608	-1	-1	Unknown	[M-H]-		0.833	False	null	null	null	null	null	null	null	999	False	False	False	False		False	False	null	null	null	null	null	null	null	null	15.19	02_nist_plasma_neg_05_p1-a2_1_7300	76.95608:1684 77.95943:0 78.96279:0		3779	6345	3475	6626	5284	4654	5027.34016927083	1301.05895438234
17	0.669	76.95608	0.6691	156.4958	Unknown	[M-H]-		0.833	False	null	null	null	null	null	null	null	999	False	False	False	False		False	False	null	null	null	null	null	null	null	null	15.19	02_nist_plasma_neg_05_p1-a2_1_7300	76.95608:192 77.95943:0 78.96279:0		23	18	24	49	5	71	31.6103977362315	23.9625796232001
18	0.669	76.95608	0.7526	176.0216	Unknown	[M-H]-		0.833	False	null	null	null	null	null	null	null	999	False	False	False	False		False	False	null	null	null	null	null	null	null	null	15.19	02_nist_plasma_neg_05_p1-a2_1_7300	76.95469:279 77.95804:0 78.9614:0		47	63	22	107	77	23	56.6092109680176	32.8005692271858
19	6.26	77.04046	-1	-1	Unknown	[M-H]-	similar chromatogram in higher mz_1273; similar chromatogram in higher mz_525; similar chromatogram in higher mz_1142; similar chromatogram in higher mz_85; similar chromatogram in higher mz_96; similar chromatogram in higher mz_778; similar chromatogram in higher mz_1764; similar chromatogram in higher mz_125	0.667	False	null	null	null	null	null	null	null	999	False	False	False	False		False	False	null	null	null	null	null	null	null	null	5.21	02_nist_plasma_neg_02_p1-a2_1_7297	77.04046:831 78.04381:0 79.04717:0		299	2540	1562	275	1203	1912	1298.51433817546	899.325357603222
20	6.26	77.04046	0.8003	187.1458	Unknown	[M-H]-	similar chromatogram in higher mz_1273; similar chromatogram in higher mz_525; similar chromatogram in higher mz_1142; similar chromatogram in higher mz_85; similar chromatogram in higher mz_96; similar chromatogram in higher mz_778; similar chromatogram in higher mz_1764; similar chromatogram in higher mz_125	0.667	False	null	null	null	null	null	null	null	999	False	False	False	False		False	False	null	null	null	null	null	null	null	null	5.21	02_nist_plasma_neg_02_p1-a2_1_7297	77.04046:306 78.04381:0 79.04717:0		1	264	108	0.0651675224304199	33	165	94.9650699297587	105.15308420558
21	0.673	78.95217	-1	-1	Unknown	[M-H]-		0.667	False	null	null	null	null	null	null	null	999	False	False	False	False		False	False	null	null	null	null	null	null	null	null	6.41	02_nist_plasma_neg_02_p1-a2_1_7297	78.95217:814 79.95552:0 80.95888:0		3581	2473	2629	1377	2284	2293	2439.40344238281	709.379946311187
22	0.673	78.95217	0.7993	186.31	Unknown	[M-H]-		0.667	False	null	null	null	null	null	null	null	999	False	False	False	False		False	False	null	null	null	null	null	null	null	null	6.41	02_nist_plasma_neg_02_p1-a2_1_7297	78.95077:156 79.95412:0 80.95748:0		28	31	3	12	50	29	25.3692359129588	16.3713331762211
23	0.673	78.95217	0.828	192.9935	Unknown	[M-H]-		0.667	False	null	null	null	null	null	null	null	999	False	False	False	False		False	False	null	null	null	null	null	null	null	null	6.41	02_nist_plasma_neg_02_p1-a2_1_7297	78.95218:172 79.95553:0 80.95889:0		34	26	40	7	8	64	30.058411359787	21.1873986974662
24	4.815	79.95839	-1	-1	Unknown	[M-H]-	similar chromatogram in higher mz_51; similar chromatogram in higher mz_276; similar chromatogram in higher mz_212; similar chromatogram in higher mz_268; similar chromatogram in higher mz_2540	1	False	null	null	null	null	null	null	null	999	False	False	False	False		False	False	null	null	null	null	null	null	null	null	43.96	02_nist_plasma_neg_02_p1-a2_1_7297	79.95839:6690 80.96174:0 81.9651:0		47828	49896	47086	46759	50915	46927	48235.0696614583	1750.31235742015
25	4.815	79.95839	0.6297	146.5367	Unknown	[M-H]-	similar chromatogram in higher mz_51; similar chromatogram in higher mz_276; similar chromatogram in higher mz_212; similar chromatogram in higher mz_268; similar chromatogram in higher mz_2540	1	False	null	null	null	null	null	null	null	999	False	False	False	False		False	False	null	null	null	null	null	null	null	null	43.96	02_nist_plasma_neg_02_p1-a2_1_7297	79.95698:3652 80.96033:0 81.96369:0		4665	4747	4540	4535	4962	4638	4681.21248372396	158.890833044102
26	4.313	79.95839	-1	-1	Unknown	[M-H]-		0.667	False	null	null	null	null	null	null	null	999	False	False	False	False		False	False	null	null	null	null	null	null	null	null	9.69	02_nist_plasma_neg_05_p1-a2_1_7300	79.95839:1528 80.96174:0 81.9651:0		10860	10449	10755	8641	12305	10396	10567.8458658854	1174.31687733885
27	4.313	79.95839	0.6668	155.1707	Unknown	[M-H]-		0.667	False	null	null	null	null	null	null	null	999	False	False	False	False		False	False	null	null	null	null	null	null	null	null	9.69	02_nist_plasma_neg_05_p1-a2_1_7300	79.95698:943 80.96033:0 81.96369:0		2220	861	2029	858	1014	897	1313.10571289063	633.694889579839
28	3.987	79.95839	-1	-1	Unknown	[M-H]-		1	True	null	null	null	null	null	null	null	999	False	False	False	False		False	False	null	null	null	null	null	null	null	null	9.29	02_nist_plasma_neg_05_p1-a2_1_7300	79.95839:1541 80.96174:0 81.9651:0		8829	8959	8209	9123	9761	8567	8907.81901041667	527.096882146744
29	3.987	79.95839	0.5924	137.8542	Unknown	[M-H]-		1	True	null	null	null	null	null	null	null	999	False	False	False	False		False	False	null	null	null	null	null	null	null	null	9.29	02_nist_plasma_neg_05_p1-a2_1_7300	79.95698:885 80.96033:0 81.96369:0	79.95557:85	738	749	702	744	858	701	748.696299235026	57.6649930674542
30	4.31	80.96531	-1	-1	Unknown	[M-H]-		1	False	null	null	null	null	null	null	null	999	False	False	False	False		False	False	null	null	null	null	null	null	null	null	21.92	02_nist_plasma_neg_01_p1-a2_1_7296	80.96531:1907 81.96866:0 82.97202:0		14369	12562	13328	13991	11560	13595	13234.1525065104	1025.03572529559
31	4.31	80.96531	0.6685	155.3048	Unknown	[M-H]-		1	False	null	null	null	null	null	null	null	999	False	False	False	False		False	False	null	null	null	null	null	null	null	null	21.92	02_nist_plasma_neg_01_p1-a2_1_7296	80.96531:1370 81.96866:0 82.97202:0		1235	1212	1200	1273	1171	1183	1212.37821451823	37.1976106993851
32	8.601	83.02534	-1	-1	Unknown	[M-H]-		0.667	False	null	null	null	null	null	null	null	999	False	False	False	False		False	False	null	null	null	null	null	null	null	null	16.02	02_nist_plasma_neg_06_p1-a2_1_7301	83.02534:5267 84.02869:0 85.03205:0		20521	33286	39835	34443	35202	44333	34603.470703125	8030.82383586865
33	8.601	83.02534	1.0951	253.597	Unknown	[M-H]-		0.667	False	null	null	null	null	null	null	null	999	False	False	False	False		False	False	null	null	null	null	null	null	null	null	16.02	02_nist_plasma_neg_06_p1-a2_1_7301	83.02534:516 84.02869:0 85.03205:0		24	108	251	161	133	217	149.082990328471	81.0090274474931
34	8.601	83.02534	1.2035	278.7134	Unknown	[M-H]-		0.667	False	null	null	null	null	null	null	null	999	False	False	False	False		False	False	null	null	null	null	null	null	null	null	16.02	02_nist_plasma_neg_06_p1-a2_1_7301	83.02534:488 84.02869:0 85.03205:0		244	349	273	530	352	185	322.086769104004	119.934086997188
35	8.601	83.02534	1.2549	290.6188	Unknown	[M-H]-		0.667	False	null	null	null	null	null	null	null	999	False	False	False	False		False	False	null	null	null	null	null	null	null	null	16.02	02_nist_plasma_neg_06_p1-a2_1_7301	83.02678:1159 84.03013:0 85.03349:0		423	1234	1055	1038	808	1083	940.215754191081	288.046928682152
36	9.6	83.02534	-1	-1	Unknown	[M-H]-		0.5	False	null	null	null	null	null	null	null	999	False	False	False	False		False	False	null	null	null	null	null	null	null	null	17.03	02_nist_plasma_neg_03_p1-a2_1_7298	83.02534:3664 84.02869:0 85.03205:0		23365	10883	22435	15239	15827	18866	17769.3118489583	4730.47418398511
37	9.6	83.02534	1.0036	232.4185	Unknown	[M-H]-		0.5	False	null	null	null	null	null	null	null	999	False	False	False	False		False	False	null	null	null	null	null	null	null	null	17.03	02_nist_plasma_neg_03_p1-a2_1_7298	83.02534:672 84.02869:0 85.03205:0		757	717	495	351	598	611	588.107538859049	148.920703632122
38	9.6	83.02534	1.0398	240.7986	Unknown	[M-H]-		0.5	False	null	null	null	null	null	null	null	999	False	False	False	False		False	False	null	null	null	null	null	null	null	null	17.03	02_nist_plasma_neg_03_p1-a2_1_7298	83.02534:399 84.02869:0 85.03205:0		376	239	210	90	233	408	259.363168080648	116.359384485596
39	9.6	83.02534	1.2089	279.9576	Unknown	[M-H]-		0.5	False	null	null	null	null	null	null	null	999	False	False	False	False		False	False	null	null	null	null	null	null	null	null	17.03	02_nist_plasma_neg_03_p1-a2_1_7298	83.02535:565 84.0287:0 85.03206:0		499	463	633	296	183	537	435.238395690918	166.035197104818
40	10.023	83.02534	-1	-1	Unknown	[M-H]-		0.667	False	null	null	null	null	null	null	null	999	False	False	False	False		False	False	null	null	null	null	null	null	null	null	10.4	02_nist_plasma_neg_01_p1-a2_1_7296	83.02534:2792 84.02869:0 85.03205:0		14358	29788	19557	12413	11363	9971	16241.7602539063	7427.45157360605
41	10.023	83.02534	1.0065	233.0824	Unknown	[M-H]-		0.667	False	null	null	null	null	null	null	null	999	False	False	False	False		False	False	null	null	null	null	null	null	null	null	10.4	02_nist_plasma_neg_01_p1-a2_1_7296	83.02534:233 84.02869:0 85.03205:0		98	126	151	121	121	95	118.770631154378	20.4755408695944
42	10.023	83.02534	1.0406	240.9881	Unknown	[M-H]-		0.667	False	null	null	null	null	null	null	null	999	False	False	False	False		False	False	null	null	null	null	null	null	null	null	10.4	02_nist_plasma_neg_01_p1-a2_1_7296	83.02534:550 84.02869:0 85.03205:0		453	467	604	373	404	298	433.274500528971	103.361783808811
43	10.023	83.02534	1.1736	271.7912	Unknown	[M-H]-		0.667	False	null	null	null	null	null	null	null	999	False	False	False	False		False	False	null	null	null	null	null	null	null	null	10.4	02_nist_plasma_neg_01_p1-a2_1_7296	83.02534:240 84.02869:0 85.03205:0		94	162	169	139	172	47	130.668252944946	50.1818636809395
44	10.023	83.02534	1.2081	279.7691	Unknown	[M-H]-		0.667	False	null	null	null	null	null	null	null	999	False	False	False	False		False	False	null	null	null	null	null	null	null	null	10.4	02_nist_plasma_neg_01_p1-a2_1_7296	83.02534:262 84.02869:0 85.03205:0		184	61	249	138	75	103	135.062313715617	71.2206333174685
45	9.768	83.02535	-1	-1	Unknown	[M-H]-		0.667	False	null	null	null	null	null	null	null	999	False	False	False	False		False	False	null	null	null	null	null	null	null	null	11.26	02_nist_plasma_neg_06_p1-a2_1_7301	83.02535:2447 84.0287:0 85.03206:0		11475	10897	11925	11811	10634	13499	11706.8658854167	1013.03442994673
46	9.768	83.02535	1.0038	232.4564	Unknown	[M-H]-		0.667	False	null	null	null	null	null	null	null	999	False	False	False	False		False	False	null	null	null	null	null	null	null	null	11.26	02_nist_plasma_neg_06_p1-a2_1_7301	83.02535:202 84.0287:0 85.03206:0		58	19	94	86	83	101	73.3971703847249	30.2236871637068
47	9.768	83.02535	1.039	240.6015	Unknown	[M-H]-		0.667	False	null	null	null	null	null	null	null	999	False	False	False	False		False	False	null	null	null	null	null	null	null	null	11.26	02_nist_plasma_neg_06_p1-a2_1_7301	83.02534:321 84.02869:0 85.03205:0		235	117	241	53	235	131	168.743244806925	79.2810998990234
48	9.768	83.02535	1.2102	280.2592	Unknown	[M-H]-		0.667	False	null	null	null	null	null	null	null	999	False	False	False	False		False	False	null	null	null	null	null	null	null	null	11.26	02_nist_plasma_neg_06_p1-a2_1_7301	83.02678:434 84.03013:0 85.03349:0		240	188	196	363	222	324	255.554791768392	71.7615470662126
49	7.957	89.02421	-1	-1	Unknown	[M-H]-	similar chromatogram in higher mz_1257; similar chromatogram in higher mz_1469; similar chromatogram in higher mz_49	1	False	null	null	null	null	null	null	null	999	False	False	False	False		False	False	null	null	null	null	null	null	null	null	17.75	02_nist_plasma_neg_06_p1-a2_1_7301	89.02421:8411 90.02756:0 91.03092:0		30015	30405	30338	32577	29071	35510	31319.2666015625	2353.77763584754
50	7.957	89.02421	1.0193	234.0372	Unknown	[M-H]-	similar chromatogram in higher mz_1257; similar chromatogram in higher mz_1469; similar chromatogram in higher mz_49	1	False	null	null	null	null	null	null	null	999	False	False	False	False		False	False	null	null	null	null	null	null	null	null	17.75	02_nist_plasma_neg_06_p1-a2_1_7301	89.02421:580 90.02756:0 91.03092:0		180	286	37	233	132	211	179.756328582764	86.9310415097107
51	7.957	89.02421	1.0385	238.4424	Unknown	[M-H]-	similar chromatogram in higher mz_1257; similar chromatogram in higher mz_1469; similar chromatogram in higher mz_49	1	False	null	null	null	null	null	null	null	999	False	False	False	False		False	False	null	null	null	null	null	null	null	null	17.75	02_nist_plasma_neg_06_p1-a2_1_7301	89.02421:1396 90.02756:0 91.03092:0		853	783	1570	1503	1664	1148	1253.47724405924	380.316177800905
52	7.957	89.02421	1.0866	249.4814	Unknown	[M-H]-	similar chromatogram in higher mz_1257; similar chromatogram in higher mz_1469; similar chromatogram in higher mz_49	1	False	null	null	null	null	null	null	null	999	False	False	False	False		False	False	null	null	null	null	null	null	null	null	17.75	02_nist_plasma_neg_06_p1-a2_1_7301	89.02421:821 90.02756:0 91.03092:0		912	850	1038	1119	926	1202	1007.81092325846	135.518048313034
53	7.499	89.02421	-1	-1	Unknown	[M-H]-		0.833	False	null	null	null	null	null	null	null	999	False	False	False	False		False	False	null	null	null	null	null	null	null	null	5.54	02_nist_plasma_neg_04_p1-a2_1_7299	89.02421:3078 90.02756:0 91.03092:0		21465	22839	22493	24448	12873	12429	19424.3474934896	5335.54541931605
54	7.499	89.02421	0.6494	149.115	Unknown	[M-H]-		0.833	False	null	null	null	null	null	null	null	999	False	False	False	False		False	False	null	null	null	null	null	null	null	null	5.54	02_nist_plasma_neg_04_p1-a2_1_7299	89.02421:239 90.02756:0 91.03092:0		148	52	94	59	166	83	100.355494181315	46.5815722038312
55	7.499	89.02421	0.9728	223.3591	Unknown	[M-H]-		0.833	False	null	null	null	null	null	null	null	999	False	False	False	False		False	False	null	null	null	null	null	null	null	null	5.54	02_nist_plasma_neg_04_p1-a2_1_7299	89.0242:187 90.02755:0 91.03091:0		49	79	50	56	67	39	56.6033153533936	14.1739405175766
56	7.499	89.02421	1.002	230.0583	Unknown	[M-H]-		0.833	False	null	null	null	null	null	null	null	999	False	False	False	False		False	False	null	null	null	null	null	null	null	null	5.54	02_nist_plasma_neg_04_p1-a2_1_7299	89.0242:1052 90.02755:0 91.03091:0		462	906	1060	564	963	848	800.422988891602	235.596018342873
57	7.499	89.02421	1.0252	235.3981	Unknown	[M-H]-		0.833	False	null	null	null	null	null	null	null	999	False	False	False	False		False	False	null	null	null	null	null	null	null	null	5.54	02_nist_plasma_neg_04_p1-a2_1_7299	89.02421:335 90.02756:0 91.03092:0		293	317	310	356	355	75	284.299482981364	105.370504166174
58	0.982	89.02421	-1	-1	Unknown	[M-H]-		0.833	False	null	null	null	null	null	null	null	999	False	False	False	False		False	False	null	null	null	null	null	null	null	null	6.18	02_nist_plasma_neg_05_p1-a2_1_7300	89.02421:2762 90.02756:0 91.03092:0		11239	14714	14706	12827	16690	16172	14391.4617513021	2051.24205882909
59	0.982	89.02421	0.6458	148.2782	Unknown	[M-H]-		0.833	False	null	null	null	null	null	null	null	999	False	False	False	False		False	False	null	null	null	null	null	null	null	null	6.18	02_nist_plasma_neg_05_p1-a2_1_7300	89.02421:1252 90.02756:0 91.03092:0		998	1499	939	1159	1221	1291	1184.63038126628	203.498129499751
60	0.982	89.02421	0.7036	161.5406	Unknown	[M-H]-		0.833	False	null	null	null	null	null	null	null	999	False	False	False	False		False	False	null	null	null	null	null	null	null	null	6.18	02_nist_plasma_neg_05_p1-a2_1_7300	89.02421:226 90.02756:0 91.03092:0		126	485	202	360	152	430	292.434729258219	152.589706852733
61	0.982	89.02421	0.7447	170.9885	Unknown	[M-H]-		0.833	False	null	null	null	null	null	null	null	999	False	False	False	False		False	False	null	null	null	null	null	null	null	null	6.18	02_nist_plasma_neg_05_p1-a2_1_7300	89.02422:353 90.02757:0 91.03093:0		197	441	258	352	329	304	313.427363077799	83.3716595824251
62	0.889	89.02421	-1	-1	Unknown	[M-H]-		0.833	False	null	null	null	null	null	null	null	999	False	False	False	False		False	False	null	null	null	null	null	null	null	null	5.49	02_nist_plasma_neg_02_p1-a2_1_7297	89.02421:2646 90.02756:0 91.03092:0		10325	12011	10967	12985	7220	7864	10228.707438151	2279.18088034576
63	0.889	89.02421	0.6465	148.4304	Unknown	[M-H]-		0.833	False	null	null	null	null	null	null	null	999	False	False	False	False		False	False	null	null	null	null	null	null	null	null	5.49	02_nist_plasma_neg_02_p1-a2_1_7297	89.02421:1383 90.02756:0 91.03092:0		1108	1386	1046	1246	1082	1190	1176.12359619141	126.172952682068
64	0.889	89.02421	0.7422	170.4196	Unknown	[M-H]-		0.833	False	null	null	null	null	null	null	null	999	False	False	False	False		False	False	null	null	null	null	null	null	null	null	5.49	02_nist_plasma_neg_02_p1-a2_1_7297	89.02421:350 90.02756:0 91.03092:0		128	335	191	255	107	218	205.653508504232	84.2906910909995
65	0.686	89.0257	-1	-1	Unknown	[M-H]-		0.667	False	null	null	null	null	null	null	null	999	False	False	False	False		False	False	null	null	null	null	null	null	null	null	2.89	02_nist_plasma_neg_01_p1-a2_1_7296	89.0257:1151 90.02905:0 91.03241:0		3193	2840	3293	2364	2781	3266	2956.08378092448	363.568018762405
66	0.686	89.0257	0.8474	194.5741	Unknown	[M-H]-		0.667	False	null	null	null	null	null	null	null	999	False	False	False	False		False	False	null	null	null	null	null	null	null	null	2.89	02_nist_plasma_neg_01_p1-a2_1_7296	89.0257:135 90.02905:0 91.03241:0		39	44	15	10	37	4	24.8170319398244	17.4310683028977
67	0.686	89.0257	0.9595	220.3082	Unknown	[M-H]-		0.667	False	null	null	null	null	null	null	null	999	False	False	False	False		False	False	null	null	null	null	null	null	null	null	2.89	02_nist_plasma_neg_01_p1-a2_1_7296	89.0257:149 90.02905:0 91.03241:0		39	16	8	14	21	34	22.0261106491089	12.2428427462139
68	8.321	91.02118	-1	-1	Unknown	[M-H]-	similar chromatogram in higher mz_453; similar chromatogram in higher mz_2420	1	False	null	null	null	null	null	null	null	999	False	False	False	False		False	False	null	null	null	null	null	null	null	null	10.54	02_nist_plasma_neg_04_p1-a2_1_7299	91.02118:1230 92.02453:0 93.02789:0		2658	2734	2715	3389	2985	3212	2948.83223470052	299.984054834583
69	8.321	91.02118	0.8072	184.8586	Unknown	[M-H]-	similar chromatogram in higher mz_453; similar chromatogram in higher mz_2420	1	False	null	null	null	null	null	null	null	999	False	False	False	False		False	False	null	null	null	null	null	null	null	null	10.54	02_nist_plasma_neg_04_p1-a2_1_7299	91.02269:523 92.02604:0 93.0294:0		193	179	254	205	327	315	245.551869710286	63.8158950712526
70	6.953	91.02268	-1	-1	Unknown	[M-H]-	similar chromatogram in higher mz_916; similar chromatogram in higher mz_781; similar chromatogram in higher mz_1399	1	False	null	null	null	null	null	null	null	999	False	False	False	False		False	False	null	null	null	null	null	null	null	null	29.49	02_nist_plasma_neg_03_p1-a2_1_7298	91.02268:2768 92.02603:0 93.02939:0		9767	9788	9848	10415	10256	10646	10119.9969075521	371.60555139888
71	6.953	91.02268	0.8049	184.3298	Unknown	[M-H]-	similar chromatogram in higher mz_916; similar chromatogram in higher mz_781; similar chromatogram in higher mz_1399	1	False	null	null	null	null	null	null	null	999	False	False	False	False		False	False	null	null	null	null	null	null	null	null	29.49	02_nist_plasma_neg_03_p1-a2_1_7298	91.02269:1141 92.02604:0 93.0294:0		980	1042	1068	1048	1031	1119	1048.22883097331	45.5752138022228
72	1.104	92.9278	-1	-1	Unknown	[M-H]-		1	False	null	null	null	null	null	null	null	999	False	False	False	False		False	False	null	null	null	null	null	null	null	null	14.87	02_nist_plasma_neg_03_p1-a2_1_7298	92.9278:3341 93.93115:0 94.93451:0		24792	21842	24500	22729	22431	24767	23509.9918619792	1323.61391198706
73	1.104	92.9278	0.633	144.6164	Unknown	[M-H]-		1	False	null	null	null	null	null	null	null	999	False	False	False	False		False	False	null	null	null	null	null	null	null	null	14.87	02_nist_plasma_neg_03_p1-a2_1_7298	92.92781:245 93.93116:0 94.93452:0		164	169	105	167	149	103	142.965936024984	30.8423158682695
74	1.104	92.9278	0.7062	161.3309	Unknown	[M-H]-		1	False	null	null	null	null	null	null	null	999	False	False	False	False		False	False	null	null	null	null	null	null	null	null	14.87	02_nist_plasma_neg_03_p1-a2_1_7298	92.92782:273 93.93117:0 94.93453:0		133	50	99	24	70	180	92.5461336771647	57.1687580080538
75	1.104	92.9278	0.7358	168.0891	Unknown	[M-H]-		1	False	null	null	null	null	null	null	null	999	False	False	False	False		False	False	null	null	null	null	null	null	null	null	14.87	02_nist_plasma_neg_03_p1-a2_1_7298	92.92781:349 93.93116:0 94.93452:0		127	195	98	63	207	234	153.833855311076	67.7947728604145
76	1.104	92.9278	0.763	174.3132	Unknown	[M-H]-		1	False	null	null	null	null	null	null	null	999	False	False	False	False		False	False	null	null	null	null	null	null	null	null	14.87	02_nist_plasma_neg_03_p1-a2_1_7298	92.92933:342 93.93268:0 94.93604:0		190	142	179	185	136	103	155.646868387858	34.4559659991077
77	1.104	92.9278	0.789	180.2497	Unknown	[M-H]-		1	False	null	null	null	null	null	null	null	999	False	False	False	False		False	False	null	null	null	null	null	null	null	null	14.87	02_nist_plasma_neg_03_p1-a2_1_7298	92.92933:271 93.93268:0 94.93604:0		106	74	125	126	60	131	103.500736236572	29.9582364334243
78	1.104	92.9278	0.815	186.1814	Unknown	[M-H]-		1	False	null	null	null	null	null	null	null	999	False	False	False	False		False	False	null	null	null	null	null	null	null	null	14.87	02_nist_plasma_neg_03_p1-a2_1_7298	92.92781:275 93.93116:0 94.93452:0		142	103	217	197	128	56	140.471470514933	59.5942859166704
79	1.104	92.9278	0.8298	189.5687	Unknown	[M-H]-		1	False	null	null	null	null	null	null	null	999	False	False	False	False		False	False	null	null	null	null	null	null	null	null	14.87	02_nist_plasma_neg_03_p1-a2_1_7298	92.92782:283 93.93117:0 94.93453:0		150	35	178	52	101	212	121.428801218669	70.5055390934725
80	1.104	92.9278	0.8557	195.4928	Unknown	[M-H]-		1	False	null	null	null	null	null	null	null	999	False	False	False	False		False	False	null	null	null	null	null	null	null	null	14.87	02_nist_plasma_neg_03_p1-a2_1_7298	92.92933:240 93.93268:0 94.93604:0		182	133	136	74	163	181	144.874619801839	40.5064516013342
81	1.104	92.9278	0.8782	200.6234	Unknown	[M-H]-		1	False	null	null	null	null	null	null	null	999	False	False	False	False		False	False	null	null	null	null	null	null	null	null	14.87	02_nist_plasma_neg_03_p1-a2_1_7298	92.9278:255 93.93115:0 94.93451:0		43	40	147	110	96	98	88.7815055847168	41.2278867438408
82	0.67	92.92782	-1	-1	Unknown	[M-H]-		1	True	null	null	null	null	null	null	null	999	False	False	False	False		False	False	null	null	null	null	null	null	null	null	408.45	02_nist_plasma_neg_06_p1-a2_1_7301	92.92782:90064 93.93117:0 94.93453:0		353520	375301	357865	345253	377615	358083	361272.895833333	12668.0618469315
83	0.67	92.92782	0.6359	145.26	Unknown	[M-H]-		1	True	null	null	null	null	null	null	null	999	False	False	False	False		False	False	null	null	null	null	null	null	null	null	408.45	02_nist_plasma_neg_06_p1-a2_1_7301	92.92781:4538 93.93116:0 94.93452:0	82.34008:43	4299	3599	3774	4442	4560	4798	4245.24324544271	466.056220681718
84	0.67	92.92782	0.6721	153.5455	Unknown	[M-H]-		1	True	null	null	null	null	null	null	null	999	False	False	False	False		False	False	null	null	null	null	null	null	null	null	408.45	02_nist_plasma_neg_06_p1-a2_1_7301	92.92781:2214 93.93116:0 94.93452:0		1349	953	662	899	841	1134	973.071472167969	239.703888690251
85	0.67	92.92782	0.6912	157.8927	Unknown	[M-H]-		1	True	null	null	null	null	null	null	null	999	False	False	False	False		False	False	null	null	null	null	null	null	null	null	408.45	02_nist_plasma_neg_06_p1-a2_1_7301	92.92781:3720 93.93116:0 94.93452:0	23.41747:36 34.48211:36 37.68909:36 37.88389:36 64.54485:36	2781	3100	6047	2651	4640	4865	4014.05513509115	1375.51872894668
86	0.67	92.92782	0.7102	162.2373	Unknown	[M-H]-		1	True	null	null	null	null	null	null	null	999	False	False	False	False		False	False	null	null	null	null	null	null	null	null	408.45	02_nist_plasma_neg_06_p1-a2_1_7301	92.92781:2553 93.93116:0 94.93452:0	33.91051:42 64.70709:42	1801	2545	2273	1031	1331	2024	1834.30576578776	571.491576751328
87	0.67	92.92782	0.7439	169.938	Unknown	[M-H]-		1	True	null	null	null	null	null	null	null	999	False	False	False	False		False	False	null	null	null	null	null	null	null	null	408.45	02_nist_plasma_neg_06_p1-a2_1_7301	92.92781:5169 93.93116:0 94.93452:0	20.46228:36 46.79776:36 88.71358:36 90.66805:36	5595	3214	3784	4570	1370	1451	3330.68625895182	1688.88589305341
88	0.67	92.92782	0.7682	175.4821	Unknown	[M-H]-		1	True	null	null	null	null	null	null	null	999	False	False	False	False		False	False	null	null	null	null	null	null	null	null	408.45	02_nist_plasma_neg_06_p1-a2_1_7301	92.92781:3225 93.93116:0 94.93452:0		2602	3579	1348	1295	2119	2171	2185.71211751302	850.321147563404
89	0.67	92.92782	0.7776	177.6308	Unknown	[M-H]-		1	True	null	null	null	null	null	null	null	999	False	False	False	False		False	False	null	null	null	null	null	null	null	null	408.45	02_nist_plasma_neg_06_p1-a2_1_7301	92.92781:3467 93.93116:0 94.93452:0	28.18115:43	2277	3715	3417	2568	3158	1862	2832.8237508138	713.828947939981
90	0.67	92.92782	0.7875	179.8918	Unknown	[M-H]-		1	True	null	null	null	null	null	null	null	999	False	False	False	False		False	False	null	null	null	null	null	null	null	null	408.45	02_nist_plasma_neg_06_p1-a2_1_7301	92.92933:3776 93.93268:0 94.93604:0	26.02214:36 35.98687:36 40.59746:36 85.76996:36 89.5486:36	1354	2550	773	1349	1002	1629	1442.74784342448	619.834399630907
91	0.67	92.92782	0.801	182.9807	Unknown	[M-H]-		1	True	null	null	null	null	null	null	null	999	False	False	False	False		False	False	null	null	null	null	null	null	null	null	408.45	02_nist_plasma_neg_06_p1-a2_1_7301	92.92781:2478 93.93116:0 94.93452:0	22.80808:44 37.79079:44 46.3287:44 64.88984:44	2286	2276	2191	1896	1177	1442	1878.15765380859	470.132836280781
92	0.67	92.92782	0.832	190.0577	Unknown	[M-H]-		1	True	null	null	null	null	null	null	null	999	False	False	False	False		False	False	null	null	null	null	null	null	null	null	408.45	02_nist_plasma_neg_06_p1-a2_1_7301	92.92782:1723 93.93117:0 94.93453:0		1332	871	731	917	1719	1454	1170.61688232422	388.528738071635
93	0.67	92.92782	0.8527	194.7973	Unknown	[M-H]-		1	True	null	null	null	null	null	null	null	999	False	False	False	False		False	False	null	null	null	null	null	null	null	null	408.45	02_nist_plasma_neg_06_p1-a2_1_7301	92.92781:1728 93.93116:0 94.93452:0		1197	769	650	1925	798	1194	1088.78369140625	469.413629941331
94	0.67	92.92782	0.8785	200.6984	Unknown	[M-H]-		1	True	null	null	null	null	null	null	null	999	False	False	False	False		False	False	null	null	null	null	null	null	null	null	408.45	02_nist_plasma_neg_06_p1-a2_1_7301	92.92933:1308 93.93268:0 94.93604:0		206	605	425	484	472	375	427.910606384277	133.282603351788
95	3.998	93.03422	-1	-1	Unknown	[M-H]-	similar chromatogram in higher mz_203	1	True	null	null	null	null	null	null	null	999	False	False	False	False		False	False	null	null	null	null	null	null	null	null	42.47	02_nist_plasma_neg_02_p1-a2_1_7297	93.03422:9416 94.03757:0 95.04093:0		60309	61794	60587	59379	60416	64602	61181.1184895833	1845.25248669292
96	3.998	93.03422	0.5899	134.7489	Unknown	[M-H]-	similar chromatogram in higher mz_203	1	True	null	null	null	null	null	null	null	999	False	False	False	False		False	False	null	null	null	null	null	null	null	null	42.47	02_nist_plasma_neg_02_p1-a2_1_7297	93.03423:4890 94.03758:0 95.04094:0	49.00838:121 93.03423:188 93.03575:72	5288	5297	5452	5434	5232	5313	5335.87638346354	87.2903119573574
97	4.47	93.03422	-1	-1	Unknown	[M-H]-	similar chromatogram in higher mz_915	1	True	null	null	null	null	null	null	null	999	False	False	False	False		False	False	null	null	null	null	null	null	null	null	12.23	02_nist_plasma_neg_04_p1-a2_1_7299	93.03422:3045 94.03757:0 95.04093:0		18804	20110	19818	19965	19039	21590	19887.6643880208	985.183266394075
98	4.47	93.03422	0.4842	110.6029	Unknown	[M-H]-	similar chromatogram in higher mz_915	1	True	null	null	null	null	null	null	null	999	False	False	False	False		False	False	null	null	null	null	null	null	null	null	12.23	02_nist_plasma_neg_04_p1-a2_1_7299	93.03423:792 94.03758:0 95.04094:0	41.0023:80 75.02377:79 93.03423:86 93.03575:179	682	774	585	720	846	852	742.926228841146	102.645430357038
99	4.47	93.03422	0.5345	122.0782	Unknown	[M-H]-	similar chromatogram in higher mz_915	1	True	null	null	null	null	null	null	null	999	False	False	False	False		False	False	null	null	null	null	null	null	null	null	12.23	02_nist_plasma_neg_04_p1-a2_1_7299	93.03423:1063 94.03758:0 95.04094:0	65.03979:45 93.03575:192	941	921	876	869	781	906	882.362050374349	56.7626972644229
100	1.271	93.03423	-1	-1	Unknown	[M-H]-		0.833	False	null	null	null	null	null	null	null	999	False	False	False	False		False	False	null	null	null	null	null	null	null	null	4.87	02_nist_plasma_neg_02_p1-a2_1_7297	93.03423:862 94.03758:0 95.04094:0		3417	4118	3685	2867	2692	1734	3085.26922607422	844.410376963287
101	1.271	93.03423	0.6604	150.8404	Unknown	[M-H]-		0.833	False	null	null	null	null	null	null	null	999	False	False	False	False		False	False	null	null	null	null	null	null	null	null	4.87	02_nist_plasma_neg_02_p1-a2_1_7297	93.03575:320 94.0391:0 95.04246:0		190	428	339	130	314	242	273.977264404297	108.077413085647
102	2.733	94.02989	-1	-1	Unknown	[M-H]-	similar chromatogram in higher mz_206	1	False	null	null	null	null	null	null	null	999	False	False	False	False		False	False	null	null	null	null	null	null	null	null	7.07	02_nist_plasma_neg_01_p1-a2_1_7296	94.02989:848 95.03324:0 96.0366:0		3999	4006	3959	2891	3482	1771	3351.34037272135	887.997108542661
103	2.733	94.02989	0.5813	132.6148	Unknown	[M-H]-	similar chromatogram in higher mz_206	1	False	null	null	null	null	null	null	null	999	False	False	False	False		False	False	null	null	null	null	null	null	null	null	7.07	02_nist_plasma_neg_01_p1-a2_1_7296	94.02989:452 95.03324:0 96.0366:0		430	418	359	345	275	303	354.755579630534	61.3504310310102
104	0.67	94.92484	-1	-1	Unknown	[M-H]-		1	True	null	null	null	null	null	null	null	999	False	False	False	False		False	False	null	null	null	null	null	null	null	null	405.01	02_nist_plasma_neg_01_p1-a2_1_7296	94.92484:58962 95.92819:0 96.93155:0		233486	240970	228955	237690	243975	240668	237624.286458333	5533.02175001149
105	0.67	94.92484	0.6141	139.957	Unknown	[M-H]-		1	True	null	null	null	null	null	null	null	999	False	False	False	False		False	False	null	null	null	null	null	null	null	null	405.01	02_nist_plasma_neg_01_p1-a2_1_7296	94.92638:627 95.92973:0 96.93309:0		203	219	272	373	280	201	257.933514912923	65.978283975939
106	0.67	94.92484	0.6357	144.8678	Unknown	[M-H]-		1	True	null	null	null	null	null	null	null	999	False	False	False	False		False	False	null	null	null	null	null	null	null	null	405.01	02_nist_plasma_neg_01_p1-a2_1_7296	94.92484:3234 95.92819:0 96.93155:0	33.62009:48 45.19288:48 69.1748:48 78.96058:48 84.79737:48 85.75244:48	2901	2475	1524	3111	2676	2670	2559.63002522786	552.307682601199
107	0.67	94.92484	0.6672	152.0392	Unknown	[M-H]-		1	True	null	null	null	null	null	null	null	999	False	False	False	False		False	False	null	null	null	null	null	null	null	null	405.01	02_nist_plasma_neg_01_p1-a2_1_7296	94.92484:1321 95.92819:0 96.93155:0		720	532	718	478	505	678	605.186681111654	112.046280105154
108	0.67	94.92484	0.6892	157.0552	Unknown	[M-H]-		1	True	null	null	null	null	null	null	null	999	False	False	False	False		False	False	null	null	null	null	null	null	null	null	405.01	02_nist_plasma_neg_01_p1-a2_1_7296	94.92484:2554 95.92819:0 96.93155:0	46.64581:43	2334	1387	1727	3102	2379	1534	2077.30257161458	648.391519460288
109	0.67	94.92484	0.7082	161.3893	Unknown	[M-H]-		1	True	null	null	null	null	null	null	null	999	False	False	False	False		False	False	null	null	null	null	null	null	null	null	405.01	02_nist_plasma_neg_01_p1-a2_1_7296	94.92484:2471 95.92819:0 96.93155:0		1724	2023	944	902	1428	1098	1353.19467163086	453.390318181331
110	0.67	94.92484	0.7401	168.6578	Unknown	[M-H]-		1	True	null	null	null	null	null	null	null	999	False	False	False	False		False	False	null	null	null	null	null	null	null	null	405.01	02_nist_plasma_neg_01_p1-a2_1_7296	94.92484:3264 95.92819:0 96.93155:0	27.33475:44 43.2596:44 57.22239:44 59.71898:44 70.49759:44 73.75508:44	2791	2695	4044	4490	4409	3640	3678.19417317708	785.156730698983
111	0.67	94.92484	0.7662	174.6027	Unknown	[M-H]-		1	True	null	null	null	null	null	null	null	999	False	False	False	False		False	False	null	null	null	null	null	null	null	null	405.01	02_nist_plasma_neg_01_p1-a2_1_7296	94.92484:2111 95.92819:0 96.93155:0		1023	1368	993	581	1572	1489	1171.03461710612	374.609279790034
112	0.67	94.92484	0.7787	177.4606	Unknown	[M-H]-		1	True	null	null	null	null	null	null	null	999	False	False	False	False		False	False	null	null	null	null	null	null	null	null	405.01	02_nist_plasma_neg_01_p1-a2_1_7296	94.92485:2444 95.9282:0 96.93156:0	31.69936:47 33.12191:47 35.28665:47 38.54272:47 43.40074:47 69.34537:47	1672	1705	2230	2182	2360	1779	1987.84773763021	302.799376572817
113	0.67	94.92484	0.7848	178.8516	Unknown	[M-H]-		1	True	null	null	null	null	null	null	null	999	False	False	False	False		False	False	null	null	null	null	null	null	null	null	405.01	02_nist_plasma_neg_01_p1-a2_1_7296	94.92638:2082 95.92973:0 96.93309:0		1002	1297	2230	1985	2360	721	1599.07319132487	684.719258881917
114	0.67	94.92484	0.8003	182.384	Unknown	[M-H]-		1	True	null	null	null	null	null	null	null	999	False	False	False	False		False	False	null	null	null	null	null	null	null	null	405.01	02_nist_plasma_neg_01_p1-a2_1_7296	94.92484:1658 95.92819:0 96.93155:0		1054	1222	2071	397	832	1313	1148.05138142904	557.939264073331
115	0.67	94.92484	0.8229	187.5296	Unknown	[M-H]-		1	True	null	null	null	null	null	null	null	999	False	False	False	False		False	False	null	null	null	null	null	null	null	null	405.01	02_nist_plasma_neg_01_p1-a2_1_7296	94.92484:1518 95.92819:0 96.93155:0		1240	770	693	592	422	732	741.574010213216	274.174079196838
116	0.67	94.92484	0.845	192.5589	Unknown	[M-H]-		1	True	null	null	null	null	null	null	null	999	False	False	False	False		False	False	null	null	null	null	null	null	null	null	405.01	02_nist_plasma_neg_01_p1-a2_1_7296	94.92484:1193 95.92819:0 96.93155:0		664	998	812	269	708	403	642.382247924805	267.152857082537
117	0.67	94.92484	0.8603	196.0473	Unknown	[M-H]-		1	True	null	null	null	null	null	null	null	999	False	False	False	False		False	False	null	null	null	null	null	null	null	null	405.01	02_nist_plasma_neg_01_p1-a2_1_7296	94.92485:997 95.9282:0 96.93156:0		410	261	400	643	137	484	389.167391459147	175.675200591476
118	1.106	94.92638	-1	-1	Unknown	[M-H]-		0.833	False	null	null	null	null	null	null	null	999	False	False	False	False		False	False	null	null	null	null	null	null	null	null	15.4	02_nist_plasma_neg_05_p1-a2_1_7300	94.92638:2375 95.92973:0 96.93309:0		16927	16306	13808	14747	17689	16547	16003.9331054688	1447.62916932836
119	1.106	94.92638	0.637	145.1697	Unknown	[M-H]-		0.833	False	null	null	null	null	null	null	null	999	False	False	False	False		False	False	null	null	null	null	null	null	null	null	15.4	02_nist_plasma_neg_05_p1-a2_1_7300	94.92484:168 95.92819:0 96.93155:0		164	159	112	111	152	118	136.098981221517	24.9256382686667
120	1.106	94.92638	0.6635	151.2088	Unknown	[M-H]-		0.833	False	null	null	null	null	null	null	null	999	False	False	False	False		False	False	null	null	null	null	null	null	null	null	15.4	02_nist_plasma_neg_05_p1-a2_1_7300	94.92485:118 95.9282:0 96.93156:0		34	37	10	12	19	52	27.2197291056315	16.5086902895284
121	1.106	94.92638	0.7318	166.7752	Unknown	[M-H]-		0.833	False	null	null	null	null	null	null	null	999	False	False	False	False		False	False	null	null	null	null	null	null	null	null	15.4	02_nist_plasma_neg_05_p1-a2_1_7300	94.92485:224 95.9282:0 96.93156:0		23	51	64	17	198	118	78.5837939580282	68.8124516203837
122	1.106	94.92638	0.7581	172.7588	Unknown	[M-H]-		0.833	False	null	null	null	null	null	null	null	999	False	False	False	False		False	False	null	null	null	null	null	null	null	null	15.4	02_nist_plasma_neg_05_p1-a2_1_7300	94.92484:194 95.92819:0 96.93155:0		92	82	37	39	46	127	70.4108931223551	36.2185801299116
123	1.106	94.92638	0.798	181.8576	Unknown	[M-H]-		0.833	False	null	null	null	null	null	null	null	999	False	False	False	False		False	False	null	null	null	null	null	null	null	null	15.4	02_nist_plasma_neg_05_p1-a2_1_7300	94.92484:199 95.92819:0 96.93155:0		35	170	56	43	124	109	89.877971013387	53.5468665881631
124	1.106	94.92638	0.8757	199.5713	Unknown	[M-H]-		0.833	False	null	null	null	null	null	null	null	999	False	False	False	False		False	False	null	null	null	null	null	null	null	null	15.4	02_nist_plasma_neg_05_p1-a2_1_7300	94.92484:151 95.92819:0 96.93155:0		92	68	21	19	68	97	60.8547903696696	33.9057278574037
125	1.255	96.02014	-1	-1	Unknown	[M-H]-	similar chromatogram in higher mz_80	1	True	null	null	null	null	null	null	null	999	False	False	False	False		False	False	null	null	null	null	null	null	null	null	20.67	02_nist_plasma_neg_06_p1-a2_1_7301	96.02014:1687 97.02349:0 98.02685:0		10377	10580	11817	9986	9257	10728	10457.556640625	849.248683066213
126	1.255	96.02014	0.5894	134.1498	Unknown	[M-H]-	similar chromatogram in higher mz_80	1	True	null	null	null	null	null	null	null	999	False	False	False	False		False	False	null	null	null	null	null	null	null	null	20.67	02_nist_plasma_neg_06_p1-a2_1_7301	96.02013:614 97.02348:0 98.02684:0	41.99864:61	631	587	570	437	263	446	488.712926228841	135.612874574739
127	0.67	96.92292	-1	-1	Unknown	[M-H]-		1	False	null	null	null	null	null	null	null	999	False	False	False	False		False	False	null	null	null	null	null	null	null	null	38.21	02_nist_plasma_neg_04_p1-a2_1_7299	96.92292:10461 97.92627:0 98.92963:0		37556	40968	38435	41616	28419	36029	37170.4541015625	4771.05981753827
128	0.67	96.92292	0.6387	145.2053	Unknown	[M-H]-		1	False	null	null	null	null	null	null	null	999	False	False	False	False		False	False	null	null	null	null	null	null	null	null	38.21	02_nist_plasma_neg_04_p1-a2_1_7299	96.92292:720 97.92627:0 98.92963:0		213	316	641	405	433	194	366.863418579102	165.452285513562
129	0.67	96.92292	0.6746	153.3752	Unknown	[M-H]-		1	False	null	null	null	null	null	null	null	999	False	False	False	False		False	False	null	null	null	null	null	null	null	null	38.21	02_nist_plasma_neg_04_p1-a2_1_7299	96.92292:447 97.92627:0 98.92963:0		71	194	249	134	109	117	145.731239318848	64.5520624231239
130	0.67	96.92292	0.6908	157.062	Unknown	[M-H]-		1	False	null	null	null	null	null	null	null	999	False	False	False	False		False	False	null	null	null	null	null	null	null	null	38.21	02_nist_plasma_neg_04_p1-a2_1_7299	96.92292:690 97.92627:0 98.92963:0		175	167	461	303	181	484	295.339706420898	146.295899097318
131	0.67	96.92292	0.7061	160.5438	Unknown	[M-H]-		1	False	null	null	null	null	null	null	null	999	False	False	False	False		False	False	null	null	null	null	null	null	null	null	38.21	02_nist_plasma_neg_04_p1-a2_1_7299	96.92292:798 97.92627:0 98.92963:0		266	329	90	315	144	41	197.646213531494	122.128947199431
132	0.67	96.92292	0.7246	164.7304	Unknown	[M-H]-		1	False	null	null	null	null	null	null	null	999	False	False	False	False		False	False	null	null	null	null	null	null	null	null	38.21	02_nist_plasma_neg_04_p1-a2_1_7299	96.92292:563 97.92627:0 98.92963:0		82	143	132	264	176	194	165.079889933268	61.876862059402
133	0.67	96.92292	0.7421	168.7118	Unknown	[M-H]-		1	False	null	null	null	null	null	null	null	999	False	False	False	False		False	False	null	null	null	null	null	null	null	null	38.21	02_nist_plasma_neg_04_p1-a2_1_7299	96.92292:836 97.92627:0 98.92963:0		444	473	224	388	597	292	403.10319519043	133.240030172
134	0.67	96.92292	0.7665	174.2672	Unknown	[M-H]-		1	False	null	null	null	null	null	null	null	999	False	False	False	False		False	False	null	null	null	null	null	null	null	null	38.21	02_nist_plasma_neg_04_p1-a2_1_7299	96.92292:597 97.92627:0 98.92963:0		351	172	437	190	277	194	269.897379557292	105.926840990666
135	0.67	96.92292	0.782	177.7934	Unknown	[M-H]-		1	False	null	null	null	null	null	null	null	999	False	False	False	False		False	False	null	null	null	null	null	null	null	null	38.21	02_nist_plasma_neg_04_p1-a2_1_7299	96.92137:661 97.92472:0 98.92808:0		375	376	167	165	182	441	284.406890869141	126.21574904504
136	0.67	96.92292	0.8105	184.2788	Unknown	[M-H]-		1	False	null	null	null	null	null	null	null	999	False	False	False	False		False	False	null	null	null	null	null	null	null	null	38.21	02_nist_plasma_neg_04_p1-a2_1_7299	96.92138:608 97.92473:0 98.92809:0		162	210	129	129	108	224	160.423006693522	47.4313522205165
137	0.67	96.92292	0.8273	188.0999	Unknown	[M-H]-		1	False	null	null	null	null	null	null	null	999	False	False	False	False		False	False	null	null	null	null	null	null	null	null	38.21	02_nist_plasma_neg_04_p1-a2_1_7299	96.92137:417 97.92472:0 98.92808:0		154	182	41	135	139	179	138.182015736898	51.6357537989737
138	0.67	96.92292	0.8501	193.2664	Unknown	[M-H]-		1	False	null	null	null	null	null	null	null	999	False	False	False	False		False	False	null	null	null	null	null	null	null	null	38.21	02_nist_plasma_neg_04_p1-a2_1_7299	96.92292:290 97.92627:0 98.92963:0		98	86	83	204	121	42	105.754364013672	54.499590579674
139	9.601	96.96017	-1	-1	Unknown	[M-H]-		1	True	null	null	null	null	null	null	null	999	False	False	False	False		False	False	null	null	null	null	null	null	null	null	18.46	02_nist_plasma_neg_03_p1-a2_1_7298	96.96017:6397 97.96352:0 98.96688:0		49323	44648	32165	34521	39152	44746	40759.3089192708	6628.96110243221
140	9.601	96.96017	0.6393	145.3497	Unknown	[M-H]-		1	True	null	null	null	null	null	null	null	999	False	False	False	False		False	False	null	null	null	null	null	null	null	null	18.46	02_nist_plasma_neg_03_p1-a2_1_7298	96.96017:4852 97.96352:0 98.96688:0	79.96121:83	5502	5191	5276	5170	5586	5238	5327.06388346354	173.820769069038
141	8.518	96.96018	-1	-1	Unknown	[M-H]-		0.667	True	null	null	null	null	null	null	null	999	False	False	False	False		False	False	null	null	null	null	null	null	null	null	23.37	02_nist_plasma_neg_06_p1-a2_1_7301	96.96018:12120 97.96353:0 98.96689:0		65706	72556	57560	51108	56188	59602	60453.3463541667	7598.58570036628
142	8.518	96.96018	0.5532	125.774	Unknown	[M-H]-		0.667	True	null	null	null	null	null	null	null	999	False	False	False	False		False	False	null	null	null	null	null	null	null	null	23.37	02_nist_plasma_neg_06_p1-a2_1_7301	96.95862:1624 97.96197:0 98.96533:0	31.7251:76 48.34071:76 79.95839:1776	1041	730	886	193	506	732	681.316174825033	298.167180153877
143	8.518	96.96018	0.61	138.6794	Unknown	[M-H]-		0.667	True	null	null	null	null	null	null	null	999	False	False	False	False		False	False	null	null	null	null	null	null	null	null	23.37	02_nist_plasma_neg_06_p1-a2_1_7301	96.96017:1400 97.96352:0 98.96688:0	32.15278:35 46.16037:35 54.92156:35 90.24968:35	581	923	674	1448	4904	946	1579.62337239583	1656.49872929553
144	8.518	96.96018	0.6382	145.086	Unknown	[M-H]-		0.667	True	null	null	null	null	null	null	null	999	False	False	False	False		False	False	null	null	null	null	null	null	null	null	23.37	02_nist_plasma_neg_06_p1-a2_1_7301	96.95862:6653 97.96197:0 98.96533:0	22.787:68 46.34051:68 96.96173:848	4043	8060	6749	13114	10479	7745	8365.25907389323	3123.92247422717
145	10.068	96.96018	-1	-1	Unknown	[M-H]-		1	True	null	null	null	null	null	null	null	999	False	False	False	False		False	False	null	null	null	null	null	null	null	null	18.83	02_nist_plasma_neg_04_p1-a2_1_7299	96.96018:6049 97.96353:0 98.96689:0		65922	45142	65397	65865	25456	64591	55395.4996744792	16772.0620354667
146	10.068	96.96018	0.6102	138.7171	Unknown	[M-H]-		1	True	null	null	null	null	null	null	null	999	False	False	False	False		False	False	null	null	null	null	null	null	null	null	18.83	02_nist_plasma_neg_04_p1-a2_1_7299	96.96017:811 97.96352:0 98.96688:0		697	653	720	617	594	640	653.49457804362	47.9216639490679
147	10.068	96.96018	0.639	145.2744	Unknown	[M-H]-		1	True	null	null	null	null	null	null	null	999	False	False	False	False		False	False	null	null	null	null	null	null	null	null	18.83	02_nist_plasma_neg_04_p1-a2_1_7299	96.96017:3766 97.96352:0 98.96688:0	79.95557:80 79.95698:104 79.9598:69 96.96017:95 96.96173:172	4302	2616	4378	4135	3532	4178	3856.86730957031	677.480373682564
148	2.946	96.96018	-1	-1	Unknown	[M-H]-		1	False	null	null	null	null	null	null	null	999	False	False	False	False		False	False	null	null	null	null	null	null	null	null	5.3	02_nist_plasma_neg_04_p1-a2_1_7299	96.96018:2284 97.96353:0 98.96689:0		19783	8897	14021	17287	14025	13008	14503.5174153646	3735.03343401796
149	2.946	96.96018	0.6287	142.9385	Unknown	[M-H]-		1	False	null	null	null	null	null	null	null	999	False	False	False	False		False	False	null	null	null	null	null	null	null	null	5.3	02_nist_plasma_neg_04_p1-a2_1_7299	96.96018:201 97.96353:0 98.96689:0		170	108	46	238	145	82	131.395956039429	68.48380263949
150	2.946	96.96018	0.7921	180.0731	Unknown	[M-H]-		1	False	null	null	null	null	null	null	null	999	False	False	False	False		False	False	null	null	null	null	null	null	null	null	5.3	02_nist_plasma_neg_04_p1-a2_1_7299	96.96018:574 97.96353:0 98.96689:0		622	489	597	596	516	576	565.855117797852	52.2099198781745
151	1.901	96.96173	-1	-1	Unknown	[M-H]-	similar chromatogram in higher mz_126; similar chromatogram in higher mz_175; similar chromatogram in higher mz_773; similar chromatogram in higher mz_975	1	False	null	null	null	null	null	null	null	999	False	False	False	False		False	False	null	null	null	null	null	null	null	null	4.28	02_nist_plasma_neg_05_p1-a2_1_7300	96.96173:1754 97.96508:0 98.96844:0		6281	7426	12133	11501	14331	10071	10290.6515299479	3017.0200729056
152	1.901	96.96173	0.6248	142.0339	Unknown	[M-H]-	similar chromatogram in higher mz_126; similar chromatogram in higher mz_175; similar chromatogram in higher mz_773; similar chromatogram in higher mz_975	1	False	null	null	null	null	null	null	null	999	False	False	False	False		False	False	null	null	null	null	null	null	null	null	4.28	02_nist_plasma_neg_05_p1-a2_1_7300	96.96019:161 97.96354:0 98.9669:0		36	84	53	37	92	106	67.9421227773031	29.9449546329219
153	1.901	96.96173	0.7744	176.0602	Unknown	[M-H]-	similar chromatogram in higher mz_126; similar chromatogram in higher mz_175; similar chromatogram in higher mz_773; similar chromatogram in higher mz_975	1	False	null	null	null	null	null	null	null	999	False	False	False	False		False	False	null	null	null	null	null	null	null	null	4.28	02_nist_plasma_neg_05_p1-a2_1_7300	96.96018:876 97.96353:0 98.96689:0		831	632	749	736	834	375	692.868647257487	172.362406939776
154	1.252	97.00521	-1	-1	Unknown	[M-H]-		1	False	null	null	null	null	null	null	null	999	False	False	False	False		False	False	null	null	null	null	null	null	null	null	7.57	02_nist_plasma_neg_02_p1-a2_1_7297	97.00521:785 98.00856:0 99.01192:0		4541	4568	4271	4057	4729	4071	4372.82385253906	280.789453954969
155	1.252	97.00521	0.5719	130.0187	Unknown	[M-H]-		1	False	null	null	null	null	null	null	null	999	False	False	False	False		False	False	null	null	null	null	null	null	null	null	7.57	02_nist_plasma_neg_02_p1-a2_1_7297	97.00521:264 98.00856:0 99.01192:0		100	159	155	98	171	176	143.259198506673	35.1621367482914
156	1.252	97.00521	0.5899	134.1091	Unknown	[M-H]-		1	False	null	null	null	null	null	null	null	999	False	False	False	False		False	False	null	null	null	null	null	null	null	null	7.57	02_nist_plasma_neg_02_p1-a2_1_7297	97.00521:445 98.00856:0 99.01192:0		242	251	270	236	169	224	232.156514485677	34.5715650250233
157	8.519	99.92597	-1	-1	Unknown	[M-H]-		0.833	True	null	null	null	null	null	null	null	999	False	False	False	False		False	False	null	null	null	null	null	null	null	null	97.79	02_nist_plasma_neg_06_p1-a2_1_7301	99.92597:22710 100.92932:0 101.93268:0		125692	68035	114463	120935	117021	117107	110542.204427083	21188.6101976578
158	8.519	99.92597	0.4654	105.4528	Unknown	[M-H]-		0.833	True	null	null	null	null	null	null	null	999	False	False	False	False		False	False	null	null	null	null	null	null	null	null	97.79	02_nist_plasma_neg_06_p1-a2_1_7301	99.92597:11916 100.92932:0 101.93268:0	50.47723:68 56.89132:68 83.93429:576 99.92597:2060	13722	6345	12011	21079	19335	15730	14703.7177734375	5314.7369215943
159	8.442	99.92597	-1	-1	Unknown	[M-H]-		0.667	True	null	null	null	null	null	null	null	999	False	False	False	False		False	False	null	null	null	null	null	null	null	null	87.58	02_nist_plasma_neg_04_p1-a2_1_7299	99.92597:19694 100.92932:0 101.93268:0		91496	89691	93063	98998	80244	96311	91633.7565104167	6506.47958620096
160	8.442	99.92597	0.4672	105.868	Unknown	[M-H]-		0.667	True	null	null	null	null	null	null	null	999	False	False	False	False		False	False	null	null	null	null	null	null	null	null	87.58	02_nist_plasma_neg_04_p1-a2_1_7299	99.92597:14309 100.92932:0 101.93268:0	83.92996:543 83.9314:786 83.93285:382 99.92597:203 99.92754:84 99.92912:161	14433	16327	12378	20942	18079	19573	16955.3811848958	3216.15982385135
161	6.475	99.92597	-1	-1	Unknown	[M-H]-		0.667	True	null	null	null	null	null	null	null	999	False	False	False	False		False	False	null	null	null	null	null	null	null	null	14.65	02_nist_plasma_neg_02_p1-a2_1_7297	99.92597:5163 100.92932:0 101.93268:0		30165	34270	35319	30073	34223	29757	32301.2054036458	2556.36878235483
162	6.475	99.92597	0.4659	105.5661	Unknown	[M-H]-		0.667	True	null	null	null	null	null	null	null	999	False	False	False	False		False	False	null	null	null	null	null	null	null	null	14.65	02_nist_plasma_neg_02_p1-a2_1_7297	99.92597:2816 100.92932:0 101.93268:0	83.92996:98 83.93285:115 99.92597:137 99.92754:217	1500	2220	1502	3165	2046	3342	2295.78204345703	797.553768423949
163	6.475	99.92597	0.4794	108.6227	Unknown	[M-H]-		0.667	True	null	null	null	null	null	null	null	999	False	False	False	False		False	False	null	null	null	null	null	null	null	null	14.65	02_nist_plasma_neg_02_p1-a2_1_7297	99.92597:2942 100.92932:0 101.93268:0	83.9314:1364 99.92754:325	2958	2516	1813	1842	2789	2306	2370.40924072266	476.64641023881
164	10.13	99.92597	-1	-1	Unknown	[M-H]-		1	True	null	null	null	null	null	null	null	999	False	False	False	False		False	False	null	null	null	null	null	null	null	null	26.19	02_nist_plasma_neg_06_p1-a2_1_7301	99.92597:4746 100.92932:0 101.93268:0		22539	20416	21339	31472	23886	21836	23581.4596354167	4038.17895383416
165	10.13	99.92597	0.4764	107.9435	Unknown	[M-H]-		1	True	null	null	null	null	null	null	null	999	False	False	False	False		False	False	null	null	null	null	null	null	null	null	26.19	02_nist_plasma_neg_06_p1-a2_1_7301	99.92596:1990 100.92931:0 101.93267:0	83.92996:222 83.9314:164 83.93285:148 83.93429:122 99.92281:116 99.92439:374 99.92596:227 99.92754:265 99.92912:35	3032	3009	2246	2978	3274	1384	2653.91471354167	712.255755097801
166	8.194	100.934	-1	-1	Unknown	[M-H]-		0.5	True	null	null	null	null	null	null	null	999	False	False	False	False		False	False	null	null	null	null	null	null	null	null	22.67	02_nist_plasma_neg_01_p1-a2_1_7296	100.934:5296 101.93735:0 102.94071:0		33695	7264	29030	19224	26091	7297	20433.3883463542	11218.0757479348
167	8.194	100.934	0.4661	105.4883	Unknown	[M-H]-		0.5	True	null	null	null	null	null	null	null	999	False	False	False	False		False	False	null	null	null	null	null	null	null	null	22.67	02_nist_plasma_neg_01_p1-a2_1_7296	100.934:2349 101.93735:0 102.94071:0	42.08144:395 42.61907:395 57.45997:395	950	440	817	684	579	181	608.553815205892	274.723181316347
168	8.194	100.934	0.5723	129.5406	Unknown	[M-H]-		0.5	True	null	null	null	null	null	null	null	999	False	False	False	False		False	False	null	null	null	null	null	null	null	null	22.67	02_nist_plasma_neg_01_p1-a2_1_7296	100.934:1571 101.93735:0 102.94071:0		539	18	219	104	361	82	220.420694669088	197.595835036301
169	0.667	100.99895	-1	-1	Unknown	[M-H]-		0.833	False	null	null	null	null	null	null	null	999	False	False	False	False		False	False	null	null	null	null	null	null	null	null	10.28	02_nist_plasma_neg_03_p1-a2_1_7298	100.99895:2104 102.0023:0 103.00566:0		6179	4880	5540	3485	4182	5144	4901.74198404948	961.710348597311
170	0.667	100.99895	0.766	173.3649	Unknown	[M-H]-		0.833	False	null	null	null	null	null	null	null	999	False	False	False	False		False	False	null	null	null	null	null	null	null	null	10.28	02_nist_plasma_neg_03_p1-a2_1_7298	100.99737:200 102.00072:0 103.00408:0		42	52	31	50	82	71	54.6932884852091	18.6272763283073
171	0.667	100.99895	0.8071	182.6598	Unknown	[M-H]-		0.833	False	null	null	null	null	null	null	null	999	False	False	False	False		False	False	null	null	null	null	null	null	null	null	10.28	02_nist_plasma_neg_03_p1-a2_1_7298	100.99896:262 102.00231:0 103.00567:0		40	55	55	54	51	112	61.092077255249	25.5548688177529
172	10.356	102.97643	-1	-1	Unknown	[M-H]-		0.833	False	null	null	null	null	null	null	null	999	False	False	False	False		False	False	null	null	null	null	null	null	null	null	14.67	02_nist_plasma_neg_01_p1-a2_1_7296	102.97643:5506 103.97978:0 104.98314:0		87654	40411	19365	44540	36626	34417	43835.2884114583	23116.1754611158
173	10.356	102.97643	0.7729	174.5684	Unknown	[M-H]-		0.833	False	null	null	null	null	null	null	null	999	False	False	False	False		False	False	null	null	null	null	null	null	null	null	14.67	02_nist_plasma_neg_01_p1-a2_1_7296	102.97643:354 103.97978:0 104.98314:0		121	143	158	97	159	132	134.982723236084	23.4958821503394
174	10.356	102.97643	0.7944	179.4114	Unknown	[M-H]-		0.833	False	null	null	null	null	null	null	null	999	False	False	False	False		False	False	null	null	null	null	null	null	null	null	14.67	02_nist_plasma_neg_01_p1-a2_1_7296	102.97643:293 103.97978:0 104.98314:0		208	206	184	185	248	164	199.260467529297	28.9880775077154
175	10.356	102.97643	0.8102	182.9859	Unknown	[M-H]-		0.833	False	null	null	null	null	null	null	null	999	False	False	False	False		False	False	null	null	null	null	null	null	null	null	14.67	02_nist_plasma_neg_01_p1-a2_1_7296	102.97643:471 103.97978:0 104.98314:0		264	350	243	194	211	187	241.561645507813	60.9408505608378
176	10.356	102.97643	0.8283	187.0793	Unknown	[M-H]-		0.833	False	null	null	null	null	null	null	null	999	False	False	False	False		False	False	null	null	null	null	null	null	null	null	14.67	02_nist_plasma_neg_01_p1-a2_1_7296	102.97643:527 103.97978:0 104.98314:0		388	440	417	170	561	229	367.433176676432	144.097723044546
177	10.356	102.97643	0.8558	193.2896	Unknown	[M-H]-		0.833	False	null	null	null	null	null	null	null	999	False	False	False	False		False	False	null	null	null	null	null	null	null	null	14.67	02_nist_plasma_neg_01_p1-a2_1_7296	102.97643:475 103.97978:0 104.98314:0		406	492	312	192	283	202	314.391527811686	117.247107823418
178	10.356	102.97643	0.8777	198.2316	Unknown	[M-H]-		0.833	False	null	null	null	null	null	null	null	999	False	False	False	False		False	False	null	null	null	null	null	null	null	null	14.67	02_nist_plasma_neg_01_p1-a2_1_7296	102.97643:586 103.97978:0 104.98314:0		601	542	532	167	299	288	404.701283772786	176.037218572859
179	10.356	102.97643	0.8974	202.6878	Unknown	[M-H]-		0.833	False	null	null	null	null	null	null	null	999	False	False	False	False		False	False	null	null	null	null	null	null	null	null	14.67	02_nist_plasma_neg_01_p1-a2_1_7296	102.97643:558 103.97978:0 104.98314:0		301	241	418	177	417	362	319.322471618652	97.7455584247686
180	10.356	102.97643	0.9172	207.1413	Unknown	[M-H]-		0.833	False	null	null	null	null	null	null	null	999	False	False	False	False		False	False	null	null	null	null	null	null	null	null	14.67	02_nist_plasma_neg_01_p1-a2_1_7296	102.97643:592 103.97978:0 104.98314:0		431	423	306	168	269	252	307.954312642415	102.655434586137
181	10.356	102.97643	0.9283	209.6637	Unknown	[M-H]-		0.833	False	null	null	null	null	null	null	null	999	False	False	False	False		False	False	null	null	null	null	null	null	null	null	14.67	02_nist_plasma_neg_01_p1-a2_1_7296	102.97643:581 103.97978:0 104.98314:0		349	369	806	314	480	282	433.326248168945	194.752507519908
182	10.356	102.97643	0.9472	213.9275	Unknown	[M-H]-		0.833	False	null	null	null	null	null	null	null	999	False	False	False	False		False	False	null	null	null	null	null	null	null	null	14.67	02_nist_plasma_neg_01_p1-a2_1_7296	102.97643:593 103.97978:0 104.98314:0		501	223	603	193	223	183	320.87762705485	182.645998894085
183	10.356	102.97643	0.9753	220.263	Unknown	[M-H]-		0.833	False	null	null	null	null	null	null	null	999	False	False	False	False		False	False	null	null	null	null	null	null	null	null	14.67	02_nist_plasma_neg_01_p1-a2_1_7296	102.97643:430 103.97978:0 104.98314:0		348	92	210	350	247	47	215.875451405843	126.701926942879
184	10.356	102.97643	0.9987	225.5569	Unknown	[M-H]-		0.833	False	null	null	null	null	null	null	null	999	False	False	False	False		False	False	null	null	null	null	null	null	null	null	14.67	02_nist_plasma_neg_01_p1-a2_1_7296	102.97643:358 103.97978:0 104.98314:0		112	205	263	141	185	106	168.58437983195	60.4729081184459
185	1.318	103.04043	-1	-1	Unknown	[M-H]-		1	False	null	null	null	null	null	null	null	999	False	False	False	False		False	False	null	null	null	null	null	null	null	null	18.19	02_nist_plasma_neg_03_p1-a2_1_7298	103.04043:5979 104.04378:0 105.04714:0		27831	26286	28836	24106	22706	21414	25196.419921875	2935.07410168217
186	1.318	103.04043	0.6251	141.1666	Unknown	[M-H]-		1	False	null	null	null	null	null	null	null	999	False	False	False	False		False	False	null	null	null	null	null	null	null	null	18.19	02_nist_plasma_neg_03_p1-a2_1_7298	103.04044:543 104.04379:0 105.04715:0		413	427	332	380	232	371	359.143122355143	70.7305998961778
187	1.318	103.04043	0.6786	153.2405	Unknown	[M-H]-		1	False	null	null	null	null	null	null	null	999	False	False	False	False		False	False	null	null	null	null	null	null	null	null	18.19	02_nist_plasma_neg_03_p1-a2_1_7298	103.04043:352 104.04378:0 105.04714:0		194	188	305	124	189	312	218.412780761719	74.0887605358857
188	1.318	103.04043	0.7103	160.4201	Unknown	[M-H]-		1	False	null	null	null	null	null	null	null	999	False	False	False	False		False	False	null	null	null	null	null	null	null	null	18.19	02_nist_plasma_neg_03_p1-a2_1_7298	103.04044:1263 104.04379:0 105.04715:0		1336	1394	1392	1157	1365	1323	1327.81463623047	88.560063117762
189	1.318	103.04043	0.8485	191.6188	Unknown	[M-H]-		1	False	null	null	null	null	null	null	null	999	False	False	False	False		False	False	null	null	null	null	null	null	null	null	18.19	02_nist_plasma_neg_03_p1-a2_1_7298	103.04044:364 104.04379:0 105.04715:0		158	290	94	194	121	118	162.487892150879	71.6093411748311
190	7.957	103.04044	-1	-1	Unknown	[M-H]-		0.667	False	null	null	null	null	null	null	null	999	False	False	False	False		False	False	null	null	null	null	null	null	null	null	6.12	02_nist_plasma_neg_04_p1-a2_1_7299	103.04044:1226 104.04379:0 105.04715:0		3101	4395	3912	4365	3194	4674	3940.36836751302	661.411737484397
191	7.957	103.04044	1.0607	239.5533	Unknown	[M-H]-		0.667	False	null	null	null	null	null	null	null	999	False	False	False	False		False	False	null	null	null	null	null	null	null	null	6.12	02_nist_plasma_neg_04_p1-a2_1_7299	103.04044:300 104.04379:0 105.04715:0		146	76	79	204	79	43	104.591306686401	59.121716695478
192	7.957	103.04044	1.1098	250.6249	Unknown	[M-H]-		0.667	False	null	null	null	null	null	null	null	999	False	False	False	False		False	False	null	null	null	null	null	null	null	null	6.12	02_nist_plasma_neg_04_p1-a2_1_7299	103.04043:150 104.04378:0 105.04714:0		71	137	52	118	57	108	90.6069005330404	35.4107612589498
193	1.895	103.05644	-1	-1	Unknown	[M-H]-	similar chromatogram in higher mz_1231; similar chromatogram in higher mz_603; similar chromatogram in higher mz_446; similar chromatogram in higher mz_773; similar chromatogram in higher mz_126; similar chromatogram in higher mz_175; similar chromatogram in higher mz_462; similar chromatogram in higher mz_833; similar chromatogram in higher mz_1061; similar chromatogram in higher mz_1545; simila…	1	False	null	null	null	null	null	null	null	999	False	False	False	False		False	False	null	null	null	null	null	null	null	null	8.47	02_nist_plasma_neg_02_p1-a2_1_7297	103.05644:2748 104.05979:0 105.06315:0		15423	15455	16462	14939	17389	15665	15888.7394205729	887.253415054111
194	1.895	103.05644	0.6135	138.5434	Unknown	[M-H]-	similar chromatogram in higher mz_1231; similar chromatogram in higher mz_603; similar chromatogram in higher mz_446; similar chromatogram in higher mz_773; similar chromatogram in higher mz_126; similar chromatogram in higher mz_175; similar chromatogram in higher mz_462; similar chromatogram in higher mz_833; similar chromatogram in higher mz_1061; similar chromatogram in higher mz_1545; simila…	1	False	null	null	null	null	null	null	null	999	False	False	False	False		False	False	null	null	null	null	null	null	null	null	8.47	02_nist_plasma_neg_02_p1-a2_1_7297	103.05645:439 104.0598:0 105.06316:0		315	370	377	281	423	344	351.742340087891	49.9905392231247
195	1.895	103.05644	0.6352	143.4474	Unknown	[M-H]-	similar chromatogram in higher mz_1231; similar chromatogram in higher mz_603; similar chromatogram in higher mz_446; similar chromatogram in higher mz_773; similar chromatogram in higher mz_126; similar chromatogram in higher mz_175; similar chromatogram in higher mz_462; similar chromatogram in higher mz_833; similar chromatogram in higher mz_1061; similar chromatogram in higher mz_1545; simila…	1	False	null	null	null	null	null	null	null	999	False	False	False	False		False	False	null	null	null	null	null	null	null	null	8.47	02_nist_plasma_neg_02_p1-a2_1_7297	103.05645:1380 104.0598:0 105.06316:0		1318	1268	1347	1328	1371	1334	1327.63775634766	34.5550535245816
196	4.818	107.05089	-1	-1	Unknown	[M-H]-	similar chromatogram in higher mz_743; similar chromatogram in higher mz_2537	1	True	null	null	null	null	null	null	null	999	False	False	False	False		False	False	null	null	null	null	null	null	null	null	239.23	02_nist_plasma_neg_04_p1-a2_1_7299	107.05089:22614 108.05424:0 109.0576:0		156067	163592	161369	164236	161863	163626	161791.989583333	3017.78578808378
197	4.818	107.05089	0.5233	117.709	Unknown	[M-H]-	similar chromatogram in higher mz_743; similar chromatogram in higher mz_2537	1	True	null	null	null	null	null	null	null	999	False	False	False	False		False	False	null	null	null	null	null	null	null	null	239.23	02_nist_plasma_neg_04_p1-a2_1_7299	107.05089:2346 108.05424:0 109.0576:0	92.02722:169	2077	1985	1967	1994	1838	2035	1982.77923583984	81.0535841159497
198	4.818	107.05089	0.6301	141.7187	Unknown	[M-H]-	similar chromatogram in higher mz_743; similar chromatogram in higher mz_2537	1	True	null	null	null	null	null	null	null	999	False	False	False	False		False	False	null	null	null	null	null	null	null	null	239.23	02_nist_plasma_neg_04_p1-a2_1_7299	107.05089:10860 108.05424:0 109.0576:0	106.04191:93 107.04926:125	13778	14273	13998	14384	14054	14607	14182.5112304688	297.856255209415
199	3.776	109.03049	-1	-1	Unknown	[M-H]-	similar chromatogram in higher mz_771	1	True	null	null	null	null	null	null	null	999	False	False	False	False		False	False	null	null	null	null	null	null	null	null	47.06	02_nist_plasma_neg_02_p1-a2_1_7297	109.03049:3348 110.03384:0 111.0372:0		19274	22136	23010	21161	20341	21368	21215.0211588542	1313.81748319293
200	3.776	109.03049	0.5954	133.6708	Unknown	[M-H]-	similar chromatogram in higher mz_771	1	True	null	null	null	null	null	null	null	999	False	False	False	False		False	False	null	null	null	null	null	null	null	null	47.06	02_nist_plasma_neg_02_p1-a2_1_7297	109.03049:1991 110.03384:0 111.0372:0	108.0204:231 108.02368:152	1889	2179	2056	1828	1887	1882	1953.66357421875	134.727764086344
201	8.189	112.98544	-1	-1	Unknown	[M-H]-		0.833	True	null	null	null	null	null	null	null	999	False	False	False	False		False	False	null	null	null	null	null	null	null	null	45.09	02_nist_plasma_neg_02_p1-a2_1_7297	112.98544:14579 113.98879:0 114.99215:0		56952	52652	42610	50780	32271	43311	46429.4296875	8867.32211059892
202	8.189	112.98544	1.0475	234.3251	Unknown	[M-H]-		0.833	True	null	null	null	null	null	null	null	999	False	False	False	False		False	False	null	null	null	null	null	null	null	null	45.09	02_nist_plasma_neg_02_p1-a2_1_7297	112.98376:4939 113.98711:0 114.99047:0	20.1327:451 23.08297:451 102.1366:451	2222	5031	1325	3137	2574	997	2547.48669433594	1450.35304651042
203	8.189	112.98544	1.0578	236.6304	Unknown	[M-H]-		0.833	True	null	null	null	null	null	null	null	999	False	False	False	False		False	False	null	null	null	null	null	null	null	null	45.09	02_nist_plasma_neg_02_p1-a2_1_7297	112.98544:736 113.98879:0 114.99215:0	63.27439:182 80.04582:182	2217	54	176	1565	480	2914	1234.33278210958	1181.6439786271
204	6.612	112.98544	-1	-1	Unknown	[M-H]-		0.5	False	null	null	null	null	null	null	null	999	False	False	False	False		False	False	null	null	null	null	null	null	null	null	4.21	02_nist_plasma_neg_02_p1-a2_1_7297	112.98544:1584 113.98879:0 114.99215:0		7180	13539	10288	8487	8965	7180	9273.19832356771	2395.74334035958
205	6.612	112.98544	0.7374	164.9665	Unknown	[M-H]-		0.5	False	null	null	null	null	null	null	null	999	False	False	False	False		False	False	null	null	null	null	null	null	null	null	4.21	02_nist_plasma_neg_02_p1-a2_1_7297	112.98544:1121 113.98879:0 114.99215:0		550	895	960	409	914	740	744.56113688151	222.964307009361
206	10.238	112.98712	-1	-1	Unknown	[M-H]-		1	False	null	null	null	null	null	null	null	999	False	False	False	False		False	False	null	null	null	null	null	null	null	null	4.67	02_nist_plasma_neg_03_p1-a2_1_7298	112.98712:1643 113.99047:0 114.99383:0		10237	10912	14231	12314	11173	14079	12157.9231770833	1686.68284966016
207	10.238	112.98712	0.7917	177.1134	Unknown	[M-H]-		1	False	null	null	null	null	null	null	null	999	False	False	False	False		False	False	null	null	null	null	null	null	null	null	4.67	02_nist_plasma_neg_03_p1-a2_1_7298	112.98544:203 113.98879:0 114.99215:0		84	104	127	59	25	61	76.5362294514974	36.2312246905451
208	10.238	112.98712	0.8269	184.9665	Unknown	[M-H]-		1	False	null	null	null	null	null	null	null	999	False	False	False	False		False	False	null	null	null	null	null	null	null	null	4.67	02_nist_plasma_neg_03_p1-a2_1_7298	112.98545:187 113.9888:0 114.99216:0		58	26	139	53	98	82	76.1201089223226	39.6700126952984
209	10.238	112.98712	0.8757	195.9029	Unknown	[M-H]-		1	False	null	null	null	null	null	null	null	999	False	False	False	False		False	False	null	null	null	null	null	null	null	null	4.67	02_nist_plasma_neg_03_p1-a2_1_7298	112.98545:175 113.9888:0 114.99216:0		26	33	55	93	41	69	52.9314552942912	25.0940376107463
210	10.137	115.92022	-1	-1	Unknown	[M-H]-		0.833	True	null	null	null	null	null	null	null	999	False	False	False	False		False	False	null	null	null	null	null	null	null	null	6.48	02_nist_plasma_neg_01_p1-a2_1_7296	115.92022:997 116.92357:0 117.92693:0		4991	7114	3952	4000	3842	4161	4676.55973307292	1263.97084667326
211	10.137	115.92022	0.4646	103.6618	Unknown	[M-H]-		0.833	True	null	null	null	null	null	null	null	999	False	False	False	False		False	False	null	null	null	null	null	null	null	null	6.48	02_nist_plasma_neg_01_p1-a2_1_7296	115.92022:849 116.92357:0 117.92693:0	99.92439:266 99.92596:172 99.92754:100	648	719	292	701	536	641	589.518157958984	159.292434550887
212	6.475	115.92023	-1	-1	Unknown	[M-H]-	similar chromatogram in higher mz_1749; similar chromatogram in higher mz_475; similar chromatogram in higher mz_681; similar chromatogram in higher mz_1964	0.667	True	null	null	null	null	null	null	null	999	False	False	False	False		False	False	null	null	null	null	null	null	null	null	9.81	02_nist_plasma_neg_06_p1-a2_1_7301	115.92023:1892 116.92358:0 117.92694:0		7417	11767	6945	10609	6263	10194	8865.84977213542	2270.86042600549
213	6.475	115.92023	0.4654	103.8477	Unknown	[M-H]-	similar chromatogram in higher mz_1749; similar chromatogram in higher mz_475; similar chromatogram in higher mz_681; similar chromatogram in higher mz_1964	0.667	True	null	null	null	null	null	null	null	999	False	False	False	False		False	False	null	null	null	null	null	null	null	null	9.81	02_nist_plasma_neg_06_p1-a2_1_7301	115.92022:1294 116.92357:0 117.92693:0	99.92439:639 99.92597:1027 99.92754:167	1113	1361	1038	1180	1063	1174	1154.87681070964	116.077232410077
214	8.516	115.92192	-1	-1	Unknown	[M-H]-		1	True	null	null	null	null	null	null	null	999	False	False	False	False		False	False	null	null	null	null	null	null	null	null	67.37	02_nist_plasma_neg_04_p1-a2_1_7299	115.92192:13001 116.92527:0 117.92863:0		42511	46225	47795	56970	52075	48845	49070.0169270833	4984.25794377186
215	8.516	115.92192	0.4649	103.736	Unknown	[M-H]-		1	True	null	null	null	null	null	null	null	999	False	False	False	False		False	False	null	null	null	null	null	null	null	null	67.37	02_nist_plasma_neg_04_p1-a2_1_7299	115.92192:8709 116.92527:0 117.92863:0	24.64156:69 59.72385:69 83.92996:376 92.49364:69 99.92439:2620 99.92597:3634 99.92754:77 99.92912:814 100.71078:177 109.37812:69 110.95514:69	7055	7021	6790	8951	7409	7812	7506.35384114583	792.484404716275
216	2.945	116.05098	-1	-1	Unknown	[M-H]-		1	True	null	null	null	null	null	null	null	999	False	False	False	False		False	False	null	null	null	null	null	null	null	null	257.26	02_nist_plasma_neg_06_p1-a2_1_7301	116.05098:19720 117.05433:0 118.05769:0		68655	70865	69031	66972	70181	70749	69408.8971354167	1494.0334258964
217	2.945	116.05098	0.5192	115.8309	Unknown	[M-H]-		1	True	null	null	null	null	null	null	null	999	False	False	False	False		False	False	null	null	null	null	null	null	null	null	257.26	02_nist_plasma_neg_06_p1-a2_1_7301	116.05097:2803 117.05432:0 118.05768:0	40.01891:76 116.04757:93 116.04927:409 116.05097:823 116.05267:441	2590	2710	2564	2664	2657	2827	2668.68619791667	93.9989422014083
218	2.945	116.05098	0.6609	147.4489	Unknown	[M-H]-		1	True	null	null	null	null	null	null	null	999	False	False	False	False		False	False	null	null	null	null	null	null	null	null	257.26	02_nist_plasma_neg_06_p1-a2_1_7301	116.05097:1216 117.05432:0 118.05768:0		1033	1057	932	1033	926	1001	997.226033528646	55.5650536666216
219	2.945	116.05098	0.7029	156.8262	Unknown	[M-H]-		1	True	null	null	null	null	null	null	null	999	False	False	False	False		False	False	null	null	null	null	null	null	null	null	257.26	02_nist_plasma_neg_06_p1-a2_1_7301	116.05097:3030 117.05432:0 118.05768:0		3477	2210	3516	3367	3719	3455	3290.7060139974	542.05806007734
220	5.122	116.05098	-1	-1	Unknown	[M-H]-	similar chromatogram in higher mz_750; similar chromatogram in higher mz_879; similar chromatogram in higher mz_1993	1	False	null	null	null	null	null	null	null	999	False	False	False	False		False	False	null	null	null	null	null	null	null	null	6.12	02_nist_plasma_neg_06_p1-a2_1_7301	116.05098:908 117.05433:0 118.05769:0		2437	2357	2981	2769	2809	3112	2744.08772786458	296.859578674111
221	5.122	116.05098	0.5182	115.6083	Unknown	[M-H]-	similar chromatogram in higher mz_750; similar chromatogram in higher mz_879; similar chromatogram in higher mz_1993	1	False	null	null	null	null	null	null	null	999	False	False	False	False		False	False	null	null	null	null	null	null	null	null	6.12	02_nist_plasma_neg_06_p1-a2_1_7301	116.05097:177 117.05432:0 118.05768:0		80	79	157	168	143	164	131.89118830363	41.3200447101211
222	10.248	116.97333	-1	-1	Unknown	[M-H]-		0.667	False	null	null	null	null	null	null	null	999	False	False	False	False		False	False	null	null	null	null	null	null	null	null	3.41	02_nist_plasma_neg_03_p1-a2_1_7298	116.97333:2483 117.97668:0 118.98004:0		9482	21777	14351	14525	21731	15175	16173.7314453125	4777.02654890589
223	10.248	116.97333	0.8013	178.6448	Unknown	[M-H]-		0.667	False	null	null	null	null	null	null	null	999	False	False	False	False		False	False	null	null	null	null	null	null	null	null	3.41	02_nist_plasma_neg_03_p1-a2_1_7298	116.97334:308 117.97669:0 118.98005:0		147	179	171	165	136	102	149.857856750488	28.4697397195988
224	10.248	116.97333	0.8522	190.0003	Unknown	[M-H]-		0.667	False	null	null	null	null	null	null	null	999	False	False	False	False		False	False	null	null	null	null	null	null	null	null	3.41	02_nist_plasma_neg_03_p1-a2_1_7298	116.97164:342 117.97499:0 118.97835:0		72	202	105	91	164	98	121.756469726563	49.8877314032696
225	0.661	116.97334	-1	-1	Unknown	[M-H]-	similar chromatogram in higher mz_818	1	True	null	null	null	null	null	null	null	999	False	False	False	False		False	False	null	null	null	null	null	null	null	null	120.95	02_nist_plasma_neg_02_p1-a2_1_7297	116.97334:58656 117.97669:0 118.98005:0		175187	175713	162397	170514	170565	171619	170999.192708333	4786.61472728153
226	0.661	116.97334	0.6834	152.3543	Unknown	[M-H]-	similar chromatogram in higher mz_818	1	True	null	null	null	null	null	null	null	999	False	False	False	False		False	False	null	null	null	null	null	null	null	null	120.95	02_nist_plasma_neg_02_p1-a2_1_7297	116.97335:766 117.9767:0 118.98006:0		100	427	339	175	531	486	342.861275990804	173.24420769945
227	0.661	116.97334	0.7004	156.1529	Unknown	[M-H]-	similar chromatogram in higher mz_818	1	True	null	null	null	null	null	null	null	999	False	False	False	False		False	False	null	null	null	null	null	null	null	null	120.95	02_nist_plasma_neg_02_p1-a2_1_7297	116.97334:778 117.97669:0 118.98005:0		735	471	382	357	87	417	408.197032928467	208.610275216122
228	0.661	116.97334	0.7221	160.9811	Unknown	[M-H]-	similar chromatogram in higher mz_818	1	True	null	null	null	null	null	null	null	999	False	False	False	False		False	False	null	null	null	null	null	null	null	null	120.95	02_nist_plasma_neg_02_p1-a2_1_7297	116.97334:1572 117.97669:0 118.98005:0		1609	1518	1376	637	713	1180	1172.09130859375	412.143451455735
229	0.661	116.97334	0.7437	165.8061	Unknown	[M-H]-	similar chromatogram in higher mz_818	1	True	null	null	null	null	null	null	null	999	False	False	False	False		False	False	null	null	null	null	null	null	null	null	120.95	02_nist_plasma_neg_02_p1-a2_1_7297	116.97334:1588 117.97669:0 118.98005:0		1078	704	830	1036	588	552	798.201527913411	223.301295299308
230	0.661	116.97334	0.7678	171.1799	Unknown	[M-H]-	similar chromatogram in higher mz_818	1	True	null	null	null	null	null	null	null	999	False	False	False	False		False	False	null	null	null	null	null	null	null	null	120.95	02_nist_plasma_neg_02_p1-a2_1_7297	116.97333:1753 117.97668:0 118.98004:0		1392	972	1932	1569	788	1530	1363.7702331543	419.380916832168
231	0.661	116.97334	0.7861	175.2626	Unknown	[M-H]-	similar chromatogram in higher mz_818	1	True	null	null	null	null	null	null	null	999	False	False	False	False		False	False	null	null	null	null	null	null	null	null	120.95	02_nist_plasma_neg_02_p1-a2_1_7297	116.97334:2092 117.97669:0 118.98005:0	23.29555:49 34.80132:49 51.93481:49 60.27095:49 83.8823:49	2254	1374	1769	1160	2358	1658	1762.33302815755	473.444749445901
232	0.661	116.97334	0.8112	180.8498	Unknown	[M-H]-	similar chromatogram in higher mz_818	1	True	null	null	null	null	null	null	null	999	False	False	False	False		False	False	null	null	null	null	null	null	null	null	120.95	02_nist_plasma_neg_02_p1-a2_1_7297	116.97334:2731 117.97669:0 118.98005:0	38.86443:42 57.91021:42 86.31985:42 88.72695:42 96.3077:42 99.3327:42	4444	2922	3383	2788	2659	1502	2949.75913492839	962.37489270118
233	0.661	116.97334	0.8318	185.4413	Unknown	[M-H]-	similar chromatogram in higher mz_818	1	True	null	null	null	null	null	null	null	999	False	False	False	False		False	False	null	null	null	null	null	null	null	null	120.95	02_nist_plasma_neg_02_p1-a2_1_7297	116.97334:1514 117.97669:0 118.98005:0	21.70439:48 26.38856:48 40.92964:48 53.14156:48 84.9775:48	734	1008	918	807	1048	802	886.170908610026	125.313254536592
234	0.661	116.97334	0.8428	187.9011	Unknown	[M-H]-	similar chromatogram in higher mz_818	1	True	null	null	null	null	null	null	null	999	False	False	False	False		False	False	null	null	null	null	null	null	null	null	120.95	02_nist_plasma_neg_02_p1-a2_1_7297	116.97334:2108 117.97669:0 118.98005:0	69.10925:44 76.86205:44	1460	1121	470	912	814	1517	1048.92371114095	400.692855407079
235	0.661	116.97334	0.867	193.295	Unknown	[M-H]-	similar chromatogram in higher mz_818	1	True	null	null	null	null	null	null	null	999	False	False	False	False		False	False	null	null	null	null	null	null	null	null	120.95	02_nist_plasma_neg_02_p1-a2_1_7297	116.97334:1535 117.97669:0 118.98005:0	30.94144:42 76.1436:42	922	647	1759	1059	688	830	984.300720214844	408.509358792402
236	0.661	116.97334	0.8884	198.0618	Unknown	[M-H]-	similar chromatogram in higher mz_818	1	True	null	null	null	null	null	null	null	999	False	False	False	False		False	False	null	null	null	null	null	null	null	null	120.95	02_nist_plasma_neg_02_p1-a2_1_7297	116.97334:1400 117.97669:0 118.98005:0	21.86628:43 40.89939:43 78.77016:43 113.85688:43	1274	1099	484	706	778	616	826.218683878581	300.721427879524
237	0.661	116.97334	0.9071	202.2393	Unknown	[M-H]-	similar chromatogram in higher mz_818	1	True	null	null	null	null	null	null	null	999	False	False	False	False		False	False	null	null	null	null	null	null	null	null	120.95	02_nist_plasma_neg_02_p1-a2_1_7297	116.97334:1085 117.97669:0 118.98005:0		221	465	356	679	374	554	441.500261942546	161.284368894272
238	10.132	116.97334	-1	-1	Unknown	[M-H]-		0.667	False	null	null	null	null	null	null	null	999	False	False	False	False		False	False	null	null	null	null	null	null	null	null	3.28	02_nist_plasma_neg_04_p1-a2_1_7299	116.97334:1527 117.97669:0 118.98005:0		3752	4083	4071	4660	4615	3492	4112.38321940104	462.68121197691
239	10.132	116.97334	0.7871	175.4831	Unknown	[M-H]-		0.667	False	null	null	null	null	null	null	null	999	False	False	False	False		False	False	null	null	null	null	null	null	null	null	3.28	02_nist_plasma_neg_04_p1-a2_1_7299	116.97333:186 117.97668:0 118.98004:0		11	82	79	25	105	55	59.5370546976725	36.0379600270274
240	10.132	116.97334	0.812	181.0335	Unknown	[M-H]-		0.667	False	null	null	null	null	null	null	null	999	False	False	False	False		False	False	null	null	null	null	null	null	null	null	3.28	02_nist_plasma_neg_04_p1-a2_1_7299	116.97334:289 117.97669:0 118.98005:0		76	148	149	279	106	76	138.782327016195	75.9591872418907
241	10.132	116.97334	0.8372	186.6527	Unknown	[M-H]-		0.667	False	null	null	null	null	null	null	null	999	False	False	False	False		False	False	null	null	null	null	null	null	null	null	3.28	02_nist_plasma_neg_04_p1-a2_1_7299	116.97334:192 117.97669:0 118.98005:0		14	21	95	93	79	66	61.3473846117655	35.8393283769603
242	10.132	116.97334	0.8879	197.9518	Unknown	[M-H]-		0.667	False	null	null	null	null	null	null	null	999	False	False	False	False		False	False	null	null	null	null	null	null	null	null	3.28	02_nist_plasma_neg_04_p1-a2_1_7299	116.97334:164 117.97669:0 118.98005:0		35	42	118	63	53	55	61.0213088989258	29.6281939598319
243	1.301	117.01768	-1	-1	Unknown	[M-H]-	similar chromatogram in higher mz_976	0.5	False	null	null	null	null	null	null	null	999	False	False	False	False		False	False	null	null	null	null	null	null	null	null	6.54	02_nist_plasma_neg_02_p1-a2_1_7297	117.01768:679 118.02103:0 119.02439:0		2266	2129	2678	2289	2707	1796	2311.02062988281	344.078543443912
244	1.301	117.01768	0.7214	160.8279	Unknown	[M-H]-	similar chromatogram in higher mz_976	0.5	False	null	null	null	null	null	null	null	999	False	False	False	False		False	False	null	null	null	null	null	null	null	null	6.54	02_nist_plasma_neg_02_p1-a2_1_7297	117.01939:274 118.02274:0 119.0261:0		156	107	63	115	76	39	92.6803747812907	41.8659834354694
245	2.832	117.0552	-1	-1	Unknown	[M-H]-		1	False	null	null	null	null	null	null	null	999	False	False	False	False		False	False	null	null	null	null	null	null	null	null	9.7	02_nist_plasma_neg_01_p1-a2_1_7296	117.0552:1585 118.05855:0 119.06191:0		10859	11105	10557	11183	11097	10632	10905.2210286458	265.254628404558
246	2.832	117.0552	0.6566	146.366	Unknown	[M-H]-		1	False	null	null	null	null	null	null	null	999	False	False	False	False		False	False	null	null	null	null	null	null	null	null	9.7	02_nist_plasma_neg_01_p1-a2_1_7296	117.05521:437 118.05856:0 119.06192:0		366	156	209	299	386	267	280.489056905111	89.0394648245923
247	2.832	117.0552	0.7055	157.2851	Unknown	[M-H]-		1	False	null	null	null	null	null	null	null	999	False	False	False	False		False	False	null	null	null	null	null	null	null	null	9.7	02_nist_plasma_neg_01_p1-a2_1_7296	117.0552:352 118.05855:0 119.06191:0		203	403	78	195	278	94	208.360907236735	120.896558711932
248	0.661	118.97	-1	-1	Unknown	[M-H]-		1	False	null	null	null	null	null	null	null	999	False	False	False	False		False	False	null	null	null	null	null	null	null	null	71.42	02_nist_plasma_neg_03_p1-a2_1_7298	118.97:20396 119.97335:0 120.97671:0		61627	58008	62315	57486	51798	59298	58422.1119791667	3771.63647076202
249	0.661	118.97	0.6899	153.5506	Unknown	[M-H]-		1	False	null	null	null	null	null	null	null	999	False	False	False	False		False	False	null	null	null	null	null	null	null	null	71.42	02_nist_plasma_neg_03_p1-a2_1_7298	118.97:443 119.97335:0 120.97671:0		60	156	161	23	129	116	107.302446047465	54.98729919319
250	0.661	118.97	0.7209	160.4624	Unknown	[M-H]-		1	False	null	null	null	null	null	null	null	999	False	False	False	False		False	False	null	null	null	null	null	null	null	null	71.42	02_nist_plasma_neg_03_p1-a2_1_7298	118.97:684 119.97335:0 120.97671:0		326	189	460	269	476	336	342.616315205892	110.450110210832
251	0.661	118.97	0.7373	164.1033	Unknown	[M-H]-		1	False	null	null	null	null	null	null	null	999	False	False	False	False		False	False	null	null	null	null	null	null	null	null	71.42	02_nist_plasma_neg_03_p1-a2_1_7298	118.97:747 119.97335:0 120.97671:0		376	177	395	161	187	202	249.687413533529	106.157308419873
252	0.661	118.97	0.7513	167.2278	Unknown	[M-H]-		1	False	null	null	null	null	null	null	null	999	False	False	False	False		False	False	null	null	null	null	null	null	null	null	71.42	02_nist_plasma_neg_03_p1-a2_1_7298	118.97:752 119.97335:0 120.97671:0		250	376	68	388	104	79	210.945576985677	148.177716428519
253	0.661	118.97	0.7678	170.9021	Unknown	[M-H]-		1	False	null	null	null	null	null	null	null	999	False	False	False	False		False	False	null	null	null	null	null	null	null	null	71.42	02_nist_plasma_neg_03_p1-a2_1_7298	118.97001:791 119.97336:0 120.97672:0		503	257	220	678	429	164	375.09853108724	196.827860281548
254	0.661	118.97	0.7762	172.7752	Unknown	[M-H]-		1	False	null	null	null	null	null	null	null	999	False	False	False	False		False	False	null	null	null	null	null	null	null	null	71.42	02_nist_plasma_neg_03_p1-a2_1_7298	118.97002:881 119.97337:0 120.97673:0		454	409	552	307	192	755	444.926129659017	195.882519728809
255	0.661	118.97	0.7906	175.9695	Unknown	[M-H]-		1	False	null	null	null	null	null	null	null	999	False	False	False	False		False	False	null	null	null	null	null	null	null	null	71.42	02_nist_plasma_neg_03_p1-a2_1_7298	118.97001:878 119.97336:0 120.97672:0		395	289	861	486	496	321	474.880503336589	207.040966004596
256	0.661	118.97	0.8031	178.7586	Unknown	[M-H]-		1	False	null	null	null	null	null	null	null	999	False	False	False	False		False	False	null	null	null	null	null	null	null	null	71.42	02_nist_plasma_neg_03_p1-a2_1_7298	118.97001:1096 119.97336:0 120.97672:0		526	494	320	676	233	191	406.504488627116	188.98475872489
257	0.661	118.97	0.817	181.8402	Unknown	[M-H]-		1	False	null	null	null	null	null	null	null	999	False	False	False	False		False	False	null	null	null	null	null	null	null	null	71.42	02_nist_plasma_neg_03_p1-a2_1_7298	118.97:1209 119.97335:0 120.97671:0		1019	723	866	435	1013	570	771.051411946615	238.640146029375
258	0.661	118.97	0.8415	187.303	Unknown	[M-H]-		1	False	null	null	null	null	null	null	null	999	False	False	False	False		False	False	null	null	null	null	null	null	null	null	71.42	02_nist_plasma_neg_03_p1-a2_1_7298	118.97:767 119.97335:0 120.97671:0		306	706	321	474	376	191	395.916844685872	177.913310423807
259	0.661	118.97	0.856	190.5274	Unknown	[M-H]-		1	False	null	null	null	null	null	null	null	999	False	False	False	False		False	False	null	null	null	null	null	null	null	null	71.42	02_nist_plasma_neg_03_p1-a2_1_7298	118.97002:708 119.97337:0 120.97673:0		262	312	494	272	96	313	291.648315429688	127.532777856474
260	0.661	118.97	0.8629	192.0658	Unknown	[M-H]-		1	False	null	null	null	null	null	null	null	999	False	False	False	False		False	False	null	null	null	null	null	null	null	null	71.42	02_nist_plasma_neg_03_p1-a2_1_7298	118.97001:632 119.97336:0 120.97672:0		265	89	103	632	341	116	257.794623057048	209.377801642057
261	0.661	118.97	0.871	193.8602	Unknown	[M-H]-		1	False	null	null	null	null	null	null	null	999	False	False	False	False		False	False	null	null	null	null	null	null	null	null	71.42	02_nist_plasma_neg_03_p1-a2_1_7298	118.97001:599 119.97336:0 120.97672:0		207	333	213	385	192	296	270.817708333333	79.0255749405156
262	0.661	118.97	0.8928	198.7284	Unknown	[M-H]-		1	False	null	null	null	null	null	null	null	999	False	False	False	False		False	False	null	null	null	null	null	null	null	null	71.42	02_nist_plasma_neg_03_p1-a2_1_7298	118.97001:516 119.97336:0 120.97672:0		236	211	148	300	167	215	212.913218180339	53.7336708512735
263	7.141	118.99236	-1	-1	Unknown	[M-H]-	similar chromatogram in higher mz_1396; similar chromatogram in higher mz_1136; similar chromatogram in higher mz_2184	1	False	null	null	null	null	null	null	null	999	False	False	False	False		False	False	null	null	null	null	null	null	null	null	14.2	02_nist_plasma_neg_01_p1-a2_1_7296	118.99236:4198 119.99571:0 120.99907:0		17560	15937	14978	16412	15205	15709	15966.94140625	934.080632029589
264	7.141	118.99236	0.7027	156.412	Unknown	[M-H]-	similar chromatogram in higher mz_1396; similar chromatogram in higher mz_1136; similar chromatogram in higher mz_2184	1	False	null	null	null	null	null	null	null	999	False	False	False	False		False	False	null	null	null	null	null	null	null	null	14.2	02_nist_plasma_neg_01_p1-a2_1_7296	118.99236:1408 119.99571:0 120.99907:0		1468	1337	1281	646	1232	585	1091.20984903971	377.499039694686
265	7.141	118.99236	0.7366	163.9533	Unknown	[M-H]-	similar chromatogram in higher mz_1396; similar chromatogram in higher mz_1136; similar chromatogram in higher mz_2184	1	False	null	null	null	null	null	null	null	999	False	False	False	False		False	False	null	null	null	null	null	null	null	null	14.2	02_nist_plasma_neg_01_p1-a2_1_7296	118.99236:403 119.99571:0 120.99907:0		210	262	193	197	206	317	230.938613891602	49.1169795567427
266	7.709	118.99236	-1	-1	Unknown	[M-H]-	similar chromatogram in higher mz_2769; similar chromatogram in higher mz_2272; similar chromatogram in higher mz_2347; similar chromatogram in higher mz_2440; similar chromatogram in higher mz_2515; similar chromatogram in higher mz_2662; similar chromatogram in higher mz_2710; similar chromatogram in higher mz_3003; similar chromatogram in higher mz_1891	0.833	False	null	null	null	null	null	null	null	999	False	False	False	False		False	False	null	null	null	null	null	null	null	null	4.82	02_nist_plasma_neg_06_p1-a2_1_7301	118.99236:1636 119.99571:0 120.99907:0		6592	6204	7081	7185	7815	8254	7188.64721679688	756.901384422385
267	7.709	118.99236	0.5355	119.1788	Unknown	[M-H]-	similar chromatogram in higher mz_2769; similar chromatogram in higher mz_2272; similar chromatogram in higher mz_2347; similar chromatogram in higher mz_2440; similar chromatogram in higher mz_2515; similar chromatogram in higher mz_2662; similar chromatogram in higher mz_2710; similar chromatogram in higher mz_3003; similar chromatogram in higher mz_1891	0.833	False	null	null	null	null	null	null	null	999	False	False	False	False		False	False	null	null	null	null	null	null	null	null	4.82	02_nist_plasma_neg_06_p1-a2_1_7301	118.99236:320 119.99571:0 120.99907:0		65	107	114	134	115	64	99.8151715596517	28.8532806697556
268	7.709	118.99236	0.7893	175.6727	Unknown	[M-H]-	similar chromatogram in higher mz_2769; similar chromatogram in higher mz_2272; similar chromatogram in higher mz_2347; similar chromatogram in higher mz_2440; similar chromatogram in higher mz_2515; similar chromatogram in higher mz_2662; similar chromatogram in higher mz_2710; similar chromatogram in higher mz_3003; similar chromatogram in higher mz_1891	0.833	False	null	null	null	null	null	null	null	999	False	False	False	False		False	False	null	null	null	null	null	null	null	null	4.82	02_nist_plasma_neg_06_p1-a2_1_7301	118.99236:950 119.99571:0 120.99907:0		591	639	553	612	654	723	628.711385091146	58.304789308889
269	10.077	118.99237	-1	-1	Unknown	[M-H]-		0.833	False	null	null	null	null	null	null	null	999	False	False	False	False		False	False	null	null	null	null	null	null	null	null	5.26	02_nist_plasma_neg_06_p1-a2_1_7301	118.99237:1497 119.99572:0 120.99908:0		7159	5786	7242	6460	6278	6606	6588.396484375	549.439468609899
270	10.077	118.99237	0.5514	122.7295	Unknown	[M-H]-		0.833	False	null	null	null	null	null	null	null	999	False	False	False	False		False	False	null	null	null	null	null	null	null	null	5.26	02_nist_plasma_neg_06_p1-a2_1_7301	118.99236:595 119.99571:0 120.99907:0		325	302	334	257	285	350	308.75239054362	34.2483529288536
271	10.077	118.99237	0.5683	126.5003	Unknown	[M-H]-		0.833	False	null	null	null	null	null	null	null	999	False	False	False	False		False	False	null	null	null	null	null	null	null	null	5.26	02_nist_plasma_neg_06_p1-a2_1_7301	118.99408:189 119.99743:0 121.00079:0		81	30	88	59	47	48	58.9457680384318	22.0645183749142
272	5.322	119.05084	-1	-1	Unknown	[M-H]-	similar chromatogram in higher mz_317	1	True	null	null	null	null	null	null	null	999	False	False	False	False		False	False	null	null	null	null	null	null	null	null	17.49	02_nist_plasma_neg_02_p1-a2_1_7297	119.05084:4984 120.05419:0 121.05755:0		24140	24762	23660	22951	24036	24623	24028.8251953125	663.199169573879
273	5.322	119.05084	0.5323	118.4702	Unknown	[M-H]-	similar chromatogram in higher mz_317	1	True	null	null	null	null	null	null	null	999	False	False	False	False		False	False	null	null	null	null	null	null	null	null	17.49	02_nist_plasma_neg_02_p1-a2_1_7297	119.05085:659 120.0542:0 121.05756:0	51.02308:79 92.02722:120 93.03423:151	538	588	628	523	324	564	527.628458658854	106.320143083702
274	5.322	119.05084	0.64	142.4423	Unknown	[M-H]-	similar chromatogram in higher mz_317	1	True	null	null	null	null	null	null	null	999	False	False	False	False		False	False	null	null	null	null	null	null	null	null	17.49	02_nist_plasma_neg_02_p1-a2_1_7297	119.05085:2671 120.0542:0 121.05756:0	117.03815:87 119.04913:96	2109	2200	1992	2021	2167	2214	2117.24798583984	93.3182262936273
275	1.272	119.05085	-1	-1	Unknown	[M-H]-		1	True	null	null	null	null	null	null	null	999	False	False	False	False		False	False	null	null	null	null	null	null	null	null	7.71	02_nist_plasma_neg_05_p1-a2_1_7300	119.05085:1670 120.0542:0 121.05756:0		8249	7573	6323	8045	6462	6897	7258.20011393229	817.30764953852
276	1.272	119.05085	0.5299	117.93	Unknown	[M-H]-		1	True	null	null	null	null	null	null	null	999	False	False	False	False		False	False	null	null	null	null	null	null	null	null	7.71	02_nist_plasma_neg_05_p1-a2_1_7300	119.05256:275 120.05591:0 121.05927:0	88.03329:82 93.03575:63 93.03727:64	78	168	175	167	97	204	148.198818206787	49.4953333786631
277	1.272	119.05085	0.6609	147.0872	Unknown	[M-H]-		1	True	null	null	null	null	null	null	null	999	False	False	False	False		False	False	null	null	null	null	null	null	null	null	7.71	02_nist_plasma_neg_05_p1-a2_1_7300	119.05084:534 120.05419:0 121.05755:0		392	251	398	486	650	484	443.742858886719	132.54931520179
278	6.882	119.05256	-1	-1	Unknown	[M-H]-	similar chromatogram in higher mz_1671; similar chromatogram in higher mz_361; similar chromatogram in higher mz_165; similar chromatogram in higher mz_1042; similar chromatogram in higher mz_2106; similar chromatogram in higher mz_761; similar chromatogram in higher mz_851; similar chromatogram in higher mz_2566	1	True	null	null	null	null	null	null	null	999	False	False	False	False		False	False	null	null	null	null	null	null	null	null	8.03	02_nist_plasma_neg_02_p1-a2_1_7297	119.05256:893 120.05591:0 121.05927:0		2526	3029	2346	2474	2748	2733	2642.68697102865	244.353784980765
279	6.882	119.05256	0.5298	117.9151	Unknown	[M-H]-	similar chromatogram in higher mz_1671; similar chromatogram in higher mz_361; similar chromatogram in higher mz_165; similar chromatogram in higher mz_1042; similar chromatogram in higher mz_2106; similar chromatogram in higher mz_761; similar chromatogram in higher mz_851; similar chromatogram in higher mz_2566	1	True	null	null	null	null	null	null	null	999	False	False	False	False		False	False	null	null	null	null	null	null	null	null	8.03	02_nist_plasma_neg_02_p1-a2_1_7297	119.05084:366 120.05419:0 121.05755:0	51.02533:121 93.0327:114 93.03422:54	233	295	237	240	263	238	250.992772420247	24.2030150439888
280	10.279	120.98705	-1	-1	Unknown	[M-H]-		0.667	True	null	null	null	null	null	null	null	999	False	False	False	False		False	False	null	null	null	null	null	null	null	null	7.1	02_nist_plasma_neg_05_p1-a2_1_7300	120.98705:687 121.9904:0 122.99376:0		3427	2518	3621	5073	5261	3251	3858.42708333333	1081.66198227761
281	10.279	120.98705	0.5889	130.8757	Unknown	[M-H]-		0.667	True	null	null	null	null	null	null	null	999	False	False	False	False		False	False	null	null	null	null	null	null	null	null	7.1	02_nist_plasma_neg_05_p1-a2_1_7300	120.98877:743 121.99212:0 122.99548:0	58.97082:56	534	612	477	519	555	601	549.754730224609	51.1416975952992
282	7.179	121.02866	-1	-1	Unknown	[M-H]-	similar chromatogram in higher mz_1578; similar chromatogram in higher mz_96; similar chromatogram in higher mz_525; similar chromatogram in higher mz_1904	0.833	False	null	null	null	null	null	null	null	999	False	False	False	False		False	False	null	null	null	null	null	null	null	null	7.01	02_nist_plasma_neg_02_p1-a2_1_7297	121.02866:970 122.03201:0 123.03537:0		2793	3570	3547	3073	3210	3217	3235.08272298177	293.959414964758
283	7.179	121.02866	0.6547	145.4781	Unknown	[M-H]-	similar chromatogram in higher mz_1578; similar chromatogram in higher mz_96; similar chromatogram in higher mz_525; similar chromatogram in higher mz_1904	0.833	False	null	null	null	null	null	null	null	999	False	False	False	False		False	False	null	null	null	null	null	null	null	null	7.01	02_nist_plasma_neg_02_p1-a2_1_7297	121.0304:177 122.03375:0 123.03711:0		24	63	65	45	68	20	47.5461540222168	21.3530343759209
284	7.179	121.02866	0.8031	178.4686	Unknown	[M-H]-	similar chromatogram in higher mz_1578; similar chromatogram in higher mz_96; similar chromatogram in higher mz_525; similar chromatogram in higher mz_1904	0.833	False	null	null	null	null	null	null	null	999	False	False	False	False		False	False	null	null	null	null	null	null	null	null	7.01	02_nist_plasma_neg_02_p1-a2_1_7297	121.03039:345 122.03374:0 123.0371:0		424	176	278	122	153	228	230.345525105794	109.99590875568
285	3.598	121.02867	-1	-1	Unknown	[M-H]-	similar chromatogram in higher mz_849	1	True	null	null	null	null	null	null	null	999	False	False	False	False		False	False	null	null	null	null	null	null	null	null	9.73	02_nist_plasma_neg_06_p1-a2_1_7301	121.02867:1363 122.03202:0 123.03538:0		4620	5147	4357	5078	4680	5604	4914.43595377604	449.067277665116
286	3.598	121.02867	0.5225	116.1059	Unknown	[M-H]-	similar chromatogram in higher mz_849	1	True	null	null	null	null	null	null	null	999	False	False	False	False		False	False	null	null	null	null	null	null	null	null	9.73	02_nist_plasma_neg_06_p1-a2_1_7301	121.03039:171 122.03374:0 123.0371:0	92.02722:100 92.02873:107	79	54	23	103	131	105	82.4569635391235	39.0625881961969
287	3.598	121.02867	0.8173	181.6184	Unknown	[M-H]-	similar chromatogram in higher mz_849	1	True	null	null	null	null	null	null	null	999	False	False	False	False		False	False	null	null	null	null	null	null	null	null	9.73	02_nist_plasma_neg_06_p1-a2_1_7301	121.0304:441 122.03375:0 123.03711:0		328	350	330	159	143	332	273.566212972005	95.2123466493819
288	4.735	121.03039	-1	-1	Unknown	[M-H]-		1	True	null	null	null	null	null	null	null	999	False	False	False	False		False	False	null	null	null	null	null	null	null	null	49.74	02_nist_plasma_neg_03_p1-a2_1_7298	121.03039:6065 122.03374:0 123.0371:0		36335	39046	39278	36352	37588	36880	37579.91796875	1310.2489040336
289	4.735	121.03039	0.5207	115.7177	Unknown	[M-H]-		1	True	null	null	null	null	null	null	null	999	False	False	False	False		False	False	null	null	null	null	null	null	null	null	49.74	02_nist_plasma_neg_03_p1-a2_1_7298	121.0304:192 122.03375:0 123.03711:0	92.02571:134 120.02131:145	145	170	111	140	183	182	154.891354878743	28.299849711101
290	4.735	121.03039	0.6549	145.5331	Unknown	[M-H]-		1	True	null	null	null	null	null	null	null	999	False	False	False	False		False	False	null	null	null	null	null	null	null	null	49.74	02_nist_plasma_neg_03_p1-a2_1_7298	121.0304:1217 122.03375:0 123.03711:0		1039	910	1049	1026	1132	1087	1040.70003255208	74.5987976776986
291	4.735	121.03039	0.7663	170.2946	Unknown	[M-H]-		1	True	null	null	null	null	null	null	null	999	False	False	False	False		False	False	null	null	null	null	null	null	null	null	49.74	02_nist_plasma_neg_03_p1-a2_1_7298	121.0304:878 122.03375:0 123.03711:0		986	1035	1067	908	1029	819	974.078592936198	93.57801550262
292	4.735	121.03039	0.8762	194.7151	Unknown	[M-H]-		1	True	null	null	null	null	null	null	null	999	False	False	False	False		False	False	null	null	null	null	null	null	null	null	49.74	02_nist_plasma_neg_03_p1-a2_1_7298	121.0304:232 122.03375:0 123.03711:0		119	97	134	158	196	106	135.126604715983	36.9681166882699
293	10.238	122.9843	-1	-1	Unknown	[M-H]-		1	False	null	null	null	null	null	null	null	999	False	False	False	False		False	False	null	null	null	null	null	null	null	null	7.04	02_nist_plasma_neg_02_p1-a2_1_7297	122.9843:817 123.98765:0 124.99101:0		4735	4245	3492	6111	6889	3990	4910.38195800781	1318.30891127082
294	10.238	122.9843	0.5773	128.0978	Unknown	[M-H]-		1	False	null	null	null	null	null	null	null	999	False	False	False	False		False	False	null	null	null	null	null	null	null	null	7.04	02_nist_plasma_neg_02_p1-a2_1_7297	122.9843:721 123.98765:0 124.99101:0		613	545	446	536	519	492	525.083414713542	56.1666210027279
295	4.664	123.04551	-1	-1	Unknown	[M-H]-		1	True	null	null	null	null	null	null	null	999	False	False	False	False		False	False	null	null	null	null	null	null	null	null	17.03	02_nist_plasma_neg_01_p1-a2_1_7296	123.04551:1984 124.04886:0 125.05222:0		10507	10325	10045	10700	8349	9500	9904.33626302083	868.803819119388
296	4.664	123.04551	0.5337	118.4169	Unknown	[M-H]-		1	True	null	null	null	null	null	null	null	999	False	False	False	False		False	False	null	null	null	null	null	null	null	null	17.03	02_nist_plasma_neg_01_p1-a2_1_7296	123.04551:195 124.04886:0 125.05222:0		134	88	99	120	69	27	89.4679768880208	38.4393825135075
297	4.664	123.04551	0.6307	139.9423	Unknown	[M-H]-		1	True	null	null	null	null	null	null	null	999	False	False	False	False		False	False	null	null	null	null	null	null	null	null	17.03	02_nist_plasma_neg_01_p1-a2_1_7296	123.04551:1071 124.04886:0 125.05222:0	122.03849:98	983	943	936	986	817	980	940.891489664714	64.4855662593614
298	0.799	124.01628	-1	-1	Unknown	[M-H]-		1	True	null	null	null	null	null	null	null	999	False	False	False	False		False	False	null	null	null	null	null	null	null	null	31.7	02_nist_plasma_neg_03_p1-a2_1_7298	124.01628:2757 125.01963:0 126.02299:0		14689	17736	17506	14554	13710	14182	15396.2360026042	1758.07492692813
299	0.799	124.01628	0.5725	126.9315	Unknown	[M-H]-		1	True	null	null	null	null	null	null	null	999	False	False	False	False		False	False	null	null	null	null	null	null	null	null	31.7	02_nist_plasma_neg_03_p1-a2_1_7298	124.01629:1503 125.01964:0 126.023:0	42.00069:78	1421	1710	1639	1326	1457	1499	1508.56447347005	142.484790830122
300	1.266	124.01629	-1	-1	Unknown	[M-H]-	similar chromatogram in higher mz_1359; similar chromatogram in higher mz_1264; similar chromatogram in higher mz_1452; similar chromatogram in higher mz_2371; similar chromatogram in higher mz_2557; similar chromatogram in higher mz_519; similar chromatogram in higher mz_2222; similar chromatogram in higher mz_3130; similar chromatogram in higher mz_1103	1	True	null	null	null	null	null	null	null	999	False	False	False	False		False	False	null	null	null	null	null	null	null	null	117.49	02_nist_plasma_neg_01_p1-a2_1_7296	124.01629:8573 125.01964:0 126.023:0		40581	40272	43836	39078	36640	38078	39747.4342447917	2472.90006821259
301	1.266	124.01629	0.5717	126.7474	Unknown	[M-H]-	similar chromatogram in higher mz_1359; similar chromatogram in higher mz_1264; similar chromatogram in higher mz_1452; similar chromatogram in higher mz_2371; similar chromatogram in higher mz_2557; similar chromatogram in higher mz_519; similar chromatogram in higher mz_2222; similar chromatogram in higher mz_3130; similar chromatogram in higher mz_1103	1	True	null	null	null	null	null	null	null	999	False	False	False	False		False	False	null	null	null	null	null	null	null	null	117.49	02_nist_plasma_neg_01_p1-a2_1_7296	124.01629:4073 125.01964:0 126.023:0	41.99864:143	4302	4032	4125	4087	4089	3929	4093.93973795573	122.57908725343
302	0.658	125.04376	-1	-1	Unknown	[M-H]-		1	False	null	null	null	null	null	null	null	999	False	False	False	False		False	False	null	null	null	null	null	null	null	null	10.44	02_nist_plasma_neg_01_p1-a2_1_7296	125.04376:1223 126.04711:0 127.05047:0		3544	3098	3338	3565	4958	3742	3707.57527669271	651.123099919161
303	0.658	125.04376	0.7535	166.9275	Unknown	[M-H]-		1	False	null	null	null	null	null	null	null	999	False	False	False	False		False	False	null	null	null	null	null	null	null	null	10.44	02_nist_plasma_neg_01_p1-a2_1_7296	125.0367:221 126.04005:0 127.04341:0		90	148	99	18	67	64	80.9733193715413	43.4015174589838
304	0.658	125.04376	0.8372	185.4855	Unknown	[M-H]-		1	False	null	null	null	null	null	null	null	999	False	False	False	False		False	False	null	null	null	null	null	null	null	null	10.44	02_nist_plasma_neg_01_p1-a2_1_7296	125.04377:240 126.04712:0 127.05048:0		70	57	33	54	56	124	65.6806666056315	30.7305482251981
305	0.894	125.87728	-1	-1	Unknown	[M-H]-		0.833	False	null	null	null	null	null	null	null	999	False	False	False	False		False	False	null	null	null	null	null	null	null	null	16.03	02_nist_plasma_neg_04_p1-a2_1_7299	125.87728:702 126.88063:0 127.88399:0		3869	4266	6427	6845	5322	4344	5178.8798421224	1232.8601831424
306	0.894	125.87728	0.4928	109.1098	Unknown	[M-H]-		0.833	False	null	null	null	null	null	null	null	999	False	False	False	False		False	False	null	null	null	null	null	null	null	null	16.03	02_nist_plasma_neg_04_p1-a2_1_7299	125.87376:327 126.87711:0 127.88047:0		187	125	138	143	135	211	156.427754720052	34.3876495148214
307	0.894	125.87728	0.5805	128.5228	Unknown	[M-H]-		0.833	False	null	null	null	null	null	null	null	999	False	False	False	False		False	False	null	null	null	null	null	null	null	null	16.03	02_nist_plasma_neg_04_p1-a2_1_7299	125.87374:367 126.87709:0 127.88045:0		291	239	258	293	259	270	268.504669189453	20.8049648436354
308	10.219	127.00124	-1	-1	Unknown	[M-H]-		1	False	null	null	null	null	null	null	null	999	False	False	False	False		False	False	null	null	null	null	null	null	null	null	23.77	02_nist_plasma_neg_04_p1-a2_1_7299	127.00124:8794 128.00459:0 129.00795:0		96963	103092	97653	110666	45232	98796	92067.0279947917	23500.9843177393
309	10.219	127.00124	0.7338	162.3439	Unknown	[M-H]-		1	False	null	null	null	null	null	null	null	999	False	False	False	False		False	False	null	null	null	null	null	null	null	null	23.77	02_nist_plasma_neg_04_p1-a2_1_7299	127.00124:550 128.00459:0 129.00795:0		475	353	617	213	613	500	461.694056193034	156.424816191999
310	10.219	127.00124	0.7657	169.3943	Unknown	[M-H]-		1	False	null	null	null	null	null	null	null	999	False	False	False	False		False	False	null	null	null	null	null	null	null	null	23.77	02_nist_plasma_neg_04_p1-a2_1_7299	127.00124:672 128.00459:0 129.00795:0		439	508	435	564	325	242	418.809308369954	117.814971794417
311	10.219	127.00124	0.7995	176.8756	Unknown	[M-H]-		1	False	null	null	null	null	null	null	null	999	False	False	False	False		False	False	null	null	null	null	null	null	null	null	23.77	02_nist_plasma_neg_04_p1-a2_1_7299	127.00124:817 128.00459:0 129.00795:0		423	640	665	342	340	340	458.554046630859	154.091515599867
312	10.219	127.00124	0.8285	183.2923	Unknown	[M-H]-		1	False	null	null	null	null	null	null	null	999	False	False	False	False		False	False	null	null	null	null	null	null	null	null	23.77	02_nist_plasma_neg_04_p1-a2_1_7299	127.00124:809 128.00459:0 129.00795:0		1104	775	394	685	289	570	635.974416097005	291.019225208676
313	10.219	127.00124	0.8642	191.1959	Unknown	[M-H]-		1	False	null	null	null	null	null	null	null	999	False	False	False	False		False	False	null	null	null	null	null	null	null	null	23.77	02_nist_plasma_neg_04_p1-a2_1_7299	127.00124:819 128.00459:0 129.00795:0		634	594	684	675	214	324	520.886741638184	200.74497595839
314	10.219	127.00124	0.8922	197.3816	Unknown	[M-H]-		1	False	null	null	null	null	null	null	null	999	False	False	False	False		False	False	null	null	null	null	null	null	null	null	23.77	02_nist_plasma_neg_04_p1-a2_1_7299	127.00124:640 128.00459:0 129.00795:0		359	305	216	382	453	370	347.382314046224	79.9739160707493
315	10.219	127.00124	0.9103	201.3814	Unknown	[M-H]-		1	False	null	null	null	null	null	null	null	999	False	False	False	False		False	False	null	null	null	null	null	null	null	null	23.77	02_nist_plasma_neg_04_p1-a2_1_7299	127.00124:569 128.00459:0 129.00795:0		413	117	540	141	314	210	289.051071166992	165.521694254394
316	10.219	127.00124	0.9295	205.6331	Unknown	[M-H]-		1	False	null	null	null	null	null	null	null	999	False	False	False	False		False	False	null	null	null	null	null	null	null	null	23.77	02_nist_plasma_neg_04_p1-a2_1_7299	127.00125:400 128.0046:0 129.00796:0		85	117	377	166	230	327	216.977966308594	116.60419032672
317	10.219	127.00124	0.9518	210.572	Unknown	[M-H]-		1	False	null	null	null	null	null	null	null	999	False	False	False	False		False	False	null	null	null	null	null	null	null	null	23.77	02_nist_plasma_neg_04_p1-a2_1_7299	126.99769:353 128.00104:0 129.0044:0		106	282	104	353	117	121	180.70086924235	108.446874110301
318	10.219	127.00124	0.9785	216.487	Unknown	[M-H]-		1	False	null	null	null	null	null	null	null	999	False	False	False	False		False	False	null	null	null	null	null	null	null	null	23.77	02_nist_plasma_neg_04_p1-a2_1_7299	126.99769:342 128.00104:0 129.0044:0		56	285	207	145	163	253	184.94717725118	82.3311093789322
319	10.219	127.00124	0.9967	220.5123	Unknown	[M-H]-		1	False	null	null	null	null	null	null	null	999	False	False	False	False		False	False	null	null	null	null	null	null	null	null	23.77	02_nist_plasma_neg_04_p1-a2_1_7299	127.00124:290 128.00459:0 129.00795:0		137	187	154	111	139	173	150.08430480957	27.4036182068365
320	4.578	127.00302	-1	-1	Unknown	[M-H]-		0.667	False	null	null	null	null	null	null	null	999	False	False	False	False		False	False	null	null	null	null	null	null	null	null	3.79	02_nist_plasma_neg_01_p1-a2_1_7296	127.00302:2736 128.00637:0 129.00973:0		18751	19999	26086	15783	22135	29134	21981.4093424479	4915.493429817
321	4.578	127.00302	0.6761	149.5764	Unknown	[M-H]-		0.667	False	null	null	null	null	null	null	null	999	False	False	False	False		False	False	null	null	null	null	null	null	null	null	3.79	02_nist_plasma_neg_01_p1-a2_1_7296	127.00124:191 128.00459:0 129.00795:0		88	100	61	30	132	142	92.0440018971761	42.6032186100803
322	4.578	127.00302	0.7498	165.888	Unknown	[M-H]-		0.667	False	null	null	null	null	null	null	null	999	False	False	False	False		False	False	null	null	null	null	null	null	null	null	3.79	02_nist_plasma_neg_01_p1-a2_1_7296	127.00125:472 128.0046:0 129.00796:0		187	159	240	132	658	170	257.732920328776	199.479684736238
323	4.578	127.00302	0.7682	169.9419	Unknown	[M-H]-		0.667	False	null	null	null	null	null	null	null	999	False	False	False	False		False	False	null	null	null	null	null	null	null	null	3.79	02_nist_plasma_neg_01_p1-a2_1_7296	127.00125:325 128.0046:0 129.00796:0		128	124	170	194	247	99	160.383659362793	54.4353518640041
324	4.578	127.00302	0.7881	174.3583	Unknown	[M-H]-		0.667	False	null	null	null	null	null	null	null	999	False	False	False	False		False	False	null	null	null	null	null	null	null	null	3.79	02_nist_plasma_neg_01_p1-a2_1_7296	127.00302:396 128.00637:0 129.00973:0		398	280	248	177	222	401	287.905029296875	92.8991520489011
325	4.578	127.00302	0.8125	179.7564	Unknown	[M-H]-		0.667	False	null	null	null	null	null	null	null	999	False	False	False	False		False	False	null	null	null	null	null	null	null	null	3.79	02_nist_plasma_neg_01_p1-a2_1_7296	127.00124:337 128.00459:0 129.00795:0		149	235	107	111	179	161	156.97124226888	47.5024112552764
326	4.578	127.00302	0.8728	193.0885	Unknown	[M-H]-		0.667	False	null	null	null	null	null	null	null	999	False	False	False	False		False	False	null	null	null	null	null	null	null	null	3.79	02_nist_plasma_neg_01_p1-a2_1_7296	127.00302:196 128.00637:0 129.00973:0		137	79	73	67	41	62	76.6904029846191	32.5059698113166
327	7.18	127.11321	-1	-1	Unknown	[M-H]-	similar chromatogram in higher mz_1498; similar chromatogram in higher mz_1974	1	False	null	null	null	null	null	null	null	999	False	False	False	False		False	False	null	null	null	null	null	null	null	null	29.27	02_nist_plasma_neg_06_p1-a2_1_7301	127.11321:1296 128.11656:0 129.11992:0		4217	4052	4215	4133	4138	4403	4193.09594726563	119.773428421662
328	7.18	127.11321	0.8011	177.2264	Unknown	[M-H]-	similar chromatogram in higher mz_1498; similar chromatogram in higher mz_1974	1	False	null	null	null	null	null	null	null	999	False	False	False	False		False	False	null	null	null	null	null	null	null	null	29.27	02_nist_plasma_neg_06_p1-a2_1_7301	127.1132:548 128.11655:0 129.11991:0		431	434	450	445	278	436	412.292022705078	66.3353096879253
329	1.648	128.03563	-1	-1	Unknown	[M-H]-		0.833	False	null	null	null	null	null	null	null	999	False	False	False	False		False	False	null	null	null	null	null	null	null	null	5.26	02_nist_plasma_neg_04_p1-a2_1_7299	128.03563:729 129.03898:0 130.04234:0		2142	2130	1515	2224	1983	2304	2049.53981526693	282.824301436747
330	1.648	128.03563	0.7174	158.6087	Unknown	[M-H]-		0.833	False	null	null	null	null	null	null	null	999	False	False	False	False		False	False	null	null	null	null	null	null	null	null	5.26	02_nist_plasma_neg_04_p1-a2_1_7299	128.03564:250 129.03899:0 130.04235:0		225	191	138	220	125	240	189.634227752686	47.9498905461529
331	3.118	128.03564	-1	-1	Unknown	[M-H]-		0.667	False	null	null	null	null	null	null	null	999	False	False	False	False		False	False	null	null	null	null	null	null	null	null	7.52	02_nist_plasma_neg_06_p1-a2_1_7301	128.03564:1067 129.03899:0 130.04235:0		5687	3916	4044	4641	4426	6037	4792.07356770833	875.8216926091
332	3.118	128.03564	0.7495	165.6942	Unknown	[M-H]-		0.667	False	null	null	null	null	null	null	null	999	False	False	False	False		False	False	null	null	null	null	null	null	null	null	7.52	02_nist_plasma_neg_06_p1-a2_1_7301	128.03561:589 129.03896:0 130.04232:0		549	451	502	518	467	594	513.615676879883	52.9945377304177
333	3.604	129.0563	-1	-1	Unknown	[M-H]-		1	False	null	null	null	null	null	null	null	999	False	False	False	False		False	False	null	null	null	null	null	null	null	null	61.43	02_nist_plasma_neg_06_p1-a2_1_7301	129.0563:8254 130.05965:0 131.06301:0		44487	45466	47791	46935	44102	46060	45806.8268229167	1417.00562849989
334	3.604	129.0563	0.639	141.167	Unknown	[M-H]-		1	False	null	null	null	null	null	null	null	999	False	False	False	False		False	False	null	null	null	null	null	null	null	null	61.43	02_nist_plasma_neg_06_p1-a2_1_7301	129.0563:307 130.05965:0 131.06301:0		189	198	159	188	193	151	179.525446573893	19.5002437409939
335	3.604	129.0563	0.6875	151.8838	Unknown	[M-H]-		1	False	null	null	null	null	null	null	null	999	False	False	False	False		False	False	null	null	null	null	null	null	null	null	61.43	02_nist_plasma_neg_06_p1-a2_1_7301	129.0563:1679 130.05965:0 131.06301:0		1344	1301	1521	1277	1232	1304	1330.12369791667	100.606215174034
336	3.604	129.0563	0.7391	163.278	Unknown	[M-H]-		1	False	null	null	null	null	null	null	null	999	False	False	False	False		False	False	null	null	null	null	null	null	null	null	61.43	02_nist_plasma_neg_06_p1-a2_1_7301	129.0563:389 130.05965:0 131.06301:0		260	390	364	296	422	492	370.759384155273	84.4387049353811
337	3.604	129.0563	0.7828	172.9413	Unknown	[M-H]-		1	False	null	null	null	null	null	null	null	999	False	False	False	False		False	False	null	null	null	null	null	null	null	null	61.43	02_nist_plasma_neg_06_p1-a2_1_7301	129.0563:457 130.05965:0 131.06301:0		122	194	344	156	424	379	270.004146575928	127.89708586968
338	3.604	129.0563	0.827	182.701	Unknown	[M-H]-		1	False	null	null	null	null	null	null	null	999	False	False	False	False		False	False	null	null	null	null	null	null	null	null	61.43	02_nist_plasma_neg_06_p1-a2_1_7301	129.0563:554 130.05965:0 131.06301:0		526	425	562	357	372	486	454.840779622396	83.3578532630402
339	3.425	129.0563	-1	-1	Unknown	[M-H]-	similar chromatogram in higher mz_263; similar chromatogram in higher mz_386; similar chromatogram in higher mz_806; similar chromatogram in higher mz_847; similar chromatogram in higher mz_277	1	False	null	null	null	null	null	null	null	999	False	False	False	False		False	False	null	null	null	null	null	null	null	null	53.2	02_nist_plasma_neg_03_p1-a2_1_7298	129.0563:6871 130.05965:0 131.06301:0		35059	32055	34635	31810	33868	33105	33422.1627604167	1335.64686849392
340	3.425	129.0563	0.6345	140.1786	Unknown	[M-H]-	similar chromatogram in higher mz_263; similar chromatogram in higher mz_386; similar chromatogram in higher mz_806; similar chromatogram in higher mz_847; similar chromatogram in higher mz_277	1	False	null	null	null	null	null	null	null	999	False	False	False	False		False	False	null	null	null	null	null	null	null	null	53.2	02_nist_plasma_neg_03_p1-a2_1_7298	129.0563:273 130.05965:0 131.06301:0		128	177	112	166	134	88	134.052579243978	33.3978835524255
341	3.425	129.0563	0.6842	151.1528	Unknown	[M-H]-	similar chromatogram in higher mz_263; similar chromatogram in higher mz_386; similar chromatogram in higher mz_806; similar chromatogram in higher mz_847; similar chromatogram in higher mz_277	1	False	null	null	null	null	null	null	null	999	False	False	False	False		False	False	null	null	null	null	null	null	null	null	53.2	02_nist_plasma_neg_03_p1-a2_1_7298	129.0563:1037 130.05965:0 131.06301:0		903	843	983	897	910	731	878.031178792318	84.4842419390587
342	3.425	129.0563	0.7358	162.5481	Unknown	[M-H]-	similar chromatogram in higher mz_263; similar chromatogram in higher mz_386; similar chromatogram in higher mz_806; similar chromatogram in higher mz_847; similar chromatogram in higher mz_277	1	False	null	null	null	null	null	null	null	999	False	False	False	False		False	False	null	null	null	null	null	null	null	null	53.2	02_nist_plasma_neg_03_p1-a2_1_7298	129.0563:260 130.05965:0 131.06301:0		204	220	159	289	205	253	221.745684305827	44.6582258586624
343	3.425	129.0563	0.7683	169.7339	Unknown	[M-H]-	similar chromatogram in higher mz_263; similar chromatogram in higher mz_386; similar chromatogram in higher mz_806; similar chromatogram in higher mz_847; similar chromatogram in higher mz_277	1	False	null	null	null	null	null	null	null	999	False	False	False	False		False	False	null	null	null	null	null	null	null	null	53.2	02_nist_plasma_neg_03_p1-a2_1_7298	129.0563:351 130.05965:0 131.06301:0		243	249	240	237	173	234	229.437812805176	27.9175120858116
344	3.425	129.0563	0.7815	172.6499	Unknown	[M-H]-	similar chromatogram in higher mz_263; similar chromatogram in higher mz_386; similar chromatogram in higher mz_806; similar chromatogram in higher mz_847; similar chromatogram in higher mz_277	1	False	null	null	null	null	null	null	null	999	False	False	False	False		False	False	null	null	null	null	null	null	null	null	53.2	02_nist_plasma_neg_03_p1-a2_1_7298	129.0563:460 130.05965:0 131.06301:0		220	140	492	184	284	298	269.627360026042	123.949205468669
345	3.425	129.0563	0.818	180.6992	Unknown	[M-H]-	similar chromatogram in higher mz_263; similar chromatogram in higher mz_386; similar chromatogram in higher mz_806; similar chromatogram in higher mz_847; similar chromatogram in higher mz_277	1	False	null	null	null	null	null	null	null	999	False	False	False	False		False	False	null	null	null	null	null	null	null	null	53.2	02_nist_plasma_neg_03_p1-a2_1_7298	129.0563:413 130.05965:0 131.06301:0		257	248	348	288	388	169	283.029289245605	77.5909019496611
346	3.425	129.0563	0.8449	186.6484	Unknown	[M-H]-	similar chromatogram in higher mz_263; similar chromatogram in higher mz_386; similar chromatogram in higher mz_806; similar chromatogram in higher mz_847; similar chromatogram in higher mz_277	1	False	null	null	null	null	null	null	null	999	False	False	False	False		False	False	null	null	null	null	null	null	null	null	53.2	02_nist_plasma_neg_03_p1-a2_1_7298	129.0563:214 130.05965:0 131.06301:0		163	73	86	86	146	48	100.264654795329	44.4846287487532
347	5.947	130.04327	-1	-1	Unknown	[M-H]-	similar chromatogram in higher mz_917; similar chromatogram in higher mz_151; similar chromatogram in higher mz_190; similar chromatogram in higher mz_252; similar chromatogram in higher mz_373; similar chromatogram in higher mz_1488; similar chromatogram in higher mz_1973; similar chromatogram in higher mz_2372	1	False	null	null	null	null	null	null	null	999	False	False	False	False		False	False	null	null	null	null	null	null	null	null	9.54	02_nist_plasma_neg_05_p1-a2_1_7300	130.04327:1025 131.04662:0 132.04998:0		2875	2960	2805	2638	3303	2897	2913.1318766276	220.784918574487
348	5.947	130.04327	0.5838	128.8803	Unknown	[M-H]-	similar chromatogram in higher mz_917; similar chromatogram in higher mz_151; similar chromatogram in higher mz_190; similar chromatogram in higher mz_252; similar chromatogram in higher mz_373; similar chromatogram in higher mz_1488; similar chromatogram in higher mz_1973; similar chromatogram in higher mz_2372	1	False	null	null	null	null	null	null	null	999	False	False	False	False		False	False	null	null	null	null	null	null	null	null	9.54	02_nist_plasma_neg_05_p1-a2_1_7300	130.04327:230 131.04662:0 132.04998:0		227	207	161	191	143	180	184.95516204834	30.6974845989563
349	2.946	130.06845	-1	-1	Unknown	[M-H]-		1	True	null	null	null	null	null	null	null	999	False	False	False	False		False	False	null	null	null	null	null	null	null	null	22.33	02_nist_plasma_neg_01_p1-a2_1_7296	130.06845:2273 131.0718:0 132.07516:0		7800	7650	7376	7510	7448	8473	7709.40144856771	403.589772966653
350	2.946	130.06845	0.5512	121.693	Unknown	[M-H]-		1	True	null	null	null	null	null	null	null	999	False	False	False	False		False	False	null	null	null	null	null	null	null	null	22.33	02_nist_plasma_neg_01_p1-a2_1_7296	130.06845:649 131.0718:0 132.07516:0	130.06485:99 130.06665:223 130.06845:105	445	408	388	395	443	529	434.562622070313	51.952328749345
351	2.946	130.06845	0.5936	131.0396	Unknown	[M-H]-		1	True	null	null	null	null	null	null	null	999	False	False	False	False		False	False	null	null	null	null	null	null	null	null	22.33	02_nist_plasma_neg_01_p1-a2_1_7296	130.06667:287 131.07002:0 132.07338:0		104	56	211	207	135	208	153.420913696289	65.6181163407072
352	2.946	130.06845	0.7026	155.1013	Unknown	[M-H]-		1	True	null	null	null	null	null	null	null	999	False	False	False	False		False	False	null	null	null	null	null	null	null	null	22.33	02_nist_plasma_neg_01_p1-a2_1_7296	130.06665:161 131.07:0 132.07336:0		121	75	224	196	99	131	141.062744140625	57.3810828601654
353	1.045	130.08643	-1	-1	Unknown	[M-H]-		1	False	null	null	null	null	null	null	null	999	False	False	False	False		False	False	null	null	null	null	null	null	null	null	28.93	02_nist_plasma_neg_04_p1-a2_1_7299	130.08643:3010 131.08978:0 132.09314:0		13407	14028	16235	16148	14497	17186	15250.0564778646	1481.99321411402
354	1.045	130.08643	0.5758	127.1176	Unknown	[M-H]-		1	False	null	null	null	null	null	null	null	999	False	False	False	False		False	False	null	null	null	null	null	null	null	null	28.93	02_nist_plasma_neg_04_p1-a2_1_7299	130.08823:296 131.09158:0 132.09494:0		252	302	391	409	88	375	302.736499786377	121.078074593062
355	1.045	130.08643	0.6431	141.9817	Unknown	[M-H]-		1	False	null	null	null	null	null	null	null	999	False	False	False	False		False	False	null	null	null	null	null	null	null	null	28.93	02_nist_plasma_neg_04_p1-a2_1_7299	130.08823:289 131.09158:0 132.09494:0		235	268	306	219	299	366	282.346061706543	53.4904559588966
356	1.045	130.08643	0.6938	153.1643	Unknown	[M-H]-		1	False	null	null	null	null	null	null	null	999	False	False	False	False		False	False	null	null	null	null	null	null	null	null	28.93	02_nist_plasma_neg_04_p1-a2_1_7299	130.08823:848 131.09158:0 132.09494:0		694	669	786	833	427	780	698.382141113281	146.309811678079
357	1.192	130.08824	-1	-1	Unknown	[M-H]-	similar chromatogram in higher mz_271; similar chromatogram in higher mz_395; similar chromatogram in higher mz_825; similar chromatogram in higher mz_854	1	True	null	null	null	null	null	null	null	999	False	False	False	False		False	False	null	null	null	null	null	null	null	null	54.56	02_nist_plasma_neg_06_p1-a2_1_7301	130.08824:5482 131.09159:0 132.09495:0		28458	27645	28488	27747	26708	28681	27954.4007161458	742.591302221303
358	1.192	130.08824	0.5815	128.3634	Unknown	[M-H]-	similar chromatogram in higher mz_271; similar chromatogram in higher mz_395; similar chromatogram in higher mz_825; similar chromatogram in higher mz_854	1	True	null	null	null	null	null	null	null	999	False	False	False	False		False	False	null	null	null	null	null	null	null	null	54.56	02_nist_plasma_neg_06_p1-a2_1_7301	130.08823:812 131.09158:0 132.09494:0	44.99913:78	659	678	751	631	694	742	692.507700602214	46.8176941045662
359	1.192	130.08824	0.6496	143.4077	Unknown	[M-H]-	similar chromatogram in higher mz_271; similar chromatogram in higher mz_395; similar chromatogram in higher mz_825; similar chromatogram in higher mz_854	1	True	null	null	null	null	null	null	null	999	False	False	False	False		False	False	null	null	null	null	null	null	null	null	54.56	02_nist_plasma_neg_06_p1-a2_1_7301	130.08823:534 131.09158:0 132.09494:0		374	349	426	448	327	500	404.022888183594	65.8673772340012
360	1.192	130.08824	0.6993	154.369	Unknown	[M-H]-	similar chromatogram in higher mz_271; similar chromatogram in higher mz_395; similar chromatogram in higher mz_825; similar chromatogram in higher mz_854	1	True	null	null	null	null	null	null	null	999	False	False	False	False		False	False	null	null	null	null	null	null	null	null	54.56	02_nist_plasma_neg_06_p1-a2_1_7301	130.08823:1526 131.09158:0 132.09494:0		1301	1177	1189	1208	1165	1158	1199.67150878906	52.7132541030959
361	1.192	130.08824	0.8492	187.4794	Unknown	[M-H]-	similar chromatogram in higher mz_271; similar chromatogram in higher mz_395; similar chromatogram in higher mz_825; similar chromatogram in higher mz_854	1	True	null	null	null	null	null	null	null	999	False	False	False	False		False	False	null	null	null	null	null	null	null	null	54.56	02_nist_plasma_neg_06_p1-a2_1_7301	130.08643:454 131.08978:0 132.09314:0		338	351	221	265	216	330	286.827031453451	60.4781319683065
362	4.315	132.04659	-1	-1	Unknown	[M-H]-		1	False	null	null	null	null	null	null	null	999	False	False	False	False		False	False	null	null	null	null	null	null	null	null	14.24	02_nist_plasma_neg_03_p1-a2_1_7298	132.04659:867 133.04994:0 134.0533:0		5521	5229	5824	3805	4488	4754	4936.73527018229	738.690017090759
363	4.315	132.04659	0.6675	147.162	Unknown	[M-H]-		1	False	null	null	null	null	null	null	null	999	False	False	False	False		False	False	null	null	null	null	null	null	null	null	14.24	02_nist_plasma_neg_03_p1-a2_1_7298	132.04659:559 133.04994:0 134.0533:0		542	515	481	438	451	424	475.37077331543	46.3033238662088
364	5.895	133.06674	-1	-1	Unknown	[M-H]-		1	False	null	null	null	null	null	null	null	999	False	False	False	False		False	False	null	null	null	null	null	null	null	null	8.86	02_nist_plasma_neg_04_p1-a2_1_7299	133.06674:1483 134.07009:0 135.07345:0		6659	7894	5395	8077	4964	6742	6622.0048828125	1265.07203221224
365	5.895	133.06674	0.5803	127.8526	Unknown	[M-H]-		1	False	null	null	null	null	null	null	null	999	False	False	False	False		False	False	null	null	null	null	null	null	null	null	8.86	02_nist_plasma_neg_04_p1-a2_1_7299	133.06493:237 134.06828:0 135.07164:0		204	47	137	210	203	108	151.532904307048	66.3257082850423
366	5.895	133.06674	0.6847	150.8554	Unknown	[M-H]-		1	False	null	null	null	null	null	null	null	999	False	False	False	False		False	False	null	null	null	null	null	null	null	null	8.86	02_nist_plasma_neg_04_p1-a2_1_7299	133.06493:847 134.06828:0 135.07164:0		686	656	611	595	476	546	594.854370117188	75.9776243428457
367	7.178	134.03967	-1	-1	Unknown	[M-H]-	similar chromatogram in higher mz_1764; similar chromatogram in higher mz_2148	1	False	null	null	null	null	null	null	null	999	False	False	False	False		False	False	null	null	null	null	null	null	null	null	34.65	02_nist_plasma_neg_03_p1-a2_1_7298	134.03967:3122 135.04302:0 136.04638:0		9768	10930	10890	10131	10288	10557	10427.4583333333	452.835102740161
368	7.178	134.03967	0.8031	176.8331	Unknown	[M-H]-	similar chromatogram in higher mz_1764; similar chromatogram in higher mz_2148	1	False	null	null	null	null	null	null	null	999	False	False	False	False		False	False	null	null	null	null	null	null	null	null	34.65	02_nist_plasma_neg_03_p1-a2_1_7298	134.03787:1178 135.04122:0 136.04458:0		1026	1129	1158	1046	1066	1127	1091.97186279297	52.9172691932412
369	4.333	134.06158	-1	-1	Unknown	[M-H]-	similar chromatogram in higher mz_689; similar chromatogram in higher mz_865; similar chromatogram in higher mz_772; similar chromatogram in higher mz_1148	1	False	null	null	null	null	null	null	null	999	False	False	False	False		False	False	null	null	null	null	null	null	null	null	20.64	02_nist_plasma_neg_03_p1-a2_1_7298	134.06158:2154 135.06493:0 136.06829:0		8584	1574	9615	10122	10698	9569	8360.31549072266	3397.35739524745
370	4.333	134.06158	0.6486	142.8118	Unknown	[M-H]-	similar chromatogram in higher mz_689; similar chromatogram in higher mz_865; similar chromatogram in higher mz_772; similar chromatogram in higher mz_1148	1	False	null	null	null	null	null	null	null	999	False	False	False	False		False	False	null	null	null	null	null	null	null	null	20.64	02_nist_plasma_neg_03_p1-a2_1_7298	134.05977:1148 135.06312:0 136.06648:0		906	924	987	978	1023	911	955.001973470052	47.8102022621458
371	8.473	134.89713	-1	-1	Unknown	[M-H]-		0.5	False	null	null	null	null	null	null	null	999	False	False	False	False		False	False	null	null	null	null	null	null	null	null	6.79	02_nist_plasma_neg_02_p1-a2_1_7297	134.89713:548 135.90048:0 136.90384:0		1638	1421	1114	994	204	1724	1182.51399993896	557.951586152457
372	8.473	134.89713	0.4857	106.8943	Unknown	[M-H]-		0.5	False	null	null	null	null	null	null	null	999	False	False	False	False		False	False	null	null	null	null	null	null	null	null	6.79	02_nist_plasma_neg_02_p1-a2_1_7297	134.89346:457 135.89681:0 136.90017:0		187	163	222	186	24	275	176.107674280802	84.1596932307558
373	1.355	135.03267	-1	-1	Unknown	[M-H]-		0.833	True	null	null	null	null	null	null	null	999	False	False	False	False		False	False	null	null	null	null	null	null	null	null	7.61	02_nist_plasma_neg_05_p1-a2_1_7300	135.03267:1318 136.03602:0 137.03938:0		5062	5161	4611	3843	5880	4543	4850.1260172526	687.910300943776
374	1.355	135.03267	0.5225	114.9687	Unknown	[M-H]-		0.833	True	null	null	null	null	null	null	null	999	False	False	False	False		False	False	null	null	null	null	null	null	null	null	7.61	02_nist_plasma_neg_05_p1-a2_1_7300	135.03267:277 136.03602:0 137.03938:0	65.01309:60 92.02571:117 106.02893:72	131	39	56	56	134	122	89.807923634847	43.5104595946523
375	1.355	135.03267	0.5369	118.1513	Unknown	[M-H]-		0.833	True	null	null	null	null	null	null	null	999	False	False	False	False		False	False	null	null	null	null	null	null	null	null	7.61	02_nist_plasma_neg_05_p1-a2_1_7300	135.03084:184 136.03419:0 137.03755:0	65.01563:131 133.01036:92	103	145	58	40	180	54	96.6448287963867	56.3837205140116
376	1.355	135.03267	0.7541	165.9389	Unknown	[M-H]-		0.833	True	null	null	null	null	null	null	null	999	False	False	False	False		False	False	null	null	null	null	null	null	null	null	7.61	02_nist_plasma_neg_05_p1-a2_1_7300	135.03267:139 136.03602:0 137.03938:0		97	40	19	36	116	40	58.1118338902791	38.7448918410453
377	5.197	135.04732	-1	-1	Unknown	[M-H]-		1	True	null	null	null	null	null	null	null	999	False	False	False	False		False	False	null	null	null	null	null	null	null	null	8.59	02_nist_plasma_neg_02_p1-a2_1_7297	135.04732:1564 136.05067:0 137.05403:0		8895	10030	9191	8480	8262	6424	8547.01448567708	1210.43748454714
378	5.197	135.04732	0.5448	119.8836	Unknown	[M-H]-		1	True	null	null	null	null	null	null	null	999	False	False	False	False		False	False	null	null	null	null	null	null	null	null	8.59	02_nist_plasma_neg_02_p1-a2_1_7297	135.04366:305 136.04701:0 137.05037:0	134.03786:121 135.04549:93	214	230	139	121	190	187	180.112391153971	42.2799885101243
379	5.197	135.04732	0.6443	141.774	Unknown	[M-H]-		1	True	null	null	null	null	null	null	null	999	False	False	False	False		False	False	null	null	null	null	null	null	null	null	8.59	02_nist_plasma_neg_02_p1-a2_1_7297	135.04366:723 136.04701:0 137.05037:0		642	723	667	658	583	456	621.540679931641	92.6729081371622
380	4.472	137.02408	-1	-1	Unknown	[M-H]-		1	True	null	null	null	null	null	null	null	999	False	False	False	False		False	False	null	null	null	null	null	null	null	null	54.39	02_nist_plasma_neg_02_p1-a2_1_7297	137.02408:9815 138.02743:0 139.03079:0		56222	64268	55103	56153	60321	60048	58685.681640625	3493.44818256823
381	4.472	137.02408	0.5346	117.4923	Unknown	[M-H]-		1	True	null	null	null	null	null	null	null	999	False	False	False	False		False	False	null	null	null	null	null	null	null	null	54.39	02_nist_plasma_neg_02_p1-a2_1_7297	137.02409:807 138.02744:0 139.0308:0	65.03979:66 76.9699:101 92.99621:33 93.03271:75 93.03423:570 93.03575:241 93.03727:223	523	490	378	435	316	578	453.368911743164	96.6024967201373
382	4.472	137.02408	0.648	142.3991	Unknown	[M-H]-		1	True	null	null	null	null	null	null	null	999	False	False	False	False		False	False	null	null	null	null	null	null	null	null	54.39	02_nist_plasma_neg_02_p1-a2_1_7297	137.02408:333 138.02743:0 139.03079:0		247	295	370	288	289	389	312.996757507324	54.8933896900294
383	4.472	137.02408	0.715	157.1272	Unknown	[M-H]-		1	True	null	null	null	null	null	null	null	999	False	False	False	False		False	False	null	null	null	null	null	null	null	null	54.39	02_nist_plasma_neg_02_p1-a2_1_7297	137.02409:428 138.02744:0 139.0308:0		482	499	480	490	461	552	494.094955444336	30.9160643623809
384	4.472	137.02408	0.787	172.9486	Unknown	[M-H]-		1	True	null	null	null	null	null	null	null	999	False	False	False	False		False	False	null	null	null	null	null	null	null	null	54.39	02_nist_plasma_neg_02_p1-a2_1_7297	137.02409:1382 138.02744:0 139.0308:0		1261	1300	1312	1454	609	1343	1213.42891438802	303.15041664146
385	1.242	140.01151	-1	-1	Unknown	[M-H]-	similar chromatogram in higher mz_247	1	False	null	null	null	null	null	null	null	999	False	False	False	False		False	False	null	null	null	null	null	null	null	null	9.55	02_nist_plasma_neg_05_p1-a2_1_7300	140.01151:968 141.01486:0 142.01822:0		4660	7301	3191	6472	5551	4342	5252.72127278646	1496.74755412945
386	1.242	140.01151	0.5913	129.7029	Unknown	[M-H]-	similar chromatogram in higher mz_247	1	False	null	null	null	null	null	null	null	999	False	False	False	False		False	False	null	null	null	null	null	null	null	null	9.55	02_nist_plasma_neg_05_p1-a2_1_7300	140.00963:533 141.01298:0 142.01634:0		295	404	378	329	367	336	351.515528361003	39.2417807447385
387	10.239	140.99448	-1	-1	Unknown	[M-H]-		1	True	null	null	null	null	null	null	null	999	False	False	False	False		False	False	null	null	null	null	null	null	null	null	9.83	02_nist_plasma_neg_01_p1-a2_1_7296	140.99448:1449 141.99783:0 143.00119:0		8287	5461	7386	8741	6342	7792	7334.89339192708	1232.22346573971
388	10.239	140.99448	0.5125	112.3626	Unknown	[M-H]-		1	True	null	null	null	null	null	null	null	999	False	False	False	False		False	False	null	null	null	null	null	null	null	null	9.83	02_nist_plasma_neg_01_p1-a2_1_7296	140.99448:338 141.99783:0 143.00119:0	80.97382:143 140.94206:78	280	282	303	317	350	344	312.525705973307	29.9069679560643
389	10.239	140.99448	0.7379	161.7869	Unknown	[M-H]-		1	True	null	null	null	null	null	null	null	999	False	False	False	False		False	False	null	null	null	null	null	null	null	null	9.83	02_nist_plasma_neg_01_p1-a2_1_7296	140.99448:627 141.99783:0 143.00119:0		412	318	346	348	354	282	343.284159342448	43.2687903840835
390	10.239	140.99448	0.8249	180.8468	Unknown	[M-H]-		1	True	null	null	null	null	null	null	null	999	False	False	False	False		False	False	null	null	null	null	null	null	null	null	9.83	02_nist_plasma_neg_01_p1-a2_1_7296	140.99635:136 141.9997:0 143.00306:0		43	79	14	58	40	58	48.7558237711589	21.9697542993811
391	0.62	141.01695	-1	-1	Unknown	[M-H]-	similar chromatogram in higher mz_1438; similar chromatogram in higher mz_970; similar chromatogram in higher mz_450; similar chromatogram in higher mz_1211; similar chromatogram in higher mz_1345; similar chromatogram in higher mz_1734; similar chromatogram in higher mz_2083; similar chromatogram in higher mz_2219; similar chromatogram in higher mz_2307; similar chromatogram in higher mz_2543; s…	1	False	null	null	null	null	null	null	null	999	False	False	False	False		False	False	null	null	null	null	null	null	null	null	56.66	02_nist_plasma_neg_04_p1-a2_1_7299	141.01695:59790 142.0203:0 143.02366:0		361117	357193	361035	375542	367332	365296	364585.84375	6440.14258819244
392	0.62	141.01695	0.766	167.9387	Unknown	[M-H]-	similar chromatogram in higher mz_1438; similar chromatogram in higher mz_970; similar chromatogram in higher mz_450; similar chromatogram in higher mz_1211; similar chromatogram in higher mz_1345; similar chromatogram in higher mz_1734; similar chromatogram in higher mz_2083; similar chromatogram in higher mz_2219; similar chromatogram in higher mz_2307; similar chromatogram in higher mz_2543; s…	1	False	null	null	null	null	null	null	null	999	False	False	False	False		False	False	null	null	null	null	null	null	null	null	56.66	02_nist_plasma_neg_04_p1-a2_1_7299	141.01695:14549 142.0203:0 143.02366:0		15544	15248	16121	16091	15843	15483	15721.8276367188	353.193186686862
393	0.62	141.01695	0.8542	187.2704	Unknown	[M-H]-	similar chromatogram in higher mz_1438; similar chromatogram in higher mz_970; similar chromatogram in higher mz_450; similar chromatogram in higher mz_1211; similar chromatogram in higher mz_1345; similar chromatogram in higher mz_1734; similar chromatogram in higher mz_2083; similar chromatogram in higher mz_2219; similar chromatogram in higher mz_2307; similar chromatogram in higher mz_2543; s…	1	False	null	null	null	null	null	null	null	999	False	False	False	False		False	False	null	null	null	null	null	null	null	null	56.66	02_nist_plasma_neg_04_p1-a2_1_7299	141.01695:8406 142.0203:0 143.02366:0		6131	12670	11796	12490	12571	12110	11294.7188313802	2550.69441791147
394	0.62	141.01695	0.9277	203.382	Unknown	[M-H]-	similar chromatogram in higher mz_1438; similar chromatogram in higher mz_970; similar chromatogram in higher mz_450; similar chromatogram in higher mz_1211; similar chromatogram in higher mz_1345; similar chromatogram in higher mz_1734; similar chromatogram in higher mz_2083; similar chromatogram in higher mz_2219; similar chromatogram in higher mz_2307; similar chromatogram in higher mz_2543; s…	1	False	null	null	null	null	null	null	null	999	False	False	False	False		False	False	null	null	null	null	null	null	null	null	56.66	02_nist_plasma_neg_04_p1-a2_1_7299	141.01695:2391 142.0203:0 143.02366:0		3128	3257	3539	3173	3082	3247	3237.59582519531	162.307187245919
395	10.165	141.01695	-1	-1	Unknown	[M-H]-		1	False	null	null	null	null	null	null	null	999	False	False	False	False		False	False	null	null	null	null	null	null	null	null	34.75	02_nist_plasma_neg_05_p1-a2_1_7300	141.01695:37830 142.0203:0 143.02366:0		328750	318998	298977	297170	302692	334990	313596.192708333	16241.3327459725
396	10.165	141.01695	0.7658	167.9025	Unknown	[M-H]-		1	False	null	null	null	null	null	null	null	999	False	False	False	False		False	False	null	null	null	null	null	null	null	null	34.75	02_nist_plasma_neg_05_p1-a2_1_7300	141.01695:6737 142.0203:0 143.02366:0		6840	6181	7100	7378	6598	6899	6832.87858072917	413.026821316863
397	10.165	141.01695	0.825	180.8805	Unknown	[M-H]-		1	False	null	null	null	null	null	null	null	999	False	False	False	False		False	False	null	null	null	null	null	null	null	null	34.75	02_nist_plasma_neg_05_p1-a2_1_7300	141.01695:2331 142.0203:0 143.02366:0		3038	3256	2097	2827	1748	3004	2661.6635538737	598.869416011134
398	10.165	141.01695	0.8532	187.0539	Unknown	[M-H]-		1	False	null	null	null	null	null	null	null	999	False	False	False	False		False	False	null	null	null	null	null	null	null	null	34.75	02_nist_plasma_neg_05_p1-a2_1_7300	141.01695:3660 142.0203:0 143.02366:0		4843	5040	4264	5251	5417	5015	4971.42423502604	399.994171826272
399	7.351	141.01695	-1	-1	Unknown	[M-H]-		0.833	False	null	null	null	null	null	null	null	999	False	False	False	False		False	False	null	null	null	null	null	null	null	null	5.92	02_nist_plasma_neg_06_p1-a2_1_7301	141.01695:11540 142.0203:0 143.02366:0		105791	108570	121096	134815	116537	136543	120558.635416667	12938.4988449089
400	7.351	141.01695	0.7057	154.7194	Unknown	[M-H]-		0.833	False	null	null	null	null	null	null	null	999	False	False	False	False		False	False	null	null	null	null	null	null	null	null	5.92	02_nist_plasma_neg_06_p1-a2_1_7301	141.01695:744 142.0203:0 143.02366:0		681	750	770	375	669	637	647.072987874349	142.651227546711
401	7.351	141.01695	0.7657	167.8663	Unknown	[M-H]-		0.833	False	null	null	null	null	null	null	null	999	False	False	False	False		False	False	null	null	null	null	null	null	null	null	5.92	02_nist_plasma_neg_06_p1-a2_1_7301	141.01695:4552 142.0203:0 143.02366:0		4384	4094	4587	4506	4712	4757	4506.62247721354	243.417301773357
402	7.351	141.01695	0.8242	180.6999	Unknown	[M-H]-		0.833	False	null	null	null	null	null	null	null	999	False	False	False	False		False	False	null	null	null	null	null	null	null	null	5.92	02_nist_plasma_neg_06_p1-a2_1_7301	141.01695:1427 142.0203:0 143.02366:0		762	1158	1513	1213	1270	1224	1190.08310953776	243.456199335634
403	7.351	141.01695	0.8504	186.4404	Unknown	[M-H]-		0.833	False	null	null	null	null	null	null	null	999	False	False	False	False		False	False	null	null	null	null	null	null	null	null	5.92	02_nist_plasma_neg_06_p1-a2_1_7301	141.01695:1311 142.0203:0 143.02366:0		1459	1492	1413	1433	1379	1532	1451.25413004557	55.3264273092658
404	7.351	141.01695	1.2421	272.3143	Unknown	[M-H]-		0.833	False	null	null	null	null	null	null	null	999	False	False	False	False		False	False	null	null	null	null	null	null	null	null	5.92	02_nist_plasma_neg_06_p1-a2_1_7301	141.01695:967 142.0203:0 143.02366:0		1083	1506	1160	938	1022	1078	1131.23566691081	198.018920469643
405	3.027	141.01695	-1	-1	Unknown	[M-H]-		0.667	False	null	null	null	null	null	null	null	999	False	False	False	False		False	False	null	null	null	null	null	null	null	null	3.63	02_nist_plasma_neg_01_p1-a2_1_7296	141.01695:5011 142.0203:0 143.02366:0		25258	19073	27835	25105	29540	20344	24526.0579427083	4103.38079045246
406	3.027	141.01695	0.7655	167.8301	Unknown	[M-H]-		0.667	False	null	null	null	null	null	null	null	999	False	False	False	False		False	False	null	null	null	null	null	null	null	null	3.63	02_nist_plasma_neg_01_p1-a2_1_7296	141.01695:1952 142.0203:0 143.02366:0		1963	1466	1709	1940	1836	1791	1784.25366210938	182.305145013961
407	3.027	141.01695	0.852	186.8013	Unknown	[M-H]-		0.667	False	null	null	null	null	null	null	null	999	False	False	False	False		False	False	null	null	null	null	null	null	null	null	3.63	02_nist_plasma_neg_01_p1-a2_1_7296	141.01695:422 142.0203:0 143.02366:0		376	341	580	524	258	303	396.935485839844	127.355593484015
408	3.152	142.06546	-1	-1	Unknown	[M-H]-		1	True	null	null	null	null	null	null	null	999	False	False	False	False		False	False	null	null	null	null	null	null	null	null	24.86	02_nist_plasma_neg_03_p1-a2_1_7298	142.06546:4104 143.06881:0 144.07217:0		12185	11788	14072	12604	12954	12772	12729.1324869792	781.481411849065
409	3.152	142.06546	0.5635	123.4722	Unknown	[M-H]-		1	True	null	null	null	null	null	null	null	999	False	False	False	False		False	False	null	null	null	null	null	null	null	null	24.86	02_nist_plasma_neg_03_p1-a2_1_7298	142.06548:1386 143.06883:0 144.07219:0	64.01901:93 116.04757:90 116.04927:296 116.05097:99 116.05267:92 140.05254:165 140.05441:110 142.06548:203 142.06735:398 142.06923:157 142.07111:85	1193	1181	1326	1225	1262	1219	1234.27360026042	53.1595481401433
410	2.945	142.06548	-1	-1	Unknown	[M-H]-		1	True	null	null	null	null	null	null	null	999	False	False	False	False		False	False	null	null	null	null	null	null	null	null	83.68	02_nist_plasma_neg_06_p1-a2_1_7301	142.06548:12832 143.06883:0 144.07219:0		41533	39602	41049	42868	42650	42869	41761.7630208333	1301.19845078184
411	2.945	142.06548	0.5635	123.4722	Unknown	[M-H]-		1	True	null	null	null	null	null	null	null	999	False	False	False	False		False	False	null	null	null	null	null	null	null	null	83.68	02_nist_plasma_neg_06_p1-a2_1_7301	142.06735:3511 143.0707:0 144.07406:0	50.00341:67 116.04927:30 116.05097:1202 116.05267:256 140.04881:69 140.05067:264 140.05441:79 142.06548:1172 142.06735:219 142.06923:179 142.07111:49	2832	2625	2812	3025	2852	2876	2836.90999348958	128.616958921845
412	2.945	142.06548	0.6604	144.6911	Unknown	[M-H]-		1	True	null	null	null	null	null	null	null	999	False	False	False	False		False	False	null	null	null	null	null	null	null	null	83.68	02_nist_plasma_neg_06_p1-a2_1_7301	142.06735:440 143.0707:0 144.07406:0		399	432	502	417	574	368	448.731567382813	75.9035164194037
413	2.945	142.06548	0.7039	154.2262	Unknown	[M-H]-		1	True	null	null	null	null	null	null	null	999	False	False	False	False		False	False	null	null	null	null	null	null	null	null	83.68	02_nist_plasma_neg_06_p1-a2_1_7301	142.06735:934 143.0707:0 144.07406:0	142.06735:84	669	1115	1132	1091	750	696	908.85883585612	225.114200481521
414	10.287	142.99153	-1	-1	Unknown	[M-H]-		0.5	True	null	null	null	null	null	null	null	999	False	False	False	False		False	False	null	null	null	null	null	null	null	null	10.23	02_nist_plasma_neg_06_p1-a2_1_7301	142.99153:1948 143.99488:0 144.99824:0		12349	11869	14799	12969	17408	19204	14766.2019856771	2971.14168457211
415	10.287	142.99153	0.5005	109.6093	Unknown	[M-H]-		0.5	True	null	null	null	null	null	null	null	999	False	False	False	False		False	False	null	null	null	null	null	null	null	null	10.23	02_nist_plasma_neg_06_p1-a2_1_7301	142.99152:613 143.99487:0 144.99823:0	59.01441:167 100.97835:54 100.98152:82	418	425	439	234	358	407	380.245208740234	76.7383764010981
416	10.287	142.99153	0.7317	160.2248	Unknown	[M-H]-		0.5	True	null	null	null	null	null	null	null	999	False	False	False	False		False	False	null	null	null	null	null	null	null	null	10.23	02_nist_plasma_neg_06_p1-a2_1_7301	142.99153:160 143.99488:0 144.99824:0		34	69	13	68	80	101	60.8510556221008	31.6785687121628
417	10.287	142.99153	0.9275	203.1132	Unknown	[M-H]-		0.5	True	null	null	null	null	null	null	null	999	False	False	False	False		False	False	null	null	null	null	null	null	null	null	10.23	02_nist_plasma_neg_06_p1-a2_1_7301	142.99153:253 143.99488:0 144.99824:0		110	86	68	123	71	96	92.4680646260579	21.6236009507727
418	6.772	143.10655	-1	-1	Unknown	[M-H]-	similar chromatogram in higher mz_187; similar chromatogram in higher mz_475; similar chromatogram in higher mz_1597; similar chromatogram in higher mz_293; similar chromatogram in higher mz_1569; similar chromatogram in higher mz_2212	1	False	null	null	null	null	null	null	null	999	False	False	False	False		False	False	null	null	null	null	null	null	null	null	34.79	02_nist_plasma_neg_04_p1-a2_1_7299	143.10655:4740 144.1099:0 145.11326:0		16384	14919	913	16822	12820	13893	12625.0289408366	5929.92702577247
419	6.772	143.10655	0.6112	133.8276	Unknown	[M-H]-	similar chromatogram in higher mz_187; similar chromatogram in higher mz_475; similar chromatogram in higher mz_1597; similar chromatogram in higher mz_293; similar chromatogram in higher mz_1569; similar chromatogram in higher mz_2212	1	False	null	null	null	null	null	null	null	999	False	False	False	False		False	False	null	null	null	null	null	null	null	null	34.79	02_nist_plasma_neg_04_p1-a2_1_7299	143.11034:271 144.11369:0 145.11705:0		75	145	0.673814916610718	86	178	7	81.6962912082672	71.616447359751
420	6.772	143.10655	0.6362	139.3088	Unknown	[M-H]-	similar chromatogram in higher mz_187; similar chromatogram in higher mz_475; similar chromatogram in higher mz_1597; similar chromatogram in higher mz_293; similar chromatogram in higher mz_1569; similar chromatogram in higher mz_2212	1	False	null	null	null	null	null	null	null	999	False	False	False	False		False	False	null	null	null	null	null	null	null	null	34.79	02_nist_plasma_neg_04_p1-a2_1_7299	143.10844:902 144.11179:0 145.11515:0		694	634	474	594	381	288	510.987518310547	157.227891334593
421	6.772	143.10655	0.7059	154.5683	Unknown	[M-H]-	similar chromatogram in higher mz_187; similar chromatogram in higher mz_475; similar chromatogram in higher mz_1597; similar chromatogram in higher mz_293; similar chromatogram in higher mz_1569; similar chromatogram in higher mz_2212	1	False	null	null	null	null	null	null	null	999	False	False	False	False		False	False	null	null	null	null	null	null	null	null	34.79	02_nist_plasma_neg_04_p1-a2_1_7299	143.10844:166 144.11179:0 145.11515:0		6	6	49	72	5	75	35.5407099723816	33.6946209624576
422	6.772	143.10655	0.7343	160.7931	Unknown	[M-H]-	similar chromatogram in higher mz_187; similar chromatogram in higher mz_475; similar chromatogram in higher mz_1597; similar chromatogram in higher mz_293; similar chromatogram in higher mz_1569; similar chromatogram in higher mz_2212	1	False	null	null	null	null	null	null	null	999	False	False	False	False		False	False	null	null	null	null	null	null	null	null	34.79	02_nist_plasma_neg_04_p1-a2_1_7299	143.10844:474 144.11179:0 145.11515:0		298	18	7	242	282	7	142.601643244425	145.434221507125
423	6.772	143.10655	0.7457	163.2887	Unknown	[M-H]-	similar chromatogram in higher mz_187; similar chromatogram in higher mz_475; similar chromatogram in higher mz_1597; similar chromatogram in higher mz_293; similar chromatogram in higher mz_1569; similar chromatogram in higher mz_2212	1	False	null	null	null	null	null	null	null	999	False	False	False	False		False	False	null	null	null	null	null	null	null	null	34.79	02_nist_plasma_neg_04_p1-a2_1_7299	143.10844:578 144.11179:0 145.11515:0		329	325	420	687	515	602	479.723642985026	147.98978900619
424	6.657	143.10843	-1	-1	Unknown	[M-H]-	similar chromatogram in higher mz_992	1	False	null	null	null	null	null	null	null	999	False	False	False	False		False	False	null	null	null	null	null	null	null	null	54.78	02_nist_plasma_neg_04_p1-a2_1_7299	143.10843:6767 144.11178:0 145.11514:0		23016	23754	913	23424	24394	22614	19685.8619486491	9217.11318745146
425	6.657	143.10843	0.7346	160.8653	Unknown	[M-H]-	similar chromatogram in higher mz_992	1	False	null	null	null	null	null	null	null	999	False	False	False	False		False	False	null	null	null	null	null	null	null	null	54.78	02_nist_plasma_neg_04_p1-a2_1_7299	143.10844:1770 144.11179:0 145.11515:0		1596	1562	1632	1633	1782	1558	1627.19529215495	82.4775318563742
426	10.13	143.99248	-1	-1	Unknown	[M-H]-		1	False	null	null	null	null	null	null	null	999	False	False	False	False		False	False	null	null	null	null	null	null	null	null	19.1	02_nist_plasma_neg_04_p1-a2_1_7299	143.99248:3098 144.99583:0 145.99919:0		8424	7303	7887	8595	6675	7081	7660.72859700521	767.041647099831
427	10.13	143.99248	0.8142	178.1903	Unknown	[M-H]-		1	False	null	null	null	null	null	null	null	999	False	False	False	False		False	False	null	null	null	null	null	null	null	null	19.1	02_nist_plasma_neg_04_p1-a2_1_7299	143.99248:121 144.99583:0 145.99919:0		69	15	44	37	7	35	34.3861117362976	21.9639725879061
428	10.13	143.99248	0.8345	182.6434	Unknown	[M-H]-		1	False	null	null	null	null	null	null	null	999	False	False	False	False		False	False	null	null	null	null	null	null	null	null	19.1	02_nist_plasma_neg_04_p1-a2_1_7299	143.99248:165 144.99583:0 145.99919:0		30	60	70	92	54	57	60.4292710622152	20.3633680026525
429	10.13	143.99248	0.9031	197.6581	Unknown	[M-H]-		1	False	null	null	null	null	null	null	null	999	False	False	False	False		False	False	null	null	null	null	null	null	null	null	19.1	02_nist_plasma_neg_04_p1-a2_1_7299	143.99248:147 144.99583:0 145.99919:0		43	69	70	32	76	110	66.6924273173014	27.380131273481
430	10.13	143.99248	0.9395	205.6203	Unknown	[M-H]-		1	False	null	null	null	null	null	null	null	999	False	False	False	False		False	False	null	null	null	null	null	null	null	null	19.1	02_nist_plasma_neg_04_p1-a2_1_7299	143.99248:148 144.99583:0 145.99919:0		37	50	13	59	25	29	35.3630684216817	16.8096459881738
431	4.694	144.04546	-1	-1	Unknown	[M-H]-	similar chromatogram in higher mz_785; similar chromatogram in higher mz_1126	1	True	null	null	null	null	null	null	null	999	False	False	False	False		False	False	null	null	null	null	null	null	null	null	25.5	02_nist_plasma_neg_06_p1-a2_1_7301	144.04546:4175 145.04881:0 146.05217:0		15331	16322	14661	16990	16478	17688	16244.83984375	1099.24136095034
432	4.694	144.04546	0.5574	121.9874	Unknown	[M-H]-	similar chromatogram in higher mz_785; similar chromatogram in higher mz_1126	1	True	null	null	null	null	null	null	null	999	False	False	False	False		False	False	null	null	null	null	null	null	null	null	25.5	02_nist_plasma_neg_06_p1-a2_1_7301	144.04546:1826 145.04881:0 146.05217:0	50.00341:152 65.99818:208 114.03696:98 115.04261:151 115.0443:133 116.04757:89 116.05097:86 117.03474:80 126.0383:85 142.02977:71 144.04167:56 144.04356:60 144.04546:776 144.04735:684 144.04924:70	1565	1749	1593	1816	1801	1869	1732.07834879557	124.865427515147
433	2.945	144.04546	-1	-1	Unknown	[M-H]-		1	True	null	null	null	null	null	null	null	999	False	False	False	False		False	False	null	null	null	null	null	null	null	null	25.08	02_nist_plasma_neg_01_p1-a2_1_7296	144.04546:3603 145.04881:0 146.05217:0		17121	16321	14549	14499	14868	13677	15172.5122070313	1287.56159962414
434	2.945	144.04546	0.5569	121.8784	Unknown	[M-H]-		1	True	null	null	null	null	null	null	null	999	False	False	False	False		False	False	null	null	null	null	null	null	null	null	25.08	02_nist_plasma_neg_01_p1-a2_1_7296	144.04546:1551 145.04881:0 146.05217:0	41.00432:52 65.99818:114 65.99946:85 115.04261:216 115.0443:60 115.04599:203 116.05097:66 116.05267:129 142.02977:86 143.03677:77 144.04167:119 144.04356:386 144.04546:481 144.04735:298 144.04924:255 144.07195:109 144.07573:114	1355	1383	1286	1482	1379	1359	1374.08426920573	63.4830394940834
435	4.556	144.04546	-1	-1	Unknown	[M-H]-		1	True	null	null	null	null	null	null	null	999	False	False	False	False		False	False	null	null	null	null	null	null	null	null	8.24	02_nist_plasma_neg_05_p1-a2_1_7300	144.04546:1656 145.04881:0 146.05217:0		7133	7633	6336	7920	8134	7766	7487.00146484375	656.676652530643
436	4.556	144.04546	0.5569	121.8784	Unknown	[M-H]-		1	True	null	null	null	null	null	null	null	999	False	False	False	False		False	False	null	null	null	null	null	null	null	null	8.24	02_nist_plasma_neg_05_p1-a2_1_7300	144.04546:1091 145.04881:0 146.05217:0	65.99818:77 115.04092:157 115.04261:83 144.04546:97 144.04735:479	862	937	808	920	949	910	897.653299967448	53.1782080775701
437	1.83	144.04546	-1	-1	Unknown	[M-H]-	similar chromatogram in higher mz_278	1	True	null	null	null	null	null	null	null	999	False	False	False	False		False	False	null	null	null	null	null	null	null	null	9.54	02_nist_plasma_neg_04_p1-a2_1_7299	144.04546:1664 145.04881:0 146.05217:0		7707	8544	9481	9737	8061	7154	8447.28206380208	1011.21572757405
438	1.83	144.04546	0.5579	122.0965	Unknown	[M-H]-	similar chromatogram in higher mz_278	1	True	null	null	null	null	null	null	null	999	False	False	False	False		False	False	null	null	null	null	null	null	null	null	9.54	02_nist_plasma_neg_04_p1-a2_1_7299	144.04546:914 145.04881:0 146.05217:0	116.04927:109 144.04356:472 144.04735:244	673	830	826	869	682	644	754.111541748047	98.1375831025671
439	1.108	144.86977	-1	-1	Unknown	[M-H]-		0.667	False	null	null	null	null	null	null	null	999	False	False	False	False		False	False	null	null	null	null	null	null	null	null	18.84	02_nist_plasma_neg_06_p1-a2_1_7301	144.86977:859 145.87312:0 146.87648:0		3266	4539	3508	4365	3910	4493	4013.43595377604	539.458608955406
440	1.108	144.86977	0.5028	109.9842	Unknown	[M-H]-		0.667	False	null	null	null	null	null	null	null	999	False	False	False	False		False	False	null	null	null	null	null	null	null	null	18.84	02_nist_plasma_neg_06_p1-a2_1_7301	144.86975:380 145.8731:0 146.87646:0		274	65	80	260	159	121	159.845914204915	89.1413066175335
441	1.108	144.86977	0.6287	137.5386	Unknown	[M-H]-		0.667	False	null	null	null	null	null	null	null	999	False	False	False	False		False	False	null	null	null	null	null	null	null	null	18.84	02_nist_plasma_neg_06_p1-a2_1_7301	144.86975:156 145.8731:0 146.87646:0		96	53	57	63	74	45	64.6172987620036	18.070945287511
442	8.176	144.99501	-1	-1	Unknown	[M-H]-	similar chromatogram in higher mz_1170; similar chromatogram in higher mz_1183; similar chromatogram in higher mz_1175; similar chromatogram in higher mz_2955	0.5	True	null	null	null	null	null	null	null	999	False	False	False	False		False	False	null	null	null	null	null	null	null	null	15.95	02_nist_plasma_neg_01_p1-a2_1_7296	144.99501:3688 145.99836:0 147.00172:0		10719	1092	5552	2945	4570	1735	4435.55190022786	3505.31882407041
443	8.176	144.99501	1.0799	236.211	Unknown	[M-H]-	similar chromatogram in higher mz_1170; similar chromatogram in higher mz_1183; similar chromatogram in higher mz_1175; similar chromatogram in higher mz_2955	0.5	True	null	null	null	null	null	null	null	999	False	False	False	False		False	False	null	null	null	null	null	null	null	null	15.95	02_nist_plasma_neg_01_p1-a2_1_7296	144.99501:1668 145.99836:0 147.00172:0	36.24838:412 51.74864:412 80.58839:412 95.77619:412 112.76266:412 129.73779:412 138.51562:412	798	111	56	260	174	150	258.345336914063	273.17120866509
444	3.594	145.06146	-1	-1	Unknown	[M-H]-	similar chromatogram in higher mz_707; similar chromatogram in higher mz_600; similar chromatogram in higher mz_1053; similar chromatogram in higher mz_1203; similar chromatogram in higher mz_1461; similar chromatogram in higher mz_1636	1	False	null	null	null	null	null	null	null	999	False	False	False	False		False	False	null	null	null	null	null	null	null	null	87.36	02_nist_plasma_neg_03_p1-a2_1_7298	145.06146:15837 146.06481:0 147.06817:0		61790	2500	61970	61657	58708	58035	50776.5455729167	23711.7241581341
445	3.594	145.06146	0.7814	170.9067	Unknown	[M-H]-	similar chromatogram in higher mz_707; similar chromatogram in higher mz_600; similar chromatogram in higher mz_1053; similar chromatogram in higher mz_1203; similar chromatogram in higher mz_1461; similar chromatogram in higher mz_1636	1	False	null	null	null	null	null	null	null	999	False	False	False	False		False	False	null	null	null	null	null	null	null	null	87.36	02_nist_plasma_neg_03_p1-a2_1_7298	145.06146:5941 146.06481:0 147.06817:0		6470	562	6499	6435	6108	6131	5367.42627970378	2360.57989533419
446	0.687	145.06146	-1	-1	Unknown	[M-H]-		1	False	null	null	null	null	null	null	null	999	False	False	False	False		False	False	null	null	null	null	null	null	null	null	18.3	02_nist_plasma_neg_04_p1-a2_1_7299	145.06146:2616 146.06481:0 147.06817:0		7632	8204	7695	8328	8735	6546	7856.55753580729	762.734616751408
447	0.687	145.06146	0.6541	143.0684	Unknown	[M-H]-		1	False	null	null	null	null	null	null	null	999	False	False	False	False		False	False	null	null	null	null	null	null	null	null	18.3	02_nist_plasma_neg_04_p1-a2_1_7299	145.06337:626 146.06672:0 147.07008:0		479	398	334	493	565	321	431.514439900716	96.713978168022
448	1.118	146.86528	-1	-1	Unknown	[M-H]-		0.5	False	null	null	null	null	null	null	null	999	False	False	False	False		False	False	null	null	null	null	null	null	null	null	23.35	02_nist_plasma_neg_02_p1-a2_1_7297	146.86528:843 147.86863:0 148.87199:0		4497	4378	3872	3546	3911	4076	4046.77652994792	350.029464253805
449	1.118	146.86528	0.4965	108.4996	Unknown	[M-H]-		0.5	False	null	null	null	null	null	null	null	999	False	False	False	False		False	False	null	null	null	null	null	null	null	null	23.35	02_nist_plasma_neg_02_p1-a2_1_7297	146.86528:258 147.86863:0 148.87199:0		242	145	129	44	137	48	124.122878392537	73.3138007791368
450	10.121	146.96655	-1	-1	Unknown	[M-H]-	similar chromatogram in higher mz_329; similar chromatogram in higher mz_614; similar chromatogram in higher mz_571	1	False	null	null	null	null	null	null	null	999	False	False	False	False		False	False	null	null	null	null	null	null	null	null	11.69	02_nist_plasma_neg_03_p1-a2_1_7298	146.96655:4176 147.9699:0 148.97326:0		9289	9929	10011	10227	9011	8301	9461.33235677083	732.668030489843
451	10.121	146.96655	0.8142	177.9144	Unknown	[M-H]-	similar chromatogram in higher mz_329; similar chromatogram in higher mz_614; similar chromatogram in higher mz_571	1	False	null	null	null	null	null	null	null	999	False	False	False	False		False	False	null	null	null	null	null	null	null	null	11.69	02_nist_plasma_neg_03_p1-a2_1_7298	146.96655:121 147.9699:0 148.97326:0		51	67	89	37	18	8	45.0697292486827	30.316208055001
452	0.998	146.98378	-1	-1	Unknown	[M-H]-		1	False	null	null	null	null	null	null	null	999	False	False	False	False		False	False	null	null	null	null	null	null	null	null	10.69	02_nist_plasma_neg_06_p1-a2_1_7301	146.98378:3901 147.98713:0 148.99049:0		24489	26639	25865	32917	28422	31619	28325.1419270833	3333.45092374911
453	0.998	146.98378	0.6741	147.294	Unknown	[M-H]-		1	False	null	null	null	null	null	null	null	999	False	False	False	False		False	False	null	null	null	null	null	null	null	null	10.69	02_nist_plasma_neg_06_p1-a2_1_7301	146.98378:263 147.98713:0 148.99049:0		187	127	130	168	109	183	150.712210337321	32.8979043213959
454	0.998	146.98378	0.7297	159.4491	Unknown	[M-H]-		1	False	null	null	null	null	null	null	null	999	False	False	False	False		False	False	null	null	null	null	null	null	null	null	10.69	02_nist_plasma_neg_06_p1-a2_1_7301	146.98376:611 147.98711:0 148.99047:0		377	101	244	485	127	366	283.378270467122	152.25754236179
455	0.998	146.98378	0.766	167.3728	Unknown	[M-H]-		1	False	null	null	null	null	null	null	null	999	False	False	False	False		False	False	null	null	null	null	null	null	null	null	10.69	02_nist_plasma_neg_06_p1-a2_1_7301	146.98378:493 147.98713:0 148.99049:0		252	316	440	309	181	442	323.404062906901	103.406640991431
456	0.998	146.98378	0.8061	176.1302	Unknown	[M-H]-		1	False	null	null	null	null	null	null	null	999	False	False	False	False		False	False	null	null	null	null	null	null	null	null	10.69	02_nist_plasma_neg_06_p1-a2_1_7301	146.98376:291 147.98711:0 148.99047:0		276	262	234	448	303	129	275.197799682617	103.782710768964
457	0.998	146.98378	0.8565	187.1428	Unknown	[M-H]-		1	False	null	null	null	null	null	null	null	999	False	False	False	False		False	False	null	null	null	null	null	null	null	null	10.69	02_nist_plasma_neg_06_p1-a2_1_7301	146.98376:414 147.98711:0 148.99047:0		164	323	122	235	214	131	198.097475687663	75.7092596831575
458	0.998	146.98378	0.905	197.7431	Unknown	[M-H]-		1	False	null	null	null	null	null	null	null	999	False	False	False	False		False	False	null	null	null	null	null	null	null	null	10.69	02_nist_plasma_neg_06_p1-a2_1_7301	146.98376:199 147.98711:0 148.99047:0		107	61	44	48	52	116	71.2812767028809	31.813509099487
459	7.173	147.01054	-1	-1	Unknown	[M-H]-	similar chromatogram in higher mz_1764	0.833	False	null	null	null	null	null	null	null	999	False	False	False	False		False	False	null	null	null	null	null	null	null	null	5.86	02_nist_plasma_neg_06_p1-a2_1_7301	147.01054:631 148.01389:0 149.01725:0		1626	1140	1635	1642	1468	2063	1595.58384195964	298.926569920767
460	7.173	147.01054	0.8024	175.3173	Unknown	[M-H]-	similar chromatogram in higher mz_1764	0.833	False	null	null	null	null	null	null	null	999	False	False	False	False		False	False	null	null	null	null	null	null	null	null	5.86	02_nist_plasma_neg_06_p1-a2_1_7301	147.01053:249 148.01388:0 149.01724:0		176	246	87	94	134	206	157.070011138916	63.2169960993968
461	1.898	147.04494	-1	-1	Unknown	[M-H]-	similar chromatogram in higher mz_1670; similar chromatogram in higher mz_1984; similar chromatogram in higher mz_2105; similar chromatogram in higher mz_2652; similar chromatogram in higher mz_3011	1	True	null	null	null	null	null	null	null	999	False	False	False	False		False	False	null	null	null	null	null	null	null	null	28.68	02_nist_plasma_neg_05_p1-a2_1_7300	147.04494:10027 148.04829:0 149.05165:0		61089	61862	63347	62467	62578	63919	62543.7291666667	1012.50301427824
462	1.898	147.04494	0.635	138.7496	Unknown	[M-H]-	similar chromatogram in higher mz_1670; similar chromatogram in higher mz_1984; similar chromatogram in higher mz_2105; similar chromatogram in higher mz_2652; similar chromatogram in higher mz_3011	1	True	null	null	null	null	null	null	null	999	False	False	False	False		False	False	null	null	null	null	null	null	null	null	28.68	02_nist_plasma_neg_05_p1-a2_1_7300	147.04686:5956 148.05021:0 149.05357:0	77.04046:115	6157	6320	6556	6325	6234	6469	6343.28181966146	147.418477227631
463	1.024	148.0446	-1	-1	Unknown	[M-H]-		1	False	null	null	null	null	null	null	null	999	False	False	False	False		False	False	null	null	null	null	null	null	null	null	15.71	02_nist_plasma_neg_04_p1-a2_1_7299	148.0446:1434 149.04795:0 150.05131:0		5332	4866	5044	6128	4929	5302	5266.71875	462.953095408382
464	1.024	148.0446	0.6678	145.836	Unknown	[M-H]-		1	False	null	null	null	null	null	null	null	999	False	False	False	False		False	False	null	null	null	null	null	null	null	null	15.71	02_nist_plasma_neg_04_p1-a2_1_7299	148.04654:248 149.04989:0 150.05325:0		96	61	162	60	124	130	105.632740020752	40.5453666385002
465	1.024	148.0446	0.7128	155.662	Unknown	[M-H]-		1	False	null	null	null	null	null	null	null	999	False	False	False	False		False	False	null	null	null	null	null	null	null	null	15.71	02_nist_plasma_neg_04_p1-a2_1_7299	148.04462:410 149.04797:0 150.05133:0		287	238	247	318	177	240	251.195899963379	48.1820695230106
466	0.987	148.9803	-1	-1	Unknown	[M-H]-		0.833	False	null	null	null	null	null	null	null	999	False	False	False	False		False	False	null	null	null	null	null	null	null	null	5.29	02_nist_plasma_neg_04_p1-a2_1_7299	148.9803:1243 149.98365:0 150.98701:0		7756	6728	8669	9471	10276	7236	8356.11409505208	1363.44871935266
467	0.987	148.9803	0.7264	158.5424	Unknown	[M-H]-		0.833	False	null	null	null	null	null	null	null	999	False	False	False	False		False	False	null	null	null	null	null	null	null	null	5.29	02_nist_plasma_neg_04_p1-a2_1_7299	148.97836:228 149.98171:0 150.98507:0		99	154	27	90	125	170	110.695000330607	51.0753259189742
468	4.568	149.00916	-1	-1	Unknown	[M-H]-		1	True	null	null	null	null	null	null	null	999	False	False	False	False		False	False	null	null	null	null	null	null	null	null	22.24	02_nist_plasma_neg_03_p1-a2_1_7298	149.00916:5158 150.01251:0 151.01587:0		18853	18439	22677	20317	20953	22027	20544.3590494792	1688.57458524319
469	4.568	149.00916	0.5775	126.0417	Unknown	[M-H]-		1	True	null	null	null	null	null	null	null	999	False	False	False	False		False	False	null	null	null	null	null	null	null	null	22.24	02_nist_plasma_neg_03_p1-a2_1_7298	149.00916:1813 150.01251:0 151.01587:0	59.96656:97 59.96778:313 59.969:100 74.98826:90 74.98963:622 74.99099:1729 74.99236:1041 76.97129:70 107.04926:75 118.95969:72 118.96141:64 118.96313:149 118.96485:121 132.98309:93 149.00916:209 149.01109:155	1431	1359	1488	1401	1541	1569	1464.59358723958	81.942911721846
470	4.568	149.00916	0.5995	130.8589	Unknown	[M-H]-		1	True	null	null	null	null	null	null	null	999	False	False	False	False		False	False	null	null	null	null	null	null	null	null	22.24	02_nist_plasma_neg_03_p1-a2_1_7298	149.00916:630 150.01251:0 151.01587:0	59.96778:140 74.98963:142 74.99099:264 74.99236:166 118.96313:81	494	496	637	573	571	625	565.89241027832	61.1934715675829
471	7.495	149.00917	-1	-1	Unknown	[M-H]-	similar chromatogram in higher mz_735; similar chromatogram in higher mz_1990	1	True	null	null	null	null	null	null	null	999	False	False	False	False		False	False	null	null	null	null	null	null	null	null	33.41	02_nist_plasma_neg_06_p1-a2_1_7301	149.00917:8302 150.01252:0 151.01588:0		23889	24203	25631	26414	26913	29142	26032.1110026042	1933.65676931964
472	7.495	149.00917	0.5765	125.8243	Unknown	[M-H]-	similar chromatogram in higher mz_735; similar chromatogram in higher mz_1990	1	True	null	null	null	null	null	null	null	999	False	False	False	False		False	False	null	null	null	null	null	null	null	null	33.41	02_nist_plasma_neg_06_p1-a2_1_7301	149.00916:1899 150.01251:0 151.01587:0	59.96656:78 59.96778:264 59.969:167 74.98963:261 74.99099:3137 74.99236:813 74.99372:215 75.3026:49 76.96852:100 76.9699:114 76.97128:182 116.94606:252 116.94776:115 116.94947:91 117.95586:68 118.96141:83 118.96313:174 118.96485:264 118.96656:62 132.97765:143 132.97945:62 133.98492:84 133.98676:59 149.00723:147 149.00916:73 149.01108:80 149.01302:92	1717	1763	1951	2003	2013	2091	1923.01102701823	149.399353956247
473	7.495	149.00917	0.5987	130.6779	Unknown	[M-H]-	similar chromatogram in higher mz_735; similar chromatogram in higher mz_1990	1	True	null	null	null	null	null	null	null	999	False	False	False	False		False	False	null	null	null	null	null	null	null	null	33.41	02_nist_plasma_neg_06_p1-a2_1_7301	149.00916:969 150.01251:0 151.01587:0	59.96778:71 74.98963:92 74.99099:880 74.99236:348	692	712	680	704	802	836	737.655161539714	64.8905947583376
474	7.957	149.01108	-1	-1	Unknown	[M-H]-		0.833	True	null	null	null	null	null	null	null	999	False	False	False	False		False	False	null	null	null	null	null	null	null	null	5.68	02_nist_plasma_neg_03_p1-a2_1_7298	149.01108:1286 150.01443:0 151.01779:0		3967	3132	4427	4568	3928	4060	4013.46915690104	503.595734790951
475	7.957	149.01108	0.579	126.3676	Unknown	[M-H]-		0.833	True	null	null	null	null	null	null	null	999	False	False	False	False		False	False	null	null	null	null	null	null	null	null	5.68	02_nist_plasma_neg_03_p1-a2_1_7298	149.00916:389 150.01251:0 151.01587:0	59.96778:131 118.95797:59	273	209	313	276	163	244	246.410260518392	53.797695113439
476	7.957	149.01108	0.6015	131.2933	Unknown	[M-H]-		0.833	True	null	null	null	null	null	null	null	999	False	False	False	False		False	False	null	null	null	null	null	null	null	null	5.68	02_nist_plasma_neg_03_p1-a2_1_7298	149.01108:231 150.01443:0 151.01779:0	74.99099:135	50	121	187	163	74	84	113.219118754069	53.8602830158735
477	3.244	150.05602	-1	-1	Unknown	[M-H]-	similar chromatogram in higher mz_241; similar chromatogram in higher mz_508	1	True	null	null	null	null	null	null	null	999	False	False	False	False		False	False	null	null	null	null	null	null	null	null	15.98	02_nist_plasma_neg_03_p1-a2_1_7298	150.05602:2879 151.05937:0 152.06273:0		23567	21334	27207	20923	21606	19855	22415.4251302083	2641.64682355364
478	3.244	150.05602	0.5909	128.9047	Unknown	[M-H]-	similar chromatogram in higher mz_241; similar chromatogram in higher mz_508	1	True	null	null	null	null	null	null	null	999	False	False	False	False		False	False	null	null	null	null	null	null	null	null	15.98	02_nist_plasma_neg_03_p1-a2_1_7298	150.05603:555 151.05938:0 152.06274:0	107.03784:213	441	385	566	486	424	463	460.787460327148	62.2148411888295
479	3.244	150.05602	0.6953	151.6724	Unknown	[M-H]-	similar chromatogram in higher mz_241; similar chromatogram in higher mz_508	1	True	null	null	null	null	null	null	null	999	False	False	False	False		False	False	null	null	null	null	null	null	null	null	15.98	02_nist_plasma_neg_03_p1-a2_1_7298	150.05603:1554 151.05938:0 152.06274:0		1480	1519	1526	1501	1495	1502	1503.89506022135	16.8289563760261
480	4.054	150.05603	-1	-1	Unknown	[M-H]-		1	True	null	null	null	null	null	null	null	999	False	False	False	False		False	False	null	null	null	null	null	null	null	null	20.23	02_nist_plasma_neg_05_p1-a2_1_7300	150.05603:3286 151.05938:0 152.06274:0		18059	15022	16749	19025	17537	16585	17162.98828125	1378.16558176037
481	4.054	150.05603	0.5738	125.1754	Unknown	[M-H]-		1	True	null	null	null	null	null	null	null	999	False	False	False	False		False	False	null	null	null	null	null	null	null	null	20.23	02_nist_plasma_neg_05_p1-a2_1_7300	150.05602:824 151.05937:0 152.06273:0	65.03852:72 93.03271:160 93.03423:936 93.03575:268 93.03727:259 107.03784:74	701	658	654	536	635	646	638.383371988932	54.9076184363374
482	4.054	150.05603	0.5916	129.0495	Unknown	[M-H]-		1	True	null	null	null	null	null	null	null	999	False	False	False	False		False	False	null	null	null	null	null	null	null	null	20.23	02_nist_plasma_neg_05_p1-a2_1_7300	150.05409:358 151.05744:0 152.0608:0	81.03484:99 106.06626:78 107.03784:198	45	260	101	233	257	167	177.089795430501	89.0445864335149
483	4.054	150.05603	0.6253	136.3936	Unknown	[M-H]-		1	True	null	null	null	null	null	null	null	999	False	False	False	False		False	False	null	null	null	null	null	null	null	null	20.23	02_nist_plasma_neg_05_p1-a2_1_7300	150.05602:1064 151.05937:0 152.06273:0	93.03423:174 93.03575:89 93.30968:41	855	765	846	868	977	828	856.726003011068	69.172226492756
484	2.973	150.05794	-1	-1	Unknown	[M-H]-	similar chromatogram in higher mz_299; similar chromatogram in higher mz_1090	1	True	null	null	null	null	null	null	null	999	False	False	False	False		False	False	null	null	null	null	null	null	null	null	13.97	02_nist_plasma_neg_03_p1-a2_1_7298	150.05794:2538 151.06129:0 152.06465:0		8033	9045	8872	8230	8989	9086	8709.29020182292	457.565090372477
485	2.973	150.05794	0.5931	129.3751	Unknown	[M-H]-	similar chromatogram in higher mz_299; similar chromatogram in higher mz_1090	1	True	null	null	null	null	null	null	null	999	False	False	False	False		False	False	null	null	null	null	null	null	null	null	13.97	02_nist_plasma_neg_03_p1-a2_1_7298	150.05603:868 151.05938:0 152.06274:0	78.03586:64 107.03621:116 107.03784:705 107.03947:209 108.04662:48 118.02779:184 118.03122:91 118.03464:77 134.02509:83 135.02534:59	779	798	941	845	878	910	858.359354654948	63.1415702622061
486	0.67	150.88763	-1	-1	Unknown	[M-H]-		1	True	null	null	null	null	null	null	null	999	False	False	False	False		False	False	null	null	null	null	null	null	null	null	361.29	02_nist_plasma_neg_02_p1-a2_1_7297	150.88763:19799 151.89098:0 152.89434:0		87584	64574	88392	86345	59486	86048	78738.140625	13069.1194567006
487	0.67	150.88763	0.6347	138.3943	Unknown	[M-H]-		1	True	null	null	null	null	null	null	null	999	False	False	False	False		False	False	null	null	null	null	null	null	null	null	361.29	02_nist_plasma_neg_02_p1-a2_1_7297	150.88763:3128 151.89098:0 152.89434:0	41.81187:31 77.45478:31 84.77415:31 86.56611:31 144.13062:31	3227	3040	3300	3416	3037	3126	3190.8778889974	151.138976314218
488	0.67	150.88763	0.6922	150.9212	Unknown	[M-H]-		1	True	null	null	null	null	null	null	null	999	False	False	False	False		False	False	null	null	null	null	null	null	null	null	361.29	02_nist_plasma_neg_02_p1-a2_1_7297	150.88763:2352 151.89098:0 152.89434:0		1549	2318	1995	1617	1707	297	1580.5492960612	690.157114691796
489	0.67	150.88763	0.7411	161.5897	Unknown	[M-H]-		1	True	null	null	null	null	null	null	null	999	False	False	False	False		False	False	null	null	null	null	null	null	null	null	361.29	02_nist_plasma_neg_02_p1-a2_1_7297	150.88762:1290 151.89097:0 152.89433:0		462	499	1124	627	665	1015	731.936660766602	274.457015178643
490	0.67	150.88763	0.7792	169.904	Unknown	[M-H]-		1	True	null	null	null	null	null	null	null	999	False	False	False	False		False	False	null	null	null	null	null	null	null	null	361.29	02_nist_plasma_neg_02_p1-a2_1_7297	150.88763:591 151.89098:0 152.89434:0		405	369	349	357	343	146	327.949129740397	92.0220472219634
491	1.344	151.02518	-1	-1	Unknown	[M-H]-	similar chromatogram in higher mz_588	1	True	null	null	null	null	null	null	null	999	False	False	False	False		False	False	null	null	null	null	null	null	null	null	6.88	02_nist_plasma_neg_06_p1-a2_1_7301	151.02518:1186 152.02853:0 153.03189:0		4557	3754	4171	3324	2921	4319	3840.89318847656	627.523295053124
492	1.344	151.02518	0.5448	118.7746	Unknown	[M-H]-	similar chromatogram in higher mz_588	1	True	null	null	null	null	null	null	null	999	False	False	False	False		False	False	null	null	null	null	null	null	null	null	6.88	02_nist_plasma_neg_06_p1-a2_1_7301	151.0271:358 152.03045:0 153.03381:0	41.99864:231 65.99946:76 108.01876:113 119.94014:56	252	307	251	268	170	284	255.375132242839	46.9483919698184
493	1.498	151.02708	-1	-1	Unknown	[M-H]-		1	True	null	null	null	null	null	null	null	999	False	False	False	False		False	False	null	null	null	null	null	null	null	null	9.42	02_nist_plasma_neg_03_p1-a2_1_7298	151.02708:1508 152.03043:0 153.03379:0		6486	7072	8650	7201	6142	6677	7037.97696940104	879.145182602001
494	1.498	151.02708	0.5446	118.7383	Unknown	[M-H]-		1	True	null	null	null	null	null	null	null	999	False	False	False	False		False	False	null	null	null	null	null	null	null	null	9.42	02_nist_plasma_neg_03_p1-a2_1_7298	151.0271:458 152.03045:0 153.03381:0	41.99966:66 65.99818:76 108.0204:217 108.02204:67 108.02368:71 108.02532:95 133.01764:202	339	340	401	362	330	288	343.459538777669	37.2846571833321
495	4.618	151.03873	-1	-1	Unknown	[M-H]-		1	True	null	null	null	null	null	null	null	999	False	False	False	False		False	False	null	null	null	null	null	null	null	null	13.78	02_nist_plasma_neg_04_p1-a2_1_7299	151.03873:2317 152.04208:0 153.04544:0		7842	8891	8441	10366	8795	9213	8924.73494466146	846.82581909055
496	4.618	151.03873	0.5763	125.6542	Unknown	[M-H]-		1	True	null	null	null	null	null	null	null	999	False	False	False	False		False	False	null	null	null	null	null	null	null	null	13.78	02_nist_plasma_neg_04_p1-a2_1_7299	151.03873:242 152.04208:0 153.04544:0	92.02722:81 107.0362:77	106	140	88	41	172	34	96.6978575388591	54.4118353441318
497	4.618	151.03873	0.6834	148.9978	Unknown	[M-H]-		1	True	null	null	null	null	null	null	null	999	False	False	False	False		False	False	null	null	null	null	null	null	null	null	13.78	02_nist_plasma_neg_04_p1-a2_1_7299	151.03873:958 152.04208:0 153.04544:0		728	770	779	937	851	837	816.862233479818	74.0132341925998
498	5.966	151.11237	-1	-1	Unknown	[M-H]-	similar chromatogram in higher mz_553; similar chromatogram in higher mz_298; similar chromatogram in higher mz_696; similar chromatogram in higher mz_1193; similar chromatogram in higher mz_2282	1	False	null	null	null	null	null	null	null	999	False	False	False	False		False	False	null	null	null	null	null	null	null	null	12.05	02_nist_plasma_neg_04_p1-a2_1_7299	151.11237:2116 152.11572:0 153.11908:0		4846	6403	5351	6943	5379	5803	5787.32722981771	769.135326865306
499	5.966	151.11237	0.7373	160.7426	Unknown	[M-H]-	similar chromatogram in higher mz_553; similar chromatogram in higher mz_298; similar chromatogram in higher mz_696; similar chromatogram in higher mz_1193; similar chromatogram in higher mz_2282	1	False	null	null	null	null	null	null	null	999	False	False	False	False		False	False	null	null	null	null	null	null	null	null	12.05	02_nist_plasma_neg_04_p1-a2_1_7299	151.11237:396 152.11572:0 153.11908:0		314	561	356	657	526	530	490.614415486654	130.280175390028
500	0.67	152.8831	-1	-1	Unknown	[M-H]-		1	True	null	null	null	null	null	null	null	999	False	False	False	False		False	False	null	null	null	null	null	null	null	null	239.66	02_nist_plasma_neg_03_p1-a2_1_7298	152.8831:19586 153.88645:0 154.88981:0		83986	62659	86323	84897	55444	86500	76634.8619791667	13841.0980861901
501	0.67	152.8831	0.6357	138.4694	Unknown	[M-H]-		1	True	null	null	null	null	null	null	null	999	False	False	False	False		False	False	null	null	null	null	null	null	null	null	239.66	02_nist_plasma_neg_03_p1-a2_1_7298	152.88312:3010 153.88647:0 154.88983:0	31.9992:44 36.42706:44 89.06438:44 143.36694:44	3086	3363	2909	2849	1256	3392	2809.18929036458	793.407368349943
502	0.67	152.8831	0.6595	143.6651	Unknown	[M-H]-		1	True	null	null	null	null	null	null	null	999	False	False	False	False		False	False	null	null	null	null	null	null	null	null	239.66	02_nist_plasma_neg_03_p1-a2_1_7298	152.8831:817 153.88645:0 154.88981:0		209	296	423	441	379	425	362.264956156413	91.5537371904208
503	0.67	152.8831	0.6875	149.7581	Unknown	[M-H]-		1	True	null	null	null	null	null	null	null	999	False	False	False	False		False	False	null	null	null	null	null	null	null	null	239.66	02_nist_plasma_neg_03_p1-a2_1_7298	152.8831:1904 153.88645:0 154.88981:0		2066	1732	1912	874	1969	1630	1697.20644124349	433.254476248371
504	0.67	152.8831	0.7401	161.2086	Unknown	[M-H]-		1	True	null	null	null	null	null	null	null	999	False	False	False	False		False	False	null	null	null	null	null	null	null	null	239.66	02_nist_plasma_neg_03_p1-a2_1_7298	152.88313:1242 153.88648:0 154.88984:0		881	390	729	935	948	945	804.649932861328	219.321383185129
505	0.67	152.8831	0.7652	166.6753	Unknown	[M-H]-		1	True	null	null	null	null	null	null	null	999	False	False	False	False		False	False	null	null	null	null	null	null	null	null	239.66	02_nist_plasma_neg_03_p1-a2_1_7298	152.88312:682 153.88647:0 154.88983:0		330	249	310	532	508	418	391.01929473877	113.490392918521
506	0.67	152.8831	0.7804	169.982	Unknown	[M-H]-		1	True	null	null	null	null	null	null	null	999	False	False	False	False		False	False	null	null	null	null	null	null	null	null	239.66	02_nist_plasma_neg_03_p1-a2_1_7298	152.8831:541 153.88645:0 154.88981:0		394	185	421	186	441	182	301.340998331706	129.259700491629
507	1.113	153.02936	-1	-1	Unknown	[M-H]-		1	False	null	null	null	null	null	null	null	999	False	False	False	False		False	False	null	null	null	null	null	null	null	null	9.03	02_nist_plasma_neg_04_p1-a2_1_7299	153.02936:1303 154.03271:0 155.03607:0		5437	6283	5360	6557	6382	6390	6068.37768554688	526.791593650131
508	1.113	153.02936	0.6948	151.3323	Unknown	[M-H]-		1	False	null	null	null	null	null	null	null	999	False	False	False	False		False	False	null	null	null	null	null	null	null	null	9.03	02_nist_plasma_neg_04_p1-a2_1_7299	153.0313:794 154.03465:0 155.03801:0		543	647	578	639	407	657	578.511260986328	94.9574624082651
509	0.785	154.02565	-1	-1	Unknown	[M-H]-		1	False	null	null	null	null	null	null	null	999	False	False	False	False		False	False	null	null	null	null	null	null	null	null	15.38	02_nist_plasma_neg_01_p1-a2_1_7296	154.02565:1080 155.029:0 156.03236:0		5476	5907	5524	4582	5398	4120	5167.89208984375	672.652200836364
510	0.785	154.02565	0.6166	134.2401	Unknown	[M-H]-		1	False	null	null	null	null	null	null	null	999	False	False	False	False		False	False	null	null	null	null	null	null	null	null	15.38	02_nist_plasma_neg_01_p1-a2_1_7296	154.02563:591 155.02898:0 156.03234:0		477	528	509	409	504	386	468.964487711589	58.1215405530344
511	0.678	154.06284	-1	-1	Unknown	[M-H]-		1	True	null	null	null	null	null	null	null	999	False	False	False	False		False	False	null	null	null	null	null	null	null	null	23.3	02_nist_plasma_neg_01_p1-a2_1_7296	154.06284:2015 155.06619:0 156.06955:0		6846	6132	6270	4543	4587	5815	5698.83512369792	939.887322233562
512	0.678	154.06284	0.5815	126.5814	Unknown	[M-H]-		1	True	null	null	null	null	null	null	null	999	False	False	False	False		False	False	null	null	null	null	null	null	null	null	23.3	02_nist_plasma_neg_01_p1-a2_1_7296	154.06284:331 155.06619:0 156.06955:0	41.92613:31 68.6565:31 93.04791:357	120	194	204	165	165	212	176.671321868896	33.9241030132355
513	0.678	154.06284	0.6701	145.8866	Unknown	[M-H]-		1	True	null	null	null	null	null	null	null	999	False	False	False	False		False	False	null	null	null	null	null	null	null	null	23.3	02_nist_plasma_neg_01_p1-a2_1_7296	154.06088:298 155.06423:0 156.06759:0		137	139	56	77	39	119	94.5600166320801	43.0879424928385
514	0.67	154.87994	-1	-1	Unknown	[M-H]-		1	False	null	null	null	null	null	null	null	999	False	False	False	False		False	False	null	null	null	null	null	null	null	null	43.71	02_nist_plasma_neg_04_p1-a2_1_7299	154.87994:7387 155.88329:0 156.88665:0		26325	29523	28425	32303	20067	25438	27013.7229817708	4182.78416137451
515	0.67	154.87994	0.6347	138.1147	Unknown	[M-H]-		1	False	null	null	null	null	null	null	null	999	False	False	False	False		False	False	null	null	null	null	null	null	null	null	43.71	02_nist_plasma_neg_04_p1-a2_1_7299	154.87994:1148 155.88329:0 156.88665:0		1137	1011	1164	1202	1039	991	1090.67957560221	88.3226864190462
516	0.67	154.87994	0.6998	152.2812	Unknown	[M-H]-		1	False	null	null	null	null	null	null	null	999	False	False	False	False		False	False	null	null	null	null	null	null	null	null	43.71	02_nist_plasma_neg_04_p1-a2_1_7299	154.8819:335 155.88525:0 156.88861:0		90	212	103	147	525	73	191.678943634033	170.973373680064
517	0.67	154.87994	0.6907	150.2925	Unknown	[M-H]-		1	False	null	null	null	null	null	null	null	999	False	False	False	False		False	False	null	null	null	null	null	null	null	null	43.71	02_nist_plasma_neg_04_p1-a2_1_7299	154.87993:843 155.88328:0 156.88664:0		364	381	544	688	640	631	541.341456095378	138.641409900213
518	0.67	154.87994	0.7157	155.7439	Unknown	[M-H]-		1	False	null	null	null	null	null	null	null	999	False	False	False	False		False	False	null	null	null	null	null	null	null	null	43.71	02_nist_plasma_neg_04_p1-a2_1_7299	154.88191:453 155.88526:0 156.88862:0		34	91	131	148	290	84	129.755776723226	88.2054354771454
519	0.67	154.87994	0.7416	161.3711	Unknown	[M-H]-		1	False	null	null	null	null	null	null	null	999	False	False	False	False		False	False	null	null	null	null	null	null	null	null	43.71	02_nist_plasma_neg_04_p1-a2_1_7299	154.87994:563 155.88329:0 156.88665:0		110	188	272	397	222	234	237.027928670247	95.5640490257134
520	0.67	154.87994	0.7693	167.4066	Unknown	[M-H]-		1	False	null	null	null	null	null	null	null	999	False	False	False	False		False	False	null	null	null	null	null	null	null	null	43.71	02_nist_plasma_neg_04_p1-a2_1_7299	154.87993:300 155.88328:0 156.88664:0		87	15	111	156	114	85	94.6109792391459	46.5443450616465
521	6.279	155.02711	-1	-1	Unknown	[M-H]-		0.667	True	null	null	null	null	null	null	null	999	False	False	False	False		False	False	null	null	null	null	null	null	null	null	9.92	02_nist_plasma_neg_04_p1-a2_1_7299	155.02711:1114 156.03046:0 157.03382:0		4609	3453	4233	4647	4168	3668	4129.65649414063	486.181028505785
522	6.279	155.02711	0.5908	128.543	Unknown	[M-H]-		0.667	True	null	null	null	null	null	null	null	999	False	False	False	False		False	False	null	null	null	null	null	null	null	null	9.92	02_nist_plasma_neg_04_p1-a2_1_7299	155.02713:520 156.03048:0 157.03384:0	155.02908:83	388	182	332	354	332	312	316.538274129232	71.0413359119112
523	10.097	155.99051	-1	-1	Unknown	[M-H]-	similar chromatogram in higher mz_1673; similar chromatogram in higher mz_2560; similar chromatogram in higher mz_1560; similar chromatogram in higher mz_3285; similar chromatogram in higher mz_2689; similar chromatogram in higher mz_1536; similar chromatogram in higher mz_537; similar chromatogram in higher mz_269; similar chromatogram in higher mz_1018	1	False	null	null	null	null	null	null	null	999	False	False	False	False		False	False	null	null	null	null	null	null	null	null	6.08	02_nist_plasma_neg_05_p1-a2_1_7300	155.99051:598 156.99386:0 157.99722:0		2312	1978	2166	2336	2288	1799	2146.5141805013	215.431837705067
524	10.097	155.99051	0.5389	117.2134	Unknown	[M-H]-	similar chromatogram in higher mz_1673; similar chromatogram in higher mz_2560; similar chromatogram in higher mz_1560; similar chromatogram in higher mz_3285; similar chromatogram in higher mz_2689; similar chromatogram in higher mz_1536; similar chromatogram in higher mz_537; similar chromatogram in higher mz_269; similar chromatogram in higher mz_1018	1	False	null	null	null	null	null	null	null	999	False	False	False	False		False	False	null	null	null	null	null	null	null	null	6.08	02_nist_plasma_neg_05_p1-a2_1_7300	155.98853:321 156.99188:0 157.99524:0		138	124	188	201	146	116	152.221974690755	34.9336348121927
525	0.675	156.87788	-1	-1	Unknown	[M-H]-		0.667	False	null	null	null	null	null	null	null	999	False	False	False	False		False	False	null	null	null	null	null	null	null	null	12.39	02_nist_plasma_neg_06_p1-a2_1_7301	156.87788:989 157.88123:0 158.88459:0		2938	1807	3241	2065	2460	2938	2574.64154052734	560.249289340885
526	0.675	156.87788	0.64	139.1327	Unknown	[M-H]-		0.667	False	null	null	null	null	null	null	null	999	False	False	False	False		False	False	null	null	null	null	null	null	null	null	12.39	02_nist_plasma_neg_06_p1-a2_1_7301	156.87984:252 157.88319:0 158.88655:0		136	89	53	49	54	148	87.9983361562093	44.1843758319149
527	10.078	156.89565	-1	-1	Unknown	[M-H]-	similar chromatogram in higher mz_898; similar chromatogram in higher mz_797; similar chromatogram in higher mz_3077; similar chromatogram in higher mz_1906; similar chromatogram in higher mz_161; similar chromatogram in higher mz_604; similar chromatogram in higher mz_463; similar chromatogram in higher mz_471; similar chromatogram in higher mz_545; similar chromatogram in higher mz_626; similar…	1	True	null	null	null	null	null	null	null	999	False	False	False	False		False	False	null	null	null	null	null	null	null	null	8.28	02_nist_plasma_neg_05_p1-a2_1_7300	156.89565:774 157.899:0 158.90236:0		3108	2762	2746	3214	3319	2871	3003.5713297526	243.590826190602
528	10.078	156.89565	0.5014	108.9916	Unknown	[M-H]-	similar chromatogram in higher mz_898; similar chromatogram in higher mz_797; similar chromatogram in higher mz_3077; similar chromatogram in higher mz_1906; similar chromatogram in higher mz_161; similar chromatogram in higher mz_604; similar chromatogram in higher mz_463; similar chromatogram in higher mz_471; similar chromatogram in higher mz_545; similar chromatogram in higher mz_626; similar…	1	True	null	null	null	null	null	null	null	999	False	False	False	False		False	False	null	null	null	null	null	null	null	null	8.28	02_nist_plasma_neg_05_p1-a2_1_7300	156.89366:380 157.89701:0 158.90037:0	139.89214:78 139.894:72	247	229	224	265	278	249	248.720052083333	20.6203796866081
529	10.226	157.01218	-1	-1	Unknown	[M-H]-		0.833	False	null	null	null	null	null	null	null	999	False	False	False	False		False	False	null	null	null	null	null	null	null	null	2.93	02_nist_plasma_neg_02_p1-a2_1_7297	157.01218:1226 158.01553:0 159.01889:0		8570	11479	11112	10631	10329	9945	10344.4444986979	1026.19058076104
530	10.226	157.01218	0.8208	178.4159	Unknown	[M-H]-		0.833	False	null	null	null	null	null	null	null	999	False	False	False	False		False	False	null	null	null	null	null	null	null	null	2.93	02_nist_plasma_neg_02_p1-a2_1_7297	157.01218:149 158.01553:0 159.01889:0		24	65	8	81	17	57	42.0053791999817	29.3731733840115
531	10.226	157.01218	0.8435	183.3568	Unknown	[M-H]-		0.833	False	null	null	null	null	null	null	null	999	False	False	False	False		False	False	null	null	null	null	null	null	null	null	2.93	02_nist_plasma_neg_02_p1-a2_1_7297	157.01218:144 158.01553:0 159.01889:0		69	37	48	45	54	37	48.4901014963786	12.1738434661306
532	10.226	157.01218	0.8948	194.5146	Unknown	[M-H]-		0.833	False	null	null	null	null	null	null	null	999	False	False	False	False		False	False	null	null	null	null	null	null	null	null	2.93	02_nist_plasma_neg_02_p1-a2_1_7297	157.01218:152 158.01553:0 159.01889:0		19	18	59	63	60	99	53.0480661392212	30.6216602083992
533	6.901	157.12282	-1	-1	Unknown	[M-H]-	similar chromatogram in higher mz_1329; similar chromatogram in higher mz_1013; similar chromatogram in higher mz_554; similar chromatogram in higher mz_995; similar chromatogram in higher mz_1490; similar chromatogram in higher mz_1541; similar chromatogram in higher mz_1720; similar chromatogram in higher mz_2295; similar chromatogram in higher mz_2629; similar chromatogram in higher mz_1947; s…	1	False	null	null	null	null	null	null	null	999	False	False	False	False		False	False	null	null	null	null	null	null	null	null	27.38	02_nist_plasma_neg_01_p1-a2_1_7296	157.12282:9308 158.12617:0 159.12953:0		35140	31762	32297	35157	31368	32135	32976.6171875	1712.95192070299
534	6.901	157.12282	0.6663	144.8402	Unknown	[M-H]-	similar chromatogram in higher mz_1329; similar chromatogram in higher mz_1013; similar chromatogram in higher mz_554; similar chromatogram in higher mz_995; similar chromatogram in higher mz_1490; similar chromatogram in higher mz_1541; similar chromatogram in higher mz_1720; similar chromatogram in higher mz_2295; similar chromatogram in higher mz_2629; similar chromatogram in higher mz_1947; s…	1	False	null	null	null	null	null	null	null	999	False	False	False	False		False	False	null	null	null	null	null	null	null	null	27.38	02_nist_plasma_neg_01_p1-a2_1_7296	157.12282:2010 158.12617:0 159.12953:0		1764	1708	1702	1845	1710	1661	1731.82586669922	64.5669421735192
535	6.901	157.12282	0.7754	168.5506	Unknown	[M-H]-	similar chromatogram in higher mz_1329; similar chromatogram in higher mz_1013; similar chromatogram in higher mz_554; similar chromatogram in higher mz_995; similar chromatogram in higher mz_1490; similar chromatogram in higher mz_1541; similar chromatogram in higher mz_1720; similar chromatogram in higher mz_2295; similar chromatogram in higher mz_2629; similar chromatogram in higher mz_1947; s…	1	False	null	null	null	null	null	null	null	999	False	False	False	False		False	False	null	null	null	null	null	null	null	null	27.38	02_nist_plasma_neg_01_p1-a2_1_7296	157.12282:1525 158.12617:0 159.12953:0		1360	1140	1153	1387	1156	1339	1255.99098714193	117.269157057003
536	5.947	158.03719	-1	-1	Unknown	[M-H]-	similar chromatogram in higher mz_190; similar chromatogram in higher mz_205; similar chromatogram in higher mz_252; similar chromatogram in higher mz_255; similar chromatogram in higher mz_320; similar chromatogram in higher mz_342; similar chromatogram in higher mz_848; similar chromatogram in higher mz_917; similar chromatogram in higher mz_1003; similar chromatogram in higher mz_1182; similar…	1	True	null	null	null	null	null	null	null	999	False	False	False	False		False	False	null	null	null	null	null	null	null	null	179.31	02_nist_plasma_neg_01_p1-a2_1_7296	158.03719:17047 159.04054:0 160.0439:0		57004	56290	56913	56524	55320	55047	56182.978515625	821.03593309596
537	5.947	158.03719	0.5848	127.0575	Unknown	[M-H]-	similar chromatogram in higher mz_190; similar chromatogram in higher mz_205; similar chromatogram in higher mz_252; similar chromatogram in higher mz_255; similar chromatogram in higher mz_320; similar chromatogram in higher mz_342; similar chromatogram in higher mz_848; similar chromatogram in higher mz_917; similar chromatogram in higher mz_1003; similar chromatogram in higher mz_1182; similar…	1	True	null	null	null	null	null	null	null	999	False	False	False	False		False	False	null	null	null	null	null	null	null	null	179.31	02_nist_plasma_neg_01_p1-a2_1_7296	158.03719:6630 159.04054:0 160.0439:0	130.04147:176 130.04327:1136 130.04507:360 130.04688:89 158.0352:115 158.03719:514 158.03915:203 158.04114:175 158.04314:117	5548	5333	5457	5463	5324	5250	5395.64672851563	111.049254858114
538	4.313	158.06096	-1	-1	Unknown	[M-H]-	similar chromatogram in higher mz_435	0.5	False	null	null	null	null	null	null	null	999	False	False	False	False		False	False	null	null	null	null	null	null	null	null	8.53	02_nist_plasma_neg_04_p1-a2_1_7299	158.06096:844 159.06431:0 160.06767:0		3625	3720	3894	3626	3425	3691	3663.65376790365	152.926461847493
539	4.313	158.06096	0.5906	128.318	Unknown	[M-H]-	similar chromatogram in higher mz_435	0.5	False	null	null	null	null	null	null	null	999	False	False	False	False		False	False	null	null	null	null	null	null	null	null	8.53	02_nist_plasma_neg_04_p1-a2_1_7299	158.06293:260 159.06628:0 160.06964:0		88	133	167	175	120	134	136.196999867757	31.8256880545582
540	4.313	158.06096	0.6935	150.6717	Unknown	[M-H]-	similar chromatogram in higher mz_435	0.5	False	null	null	null	null	null	null	null	999	False	False	False	False		False	False	null	null	null	null	null	null	null	null	8.53	02_nist_plasma_neg_04_p1-a2_1_7299	158.06293:288 159.06628:0 160.06964:0		297	205	209	236	216	209	228.928527832031	35.2261602785401
541	2.951	158.06294	-1	-1	Unknown	[M-H]-		1	True	null	null	null	null	null	null	null	999	False	False	False	False		False	False	null	null	null	null	null	null	null	null	15.87	02_nist_plasma_neg_04_p1-a2_1_7299	158.06294:1619 159.06629:0 160.06965:0		6139	6760	8159	7318	7534	9197	7517.79280598958	1071.89528601699
542	2.951	158.06294	0.5918	128.5703	Unknown	[M-H]-		1	True	null	null	null	null	null	null	null	999	False	False	False	False		False	False	null	null	null	null	null	null	null	null	15.87	02_nist_plasma_neg_04_p1-a2_1_7299	158.05899:776 159.06234:0 160.0657:0	130.06305:79 130.06665:34 158.07881:39	702	659	739	770	713	822	734.224212646484	57.0606988572038
543	4.242	158.11845	-1	-1	Unknown	[M-H]-		1	False	null	null	null	null	null	null	null	999	False	False	False	False		False	False	null	null	null	null	null	null	null	null	10.33	02_nist_plasma_neg_06_p1-a2_1_7301	158.11845:979 159.1218:0 160.12516:0		3115	1295	2634	2111	3170	3017	2557.11663818359	734.468872523024
544	4.242	158.11845	0.6487	140.9396	Unknown	[M-H]-		1	False	null	null	null	null	null	null	null	999	False	False	False	False		False	False	null	null	null	null	null	null	null	null	10.33	02_nist_plasma_neg_06_p1-a2_1_7301	158.11845:289 159.1218:0 160.12516:0		116	256	192	11.5821128845215	11.5821128845215	240	134.110909779867	114.809785304329
545	4.242	158.11845	0.6549	142.289	Unknown	[M-H]-		1	False	null	null	null	null	null	null	null	999	False	False	False	False		False	False	null	null	null	null	null	null	null	null	10.33	02_nist_plasma_neg_06_p1-a2_1_7301	158.11845:311 159.1218:0 160.12516:0		124	12.3966323852539	12.3966323852539	128	165	12.3966323852539	69.5106201171875	77.4646778174877
546	4.242	158.11845	0.7502	162.982	Unknown	[M-H]-		1	False	null	null	null	null	null	null	null	999	False	False	False	False		False	False	null	null	null	null	null	null	null	null	10.33	02_nist_plasma_neg_06_p1-a2_1_7301	158.12044:173 159.12379:0 160.12715:0		5.62361907958984	80	5.62361907958984	93	56	5.62361907958984	38.2075856526693	43.4756081696023
547	0.788	158.84488	-1	-1	Unknown	[M-H]-		0.833	False	null	null	null	null	null	null	null	999	False	False	False	False		False	False	null	null	null	null	null	null	null	null	18.1	02_nist_plasma_neg_01_p1-a2_1_7296	158.84488:913 159.84823:0 160.85159:0		6375	3972	6411	5799	3407	5886	5308.39721679688	1290.8016120739
548	0.788	158.84488	0.4736	102.8525	Unknown	[M-H]-		0.833	False	null	null	null	null	null	null	null	999	False	False	False	False		False	False	null	null	null	null	null	null	null	null	18.1	02_nist_plasma_neg_01_p1-a2_1_7296	158.84488:168 159.84823:0 160.85159:0		113	99	152	119	77	38	99.5457172393799	38.9073757029685
549	0.788	158.84488	0.5236	113.7313	Unknown	[M-H]-		0.833	False	null	null	null	null	null	null	null	999	False	False	False	False		False	False	null	null	null	null	null	null	null	null	18.1	02_nist_plasma_neg_01_p1-a2_1_7296	158.84488:466 159.84823:0 160.85159:0		262	586	456	922	545	387	526.450810750326	225.720303444631
550	7.408	158.97404	-1	-1	Unknown	[M-H]-		1	False	null	null	null	null	null	null	null	999	False	False	False	False		False	False	null	null	null	null	null	null	null	null	10.94	02_nist_plasma_neg_03_p1-a2_1_7298	158.97404:4235 159.97739:0 160.98075:0		21917	25153	25480	23732	21091	28747	24353.5198567708	2763.41153854305
551	7.408	158.97404	0.7155	155.3827	Unknown	[M-H]-		1	False	null	null	null	null	null	null	null	999	False	False	False	False		False	False	null	null	null	null	null	null	null	null	10.94	02_nist_plasma_neg_03_p1-a2_1_7298	158.97606:301 159.97941:0 160.98277:0		67	48	75	113	94	165	93.6086864471436	41.4447342534759
552	7.408	158.97404	0.7815	169.7277	Unknown	[M-H]-		1	False	null	null	null	null	null	null	null	999	False	False	False	False		False	False	null	null	null	null	null	null	null	null	10.94	02_nist_plasma_neg_03_p1-a2_1_7298	158.97606:291 159.97941:0 160.98277:0		122	176	190	78	210	190	161.16881942749	50.4772279326925
553	7.408	158.97404	0.8588	186.5029	Unknown	[M-H]-		1	False	null	null	null	null	null	null	null	999	False	False	False	False		False	False	null	null	null	null	null	null	null	null	10.94	02_nist_plasma_neg_03_p1-a2_1_7298	158.97604:278 159.97939:0 160.98275:0		279	295	106	84	122	188	178.958108266195	90.8160189962115
554	7.408	158.97404	1.3152	285.6281	Unknown	[M-H]-		1	False	null	null	null	null	null	null	null	999	False	False	False	False		False	False	null	null	null	null	null	null	null	null	10.94	02_nist_plasma_neg_03_p1-a2_1_7298	158.97604:266 159.97939:0 160.98275:0		105	60	90	111	26	203	99.0845635732015	59.9084689063054
555	3.391	159.09335	-1	-1	Unknown	[M-H]-		1	True	null	null	null	null	null	null	null	999	False	False	False	False		False	False	null	null	null	null	null	null	null	null	20.22	02_nist_plasma_neg_05_p1-a2_1_7300	159.09335:7627 160.0967:0 161.10006:0		30350	30095	30174	1945	29582	29638	25297.4439290365	11444.503191132
556	3.391	159.09335	0.6092	132.2902	Unknown	[M-H]-		1	True	null	null	null	null	null	null	null	999	False	False	False	False		False	False	null	null	null	null	null	null	null	null	20.22	02_nist_plasma_neg_05_p1-a2_1_7300	159.09335:228 160.0967:0 161.10006:0	67.03068:85 129.05989:67	5	4	0.429599761962891	60	194	161	70.7473836739858	86.3611166538092
557	3.391	159.09335	0.6594	143.1943	Unknown	[M-H]-		1	True	null	null	null	null	null	null	null	999	False	False	False	False		False	False	null	null	null	null	null	null	null	null	20.22	02_nist_plasma_neg_05_p1-a2_1_7300	159.09335:652 160.0967:0 161.10006:0		658	757	710	670	361	605	626.894322713216	139.883184861865
558	3.391	159.09335	0.7029	152.6453	Unknown	[M-H]-		1	True	null	null	null	null	null	null	null	999	False	False	False	False		False	False	null	null	null	null	null	null	null	null	20.22	02_nist_plasma_neg_05_p1-a2_1_7300	159.09335:2080 160.0967:0 161.10006:0		2319	2199	2272	2309	2115	2265	2246.35188802083	76.9690808623504
559	10.081	159.89378	-1	-1	Unknown	[M-H]-	similar chromatogram in higher mz_463; similar chromatogram in higher mz_1653; similar chromatogram in higher mz_2574; similar chromatogram in higher mz_1962; similar chromatogram in higher mz_1691; similar chromatogram in higher mz_2567; similar chromatogram in higher mz_808; similar chromatogram in higher mz_2708; similar chromatogram in higher mz_2577; similar chromatogram in higher mz_1705; s…	1	True	null	null	null	null	null	null	null	999	False	False	False	False		False	False	null	null	null	null	null	null	null	null	5.51	02_nist_plasma_neg_06_p1-a2_1_7301	159.89378:787 160.89713:0 161.90049:0		2975	2628	2619	2221	3328	2917	2781.15352376302	379.242803887165
560	10.081	159.89378	0.5034	109.2702	Unknown	[M-H]-	similar chromatogram in higher mz_463; similar chromatogram in higher mz_1653; similar chromatogram in higher mz_2574; similar chromatogram in higher mz_1962; similar chromatogram in higher mz_1691; similar chromatogram in higher mz_2567; similar chromatogram in higher mz_808; similar chromatogram in higher mz_2708; similar chromatogram in higher mz_2577; similar chromatogram in higher mz_1705; s…	1	True	null	null	null	null	null	null	null	999	False	False	False	False		False	False	null	null	null	null	null	null	null	null	5.51	02_nist_plasma_neg_06_p1-a2_1_7301	159.89577:328 160.89912:0 161.90248:0	142.88785:74 142.88972:193 142.89162:324 142.89349:143 159.89577:62	264	250	197	188	241	264	233.872378031413	33.6891986101175
561	0.798	160.84216	-1	-1	Unknown	[M-H]-		1	True	null	null	null	null	null	null	null	999	False	False	False	False		False	False	null	null	null	null	null	null	null	null	68.54	02_nist_plasma_neg_06_p1-a2_1_7301	160.84216:12557 161.84551:0 162.84887:0		106981	63901	100998	99808	68723	100741	90191.9459635417	18732.7424507342
562	0.798	160.84216	0.4756	103.1903	Unknown	[M-H]-		1	True	null	null	null	null	null	null	null	999	False	False	False	False		False	False	null	null	null	null	null	null	null	null	68.54	02_nist_plasma_neg_06_p1-a2_1_7301	160.84215:2298 161.8455:0 162.84886:0	34.96894:131 160.84015:73	1899	1734	1697	1705	1630	1662	1721.27707926432	94.3010746558252
563	0.798	160.84216	0.5256	114.0583	Unknown	[M-H]-		1	True	null	null	null	null	null	null	null	999	False	False	False	False		False	False	null	null	null	null	null	null	null	null	68.54	02_nist_plasma_neg_06_p1-a2_1_7301	160.84215:7523 161.8455:0 162.84886:0		7946	7022	7598	7289	6072	7853	7296.49235026042	692.4650717062
564	1.124	160.84216	-1	-1	Unknown	[M-H]-		1	True	null	null	null	null	null	null	null	999	False	False	False	False		False	False	null	null	null	null	null	null	null	null	18.09	02_nist_plasma_neg_06_p1-a2_1_7301	160.84216:3644 161.84551:0 162.84887:0		19894	18670	18651	19078	18333	19103	18954.8271484375	543.824540647124
565	1.124	160.84216	0.4762	103.3348	Unknown	[M-H]-		1	True	null	null	null	null	null	null	null	999	False	False	False	False		False	False	null	null	null	null	null	null	null	null	18.09	02_nist_plasma_neg_06_p1-a2_1_7301	160.84215:715 161.8455:0 162.84886:0	160.84215:70	483	522	421	483	505	437	475.303888956706	39.0651900542945
566	1.124	160.84216	0.5251	113.9501	Unknown	[M-H]-		1	True	null	null	null	null	null	null	null	999	False	False	False	False		False	False	null	null	null	null	null	null	null	null	18.09	02_nist_plasma_neg_06_p1-a2_1_7301	160.84215:1623 161.8455:0 162.84886:0	126.88046:66	1351	1165	1201	1175	1163	1255	1218.52864583333	73.5787726410301
567	1.124	160.84216	0.5829	126.48	Unknown	[M-H]-		1	True	null	null	null	null	null	null	null	999	False	False	False	False		False	False	null	null	null	null	null	null	null	null	18.09	02_nist_plasma_neg_06_p1-a2_1_7301	160.84213:359 161.84548:0 162.84884:0		186	221	193	87	153	129	161.462036132813	48.7019511307238
568	10.078	160.89214	-1	-1	Unknown	[M-H]-		1	True	null	null	null	null	null	null	null	999	False	False	False	False		False	False	null	null	null	null	null	null	null	null	4.84	02_nist_plasma_neg_05_p1-a2_1_7300	160.89214:962 161.89549:0 162.89885:0		3627	4211	3000	4338	4413	3980	3928.23559570313	536.10289177832
569	10.078	160.89214	0.5035	109.2557	Unknown	[M-H]-		1	True	null	null	null	null	null	null	null	999	False	False	False	False		False	False	null	null	null	null	null	null	null	null	4.84	02_nist_plasma_neg_05_p1-a2_1_7300	160.89413:335 161.89748:0 162.90084:0	143.88843:137	252	310	351	307	339	339	316.536554972331	36.2811590531138
570	5.895	160.95613	-1	-1	Unknown	[M-H]-	similar chromatogram in higher mz_2100	1	False	null	null	null	null	null	null	null	999	False	False	False	False		False	False	null	null	null	null	null	null	null	null	14.26	02_nist_plasma_neg_04_p1-a2_1_7299	160.95613:2931 161.95948:0 162.96284:0		13038	12073	14745	15702	14172	13142	13811.9702148438	1314.94009065332
571	5.895	160.95613	0.5526	119.8943	Unknown	[M-H]-	similar chromatogram in higher mz_2100	1	False	null	null	null	null	null	null	null	999	False	False	False	False		False	False	null	null	null	null	null	null	null	null	14.26	02_nist_plasma_neg_04_p1-a2_1_7299	160.95613:511 161.95948:0 162.96284:0		292	302	300	320	297	268	296.371841430664	16.9016444714055
572	5.895	160.95613	0.6602	143.2498	Unknown	[M-H]-	similar chromatogram in higher mz_2100	1	False	null	null	null	null	null	null	null	999	False	False	False	False		False	False	null	null	null	null	null	null	null	null	14.26	02_nist_plasma_neg_04_p1-a2_1_7299	160.95615:1155 161.9595:0 162.96286:0		1022	855	1077	1168	1147	1014	1047.02708943685	113.295708163374
573	1.337	160.99814	-1	-1	Unknown	[M-H]-		1	False	null	null	null	null	null	null	null	999	False	False	False	False		False	False	null	null	null	null	null	null	null	null	13.67	02_nist_plasma_neg_02_p1-a2_1_7297	160.99814:2716 162.00149:0 163.00485:0		10937	16842	11540	14789	11926	14277	13385.0904947917	2291.13288063241
574	1.337	160.99814	0.7863	170.6057	Unknown	[M-H]-		1	False	null	null	null	null	null	null	null	999	False	False	False	False		False	False	null	null	null	null	null	null	null	null	13.67	02_nist_plasma_neg_02_p1-a2_1_7297	160.99814:378 162.00149:0 163.00485:0		348	384	211	179	244	365	288.429382324219	87.7985729527298
575	1.337	160.99814	0.8254	179.082	Unknown	[M-H]-		1	False	null	null	null	null	null	null	null	999	False	False	False	False		False	False	null	null	null	null	null	null	null	null	13.67	02_nist_plasma_neg_02_p1-a2_1_7297	160.99814:239 162.00149:0 163.00485:0		46	260	154	114	65	142	130.41560236613	76.3076504366362
576	2.251	161.04616	-1	-1	Unknown	[M-H]-		0.833	False	null	null	null	null	null	null	null	999	False	False	False	False		False	False	null	null	null	null	null	null	null	null	4.46	02_nist_plasma_neg_01_p1-a2_1_7296	161.04616:924 162.04951:0 163.05287:0		2894	108	2688	2587	2704	1777	2126.34843444824	1062.57908410388
577	2.251	161.04616	0.8069	175.0733	Unknown	[M-H]-		0.833	False	null	null	null	null	null	null	null	999	False	False	False	False		False	False	null	null	null	null	null	null	null	null	4.46	02_nist_plasma_neg_01_p1-a2_1_7296	161.04616:152 162.04951:0 163.05287:0		3.1276668548584	3.1276668548584	31	40	37	3.1276668548584	18.1096700032552	20.0509627344458
578	2.251	161.04616	0.8382	181.8654	Unknown	[M-H]-		0.833	False	null	null	null	null	null	null	null	999	False	False	False	False		False	False	null	null	null	null	null	null	null	null	4.46	02_nist_plasma_neg_01_p1-a2_1_7296	161.04616:184 162.04951:0 163.05287:0		83	0.407736349105835	49	4	30	0.407736349105835	27.6925308704376	33.4158960332342
579	6.882	161.13422	-1	-1	Unknown	[M-H]-	similar chromatogram in higher mz_851; similar chromatogram in higher mz_597; similar chromatogram in higher mz_1845; similar chromatogram in higher mz_1517	1	False	null	null	null	null	null	null	null	999	False	False	False	False		False	False	null	null	null	null	null	null	null	null	29.98	02_nist_plasma_neg_06_p1-a2_1_7301	161.13422:3613 162.13757:0 163.14093:0		11509	11073	12007	10843	11381	11978	11465.0330403646	470.42393085606
580	6.882	161.13422	0.8553	185.5729	Unknown	[M-H]-	similar chromatogram in higher mz_851; similar chromatogram in higher mz_597; similar chromatogram in higher mz_1845; similar chromatogram in higher mz_1517	1	False	null	null	null	null	null	null	null	999	False	False	False	False		False	False	null	null	null	null	null	null	null	null	29.98	02_nist_plasma_neg_06_p1-a2_1_7301	161.1342:1113 162.13755:0 163.14091:0		1018	933	1042	1023	1030	1068	1019.06363932292	45.6843222720359
581	0.793	162.83781	-1	-1	Unknown	[M-H]-		1	True	null	null	null	null	null	null	null	999	False	False	False	False		False	False	null	null	null	null	null	null	null	null	90.93	02_nist_plasma_neg_01_p1-a2_1_7296	162.83781:12007 163.84116:0 164.84452:0		100232	52857	95603	91625	64923	96578	83636.3639322917	19735.5261397025
582	0.793	162.83781	0.4771	103.4214	Unknown	[M-H]-		1	True	null	null	null	null	null	null	null	999	False	False	False	False		False	False	null	null	null	null	null	null	null	null	90.93	02_nist_plasma_neg_01_p1-a2_1_7296	162.83781:2114 163.84116:0 164.84452:0	34.97267:51 36.96667:125 162.84384:62	1927	1575	1614	1654	1469	1753	1665.12795003255	158.468091151054
583	0.793	162.83781	0.5266	114.1709	Unknown	[M-H]-		1	True	null	null	null	null	null	null	null	999	False	False	False	False		False	False	null	null	null	null	null	null	null	null	90.93	02_nist_plasma_neg_01_p1-a2_1_7296	162.83781:6405 163.84116:0 164.84452:0	34.96987:103 36.96571:81 36.96667:79	7234	6181	7066	6435	5830	6988	6622.34480794271	559.046587527003
584	1.124	162.83781	-1	-1	Unknown	[M-H]-	similar chromatogram in higher mz_313; similar chromatogram in higher mz_323	0.833	True	null	null	null	null	null	null	null	999	False	False	False	False		False	False	null	null	null	null	null	null	null	null	28.36	02_nist_plasma_neg_01_p1-a2_1_7296	162.83781:3181 163.84116:0 164.84452:0		20048	17025	17146	17235	15760	19292	17750.8041992188	1598.49288980369
585	1.124	162.83781	0.4767	103.3492	Unknown	[M-H]-	similar chromatogram in higher mz_313; similar chromatogram in higher mz_323	0.833	True	null	null	null	null	null	null	null	999	False	False	False	False		False	False	null	null	null	null	null	null	null	null	28.36	02_nist_plasma_neg_01_p1-a2_1_7296	162.83781:573 163.84116:0 164.84452:0	36.96667:108	471	484	461	396	367	493	445.534469604492	51.4853665000348
586	1.124	162.83781	0.5253	113.8825	Unknown	[M-H]-	similar chromatogram in higher mz_313; similar chromatogram in higher mz_323	0.833	True	null	null	null	null	null	null	null	999	False	False	False	False		False	False	null	null	null	null	null	null	null	null	28.36	02_nist_plasma_neg_01_p1-a2_1_7296	162.83781:1617 163.84116:0 164.84452:0	34.96987:81	1284	1071	2296	1029	1086	1044	1301.64982096354	495.709659374596
587	1.124	162.83781	0.5851	126.8399	Unknown	[M-H]-	similar chromatogram in higher mz_313; similar chromatogram in higher mz_323	0.833	True	null	null	null	null	null	null	null	999	False	False	False	False		False	False	null	null	null	null	null	null	null	null	28.36	02_nist_plasma_neg_01_p1-a2_1_7296	162.83781:462 163.84116:0 164.84452:0		308	184	62	166	145	185	174.750233968099	79.471081363464
588	10.082	162.89415	-1	-1	Unknown	[M-H]-	similar chromatogram in higher mz_1449; similar chromatogram in higher mz_795; similar chromatogram in higher mz_2198; similar chromatogram in higher mz_856; similar chromatogram in higher mz_3203	1	True	null	null	null	null	null	null	null	999	False	False	False	False		False	False	null	null	null	null	null	null	null	null	8.09	02_nist_plasma_neg_05_p1-a2_1_7300	162.89415:1196 163.8975:0 164.90086:0		4541	4999	5256	5551	5566	4292	5033.96915690104	528.250182030572
589	10.082	162.89415	0.5037	109.1922	Unknown	[M-H]-	similar chromatogram in higher mz_1449; similar chromatogram in higher mz_795; similar chromatogram in higher mz_2198; similar chromatogram in higher mz_856; similar chromatogram in higher mz_3203	1	True	null	null	null	null	null	null	null	999	False	False	False	False		False	False	null	null	null	null	null	null	null	null	8.09	02_nist_plasma_neg_05_p1-a2_1_7300	162.89613:499 163.89948:0 164.90284:0	92.99621:75 145.88866:528 145.89055:598 145.89246:535 145.89436:96 162.89212:42 162.89413:163	403	404	399	479	450	360	415.862737019857	42.1134639004095
590	5.895	162.95451	-1	-1	Unknown	[M-H]-	similar chromatogram in higher mz_512; similar chromatogram in higher mz_1972; similar chromatogram in higher mz_2100	1	False	null	null	null	null	null	null	null	999	False	False	False	False		False	False	null	null	null	null	null	null	null	null	13.52	02_nist_plasma_neg_05_p1-a2_1_7300	162.95451:1965 163.95786:0 164.96122:0		8636	8694	8218	8941	9020	9368	8812.9619140625	391.444926967631
591	5.895	162.95451	0.5552	120.3543	Unknown	[M-H]-	similar chromatogram in higher mz_512; similar chromatogram in higher mz_1972; similar chromatogram in higher mz_2100	1	False	null	null	null	null	null	null	null	999	False	False	False	False		False	False	null	null	null	null	null	null	null	null	13.52	02_nist_plasma_neg_05_p1-a2_1_7300	162.95654:314 163.95989:0 164.96325:0		111	160	156	190	145	196	159.571510314941	31.2096943233535
592	5.895	162.95451	0.6597	143.0119	Unknown	[M-H]-	similar chromatogram in higher mz_512; similar chromatogram in higher mz_1972; similar chromatogram in higher mz_2100	1	False	null	null	null	null	null	null	null	999	False	False	False	False		False	False	null	null	null	null	null	null	null	null	13.52	02_nist_plasma_neg_05_p1-a2_1_7300	162.95451:1081 163.95786:0 164.96122:0		778	789	745	757	788	799	775.869649251302	20.7087659330023
593	1.273	163.04108	-1	-1	Unknown	[M-H]-		1	False	null	null	null	null	null	null	null	999	False	False	False	False		False	False	null	null	null	null	null	null	null	null	22.47	02_nist_plasma_neg_05_p1-a2_1_7300	163.04108:3289 164.04443:0 165.04779:0		19070	20327	15376	19566	18520	19793	18775.4529622396	1776.09988310093
594	1.273	163.04108	0.6615	143.4011	Unknown	[M-H]-		1	False	null	null	null	null	null	null	null	999	False	False	False	False		False	False	null	null	null	null	null	null	null	null	22.47	02_nist_plasma_neg_05_p1-a2_1_7300	163.04108:1938 164.04443:0 165.04779:0		1850	1816	1729	1828	1798	1962	1830.36940511068	76.4423209735083
595	3.089	163.04108	-1	-1	Unknown	[M-H]-		0.833	False	null	null	null	null	null	null	null	999	False	False	False	False		False	False	null	null	null	null	null	null	null	null	4.8	02_nist_plasma_neg_01_p1-a2_1_7296	163.04108:704 164.04443:0 165.04779:0		3873	3017	3147	2701	3096	3186	3170.11193847656	385.753388933448
596	3.089	163.04108	0.6493	140.7446	Unknown	[M-H]-		0.833	False	null	null	null	null	null	null	null	999	False	False	False	False		False	False	null	null	null	null	null	null	null	null	4.8	02_nist_plasma_neg_01_p1-a2_1_7296	163.04106:383 164.04441:0 165.04777:0		462	223	356	304	236	328	318.112767537435	87.2851003069477
597	8.183	163.11354	-1	-1	Unknown	[M-H]-	similar chromatogram in higher mz_2139	1	True	null	null	null	null	null	null	null	999	False	False	False	False		False	False	null	null	null	null	null	null	null	null	120.35	02_nist_plasma_neg_01_p1-a2_1_7296	163.11354:14841 164.11689:0 165.12025:0		48696	36722	19708	26067	32730	34501	33070.5859375	9871.65713944592
598	8.183	163.11354	0.6365	137.9749	Unknown	[M-H]-	similar chromatogram in higher mz_2139	1	True	null	null	null	null	null	null	null	999	False	False	False	False		False	False	null	null	null	null	null	null	null	null	120.35	02_nist_plasma_neg_01_p1-a2_1_7296	163.11354:1997 164.11689:0 165.12025:0	71.11979:35 118.05177:35 163.11354:432	1035	864	451	940	353	1068	785.191116333008	306.650829789356
599	8.183	163.11354	0.9308	201.7623	Unknown	[M-H]-	similar chromatogram in higher mz_2139	1	True	null	null	null	null	null	null	null	999	False	False	False	False		False	False	null	null	null	null	null	null	null	null	120.35	02_nist_plasma_neg_01_p1-a2_1_7296	163.11354:1638 164.11689:0 165.12025:0	24.59775:395 43.62121:395 64.61073:395 79.96685:395 99.71647:395 101.92002:395	881	867	464	370	1501	1288	895.26621500651	443.668054760885
600	8.183	163.11354	0.9554	207.0991	Unknown	[M-H]-	similar chromatogram in higher mz_2139	1	True	null	null	null	null	null	null	null	999	False	False	False	False		False	False	null	null	null	null	null	null	null	null	120.35	02_nist_plasma_neg_01_p1-a2_1_7296	163.11354:4966 164.11689:0 165.12025:0	20.01755:395 36.21422:395 70.38246:395 74.6882:2412 100.64276:395 101.01796:395 129.29283:395 145.12413:395	3335	511	118	678	689	281	935.162494659424	1196.88851835554
601	7.005	163.11354	-1	-1	Unknown	[M-H]-	similar chromatogram in higher mz_1526	1	True	null	null	null	null	null	null	null	999	False	False	False	False		False	False	null	null	null	null	null	null	null	null	11.4	02_nist_plasma_neg_04_p1-a2_1_7299	163.11354:1419 164.11689:0 165.12025:0		4341	5417	6403	6025	5046	5910	5523.53597005208	749.904393124564
602	7.005	163.11354	0.6327	137.1487	Unknown	[M-H]-	similar chromatogram in higher mz_1526	1	True	null	null	null	null	null	null	null	999	False	False	False	False		False	False	null	null	null	null	null	null	null	null	11.4	02_nist_plasma_neg_04_p1-a2_1_7299	163.11153:643 164.11488:0 165.11824:0	163.11153:219 163.11354:65	259	550	591	632	466	594	515.386174519857	137.881620794227
603	3.129	164.033	-1	-1	Unknown	[M-H]-		1	True	null	null	null	null	null	null	null	999	False	False	False	False		False	False	null	null	null	null	null	null	null	null	8.62	02_nist_plasma_neg_03_p1-a2_1_7298	164.033:966 165.03635:0 166.03971:0		3438	3498	4803	5499	3731	3598	4094.71818033854	853.156096300937
604	3.129	164.033	0.5691	123.3082	Unknown	[M-H]-		1	True	null	null	null	null	null	null	null	999	False	False	False	False		False	False	null	null	null	null	null	null	null	null	8.62	02_nist_plasma_neg_03_p1-a2_1_7298	164.03503:125 165.03838:0 166.04174:0		69	59	83	76	37	62	64.4364337921143	16.0814650984865
605	3.129	164.033	0.6048	131.0429	Unknown	[M-H]-		1	True	null	null	null	null	null	null	null	999	False	False	False	False		False	False	null	null	null	null	null	null	null	null	8.62	02_nist_plasma_neg_03_p1-a2_1_7298	164.03304:214 165.03639:0 166.03975:0	52.00756:89 107.01338:119	122	170	258	222	155	195	187.045640309652	48.6390044705467
606	1.898	164.0714	-1	-1	Unknown	[M-H]-	similar chromatogram in higher mz_603	1	True	null	null	null	null	null	null	null	999	False	False	False	False		False	False	null	null	null	null	null	null	null	null	400.7	02_nist_plasma_neg_01_p1-a2_1_7296	164.0714:30395 165.07475:0 166.07811:0		201483	194110	195928	195674	198392	199973	197593.442708333	2829.33879283746
607	1.898	164.0714	0.6344	137.4491	Unknown	[M-H]-	similar chromatogram in higher mz_603	1	True	null	null	null	null	null	null	null	999	False	False	False	False		False	False	null	null	null	null	null	null	null	null	400.7	02_nist_plasma_neg_01_p1-a2_1_7296	164.0714:10565 165.07475:0 166.07811:0	41.99966:112 72.00806:153 72.0094:305 77.03908:120 77.04046:153 103.05324:72 103.05485:405 103.05645:604 103.05805:72 103.05965:43 118.06548:80 147.04494:76	11290	10674	10849	10676	10864	11194	10924.2915039063	260.878092728192
608	1.898	164.0714	0.7436	161.1067	Unknown	[M-H]-	similar chromatogram in higher mz_603	1	True	null	null	null	null	null	null	null	999	False	False	False	False		False	False	null	null	null	null	null	null	null	null	400.7	02_nist_plasma_neg_01_p1-a2_1_7296	164.0714:6535 165.07475:0 166.07811:0		6045	5909	5663	5917	6086	5762	5896.99666341146	162.10289792525
609	2.729	164.0714	-1	-1	Unknown	[M-H]-		0.5	True	null	null	null	null	null	null	null	999	False	False	False	False		False	False	null	null	null	null	null	null	null	null	6.91	02_nist_plasma_neg_01_p1-a2_1_7296	164.0714:950 165.07475:0 166.07811:0		3057	2262	1782	2299	2528	2170	2349.78238932292	423.548822802002
610	2.729	164.0714	0.6337	137.3055	Unknown	[M-H]-		0.5	True	null	null	null	null	null	null	null	999	False	False	False	False		False	False	null	null	null	null	null	null	null	null	6.91	02_nist_plasma_neg_01_p1-a2_1_7296	164.0714:237 165.07475:0 166.07811:0	103.05805:136	161	48	93	147	138	48	106.022350947062	50.3204675557501
611	0.796	164.83768	-1	-1	Unknown	[M-H]-		1	True	null	null	null	null	null	null	null	999	False	False	False	False		False	False	null	null	null	null	null	null	null	null	45.58	02_nist_plasma_neg_04_p1-a2_1_7299	164.83768:4251 165.84103:0 166.84439:0		35088	17640	31871	32969	21874	31996	28572.916015625	7053.70297002007
612	0.796	164.83768	0.4779	103.5096	Unknown	[M-H]-		1	True	null	null	null	null	null	null	null	999	False	False	False	False		False	False	null	null	null	null	null	null	null	null	45.58	02_nist_plasma_neg_04_p1-a2_1_7299	164.83565:936 165.839:0 166.84236:0	36.96667:94	741	652	555	575	604	335	576.884435017904	135.953976898001
613	0.796	164.83768	0.5271	114.1772	Unknown	[M-H]-		1	True	null	null	null	null	null	null	null	999	False	False	False	False		False	False	null	null	null	null	null	null	null	null	45.58	02_nist_plasma_neg_04_p1-a2_1_7299	164.83565:2180 165.839:0 166.84236:0	34.97081:97	2395	2122	2276	2382	1771	2247	2198.96081542969	231.897070999201
614	10.081	164.89436	-1	-1	Unknown	[M-H]-	similar chromatogram in higher mz_736; similar chromatogram in higher mz_269; similar chromatogram in higher mz_482; similar chromatogram in higher mz_484; similar chromatogram in higher mz_866; similar chromatogram in higher mz_891; similar chromatogram in higher mz_1018; similar chromatogram in higher mz_1023; similar chromatogram in higher mz_1072; similar chromatogram in higher mz_1160; simil…	1	False	null	null	null	null	null	null	null	999	False	False	False	False		False	False	null	null	null	null	null	null	null	null	8.87	02_nist_plasma_neg_05_p1-a2_1_7300	164.89436:644 165.89771:0 166.90107:0		2214	2232	1833	2038	2378	1946	2106.95751953125	203.046390227575
615	10.081	164.89436	0.5035	109.0589	Unknown	[M-H]-	similar chromatogram in higher mz_736; similar chromatogram in higher mz_269; similar chromatogram in higher mz_482; similar chromatogram in higher mz_484; similar chromatogram in higher mz_866; similar chromatogram in higher mz_891; similar chromatogram in higher mz_1018; similar chromatogram in higher mz_1023; similar chromatogram in higher mz_1072; similar chromatogram in higher mz_1160; simil…	1	False	null	null	null	null	null	null	null	999	False	False	False	False		False	False	null	null	null	null	null	null	null	null	8.87	02_nist_plasma_neg_05_p1-a2_1_7300	164.89436:230 165.89771:0 166.90107:0		177	168	186	87	130	121	144.635828653971	38.4662754814353
616	7.495	165.04218	-1	-1	Unknown	[M-H]-		1	True	null	null	null	null	null	null	null	999	False	False	False	False		False	False	null	null	null	null	null	null	null	null	7.99	02_nist_plasma_neg_03_p1-a2_1_7298	165.04218:2571 166.04553:0 167.04889:0		9277	10314	10096	9011	9026	9571	9549.31819661458	551.632038535198
617	7.495	165.04218	0.5986	129.6336	Unknown	[M-H]-		1	True	null	null	null	null	null	null	null	999	False	False	False	False		False	False	null	null	null	null	null	null	null	null	7.99	02_nist_plasma_neg_03_p1-a2_1_7298	165.04218:854 166.04553:0 167.04889:0	74.98826:146 74.98963:396 74.99099:556 74.99236:301 91.01968:42 117.95415:61 118.96313:65 149.00723:102 149.00916:332 149.01108:190	620	626	583	620	614	629	615.312347412109	16.5066459158142
618	7.495	165.04218	0.9403	203.6517	Unknown	[M-H]-		1	True	null	null	null	null	null	null	null	999	False	False	False	False		False	False	null	null	null	null	null	null	null	null	7.99	02_nist_plasma_neg_03_p1-a2_1_7298	165.04218:144 166.04553:0 167.04889:0		81	57	26	35	89	37	54.3366212844849	26.0521474439877
619	4.566	165.04218	-1	-1	Unknown	[M-H]-		1	True	null	null	null	null	null	null	null	999	False	False	False	False		False	False	null	null	null	null	null	null	null	null	4.41	02_nist_plasma_neg_05_p1-a2_1_7300	165.04218:1567 166.04553:0 167.04889:0		6663	5502	6288	4954	6773	6280	6076.53702799479	707.590315393807
620	4.566	165.04218	0.5766	124.8893	Unknown	[M-H]-		1	True	null	null	null	null	null	null	null	999	False	False	False	False		False	False	null	null	null	null	null	null	null	null	4.41	02_nist_plasma_neg_05_p1-a2_1_7300	165.04015:127 166.0435:0 167.04686:0		26	56	48	48	70	30	46.3986845016479	16.3927279226191
621	4.566	165.04218	0.6	129.957	Unknown	[M-H]-		1	True	null	null	null	null	null	null	null	999	False	False	False	False		False	False	null	null	null	null	null	null	null	null	4.41	02_nist_plasma_neg_05_p1-a2_1_7300	165.04218:553 166.04553:0 167.04889:0	59.96656:40 59.96778:122 73.01091:96 74.98963:643 74.99099:1109 74.99236:189 74.99373:87 91.02269:101 91.02419:85 132.97581:60 149.00723:269 149.00917:211 149.01109:382 149.01302:81	482	464	566	398	571	482	493.711995442708	65.5581113008775
622	2.776	165.04219	-1	-1	Unknown	[M-H]-		1	True	null	null	null	null	null	null	null	999	False	False	False	False		False	False	null	null	null	null	null	null	null	null	15.03	02_nist_plasma_neg_06_p1-a2_1_7301	165.04219:5037 166.04554:0 167.0489:0		14578	14837	16489	17506	19015	27588	18335.5730794271	4827.35596908826
623	2.776	165.04219	0.5753	124.6017	Unknown	[M-H]-		1	True	null	null	null	null	null	null	null	999	False	False	False	False		False	False	null	null	null	null	null	null	null	null	15.03	02_nist_plasma_neg_06_p1-a2_1_7301	165.04218:2506 166.04553:0 167.04889:0	41.99762:205 41.99864:150 65.99818:166 67.02939:135 79.01803:99 80.02749:72 92.02571:62 94.03907:135 94.0406:83 94.04213:129 108.01876:90 120.01958:128 121.80696:49 122.03501:521 122.03675:500 122.03849:243 150.01353:91 150.01547:64 150.0174:199 150.02127:274 165.04218:108	2004	1893	1974	1893	2110	2067	1989.96248372396	89.0481720256999
624	6.255	165.09081	-1	-1	Unknown	[M-H]-		1	False	null	null	null	null	null	null	null	999	False	False	False	False		False	False	null	null	null	null	null	null	null	null	5.39	02_nist_plasma_neg_06_p1-a2_1_7301	165.09081:1867 166.09416:0 167.09752:0		7929	8155	7940	8122	8459	8605	8201.73518880208	275.808462206256
625	6.255	165.09081	0.8021	173.7204	Unknown	[M-H]-		1	False	null	null	null	null	null	null	null	999	False	False	False	False		False	False	null	null	null	null	null	null	null	null	5.39	02_nist_plasma_neg_06_p1-a2_1_7301	165.09079:730 166.09414:0 167.0975:0		759	799	689	763	749	775	755.447550455729	36.8156481164168
626	0.775	166.83549	-1	-1	Unknown	[M-H]-		0.667	False	null	null	null	null	null	null	null	999	False	False	False	False		False	False	null	null	null	null	null	null	null	null	9.94	02_nist_plasma_neg_06_p1-a2_1_7301	166.83549:671 167.83884:0 168.8422:0		2972	1630	3266	2630	1036	4387	2653.3501180013	1195.49801130231
627	0.775	166.83549	0.4766	103.1312	Unknown	[M-H]-		0.667	False	null	null	null	null	null	null	null	999	False	False	False	False		False	False	null	null	null	null	null	null	null	null	9.94	02_nist_plasma_neg_06_p1-a2_1_7301	166.83141:207 167.83476:0 168.83812:0		63	55	51	112	49	99	71.4492104848226	27.2545676585088
628	0.775	166.83549	0.528	114.2577	Unknown	[M-H]-		0.667	False	null	null	null	null	null	null	null	999	False	False	False	False		False	False	null	null	null	null	null	null	null	null	9.94	02_nist_plasma_neg_06_p1-a2_1_7301	166.83549:404 167.83884:0 168.8422:0		220	198	188	232	203	338	229.847109476725	55.4870594222114
629	1.266	167.02084	-1	-1	Unknown	[M-H]-	similar chromatogram in higher mz_519; similar chromatogram in higher mz_1103; similar chromatogram in higher mz_1111; similar chromatogram in higher mz_1140; similar chromatogram in higher mz_1264; similar chromatogram in higher mz_1312; similar chromatogram in higher mz_1359; similar chromatogram in higher mz_1434; similar chromatogram in higher mz_2135; similar chromatogram in higher mz_2259; …	1	True	null	null	null	null	null	null	null	999	False	False	False	False		False	False	null	null	null	null	null	null	null	null	846.35	02_nist_plasma_neg_01_p1-a2_1_7296	167.02084:121500 168.02419:0 169.02755:0		535641	505539	539333	543168	556505	542416	537100.182291667	16999.0154635912
630	1.266	167.02084	0.5717	123.7042	Unknown	[M-H]-	similar chromatogram in higher mz_519; similar chromatogram in higher mz_1103; similar chromatogram in higher mz_1111; similar chromatogram in higher mz_1140; similar chromatogram in higher mz_1264; similar chromatogram in higher mz_1312; similar chromatogram in higher mz_1359; similar chromatogram in higher mz_1434; similar chromatogram in higher mz_2135; similar chromatogram in higher mz_2259; …	1	True	null	null	null	null	null	null	null	999	False	False	False	False		False	False	null	null	null	null	null	null	null	null	846.35	02_nist_plasma_neg_01_p1-a2_1_7296	167.02084:23337 168.02419:0 169.02755:0	41.01441:71 41.01542:82 41.99762:92 41.99864:5402 41.99966:3070 42.00069:166 66.00971:61 68.02698:105 68.99658:30 69.00705:141 69.00836:369 69.00967:3443 69.01098:97 69.01229:113 81.0093:390 81.01071:161 95.01242:77 96.01704:77 96.01859:320 96.02013:1805 96.02168:413 96.02322:141 96.23654:31 96.3046:34 96.36186:44 97.0021:65 97.00365:160 97.00521:1223 97.01763:59 106.0062:99 124.01278:334 124.014…	24649	24098	24029	24071	24884	24251	24330.294921875	353.834163101908
631	1.266	167.02084	0.7936	171.7195	Unknown	[M-H]-	similar chromatogram in higher mz_519; similar chromatogram in higher mz_1103; similar chromatogram in higher mz_1111; similar chromatogram in higher mz_1140; similar chromatogram in higher mz_1264; similar chromatogram in higher mz_1312; similar chromatogram in higher mz_1359; similar chromatogram in higher mz_1434; similar chromatogram in higher mz_2135; similar chromatogram in higher mz_2259; …	1	True	null	null	null	null	null	null	null	999	False	False	False	False		False	False	null	null	null	null	null	null	null	null	846.35	02_nist_plasma_neg_01_p1-a2_1_7296	167.02084:19857 168.02419:0 169.02755:0		22483	21493	21380	21213	21854	21750	21695.5859375	452.055572076107
632	0.785	167.02084	-1	-1	Unknown	[M-H]-		1	True	null	null	null	null	null	null	null	999	False	False	False	False		False	False	null	null	null	null	null	null	null	null	179.46	02_nist_plasma_neg_04_p1-a2_1_7299	167.02084:28350 168.02419:0 169.02755:0		168682	185047	179723	159717	163399	165838	170400.815104167	9882.72764726131
633	0.785	167.02084	0.571	123.5605	Unknown	[M-H]-		1	True	null	null	null	null	null	null	null	999	False	False	False	False		False	False	null	null	null	null	null	null	null	null	179.46	02_nist_plasma_neg_04_p1-a2_1_7299	167.02086:8811 168.02421:0 169.02757:0	41.9966:155 41.99762:129 41.99864:1015 41.99966:354 42.49359:30 69.00836:120 69.00967:221 69.01098:86 96.01859:293 96.02013:107 96.02168:158 96.02322:110 97.00521:158 124.01102:104 124.01453:298 124.01629:72	8082	8684	8266	7917	8737	8421	8351.31429036458	326.545102772691
634	0.785	167.02084	0.6567	142.1113	Unknown	[M-H]-		1	True	null	null	null	null	null	null	null	999	False	False	False	False		False	False	null	null	null	null	null	null	null	null	179.46	02_nist_plasma_neg_04_p1-a2_1_7299	167.02086:1215 168.02421:0 169.02757:0		902	995	986	1021	841	968	951.869333902995	67.7039078290117
635	0.785	167.02084	0.795	172.0406	Unknown	[M-H]-		1	True	null	null	null	null	null	null	null	999	False	False	False	False		False	False	null	null	null	null	null	null	null	null	179.46	02_nist_plasma_neg_04_p1-a2_1_7299	167.02086:2148 168.02421:0 169.02757:0		2270	2355	2108	2091	1766	2110	2116.80383300781	201.951531413286
636	6.04	167.08606	-1	-1	Unknown	[M-H]-		1	True	null	null	null	null	null	null	null	999	False	False	False	False		False	False	null	null	null	null	null	null	null	null	9.16	02_nist_plasma_neg_01_p1-a2_1_7296	167.08606:1404 168.08941:0 169.09277:0		4733	4093	4339	4143	4057	4247	4268.56184895833	249.858815625901
637	6.04	167.08606	0.6201	134.1837	Unknown	[M-H]-		1	True	null	null	null	null	null	null	null	999	False	False	False	False		False	False	null	null	null	null	null	null	null	null	9.16	02_nist_plasma_neg_01_p1-a2_1_7296	167.08606:290 168.08941:0 169.09277:0	165.07053:164 167.09013:65	226	162	183	166	201	159	182.911201477051	26.1697687473143
638	6.04	167.08606	0.7665	165.8603	Unknown	[M-H]-		1	True	null	null	null	null	null	null	null	999	False	False	False	False		False	False	null	null	null	null	null	null	null	null	9.16	02_nist_plasma_neg_01_p1-a2_1_7296	167.08604:410 168.08939:0 169.09275:0		223	288	308	298	237	259	268.722803751628	34.3569571847053
639	6.802	167.10849	-1	-1	Unknown	[M-H]-	similar chromatogram in higher mz_1313; similar chromatogram in higher mz_2649	1	False	null	null	null	null	null	null	null	999	False	False	False	False		False	False	null	null	null	null	null	null	null	null	7.51	02_nist_plasma_neg_05_p1-a2_1_7300	167.10849:1259 168.11184:0 169.1152:0		4767	5031	5504	4196	4697	1795	4331.59568277995	1314.54723396767
640	6.802	167.10849	0.6658	144.0764	Unknown	[M-H]-	similar chromatogram in higher mz_1313; similar chromatogram in higher mz_2649	1	False	null	null	null	null	null	null	null	999	False	False	False	False		False	False	null	null	null	null	null	null	null	null	7.51	02_nist_plasma_neg_05_p1-a2_1_7300	167.10643:255 168.10978:0 169.11314:0		107	4	114	71	62	68	71.0835367838542	39.2705088843135
641	6.802	167.10849	0.6698	144.9335	Unknown	[M-H]-	similar chromatogram in higher mz_1313; similar chromatogram in higher mz_2649	1	False	null	null	null	null	null	null	null	999	False	False	False	False		False	False	null	null	null	null	null	null	null	null	7.51	02_nist_plasma_neg_05_p1-a2_1_7300	167.11052:417 168.11387:0 169.11723:0		131	62	0.41114764213562	4	127	157	80.1441573301951	68.132691966606
642	6.802	167.10849	0.7802	168.8222	Unknown	[M-H]-	similar chromatogram in higher mz_1313; similar chromatogram in higher mz_2649	1	False	null	null	null	null	null	null	null	999	False	False	False	False		False	False	null	null	null	null	null	null	null	null	7.51	02_nist_plasma_neg_05_p1-a2_1_7300	167.10847:191 168.11182:0 169.11518:0		3	8	1	71	103	47	38.7570038437843	42.1669904503445
643	6.802	167.10849	0.8013	173.3898	Unknown	[M-H]-	similar chromatogram in higher mz_1313; similar chromatogram in higher mz_2649	1	False	null	null	null	null	null	null	null	999	False	False	False	False		False	False	null	null	null	null	null	null	null	null	7.51	02_nist_plasma_neg_05_p1-a2_1_7300	167.10849:135 168.11184:0 169.1152:0		39	14	1	4	116	58	38.8155944148699	43.857895371854
644	10.1	168.98875	-1	-1	Unknown	[M-H]-		1	False	null	null	null	null	null	null	null	999	False	False	False	False		False	False	null	null	null	null	null	null	null	null	17.65	02_nist_plasma_neg_01_p1-a2_1_7296	168.98875:3577 169.9921:0 170.99546:0		17739	15581	17430	15238	18292	16263	16757.1009114583	1241.54427884978
645	10.1	168.98875	0.5519	119.3275	Unknown	[M-H]-		1	False	null	null	null	null	null	null	null	999	False	False	False	False		False	False	null	null	null	null	null	null	null	null	17.65	02_nist_plasma_neg_01_p1-a2_1_7296	168.99081:236 169.99416:0 170.99752:0		66	114	47	100	115	84	87.76820119222	27.2538043919002
646	10.1	168.98875	0.57	123.2417	Unknown	[M-H]-		1	False	null	null	null	null	null	null	null	999	False	False	False	False		False	False	null	null	null	null	null	null	null	null	17.65	02_nist_plasma_neg_01_p1-a2_1_7296	168.98875:392 169.9921:0 170.99546:0		193	167	258	203	281	230	221.928777058919	42.3849803756527
647	10.1	168.98875	0.5883	127.1896	Unknown	[M-H]-		1	False	null	null	null	null	null	null	null	999	False	False	False	False		False	False	null	null	null	null	null	null	null	null	17.65	02_nist_plasma_neg_01_p1-a2_1_7296	168.98875:429 169.9921:0 170.99546:0		259	181	254	214	239	227	229.184514363607	29.0026499298933
648	10.1	168.98875	0.6032	130.418	Unknown	[M-H]-		1	False	null	null	null	null	null	null	null	999	False	False	False	False		False	False	null	null	null	null	null	null	null	null	17.65	02_nist_plasma_neg_01_p1-a2_1_7296	168.98875:293 169.9921:0 170.99546:0		171	81	20	131	151	65	103.111252784729	57.5408820752101
649	10.1	168.98875	0.6258	135.2938	Unknown	[M-H]-		1	False	null	null	null	null	null	null	null	999	False	False	False	False		False	False	null	null	null	null	null	null	null	null	17.65	02_nist_plasma_neg_01_p1-a2_1_7296	168.98875:248 169.9921:0 170.99546:0		129	100	126	130	113	110	117.900801340739	12.1501263474451
650	10.1	168.98875	0.6668	144.1761	Unknown	[M-H]-		1	False	null	null	null	null	null	null	null	999	False	False	False	False		False	False	null	null	null	null	null	null	null	null	17.65	02_nist_plasma_neg_01_p1-a2_1_7296	168.98878:187 169.99213:0 170.99549:0		77	35	124	7	116	49	67.9507720470428	45.9913189489805
651	10.1	168.98875	0.7105	153.6191	Unknown	[M-H]-		1	False	null	null	null	null	null	null	null	999	False	False	False	False		False	False	null	null	null	null	null	null	null	null	17.65	02_nist_plasma_neg_01_p1-a2_1_7296	168.98878:180 169.99213:0 170.99549:0		105	134	98	51	79	75	90.4437847137451	28.6529243320075
652	10.1	168.98875	0.7346	158.8181	Unknown	[M-H]-		1	False	null	null	null	null	null	null	null	999	False	False	False	False		False	False	null	null	null	null	null	null	null	null	17.65	02_nist_plasma_neg_01_p1-a2_1_7296	168.98875:163 169.9921:0 170.99546:0		75	84	96	97	89	43	80.8201688130697	20.1760278011543
653	10.1	168.98875	0.7545	163.1208	Unknown	[M-H]-		1	False	null	null	null	null	null	null	null	999	False	False	False	False		False	False	null	null	null	null	null	null	null	null	17.65	02_nist_plasma_neg_01_p1-a2_1_7296	168.99081:187 169.99416:0 170.99752:0		100	119	92	46	107	57	86.8069477081299	29.015648827299
654	10.1	168.98875	0.8056	174.178	Unknown	[M-H]-		1	False	null	null	null	null	null	null	null	999	False	False	False	False		False	False	null	null	null	null	null	null	null	null	17.65	02_nist_plasma_neg_01_p1-a2_1_7296	168.98875:162 169.9921:0 170.99546:0		63	141	75	53	72	129	88.7533416748047	36.9305702969088
655	7.491	168.98878	-1	-1	Unknown	[M-H]-		0.667	False	null	null	null	null	null	null	null	999	False	False	False	False		False	False	null	null	null	null	null	null	null	null	7.79	02_nist_plasma_neg_06_p1-a2_1_7301	168.98878:1220 169.99213:0 170.99549:0		5777	4454	4773	4059	3973	6366	4900.15511067708	969.478385173799
656	7.491	168.98878	0.7469	161.4786	Unknown	[M-H]-		0.667	False	null	null	null	null	null	null	null	999	False	False	False	False		False	False	null	null	null	null	null	null	null	null	7.79	02_nist_plasma_neg_06_p1-a2_1_7301	168.98875:243 169.9921:0 170.99546:0		30	55	141	66	107	200	99.8057254155477	62.8597182332687
657	7.491	168.98878	0.7756	167.6885	Unknown	[M-H]-		0.667	False	null	null	null	null	null	null	null	999	False	False	False	False		False	False	null	null	null	null	null	null	null	null	7.79	02_nist_plasma_neg_06_p1-a2_1_7301	168.99081:403 169.99416:0 170.99752:0		1766	1684	306	323	191	377	774.62681833903	739.239876191677
658	5.945	169.06667	-1	-1	Unknown	[M-H]-		1	True	null	null	null	null	null	null	null	999	False	False	False	False		False	False	null	null	null	null	null	null	null	null	101.17	02_nist_plasma_neg_04_p1-a2_1_7299	169.06667:18436 170.07002:0 171.07338:0		60987	57641	59753	60857	58612	60595	59740.8645833333	1357.30360866243
659	5.945	169.06667	0.6191	133.8557	Unknown	[M-H]-		1	True	null	null	null	null	null	null	null	999	False	False	False	False		False	False	null	null	null	null	null	null	null	null	101.17	02_nist_plasma_neg_04_p1-a2_1_7299	169.06667:6962 170.07002:0 171.07338:0	115.05444:171 115.05613:229 115.05782:146 139.05424:164 139.05797:200 141.0675:527 141.06938:1558 141.07124:2519 141.07314:1748 141.075:318 141.08063:81 141.10497:31 141.5004:30 141.51541:44 141.79875:32 143.04433:63 143.0481:134 143.04997:411 143.05186:482 143.05376:339 143.1273:31 151.05423:178 154.04326:84 154.33299:30 167.00864:35 167.04733:485 167.04938:327 167.05142:735 167.05347:130 167.05…	6280	5940	6098	6195	6026	6142	6113.5048828125	120.98508662542
660	6.905	169.12405	-1	-1	Unknown	[M-H]-		1	False	null	null	null	null	null	null	null	999	False	False	False	False		False	False	null	null	null	null	null	null	null	null	18.08	02_nist_plasma_neg_02_p1-a2_1_7297	169.12405:2631 170.1274:0 171.13076:0		15131	9851	10315	8902	10906	16339	11907.2532552083	3060.51059389689
661	6.905	169.12405	0.6663	144.0605	Unknown	[M-H]-		1	False	null	null	null	null	null	null	null	999	False	False	False	False		False	False	null	null	null	null	null	null	null	null	18.08	02_nist_plasma_neg_02_p1-a2_1_7297	169.12202:566 170.12537:0 171.12873:0		398	142	544	451	444	400	396.574414571126	135.440008324185
662	6.905	169.12405	0.6797	146.9589	Unknown	[M-H]-		1	False	null	null	null	null	null	null	null	999	False	False	False	False		False	False	null	null	null	null	null	null	null	null	18.08	02_nist_plasma_neg_02_p1-a2_1_7297	169.12405:314 170.1274:0 171.13076:0		389	150	1079	625	355	529	521.046361287435	317.668468361655
663	6.905	169.12405	0.7886	170.4964	Unknown	[M-H]-		1	False	null	null	null	null	null	null	null	999	False	False	False	False		False	False	null	null	null	null	null	null	null	null	18.08	02_nist_plasma_neg_02_p1-a2_1_7297	169.12202:399 170.12537:0 171.12873:0		292	408	218	279	460	294	325.190236409505	90.1788077069495
664	4.972	171.02802	-1	-1	Unknown	[M-H]-		0.833	False	null	null	null	null	null	null	null	999	False	False	False	False		False	False	null	null	null	null	null	null	null	null	5.74	02_nist_plasma_neg_06_p1-a2_1_7301	171.02802:5430 172.03137:0 173.03473:0		13403	18198	42567	35666	50137	51018	35164.7355143229	16074.6123050302
665	4.972	171.02802	0.7284	157.3449	Unknown	[M-H]-		0.833	False	null	null	null	null	null	null	null	999	False	False	False	False		False	False	null	null	null	null	null	null	null	null	5.74	02_nist_plasma_neg_06_p1-a2_1_7301	171.02594:309 172.02929:0 173.03265:0		229	156	358	228	125	132	204.601401011149	87.7550220192735
666	4.972	171.02802	0.7416	160.1999	Unknown	[M-H]-		0.833	False	null	null	null	null	null	null	null	999	False	False	False	False		False	False	null	null	null	null	null	null	null	null	5.74	02_nist_plasma_neg_06_p1-a2_1_7301	171.02802:533 172.03137:0 173.03473:0		111	134	316	166	355	310	232.077321370443	106.614038528369
667	4.972	171.02802	0.7551	163.1252	Unknown	[M-H]-		0.833	False	null	null	null	null	null	null	null	999	False	False	False	False		False	False	null	null	null	null	null	null	null	null	5.74	02_nist_plasma_neg_06_p1-a2_1_7301	171.02802:450 172.03137:0 173.03473:0		307	373	406	137	373	487	347.105143229167	118.304497486786
668	4.972	171.02802	0.7677	165.8352	Unknown	[M-H]-		0.833	False	null	null	null	null	null	null	null	999	False	False	False	False		False	False	null	null	null	null	null	null	null	null	5.74	02_nist_plasma_neg_06_p1-a2_1_7301	171.02594:606 172.02929:0 173.03265:0		218	317	306	341	267	486	322.375017801921	90.9286426923906
669	4.972	171.02802	0.7794	168.366	Unknown	[M-H]-		0.833	False	null	null	null	null	null	null	null	999	False	False	False	False		False	False	null	null	null	null	null	null	null	null	5.74	02_nist_plasma_neg_06_p1-a2_1_7301	171.02802:634 172.03137:0 173.03473:0		378	227	329	206	524	192	309.190035502116	128.299792666673
670	4.972	171.02802	0.8252	178.2665	Unknown	[M-H]-		0.833	False	null	null	null	null	null	null	null	999	False	False	False	False		False	False	null	null	null	null	null	null	null	null	5.74	02_nist_plasma_neg_06_p1-a2_1_7301	171.02802:662 172.03137:0 173.03473:0		169	472	623	92	495	294	357.615408579508	206.362721712467
671	4.972	171.02802	0.8698	187.9043	Unknown	[M-H]-		0.833	False	null	null	null	null	null	null	null	999	False	False	False	False		False	False	null	null	null	null	null	null	null	null	5.74	02_nist_plasma_neg_06_p1-a2_1_7301	171.02802:605 172.03137:0 173.03473:0		182	324	258	272	223	337	265.821754455566	59.0520625691958
672	4.972	171.02802	0.9349	201.9637	Unknown	[M-H]-		0.833	False	null	null	null	null	null	null	null	999	False	False	False	False		False	False	null	null	null	null	null	null	null	null	5.74	02_nist_plasma_neg_06_p1-a2_1_7301	171.02594:246 172.02929:0 173.03265:0		27	159	124	128	23	48	84.9215990702311	58.8321983601541
673	4.94	171.02802	-1	-1	Unknown	[M-H]-		0.667	False	null	null	null	null	null	null	null	999	False	False	False	False		False	False	null	null	null	null	null	null	null	null	6.09	02_nist_plasma_neg_06_p1-a2_1_7301	171.02802:5430 172.03137:0 173.03473:0		31561	28311	42567	35666	50137	51018	39876.5231119792	9563.32391210201
674	4.94	171.02802	0.7146	154.3817	Unknown	[M-H]-		0.667	False	null	null	null	null	null	null	null	999	False	False	False	False		False	False	null	null	null	null	null	null	null	null	6.09	02_nist_plasma_neg_06_p1-a2_1_7301	171.02802:271 172.03137:0 173.03473:0		262	185	94	137	163	191	172.018703460693	56.474750808058
675	4.94	171.02802	0.7378	159.3792	Unknown	[M-H]-		0.667	False	null	null	null	null	null	null	null	999	False	False	False	False		False	False	null	null	null	null	null	null	null	null	6.09	02_nist_plasma_neg_06_p1-a2_1_7301	171.02802:338 172.03137:0 173.03473:0		200	146	200	201	193	286	204.420234680176	45.3317936404154
676	4.94	171.02802	0.7573	163.5888	Unknown	[M-H]-		0.667	False	null	null	null	null	null	null	null	999	False	False	False	False		False	False	null	null	null	null	null	null	null	null	6.09	02_nist_plasma_neg_06_p1-a2_1_7301	171.028:445 172.03135:0 173.03471:0		326	357	196	252	154	188	245.305829366048	81.3809248044323
677	4.94	171.02802	0.767	165.6926	Unknown	[M-H]-		0.667	False	null	null	null	null	null	null	null	999	False	False	False	False		False	False	null	null	null	null	null	null	null	null	6.09	02_nist_plasma_neg_06_p1-a2_1_7301	171.02802:439 172.03137:0 173.03473:0		223	295	244	348	272	412	299.041880289714	70.5978072021951
678	4.94	171.02802	0.7873	170.0765	Unknown	[M-H]-		0.667	False	null	null	null	null	null	null	null	999	False	False	False	False		False	False	null	null	null	null	null	null	null	null	6.09	02_nist_plasma_neg_06_p1-a2_1_7301	171.02802:674 172.03137:0 173.03473:0		271	342	293	289	354	342	315.103932698568	35.0551296579504
679	4.94	171.02802	0.8053	173.9591	Unknown	[M-H]-		0.667	False	null	null	null	null	null	null	null	999	False	False	False	False		False	False	null	null	null	null	null	null	null	null	6.09	02_nist_plasma_neg_06_p1-a2_1_7301	171.02802:724 172.03137:0 173.03473:0		394	437	608	1160	437	574	601.690953572591	286.340211035169
680	4.94	171.02802	0.8145	175.9529	Unknown	[M-H]-		0.667	False	null	null	null	null	null	null	null	999	False	False	False	False		False	False	null	null	null	null	null	null	null	null	6.09	02_nist_plasma_neg_06_p1-a2_1_7301	171.02802:779 172.03137:0 173.03473:0		485	229	91	230	487	525	341.35288365682	180.778382411623
681	4.94	171.02802	0.8328	179.9034	Unknown	[M-H]-		0.667	False	null	null	null	null	null	null	null	999	False	False	False	False		False	False	null	null	null	null	null	null	null	null	6.09	02_nist_plasma_neg_06_p1-a2_1_7301	171.02802:509 172.03137:0 173.03473:0		554	152	275	302	380	508	361.885948181152	150.571552520677
682	4.94	171.02802	0.8588	185.5227	Unknown	[M-H]-		0.667	False	null	null	null	null	null	null	null	999	False	False	False	False		False	False	null	null	null	null	null	null	null	null	6.09	02_nist_plasma_neg_06_p1-a2_1_7301	171.02802:498 172.03137:0 173.03473:0		206	352	144	552	224	365	307.147097269694	147.488884859199
683	4.94	171.02802	0.894	193.1266	Unknown	[M-H]-		0.667	False	null	null	null	null	null	null	null	999	False	False	False	False		False	False	null	null	null	null	null	null	null	null	6.09	02_nist_plasma_neg_06_p1-a2_1_7301	171.02802:362 172.03137:0 173.03473:0		274	151	222	388	257	221	252.362281799316	78.9155053259342
684	4.94	171.02802	0.9107	196.7267	Unknown	[M-H]-		0.667	False	null	null	null	null	null	null	null	999	False	False	False	False		False	False	null	null	null	null	null	null	null	null	6.09	02_nist_plasma_neg_06_p1-a2_1_7301	171.028:387 172.03135:0 173.03471:0		173	134	67	181	76	172	133.700163523356	50.8382827722232
685	4.94	171.02802	0.9306	201.0414	Unknown	[M-H]-		0.667	False	null	null	null	null	null	null	null	999	False	False	False	False		False	False	null	null	null	null	null	null	null	null	6.09	02_nist_plasma_neg_06_p1-a2_1_7301	171.02802:214 172.03137:0 173.03473:0		63	155	63	116	88	110	99.0780353546143	35.3064561748615
686	4.575	171.02802	-1	-1	Unknown	[M-H]-		1	False	null	null	null	null	null	null	null	999	False	False	False	False		False	False	null	null	null	null	null	null	null	null	4.09	02_nist_plasma_neg_05_p1-a2_1_7300	171.02802:5051 172.03137:0 173.03473:0		27213	41483	49058	31469	34764	57305	40215.4830729167	11376.3784045359
687	4.575	171.02802	0.7053	152.3638	Unknown	[M-H]-		1	False	null	null	null	null	null	null	null	999	False	False	False	False		False	False	null	null	null	null	null	null	null	null	4.09	02_nist_plasma_neg_05_p1-a2_1_7300	171.02802:326 172.03137:0 173.03473:0		189	103	58	111	64	157	113.785689671834	51.2685721673288
688	4.575	171.02802	0.7454	161.0205	Unknown	[M-H]-		1	False	null	null	null	null	null	null	null	999	False	False	False	False		False	False	null	null	null	null	null	null	null	null	4.09	02_nist_plasma_neg_05_p1-a2_1_7300	171.02802:382 172.03137:0 173.03473:0		214	391	115	303	495	197	285.946360270182	139.577630751532
689	4.575	171.02802	0.7619	164.5872	Unknown	[M-H]-		1	False	null	null	null	null	null	null	null	999	False	False	False	False		False	False	null	null	null	null	null	null	null	null	4.09	02_nist_plasma_neg_05_p1-a2_1_7300	171.02802:505 172.03137:0 173.03473:0		331	387	503	138	639	336	389.163159688314	169.94769431589
690	4.575	171.02802	0.7785	168.1878	Unknown	[M-H]-		1	False	null	null	null	null	null	null	null	999	False	False	False	False		False	False	null	null	null	null	null	null	null	null	4.09	02_nist_plasma_neg_05_p1-a2_1_7300	171.02802:568 172.03137:0 173.03473:0		259	374	212	259	169	652	320.687347412109	176.222169150861
691	4.575	171.02802	0.8066	174.2439	Unknown	[M-H]-		1	False	null	null	null	null	null	null	null	999	False	False	False	False		False	False	null	null	null	null	null	null	null	null	4.09	02_nist_plasma_neg_05_p1-a2_1_7300	171.02594:752 172.02929:0 173.03265:0		727	825	920	1104	894	960	904.963643391927	127.239770417053
692	4.575	171.02802	0.8209	177.3412	Unknown	[M-H]-		1	False	null	null	null	null	null	null	null	999	False	False	False	False		False	False	null	null	null	null	null	null	null	null	4.09	02_nist_plasma_neg_05_p1-a2_1_7300	171.02594:601 172.02929:0 173.03265:0		269	243	308	149	256	464	281.691655476888	103.735130045774
693	4.575	171.02802	0.846	182.749	Unknown	[M-H]-		1	False	null	null	null	null	null	null	null	999	False	False	False	False		False	False	null	null	null	null	null	null	null	null	4.09	02_nist_plasma_neg_05_p1-a2_1_7300	171.02802:661 172.03137:0 173.03473:0		116	352	248	397	622	350	347.531623840332	167.870210157288
694	4.575	171.02802	0.8695	187.8333	Unknown	[M-H]-		1	False	null	null	null	null	null	null	null	999	False	False	False	False		False	False	null	null	null	null	null	null	null	null	4.09	02_nist_plasma_neg_05_p1-a2_1_7300	171.02802:503 172.03137:0 173.03473:0		265	276	294	130	180	493	272.798413594564	124.966517914201
695	4.575	171.02802	0.8891	192.0611	Unknown	[M-H]-		1	False	null	null	null	null	null	null	null	999	False	False	False	False		False	False	null	null	null	null	null	null	null	null	4.09	02_nist_plasma_neg_05_p1-a2_1_7300	171.02802:396 172.03137:0 173.03473:0		119	262	283	254	429	208	259.304141998291	101.768241895908
696	4.575	171.02802	0.9038	195.2358	Unknown	[M-H]-		1	False	null	null	null	null	null	null	null	999	False	False	False	False		False	False	null	null	null	null	null	null	null	null	4.09	02_nist_plasma_neg_05_p1-a2_1_7300	171.02594:329 172.02929:0 173.03265:0		97	33	184	94	129	119	109.299236297607	49.6938322048516
697	4.575	171.02802	0.9408	203.2404	Unknown	[M-H]-		1	False	null	null	null	null	null	null	null	999	False	False	False	False		False	False	null	null	null	null	null	null	null	null	4.09	02_nist_plasma_neg_05_p1-a2_1_7300	171.02802:211 172.03137:0 173.03473:0		89	143	75	102	43	131	97.2503967285156	36.8210735278109
698	10.211	171.02802	-1	-1	Unknown	[M-H]-		1	False	null	null	null	null	null	null	null	999	False	False	False	False		False	False	null	null	null	null	null	null	null	null	4.69	02_nist_plasma_neg_06_p1-a2_1_7301	171.02802:2742 172.03137:0 173.03473:0		19942	18688	21663	22439	21256	22434	21070.2701822917	1487.94947376743
699	10.211	171.02802	0.7784	168.1521	Unknown	[M-H]-		1	False	null	null	null	null	null	null	null	999	False	False	False	False		False	False	null	null	null	null	null	null	null	null	4.69	02_nist_plasma_neg_06_p1-a2_1_7301	171.02802:268 172.03137:0 173.03473:0		61	79	166	170	139	128	123.814186731974	44.9280767957122
700	10.211	171.02802	0.8135	175.7393	Unknown	[M-H]-		1	False	null	null	null	null	null	null	null	999	False	False	False	False		False	False	null	null	null	null	null	null	null	null	4.69	02_nist_plasma_neg_06_p1-a2_1_7301	171.02596:298 172.02931:0 173.03267:0		211	116	187	195	141	284	188.884353637695	58.6452147957638
701	10.211	171.02802	0.8296	179.2096	Unknown	[M-H]-		1	False	null	null	null	null	null	null	null	999	False	False	False	False		False	False	null	null	null	null	null	null	null	null	4.69	02_nist_plasma_neg_06_p1-a2_1_7301	171.02596:269 172.02931:0 173.03267:0		119	114	146	174	29	156	122.858708699544	51.2739382636999
702	10.211	171.02802	0.8576	185.2597	Unknown	[M-H]-		1	False	null	null	null	null	null	null	null	999	False	False	False	False		False	False	null	null	null	null	null	null	null	null	4.69	02_nist_plasma_neg_06_p1-a2_1_7301	171.02802:258 172.03137:0 173.03473:0		78	155	133	139	110	140	125.776818593343	27.3177260740063
703	10.211	171.02802	0.8688	187.6911	Unknown	[M-H]-		1	False	null	null	null	null	null	null	null	999	False	False	False	False		False	False	null	null	null	null	null	null	null	null	4.69	02_nist_plasma_neg_06_p1-a2_1_7301	171.02802:324 172.03137:0 173.03473:0		107	135	129	186	34	141	122.078975041707	50.3557579298016
704	10.211	171.02802	0.9352	202.0343	Unknown	[M-H]-		1	False	null	null	null	null	null	null	null	999	False	False	False	False		False	False	null	null	null	null	null	null	null	null	4.69	02_nist_plasma_neg_06_p1-a2_1_7301	171.028:178 172.03135:0 173.03471:0		84	88	32	5	71	117	66.0238148371379	40.82164469924
705	1.793	171.02802	-1	-1	Unknown	[M-H]-		0.5	False	null	null	null	null	null	null	null	999	False	False	False	False		False	False	null	null	null	null	null	null	null	null	3.05	02_nist_plasma_neg_06_p1-a2_1_7301	171.02802:1784 172.03137:0 173.03473:0		10665	10933	12495	11240	9990	9079	10733.7303059896	1157.13992676433
706	1.793	171.02802	0.8102	175.0273	Unknown	[M-H]-		0.5	False	null	null	null	null	null	null	null	999	False	False	False	False		False	False	null	null	null	null	null	null	null	null	3.05	02_nist_plasma_neg_06_p1-a2_1_7301	171.02802:421 172.03137:0 173.03473:0		151	355	214	253	97	131	200.139596303304	94.399806238111
707	1.793	171.02802	0.8517	183.9939	Unknown	[M-H]-		0.5	False	null	null	null	null	null	null	null	999	False	False	False	False		False	False	null	null	null	null	null	null	null	null	3.05	02_nist_plasma_neg_06_p1-a2_1_7301	171.02802:160 172.03137:0 173.03473:0		46	67	47	69	67	27	53.7848030726115	16.70707863093
708	4.949	171.10223	-1	-1	Unknown	[M-H]-		1	False	null	null	null	null	null	null	null	999	False	False	False	False		False	False	null	null	null	null	null	null	null	null	10.1	02_nist_plasma_neg_03_p1-a2_1_7298	171.10223:872 172.10558:0 173.10894:0		3812	3596	4346	4620	3630	4241	4040.99841308594	421.305054170937
709	4.949	171.10223	0.6451	139.3631	Unknown	[M-H]-		1	False	null	null	null	null	null	null	null	999	False	False	False	False		False	False	null	null	null	null	null	null	null	null	10.1	02_nist_plasma_neg_03_p1-a2_1_7298	171.10225:407 172.1056:0 173.10896:0		215	303	421	385	385	353	343.610310872396	74.5021431554612
710	7.271	171.13937	-1	-1	Unknown	[M-H]-	similar chromatogram in higher mz_639; similar chromatogram in higher mz_1476; similar chromatogram in higher mz_1595; similar chromatogram in higher mz_1916	1	False	null	null	null	null	null	null	null	999	False	False	False	False		False	False	null	null	null	null	null	null	null	null	36.42	02_nist_plasma_neg_06_p1-a2_1_7301	171.13937:21934 172.14272:0 173.14608:0		82309	77566	77877	78130	77172	80107	78860.3567708333	1973.32541346911
711	7.271	171.13937	0.6888	148.8019	Unknown	[M-H]-	similar chromatogram in higher mz_639; similar chromatogram in higher mz_1476; similar chromatogram in higher mz_1595; similar chromatogram in higher mz_1916	1	False	null	null	null	null	null	null	null	999	False	False	False	False		False	False	null	null	null	null	null	null	null	null	36.42	02_nist_plasma_neg_06_p1-a2_1_7301	171.13936:6605 172.14271:0 173.14607:0		6384	5985	5900	6056	5968	6148	6073.54435221354	174.026566222329
712	7.271	171.13937	0.8008	172.9896	Unknown	[M-H]-	similar chromatogram in higher mz_639; similar chromatogram in higher mz_1476; similar chromatogram in higher mz_1595; similar chromatogram in higher mz_1916	1	False	null	null	null	null	null	null	null	999	False	False	False	False		False	False	null	null	null	null	null	null	null	null	36.42	02_nist_plasma_neg_06_p1-a2_1_7301	171.13936:1042 172.14271:0 173.14607:0		1012	891	874	844	886	923	904.90385945638	58.3579297258593
713	7.065	171.13937	-1	-1	Unknown	[M-H]-		1	False	null	null	null	null	null	null	null	999	False	False	False	False		False	False	null	null	null	null	null	null	null	null	15.02	02_nist_plasma_neg_06_p1-a2_1_7301	171.13937:2697 172.14272:0 173.14608:0		16092	14916	14187	14851	13885	15187	14853.0769856771	778.683051361723
714	7.065	171.13937	0.6582	142.1874	Unknown	[M-H]-		1	False	null	null	null	null	null	null	null	999	False	False	False	False		False	False	null	null	null	null	null	null	null	null	15.02	02_nist_plasma_neg_06_p1-a2_1_7301	171.13937:905 172.14272:0 173.14608:0		958	915	720	1165	903	892	925.648834228516	143.011097868806
715	7.065	171.13937	0.6791	146.6931	Unknown	[M-H]-		1	False	null	null	null	null	null	null	null	999	False	False	False	False		False	False	null	null	null	null	null	null	null	null	15.02	02_nist_plasma_neg_06_p1-a2_1_7301	171.13937:339 172.14272:0 173.14608:0		149	168	177	105	264	238	183.47604115804	58.4282636057062
716	7.065	171.13937	0.7807	168.6434	Unknown	[M-H]-		1	False	null	null	null	null	null	null	null	999	False	False	False	False		False	False	null	null	null	null	null	null	null	null	15.02	02_nist_plasma_neg_06_p1-a2_1_7301	171.13936:270 172.14271:0 173.14607:0		233	276	99	170	212	133	187.284380594889	65.6751514510117
717	5.585	171.13937	-1	-1	Unknown	[M-H]-	similar chromatogram in higher mz_1194; similar chromatogram in higher mz_1627	1	False	null	null	null	null	null	null	null	999	False	False	False	False		False	False	null	null	null	null	null	null	null	null	11	02_nist_plasma_neg_05_p1-a2_1_7300	171.13937:1023 172.14272:0 173.14608:0		2598	3319	2967	2255	3303	2718	2859.91267903646	417.97060870971
718	5.585	171.13937	0.6898	149.0163	Unknown	[M-H]-	similar chromatogram in higher mz_1194; similar chromatogram in higher mz_1627	1	False	null	null	null	null	null	null	null	999	False	False	False	False		False	False	null	null	null	null	null	null	null	null	11	02_nist_plasma_neg_05_p1-a2_1_7300	171.1373:307 172.14065:0 173.14401:0		146	222	198	175	248	217	200.890065511068	36.3861154254946
719	10.097	171.97569	-1	-1	Unknown	[M-H]-	similar chromatogram in higher mz_2185; similar chromatogram in higher mz_1199	1	True	null	null	null	null	null	null	null	999	False	False	False	False		False	False	null	null	null	null	null	null	null	null	7.27	02_nist_plasma_neg_03_p1-a2_1_7298	171.97569:1043 172.97904:0 173.9824:0		3296	2665	4152	3654	3288	2598	3275.45186360677	590.503393190932
720	10.097	171.97569	0.5378	116.1299	Unknown	[M-H]-	similar chromatogram in higher mz_2185; similar chromatogram in higher mz_1199	1	True	null	null	null	null	null	null	null	999	False	False	False	False		False	False	null	null	null	null	null	null	null	null	7.27	02_nist_plasma_neg_03_p1-a2_1_7298	171.97363:664 172.97698:0 173.98034:0	79.95698:218 79.95839:450 123.99697:89 123.99872:234 124.00048:120 124.00223:105 125.00497:93	336	259	403	358	322	279	326.277420043945	52.6485253481824
721	1.719	172.09772	-1	-1	Unknown	[M-H]-		1	False	null	null	null	null	null	null	null	999	False	False	False	False		False	False	null	null	null	null	null	null	null	null	8	02_nist_plasma_neg_02_p1-a2_1_7297	172.09772:972 173.10107:0 174.10443:0		3750	5389	4461	5403	4011	4878	4648.6045328776	695.535593480038
722	1.719	172.09772	0.7982	172.3522	Unknown	[M-H]-		1	False	null	null	null	null	null	null	null	999	False	False	False	False		False	False	null	null	null	null	null	null	null	null	8	02_nist_plasma_neg_02_p1-a2_1_7297	172.09772:432 173.10107:0 174.10443:0		335	514	331	526	206	486	399.58457438151	128.750789927187
723	3.999	172.99239	-1	-1	Unknown	[M-H]-		1	True	null	null	null	null	null	null	null	999	False	False	False	False		False	False	null	null	null	null	null	null	null	null	122.53	02_nist_plasma_neg_06_p1-a2_1_7301	172.99239:33834 173.99574:0 174.9991:0		201428	204984	204264	204478	201945	203792	203481.802083333	1451.7674966814
724	3.999	172.99239	0.5908	127.5174	Unknown	[M-H]-		1	True	null	null	null	null	null	null	null	999	False	False	False	False		False	False	null	null	null	null	null	null	null	null	122.53	02_nist_plasma_neg_06_p1-a2_1_7301	172.9903:15785 173.99365:0 174.99701:0	65.03979:307 65.04106:175 65.04233:99 67.01907:119 75.02513:59 79.95698:2438 79.95839:1055 79.9598:490 80.31123:34 93.03271:495 93.03423:24617 93.03575:6454 93.05552:55 93.27465:33 93.32338:45 93.33557:38 93.42241:31 93.54131:34 93.54588:33 93.74575:36 94.50902:36 172.99237:49	15536	15818	15824	15824	15392	15980	15729.0078125	219.027934682636
725	10.228	173.01311	-1	-1	Unknown	[M-H]-		1	False	null	null	null	null	null	null	null	999	False	False	False	False		False	False	null	null	null	null	null	null	null	null	22.85	02_nist_plasma_neg_01_p1-a2_1_7296	173.01311:6168 174.01646:0 175.01982:0		64081	55590	65433	44074	50799	55183	55860.2578125	8053.4487530604
726	10.228	173.01311	0.6556	141.5072	Unknown	[M-H]-		1	False	null	null	null	null	null	null	null	999	False	False	False	False		False	False	null	null	null	null	null	null	null	null	22.85	02_nist_plasma_neg_01_p1-a2_1_7296	173.01311:4673 174.01646:0 175.01982:0		5051	4903	4983	4492	4998	4910	4889.47273763021	202.483508973245
727	5.948	173.06082	-1	-1	Unknown	[M-H]-		1	True	null	null	null	null	null	null	null	999	False	False	False	False		False	False	null	null	null	null	null	null	null	null	6.32	02_nist_plasma_neg_05_p1-a2_1_7300	173.06082:1861 174.06417:0 175.06753:0		6284	6128	5730	5861	6975	5557	6089.14241536458	507.592591619639
728	5.948	173.06082	0.6284	135.6397	Unknown	[M-H]-		1	True	null	null	null	null	null	null	null	999	False	False	False	False		False	False	null	null	null	null	null	null	null	null	6.32	02_nist_plasma_neg_05_p1-a2_1_7300	173.06081:519 174.06416:0 175.06752:0	130.03789:70 130.04147:69 130.04327:144 130.04507:61 158.03915:79	576	540	486	576	698	556	571.835098266602	70.0689044747333
729	2.732	173.98709	-1	-1	Unknown	[M-H]-		1	True	null	null	null	null	null	null	null	999	False	False	False	False		False	False	null	null	null	null	null	null	null	null	6.89	02_nist_plasma_neg_06_p1-a2_1_7301	173.98709:1302 174.99044:0 175.9938:0		5181	6222	7512	5850	6781	6930	6412.92537434896	834.618818389788
730	2.732	173.98709	0.5803	125.2106	Unknown	[M-H]-		1	True	null	null	null	null	null	null	null	999	False	False	False	False		False	False	null	null	null	null	null	null	null	null	6.89	02_nist_plasma_neg_06_p1-a2_1_7301	173.98708:757 174.99043:0 175.99379:0	94.02837:516 94.02989:1600 94.03142:1246 94.03448:71	571	559	701	566	605	639	606.925221761068	55.2468845244407
731	4.694	174.0578	-1	-1	Unknown	[M-H]-		1	False	null	null	null	null	null	null	null	999	False	False	False	False		False	False	null	null	null	null	null	null	null	null	8.81	02_nist_plasma_neg_05_p1-a2_1_7300	174.0578:1693 175.06115:0 176.06451:0		5492	5497	5099	4819	5703	5553	5360.59415690104	332.120040225584
732	4.694	174.0578	0.7667	165.4183	Unknown	[M-H]-		1	False	null	null	null	null	null	null	null	999	False	False	False	False		False	False	null	null	null	null	null	null	null	null	8.81	02_nist_plasma_neg_05_p1-a2_1_7300	174.05571:501 175.05906:0 176.06242:0		470	474	467	436	543	437	471.015233357747	38.7843393369317
733	0.666	174.9325	-1	-1	Unknown	[M-H]-		1	False	null	null	null	null	null	null	null	999	False	False	False	False		False	False	null	null	null	null	null	null	null	null	42.98	02_nist_plasma_neg_01_p1-a2_1_7296	174.9325:9824 175.93585:0 176.93921:0		32380	31356	30448	29345	32070	31869	31244.7132161458	1150.24162876267
734	0.666	174.9325	0.6678	144.0416	Unknown	[M-H]-		1	False	null	null	null	null	null	null	null	999	False	False	False	False		False	False	null	null	null	null	null	null	null	null	42.98	02_nist_plasma_neg_01_p1-a2_1_7296	174.93042:305 175.93377:0 176.93713:0		14	47	150	42	113	55	70.1250028610229	50.8792349988099
735	0.666	174.9325	0.6887	148.5391	Unknown	[M-H]-		1	False	null	null	null	null	null	null	null	999	False	False	False	False		False	False	null	null	null	null	null	null	null	null	42.98	02_nist_plasma_neg_01_p1-a2_1_7296	174.9304:550 175.93375:0 176.93711:0		144	311	183	356	314	137	240.826431274414	97.1690102653554
736	0.666	174.9325	0.7147	154.1461	Unknown	[M-H]-		1	False	null	null	null	null	null	null	null	999	False	False	False	False		False	False	null	null	null	null	null	null	null	null	42.98	02_nist_plasma_neg_01_p1-a2_1_7296	174.93457:461 175.93792:0 176.94128:0		41	185	167	162	83	89	121.20316696167	58.0312044716607
737	0.666	174.9325	0.7396	159.5207	Unknown	[M-H]-		1	False	null	null	null	null	null	null	null	999	False	False	False	False		False	False	null	null	null	null	null	null	null	null	42.98	02_nist_plasma_neg_01_p1-a2_1_7296	174.9325:1137 175.93585:0 176.93921:0		977	301	691	783	626	742	686.793304443359	223.241433758888
738	0.666	174.9325	0.7629	164.5421	Unknown	[M-H]-		1	False	null	null	null	null	null	null	null	999	False	False	False	False		False	False	null	null	null	null	null	null	null	null	42.98	02_nist_plasma_neg_01_p1-a2_1_7296	174.93457:592 175.93792:0 176.94128:0		321	201	287	114	157	244	220.594833374023	78.5509535822172
739	0.666	174.9325	0.785	169.3109	Unknown	[M-H]-		1	False	null	null	null	null	null	null	null	999	False	False	False	False		False	False	null	null	null	null	null	null	null	null	42.98	02_nist_plasma_neg_01_p1-a2_1_7296	174.9304:940 175.93375:0 176.93711:0		629	900	255	287	423	417	485.121648152669	241.994076960584
740	0.666	174.9325	0.8145	175.6763	Unknown	[M-H]-		1	False	null	null	null	null	null	null	null	999	False	False	False	False		False	False	null	null	null	null	null	null	null	null	42.98	02_nist_plasma_neg_01_p1-a2_1_7296	174.93457:440 175.93792:0 176.94128:0		31	81	314	156	128	155	144.178571065267	96.1006180866253
741	10.235	174.99297	-1	-1	Unknown	[M-H]-		0.833	False	null	null	null	null	null	null	null	999	False	False	False	False		False	False	null	null	null	null	null	null	null	null	4.08	02_nist_plasma_neg_03_p1-a2_1_7298	174.99297:1398 175.99632:0 176.99968:0		7034	7318	9732	6556	5889	8937	7577.48421223958	1466.13425469909
742	10.235	174.99297	0.5863	126.4494	Unknown	[M-H]-		0.833	False	null	null	null	null	null	null	null	999	False	False	False	False		False	False	null	null	null	null	null	null	null	null	4.08	02_nist_plasma_neg_03_p1-a2_1_7298	174.99089:245 175.99424:0 176.9976:0		32	41	61	96	88	149	77.8712501525879	42.7861130489034
743	10.235	174.99297	0.6561	141.5027	Unknown	[M-H]-		0.833	False	null	null	null	null	null	null	null	999	False	False	False	False		False	False	null	null	null	null	null	null	null	null	4.08	02_nist_plasma_neg_03_p1-a2_1_7298	174.99297:691 175.99632:0 176.99968:0		528	650	715	650	553	659	625.846343994141	70.6730512946277
744	2.84	175.01593	-1	-1	Unknown	[M-H]-		0.833	False	null	null	null	null	null	null	null	999	False	False	False	False		False	False	null	null	null	null	null	null	null	null	5.88	02_nist_plasma_neg_06_p1-a2_1_7301	175.01593:1004 176.01928:0 177.02264:0		5063	4711	8495	6888	6745	8730	6772.22273763021	1672.4288513704
745	2.84	175.01593	0.7409	159.8004	Unknown	[M-H]-		0.833	False	null	null	null	null	null	null	null	999	False	False	False	False		False	False	null	null	null	null	null	null	null	null	5.88	02_nist_plasma_neg_06_p1-a2_1_7301	175.01593:127 176.01928:0 177.02264:0		21	44	23	65	34	85	45.3471247355143	25.3534039825305
746	4.598	175.02428	-1	-1	Unknown	[M-H]-		0.667	False	null	null	null	null	null	null	null	999	False	False	False	False		False	False	null	null	null	null	null	null	null	null	7.04	02_nist_plasma_neg_06_p1-a2_1_7301	175.02428:1591 176.02763:0 177.03099:0		7534	7492	7093	6872	7696	6974	7276.84220377604	339.824383387152
747	4.598	175.02428	0.8846	190.7948	Unknown	[M-H]-		0.667	False	null	null	null	null	null	null	null	999	False	False	False	False		False	False	null	null	null	null	null	null	null	null	7.04	02_nist_plasma_neg_06_p1-a2_1_7301	175.02635:565 176.0297:0 177.03306:0		353	560	304	555	367	573	452.081349690755	123.268167994231
748	4.818	175.02635	-1	-1	Unknown	[M-H]-	similar chromatogram in higher mz_1507	0.833	False	null	null	null	null	null	null	null	999	False	False	False	False		False	False	null	null	null	null	null	null	null	null	12.09	02_nist_plasma_neg_01_p1-a2_1_7296	175.02635:2151 176.0297:0 177.03306:0		10593	8941	10469	9484	9065	11002	9925.68489583333	872.433081236031
749	4.818	175.02635	0.8877	191.4685	Unknown	[M-H]-	similar chromatogram in higher mz_1507	0.833	False	null	null	null	null	null	null	null	999	False	False	False	False		False	False	null	null	null	null	null	null	null	null	12.09	02_nist_plasma_neg_01_p1-a2_1_7296	175.02635:1077 176.0297:0 177.03306:0		1072	907	1003	989	954	997	987.147491455078	54.8822785183021
750	5.944	175.07642	-1	-1	Unknown	[M-H]-		1	False	null	null	null	null	null	null	null	999	False	False	False	False		False	False	null	null	null	null	null	null	null	null	7.8	02_nist_plasma_neg_01_p1-a2_1_7296	175.07642:1083 176.07977:0 177.08313:0		3528	3034	2889	3121	2894	3462	3154.81164550781	278.793231775762
751	5.944	175.07642	0.6976	150.4571	Unknown	[M-H]-		1	False	null	null	null	null	null	null	null	999	False	False	False	False		False	False	null	null	null	null	null	null	null	null	7.8	02_nist_plasma_neg_01_p1-a2_1_7296	175.07642:286 176.07977:0 177.08313:0		305	202	132	265	150	243	216.107332865397	67.5059327731309
752	0.682	176.00806	-1	-1	Unknown	[M-H]-		1	False	null	null	null	null	null	null	null	999	False	False	False	False		False	False	null	null	null	null	null	null	null	null	18.56	02_nist_plasma_neg_01_p1-a2_1_7296	176.00806:1978 177.01141:0 178.01477:0		6635	4438	5205	5050	4171	4004	4916.9375406901	966.562979807402
753	0.682	176.00806	0.767	165.3624	Unknown	[M-H]-		1	False	null	null	null	null	null	null	null	999	False	False	False	False		False	False	null	null	null	null	null	null	null	null	18.56	02_nist_plasma_neg_01_p1-a2_1_7296	176.00806:337 177.01141:0 178.01477:0		125	92	25	60	11	66	63.2549996376038	42.0900057554488
754	0.682	176.00806	0.8026	173.0437	Unknown	[M-H]-		1	False	null	null	null	null	null	null	null	999	False	False	False	False		False	False	null	null	null	null	null	null	null	null	18.56	02_nist_plasma_neg_01_p1-a2_1_7296	176.01222:220 177.01557:0 178.01893:0		28	13	71	62	10	55	39.9541603724162	26.0252445041663
755	0.682	176.00806	0.8392	180.9292	Unknown	[M-H]-		1	False	null	null	null	null	null	null	null	999	False	False	False	False		False	False	null	null	null	null	null	null	null	null	18.56	02_nist_plasma_neg_01_p1-a2_1_7296	176.01015:220 177.0135:0 178.01686:0		48	14	86	25	67	2	40.3303422133128	32.5146639637476
756	0.663	176.92751	-1	-1	Unknown	[M-H]-		1	False	null	null	null	null	null	null	null	999	False	False	False	False		False	False	null	null	null	null	null	null	null	null	29.08	02_nist_plasma_neg_06_p1-a2_1_7301	176.92751:7054 177.93086:0 178.93422:0		17575	19810	20977	19208	21043	23040	20275.6168619792	1863.69953096269
757	0.663	176.92751	0.6879	148.2523	Unknown	[M-H]-		1	False	null	null	null	null	null	null	null	999	False	False	False	False		False	False	null	null	null	null	null	null	null	null	29.08	02_nist_plasma_neg_06_p1-a2_1_7301	176.9296:382 177.93295:0 178.93631:0		85	183	64	48	167	118	110.792867660522	55.1924717996166
758	0.663	176.92751	0.695	149.7782	Unknown	[M-H]-		1	False	null	null	null	null	null	null	null	999	False	False	False	False		False	False	null	null	null	null	null	null	null	null	29.08	02_nist_plasma_neg_06_p1-a2_1_7301	176.92747:558 177.93082:0 178.93418:0		97	153	165	263	80	153	151.865172068278	64.4725337920129
759	0.663	176.92751	0.714	153.8764	Unknown	[M-H]-		1	False	null	null	null	null	null	null	null	999	False	False	False	False		False	False	null	null	null	null	null	null	null	null	29.08	02_nist_plasma_neg_06_p1-a2_1_7301	176.92751:365 177.93086:0 178.93422:0		145	46	106	100	97	141	106.107503890991	36.0125032225187
760	0.663	176.92751	0.7432	160.1796	Unknown	[M-H]-		1	False	null	null	null	null	null	null	null	999	False	False	False	False		False	False	null	null	null	null	null	null	null	null	29.08	02_nist_plasma_neg_06_p1-a2_1_7301	176.92751:894 177.93086:0 178.93422:0		551	336	257	258	507	750	443.345520019531	195.185717229401
761	0.663	176.92751	0.7792	167.9349	Unknown	[M-H]-		1	False	null	null	null	null	null	null	null	999	False	False	False	False		False	False	null	null	null	null	null	null	null	null	29.08	02_nist_plasma_neg_06_p1-a2_1_7301	176.92957:1233 177.93292:0 178.93628:0		337	437	653	365	306	616	452.406173706055	147.866822606371
762	0.663	176.92751	0.781	168.3227	Unknown	[M-H]-		1	False	null	null	null	null	null	null	null	999	False	False	False	False		False	False	null	null	null	null	null	null	null	null	29.08	02_nist_plasma_neg_06_p1-a2_1_7301	176.92747:330 177.93082:0 178.93418:0		102	313	89	153	75	497	204.686771392822	167.755576307485
763	0.663	176.92751	0.7987	172.1291	Unknown	[M-H]-		1	False	null	null	null	null	null	null	null	999	False	False	False	False		False	False	null	null	null	null	null	null	null	null	29.08	02_nist_plasma_neg_06_p1-a2_1_7301	176.9296:366 177.93295:0 178.93631:0		52	96	126	166	142	235	136.25937016805	62.3739570355253
764	0.663	176.92751	0.8362	180.2261	Unknown	[M-H]-		1	False	null	null	null	null	null	null	null	999	False	False	False	False		False	False	null	null	null	null	null	null	null	null	29.08	02_nist_plasma_neg_06_p1-a2_1_7301	176.92751:298 177.93086:0 178.93422:0		76	78	31	43	51	109	64.6150376001994	28.404197303526
765	10.207	176.9883	-1	-1	Unknown	[M-H]-		1	True	null	null	null	null	null	null	null	999	False	False	False	False		False	False	null	null	null	null	null	null	null	null	8.79	02_nist_plasma_neg_02_p1-a2_1_7297	176.9883:2219 177.99165:0 178.99501:0		16911	20906	17314	18856	17264	11760	17168.59375	3038.39309012791
766	10.207	176.9883	0.5899	127.1378	Unknown	[M-H]-		1	True	null	null	null	null	null	null	null	999	False	False	False	False		False	False	null	null	null	null	null	null	null	null	8.79	02_nist_plasma_neg_02_p1-a2_1_7297	176.98831:268 177.99166:0 178.99502:0	59.01321:69 59.01442:101	257	230	208	258	191	249	232.089009602865	27.7670324459309
767	10.207	176.9883	0.6969	150.2024	Unknown	[M-H]-		1	True	null	null	null	null	null	null	null	999	False	False	False	False		False	False	null	null	null	null	null	null	null	null	8.79	02_nist_plasma_neg_02_p1-a2_1_7297	176.98619:494 177.98954:0 178.9929:0		444	368	398	395	317	372	382.066426595052	42.0015702282525
768	10.207	176.9883	0.7942	171.1657	Unknown	[M-H]-		1	True	null	null	null	null	null	null	null	999	False	False	False	False		False	False	null	null	null	null	null	null	null	null	8.79	02_nist_plasma_neg_02_p1-a2_1_7297	176.9883:879 177.99165:0 178.99501:0		805	883	780	873	791	753	813.995056152344	52.5663946556945
769	6.483	177.09109	-1	-1	Unknown	[M-H]-		0.833	False	null	null	null	null	null	null	null	999	False	False	False	False		False	False	null	null	null	null	null	null	null	null	7.61	02_nist_plasma_neg_01_p1-a2_1_7296	177.09109:903 178.09444:0 179.0978:0		3076	2528	2716	2816	2041	2495	2611.9726969401	350.508880572843
770	6.483	177.09109	0.6835	147.3087	Unknown	[M-H]-		0.833	False	null	null	null	null	null	null	null	999	False	False	False	False		False	False	null	null	null	null	null	null	null	null	7.61	02_nist_plasma_neg_01_p1-a2_1_7296	177.09109:338 178.09444:0 179.0978:0		130	110	154	155	118	213	146.69998550415	37.4519646553066
771	5.033	177.12885	-1	-1	Unknown	[M-H]-	similar chromatogram in higher mz_958; similar chromatogram in higher mz_441; similar chromatogram in higher mz_1387; similar chromatogram in higher mz_1843	1	False	null	null	null	null	null	null	null	999	False	False	False	False		False	False	null	null	null	null	null	null	null	null	11.06	02_nist_plasma_neg_04_p1-a2_1_7299	177.12885:1111 178.1322:0 179.13556:0		3014	3074	3732	3829	3146	3738	3422.25105794271	380.746173778636
772	5.033	177.12885	0.8306	179.0054	Unknown	[M-H]-	similar chromatogram in higher mz_958; similar chromatogram in higher mz_441; similar chromatogram in higher mz_1387; similar chromatogram in higher mz_1843	1	False	null	null	null	null	null	null	null	999	False	False	False	False		False	False	null	null	null	null	null	null	null	null	11.06	02_nist_plasma_neg_04_p1-a2_1_7299	177.12886:332 178.13221:0 179.13557:0		265	175	267	338	251	277	262.136456807454	52.4420373832584
773	3.494	178.05121	-1	-1	Unknown	[M-H]-	similar chromatogram in higher mz_689; similar chromatogram in higher mz_1386	1	True	null	null	null	null	null	null	null	999	False	False	False	False		False	False	null	null	null	null	null	null	null	null	79.03	02_nist_plasma_neg_05_p1-a2_1_7300	178.05121:9551 179.05456:0 180.05792:0		42894	46328	41707	42881	41751	42097	42942.853515625	1739.62194403234
774	3.494	178.05121	0.6486	139.7294	Unknown	[M-H]-	similar chromatogram in higher mz_689; similar chromatogram in higher mz_1386	1	True	null	null	null	null	null	null	null	999	False	False	False	False		False	False	null	null	null	null	null	null	null	null	79.03	02_nist_plasma_neg_05_p1-a2_1_7300	178.05121:1912 179.05456:0 180.05792:0	77.03908:489 77.04046:297	1759	1933	1789	1698	1769	1724	1778.73573811849	82.3421274392464
775	3.494	178.05121	0.7221	155.5548	Unknown	[M-H]-	similar chromatogram in higher mz_689; similar chromatogram in higher mz_1386	1	True	null	null	null	null	null	null	null	999	False	False	False	False		False	False	null	null	null	null	null	null	null	null	79.03	02_nist_plasma_neg_05_p1-a2_1_7300	178.05121:306 179.05456:0 180.05792:0		222	99	226	186	60	168	160.152942021688	67.4432041309872
776	3.494	178.05121	0.7657	164.9476	Unknown	[M-H]-	similar chromatogram in higher mz_689; similar chromatogram in higher mz_1386	1	True	null	null	null	null	null	null	null	999	False	False	False	False		False	False	null	null	null	null	null	null	null	null	79.03	02_nist_plasma_neg_05_p1-a2_1_7300	178.05121:1756 179.05456:0 180.05792:0		1375	1502	1357	1579	1522	1439	1462.30253092448	87.2766772536722
777	0.667	178.92323	-1	-1	Unknown	[M-H]-		0.5	False	null	null	null	null	null	null	null	999	False	False	False	False		False	False	null	null	null	null	null	null	null	null	6.43	02_nist_plasma_neg_05_p1-a2_1_7300	178.92323:1536 179.92658:0 180.92994:0		3112	2818	3623	3658	4619	4418	3707.91495768229	705.815380899514
778	0.667	178.92323	0.7586	163.3641	Unknown	[M-H]-		0.5	False	null	null	null	null	null	null	null	999	False	False	False	False		False	False	null	null	null	null	null	null	null	null	6.43	02_nist_plasma_neg_05_p1-a2_1_7300	178.92535:218 179.9287:0 180.93206:0		33	22	15	79	96	93	56.2305811246236	36.9416332020386
779	4.738	178.98862	-1	-1	Unknown	[M-H]-		1	False	null	null	null	null	null	null	null	999	False	False	False	False		False	False	null	null	null	null	null	null	null	null	11.91	02_nist_plasma_neg_01_p1-a2_1_7296	178.98862:4722 179.99197:0 180.99533:0		35517	33424	35065	33169	31274	31992	33406.6526692708	1661.96472574823
780	4.738	178.98862	0.7336	157.9903	Unknown	[M-H]-		1	False	null	null	null	null	null	null	null	999	False	False	False	False		False	False	null	null	null	null	null	null	null	null	11.91	02_nist_plasma_neg_01_p1-a2_1_7296	178.98862:188 179.99197:0 180.99533:0		37	86	58	173	122	31	84.3863000869751	55.2022472267892
781	4.738	178.98862	0.7541	162.4005	Unknown	[M-H]-		1	False	null	null	null	null	null	null	null	999	False	False	False	False		False	False	null	null	null	null	null	null	null	null	11.91	02_nist_plasma_neg_01_p1-a2_1_7296	178.9886:181 179.99195:0 180.99531:0		68	66	78	90	74	142	86.4309450785319	28.632139985566
782	4.738	178.98862	0.7832	168.6552	Unknown	[M-H]-		1	False	null	null	null	null	null	null	null	999	False	False	False	False		False	False	null	null	null	null	null	null	null	null	11.91	02_nist_plasma_neg_01_p1-a2_1_7296	178.98862:328 179.99197:0 180.99533:0		299	212	279	318	169	404	280.067782084147	82.49109787696
783	4.738	178.98862	0.8135	175.1884	Unknown	[M-H]-		1	False	null	null	null	null	null	null	null	999	False	False	False	False		False	False	null	null	null	null	null	null	null	null	11.91	02_nist_plasma_neg_01_p1-a2_1_7296	178.98862:277 179.99197:0 180.99533:0		105	164	194	129	154	147	148.95384979248	30.3149301533284
784	4.738	178.98862	0.8237	177.3885	Unknown	[M-H]-		1	False	null	null	null	null	null	null	null	999	False	False	False	False		False	False	null	null	null	null	null	null	null	null	11.91	02_nist_plasma_neg_01_p1-a2_1_7296	178.98862:381 179.99197:0 180.99533:0		139	68	245	157	134	151	149.088751475016	56.8254673277221
785	4.738	178.98862	0.8339	179.5878	Unknown	[M-H]-		1	False	null	null	null	null	null	null	null	999	False	False	False	False		False	False	null	null	null	null	null	null	null	null	11.91	02_nist_plasma_neg_01_p1-a2_1_7296	178.98862:396 179.99197:0 180.99533:0		203	256	367	112	122	199	209.993807474772	94.0473515656706
786	4.738	178.98862	0.8539	183.878	Unknown	[M-H]-		1	False	null	null	null	null	null	null	null	999	False	False	False	False		False	False	null	null	null	null	null	null	null	null	11.91	02_nist_plasma_neg_01_p1-a2_1_7296	178.98862:373 179.99197:0 180.99533:0		194	136	150	244	285	157	194.469151814779	59.3254663080414
787	4.738	178.98862	0.871	187.5633	Unknown	[M-H]-		1	False	null	null	null	null	null	null	null	999	False	False	False	False		False	False	null	null	null	null	null	null	null	null	11.91	02_nist_plasma_neg_01_p1-a2_1_7296	178.98862:331 179.99197:0 180.99533:0		96	180	139	129	113	337	165.730889638265	88.7158836765954
788	4.738	178.98862	0.9103	196.0251	Unknown	[M-H]-		1	False	null	null	null	null	null	null	null	999	False	False	False	False		False	False	null	null	null	null	null	null	null	null	11.91	02_nist_plasma_neg_01_p1-a2_1_7296	178.9886:336 179.99195:0 180.99531:0		195	127	270	47	185	66	148.319459279378	84.8720700947307
789	4.738	178.98862	0.9312	200.5244	Unknown	[M-H]-		1	False	null	null	null	null	null	null	null	999	False	False	False	False		False	False	null	null	null	null	null	null	null	null	11.91	02_nist_plasma_neg_01_p1-a2_1_7296	178.9886:245 179.99195:0 180.99531:0		104	116	177	121	70	137	120.68972269694	35.5697708327895
790	4.738	178.98862	0.9671	208.2569	Unknown	[M-H]-		1	False	null	null	null	null	null	null	null	999	False	False	False	False		False	False	null	null	null	null	null	null	null	null	11.91	02_nist_plasma_neg_01_p1-a2_1_7296	178.98862:157 179.99197:0 180.99533:0		24	31	51	71	88	81	57.6435569127401	26.7715673393396
791	10.106	179.03712	-1	-1	Unknown	[M-H]-	similar chromatogram in higher mz_2780; similar chromatogram in higher mz_582	1	True	null	null	null	null	null	null	null	999	False	False	False	False		False	False	null	null	null	null	null	null	null	null	4.7	02_nist_plasma_neg_06_p1-a2_1_7301	179.03712:1799 180.04047:0 181.04383:0		5290	4901	5140	5267	6365	9213	6029.41422526042	1639.52022709832
792	10.106	179.03712	0.6248	134.5387	Unknown	[M-H]-	similar chromatogram in higher mz_2780; similar chromatogram in higher mz_582	1	True	null	null	null	null	null	null	null	999	False	False	False	False		False	False	null	null	null	null	null	null	null	null	4.7	02_nist_plasma_neg_06_p1-a2_1_7301	179.03923:613 180.04258:0 181.04594:0	79.95698:56 96.96017:49 96.96173:85 96.96328:87	737	955	832	784	857	689	809.102803548177	93.9410180762991
793	0.688	179.05614	-1	-1	Unknown	[M-H]-		0.833	False	null	null	null	null	null	null	null	999	False	False	False	False		False	False	null	null	null	null	null	null	null	null	30.04	02_nist_plasma_neg_06_p1-a2_1_7301	179.05614:11234 180.05949:0 181.06285:0		32235	30660	29026	34249	30000	33874	31673.8697916667	2127.18626453319
794	0.688	179.05614	0.8385	180.5761	Unknown	[M-H]-		0.833	False	null	null	null	null	null	null	null	999	False	False	False	False		False	False	null	null	null	null	null	null	null	null	30.04	02_nist_plasma_neg_06_p1-a2_1_7301	179.05614:479 180.05949:0 181.06285:0		151	156	193	74	115	141	138.104647318522	40.5055172344187
795	0.688	179.05614	0.8728	187.948	Unknown	[M-H]-		0.833	False	null	null	null	null	null	null	null	999	False	False	False	False		False	False	null	null	null	null	null	null	null	null	30.04	02_nist_plasma_neg_06_p1-a2_1_7301	179.05611:554 180.05946:0 181.06282:0		170	348	267	374	61	228	241.34249941508	116.045573846335
796	0.688	179.05614	0.8998	193.7694	Unknown	[M-H]-		0.833	False	null	null	null	null	null	null	null	999	False	False	False	False		False	False	null	null	null	null	null	null	null	null	30.04	02_nist_plasma_neg_06_p1-a2_1_7301	179.05611:485 180.05946:0 181.06282:0		156	184	55	230	245	336	200.859518051147	94.2550241681312
797	0.688	179.05614	0.9377	201.9264	Unknown	[M-H]-		0.833	False	null	null	null	null	null	null	null	999	False	False	False	False		False	False	null	null	null	null	null	null	null	null	30.04	02_nist_plasma_neg_06_p1-a2_1_7301	179.05611:589 180.05946:0 181.06282:0		196	332	204	344	109	65	208.224725087484	113.588344704574
798	3.123	179.05823	-1	-1	Unknown	[M-H]-		1	True	null	null	null	null	null	null	null	999	False	False	False	False		False	False	null	null	null	null	null	null	null	null	47.97	02_nist_plasma_neg_01_p1-a2_1_7296	179.05823:17887 180.06158:0 181.06494:0		60646	58097	61265	60494	60694	61131	60387.9622395833	1161.080714182
799	3.123	179.05823	0.6057	130.4313	Unknown	[M-H]-		1	True	null	null	null	null	null	null	null	999	False	False	False	False		False	False	null	null	null	null	null	null	null	null	47.97	02_nist_plasma_neg_01_p1-a2_1_7296	179.05823:5733 180.06158:0 181.06494:0	59.0132:104 65.9969:104 65.99818:721 65.99946:342 66.00074:54 67.02939:94 67.03068:218 67.03197:187 68.01398:88 79.01662:518 79.01803:1172 79.01943:438 79.02083:67 79.65417:32 92.0242:98 92.02571:191 94.03601:47 94.03907:318 94.0406:1544 94.04213:1009 94.04365:251 95.02625:75 107.01011:83 107.01175:618 107.01338:917 107.01501:366 109.02391:92 109.0272:521 109.02885:102 109.03049:162 109.03379:81 …	6059	5603	5730	5684	5793	5612	5746.68920898438	168.843132460102
800	8.333	179.10886	-1	-1	Unknown	[M-H]-	similar chromatogram in higher mz_453; similar chromatogram in higher mz_1032	1	True	null	null	null	null	null	null	null	999	False	False	False	False		False	False	null	null	null	null	null	null	null	null	28.35	02_nist_plasma_neg_03_p1-a2_1_7298	179.10886:1636 180.11221:0 181.11557:0		4515	3931	5041	4631	4531	4306	4492.2802327474	366.703100989965
801	8.333	179.10886	0.6542	140.8859	Unknown	[M-H]-	similar chromatogram in higher mz_453; similar chromatogram in higher mz_1032	1	True	null	null	null	null	null	null	null	999	False	False	False	False		False	False	null	null	null	null	null	null	null	null	28.35	02_nist_plasma_neg_03_p1-a2_1_7298	179.10886:586 180.11221:0 181.11557:0	79.95839:58 163.0773:193 178.09959:56 179.10674:195 179.10886:59 179.11096:82	447	418	501	430	341	433	428.253560384115	51.6331636731127
802	1.022	179.84178	-1	-1	Unknown	[M-H]-		0.833	False	null	null	null	null	null	null	null	999	False	False	False	False		False	False	null	null	null	null	null	null	null	null	8.26	02_nist_plasma_neg_02_p1-a2_1_7297	179.84178:519 180.84513:0 181.84849:0		2462	2924	2617	1640	2042	68	1958.81152852376	1029.89481524508
803	1.022	179.84178	0.5052	108.757	Unknown	[M-H]-		0.833	False	null	null	null	null	null	null	null	999	False	False	False	False		False	False	null	null	null	null	null	null	null	null	8.26	02_nist_plasma_neg_02_p1-a2_1_7297	179.84178:426 180.84513:0 181.84849:0		250	307	252	290	217	95	235.243503570557	75.5985650476879
804	1.273	180.06595	-1	-1	Unknown	[M-H]-		1	True	null	null	null	null	null	null	null	999	False	False	False	False		False	False	null	null	null	null	null	null	null	null	76.31	02_nist_plasma_neg_03_p1-a2_1_7298	180.06595:16100 181.0693:0 182.07266:0		98646	97873	99212	100018	96387	100571	98784.4309895833	1516.08792862089
805	1.273	180.06595	0.6602	142.1185	Unknown	[M-H]-		1	True	null	null	null	null	null	null	null	999	False	False	False	False		False	False	null	null	null	null	null	null	null	null	76.31	02_nist_plasma_neg_03_p1-a2_1_7298	180.06596:8085 181.06931:0 182.07267:0	93.03575:115 119.05085:278	7973	8060	7727	8087	7745	7916	7917.99674479167	153.665152311345
806	1.024	180.0681	-1	-1	Unknown	[M-H]-		1	True	null	null	null	null	null	null	null	999	False	False	False	False		False	False	null	null	null	null	null	null	null	null	10.04	02_nist_plasma_neg_06_p1-a2_1_7301	180.0681:2819 181.07145:0 182.07481:0		19868	24421	30598	21680	27782	21978	24387.9427083333	4090.56391829711
807	1.024	180.0681	0.6599	142.0471	Unknown	[M-H]-		1	True	null	null	null	null	null	null	null	999	False	False	False	False		False	False	null	null	null	null	null	null	null	null	10.04	02_nist_plasma_neg_06_p1-a2_1_7301	180.06596:2382 181.06931:0 182.07267:0	119.04913:226 119.05085:162 180.07021:51	2093	2059	2001	2177	2050	2415	2132.42401123047	150.269400141562
808	4.74	180.98531	-1	-1	Unknown	[M-H]-		0.833	False	null	null	null	null	null	null	null	999	False	False	False	False		False	False	null	null	null	null	null	null	null	null	7.42	02_nist_plasma_neg_02_p1-a2_1_7297	180.98531:1678 181.98866:0 182.99202:0		8101	11974	10538	12333	6273	10505	9954.00024414063	2339.67453220344
809	4.74	180.98531	0.8425	181.296	Unknown	[M-H]-		0.833	False	null	null	null	null	null	null	null	999	False	False	False	False		False	False	null	null	null	null	null	null	null	null	7.42	02_nist_plasma_neg_02_p1-a2_1_7297	180.98531:180 181.98866:0 182.99202:0		85	98	8	89	61	49	64.9852441946665	33.4874129567551
810	4.74	180.98531	0.8951	192.625	Unknown	[M-H]-		0.833	False	null	null	null	null	null	null	null	999	False	False	False	False		False	False	null	null	null	null	null	null	null	null	7.42	02_nist_plasma_neg_02_p1-a2_1_7297	180.98531:135 181.98866:0 182.99202:56		69	30	64	103	51	14	55.2138574918111	31.3084628749875
811	5.338	180.98955	-1	-1	Unknown	[M-H]-		1	True	null	null	null	null	null	null	null	999	False	False	False	False		False	False	null	null	null	null	null	null	null	null	15.14	02_nist_plasma_neg_04_p1-a2_1_7299	180.98955:3955 181.9929:0 182.99626:0		24840	26927	25961	27108	24962	23457	25542.5250651042	1394.42914092615
812	5.338	180.98955	0.5172	111.2877	Unknown	[M-H]-		1	True	null	null	null	null	null	null	null	999	False	False	False	False		False	False	null	null	null	null	null	null	null	null	15.14	02_nist_plasma_neg_04_p1-a2_1_7299	180.98956:2482 181.99291:0 182.99627:0	102.97483:110	2092	2168	2187	2157	2210	1895	2118.12235514323	116.532773636536
813	5.338	180.98955	0.5884	126.6243	Unknown	[M-H]-		1	True	null	null	null	null	null	null	null	999	False	False	False	False		False	False	null	null	null	null	null	null	null	null	15.14	02_nist_plasma_neg_04_p1-a2_1_7299	180.98956:1523 181.99291:0 182.99627:0	59.0132:87	1279	1269	1276	1292	1211	1224	1258.46158854167	32.8078929030686
814	5.42	180.98956	-1	-1	Unknown	[M-H]-		0.833	True	null	null	null	null	null	null	null	999	False	False	False	False		False	False	null	null	null	null	null	null	null	null	8.47	02_nist_plasma_neg_05_p1-a2_1_7300	180.98956:3187 181.99291:0 182.99627:0		18481	19962	19677	24183	20316	19022	20273.6442057292	2025.61042493847
815	5.42	180.98956	0.5173	111.3235	Unknown	[M-H]-		0.833	True	null	null	null	null	null	null	null	999	False	False	False	False		False	False	null	null	null	null	null	null	null	null	8.47	02_nist_plasma_neg_05_p1-a2_1_7300	180.98956:2539 181.99291:0 182.99627:0	96.96173:105	2061	1944	1946	1946	2045	1906	1974.56581624349	62.7589113208096
816	5.42	180.98956	0.5886	126.66	Unknown	[M-H]-		0.833	True	null	null	null	null	null	null	null	999	False	False	False	False		False	False	null	null	null	null	null	null	null	null	8.47	02_nist_plasma_neg_05_p1-a2_1_7300	180.98956:1609 181.99291:0 182.99627:0	59.01441:318 96.96018:65	1297	1298	1178	1247	1221	1327	1261.3071492513	56.0941008646847
817	10.102	180.98956	-1	-1	Unknown	[M-H]-		1	False	null	null	null	null	null	null	null	999	False	False	False	False		False	False	null	null	null	null	null	null	null	null	5.54	02_nist_plasma_neg_06_p1-a2_1_7301	180.98956:1074 181.99291:0 182.99627:0		3752	2906	3394	3890	2801	4258	3500.16861979167	573.133194178088
818	10.102	180.98956	0.5182	111.5025	Unknown	[M-H]-		1	False	null	null	null	null	null	null	null	999	False	False	False	False		False	False	null	null	null	null	null	null	null	null	5.54	02_nist_plasma_neg_06_p1-a2_1_7301	180.98955:324 181.9929:0 182.99626:0		164	138	102	145	98	181	137.769912719727	33.1066048436209
819	10.102	180.98956	0.5913	127.2313	Unknown	[M-H]-		1	False	null	null	null	null	null	null	null	999	False	False	False	False		False	False	null	null	null	null	null	null	null	null	5.54	02_nist_plasma_neg_06_p1-a2_1_7301	180.99167:209 181.99502:0 182.99838:0		69	124	83	33	67	115	81.794324239095	33.672861314925
820	10.102	180.98956	0.6191	133.2275	Unknown	[M-H]-		1	False	null	null	null	null	null	null	null	999	False	False	False	False		False	False	null	null	null	null	null	null	null	null	5.54	02_nist_plasma_neg_06_p1-a2_1_7301	180.98956:285 181.99291:0 182.99627:0		162	67	122	94	141	173	126.550350189209	40.6206379091712
821	3.086	181.04895	-1	-1	Unknown	[M-H]-		1	True	null	null	null	null	null	null	null	999	False	False	False	False		False	False	null	null	null	null	null	null	null	null	3.39	02_nist_plasma_neg_01_p1-a2_1_7296	181.04895:2016 182.0523:0 183.05566:0		10379	10269	9527	9704	9164	8973	9669.25846354167	569.913125517728
822	3.086	181.04895	0.6489	139.6433	Unknown	[M-H]-		1	True	null	null	null	null	null	null	null	999	False	False	False	False		False	False	null	null	null	null	null	null	null	null	3.39	02_nist_plasma_neg_01_p1-a2_1_7296	181.04895:1088 182.0523:0 183.05566:0	107.046:94 107.04926:99 107.05089:107 117.03303:97 119.05257:98 134.03604:131 134.03787:362 135.04182:39 135.04366:123 135.04916:86	997	824	921	940	888	825	899.068298339844	67.6603624257702
823	3.086	181.04895	0.7092	152.6052	Unknown	[M-H]-		1	True	null	null	null	null	null	null	null	999	False	False	False	False		False	False	null	null	null	null	null	null	null	null	3.39	02_nist_plasma_neg_01_p1-a2_1_7296	181.04895:152 182.0523:0 183.05566:0		109	105	132	104	155	137	123.804539998372	20.6885715556601
824	9.771	181.05318	-1	-1	Unknown	[M-H]-	similar chromatogram in higher mz_1073	0.833	True	null	null	null	null	null	null	null	999	False	False	False	False		False	False	null	null	null	null	null	null	null	null	15.24	02_nist_plasma_neg_03_p1-a2_1_7298	181.05318:10116 182.05653:0 183.05989:0		48636	49577	51991	46212	47545	48256	48703.0045572917	1965.94876367068
825	9.771	181.05318	0.6345	136.5414	Unknown	[M-H]-	similar chromatogram in higher mz_1073	0.833	True	null	null	null	null	null	null	null	999	False	False	False	False		False	False	null	null	null	null	null	null	null	null	15.24	02_nist_plasma_neg_03_p1-a2_1_7298	181.0553:5913 182.05865:0 183.06201:0	57.03411:63 79.95698:743 79.95839:104 79.9598:76 95.95061:89 95.95216:100 96.95707:218 96.95862:1089 96.96017:5327 96.96173:1338 96.96328:153 96.97259:65 181.05318:85	6530	6285	6967	6597	6243	6333	6492.68668619792	271.476772027199
826	8.518	181.05319	-1	-1	Unknown	[M-H]-		0.667	True	null	null	null	null	null	null	null	999	False	False	False	False		False	False	null	null	null	null	null	null	null	null	27.66	02_nist_plasma_neg_01_p1-a2_1_7296	181.05319:24092 182.05654:0 183.0599:0		150648	145188	134561	133761	138423	164271	144475.526041667	11663.7741588132
827	8.518	181.05319	0.6339	136.3988	Unknown	[M-H]-		0.667	True	null	null	null	null	null	null	null	999	False	False	False	False		False	False	null	null	null	null	null	null	null	null	27.66	02_nist_plasma_neg_01_p1-a2_1_7296	181.05319:20996 182.05654:0 183.0599:0	79.95557:102 79.95698:476 79.95839:865 79.9598:274 81.95284:90 83.05264:80 95.95371:186 96.91982:48 96.95862:1854 96.96018:8314 96.96173:3220 97.07354:31 97.34246:52 97.43737:33 97.45448:62 97.53543:32 97.65536:56	22634	21436	20404	21564	21560	22771	21728.0263671875	871.979974282931
828	8.195	181.05319	-1	-1	Unknown	[M-H]-		0.667	True	null	null	null	null	null	null	null	999	False	False	False	False		False	False	null	null	null	null	null	null	null	null	20.03	02_nist_plasma_neg_04_p1-a2_1_7299	181.05319:15362 182.05654:0 183.0599:0		71933	106986	94395	126422	64146	95031	93152.33203125	22781.4468741015
829	8.195	181.05319	0.635	136.6484	Unknown	[M-H]-		0.667	True	null	null	null	null	null	null	null	999	False	False	False	False		False	False	null	null	null	null	null	null	null	null	20.03	02_nist_plasma_neg_04_p1-a2_1_7299	181.05319:10944 182.05654:0 183.0599:0	28.9912:395 45.35837:395 57.32142:395 96.95862:2105 96.96018:11228 139.40771:395 168.10658:395	12145	11278	9833	11340	10226	9934	10792.5541992188	932.035066988372
830	9.592	181.05321	-1	-1	Unknown	[M-H]-		1	True	null	null	null	null	null	null	null	999	False	False	False	False		False	False	null	null	null	null	null	null	null	null	32.8	02_nist_plasma_neg_06_p1-a2_1_7301	181.05321:17907 182.05656:0 183.05992:0		127107	124974	113732	123218	119997	125108	122355.997395833	4851.40825635614
831	9.592	181.05321	0.6347	136.5771	Unknown	[M-H]-		1	True	null	null	null	null	null	null	null	999	False	False	False	False		False	False	null	null	null	null	null	null	null	null	32.8	02_nist_plasma_neg_06_p1-a2_1_7301	181.0553:12997 182.05865:0 183.06201:0	71.05067:84 79.95557:174 79.95698:1110 79.95839:848 79.9598:92 94.98168:112 95.95061:43 95.95216:281 95.9537:193 96.95862:1173 96.96017:18037 96.96173:6136 96.96328:61 97.50274:38 99.083:57 181.05106:82 181.0553:51	15916	16731	16200	17263	17133	16678	16653.4801432292	521.215223497819
832	10.037	181.05321	-1	-1	Unknown	[M-H]-		1	True	null	null	null	null	null	null	null	999	False	False	False	False		False	False	null	null	null	null	null	null	null	null	22.74	02_nist_plasma_neg_06_p1-a2_1_7301	181.05321:13566 182.05656:0 183.05992:0		122585	123867	126566	117856	122573	118916	122060.227864583	3214.60835277851
833	10.037	181.05321	0.6354	136.7197	Unknown	[M-H]-		1	True	null	null	null	null	null	null	null	999	False	False	False	False		False	False	null	null	null	null	null	null	null	null	22.74	02_nist_plasma_neg_06_p1-a2_1_7301	181.0553:9832 182.05865:0 183.06201:0	79.95557:286 79.95698:593 79.95839:279 79.9598:282 81.9614:128 95.01395:86 96.95862:941 96.96017:6372 96.96173:2181 96.96328:131 97.06422:66 181.06168:55	11649	11980	11897	11885	11706	12090	11867.7446289063	165.602849686044
834	6.475	181.05321	-1	-1	Unknown	[M-H]-		0.667	True	null	null	null	null	null	null	null	999	False	False	False	False		False	False	null	null	null	null	null	null	null	null	4.63	02_nist_plasma_neg_05_p1-a2_1_7300	181.05321:3708 182.05656:0 183.05992:0		17882	22158	15996	14797	19863	14013	17451.3984375	3135.03443246431
835	6.475	181.05321	0.6349	136.6128	Unknown	[M-H]-		0.667	True	null	null	null	null	null	null	null	999	False	False	False	False		False	False	null	null	null	null	null	null	null	null	4.63	02_nist_plasma_neg_05_p1-a2_1_7300	181.05319:2248 182.05654:0 183.0599:0	79.95698:151 79.95839:126 81.96426:206 95.95216:193 96.95863:749 96.96018:1263 96.96173:719	2106	2108	1983	1975	2224	856	1875.40942382813	507.715884097246
836	5.309	181.05321	-1	-1	Unknown	[M-H]-		0.5	True	null	null	null	null	null	null	null	999	False	False	False	False		False	False	null	null	null	null	null	null	null	null	2.26	02_nist_plasma_neg_01_p1-a2_1_7296	181.05321:2941 182.05656:0 183.05992:0		21726	15721	13748	10099	14587	16728	15434.8862304688	3830.76570849867
837	5.309	181.05321	0.6342	136.4701	Unknown	[M-H]-		0.5	True	null	null	null	null	null	null	null	999	False	False	False	False		False	False	null	null	null	null	null	null	null	null	2.26	02_nist_plasma_neg_01_p1-a2_1_7296	181.05321:2122 182.05656:0 183.05992:0	79.9598:46 96.95863:721 96.96018:1539 96.96173:746 96.96329:149 97.1963:39 139.07841:99	2126	2221	2259	2088	2275	2185	2192.39111328125	74.1029082458914
838	3.232	181.99207	-1	-1	Unknown	[M-H]-	similar chromatogram in higher mz_508; similar chromatogram in higher mz_887	0.5	True	null	null	null	null	null	null	null	999	False	False	False	False		False	False	null	null	null	null	null	null	null	null	8.83	02_nist_plasma_neg_02_p1-a2_1_7297	181.99207:732 182.99542:0 183.99878:0		3032	3725	3062	2871	3332	2332	3058.88309733073	465.318337371965
839	3.232	181.99207	0.6042	129.9679	Unknown	[M-H]-	similar chromatogram in higher mz_508; similar chromatogram in higher mz_887	0.5	True	null	null	null	null	null	null	null	999	False	False	False	False		False	False	null	null	null	null	null	null	null	null	8.83	02_nist_plasma_neg_02_p1-a2_1_7297	181.99208:360 182.99543:0 183.99879:0	79.95698:94 79.95839:219 118.02608:97 118.02779:90 118.02951:235 118.03122:302 118.03465:107	283	335	244	201	295	129	247.652743021647	73.8333781755275
840	3.527	181.99208	-1	-1	Unknown	[M-H]-		1	True	null	null	null	null	null	null	null	999	False	False	False	False		False	False	null	null	null	null	null	null	null	null	10.04	02_nist_plasma_neg_06_p1-a2_1_7301	181.99208:1768 182.99543:0 183.99879:0		9570	8887	9357	8780	8761	10301	9276.12630208333	601.194615878435
841	3.527	181.99208	0.5969	128.3978	Unknown	[M-H]-		1	True	null	null	null	null	null	null	null	999	False	False	False	False		False	False	null	null	null	null	null	null	null	null	10.04	02_nist_plasma_neg_06_p1-a2_1_7301	181.99208:992 182.99543:0 183.99879:0	41.99864:201 41.99966:115 42.00886:93 98.02653:93 181.98357:104 181.98994:90	788	848	834	802	785	942	833.132751464844	58.8754700816956
842	2.751	182.03036	-1	-1	Unknown	[M-H]-		0.833	True	null	null	null	null	null	null	null	999	False	False	False	False		False	False	null	null	null	null	null	null	null	null	6.78	02_nist_plasma_neg_06_p1-a2_1_7301	182.03036:1013 183.03371:0 184.03707:0		2982	2740	2354	2459	2747	3637	2819.80578613281	458.957415638954
843	2.751	182.03036	0.6218	133.7471	Unknown	[M-H]-		0.833	True	null	null	null	null	null	null	null	999	False	False	False	False		False	False	null	null	null	null	null	null	null	null	6.78	02_nist_plasma_neg_06_p1-a2_1_7301	182.02824:184 183.03159:0 184.03495:0	83.99353:128 124.00049:98 134.02692:61 139.00964:120 139.01151:32 149.05151:60	144	151	83	159	188	241	161.065357208252	52.2127556037526
844	2.751	182.03036	0.7521	161.7906	Unknown	[M-H]-		0.833	True	null	null	null	null	null	null	null	999	False	False	False	False		False	False	null	null	null	null	null	null	null	null	6.78	02_nist_plasma_neg_06_p1-a2_1_7301	182.03036:228 183.03371:0 184.03707:0		136	142	30	96	33	134	95.2125517527262	51.9233116722358
845	3.307	182.03036	-1	-1	Unknown	[M-H]-		0.667	False	null	null	null	null	null	null	null	999	False	False	False	False		False	False	null	null	null	null	null	null	null	null	4.92	02_nist_plasma_neg_06_p1-a2_1_7301	182.03036:594 183.03371:0 184.03707:0		2336	2407	2252	2227	2796	2337	2392.49072265625	207.912838812613
846	3.307	182.03036	0.8125	174.7776	Unknown	[M-H]-		0.667	False	null	null	null	null	null	null	null	999	False	False	False	False		False	False	null	null	null	null	null	null	null	null	4.92	02_nist_plasma_neg_06_p1-a2_1_7301	182.03036:225 183.03371:0 184.03707:0		127	109	146	154	164	136	139.316514333089	19.9852007832388
847	10.162	183.00587	-1	-1	Unknown	[M-H]-		0.5	True	null	null	null	null	null	null	null	999	False	False	False	False		False	False	null	null	null	null	null	null	null	null	5.25	02_nist_plasma_neg_02_p1-a2_1_7297	183.00587:2354 184.00922:0 185.01258:0		8805	9024	6978	7822	7032	8294	7992.44384765625	871.434682806031
848	10.162	183.00587	0.5783	124.3537	Unknown	[M-H]-		0.5	True	null	null	null	null	null	null	null	999	False	False	False	False		False	False	null	null	null	null	null	null	null	null	5.25	02_nist_plasma_neg_02_p1-a2_1_7297	183.00587:1546 184.00922:0 185.01258:0	59.0132:94 80.97382:117 104.9747:167 122.9808:61	1132	1027	1040	1142	1023	980	1057.52420043945	64.97570827503
849	10.162	183.00587	0.7046	151.5004	Unknown	[M-H]-		0.5	True	null	null	null	null	null	null	null	999	False	False	False	False		False	False	null	null	null	null	null	null	null	null	5.25	02_nist_plasma_neg_02_p1-a2_1_7297	183.00587:158 184.00922:0 185.01258:0		127	148	141	54	47	91	101.178442001343	43.9668155154311
850	10.162	183.00587	0.8232	177.0185	Unknown	[M-H]-		0.5	True	null	null	null	null	null	null	null	999	False	False	False	False		False	False	null	null	null	null	null	null	null	null	5.25	02_nist_plasma_neg_02_p1-a2_1_7297	183.00587:717 184.00922:0 185.01258:0		565	600	548	519	519	570	553.505004882813	31.7921587741608
851	10.237	183.00589	-1	-1	Unknown	[M-H]-		0.667	True	null	null	null	null	null	null	null	999	False	False	False	False		False	False	null	null	null	null	null	null	null	null	4.39	02_nist_plasma_neg_04_p1-a2_1_7299	183.00589:3574 184.00924:0 185.0126:0		26044	16042	17389	16905	14495	13701	17429.2423502604	4447.96695586966
852	10.237	183.00589	0.5781	124.318	Unknown	[M-H]-		0.667	True	null	null	null	null	null	null	null	999	False	False	False	False		False	False	null	null	null	null	null	null	null	null	4.39	02_nist_plasma_neg_04_p1-a2_1_7299	183.00587:2530 184.00922:0 185.01258:0	59.0132:350 59.01441:947 59.01562:286 59.01683:103 80.9724:114 80.97382:343 80.97524:140 122.9808:98 122.98255:108 122.9843:72 122.98605:123 139.0152:97 139.98911:69 140.99448:94	2024	1898	1910	1994	1886	1747	1909.90008544922	97.3156282634994
853	10.237	183.00589	0.8234	177.0539	Unknown	[M-H]-		0.667	True	null	null	null	null	null	null	null	999	False	False	False	False		False	False	null	null	null	null	null	null	null	null	4.39	02_nist_plasma_neg_04_p1-a2_1_7299	183.00587:683 184.00922:0 185.01258:0		547	536	454	527	498	376	489.889099121094	65.1296359149017
854	1.241	183.01654	-1	-1	Unknown	[M-H]-		1	True	null	null	null	null	null	null	null	999	False	False	False	False		False	False	null	null	null	null	null	null	null	null	50.54	02_nist_plasma_neg_03_p1-a2_1_7298	183.01654:19685 184.01989:0 185.02325:0		171354	172417	184695	202564	176901	196042	183995.3046875	12919.7758516096
855	1.241	183.01654	0.5894	126.7443	Unknown	[M-H]-		1	True	null	null	null	null	null	null	null	999	False	False	False	False		False	False	null	null	null	null	null	null	null	null	50.54	02_nist_plasma_neg_03_p1-a2_1_7298	183.01656:1391 184.01991:0 185.02327:0	41.01542:118 41.99762:68 41.99864:71 41.99966:374 42.00273:34 80.97382:129	1015	928	1022	977	1004	1026	995.447926839193	37.1866122842551
856	1.241	183.01654	0.6776	145.7017	Unknown	[M-H]-		1	True	null	null	null	null	null	null	null	999	False	False	False	False		False	False	null	null	null	null	null	null	null	null	50.54	02_nist_plasma_neg_03_p1-a2_1_7298	183.01656:1183 184.01991:0 185.02327:0		1074	916	921	1005	1058	821	965.918100992839	97.1900911378073
857	1.241	183.01654	0.694	149.2238	Unknown	[M-H]-		1	True	null	null	null	null	null	null	null	999	False	False	False	False		False	False	null	null	null	null	null	null	null	null	50.54	02_nist_plasma_neg_03_p1-a2_1_7298	183.01656:615 184.01991:0 185.02327:0		456	470	640	618	472	525	530.188659667969	80.3061809943742
858	1.241	183.01654	0.7153	153.8034	Unknown	[M-H]-		1	True	null	null	null	null	null	null	null	999	False	False	False	False		False	False	null	null	null	null	null	null	null	null	50.54	02_nist_plasma_neg_03_p1-a2_1_7298	183.01656:351 184.01991:0 185.02327:0		85	219	330	214	107	48	167.164621988932	106.010474739692
859	1.241	183.01654	0.7736	166.3464	Unknown	[M-H]-		1	True	null	null	null	null	null	null	null	999	False	False	False	False		False	False	null	null	null	null	null	null	null	null	50.54	02_nist_plasma_neg_03_p1-a2_1_7298	183.01656:658 184.01991:0 185.02327:0		658	186	919	680	938	410	631.838831583659	292.452147657045
860	1.241	183.01654	0.8071	173.5452	Unknown	[M-H]-		1	True	null	null	null	null	null	null	null	999	False	False	False	False		False	False	null	null	null	null	null	null	null	null	50.54	02_nist_plasma_neg_03_p1-a2_1_7298	183.01656:1767 184.01991:0 185.02327:0		2254	2441	2525	2592	2692	2490	2499.12426757813	148.125194368597
861	1.241	183.01654	0.855	183.8517	Unknown	[M-H]-		1	True	null	null	null	null	null	null	null	999	False	False	False	False		False	False	null	null	null	null	null	null	null	null	50.54	02_nist_plasma_neg_03_p1-a2_1_7298	183.01656:2301 184.01991:0 185.02327:0		3368	2206	1367	1843	1267	2830	2146.97094726563	828.992032907084
862	1.241	183.01654	0.9063	194.8849	Unknown	[M-H]-		1	True	null	null	null	null	null	null	null	999	False	False	False	False		False	False	null	null	null	null	null	null	null	null	50.54	02_nist_plasma_neg_03_p1-a2_1_7298	183.01656:750 184.01991:0 185.02327:0		247	617	500	444	620	438	477.729123433431	138.556639979335
863	1.241	183.01654	0.931	200.183	Unknown	[M-H]-		1	True	null	null	null	null	null	null	null	999	False	False	False	False		False	False	null	null	null	null	null	null	null	null	50.54	02_nist_plasma_neg_03_p1-a2_1_7298	183.01656:843 184.01991:0 185.02327:0		623	510	785	642	363	461	563.788991292318	149.818850500184
864	1.241	183.01654	0.9736	209.3572	Unknown	[M-H]-		1	True	null	null	null	null	null	null	null	999	False	False	False	False		False	False	null	null	null	null	null	null	null	null	50.54	02_nist_plasma_neg_03_p1-a2_1_7298	183.01654:715 184.01989:0 185.02325:0		432	515	863	755	549	587	616.756963094076	160.970220962017
865	1.241	183.01654	0.9915	213.1996	Unknown	[M-H]-		1	True	null	null	null	null	null	null	null	999	False	False	False	False		False	False	null	null	null	null	null	null	null	null	50.54	02_nist_plasma_neg_03_p1-a2_1_7298	183.01656:730 184.01991:0 185.02327:0		362	602	695	892	753	150	575.583028157552	273.263900945469
866	1.241	183.01654	1.0223	219.8218	Unknown	[M-H]-		1	True	null	null	null	null	null	null	null	999	False	False	False	False		False	False	null	null	null	null	null	null	null	null	50.54	02_nist_plasma_neg_03_p1-a2_1_7298	183.01656:675 184.01991:0 185.02327:0		789	541	526	362	176	279	445.381080627441	219.404688966488
867	1.241	183.01654	1.0414	223.94	Unknown	[M-H]-		1	True	null	null	null	null	null	null	null	999	False	False	False	False		False	False	null	null	null	null	null	null	null	null	50.54	02_nist_plasma_neg_03_p1-a2_1_7298	183.01656:529 184.01991:0 185.02327:0		116	365	217	140	313	398	258.139588673909	118.28771980706
868	0.777	183.01656	-1	-1	Unknown	[M-H]-		1	True	null	null	null	null	null	null	null	999	False	False	False	False		False	False	null	null	null	null	null	null	null	null	27.48	02_nist_plasma_neg_01_p1-a2_1_7296	183.01656:11124 184.01991:0 185.02327:0		78761	89703	92827	65344	87354	80388	82395.9283854167	9947.83399757436
869	0.777	183.01656	0.5869	126.2091	Unknown	[M-H]-		1	True	null	null	null	null	null	null	null	999	False	False	False	False		False	False	null	null	null	null	null	null	null	null	27.48	02_nist_plasma_neg_01_p1-a2_1_7296	183.01656:248 184.01991:0 185.02327:0	41.99864:86 41.99966:82	90	102	92	77	160	147	111.203866322835	34.1237269846905
870	0.777	183.01656	0.6935	149.1171	Unknown	[M-H]-		1	True	null	null	null	null	null	null	null	999	False	False	False	False		False	False	null	null	null	null	null	null	null	null	27.48	02_nist_plasma_neg_01_p1-a2_1_7296	183.01656:1346 184.01991:0 185.02327:0		1391	1056	1262	1177	993	1383	1210.06419881185	165.581499248239
871	0.777	183.01656	0.7165	154.0594	Unknown	[M-H]-		1	True	null	null	null	null	null	null	null	999	False	False	False	False		False	False	null	null	null	null	null	null	null	null	27.48	02_nist_plasma_neg_01_p1-a2_1_7296	183.0144:293 184.01775:0 185.02111:0		89	50	174	157	96	119	114.263219197591	46.0367803363597
872	0.777	183.01656	0.7667	164.856	Unknown	[M-H]-		1	True	null	null	null	null	null	null	null	999	False	False	False	False		False	False	null	null	null	null	null	null	null	null	27.48	02_nist_plasma_neg_01_p1-a2_1_7296	183.01656:633 184.01991:0 185.02327:0		726	301	592	185	354	199	392.822311401367	219.82817376804
873	0.777	183.01656	0.811	174.3957	Unknown	[M-H]-		1	True	null	null	null	null	null	null	null	999	False	False	False	False		False	False	null	null	null	null	null	null	null	null	27.48	02_nist_plasma_neg_01_p1-a2_1_7296	183.01656:718 184.01991:0 185.02327:0		510	493	513	412	314	777	503.218551635742	154.353601755692
874	0.777	183.01656	0.8422	181.0906	Unknown	[M-H]-		1	True	null	null	null	null	null	null	null	999	False	False	False	False		False	False	null	null	null	null	null	null	null	null	27.48	02_nist_plasma_neg_01_p1-a2_1_7296	183.01656:689 184.01991:0 185.02327:0		395	138	287	171	174	212	229.412083943685	95.7721020455802
875	0.777	183.01656	0.8843	190.1484	Unknown	[M-H]-		1	True	null	null	null	null	null	null	null	999	False	False	False	False		False	False	null	null	null	null	null	null	null	null	27.48	02_nist_plasma_neg_01_p1-a2_1_7296	183.0144:416 184.01775:0 185.02111:0		98	204	269	241	135	278	204.139673868815	73.2815615089544
876	8.512	183.05069	-1	-1	Unknown	[M-H]-		0.5	False	null	null	null	null	null	null	null	999	False	False	False	False		False	False	null	null	null	null	null	null	null	null	4.21	02_nist_plasma_neg_05_p1-a2_1_7300	183.05069:2496 184.05404:0 185.0574:0		9116	8015	6936	9336	15476	8660	9589.94458007813	3010.93748980991
877	8.512	183.05069	0.635	136.5485	Unknown	[M-H]-		0.5	False	null	null	null	null	null	null	null	999	False	False	False	False		False	False	null	null	null	null	null	null	null	null	4.21	02_nist_plasma_neg_05_p1-a2_1_7300	183.05069:1686 184.05404:0 185.0574:0		544	804	180	1145	1561	1017	875.083847045898	482.01842151671
878	7.065	183.14029	-1	-1	Unknown	[M-H]-	similar chromatogram in higher mz_842; similar chromatogram in higher mz_1640	1	False	null	null	null	null	null	null	null	999	False	False	False	False		False	False	null	null	null	null	null	null	null	null	10.5	02_nist_plasma_neg_06_p1-a2_1_7301	183.14029:3817 184.14364:0 185.147:0		14341	14206	14916	13933	2062	14926	12397.3549397786	5078.70323149483
879	7.065	183.14029	0.6965	149.7506	Unknown	[M-H]-	similar chromatogram in higher mz_842; similar chromatogram in higher mz_1640	1	False	null	null	null	null	null	null	null	999	False	False	False	False		False	False	null	null	null	null	null	null	null	null	10.5	02_nist_plasma_neg_06_p1-a2_1_7301	183.13815:981 184.1415:0 185.14486:0		1043	1052	1064	902	1100	1018	1029.84138997396	68.3386252049666
880	7.065	183.14029	0.7823	168.2157	Unknown	[M-H]-	similar chromatogram in higher mz_842; similar chromatogram in higher mz_1640	1	False	null	null	null	null	null	null	null	999	False	False	False	False		False	False	null	null	null	null	null	null	null	null	10.5	02_nist_plasma_neg_06_p1-a2_1_7301	183.13815:250 184.1415:0 185.14486:0		155	94	5	0.460015821456909	90	174	86.4354565143585	73.0364044029136
881	6.423	183.14029	-1	-1	Unknown	[M-H]-		0.833	False	null	null	null	null	null	null	null	999	False	False	False	False		False	False	null	null	null	null	null	null	null	null	13.24	02_nist_plasma_neg_05_p1-a2_1_7300	183.14029:872 184.14364:0 185.147:0		2706	2771	2686	2845	2969	2980	2826.33557128906	127.731265680366
882	6.423	183.14029	0.6761	145.3749	Unknown	[M-H]-		0.833	False	null	null	null	null	null	null	null	999	False	False	False	False		False	False	null	null	null	null	null	null	null	null	13.24	02_nist_plasma_neg_05_p1-a2_1_7300	183.14241:296 184.14576:0 185.14912:0		175	195	112	218	126	199	171.033762613932	42.7615597232422
883	6.423	183.14029	0.7155	153.8392	Unknown	[M-H]-		0.833	False	null	null	null	null	null	null	null	999	False	False	False	False		False	False	null	null	null	null	null	null	null	null	13.24	02_nist_plasma_neg_05_p1-a2_1_7300	183.14241:236 184.14576:0 185.14912:0		95	33	129	159	152	121	114.583962122599	46.2382065264984
884	5.945	184.05246	-1	-1	Unknown	[M-H]-		1	True	null	null	null	null	null	null	null	999	False	False	False	False		False	False	null	null	null	null	null	null	null	null	21.51	02_nist_plasma_neg_02_p1-a2_1_7297	184.05246:2425 185.05581:0 186.05917:0		7893	8683	7412	7466	7141	7177	7628.57950846354	582.347052502996
885	5.945	184.05246	0.6329	136.0361	Unknown	[M-H]-		1	True	null	null	null	null	null	null	null	999	False	False	False	False		False	False	null	null	null	null	null	null	null	null	21.51	02_nist_plasma_neg_02_p1-a2_1_7297	184.05247:564 185.05582:0 186.05918:0	155.04872:277 155.05069:300 155.06247:101 156.0614:74 169.03181:58 183.04855:66	517	632	507	579	451	491	529.360951741536	65.3567787164205
886	5.945	184.05246	0.6924	148.8303	Unknown	[M-H]-		1	True	null	null	null	null	null	null	null	999	False	False	False	False		False	False	null	null	null	null	null	null	null	null	21.51	02_nist_plasma_neg_02_p1-a2_1_7297	184.05246:255 185.05581:0 186.05917:0		192	190	145	120	123	122	148.508874257406	33.83914494534
887	8.675	184.98405	-1	-1	Unknown	[M-H]-		1	False	null	null	null	null	null	null	null	999	False	False	False	False		False	False	null	null	null	null	null	null	null	null	8.68	02_nist_plasma_neg_01_p1-a2_1_7296	184.98405:1756 185.9874:0 186.99076:0		12722	10093	9948	10495	10949	9422	10604.9436848958	1157.85973873789
888	8.675	184.98405	0.5268	113.199	Unknown	[M-H]-		1	False	null	null	null	null	null	null	null	999	False	False	False	False		False	False	null	null	null	null	null	null	null	null	8.68	02_nist_plasma_neg_01_p1-a2_1_7296	184.98407:209 185.98742:0 186.99078:0		229	201	118	202	247	134	188.463020324707	51.7584769713473
889	8.675	184.98405	0.6711	144.2118	Unknown	[M-H]-		1	False	null	null	null	null	null	null	null	999	False	False	False	False		False	False	null	null	null	null	null	null	null	null	8.68	02_nist_plasma_neg_01_p1-a2_1_7296	184.98405:1101 185.9874:0 186.99076:0		892	791	778	739	818	810	804.613749186198	51.1445359966461
890	1.344	185.04411	-1	-1	Unknown	[M-H]-		0.667	False	null	null	null	null	null	null	null	999	False	False	False	False		False	False	null	null	null	null	null	null	null	null	8.37	02_nist_plasma_neg_02_p1-a2_1_7297	185.04411:2259 186.04746:0 187.05082:0		8611	8980	12338	7537	6842	7756	8677.44514973958	1950.02590086832
891	1.344	185.04411	0.7381	158.5985	Unknown	[M-H]-		0.667	False	null	null	null	null	null	null	null	999	False	False	False	False		False	False	null	null	null	null	null	null	null	null	8.37	02_nist_plasma_neg_02_p1-a2_1_7297	185.04411:489 186.04746:0 187.05082:0		504	430	562	390	531	475	481.918095906576	63.9183704062614
892	1.344	185.04411	0.7795	167.5016	Unknown	[M-H]-		0.667	False	null	null	null	null	null	null	null	999	False	False	False	False		False	False	null	null	null	null	null	null	null	null	8.37	02_nist_plasma_neg_02_p1-a2_1_7297	185.0441:150 186.04745:0 187.05081:0		103	98	116	16	36	23	65.5898319880168	45.0717369939503
893	1.344	185.04411	0.8325	178.8712	Unknown	[M-H]-		0.667	False	null	null	null	null	null	null	null	999	False	False	False	False		False	False	null	null	null	null	null	null	null	null	8.37	02_nist_plasma_neg_02_p1-a2_1_7297	185.04411:420 186.04746:0 187.05082:0		363	406	415	242	236	230	315.31879679362	88.4831176982221
894	5.942	185.09775	-1	-1	Unknown	[M-H]-		1	False	null	null	null	null	null	null	null	999	False	False	False	False		False	False	null	null	null	null	null	null	null	null	30.75	02_nist_plasma_neg_05_p1-a2_1_7300	185.09775:6657 186.1011:0 187.10446:0		21251	21166	21377	21703	22355	21280	21522.0436197917	448.552118167448
895	5.942	185.09775	0.8333	179.0446	Unknown	[M-H]-		1	False	null	null	null	null	null	null	null	999	False	False	False	False		False	False	null	null	null	null	null	null	null	null	30.75	02_nist_plasma_neg_05_p1-a2_1_7300	185.09772:232 186.10107:0 187.10443:0		41	48	173	113	235	178	131.401786168416	77.5522850915498
896	5.942	185.09775	0.8743	187.8509	Unknown	[M-H]-		1	False	null	null	null	null	null	null	null	999	False	False	False	False		False	False	null	null	null	null	null	null	null	null	30.75	02_nist_plasma_neg_05_p1-a2_1_7300	185.09773:1747 186.10108:0 187.10444:0		1627	1574	1492	1610	1581	1611	1582.44183349609	48.5250930523822
897	5.942	185.09775	1.0057	216.1035	Unknown	[M-H]-		1	False	null	null	null	null	null	null	null	999	False	False	False	False		False	False	null	null	null	null	null	null	null	null	30.75	02_nist_plasma_neg_05_p1-a2_1_7300	185.09775:286 186.1011:0 187.10446:0		66	208	128	180	175	219	162.678620656331	57.0162795471504
898	6.228	185.11919	-1	-1	Unknown	[M-H]-		1	True	null	null	null	null	null	null	null	999	False	False	False	False		False	False	null	null	null	null	null	null	null	null	13.16	02_nist_plasma_neg_02_p1-a2_1_7297	185.11919:1207 186.12254:0 187.1259:0		5315	5879	4630	5591	4920	5003	5222.99731445313	461.604257880737
899	6.228	185.11919	0.6902	148.2936	Unknown	[M-H]-		1	True	null	null	null	null	null	null	null	999	False	False	False	False		False	False	null	null	null	null	null	null	null	null	13.16	02_nist_plasma_neg_02_p1-a2_1_7297	185.11917:388 186.12252:0 187.12588:0	71.05067:120	326	144	235	333	141	123	217.027464548747	95.3203351714821
900	7.598	185.1535	-1	-1	Unknown	[M-H]-		1	False	null	null	null	null	null	null	null	999	False	False	False	False		False	False	null	null	null	null	null	null	null	null	23.54	02_nist_plasma_neg_04_p1-a2_1_7299	185.1535:5440 186.15685:0 187.16021:0		21713	18759	20863	21869	20636	20619	20743.0319010417	1112.40320654133
901	7.598	185.1535	0.7082	152.1653	Unknown	[M-H]-		1	False	null	null	null	null	null	null	null	999	False	False	False	False		False	False	null	null	null	null	null	null	null	null	23.54	02_nist_plasma_neg_04_p1-a2_1_7299	185.1535:2751 186.15685:0 187.16021:0		2225	2152	2246	2118	2176	2180	2182.7607014974	46.7638506443231
902	0.761	185.99327	-1	-1	Unknown	[M-H]-		1	False	null	null	null	null	null	null	null	999	False	False	False	False		False	False	null	null	null	null	null	null	null	null	26.03	02_nist_plasma_neg_02_p1-a2_1_7297	185.99327:2208 186.99662:0 187.99998:0		8490	9200	8892	7808	8762	7075	8371.20930989583	790.029732994473
903	0.761	185.99327	0.734	157.6582	Unknown	[M-H]-		1	False	null	null	null	null	null	null	null	999	False	False	False	False		False	False	null	null	null	null	null	null	null	null	26.03	02_nist_plasma_neg_02_p1-a2_1_7297	185.99544:448 186.99879:0 188.00215:0		415	315	357	327	258	357	338.144897460938	52.3929924678008
904	0.761	185.99327	0.7716	165.7443	Unknown	[M-H]-		1	False	null	null	null	null	null	null	null	999	False	False	False	False		False	False	null	null	null	null	null	null	null	null	26.03	02_nist_plasma_neg_02_p1-a2_1_7297	185.99544:273 186.99879:0 188.00215:0		119	181	36	73	340	134	147.369319915771	106.626660345843
905	0.857	186.04703	-1	-1	Unknown	[M-H]-		0.667	False	null	null	null	null	null	null	null	999	False	False	False	False		False	False	null	null	null	null	null	null	null	null	7.91	02_nist_plasma_neg_02_p1-a2_1_7297	186.04703:959 187.05038:0 188.05374:0		5462	6250	3303	4584	3121	5199	4653.31949869792	1239.02227441686
906	0.857	186.04703	0.61	131.0257	Unknown	[M-H]-		0.667	False	null	null	null	null	null	null	null	999	False	False	False	False		False	False	null	null	null	null	null	null	null	null	7.91	02_nist_plasma_neg_02_p1-a2_1_7297	186.04703:1005 187.05038:0 188.05374:0		674	854	752	622	656	593	691.753733317057	96.0160495872625
907	2.942	186.0578	-1	-1	Unknown	[M-H]-		1	False	null	null	null	null	null	null	null	999	False	False	False	False		False	False	null	null	null	null	null	null	null	null	18.86	02_nist_plasma_neg_06_p1-a2_1_7301	186.0578:1974 187.06115:0 188.06451:0		7290	7613	6658	6713	6537	7947	7126.29329427083	578.832505731442
908	2.942	186.0578	0.6599	141.739	Unknown	[M-H]-		1	False	null	null	null	null	null	null	null	999	False	False	False	False		False	False	null	null	null	null	null	null	null	null	18.86	02_nist_plasma_neg_06_p1-a2_1_7301	186.05563:212 187.05898:0 188.06234:0		91	172	32	111	65	141	102.158192316691	50.8112054810347
909	2.942	186.0578	0.7026	150.9091	Unknown	[M-H]-		1	False	null	null	null	null	null	null	null	999	False	False	False	False		False	False	null	null	null	null	null	null	null	null	18.86	02_nist_plasma_neg_06_p1-a2_1_7301	186.05777:553 187.06112:0 188.06448:0		545	608	516	341	435	397	473.846384684245	99.8519021168719
910	3.958	186.11156	-1	-1	Unknown	[M-H]-	similar chromatogram in higher mz_824	0.833	False	null	null	null	null	null	null	null	999	False	False	False	False		False	False	null	null	null	null	null	null	null	null	10.72	02_nist_plasma_neg_04_p1-a2_1_7299	186.11156:933 187.11491:0 188.11827:0		2746	3075	2634	3120	2779	2887	2873.35583496094	191.786468581351
911	3.958	186.11156	0.6551	140.7048	Unknown	[M-H]-	similar chromatogram in higher mz_824	0.833	False	null	null	null	null	null	null	null	999	False	False	False	False		False	False	null	null	null	null	null	null	null	null	10.72	02_nist_plasma_neg_04_p1-a2_1_7299	186.11584:309 187.11919:0 188.12255:0		221	293	241	305	210	133	233.863896687826	62.4963536819338
912	4.818	187.00739	-1	-1	Unknown	[M-H]-		1	True	null	null	null	null	null	null	null	999	False	False	False	False		False	False	null	null	null	null	null	null	null	null	708.64	02_nist_plasma_neg_06_p1-a2_1_7301	187.00739:168191 188.01074:0 189.0141:0		1182972	1197403	1210125	1213520	1198582	1206900	1201583.41666667	11104.6657467893
913	4.818	187.00739	0.6292	135.1111	Unknown	[M-H]-		1	True	null	null	null	null	null	null	null	999	False	False	False	False		False	False	null	null	null	null	null	null	null	null	708.64	02_nist_plasma_neg_06_p1-a2_1_7301	187.00739:72271 188.01074:0 189.0141:0	39.02481:85 77.03631:112 77.0377:214 77.03908:237 77.04046:618 77.04185:234 79.05447:77 79.95416:106 79.95557:285 79.95698:9662 79.95839:6369 79.9598:361 80.5983:38 80.96389:132 80.96531:556 80.96673:462 80.96815:59 92.02571:100 92.02722:305 104.03025:71 105.03286:60 105.03448:1376 105.03609:1116 105.03771:95 105.03933:73 105.50196:44 106.03866:190 106.04029:155 106.04191:1460 106.04353:1204 106.…	93225	94565	94561	95898	95364	95634	94874.4986979167	977.663867306617
914	3.423	187.01384	-1	-1	Unknown	[M-H]-		1	False	null	null	null	null	null	null	null	999	False	False	False	False		False	False	null	null	null	null	null	null	null	null	10.84	02_nist_plasma_neg_04_p1-a2_1_7299	187.01384:3265 188.01719:0 189.02055:0		18145	18175	18881	20328	18639	19128	18882.4537760417	806.461117504389
915	3.423	187.01384	0.7997	171.7058	Unknown	[M-H]-		1	False	null	null	null	null	null	null	null	999	False	False	False	False		False	False	null	null	null	null	null	null	null	null	10.84	02_nist_plasma_neg_04_p1-a2_1_7299	187.01385:271 188.0172:0 189.02056:0		93	135	28	38	128	136	92.9978764851888	48.9889193157973
916	3.423	187.01384	0.8356	179.4333	Unknown	[M-H]-		1	False	null	null	null	null	null	null	null	999	False	False	False	False		False	False	null	null	null	null	null	null	null	null	10.84	02_nist_plasma_neg_04_p1-a2_1_7299	187.01385:307 188.0172:0 189.02056:0		212	115	179	143	71	139	143.284478505452	48.9139421818424
917	3.423	187.01384	0.8614	184.9687	Unknown	[M-H]-		1	False	null	null	null	null	null	null	null	999	False	False	False	False		False	False	null	null	null	null	null	null	null	null	10.84	02_nist_plasma_neg_04_p1-a2_1_7299	187.01384:283 188.01719:0 189.02055:0		147	73	71	205	46	131	112.117460886637	59.6937291873402
918	3.423	187.01384	0.9098	195.349	Unknown	[M-H]-		1	False	null	null	null	null	null	null	null	999	False	False	False	False		False	False	null	null	null	null	null	null	null	null	10.84	02_nist_plasma_neg_04_p1-a2_1_7299	187.01385:215 188.0172:0 189.02056:0		163	73	52	132	50	78	91.0795783996582	46.0294816989249
919	3.613	187.01385	-1	-1	Unknown	[M-H]-	similar chromatogram in higher mz_562; similar chromatogram in higher mz_849	1	False	null	null	null	null	null	null	null	999	False	False	False	False		False	False	null	null	null	null	null	null	null	null	12.83	02_nist_plasma_neg_06_p1-a2_1_7301	187.01385:3750 188.0172:0 189.02056:0		26927	25580	26058	23917	26556	24495	25588.7447916667	1178.09815123006
920	3.613	187.01385	0.7784	167.1375	Unknown	[M-H]-	similar chromatogram in higher mz_562; similar chromatogram in higher mz_849	1	False	null	null	null	null	null	null	null	999	False	False	False	False		False	False	null	null	null	null	null	null	null	null	12.83	02_nist_plasma_neg_06_p1-a2_1_7301	187.01601:292 188.01936:0 189.02272:0		71	172	140	132	166	112	132.083763122559	37.3840909250759
921	3.613	187.01385	0.8341	179.0938	Unknown	[M-H]-	similar chromatogram in higher mz_562; similar chromatogram in higher mz_849	1	False	null	null	null	null	null	null	null	999	False	False	False	False		False	False	null	null	null	null	null	null	null	null	12.83	02_nist_plasma_neg_06_p1-a2_1_7301	187.01385:320 188.0172:0 189.02056:0		55	204	139	263	203	90	158.975179672241	78.4799218264986
922	3.613	187.01385	0.856	183.8027	Unknown	[M-H]-	similar chromatogram in higher mz_562; similar chromatogram in higher mz_849	1	False	null	null	null	null	null	null	null	999	False	False	False	False		False	False	null	null	null	null	null	null	null	null	12.83	02_nist_plasma_neg_06_p1-a2_1_7301	187.01385:318 188.0172:0 189.02056:0		176	187	98	219	184	127	165.310642242432	44.3340858731894
923	3.613	187.01385	0.874	187.6607	Unknown	[M-H]-	similar chromatogram in higher mz_562; similar chromatogram in higher mz_849	1	False	null	null	null	null	null	null	null	999	False	False	False	False		False	False	null	null	null	null	null	null	null	null	12.83	02_nist_plasma_neg_06_p1-a2_1_7301	187.01601:294 188.01936:0 189.02272:0		162	146	98	199	317	156	179.63239924113	74.8259150407939
924	3.613	187.01385	0.9339	200.5334	Unknown	[M-H]-	similar chromatogram in higher mz_562; similar chromatogram in higher mz_849	1	False	null	null	null	null	null	null	null	999	False	False	False	False		False	False	null	null	null	null	null	null	null	null	12.83	02_nist_plasma_neg_06_p1-a2_1_7301	187.01385:209 188.0172:0 189.02056:0		149	104	112	153	67	131	119.165491739909	32.2482295338489
925	0.856	187.04187	-1	-1	Unknown	[M-H]-		1	True	null	null	null	null	null	null	null	999	False	False	False	False		False	False	null	null	null	null	null	null	null	null	11.26	02_nist_plasma_neg_02_p1-a2_1_7297	187.04187:3612 188.04522:0 189.04858:0		21740	34949	18030	25055	9136	18907	21302.9099934896	8543.6356345788
926	0.856	187.04187	0.6107	131.1225	Unknown	[M-H]-		1	True	null	null	null	null	null	null	null	999	False	False	False	False		False	False	null	null	null	null	null	null	null	null	11.26	02_nist_plasma_neg_02_p1-a2_1_7297	187.04189:2906 188.04524:0 189.0486:0	42.99868:209 42.99971:215 43.00074:106 71.01347:68 71.0148:83 87.0082:85 114.02349:201 114.02518:224 115.01893:87 115.02062:1220 115.02232:670 115.02401:69 116.0221:81 129.01691:57 187.04619:115	2425	3232	2809	2736	2022	2433	2609.5205485026	413.269817322447
927	6.616	187.1346	-1	-1	Unknown	[M-H]-	similar chromatogram in higher mz_2670	1	True	null	null	null	null	null	null	null	999	False	False	False	False		False	False	null	null	null	null	null	null	null	null	7.51	02_nist_plasma_neg_04_p1-a2_1_7299	187.1346:2054 188.13795:0 189.14131:0		9533	9069	9335	8908	8912	8836	9098.88330078125	277.517245563891
928	6.616	187.1346	0.7046	151.2784	Unknown	[M-H]-	similar chromatogram in higher mz_2670	1	True	null	null	null	null	null	null	null	999	False	False	False	False		False	False	null	null	null	null	null	null	null	null	7.51	02_nist_plasma_neg_04_p1-a2_1_7299	187.1346:843 188.13795:0 189.14131:0	141.12744:201	756	660	731	722	654	672	699.158579508464	42.4994624641627
929	6.616	187.1346	0.816	175.2024	Unknown	[M-H]-	similar chromatogram in higher mz_2670	1	True	null	null	null	null	null	null	null	999	False	False	False	False		False	False	null	null	null	null	null	null	null	null	7.51	02_nist_plasma_neg_04_p1-a2_1_7299	187.1346:137 188.13795:0 189.14131:0		34	48	95	44	84	103	67.9191665649414	29.5097899017787
930	6.25	187.13461	-1	-1	Unknown	[M-H]-	similar chromatogram in higher mz_1822; similar chromatogram in higher mz_2283; similar chromatogram in higher mz_2414; similar chromatogram in higher mz_2650	1	False	null	null	null	null	null	null	null	999	False	False	False	False		False	False	null	null	null	null	null	null	null	null	8.92	02_nist_plasma_neg_06_p1-a2_1_7301	187.13461:775 188.13796:0 189.14132:0		2376	2667	2284	2436	1965	3168	2482.54060872396	405.911986798233
931	6.25	187.13461	0.8255	177.2543	Unknown	[M-H]-	similar chromatogram in higher mz_1822; similar chromatogram in higher mz_2283; similar chromatogram in higher mz_2414; similar chromatogram in higher mz_2650	1	False	null	null	null	null	null	null	null	999	False	False	False	False		False	False	null	null	null	null	null	null	null	null	8.92	02_nist_plasma_neg_06_p1-a2_1_7301	187.13461:163 188.13796:0 189.14132:0		58	91	82	129	77	121	92.9102783203125	27.1059081090809
932	6.25	187.13461	0.8523	182.9998	Unknown	[M-H]-	similar chromatogram in higher mz_1822; similar chromatogram in higher mz_2283; similar chromatogram in higher mz_2414; similar chromatogram in higher mz_2650	1	False	null	null	null	null	null	null	null	999	False	False	False	False		False	False	null	null	null	null	null	null	null	null	8.92	02_nist_plasma_neg_06_p1-a2_1_7301	187.13246:147 188.13581:0 189.13917:0		6	27	50	21	74	75	42.0032261212667	28.8139026662397
933	4.818	187.39349	-1	-1	Unknown	[M-H]-		1	False	null	null	null	null	null	null	null	999	False	False	False	False		False	False	null	null	null	null	null	null	null	null	30.32	02_nist_plasma_neg_04_p1-a2_1_7299	187.39349:664 188.39684:0 189.4002:0		3666	3526	3652	3770	3528	3832	3662.43192545573	124.030151713463
934	4.818	187.39349	0.6294	135.1286	Unknown	[M-H]-		1	False	null	null	null	null	null	null	null	999	False	False	False	False		False	False	null	null	null	null	null	null	null	null	30.32	02_nist_plasma_neg_04_p1-a2_1_7299	187.39351:395 188.39686:0 189.40022:0		400	393	399	414	389	430	403.927017211914	15.3139456993138
935	10.093	187.95938	-1	-1	Unknown	[M-H]-	similar chromatogram in higher mz_2521; similar chromatogram in higher mz_2265; similar chromatogram in higher mz_2031; similar chromatogram in higher mz_1023; similar chromatogram in higher mz_318; similar chromatogram in higher mz_957; similar chromatogram in higher mz_2411; similar chromatogram in higher mz_857; similar chromatogram in higher mz_866; similar chromatogram in higher mz_1260; sim…	0.833	False	null	null	null	null	null	null	null	999	False	False	False	False		False	False	null	null	null	null	null	null	null	null	7.32	02_nist_plasma_neg_02_p1-a2_1_7297	187.95938:955 188.96273:0 189.96609:0		3782	3715	4113	3044	3314	3475	3573.88549804688	377.568886880982
936	10.093	187.95938	0.5389	115.6859	Unknown	[M-H]-	similar chromatogram in higher mz_2521; similar chromatogram in higher mz_2265; similar chromatogram in higher mz_2031; similar chromatogram in higher mz_1023; similar chromatogram in higher mz_318; similar chromatogram in higher mz_957; similar chromatogram in higher mz_2411; similar chromatogram in higher mz_857; similar chromatogram in higher mz_866; similar chromatogram in higher mz_1260; sim…	0.833	False	null	null	null	null	null	null	null	999	False	False	False	False		False	False	null	null	null	null	null	null	null	null	7.32	02_nist_plasma_neg_02_p1-a2_1_7297	187.96153:287 188.96488:0 189.96824:0		163	111	154	108	155	145	139.361145019531	24.0173625776807
937	10.093	187.95938	0.6407	137.5209	Unknown	[M-H]-	similar chromatogram in higher mz_2521; similar chromatogram in higher mz_2265; similar chromatogram in higher mz_2031; similar chromatogram in higher mz_1023; similar chromatogram in higher mz_318; similar chromatogram in higher mz_957; similar chromatogram in higher mz_2411; similar chromatogram in higher mz_857; similar chromatogram in higher mz_866; similar chromatogram in higher mz_1260; sim…	0.833	False	null	null	null	null	null	null	null	999	False	False	False	False		False	False	null	null	null	null	null	null	null	null	7.32	02_nist_plasma_neg_02_p1-a2_1_7297	187.9594:164 188.96275:0 189.96611:0		52	53	77	60	47	69	59.5382792154948	11.2168780077695
938	1.748	187.99182	-1	-1	Unknown	[M-H]-		0.667	False	null	null	null	null	null	null	null	999	False	False	False	False		False	False	null	null	null	null	null	null	null	null	6.67	02_nist_plasma_neg_01_p1-a2_1_7296	187.99182:762 188.99517:0 189.99853:0		3171	2686	296	48	1854	2000	1675.86257553101	1260.68544199456
939	1.748	187.99182	0.6176	132.5743	Unknown	[M-H]-		0.667	False	null	null	null	null	null	null	null	999	False	False	False	False		False	False	null	null	null	null	null	null	null	null	6.67	02_nist_plasma_neg_01_p1-a2_1_7296	188.00262:272 189.00597:0 190.00933:0		96	118	2	3	191	121	88.5921168327332	73.7391134865953
940	1.19	188.04585	-1	-1	Unknown	[M-H]-		1	True	null	null	null	null	null	null	null	999	False	False	False	False		False	False	null	null	null	null	null	null	null	null	18.8	02_nist_plasma_neg_02_p1-a2_1_7297	188.04585:2509 189.0492:0 190.05256:0		11333	11207	11271	10490	10536	9862	10783.1043294271	585.48144935175
941	1.19	188.04585	0.6486	139.2236	Unknown	[M-H]-		1	True	null	null	null	null	null	null	null	999	False	False	False	False		False	False	null	null	null	null	null	null	null	null	18.8	02_nist_plasma_neg_02_p1-a2_1_7297	188.04585:421 189.0492:0 190.05256:0	130.08463:74 130.08643:70 130.08823:157 130.09003:164	344	315	383	341	390	353	354.29328918457	28.0540173300402
942	1.19	188.04585	0.7622	163.6137	Unknown	[M-H]-		1	True	null	null	null	null	null	null	null	999	False	False	False	False		False	False	null	null	null	null	null	null	null	null	18.8	02_nist_plasma_neg_02_p1-a2_1_7297	188.04585:176 189.0492:0 190.05256:0		37	141	111	130	126	136	113.543846766154	39.0333326327898
943	1.19	188.04585	0.8876	190.5165	Unknown	[M-H]-		1	True	null	null	null	null	null	null	null	999	False	False	False	False		False	False	null	null	null	null	null	null	null	null	18.8	02_nist_plasma_neg_02_p1-a2_1_7297	188.04585:288 189.0492:0 190.05256:0		232	144	220	273	232	234	222.599278767904	42.5325546743256
944	1.053	188.04585	-1	-1	Unknown	[M-H]-		0.833	True	null	null	null	null	null	null	null	999	False	False	False	False		False	False	null	null	null	null	null	null	null	null	10.45	02_nist_plasma_neg_03_p1-a2_1_7298	188.04585:1382 189.0492:0 190.05256:0		6256	8459	8675	8170	7803	8036	7899.72330729167	862.005752691739
945	1.053	188.04585	0.646	138.6547	Unknown	[M-H]-		0.833	True	null	null	null	null	null	null	null	999	False	False	False	False		False	False	null	null	null	null	null	null	null	null	10.45	02_nist_plasma_neg_03_p1-a2_1_7298	188.04585:417 189.0492:0 190.05256:0	130.08823:98 130.09003:248	311	275	336	201	318	270	285.27094523112	48.6601187153054
946	1.053	188.04585	0.7591	162.9334	Unknown	[M-H]-		0.833	True	null	null	null	null	null	null	null	999	False	False	False	False		False	False	null	null	null	null	null	null	null	null	10.45	02_nist_plasma_neg_03_p1-a2_1_7298	188.04585:183 189.0492:0 190.05256:0		120	43	97	79	66	95	83.2792714436849	27.0753171389893
947	5.12	188.07179	-1	-1	Unknown	[M-H]-	similar chromatogram in higher mz_1993; similar chromatogram in higher mz_750	1	True	null	null	null	null	null	null	null	999	False	False	False	False		False	False	null	null	null	null	null	null	null	null	24.1	02_nist_plasma_neg_03_p1-a2_1_7298	188.07179:3147 189.07514:0 190.0785:0		9844	8826	10950	9671	9732	9734	9792.79801432292	677.933172064513
948	5.12	188.07179	0.6362	136.5553	Unknown	[M-H]-	similar chromatogram in higher mz_1993; similar chromatogram in higher mz_750	1	True	null	null	null	null	null	null	null	999	False	False	False	False		False	False	null	null	null	null	null	null	null	null	24.1	02_nist_plasma_neg_03_p1-a2_1_7298	188.07181:579 189.07516:0 190.07852:0	108.05153:117 108.05317:182 108.05481:57 108.05809:78 116.04927:72 116.05097:236 116.05267:71	398	313	544	427	450	414	424.530125935872	75.2593464463894
949	5.12	188.07179	0.6895	147.9987	Unknown	[M-H]-	similar chromatogram in higher mz_1993; similar chromatogram in higher mz_750	1	True	null	null	null	null	null	null	null	999	False	False	False	False		False	False	null	null	null	null	null	null	null	null	24.1	02_nist_plasma_neg_03_p1-a2_1_7298	188.07181:455 189.07516:0 190.07852:0	59.0132:75 59.01441:99 59.01563:100 116.04927:113 116.05097:204 116.05267:99 144.08141:54	378	340	392	351	314	383	359.726776123047	30.0935076906822
950	5.12	188.07179	0.7519	161.3905	Unknown	[M-H]-	similar chromatogram in higher mz_1993; similar chromatogram in higher mz_750	1	True	null	null	null	null	null	null	null	999	False	False	False	False		False	False	null	null	null	null	null	null	null	null	24.1	02_nist_plasma_neg_03_p1-a2_1_7298	188.07179:295 189.07514:0 190.0785:0		47	154	215	174	193	128	151.648255030314	59.5690520663543
951	10.372	188.98534	-1	-1	Unknown	[M-H]-		0.667	False	null	null	null	null	null	null	null	999	False	False	False	False		False	False	null	null	null	null	null	null	null	null	37.62	02_nist_plasma_neg_05_p1-a2_1_7300	188.98534:3519 189.98869:0 190.99205:0		18982	31150	47398	50964	20463	23977	32155.6097005208	13887.1230279749
952	10.372	188.98534	0.6645	142.59	Unknown	[M-H]-		0.667	False	null	null	null	null	null	null	null	999	False	False	False	False		False	False	null	null	null	null	null	null	null	null	37.62	02_nist_plasma_neg_05_p1-a2_1_7300	188.98534:3658 189.98869:0 190.99205:0		3779	3669	3865	3768	3672	3707	3743.32275390625	75.8553837528634
953	3.776	188.9875	-1	-1	Unknown	[M-H]-		1	True	null	null	null	null	null	null	null	999	False	False	False	False		False	False	null	null	null	null	null	null	null	null	53.69	02_nist_plasma_neg_05_p1-a2_1_7300	188.9875:7908 189.99085:0 190.99421:0		58599	57728	56696	54701	54750	51934	55734.6803385417	2432.67967286697
954	3.776	188.9875	0.5949	127.6532	Unknown	[M-H]-		1	True	null	null	null	null	null	null	null	999	False	False	False	False		False	False	null	null	null	null	null	null	null	null	53.69	02_nist_plasma_neg_05_p1-a2_1_7300	188.9875:6049 189.99085:0 190.99421:0	79.95698:252 79.95839:225 79.9598:119 79.96262:68 81.03342:113 81.03484:98 81.03626:64 91.01968:107 108.01876:148 108.0204:88 108.02204:584 108.02368:216 108.02531:67 109.02391:82 109.0272:441 109.02885:5225 109.03049:5342 109.03214:609 109.03379:72 109.14411:40 110.45252:39	5326	5190	5264	5134	5571	5360	5307.66235351563	153.635550256269
955	4.823	189.00269	-1	-1	Unknown	[M-H]-		0.833	True	null	null	null	null	null	null	null	999	False	False	False	False		False	False	null	null	null	null	null	null	null	null	65.29	02_nist_plasma_neg_01_p1-a2_1_7296	189.00269:9811 190.00604:0 191.0094:0		69411	67252	64409	67048	69208	69194	67753.875	1942.89172221158
956	4.823	189.00269	0.6301	135.196	Unknown	[M-H]-		0.833	True	null	null	null	null	null	null	null	999	False	False	False	False		False	False	null	null	null	null	null	null	null	null	65.29	02_nist_plasma_neg_01_p1-a2_1_7296	189.00269:4146 190.00604:0 191.0094:0	79.95839:79 81.95141:165 81.95284:64 81.95427:553 81.95855:124 81.95998:97 81.9614:118 81.96426:87 82.96071:70 105.03609:94 106.04353:75 107.04763:73 107.04926:1950 107.05089:5918 107.05252:500 107.05415:156 107.0672:94 107.64058:35 108.05645:63 109.05354:36 109.05683:146 109.05848:75	5508	3025	5160	5384	5519	5399	4999.05912272135	975.736463706763
957	3.427	189.01135	-1	-1	Unknown	[M-H]-		0.667	False	null	null	null	null	null	null	null	999	False	False	False	False		False	False	null	null	null	null	null	null	null	null	7.72	02_nist_plasma_neg_02_p1-a2_1_7297	189.01135:1126 190.0147:0 191.01806:0		4992	5755	5901	4901	4613	4727	5148.11515299479	544.910845172382
958	3.427	189.01135	0.8095	173.7097	Unknown	[M-H]-		0.667	False	null	null	null	null	null	null	null	999	False	False	False	False		False	False	null	null	null	null	null	null	null	null	7.72	02_nist_plasma_neg_02_p1-a2_1_7297	189.01135:112 190.0147:0 191.01806:0		45	35	23	26	64	17	34.8229764302572	17.2012045778027
959	1.504	190.04233	-1	-1	Unknown	[M-H]-		1	True	null	null	null	null	null	null	null	999	False	False	False	False		False	False	null	null	null	null	null	null	null	null	7.55	02_nist_plasma_neg_02_p1-a2_1_7297	190.04233:846 191.04568:0 192.04904:0		4396	4478	3696	2502	2531	2173	3295.97452799479	1024.03483582135
960	1.504	190.04233	0.6509	139.6262	Unknown	[M-H]-		1	True	null	null	null	null	null	null	null	999	False	False	False	False		False	False	null	null	null	null	null	null	null	null	7.55	02_nist_plasma_neg_02_p1-a2_1_7297	190.04233:164 191.04568:0 192.04904:0	130.08282:102 130.08643:92 130.08823:133	147	140	81	98	111	85	110.291142781576	27.7344220796515
961	1.504	190.04233	0.7868	168.7678	Unknown	[M-H]-		1	True	null	null	null	null	null	null	null	999	False	False	False	False		False	False	null	null	null	null	null	null	null	null	7.55	02_nist_plasma_neg_02_p1-a2_1_7297	190.05319:199 191.05654:0 192.0599:0		0.486815881729126	49	5	130	86	48	53.1406419277191	49.4702742242691
962	1.504	190.04233	0.8868	190.228	Unknown	[M-H]-		1	True	null	null	null	null	null	null	null	999	False	False	False	False		False	False	null	null	null	null	null	null	null	null	7.55	02_nist_plasma_neg_02_p1-a2_1_7297	190.04233:167 191.04568:0 192.04904:0		77	120	4.93633422851563	4.93633422851563	49	74	53.3503011067708	47.1821068847075
963	3.782	190.98242	-1	-1	Unknown	[M-H]-		0.833	False	null	null	null	null	null	null	null	999	False	False	False	False		False	False	null	null	null	null	null	null	null	null	6.09	02_nist_plasma_neg_05_p1-a2_1_7300	190.98242:670 191.98577:0 192.98913:0		3129	3725	3363	4072	4224	2697	3535.01717122396	582.32954587779
964	3.782	190.98242	0.5967	127.9585	Unknown	[M-H]-		0.833	False	null	null	null	null	null	null	null	999	False	False	False	False		False	False	null	null	null	null	null	null	null	null	6.09	02_nist_plasma_neg_05_p1-a2_1_7300	190.98022:602 191.98357:0 192.98693:0		390	426	296	387	392	276	361.170832316081	60.3434805379406
965	6.277	191.10661	-1	-1	Unknown	[M-H]-	similar chromatogram in higher mz_723	0.833	False	null	null	null	null	null	null	null	999	False	False	False	False		False	False	null	null	null	null	null	null	null	null	11.03	02_nist_plasma_neg_04_p1-a2_1_7299	191.10661:542 192.10996:0 193.11332:0		1860	2178	1862	1989	1603	1535	1837.82330322266	239.474250195457
966	6.277	191.10661	0.6716	144.007	Unknown	[M-H]-	similar chromatogram in higher mz_723	0.833	False	null	null	null	null	null	null	null	999	False	False	False	False		False	False	null	null	null	null	null	null	null	null	11.03	02_nist_plasma_neg_04_p1-a2_1_7299	191.10661:281 192.10996:0 193.11332:0		140	216	174	145	105	114	148.859076182048	41.0132303962939
967	6.864	191.1088	-1	-1	Unknown	[M-H]-		1	True	null	null	null	null	null	null	null	999	False	False	False	False		False	False	null	null	null	null	null	null	null	null	11.61	02_nist_plasma_neg_04_p1-a2_1_7299	191.1088:1011 192.11215:0 193.11551:0		5621	5051	2823	5451	4262	5073	4713.48937988281	1038.16791846601
968	6.864	191.1088	0.6751	144.7593	Unknown	[M-H]-		1	True	null	null	null	null	null	null	null	999	False	False	False	False		False	False	null	null	null	null	null	null	null	null	11.61	02_nist_plasma_neg_04_p1-a2_1_7299	191.10661:465 192.10996:0 193.11332:0	83.04976:114 119.05084:76 132.26408:36 147.04494:153	347	282	243	367	207	409	309.175084431966	77.8921863680697
969	5.226	191.10881	-1	-1	Unknown	[M-H]-	similar chromatogram in higher mz_674	0.5	False	null	null	null	null	null	null	null	999	False	False	False	False		False	False	null	null	null	null	null	null	null	null	6.49	02_nist_plasma_neg_05_p1-a2_1_7300	191.10881:759 192.11216:0 193.11552:0		2659	2375	2072	1716	2593	1708	2187.24135335286	421.417753816588
970	5.226	191.10881	0.7115	152.5624	Unknown	[M-H]-	similar chromatogram in higher mz_674	0.5	False	null	null	null	null	null	null	null	999	False	False	False	False		False	False	null	null	null	null	null	null	null	null	6.49	02_nist_plasma_neg_05_p1-a2_1_7300	191.10883:176 192.11218:0 193.11554:0		87	60	25	112	105	106	82.6185706456502	33.892425265234
971	5.341	192.98779	-1	-1	Unknown	[M-H]-		1	True	null	null	null	null	null	null	null	999	False	False	False	False		False	False	null	null	null	null	null	null	null	null	14.95	02_nist_plasma_neg_01_p1-a2_1_7296	192.98779:4509 193.99114:0 194.9945:0		32461	39266	33823	31847	35955	33459	34468.595703125	2740.93061260005
972	5.341	192.98779	0.5461	117.0216	Unknown	[M-H]-		1	True	null	null	null	null	null	null	null	999	False	False	False	False		False	False	null	null	null	null	null	null	null	null	14.95	02_nist_plasma_neg_01_p1-a2_1_7296	192.98779:3719 193.99114:0 194.9945:0	92.99621:139	2950	3008	3039	2812	2963	2822	2932.34757486979	94.7260160966878
973	5.341	192.98779	0.6228	133.4528	Unknown	[M-H]-		1	True	null	null	null	null	null	null	null	999	False	False	False	False		False	False	null	null	null	null	null	null	null	null	14.95	02_nist_plasma_neg_01_p1-a2_1_7296	192.99001:474 193.99336:0 194.99672:0	149.0573:74	386	349	451	351	434	381	392.047566731771	42.3387402390489
974	5.544	192.98779	-1	-1	Unknown	[M-H]-		1	True	null	null	null	null	null	null	null	999	False	False	False	False		False	False	null	null	null	null	null	null	null	null	8.35	02_nist_plasma_neg_04_p1-a2_1_7299	192.98779:2891 193.99114:0 194.9945:0		26010	23653	21418	25563	21242	23138	23504.0397135417	2007.46671597364
975	5.544	192.98779	0.5458	116.9504	Unknown	[M-H]-		1	True	null	null	null	null	null	null	null	999	False	False	False	False		False	False	null	null	null	null	null	null	null	null	8.35	02_nist_plasma_neg_04_p1-a2_1_7299	192.98999:2744 193.99334:0 194.9967:0	192.98999:89	2182	2224	2199	2333	2177	2134	2208.24829101563	67.8978105004527
976	10.092	192.98779	-1	-1	Unknown	[M-H]-	similar chromatogram in higher mz_1748; similar chromatogram in higher mz_1190; similar chromatogram in higher mz_2123; similar chromatogram in higher mz_2854	0.667	False	null	null	null	null	null	null	null	999	False	False	False	False		False	False	null	null	null	null	null	null	null	null	4.64	02_nist_plasma_neg_01_p1-a2_1_7296	192.98779:1268 193.99114:0 194.9945:0		6269	7071	5282	4848	4449	4442	5393.39567057292	1066.63897009417
977	10.092	192.98779	0.5464	117.0928	Unknown	[M-H]-	similar chromatogram in higher mz_1748; similar chromatogram in higher mz_1190; similar chromatogram in higher mz_2123; similar chromatogram in higher mz_2854	0.667	False	null	null	null	null	null	null	null	999	False	False	False	False		False	False	null	null	null	null	null	null	null	null	4.64	02_nist_plasma_neg_01_p1-a2_1_7296	192.98997:526 193.99332:0 194.99668:0		375	402	359	254	117	327	305.524092356364	105.50387179134
978	6.714	193.1236	-1	-1	Unknown	[M-H]-	similar chromatogram in higher mz_738; similar chromatogram in higher mz_459; similar chromatogram in higher mz_862; similar chromatogram in higher mz_602; similar chromatogram in higher mz_1376; similar chromatogram in higher mz_2011; similar chromatogram in higher mz_2449; similar chromatogram in higher mz_2585; similar chromatogram in higher mz_2220; similar chromatogram in higher mz_2833	1	False	null	null	null	null	null	null	null	999	False	False	False	False		False	False	null	null	null	null	null	null	null	null	10.02	02_nist_plasma_neg_03_p1-a2_1_7298	193.1236:1551 194.12695:0 195.13031:0		4606	5096	4995	4839	4755	4510	4800.05883789063	224.102905360217
979	6.714	193.1236	0.7202	154.3202	Unknown	[M-H]-	similar chromatogram in higher mz_738; similar chromatogram in higher mz_459; similar chromatogram in higher mz_862; similar chromatogram in higher mz_602; similar chromatogram in higher mz_1376; similar chromatogram in higher mz_2011; similar chromatogram in higher mz_2449; similar chromatogram in higher mz_2585; similar chromatogram in higher mz_2220; similar chromatogram in higher mz_2833	1	False	null	null	null	null	null	null	null	999	False	False	False	False		False	False	null	null	null	null	null	null	null	null	10.02	02_nist_plasma_neg_03_p1-a2_1_7298	193.12361:159 194.12696:0 195.13032:0		161	170	143	117	125	154	145.03319422404	20.8386689187705
980	6.714	193.1236	0.8511	182.3654	Unknown	[M-H]-	similar chromatogram in higher mz_738; similar chromatogram in higher mz_459; similar chromatogram in higher mz_862; similar chromatogram in higher mz_602; similar chromatogram in higher mz_1376; similar chromatogram in higher mz_2011; similar chromatogram in higher mz_2449; similar chromatogram in higher mz_2585; similar chromatogram in higher mz_2220; similar chromatogram in higher mz_2833	1	False	null	null	null	null	null	null	null	999	False	False	False	False		False	False	null	null	null	null	null	null	null	null	10.02	02_nist_plasma_neg_03_p1-a2_1_7298	193.12143:183 194.12478:0 195.12814:0		184	78	61	112	127	79	106.77033106486	45.0608332911785
981	6.843	193.12361	-1	-1	Unknown	[M-H]-		1	True	null	null	null	null	null	null	null	999	False	False	False	False		False	False	null	null	null	null	null	null	null	null	18.82	02_nist_plasma_neg_02_p1-a2_1_7297	193.12361:3120 194.12696:0 195.13032:0		9959	12338	10496	9479	11891	12099	11043.7005208333	1219.28698230567
982	6.843	193.12361	0.6819	146.1167	Unknown	[M-H]-		1	True	null	null	null	null	null	null	null	999	False	False	False	False		False	False	null	null	null	null	null	null	null	null	18.82	02_nist_plasma_neg_02_p1-a2_1_7297	193.12361:915 194.12696:0 195.13032:0	163.11354:635 163.11555:88 163.11757:53 191.10445:52 191.10661:89 191.1088:291	802	933	834	802	980	1024	895.890930175781	96.1638831981137
983	7.406	193.16304	-1	-1	Unknown	[M-H]-	similar chromatogram in higher mz_540	0.833	False	null	null	null	null	null	null	null	999	False	False	False	False		False	False	null	null	null	null	null	null	null	null	9.33	02_nist_plasma_neg_03_p1-a2_1_7298	193.16304:668 194.16639:0 195.16975:0		1032	1261	2260	1257	1379	1320	1418.12758382161	429.115843886974
984	7.406	193.16304	0.7934	170.0069	Unknown	[M-H]-	similar chromatogram in higher mz_540	0.833	False	null	null	null	null	null	null	null	999	False	False	False	False		False	False	null	null	null	null	null	null	null	null	9.33	02_nist_plasma_neg_03_p1-a2_1_7298	193.16304:231 194.16639:0 195.16975:0		80	123	194	107	108	138	125.056042989095	38.726709796288
985	0.786	193.81657	-1	-1	Unknown	[M-H]-		0.833	True	null	null	null	null	null	null	null	999	False	False	False	False		False	False	null	null	null	null	null	null	null	null	17.31	02_nist_plasma_neg_03_p1-a2_1_7298	193.81657:1219 194.81992:0 195.82328:0		9324	4955	9344	3977	6951	8176	7121.08374023438	2258.74665468834
986	0.786	193.81657	0.5233	112.1112	Unknown	[M-H]-		0.833	True	null	null	null	null	null	null	null	999	False	False	False	False		False	False	null	null	null	null	null	null	null	null	17.31	02_nist_plasma_neg_03_p1-a2_1_7298	193.81659:1034 194.81994:0 195.8233:0	158.84488:151 158.84686:380 158.84886:219	945	779	932	900	747	805	851.200520833333	84.8417113230504
987	4.057	194.04712	-1	-1	Unknown	[M-H]-	similar chromatogram in higher mz_415	1	True	null	null	null	null	null	null	null	999	False	False	False	False		False	False	null	null	null	null	null	null	null	null	18.21	02_nist_plasma_neg_01_p1-a2_1_7296	194.04712:2264 195.05047:0 196.05383:0		10445	8597	9492	8990	8825	9700	9341.4921875	680.036600838342
988	4.057	194.04712	0.6261	134.1169	Unknown	[M-H]-	similar chromatogram in higher mz_415	1	True	null	null	null	null	null	null	null	999	False	False	False	False		False	False	null	null	null	null	null	null	null	null	18.21	02_nist_plasma_neg_01_p1-a2_1_7296	194.04712:1090 195.05047:0 196.05383:0	65.03979:95 74.02477:152 93.03118:93 93.03271:50 93.03423:2092 93.03575:1427 93.03727:116 93.03879:73 93.32338:40 146.0258:81 150.05409:81 150.05795:75	949	754	857	760	731	800	808.480153401693	81.6835500282364
989	6.738	194.08446	-1	-1	Unknown	[M-H]-		1	True	null	null	null	null	null	null	null	999	False	False	False	False		False	False	null	null	null	null	null	null	null	null	9.94	02_nist_plasma_neg_04_p1-a2_1_7299	194.08446:816 195.08781:0 196.09117:0		2582	2639	2301	2651	2974	2590	2622.8037109375	214.806759431832
990	6.738	194.08446	0.6569	140.7164	Unknown	[M-H]-		1	True	null	null	null	null	null	null	null	999	False	False	False	False		False	False	null	null	null	null	null	null	null	null	9.94	02_nist_plasma_neg_04_p1-a2_1_7299	194.08006:354 195.08341:0 196.08677:0	148.05228:102 194.08226:85	279	220	239	282	304	270	265.818827311198	30.6834846129784
991	6.277	194.98824	-1	-1	Unknown	[M-H]-	similar chromatogram in higher mz_1567	0.833	False	null	null	null	null	null	null	null	999	False	False	False	False		False	False	null	null	null	null	null	null	null	null	7.64	02_nist_plasma_neg_01_p1-a2_1_7296	194.98824:2668 195.99159:0 196.99495:0		11405	10258	9741	7516	7977	7740	9106.21435546875	1592.77313351717
992	6.277	194.98824	0.6652	142.4482	Unknown	[M-H]-	similar chromatogram in higher mz_1567	0.833	False	null	null	null	null	null	null	null	999	False	False	False	False		False	False	null	null	null	null	null	null	null	null	7.64	02_nist_plasma_neg_01_p1-a2_1_7296	194.98824:171 195.99159:0 196.99495:0		24	6	12	73	71	37	37.1762661933899	28.7655639749603
993	6.277	194.98824	0.7052	151.0228	Unknown	[M-H]-	similar chromatogram in higher mz_1567	0.833	False	null	null	null	null	null	null	null	999	False	False	False	False		False	False	null	null	null	null	null	null	null	null	7.64	02_nist_plasma_neg_01_p1-a2_1_7296	194.98824:1171 195.99159:0 196.99495:0		940	911	906	690	729	673	808.189270019531	123.354342704259
994	6.482	194.98827	-1	-1	Unknown	[M-H]-		1	False	null	null	null	null	null	null	null	999	False	False	False	False		False	False	null	null	null	null	null	null	null	null	7.67	02_nist_plasma_neg_05_p1-a2_1_7300	194.98827:2532 195.99162:0 196.99498:0		8489	9414	8710	7445	9339	9298	8782.47721354167	755.597681897978
995	6.482	194.98827	0.7369	157.8181	Unknown	[M-H]-		1	False	null	null	null	null	null	null	null	999	False	False	False	False		False	False	null	null	null	null	null	null	null	null	7.67	02_nist_plasma_neg_05_p1-a2_1_7300	194.98824:982 195.99159:0 196.99495:0		749	863	82	750	864	812	686.651980082194	300.753839524271
996	9.589	195.03447	-1	-1	Unknown	[M-H]-		1	True	null	null	null	null	null	null	null	999	False	False	False	False		False	False	null	null	null	null	null	null	null	null	7.33	02_nist_plasma_neg_01_p1-a2_1_7296	195.03447:3478 196.03782:0 197.04118:0		24560	26124	24772	25058	26647	21804	24827.2991536458	1688.68259403559
997	9.589	195.03447	0.64	137.0551	Unknown	[M-H]-		1	True	null	null	null	null	null	null	null	999	False	False	False	False		False	False	null	null	null	null	null	null	null	null	7.33	02_nist_plasma_neg_01_p1-a2_1_7296	195.03447:3820 196.03782:0 197.04118:0	79.95698:125 96.95862:198 96.96017:1666 96.96173:591	3291	3030	3541	3210	3426	3104	3267.11010742188	193.226717195544
998	10.096	195.03448	-1	-1	Unknown	[M-H]-		1	True	null	null	null	null	null	null	null	999	False	False	False	False		False	False	null	null	null	null	null	null	null	null	8.91	02_nist_plasma_neg_06_p1-a2_1_7301	195.03448:4148 196.03783:0 197.04119:0		34674	34810	33972	34596	29490	34862	33734.0289713542	2103.58414119148
999	10.096	195.03448	0.6398	137.0196	Unknown	[M-H]-		1	True	null	null	null	null	null	null	null	999	False	False	False	False		False	False	null	null	null	null	null	null	null	null	8.91	02_nist_plasma_neg_06_p1-a2_1_7301	195.03447:3315 196.03782:0 197.04118:0	79.95557:64 79.95698:63 79.95839:76 95.95216:111 96.95862:444 96.96017:1523 96.96173:870 96.96328:321	2698	2579	2589	2676	2697	2601	2640.1445719401	55.8786961187283
1000	3.034	195.0499	-1	-1	Unknown	[M-H]-		1	True	null	null	null	null	null	null	null	999	False	False	False	False		False	False	null	null	null	null	null	null	null	null	3.78	02_nist_plasma_neg_06_p1-a2_1_7301	195.0499:1710 196.05325:0 197.05661:0		5197	5798	6095	4788	5151	5792	5470.12353515625	498.726538004859
1001	3.034	195.0499	0.6284	134.5703	Unknown	[M-H]-		1	True	null	null	null	null	null	null	null	999	False	False	False	False		False	False	null	null	null	null	null	null	null	null	3.78	02_nist_plasma_neg_06_p1-a2_1_7301	195.05209:399 196.05544:0 197.0588:0	95.02625:95 110.03867:64 123.00704:80 135.91901:78 136.03851:106 137.02225:604 137.02409:116 137.02779:70 180.02367:89 180.02789:214 180.03:87 180.03212:90 195.0477:81	290	418	374	325	422	407	372.795435587565	54.182013889942
1002	4.027	195.06752	-1	-1	Unknown	[M-H]-		1	True	null	null	null	null	null	null	null	999	False	False	False	False		False	False	null	null	null	null	null	null	null	null	3.63	02_nist_plasma_neg_06_p1-a2_1_7301	195.06752:1649 196.07087:0 197.07423:0		5397	6477	5916	5458	5931	5629	5801.37361653646	399.336952368388
1003	4.027	195.06752	0.6794	145.4929	Unknown	[M-H]-		1	True	null	null	null	null	null	null	null	999	False	False	False	False		False	False	null	null	null	null	null	null	null	null	3.63	02_nist_plasma_neg_06_p1-a2_1_7301	195.06972:529 196.07307:0 197.07643:0	65.05505:33 92.02873:123 93.03423:142 121.02693:81 121.02866:57 121.0304:640 121.03213:94 134.03604:101 135.04549:68 136.04955:122 136.05322:257 136.05505:68 136.0569:166	289	506	469	469	480	497	451.699106852214	81.0232479133947
1004	5.966	195.10275	-1	-1	Unknown	[M-H]-		1	True	null	null	null	null	null	null	null	999	False	False	False	False		False	False	null	null	null	null	null	null	null	null	44.04	02_nist_plasma_neg_05_p1-a2_1_7300	195.10275:15458 196.1061:0 197.10946:0		49320	47896	46588	50376	51513	49773	49244.20703125	1765.66184274337
1005	5.966	195.10275	0.7417	158.8382	Unknown	[M-H]-		1	True	null	null	null	null	null	null	null	999	False	False	False	False		False	False	null	null	null	null	null	null	null	null	44.04	02_nist_plasma_neg_05_p1-a2_1_7300	195.10274:4571 196.10609:0 197.10945:0	123.08049:99	4979	4892	4690	5086	5300	5003	4991.59847005208	202.81247669935
1006	2.972	195.11154	-1	-1	Unknown	[M-H]-		0.5	False	null	null	null	null	null	null	null	999	False	False	False	False		False	False	null	null	null	null	null	null	null	null	7	02_nist_plasma_neg_03_p1-a2_1_7298	195.11154:442 196.11489:0 197.11825:0		1344	1001	1266	705	1488	985	1131.3010152181	286.58799291922
1007	2.972	195.11154	0.6831	146.2704	Unknown	[M-H]-		0.5	False	null	null	null	null	null	null	null	999	False	False	False	False		False	False	null	null	null	null	null	null	null	null	7	02_nist_plasma_neg_03_p1-a2_1_7298	195.11375:241 196.1171:0 197.12046:0		149	121	165	98	175	156	144.031768798828	28.9899207364013
1008	6.427	195.14017	-1	-1	Unknown	[M-H]-		1	False	null	null	null	null	null	null	null	999	False	False	False	False		False	False	null	null	null	null	null	null	null	null	20.26	02_nist_plasma_neg_04_p1-a2_1_7299	195.14017:1439 196.14352:0 197.14688:0		4429	4685	5402	4986	5079	5876	5076.13484700521	514.890010874925
1009	6.427	195.14017	0.7085	151.7235	Unknown	[M-H]-		1	False	null	null	null	null	null	null	null	999	False	False	False	False		False	False	null	null	null	null	null	null	null	null	20.26	02_nist_plasma_neg_04_p1-a2_1_7299	195.13799:436 196.14134:0 197.1447:0		279	84	249	383	395	300	281.882228851318	112.747714404231
1010	6.427	195.14017	0.7323	156.8199	Unknown	[M-H]-		1	False	null	null	null	null	null	null	null	999	False	False	False	False		False	False	null	null	null	null	null	null	null	null	20.26	02_nist_plasma_neg_04_p1-a2_1_7299	195.14018:236 196.14353:0 197.14689:0		93	126	78	129	54	92	95.4067789713542	28.4549156132401
1011	7.218	195.14018	-1	-1	Unknown	[M-H]-		0.833	False	null	null	null	null	null	null	null	999	False	False	False	False		False	False	null	null	null	null	null	null	null	null	15.28	02_nist_plasma_neg_06_p1-a2_1_7301	195.14018:1493 196.14353:0 197.14689:0		5005	6049	8603	5302	4117	6300	5895.88859049479	1538.14104585351
1012	7.218	195.14018	0.7132	152.7148	Unknown	[M-H]-		0.833	False	null	null	null	null	null	null	null	999	False	False	False	False		False	False	null	null	null	null	null	null	null	null	15.28	02_nist_plasma_neg_06_p1-a2_1_7301	195.13799:565 196.14134:0 197.1447:0		485	538	278	574	593	629	516.205408732096	126.531153393185
1013	7.218	195.14018	0.8204	175.6866	Unknown	[M-H]-		0.833	False	null	null	null	null	null	null	null	999	False	False	False	False		False	False	null	null	null	null	null	null	null	null	15.28	02_nist_plasma_neg_06_p1-a2_1_7301	195.14017:210 196.14352:0 197.14688:0		72	101	85	92	51	54	75.8849506378174	20.4738434948277
1014	7.107	195.14018	-1	-1	Unknown	[M-H]-		0.5	False	null	null	null	null	null	null	null	999	False	False	False	False		False	False	null	null	null	null	null	null	null	null	16.14	02_nist_plasma_neg_01_p1-a2_1_7296	195.14018:1022 196.14353:0 197.14689:0		3780	3127	2679	2988	3910	3716	3366.53544108073	502.084840684295
1015	7.107	195.14018	0.7169	153.5077	Unknown	[M-H]-		0.5	False	null	null	null	null	null	null	null	999	False	False	False	False		False	False	null	null	null	null	null	null	null	null	16.14	02_nist_plasma_neg_01_p1-a2_1_7296	195.14018:449 196.14353:0 197.14689:0		316	279	78	193	290	242	232.943766276042	86.9361554604582
1016	0.798	195.81029	-1	-1	Unknown	[M-H]-	similar chromatogram in higher mz_312; similar chromatogram in higher mz_324	1	True	null	null	null	null	null	null	null	999	False	False	False	False		False	False	null	null	null	null	null	null	null	null	415.65	02_nist_plasma_neg_01_p1-a2_1_7296	195.81029:17516 196.81364:0 197.817:0		131028	76501	129513	124741	89573	131128	113747.375	24256.1496003865
1017	0.798	195.81029	0.5255	112.5019	Unknown	[M-H]-	similar chromatogram in higher mz_312; similar chromatogram in higher mz_324	1	True	null	null	null	null	null	null	null	999	False	False	False	False		False	False	null	null	null	null	null	null	null	null	415.65	02_nist_plasma_neg_01_p1-a2_1_7296	195.81029:11952 196.81364:0 197.817:0	34.96987:53 36.96667:71 158.84488:203 158.84686:96 158.84886:59 158.85283:129 160.81815:90 160.84015:856 160.84215:8775 160.84415:1176 160.84615:319 160.92213:40 160.96014:31 170.13434:41	12989	11675	12976	12387	10331	13331	12281.5462239583	1119.69474311714
1018	1.124	195.81029	-1	-1	Unknown	[M-H]-	similar chromatogram in higher mz_313	1	True	null	null	null	null	null	null	null	999	False	False	False	False		False	False	null	null	null	null	null	null	null	null	67.06	02_nist_plasma_neg_05_p1-a2_1_7300	195.81029:4712 196.81364:0 197.817:0		22151	20343	19385	19185	19310	18110	19747.1692708333	1374.91526800343
1019	1.124	195.81029	0.5248	112.3595	Unknown	[M-H]-	similar chromatogram in higher mz_313	1	True	null	null	null	null	null	null	null	999	False	False	False	False		False	False	null	null	null	null	null	null	null	null	67.06	02_nist_plasma_neg_05_p1-a2_1_7300	195.81248:2711 196.81583:0 197.81919:0	158.84488:172 158.85481:52 160.84015:676 160.84215:2384 160.84415:1079 160.84615:85 162.83981:52 162.84183:46 195.80807:35	2395	2199	2064	1998	2112	1978	2124.3065999349	154.825998344404
1020	4.693	196.03979	-1	-1	Unknown	[M-H]-		0.667	False	null	null	null	null	null	null	null	999	False	False	False	False		False	False	null	null	null	null	null	null	null	null	5.26	02_nist_plasma_neg_05_p1-a2_1_7300	196.03979:692 197.04314:0 198.0465:0		1691	2511	2169	1984	2845	2129	2221.53887939453	405.452540483919
1021	4.693	196.03979	0.765	163.7743	Unknown	[M-H]-		0.667	False	null	null	null	null	null	null	null	999	False	False	False	False		False	False	null	null	null	null	null	null	null	null	5.26	02_nist_plasma_neg_05_p1-a2_1_7300	196.03979:224 197.04314:0 198.0465:0		54	70	112	101	139	37	85.5508975982666	38.630094728088
1022	0.779	197.03223	-1	-1	Unknown	[M-H]-	similar chromatogram in higher mz_580	1	True	null	null	null	null	null	null	null	999	False	False	False	False		False	False	null	null	null	null	null	null	null	null	18.2	02_nist_plasma_neg_06_p1-a2_1_7301	197.03223:14183 198.03558:0 199.03894:0		68401	70193	63797	64548	58768	68062	65628.1080729167	4148.16007155755
1023	0.779	197.03223	0.6158	131.7889	Unknown	[M-H]-	similar chromatogram in higher mz_580	1	True	null	null	null	null	null	null	null	999	False	False	False	False		False	False	null	null	null	null	null	null	null	null	18.2	02_nist_plasma_neg_06_p1-a2_1_7301	197.0322:1218 198.03555:0 199.03891:0	40.00595:69 41.99864:168 41.99966:298 42.00069:88 68.00098:251 97.0021:40 97.00521:86 111.00664:110 111.0083:94 121.99669:63 122.00018:131 122.00192:94 127.01546:53 139.00034:98 139.0022:147 139.00592:82 154.0276:63	1071	1039	814	839	890	901	925.812093098958	105.6680482726
1024	0.779	197.03223	0.7057	151.0305	Unknown	[M-H]-	similar chromatogram in higher mz_580	1	True	null	null	null	null	null	null	null	999	False	False	False	False		False	False	null	null	null	null	null	null	null	null	18.2	02_nist_plasma_neg_06_p1-a2_1_7301	197.0322:910 198.03555:0 199.03891:0		739	721	776	699	650	808	732.228881835938	56.021903457819
1025	0.779	197.03223	0.736	157.5032	Unknown	[M-H]-	similar chromatogram in higher mz_580	1	True	null	null	null	null	null	null	null	999	False	False	False	False		False	False	null	null	null	null	null	null	null	null	18.2	02_nist_plasma_neg_06_p1-a2_1_7301	197.0322:851 198.03555:0 199.03891:0	41.99864:94	687	823	804	951	645	731	773.357340494792	110.141167329516
1026	0.779	197.03223	0.7983	170.854	Unknown	[M-H]-	similar chromatogram in higher mz_580	1	True	null	null	null	null	null	null	null	999	False	False	False	False		False	False	null	null	null	null	null	null	null	null	18.2	02_nist_plasma_neg_06_p1-a2_1_7301	197.03223:612 198.03558:0 199.03894:0		441	236	358	339	245	549	361.301427205404	119.296687803347
1027	0.779	197.03223	0.8224	176.0038	Unknown	[M-H]-	similar chromatogram in higher mz_580	1	True	null	null	null	null	null	null	null	999	False	False	False	False		False	False	null	null	null	null	null	null	null	null	18.2	02_nist_plasma_neg_06_p1-a2_1_7301	197.0322:430 198.03555:0 199.03891:0		238	218	161	166	285	148	202.798708597819	53.7051397775115
1028	0.779	197.03223	0.8441	180.6564	Unknown	[M-H]-	similar chromatogram in higher mz_580	1	True	null	null	null	null	null	null	null	999	False	False	False	False		False	False	null	null	null	null	null	null	null	null	18.2	02_nist_plasma_neg_06_p1-a2_1_7301	197.0322:424 198.03555:0 199.03891:0		236	188	388	101	277	164	225.78040822347	99.9161768424703
1029	0.779	197.03223	0.8578	183.5804	Unknown	[M-H]-	similar chromatogram in higher mz_580	1	True	null	null	null	null	null	null	null	999	False	False	False	False		False	False	null	null	null	null	null	null	null	null	18.2	02_nist_plasma_neg_06_p1-a2_1_7301	197.0322:455 198.03555:0 199.03891:0		285	173	351	157	172	808	324.392283121745	249.26609717751
1030	0.779	197.03223	0.8728	186.7846	Unknown	[M-H]-	similar chromatogram in higher mz_580	1	True	null	null	null	null	null	null	null	999	False	False	False	False		False	False	null	null	null	null	null	null	null	null	18.2	02_nist_plasma_neg_06_p1-a2_1_7301	197.0322:580 198.03555:0 199.03891:0		346	444	296	575	390	95	357.790095011393	160.294219398095
1031	0.779	197.03223	0.8983	192.2391	Unknown	[M-H]-	similar chromatogram in higher mz_580	1	True	null	null	null	null	null	null	null	999	False	False	False	False		False	False	null	null	null	null	null	null	null	null	18.2	02_nist_plasma_neg_06_p1-a2_1_7301	197.0322:589 198.03555:0 199.03891:0		137	460	237	183	72	210	216.540690104167	132.536377521358
1032	10.099	197.0499	-1	-1	Unknown	[M-H]-		1	True	null	null	null	null	null	null	null	999	False	False	False	False		False	False	null	null	null	null	null	null	null	null	10.17	02_nist_plasma_neg_03_p1-a2_1_7298	197.0499:7558 198.05325:0 199.05661:0		53013	51425	54390	52483	53433	56592	53556.1080729167	1783.94668429241
1033	10.099	197.0499	0.64	136.967	Unknown	[M-H]-		1	True	null	null	null	null	null	null	null	999	False	False	False	False		False	False	null	null	null	null	null	null	null	null	10.17	02_nist_plasma_neg_03_p1-a2_1_7298	197.0499:4698 198.05325:0 199.05661:0	71.052:81 79.95557:73 79.95698:264 79.95839:74 81.95426:64 96.95862:688 96.96017:3865 96.96173:1705 97.18852:40 98.95593:115 98.9575:82 98.95906:61 98.9622:38	4269	4135	4244	4282	4145	4510	4264.28776041667	135.809559001465
1034	9.586	197.0499	-1	-1	Unknown	[M-H]-		1	True	null	null	null	null	null	null	null	999	False	False	False	False		False	False	null	null	null	null	null	null	null	null	4.48	02_nist_plasma_neg_04_p1-a2_1_7299	197.0499:4136 198.05325:0 199.05661:0		31048	29966	28443	30657	26008	27161	28880.46484375	2021.29519037293
1035	9.586	197.0499	0.64	136.967	Unknown	[M-H]-		1	True	null	null	null	null	null	null	null	999	False	False	False	False		False	False	null	null	null	null	null	null	null	null	4.48	02_nist_plasma_neg_04_p1-a2_1_7299	197.0499:5126 198.05325:0 199.05661:0	79.95698:60 81.95426:93 96.95862:455 96.96017:2076 96.96173:362 96.96328:234 96.96483:103 98.95436:167 98.95593:170 98.9575:143 98.96691:67 197.05211:49	4620	4296	3523	4074	3923	4192	4104.80069986979	369.430450823778
1036	3.635	197.13181	-1	-1	Unknown	[M-H]-		0.5	False	null	null	null	null	null	null	null	999	False	False	False	False		False	False	null	null	null	null	null	null	null	null	6.68	02_nist_plasma_neg_01_p1-a2_1_7296	197.13181:436 198.13516:0 199.13852:0		1464	757	1193	874	1397	1554	1206.42057291667	327.472687130419
1037	3.635	197.13181	0.7538	161.3153	Unknown	[M-H]-		0.5	False	null	null	null	null	null	null	null	999	False	False	False	False		False	False	null	null	null	null	null	null	null	null	6.68	02_nist_plasma_neg_01_p1-a2_1_7296	197.13181:199 198.13516:0 199.13852:0		129	81	20	71	98	100	83.1057313283284	36.7524933121921
1038	7.531	197.15393	-1	-1	Unknown	[M-H]-		1	True	null	null	null	null	null	null	null	999	False	False	False	False		False	False	null	null	null	null	null	null	null	null	21.25	02_nist_plasma_neg_04_p1-a2_1_7299	197.15393:17195 198.15728:0 199.16064:0		85349	83890	83946	86159	86060	82975	84730.0481770833	1310.94862790845
1039	7.531	197.15393	0.7146	152.9353	Unknown	[M-H]-		1	True	null	null	null	null	null	null	null	999	False	False	False	False		False	False	null	null	null	null	null	null	null	null	21.25	02_nist_plasma_neg_04_p1-a2_1_7299	197.15614:6560 198.15949:0 199.16285:0	59.0132:97 197.14729:58	7884	7677	7635	7577	7543	7384	7616.66251627604	165.199983196978
1040	7.655	197.15393	-1	-1	Unknown	[M-H]-		1	False	null	null	null	null	null	null	null	999	False	False	False	False		False	False	null	null	null	null	null	null	null	null	6.44	02_nist_plasma_neg_01_p1-a2_1_7296	197.15393:6008 198.15728:0 199.16064:0		21352	19782	18144	16273	18363	16097	18335.3743489583	2024.46875025086
1041	7.655	197.15393	0.714	152.7937	Unknown	[M-H]-		1	False	null	null	null	null	null	null	null	999	False	False	False	False		False	False	null	null	null	null	null	null	null	null	6.44	02_nist_plasma_neg_01_p1-a2_1_7296	197.15393:1900 198.15728:0 199.16064:0		2267	2728	2471	2319	2250	2123	2359.67309570313	212.743423505168
1042	7.655	197.15393	0.8265	176.8784	Unknown	[M-H]-		1	False	null	null	null	null	null	null	null	999	False	False	False	False		False	False	null	null	null	null	null	null	null	null	6.44	02_nist_plasma_neg_01_p1-a2_1_7296	197.15392:384 198.15727:0 199.16063:0		123	251	141	112	236	154	169.589089711507	58.988948429738
1043	0.795	197.80753	-1	-1	Unknown	[M-H]-		1	True	null	null	null	null	null	null	null	999	False	False	False	False		False	False	null	null	null	null	null	null	null	null	514.15	02_nist_plasma_neg_03_p1-a2_1_7298	197.80753:23582 198.81088:0 199.81424:0		165552	100135	166728	163186	112722	164502	145470.924479167	30525.277079104
1044	0.795	197.80753	0.526	112.5375	Unknown	[M-H]-		1	True	null	null	null	null	null	null	null	999	False	False	False	False		False	False	null	null	null	null	null	null	null	null	514.15	02_nist_plasma_neg_03_p1-a2_1_7298	197.80753:14958 198.81088:0 199.81424:0	34.97081:130 36.96667:211 160.84015:1022 160.84215:3533 160.84415:1618 160.84615:72 162.67288:40 162.82976:51 162.83578:44 162.83781:4025 162.83981:6985 162.84183:1616 162.84384:348 162.84787:65	16489	15204	16926	16009	13016	16547	15698.5076497396	1441.29366370957
1045	1.124	197.80753	-1	-1	Unknown	[M-H]-	similar chromatogram in higher mz_587	1	True	null	null	null	null	null	null	null	999	False	False	False	False		False	False	null	null	null	null	null	null	null	null	84.5	02_nist_plasma_neg_04_p1-a2_1_7299	197.80753:5751 198.81088:0 199.81424:0		27792	25526	23062	26330	24547	23378	25105.7649739583	1809.14082618218
1046	1.124	197.80753	0.5248	112.2885	Unknown	[M-H]-	similar chromatogram in higher mz_587	1	True	null	null	null	null	null	null	null	999	False	False	False	False		False	False	null	null	null	null	null	null	null	null	84.5	02_nist_plasma_neg_04_p1-a2_1_7299	197.80753:3366 198.81088:0 199.81424:0	34.96987:105 36.96667:79 160.83815:71 160.84015:617 160.84215:917 160.84415:356 160.84615:78 162.83781:1549 162.83981:2681 162.84183:761 162.84384:184 162.95854:30 164.8316:67 169.56313:87	2975	2706	2451	2752	2588	2494	2661.01420084635	192.797211416644
1047	0.859	198.92447	-1	-1	Unknown	[M-H]-		0.833	True	null	null	null	null	null	null	null	999	False	False	False	False		False	False	null	null	null	null	null	null	null	null	6.9	02_nist_plasma_neg_06_p1-a2_1_7301	198.92447:1449 199.92782:0 200.93118:0		9973	10848	7262	11078	12362	15965	11247.9037272135	2870.36388424738
1048	0.859	198.92447	0.5999	128.3055	Unknown	[M-H]-		0.833	True	null	null	null	null	null	null	null	999	False	False	False	False		False	False	null	null	null	null	null	null	null	null	6.9	02_nist_plasma_neg_06_p1-a2_1_7301	198.92445:477 199.9278:0 200.93116:0	89.0257:226 126.90354:259 126.90709:131	391	309	274	328	313	543	359.612965901693	97.8265895698044
1049	0.859	198.92447	0.6626	141.7222	Unknown	[M-H]-		0.833	True	null	null	null	null	null	null	null	999	False	False	False	False		False	False	null	null	null	null	null	null	null	null	6.9	02_nist_plasma_neg_06_p1-a2_1_7301	198.92447:260 199.92782:0 200.93118:0		123	63	192	124	110	200	135.223537445068	52.1462869457523
1050	0.859	198.92447	0.7221	154.4414	Unknown	[M-H]-		0.833	True	null	null	null	null	null	null	null	999	False	False	False	False		False	False	null	null	null	null	null	null	null	null	6.9	02_nist_plasma_neg_06_p1-a2_1_7301	198.9267:259 199.93005:0 200.93341:0		156	180	232	211	215	176	195.220087687174	28.7227404926522
1051	0.859	198.92447	0.7549	161.465	Unknown	[M-H]-		0.833	True	null	null	null	null	null	null	null	999	False	False	False	False		False	False	null	null	null	null	null	null	null	null	6.9	02_nist_plasma_neg_06_p1-a2_1_7301	198.92447:321 199.92782:0 200.93118:0		113	125	131	78	215	260	153.879589080811	68.7532054945236
1052	10.237	198.96671	-1	-1	Unknown	[M-H]-		1	False	null	null	null	null	null	null	null	999	False	False	False	False		False	False	null	null	null	null	null	null	null	null	5.78	02_nist_plasma_neg_06_p1-a2_1_7301	198.96671:1918 199.97006:0 200.97342:0		9627	8005	9072	7195	7943	8004	8307.583984375	880.763393590668
1053	10.237	198.96671	0.5859	125.3086	Unknown	[M-H]-		1	False	null	null	null	null	null	null	null	999	False	False	False	False		False	False	null	null	null	null	null	null	null	null	5.78	02_nist_plasma_neg_06_p1-a2_1_7301	198.96448:187 199.96783:0 200.97119:0		96	67	89	83	109	72	85.898016611735	15.3908534511537
1054	10.237	198.96671	0.6176	132.0992	Unknown	[M-H]-		1	False	null	null	null	null	null	null	null	999	False	False	False	False		False	False	null	null	null	null	null	null	null	null	5.78	02_nist_plasma_neg_06_p1-a2_1_7301	198.96448:256 199.96783:0 200.97119:0		119	92	157	133	135	90	121.142646789551	26.2708966269736
1055	10.237	198.96671	0.6794	145.3138	Unknown	[M-H]-		1	False	null	null	null	null	null	null	null	999	False	False	False	False		False	False	null	null	null	null	null	null	null	null	5.78	02_nist_plasma_neg_06_p1-a2_1_7301	198.96448:946 199.96783:0 200.97119:0		668	622	628	637	665	696	652.496805826823	28.2473764228467
1056	0.653	198.9756	-1	-1	Unknown	[M-H]-		1	False	null	null	null	null	null	null	null	999	False	False	False	False		False	False	null	null	null	null	null	null	null	null	39.43	02_nist_plasma_neg_02_p1-a2_1_7297	198.9756:9264 199.97895:0 200.98231:0		30124	28999	29292	27153	28655	28750	28828.8050130208	976.07257138541
1057	0.653	198.9756	0.714	152.7067	Unknown	[M-H]-		1	False	null	null	null	null	null	null	null	999	False	False	False	False		False	False	null	null	null	null	null	null	null	null	39.43	02_nist_plasma_neg_02_p1-a2_1_7297	198.9756:310 199.97895:0 200.98231:0		85	51	166	84	31	87	84.1276458104451	46.235818278409
1058	0.653	198.9756	0.7393	158.114	Unknown	[M-H]-		1	False	null	null	null	null	null	null	null	999	False	False	False	False		False	False	null	null	null	null	null	null	null	null	39.43	02_nist_plasma_neg_02_p1-a2_1_7297	198.97562:467 199.97897:0 200.98233:0		75	101	199	201	110	229	152.375406901042	64.6126339877375
1059	0.653	198.9756	0.7676	164.1738	Unknown	[M-H]-		1	False	null	null	null	null	null	null	null	999	False	False	False	False		False	False	null	null	null	null	null	null	null	null	39.43	02_nist_plasma_neg_02_p1-a2_1_7297	198.9756:453 199.97895:0 200.98231:0		110	290	154	43	105	196	149.877574920654	85.7739903264382
1060	0.653	198.9756	0.7785	166.5171	Unknown	[M-H]-		1	False	null	null	null	null	null	null	null	999	False	False	False	False		False	False	null	null	null	null	null	null	null	null	39.43	02_nist_plasma_neg_02_p1-a2_1_7297	198.9756:708 199.97895:0 200.98231:0		465	454	118	253	766	187	374.057252248128	238.173779142748
1061	0.653	198.9756	0.8176	174.8746	Unknown	[M-H]-		1	False	null	null	null	null	null	null	null	999	False	False	False	False		False	False	null	null	null	null	null	null	null	null	39.43	02_nist_plasma_neg_02_p1-a2_1_7297	198.9756:1130 199.97895:0 200.98231:0		1024	425	124	903	246	981	617.220614115397	399.422964017098
1062	0.653	198.9756	0.8474	181.2508	Unknown	[M-H]-		1	False	null	null	null	null	null	null	null	999	False	False	False	False		False	False	null	null	null	null	null	null	null	null	39.43	02_nist_plasma_neg_02_p1-a2_1_7297	198.9756:447 199.97895:0 200.98231:0		250	229	174	85	124	197	176.796329498291	62.8210517264579
1063	0.653	198.9756	0.8678	185.6155	Unknown	[M-H]-		1	False	null	null	null	null	null	null	null	999	False	False	False	False		False	False	null	null	null	null	null	null	null	null	39.43	02_nist_plasma_neg_02_p1-a2_1_7297	198.97562:365 199.97897:0 200.98233:0		129	162	124	41	198	71	120.921039581299	57.6625556828599
1064	0.653	198.9756	0.8923	190.8565	Unknown	[M-H]-		1	False	null	null	null	null	null	null	null	999	False	False	False	False		False	False	null	null	null	null	null	null	null	null	39.43	02_nist_plasma_neg_02_p1-a2_1_7297	198.9756:308 199.97895:0 200.98231:0		161	160	216	161	252	184	188.985417683919	37.7359442462739
1065	5.317	199.00674	-1	-1	Unknown	[M-H]-	similar chromatogram in higher mz_1030	1	True	null	null	null	null	null	null	null	999	False	False	False	False		False	False	null	null	null	null	null	null	null	null	39.95	02_nist_plasma_neg_06_p1-a2_1_7301	199.00674:10622 200.01009:0 201.01345:0		52284	51262	53561	54447	51978	53047	52763.025390625	1153.27820778549
1066	5.317	199.00674	0.64	136.8832	Unknown	[M-H]-	similar chromatogram in higher mz_1030	1	True	null	null	null	null	null	null	null	999	False	False	False	False		False	False	null	null	null	null	null	null	null	null	39.95	02_nist_plasma_neg_06_p1-a2_1_7301	199.00674:6554 200.01009:0 201.01345:0	79.95557:47 79.95698:165 79.95839:474 79.9598:69 91.05428:91 91.05729:74 93.03423:225 94.60254:33 98.95437:33 119.04569:85 119.04741:259 119.04913:3052 119.05085:9540 119.05257:685 119.34347:35 119.67266:30 119.77962:40 120.27708:34	4860	4760	4937	4837	4815	4794	4833.7373046875	61.237662491249
1067	10.1	199.04233	-1	-1	Unknown	[M-H]-		0.5	False	null	null	null	null	null	null	null	999	False	False	False	False		False	False	null	null	null	null	null	null	null	null	2.39	02_nist_plasma_neg_06_p1-a2_1_7301	199.04233:654 200.04568:0 201.04904:0		3298	2846	2676	2292	3227	3130	2911.58577473958	384.842962851164
1068	10.1	199.04233	0.6398	136.8462	Unknown	[M-H]-		0.5	False	null	null	null	null	null	null	null	999	False	False	False	False		False	False	null	null	null	null	null	null	null	null	2.39	02_nist_plasma_neg_06_p1-a2_1_7301	199.04454:448 200.04789:0 201.05125:0		309	247	228	128	236	210	226.51685333252	58.9530361777279
1069	2.835	199.06013	-1	-1	Unknown	[M-H]-		1	False	null	null	null	null	null	null	null	999	False	False	False	False		False	False	null	null	null	null	null	null	null	null	6.51	02_nist_plasma_neg_06_p1-a2_1_7301	199.06013:1792 200.06348:0 201.06684:0		10658	13533	14130	13638	14561	15437	13659.4112955729	1626.09492612321
1070	2.835	199.06013	0.7599	162.5245	Unknown	[M-H]-		1	False	null	null	null	null	null	null	null	999	False	False	False	False		False	False	null	null	null	null	null	null	null	null	6.51	02_nist_plasma_neg_06_p1-a2_1_7301	199.06013:373 200.06348:0 201.06684:0		140	63	359	359	217	395	255.545286814372	136.441290044462
1071	2.835	199.06013	0.858	183.4991	Unknown	[M-H]-		1	False	null	null	null	null	null	null	null	999	False	False	False	False		False	False	null	null	null	null	null	null	null	null	6.51	02_nist_plasma_neg_06_p1-a2_1_7301	199.05566:349 200.05901:0 201.06237:0		208	96	196	178	198	261	189.533714294434	53.632898464831
1072	5.945	199.0757	-1	-1	Unknown	[M-H]-		1	True	null	null	null	null	null	null	null	999	False	False	False	False		False	False	null	null	null	null	null	null	null	null	9.08	02_nist_plasma_neg_05_p1-a2_1_7300	199.0757:2689 200.07905:0 201.08241:0		8244	7340	8574	8114	9484	8001	8292.95149739583	710.874899568792
1073	5.945	199.0757	0.6642	142.0661	Unknown	[M-H]-		1	True	null	null	null	null	null	null	null	999	False	False	False	False		False	False	null	null	null	null	null	null	null	null	9.08	02_nist_plasma_neg_05_p1-a2_1_7300	199.07791:287 200.08126:0 201.08462:0		293	154	118	153	128	173	169.896044413249	63.5613159332731
1074	5.945	199.0757	0.6926	148.1397	Unknown	[M-H]-		1	True	null	null	null	null	null	null	null	999	False	False	False	False		False	False	null	null	null	null	null	null	null	null	9.08	02_nist_plasma_neg_05_p1-a2_1_7300	199.07793:599 200.08128:0 201.08464:0	142.04105:54 142.04292:238 142.0448:282 156.0555:77 156.05943:81 156.0614:44 183.04428:48 184.05247:49	529	485	572	579	646	616	571.215037027995	58.2453361286639
1075	6.28	199.17134	-1	-1	Unknown	[M-H]-		0.5	False	null	null	null	null	null	null	null	999	False	False	False	False		False	False	null	null	null	null	null	null	null	null	7.14	02_nist_plasma_neg_03_p1-a2_1_7298	199.17134:812 200.17469:0 201.17805:0		2239	2196	2789	2802	2523	2378	2488.01916503906	264.335244329521
1076	6.28	199.17134	0.728	155.7019	Unknown	[M-H]-		0.5	False	null	null	null	null	null	null	null	999	False	False	False	False		False	False	null	null	null	null	null	null	null	null	7.14	02_nist_plasma_neg_03_p1-a2_1_7298	199.17134:304 200.17469:0 201.17805:0		182	177	209	259	104	137	177.94175084432	54.0414127611987
1077	7.893	199.17136	-1	-1	Unknown	[M-H]-	similar chromatogram in higher mz_2928	1	True	null	null	null	null	null	null	null	999	False	False	False	False		False	False	null	null	null	null	null	null	null	null	629.78	02_nist_plasma_neg_04_p1-a2_1_7299	199.17136:133512 200.17471:0 201.17807:0		455481	448531	459993	446536	454055	455918	453418.598958333	5007.69615006869
1078	7.893	199.17136	0.727	155.4898	Unknown	[M-H]-	similar chromatogram in higher mz_2928	1	True	null	null	null	null	null	null	null	999	False	False	False	False		False	False	null	null	null	null	null	null	null	null	629.78	02_nist_plasma_neg_04_p1-a2_1_7299	199.17136:30963 200.17471:0 201.17807:0	181.15927:72 181.16351:38 199.16467:81 199.16911:205 199.17136:227 199.17357:88 199.1758:71	39820	39459	40251	39967	40058	40539	40015.6783854167	369.305288585426
1079	1.124	199.80376	-1	-1	Unknown	[M-H]-		1	True	null	null	null	null	null	null	null	999	False	False	False	False		False	False	null	null	null	null	null	null	null	null	75.12	02_nist_plasma_neg_04_p1-a2_1_7299	199.80376:3002 200.80711:0 201.81047:0		13700	12173	11830	12604	11630	12158	12348.9423828125	740.660940490423
1080	1.124	199.80376	0.5258	112.4322	Unknown	[M-H]-		1	True	null	null	null	null	null	null	null	999	False	False	False	False		False	False	null	null	null	null	null	null	null	null	75.12	02_nist_plasma_neg_04_p1-a2_1_7299	199.806:1478 200.80935:0 201.81271:0	162.83379:82 162.83781:371 162.83981:690 162.84183:226 162.84384:79 164.8316:97 164.83362:180 164.83565:512 164.83768:218 164.83971:450 164.84373:88 165.83508:66	1453	1339	1270	1336	1249	1333	1329.98282877604	71.4491698067631
1081	0.798	199.80598	-1	-1	Unknown	[M-H]-		1	True	null	null	null	null	null	null	null	999	False	False	False	False		False	False	null	null	null	null	null	null	null	null	388	02_nist_plasma_neg_03_p1-a2_1_7298	199.80598:11708 200.80933:0 201.81269:0		85570	55115	84847	83848	57207	86398	75497.5403645833	15016.1101377708
1082	0.798	199.80598	0.5268	112.6454	Unknown	[M-H]-		1	True	null	null	null	null	null	null	null	999	False	False	False	False		False	False	null	null	null	null	null	null	null	null	388	02_nist_plasma_neg_03_p1-a2_1_7298	199.806:7635 200.80935:0 201.81271:0	34.97081:79 125.87375:64 162.83379:64 162.83578:55 162.83781:1409 162.83981:1982 162.84183:493 163.2505:37 163.3734:31 163.47821:33 164.8316:51 164.83565:1100 164.83768:661 164.83971:589	8577	7788	8564	8241	6930	8641	8123.48567708333	666.004601483849
1083	6.435	200.01108	-1	-1	Unknown	[M-H]-	similar chromatogram in higher mz_1783	1	True	null	null	null	null	null	null	null	999	False	False	False	False		False	False	null	null	null	null	null	null	null	null	9.71	02_nist_plasma_neg_06_p1-a2_1_7301	200.01108:1576 201.01443:0 202.01779:0		4365	4602	5550	5055	5232	5192	4999.35888671875	437.890391348212
1084	6.435	200.01108	0.6378	136.3802	Unknown	[M-H]-	similar chromatogram in higher mz_1783	1	True	null	null	null	null	null	null	null	999	False	False	False	False		False	False	null	null	null	null	null	null	null	null	9.71	02_nist_plasma_neg_06_p1-a2_1_7301	200.01106:651 201.01441:0 202.01777:0	78.008:103 91.99092:83 107.01663:111 170.04797:70	461	506	571	526	593	601	542.880015055339	54.798846521957
1085	1.478	200.05566	-1	-1	Unknown	[M-H]-		1	True	null	null	null	null	null	null	null	999	False	False	False	False		False	False	null	null	null	null	null	null	null	null	7.03	02_nist_plasma_neg_04_p1-a2_1_7299	200.05566:1259 201.05901:0 202.06237:0		5237	5203	5710	5988	5367	4921	5404.18888346354	384.118440403767
1086	1.478	200.05566	0.7059	150.9237	Unknown	[M-H]-		1	True	null	null	null	null	null	null	null	999	False	False	False	False		False	False	null	null	null	null	null	null	null	null	7.03	02_nist_plasma_neg_04_p1-a2_1_7299	200.05568:582 201.05903:0 202.06239:0	44.99808:95	522	520	506	545	559	551	533.474146525065	20.7703347744318
1087	1.34	200.05566	-1	-1	Unknown	[M-H]-		0.833	False	null	null	null	null	null	null	null	999	False	False	False	False		False	False	null	null	null	null	null	null	null	null	6.48	02_nist_plasma_neg_03_p1-a2_1_7298	200.05566:800 201.05901:0 202.06237:0		1736	2646	2826	2018	2807	2665	2449.4687906901	458.032283287172
1088	1.34	200.05566	0.7064	151.0298	Unknown	[M-H]-		0.833	False	null	null	null	null	null	null	null	999	False	False	False	False		False	False	null	null	null	null	null	null	null	null	6.48	02_nist_plasma_neg_03_p1-a2_1_7298	200.05344:284 201.05679:0 202.06015:0		238	301	145	221	235	151	215.087275187174	58.8551037003738
1089	5.417	200.12926	-1	-1	Unknown	[M-H]-		0.667	False	null	null	null	null	null	null	null	999	False	False	False	False		False	False	null	null	null	null	null	null	null	null	11.4	02_nist_plasma_neg_03_p1-a2_1_7298	200.12926:611 201.13261:0 202.13597:0		1899	1586	2314	2208	1359	1562	1821.35707600911	383.493546048946
1090	5.417	200.12926	0.7108	151.9808	Unknown	[M-H]-		0.667	False	null	null	null	null	null	null	null	999	False	False	False	False		False	False	null	null	null	null	null	null	null	null	11.4	02_nist_plasma_neg_03_p1-a2_1_7298	200.12927:208 201.13262:0 202.13598:0		119	77	161	63	39	125	97.2334391276042	45.353250897993
1091	10.115	200.85925	-1	-1	Unknown	[M-H]-		1	True	null	null	null	null	null	null	null	999	False	False	False	False		False	False	null	null	null	null	null	null	null	null	4.52	02_nist_plasma_neg_01_p1-a2_1_7296	200.85925:923 201.8626:0 202.86596:0		2424	2579	2515	2101	2414	2300	2388.75610351563	170.18749112484
1092	10.115	200.85925	0.5504	117.654	Unknown	[M-H]-		1	True	null	null	null	null	null	null	null	999	False	False	False	False		False	False	null	null	null	null	null	null	null	null	4.52	02_nist_plasma_neg_01_p1-a2_1_7296	200.85925:303 201.8626:0 202.86596:0	99.92439:343 99.92596:789 99.92754:73 99.92912:132	238	210	253	184	244	234	227.314046223958	25.4290601622672
1093	0.635	200.9442	-1	-1	Unknown	[M-H]-		1	True	null	null	null	null	null	null	null	999	False	False	False	False		False	False	null	null	null	null	null	null	null	null	14.04	02_nist_plasma_neg_06_p1-a2_1_7301	200.9442:5374 201.94755:0 202.95091:0		15500	12388	13818	12565	14555	14453	13879.8022460938	1213.99316371186
[truncated: 7,794 more rows]
