# Supplementary material for: A mass spectrum-oriented computational method for ion mobility-resolved untargeted metabolomics
Source: Nat Commun. 2023 Mar 31;14:1813. doi: 10.1038/s41467-023-37539-0 (PMC10066191; doi:10.1038/s41467-023-37539-0)
Supplement: Supplementary file 5 — Supplementary Data 2 [file 41467_2023_37539_MOESM5_ESM.zip › 05_mouse_liver_pos.txt]

																																				Class	1	1	1	1	1	1	NA	NA
																																				File type	Sample	Sample	Sample	Sample	Sample	Sample	NA	NA
																																				Injection order	1	2	3	4	5	6	NA	NA
																																				Batch ID	1	1	1	1	1	1	Average	Stdev
Alignment ID	Average Rt(min)	Average Mz	Average mobility	Average CCS	Metabolite name	Adduct type	Post curation result	Fill %	MS/MS assigned	Reference RT	Reference CCS	Reference m/z	Formula	Ontology	INCHIKEY	SMILES	Annotation tag (VS1.0)	RT matched	CCS matched	m/z matched	MS/MS matched	Comment	Manually modified for quantification	Manually modified for annotation	Isotope tracking parent ID	Isotope tracking weight number	Total score	RT similarity	CCS similarity	Dot product	Reverse dot product	Fragment presence %	S/N average	Spectrum reference file name	MS1 isotopic spectrum	MS/MS spectrum	liver_pos_1_p1-a1_1_4257	liver_pos_2_p1-a1_1_4258	liver_pos_3_p1-a1_1_4259	liver_pos_4_p1-a1_1_4260	liver_pos_5_p1-a1_1_4261	liver_pos_6_p1-a1_1_4262	1	1
0	5.981	62.98111	-1	-1	Unknown	[M+H]+	similar chromatogram in higher mz_1351; similar chromatogram in higher mz_223; similar chromatogram in higher mz_105; similar chromatogram in higher mz_1816; similar chromatogram in higher mz_3551; similar chromatogram in higher mz_917; similar chromatogram in higher mz_747; similar chromatogram in higher mz_4304; similar chromatogram in higher mz_4540; similar chromatogram in higher mz_2987; sim…	0.667	False	null	null	null	null	null	null	null	999	False	False	False	False		False	False	null	null	null	null	null	null	null	null	19.38	liver_pos_6_p1-a1_1_4262	62.98111:993 63.98446:0 64.98782:0		3011	2415	4096	2385	3043	3546	3082.61938476563	660.187245537957
1	5.981	62.98111	0.7111	171.155	Unknown	[M+H]+	similar chromatogram in higher mz_1351; similar chromatogram in higher mz_223; similar chromatogram in higher mz_105; similar chromatogram in higher mz_1816; similar chromatogram in higher mz_3551; similar chromatogram in higher mz_917; similar chromatogram in higher mz_747; similar chromatogram in higher mz_4304; similar chromatogram in higher mz_4540; similar chromatogram in higher mz_2987; sim…	0.667	False	null	null	null	null	null	null	null	999	False	False	False	False		False	False	null	null	null	null	null	null	null	null	19.38	liver_pos_6_p1-a1_1_4262	62.98111:354 63.98446:0 64.98782:0		102	120	235	119	85	109	128.221139272054	53.7528382103533
2	5.981	62.98111	0.72	173.3048	Unknown	[M+H]+	similar chromatogram in higher mz_1351; similar chromatogram in higher mz_223; similar chromatogram in higher mz_105; similar chromatogram in higher mz_1816; similar chromatogram in higher mz_3551; similar chromatogram in higher mz_917; similar chromatogram in higher mz_747; similar chromatogram in higher mz_4304; similar chromatogram in higher mz_4540; similar chromatogram in higher mz_2987; sim…	0.667	False	null	null	null	null	null	null	null	999	False	False	False	False		False	False	null	null	null	null	null	null	null	null	19.38	liver_pos_6_p1-a1_1_4262	62.98238:459 63.98573:0 64.98909:0		111	77	257	100	111	83	123.109547932943	67.0986396599975
3	2.7	67.0294	-1	-1	Unknown	[M+H]+	similar chromatogram in higher mz_49; similar chromatogram in higher mz_50; similar chromatogram in higher mz_1346; similar chromatogram in higher mz_2696	0.667	False	null	null	null	null	null	null	null	999	False	False	False	False		False	False	null	null	null	null	null	null	null	null	9.2	liver_pos_5_p1-a1_1_4261	67.0294:1113 68.03275:0 69.03611:0		1540	4045	6787	4493	6781	3481	4521.34248860677	2021.85897549306
4	2.7	67.0294	0.5335	127.2079	Unknown	[M+H]+	similar chromatogram in higher mz_49; similar chromatogram in higher mz_50; similar chromatogram in higher mz_1346; similar chromatogram in higher mz_2696	0.667	False	null	null	null	null	null	null	null	999	False	False	False	False		False	False	null	null	null	null	null	null	null	null	9.2	liver_pos_5_p1-a1_1_4261	67.0294:190 68.03275:0 69.03611:0		138	468	195	43	83	75	166.90161895752	157.054233116489
5	2.7	67.0294	0.5841	139.2876	Unknown	[M+H]+	similar chromatogram in higher mz_49; similar chromatogram in higher mz_50; similar chromatogram in higher mz_1346; similar chromatogram in higher mz_2696	0.667	False	null	null	null	null	null	null	null	999	False	False	False	False		False	False	null	null	null	null	null	null	null	null	9.2	liver_pos_5_p1-a1_1_4261	67.0294:949 68.03275:0 69.03611:0		4863	3430	272	129	575	77	1557.64321899414	2063.24772553561
6	4.208	69.0327	-1	-1	Unknown	[M+H]+		0.5	False	null	null	null	null	null	null	null	999	False	False	False	False		False	False	null	null	null	null	null	null	null	null	4.8	liver_pos_1_p1-a1_1_4257	69.0327:722 70.03605:0 71.03941:0		3013	2226	3025	1993	2825	1847	2488.00990804036	529.412174641267
7	4.208	69.0327	0.5493	130.4151	Unknown	[M+H]+		0.5	False	null	null	null	null	null	null	null	999	False	False	False	False		False	False	null	null	null	null	null	null	null	null	4.8	liver_pos_1_p1-a1_1_4257	69.0327:453 70.03605:0 71.03941:0		137	62	154	124	28	144	108.354071935018	50.9287048961024
8	2.606	70.02824	-1	-1	Unknown	[M+H]+		0.667	False	null	null	null	null	null	null	null	999	False	False	False	False		False	False	null	null	null	null	null	null	null	null	3.72	liver_pos_1_p1-a1_1_4257	70.02824:1252 71.03159:0 72.03495:0		4884	1051	3337	3255	3434	3793	3292.25356038411	1251.24805915986
9	2.606	70.02824	0.5295	125.4604	Unknown	[M+H]+		0.667	False	null	null	null	null	null	null	null	999	False	False	False	False		False	False	null	null	null	null	null	null	null	null	3.72	liver_pos_1_p1-a1_1_4257	70.02824:372 71.03159:0 72.03495:0		209	55	120	247	244	183	176.432156880697	75.7474297625043
10	5.113	70.06517	-1	-1	Unknown	[M+H]+		1	False	null	null	null	null	null	null	null	999	False	False	False	False		False	False	null	null	null	null	null	null	null	null	5.15	liver_pos_4_p1-a1_1_4260	70.06517:1819 71.06852:0 72.07188:0		7764	8320	9484	9720	9699	6260	8541.43123372396	1376.54946101293
11	5.113	70.06517	0.6978	165.3174	Unknown	[M+H]+		1	False	null	null	null	null	null	null	null	999	False	False	False	False		False	False	null	null	null	null	null	null	null	null	5.15	liver_pos_4_p1-a1_1_4260	70.0652:875 71.06855:0 72.07191:0		652	518	466	627	546	501	551.643885294596	73.1509792642512
12	8.067	71.0734	-1	-1	Unknown	[M+H]+		0.667	True	null	null	null	null	null	null	null	999	False	False	False	False		False	False	null	null	null	null	null	null	null	null	16.87	liver_pos_5_p1-a1_1_4261	71.0734:3559 72.07675:0 73.08011:0		3215	17618	10155	10989	14121	8019	10686.1231689453	4963.11041231982
13	8.067	71.0734	0.6134	145.0322	Unknown	[M+H]+		0.667	True	null	null	null	null	null	null	null	999	False	False	False	False		False	False	null	null	null	null	null	null	null	null	16.87	liver_pos_5_p1-a1_1_4261	71.07211:524 72.07546:0 73.07882:0		85	154	950	60	54	60	226.958923339844	356.264133794053
14	8.067	71.0734	0.632	149.4348	Unknown	[M+H]+		0.667	True	null	null	null	null	null	null	null	999	False	False	False	False		False	False	null	null	null	null	null	null	null	null	16.87	liver_pos_5_p1-a1_1_4261	71.07211:2435 72.07546:0 73.07882:0		567	1788	204	975	665	398	766.279932657878	563.900469532338
15	8.067	71.0734	0.6488	153.4057	Unknown	[M+H]+		0.667	True	null	null	null	null	null	null	null	999	False	False	False	False		False	False	null	null	null	null	null	null	null	null	16.87	liver_pos_5_p1-a1_1_4261	71.07074:1971 72.07409:0 73.07745:0	19.08398:59 25.35789:59 28.00307:59 35.00972:59 35.94629:59 42.60516:59 50.14957:59 56.24258:59 57.36587:59 58.52199:59	20973	422	2257	769	596	1429	4407.79681905111	8143.3397505926
16	4.333	72.04334	-1	-1	Unknown	[M+H]+	similar chromatogram in higher mz_1076; similar chromatogram in higher mz_2505; similar chromatogram in higher mz_1241; similar chromatogram in higher mz_3239; similar chromatogram in higher mz_43; similar chromatogram in higher mz_742; similar chromatogram in higher mz_2047; similar chromatogram in higher mz_2845; similar chromatogram in higher mz_3221; similar chromatogram in higher mz_3427; si…	0.667	False	null	null	null	null	null	null	null	999	False	False	False	False		False	False	null	null	null	null	null	null	null	null	4.94	liver_pos_4_p1-a1_1_4260	72.04334:975 73.04669:0 74.05005:0		1526	3236	2203	4081	2257	2771	2678.8661702474	896.419279469313
17	4.333	72.04334	0.7026	165.7991	Unknown	[M+H]+	similar chromatogram in higher mz_1076; similar chromatogram in higher mz_2505; similar chromatogram in higher mz_1241; similar chromatogram in higher mz_3239; similar chromatogram in higher mz_43; similar chromatogram in higher mz_742; similar chromatogram in higher mz_2047; similar chromatogram in higher mz_2845; similar chromatogram in higher mz_3221; similar chromatogram in higher mz_3427; si…	0.667	False	null	null	null	null	null	null	null	999	False	False	False	False		False	False	null	null	null	null	null	null	null	null	4.94	liver_pos_4_p1-a1_1_4260	72.04471:314 73.04806:0 74.05142:0		691	297	1254	169	116	133	443.473569234212	451.299559570541
18	4.817	72.08082	-1	-1	Unknown	[M+H]+		0.833	False	null	null	null	null	null	null	null	999	False	False	False	False		False	False	null	null	null	null	null	null	null	null	5.63	liver_pos_6_p1-a1_1_4262	72.08082:1390 73.08417:0 74.08753:0		3079	4053	5294	3756	2725	4558	3911.09773763021	945.975099334885
19	4.817	72.08082	0.9938	234.5211	Unknown	[M+H]+		0.833	False	null	null	null	null	null	null	null	999	False	False	False	False		False	False	null	null	null	null	null	null	null	null	5.63	liver_pos_6_p1-a1_1_4262	72.08216:168 73.08551:0 74.08887:0		81	69	43	12	55	38	49.7797935803731	24.6303946873371
20	0.596	74.09659	-1	-1	Unknown	[M+H]+		0.5	False	null	null	null	null	null	null	null	999	False	False	False	False		False	False	null	null	null	null	null	null	null	null	8.04	liver_pos_3_p1-a1_1_4259	74.09659:1451 75.09994:0 76.1033:0		2887	2631	5577	3713	5103	7769	4613.34806315104	1941.63906779977
21	0.596	74.09659	1.0415	244.8261	Unknown	[M+H]+		0.5	False	null	null	null	null	null	null	null	999	False	False	False	False		False	False	null	null	null	null	null	null	null	null	8.04	liver_pos_3_p1-a1_1_4259	74.09659:600 75.09994:0 76.1033:0		3.95241241455078	63	284	79	125	40	98.4168402353923	99.8589569850821
22	2.851	76.03827	-1	-1	Unknown	[M+H]+		0.667	False	null	null	null	null	null	null	null	999	False	False	False	False		False	False	null	null	null	null	null	null	null	null	6.06	liver_pos_6_p1-a1_1_4262	76.03827:1294 77.04162:0 78.04498:0		1381	2421	3011	1298	889	4707	2284.62955729167	1424.77480377077
23	2.851	76.03827	0.6718	157.371	Unknown	[M+H]+		0.667	False	null	null	null	null	null	null	null	999	False	False	False	False		False	False	null	null	null	null	null	null	null	null	6.06	liver_pos_6_p1-a1_1_4262	76.03967:525 77.04302:0 78.04638:0		55	114	209	76	53	100	100.998647054036	58.084195834432
24	2.851	76.03827	0.6804	159.3803	Unknown	[M+H]+		0.667	False	null	null	null	null	null	null	null	999	False	False	False	False		False	False	null	null	null	null	null	null	null	null	6.06	liver_pos_6_p1-a1_1_4262	76.03827:328 77.04162:0 78.04498:0		45	81	205	61	53	93	89.8172562917074	59.3763982689701
25	2.851	76.03827	0.6972	163.3277	Unknown	[M+H]+		0.667	False	null	null	null	null	null	null	null	999	False	False	False	False		False	False	null	null	null	null	null	null	null	null	6.06	liver_pos_6_p1-a1_1_4262	76.03556:327 77.03891:0 78.04227:0		39	95	39	10	24	105	51.913792292277	38.9033553205872
26	7.958	76.03831	-1	-1	Unknown	[M+H]+	similar chromatogram in higher mz_4494; similar chromatogram in higher mz_1718; similar chromatogram in higher mz_1725; similar chromatogram in higher mz_230; similar chromatogram in higher mz_1417; similar chromatogram in higher mz_2219; similar chromatogram in higher mz_3433; similar chromatogram in higher mz_1636; similar chromatogram in higher mz_1359; similar chromatogram in higher mz_1086; …	1	False	null	null	null	null	null	null	null	999	False	False	False	False		False	False	null	null	null	null	null	null	null	null	40.38	liver_pos_1_p1-a1_1_4257	76.03831:6259 77.04166:0 78.04502:0		22056	15602	14629	18256	19718	19669	18321.7609049479	2783.76686470986
27	7.958	76.03831	0.7183	168.2716	Unknown	[M+H]+	similar chromatogram in higher mz_4494; similar chromatogram in higher mz_1718; similar chromatogram in higher mz_1725; similar chromatogram in higher mz_230; similar chromatogram in higher mz_1417; similar chromatogram in higher mz_2219; similar chromatogram in higher mz_3433; similar chromatogram in higher mz_1636; similar chromatogram in higher mz_1359; similar chromatogram in higher mz_1086; …	1	False	null	null	null	null	null	null	null	999	False	False	False	False		False	False	null	null	null	null	null	null	null	null	40.38	liver_pos_1_p1-a1_1_4257	76.03828:2334 77.04163:0 78.04499:0		1048	1605	1412	2045	1939	280	1388.12393188477	651.946505628424
28	7.958	76.03831	0.7252	169.889	Unknown	[M+H]+	similar chromatogram in higher mz_4494; similar chromatogram in higher mz_1718; similar chromatogram in higher mz_1725; similar chromatogram in higher mz_230; similar chromatogram in higher mz_1417; similar chromatogram in higher mz_2219; similar chromatogram in higher mz_3433; similar chromatogram in higher mz_1636; similar chromatogram in higher mz_1359; similar chromatogram in higher mz_1086; …	1	False	null	null	null	null	null	null	null	999	False	False	False	False		False	False	null	null	null	null	null	null	null	null	40.38	liver_pos_1_p1-a1_1_4257	76.03964:2622 77.04299:0 78.04635:0		1340	78	1846	1226	2189	1850	1421.41217422485	748.904370869479
29	4.1	77.03728	-1	-1	Unknown	[M+H]+		1	False	null	null	null	null	null	null	null	999	False	False	False	False		False	False	null	null	null	null	null	null	null	null	11.89	liver_pos_2_p1-a1_1_4258	77.03728:2469 78.04063:0 79.04399:0		12830	13890	12260	11052	7286	10266	11263.9135742188	2332.70345062531
30	4.1	77.03728	0.4895	114.4606	Unknown	[M+H]+		1	False	null	null	null	null	null	null	null	999	False	False	False	False		False	False	null	null	null	null	null	null	null	null	11.89	liver_pos_2_p1-a1_1_4258	77.03862:407 78.04197:0 79.04533:0		160	83	94	79	14	353	130.387320995331	118.382270931598
31	4.1	77.03728	0.5006	117.0587	Unknown	[M+H]+		1	False	null	null	null	null	null	null	null	999	False	False	False	False		False	False	null	null	null	null	null	null	null	null	11.89	liver_pos_2_p1-a1_1_4258	77.03728:575 78.04063:0 79.04399:0		59	307	186	274	327	138	215.334435780843	105.364355241066
32	4.1	77.03728	0.5378	125.7634	Unknown	[M+H]+		1	False	null	null	null	null	null	null	null	999	False	False	False	False		False	False	null	null	null	null	null	null	null	null	11.89	liver_pos_2_p1-a1_1_4258	77.03866:433 78.04201:0 79.04537:0		209	556	152	235	110	59	220.222834904989	176.660759447382
33	4.1	77.03728	0.5496	128.508	Unknown	[M+H]+		1	False	null	null	null	null	null	null	null	999	False	False	False	False		False	False	null	null	null	null	null	null	null	null	11.89	liver_pos_2_p1-a1_1_4258	77.03728:470 78.04063:0 79.04399:0		188	421	402	427	130	191	293.121218363444	137.236243176761
34	4.1	77.03728	0.5784	135.2493	Unknown	[M+H]+		1	False	null	null	null	null	null	null	null	999	False	False	False	False		False	False	null	null	null	null	null	null	null	null	11.89	liver_pos_2_p1-a1_1_4258	77.03864:942 78.04199:0 79.04535:0		269	184	694	454	540	629	461.611040751139	201.118433948173
35	0.727	77.03862	-1	-1	Unknown	[M+H]+		0.667	False	null	null	null	null	null	null	null	999	False	False	False	False		False	False	null	null	null	null	null	null	null	null	8.32	liver_pos_6_p1-a1_1_4262	77.03862:1387 78.04197:0 79.04533:0		3197	6786	4774	3430	4432	6851	4911.53698730469	1591.14557133632
36	0.727	77.03862	0.5034	117.7201	Unknown	[M+H]+		0.667	False	null	null	null	null	null	null	null	999	False	False	False	False		False	False	null	null	null	null	null	null	null	null	8.32	liver_pos_6_p1-a1_1_4262	77.03862:352 78.04197:0 79.04533:0		73	99	20	90	65	149	82.7220497131348	42.7006468732083
37	0.727	77.03862	0.5468	127.8747	Unknown	[M+H]+		0.667	False	null	null	null	null	null	null	null	999	False	False	False	False		False	False	null	null	null	null	null	null	null	null	8.32	liver_pos_6_p1-a1_1_4262	77.04005:368 78.0434:0 79.04676:0		521	166	304	87	153	117	224.77374013265	163.366464902359
38	0.727	77.03862	0.5743	134.2981	Unknown	[M+H]+		0.667	False	null	null	null	null	null	null	null	999	False	False	False	False		False	False	null	null	null	null	null	null	null	null	8.32	liver_pos_6_p1-a1_1_4262	77.03863:289 78.04198:0 79.04534:0		2057	102	1766	125	121	117	714.750546773275	931.413220086852
39	0.727	77.03862	0.6	140.312	Unknown	[M+H]+		0.667	False	null	null	null	null	null	null	null	999	False	False	False	False		False	False	null	null	null	null	null	null	null	null	8.32	liver_pos_6_p1-a1_1_4262	77.03862:309 78.04197:0 79.04533:0		286	104	41	70	59	80	106.661490122477	90.3690100360708
40	4.847	77.03866	-1	-1	Unknown	[M+H]+		0.5	False	null	null	null	null	null	null	null	999	False	False	False	False		False	False	null	null	null	null	null	null	null	null	4.75	liver_pos_2_p1-a1_1_4258	77.03866:994 78.04201:0 79.04537:0		2657	4044	2822	4051	3458	4141	3528.91129557292	659.781568231384
41	4.847	77.03866	0.5562	130.0518	Unknown	[M+H]+		0.5	False	null	null	null	null	null	null	null	999	False	False	False	False		False	False	null	null	null	null	null	null	null	null	4.75	liver_pos_2_p1-a1_1_4258	77.03863:279 78.04198:0 79.04534:0		94	90	102	112	223	201	137.105368296305	58.9396058904164
42	0.802	78.03301	-1	-1	Unknown	[M+H]+	similar chromatogram in higher mz_687; similar chromatogram in higher mz_67	1	True	null	null	null	null	null	null	null	999	False	False	False	False		False	False	null	null	null	null	null	null	null	null	76.42	liver_pos_2_p1-a1_1_4258	78.03301:19654 79.03636:0 80.03972:0		67446	74659	54892	65014	60529	61113	63942.205078125	6779.92916559931
43	0.802	78.03301	0.4765	111.2444	Unknown	[M+H]+	similar chromatogram in higher mz_687; similar chromatogram in higher mz_67	1	True	null	null	null	null	null	null	null	999	False	False	False	False		False	False	null	null	null	null	null	null	null	null	76.42	liver_pos_2_p1-a1_1_4258	78.03301:720 79.03636:0 80.03972:0	51.02343:152	276	416	419	446	340	231	354.681828816732	87.386797836783
44	0.802	78.03301	0.5049	117.8582	Unknown	[M+H]+	similar chromatogram in higher mz_687; similar chromatogram in higher mz_67	1	True	null	null	null	null	null	null	null	999	False	False	False	False		False	False	null	null	null	null	null	null	null	null	76.42	liver_pos_2_p1-a1_1_4258	78.03301:789 79.03636:0 80.03972:0	51.0223:167	290	1231	549	416	2524	391	900.172058105469	864.190820897474
45	0.802	78.03301	0.5259	122.7633	Unknown	[M+H]+	similar chromatogram in higher mz_687; similar chromatogram in higher mz_67	1	True	null	null	null	null	null	null	null	999	False	False	False	False		False	False	null	null	null	null	null	null	null	null	76.42	liver_pos_2_p1-a1_1_4258	78.03297:1393 79.03632:0 80.03968:0		368	334	416	2907	1096	521	940.295043945313	1004.08014877203
46	0.802	78.03301	0.5412	126.3504	Unknown	[M+H]+	similar chromatogram in higher mz_687; similar chromatogram in higher mz_67	1	True	null	null	null	null	null	null	null	999	False	False	False	False		False	False	null	null	null	null	null	null	null	null	76.42	liver_pos_2_p1-a1_1_4258	78.03298:1964 79.03633:0 80.03969:0		739	777	353	1276	424	390	659.932510375977	352.861988711516
47	0.802	78.03301	0.5674	132.4556	Unknown	[M+H]+	similar chromatogram in higher mz_687; similar chromatogram in higher mz_67	1	True	null	null	null	null	null	null	null	999	False	False	False	False		False	False	null	null	null	null	null	null	null	null	76.42	liver_pos_2_p1-a1_1_4258	78.03301:5971 79.03636:0 80.03972:0	51.02343:322 52.01849:770 53.26347:154	5123	1815	1051	3151	2559	3547	2874.10170491536	1423.46465254662
48	0.58	78.03301	-1	-1	Unknown	[M+H]+	similar chromatogram in higher mz_2962; similar chromatogram in higher mz_1650; similar chromatogram in higher mz_108; similar chromatogram in higher mz_197; similar chromatogram in higher mz_367; similar chromatogram in higher mz_449; similar chromatogram in higher mz_508; similar chromatogram in higher mz_775; similar chromatogram in higher mz_780; similar chromatogram in higher mz_1472; simila…	0.833	True	null	null	null	null	null	null	null	999	False	False	False	False		False	False	null	null	null	null	null	null	null	null	23.75	liver_pos_2_p1-a1_1_4258	78.03301:6208 79.03636:0 80.03972:0		10832	20112	17095	14683	16166	19998	16480.9594726563	3497.73289179578
49	0.58	78.03301	0.5338	124.6209	Unknown	[M+H]+	similar chromatogram in higher mz_2962; similar chromatogram in higher mz_1650; similar chromatogram in higher mz_108; similar chromatogram in higher mz_197; similar chromatogram in higher mz_367; similar chromatogram in higher mz_449; similar chromatogram in higher mz_508; similar chromatogram in higher mz_775; similar chromatogram in higher mz_780; similar chromatogram in higher mz_1472; simila…	0.833	True	null	null	null	null	null	null	null	999	False	False	False	False		False	False	null	null	null	null	null	null	null	null	23.75	liver_pos_2_p1-a1_1_4258	78.03297:486 79.03632:0 80.03968:0		130	20	19	91	221	73	92.2856566111247	75.9535149359874
50	0.58	78.03301	0.5564	129.8894	Unknown	[M+H]+	similar chromatogram in higher mz_2962; similar chromatogram in higher mz_1650; similar chromatogram in higher mz_108; similar chromatogram in higher mz_197; similar chromatogram in higher mz_367; similar chromatogram in higher mz_449; similar chromatogram in higher mz_508; similar chromatogram in higher mz_775; similar chromatogram in higher mz_780; similar chromatogram in higher mz_1472; simila…	0.833	True	null	null	null	null	null	null	null	999	False	False	False	False		False	False	null	null	null	null	null	null	null	null	23.75	liver_pos_2_p1-a1_1_4258	78.0344:414 79.03775:0 80.04111:0	32.92615:77 46.55202:77 55.2898:77 63.67395:77 72.82592:77	177	219	123	193	311	418	240.106683095296	106.785382843864
51	0.58	78.03301	0.5952	138.954	Unknown	[M+H]+	similar chromatogram in higher mz_2962; similar chromatogram in higher mz_1650; similar chromatogram in higher mz_108; similar chromatogram in higher mz_197; similar chromatogram in higher mz_367; similar chromatogram in higher mz_449; similar chromatogram in higher mz_508; similar chromatogram in higher mz_775; similar chromatogram in higher mz_780; similar chromatogram in higher mz_1472; simila…	0.833	True	null	null	null	null	null	null	null	999	False	False	False	False		False	False	null	null	null	null	null	null	null	null	23.75	liver_pos_2_p1-a1_1_4258	78.03301:1982 79.03636:0 80.03972:0		27	1089	192	64	738	428	422.840925852458	419.807518231251
52	0.58	78.03301	0.641	149.6253	Unknown	[M+H]+	similar chromatogram in higher mz_2962; similar chromatogram in higher mz_1650; similar chromatogram in higher mz_108; similar chromatogram in higher mz_197; similar chromatogram in higher mz_367; similar chromatogram in higher mz_449; similar chromatogram in higher mz_508; similar chromatogram in higher mz_775; similar chromatogram in higher mz_780; similar chromatogram in higher mz_1472; simila…	0.833	True	null	null	null	null	null	null	null	999	False	False	False	False		False	False	null	null	null	null	null	null	null	null	23.75	liver_pos_2_p1-a1_1_4258	78.03297:713 79.03632:0 80.03968:0		8586	210	191	302	178	296	1627.26377614339	3409.60229990085
53	5.98	78.95521	-1	-1	Unknown	[M+H]+	similar chromatogram in higher mz_4363; similar chromatogram in higher mz_3279; similar chromatogram in higher mz_1530; similar chromatogram in higher mz_1556; similar chromatogram in higher mz_2610; similar chromatogram in higher mz_3837; similar chromatogram in higher mz_3507; similar chromatogram in higher mz_3494; similar chromatogram in higher mz_2454; similar chromatogram in higher mz_2836	0.667	False	null	null	null	null	null	null	null	999	False	False	False	False		False	False	null	null	null	null	null	null	null	null	8.36	liver_pos_3_p1-a1_1_4259	78.95521:1085 79.95856:0 80.96192:0		1971	2829	4145	4415	2425	3985	3294.81125895182	1017.84970171575
54	5.98	78.95521	0.7225	168.4026	Unknown	[M+H]+	similar chromatogram in higher mz_4363; similar chromatogram in higher mz_3279; similar chromatogram in higher mz_1530; similar chromatogram in higher mz_1556; similar chromatogram in higher mz_2610; similar chromatogram in higher mz_3837; similar chromatogram in higher mz_3507; similar chromatogram in higher mz_3494; similar chromatogram in higher mz_2454; similar chromatogram in higher mz_2836	0.667	False	null	null	null	null	null	null	null	999	False	False	False	False		False	False	null	null	null	null	null	null	null	null	8.36	liver_pos_3_p1-a1_1_4259	78.95521:364 79.95856:0 80.96192:0		31	32	197	222	75	174	121.845954259237	85.856215052836
55	1.041	80.04926	-1	-1	Unknown	[M+H]+		1	True	null	null	null	null	null	null	null	999	False	False	False	False		False	False	null	null	null	null	null	null	null	null	20.39	liver_pos_6_p1-a1_1_4262	80.04926:8231 81.05261:0 82.05597:0		89472	52101	76162	71920	72690	80508	73808.759765625	12424.0775520871
56	1.041	80.04926	0.4716	109.7309	Unknown	[M+H]+		1	True	null	null	null	null	null	null	null	999	False	False	False	False		False	False	null	null	null	null	null	null	null	null	20.39	liver_pos_6_p1-a1_1_4262	80.0493:1637 81.05265:0 82.05601:0	53.0381:211 80.04789:45 80.0493:550	1624	1338	1380	1915	1610	2035	1650.44401041667	279.387578539761
57	1.041	80.04926	0.5651	131.4697	Unknown	[M+H]+		1	True	null	null	null	null	null	null	null	999	False	False	False	False		False	False	null	null	null	null	null	null	null	null	20.39	liver_pos_6_p1-a1_1_4262	80.0493:4900 81.05265:0 82.05601:0	53.0381:178 80.0493:311 80.05212:92	5700	5396	5719	5702	4893	5972	5563.60530598958	375.975542665351
58	0.802	80.0493	-1	-1	Unknown	[M+H]+		1	True	null	null	null	null	null	null	null	999	False	False	False	False		False	False	null	null	null	null	null	null	null	null	180.13	liver_pos_1_p1-a1_1_4257	80.0493:66695 81.05265:0 82.05601:0		250993	226783	230967	237560	226034	199648	228664.203125	16943.2690697377
59	0.802	80.0493	0.472	109.8156	Unknown	[M+H]+		1	True	null	null	null	null	null	null	null	999	False	False	False	False		False	False	null	null	null	null	null	null	null	null	180.13	liver_pos_1_p1-a1_1_4257	80.0493:4617 81.05265:0 82.05601:0	19.24141:31 41.97954:31 52.28387:31 53.03925:1570 62.35687:31 80.04648:536	4082	4033	3471	5329	4895	3141	4158.47143554688	829.623952645797
60	0.802	80.0493	0.5351	124.5001	Unknown	[M+H]+		1	True	null	null	null	null	null	null	null	999	False	False	False	False		False	False	null	null	null	null	null	null	null	null	180.13	liver_pos_1_p1-a1_1_4257	80.0493:2998 81.05265:0 82.05601:0	80.0493:409	1027	2646	1417	1693	626	2079	1581.38064575195	726.652348561896
61	0.802	80.0493	0.5634	131.0923	Unknown	[M+H]+		1	True	null	null	null	null	null	null	null	999	False	False	False	False		False	False	null	null	null	null	null	null	null	null	180.13	liver_pos_1_p1-a1_1_4257	80.0493:16754 81.05265:0 82.05601:0	16.379:66 21.68018:66 27.19773:66 27.23393:66 47.41687:66 51.0223:74 53.96212:66 63.21416:66 80.04789:4067 80.0493:1235	18745	15867	15316	17015	15365	16338	16441.1365559896	1296.27556779407
62	5.877	81.04437	-1	-1	Unknown	[M+H]+	similar chromatogram in higher mz_1785; similar chromatogram in higher mz_4532	0.833	False	null	null	null	null	null	null	null	999	False	False	False	False		False	False	null	null	null	null	null	null	null	null	7.01	liver_pos_1_p1-a1_1_4257	81.04437:2288 82.04772:0 83.05108:0		19372	7785	13882	11735	14486	7798	12509.6143391927	4427.19053571961
63	5.877	81.04437	0.5487	127.448	Unknown	[M+H]+	similar chromatogram in higher mz_1785; similar chromatogram in higher mz_4532	0.833	False	null	null	null	null	null	null	null	999	False	False	False	False		False	False	null	null	null	null	null	null	null	null	7.01	liver_pos_1_p1-a1_1_4257	81.04437:1370 82.04772:0 83.05108:0		1022	776	168	822	691	480	659.947639465332	298.722129369717
64	5.877	81.04437	0.588	136.587	Unknown	[M+H]+	similar chromatogram in higher mz_1785; similar chromatogram in higher mz_4532	0.833	False	null	null	null	null	null	null	null	999	False	False	False	False		False	False	null	null	null	null	null	null	null	null	7.01	liver_pos_1_p1-a1_1_4257	81.04576:390 82.04911:0 83.05247:0		94	131	70	158	159	18	105.196699778239	55.2065565037418
65	5.877	81.04437	0.7683	178.4807	Unknown	[M+H]+	similar chromatogram in higher mz_1785; similar chromatogram in higher mz_4532	0.833	False	null	null	null	null	null	null	null	999	False	False	False	False		False	False	null	null	null	null	null	null	null	null	7.01	liver_pos_1_p1-a1_1_4257	81.04579:552 82.04914:0 83.0525:0		107	338	99	116	33	3779	745.191233317057	1490.07369171677
66	5.877	81.04437	0.7771	180.5262	Unknown	[M+H]+	similar chromatogram in higher mz_1785; similar chromatogram in higher mz_4532	0.833	False	null	null	null	null	null	null	null	999	False	False	False	False		False	False	null	null	null	null	null	null	null	null	7.01	liver_pos_1_p1-a1_1_4257	81.04437:684 82.04772:0 83.05108:0		521	359	409	146	363	3796	932.206883748372	1408.02314297215
67	0.518	81.06993	-1	-1	Unknown	[M+H]+		1	False	null	null	null	null	null	null	null	999	False	False	False	False		False	False	null	null	null	null	null	null	null	null	12.78	liver_pos_2_p1-a1_1_4258	81.06993:5108 82.07328:0 83.07664:0		11628	26380	11494	12077	15018	18752	15891.49609375	5848.47072026116
68	0.518	81.06993	0.7352	170.7657	Unknown	[M+H]+		1	False	null	null	null	null	null	null	null	999	False	False	False	False		False	False	null	null	null	null	null	null	null	null	12.78	liver_pos_2_p1-a1_1_4258	81.06993:675 82.07328:0 83.07664:0		449	400	1191	696	222	612	594.957392374674	335.780293506029
69	0.518	81.06993	0.7406	172.0387	Unknown	[M+H]+		1	False	null	null	null	null	null	null	null	999	False	False	False	False		False	False	null	null	null	null	null	null	null	null	12.78	liver_pos_2_p1-a1_1_4258	81.0699:859 82.07325:0 83.07661:0		305	915	1191	545	265	279	583.287999471029	387.979045222085
70	0.518	81.06993	0.7493	174.0491	Unknown	[M+H]+		1	False	null	null	null	null	null	null	null	999	False	False	False	False		False	False	null	null	null	null	null	null	null	null	12.78	liver_pos_2_p1-a1_1_4258	81.06993:970 82.07328:0 83.07664:0		239	647	686	205	214	227	369.911778767904	230.657691233946
71	0.518	81.06993	0.7787	180.8783	Unknown	[M+H]+		1	False	null	null	null	null	null	null	null	999	False	False	False	False		False	False	null	null	null	null	null	null	null	null	12.78	liver_pos_2_p1-a1_1_4258	81.06993:380 82.07328:0 83.07664:0		97	101	96	27	85	183	98.0753186543783	50.0208874877859
72	0.518	81.06993	0.968	224.8569	Unknown	[M+H]+		1	False	null	null	null	null	null	null	null	999	False	False	False	False		False	False	null	null	null	null	null	null	null	null	12.78	liver_pos_2_p1-a1_1_4258	81.06993:614 82.07328:0 83.07664:0		166	86	179	133	244	128	155.873383839925	54.0438958836041
73	2.726	82.03983	-1	-1	Unknown	[M+H]+	similar chromatogram in higher mz_1346	1	True	null	null	null	null	null	null	null	999	False	False	False	False		False	False	null	null	null	null	null	null	null	null	10.82	liver_pos_6_p1-a1_1_4262	82.03983:2816 83.04318:0 84.04654:0		7325	18912	14678	8088	12040	17885	13154.703531901	4873.10248915507
74	2.726	82.03983	0.5398	125.1975	Unknown	[M+H]+	similar chromatogram in higher mz_1346	1	True	null	null	null	null	null	null	null	999	False	False	False	False		False	False	null	null	null	null	null	null	null	null	10.82	liver_pos_6_p1-a1_1_4262	82.03986:378 83.04321:0 84.04657:0		120	775	155	86	217	91	240.714597066243	266.273480765153
75	2.726	82.03983	0.5636	130.7212	Unknown	[M+H]+	similar chromatogram in higher mz_1346	1	True	null	null	null	null	null	null	null	999	False	False	False	False		False	False	null	null	null	null	null	null	null	null	10.82	liver_pos_6_p1-a1_1_4262	82.03983:731 83.04318:0 84.04654:0		271	176	156	206	290	327	237.578203837077	68.3688166066542
76	2.726	82.03983	0.5809	134.7293	Unknown	[M+H]+	similar chromatogram in higher mz_1346	1	True	null	null	null	null	null	null	null	999	False	False	False	False		False	False	null	null	null	null	null	null	null	null	10.82	liver_pos_6_p1-a1_1_4262	82.03986:1055 83.04321:0 84.04657:0	20.36993:32	567	1162	1150	667	1220	417	863.904403686523	353.439088902429
77	2.726	82.03983	0.5911	137.1052	Unknown	[M+H]+	similar chromatogram in higher mz_1346	1	True	null	null	null	null	null	null	null	999	False	False	False	False		False	False	null	null	null	null	null	null	null	null	10.82	liver_pos_6_p1-a1_1_4262	82.03983:1417 83.04318:0 84.04654:0		461	482	65	497	354	849	451.445528666178	252.914054921308
78	3.887	83.04864	-1	-1	Unknown	[M+H]+		0.667	False	null	null	null	null	null	null	null	999	False	False	False	False		False	False	null	null	null	null	null	null	null	null	4.41	liver_pos_1_p1-a1_1_4257	83.04864:1746 84.05199:0 85.05535:0		7550	3109	6092	3178	5562	6200	5281.78523763021	1781.60227484153
79	3.887	83.04864	0.6175	142.9999	Unknown	[M+H]+		0.667	False	null	null	null	null	null	null	null	999	False	False	False	False		False	False	null	null	null	null	null	null	null	null	4.41	liver_pos_1_p1-a1_1_4257	83.0486:775 84.05195:0 85.05531:0		814	1336	765	2230	750	750	1107.5942179362	595.18264639711
80	0.572	83.08458	-1	-1	Unknown	[M+H]+		0.667	False	null	null	null	null	null	null	null	999	False	False	False	False		False	False	null	null	null	null	null	null	null	null	7.71	liver_pos_1_p1-a1_1_4257	83.08458:2825 84.08793:0 85.09129:0		12843	10482	12041	13936	8418	8233	10992.1904296875	2353.48942193903
81	0.572	83.08458	0.6989	161.8462	Unknown	[M+H]+		0.667	False	null	null	null	null	null	null	null	999	False	False	False	False		False	False	null	null	null	null	null	null	null	null	7.71	liver_pos_1_p1-a1_1_4257	83.08458:609 84.08793:0 85.09129:0		295	84	192	49	82	60	126.91423924764	96.801103514143
82	0.572	83.08458	0.7447	172.4431	Unknown	[M+H]+		0.667	False	null	null	null	null	null	null	null	999	False	False	False	False		False	False	null	null	null	null	null	null	null	null	7.71	liver_pos_1_p1-a1_1_4257	83.08458:488 84.08793:0 85.09129:0		117	24	217	15	129	143	107.256428082784	76.559096452904
83	0.572	83.08458	0.8268	191.4586	Unknown	[M+H]+		0.667	False	null	null	null	null	null	null	null	999	False	False	False	False		False	False	null	null	null	null	null	null	null	null	7.71	liver_pos_1_p1-a1_1_4257	83.08458:379 84.08793:0 85.09129:0		42	169	106	33	29	67	74.3964338302612	54.7049627711076
84	6.367	84.04474	-1	-1	Unknown	[M+H]+		1	True	null	null	null	null	null	null	null	999	False	False	False	False		False	False	null	null	null	null	null	null	null	null	22.44	liver_pos_4_p1-a1_1_4260	84.04474:10584 85.04809:0 86.05145:0		48813	24905	42771	52576	46903	44610	43429.7916666667	9692.15329338972
85	6.367	84.04474	0.4882	112.8784	Unknown	[M+H]+		1	True	null	null	null	null	null	null	null	999	False	False	False	False		False	False	null	null	null	null	null	null	null	null	22.44	liver_pos_4_p1-a1_1_4260	84.04474:466 85.04809:0 86.05145:0		61	56	137	209	70	38	95.1631641387939	65.5230549569469
86	6.367	84.04474	0.5472	126.5288	Unknown	[M+H]+		1	True	null	null	null	null	null	null	null	999	False	False	False	False		False	False	null	null	null	null	null	null	null	null	22.44	liver_pos_4_p1-a1_1_4260	84.04474:490 85.04809:0 86.05145:0		106	60	138	209	150	580	207.055612564087	189.140271312517
87	6.367	84.04474	0.568	131.3479	Unknown	[M+H]+		1	True	null	null	null	null	null	null	null	999	False	False	False	False		False	False	null	null	null	null	null	null	null	null	22.44	liver_pos_4_p1-a1_1_4260	84.04333:523 85.04668:0 86.05004:0		147	69	124	101	975	37	242.14387957255	361.125715719299
88	6.367	84.04474	0.5872	135.7746	Unknown	[M+H]+		1	True	null	null	null	null	null	null	null	999	False	False	False	False		False	False	null	null	null	null	null	null	null	null	22.44	liver_pos_4_p1-a1_1_4260	84.04333:2355 85.04668:0 86.05004:0	18.09938:99 22.24188:99 22.72347:99 41.03862:1615 45.46514:99 59.46203:99 60.14504:99	1654	386	669	838	538	607	782.04997253418	452.587764350399
89	6.367	84.04474	0.603	139.4284	Unknown	[M+H]+		1	True	null	null	null	null	null	null	null	999	False	False	False	False		False	False	null	null	null	null	null	null	null	null	22.44	liver_pos_4_p1-a1_1_4260	84.04328:2092 85.04663:0 86.04999:0	16.1272:43 21.73895:43 22.0815:43 23.45705:43 39.864:43 49.4495:43 55.64803:43 57.8099:43 73.03735:43 73.59238:43	1763	1052	1476	543	1230	872	1156.00249226888	434.478903739065
90	6.367	84.04474	0.6317	146.0552	Unknown	[M+H]+		1	True	null	null	null	null	null	null	null	999	False	False	False	False		False	False	null	null	null	null	null	null	null	null	22.44	liver_pos_4_p1-a1_1_4260	84.04473:1093 85.04808:0 86.05144:0		349	257	293	261	211	372	290.457600911458	60.3977327981339
91	6.367	84.04474	1.0086	233.216	Unknown	[M+H]+		1	True	null	null	null	null	null	null	null	999	False	False	False	False		False	False	null	null	null	null	null	null	null	null	22.44	liver_pos_4_p1-a1_1_4260	84.04328:1335 85.04663:0 86.04999:0		75	514	2713	3940	546	3128	1819.33313624064	1635.42928131212
92	6.367	84.04474	1.0225	236.4264	Unknown	[M+H]+		1	True	null	null	null	null	null	null	null	999	False	False	False	False		False	False	null	null	null	null	null	null	null	null	22.44	liver_pos_4_p1-a1_1_4260	84.04333:1722 85.04668:0 86.05004:0		831	1126	273	602	705	537	678.872431437174	287.812797718807
93	7.961	84.04475	-1	-1	Unknown	[M+H]+	similar chromatogram in higher mz_3943; similar chromatogram in higher mz_2494; similar chromatogram in higher mz_1340	1	True	null	null	null	null	null	null	null	999	False	False	False	False		False	False	null	null	null	null	null	null	null	null	26.83	liver_pos_3_p1-a1_1_4259	84.04475:11998 85.0481:0 86.05146:0		32300	37770	40883	34963	36909	36594	36569.7835286458	2862.77542213688
94	7.961	84.04475	0.7214	166.7961	Unknown	[M+H]+	similar chromatogram in higher mz_3943; similar chromatogram in higher mz_2494; similar chromatogram in higher mz_1340	1	True	null	null	null	null	null	null	null	999	False	False	False	False		False	False	null	null	null	null	null	null	null	null	26.83	liver_pos_3_p1-a1_1_4259	84.04473:4318 85.04808:0 86.05144:0	24.14646:34 32.85649:34 46.59505:34 51.91046:34 67.12627:34	3271	4206	3750	3798	3958	4031	3835.66788736979	321.879358805269
95	6.304	85.02789	-1	-1	Unknown	[M+H]+		1	True	null	null	null	null	null	null	null	999	False	False	False	False		False	False	null	null	null	null	null	null	null	null	46.71	liver_pos_5_p1-a1_1_4261	85.02789:17689 86.03124:0 87.0346:0		47100	63348	59925	98704	88881	83420	73563.0201822917	19770.9199968669
96	6.304	85.02789	0.7916	182.7666	Unknown	[M+H]+		1	True	null	null	null	null	null	null	null	999	False	False	False	False		False	False	null	null	null	null	null	null	null	null	46.71	liver_pos_5_p1-a1_1_4261	85.02789:4664 86.03124:0 87.0346:0		916	16526	20907	2931	3426	2373	7846.59458414714	8574.37009968057
97	6.304	85.02789	0.8028	185.3617	Unknown	[M+H]+		1	True	null	null	null	null	null	null	null	999	False	False	False	False		False	False	null	null	null	null	null	null	null	null	46.71	liver_pos_5_p1-a1_1_4261	85.0294:3817 86.03275:0 87.03611:0		2734	3970	3842	1025	1005	2440	2502.56978352865	1298.75877228084
98	6.304	85.02789	0.8834	203.9605	Unknown	[M+H]+		1	True	null	null	null	null	null	null	null	999	False	False	False	False		False	False	null	null	null	null	null	null	null	null	46.71	liver_pos_5_p1-a1_1_4261	85.02791:11216 86.03126:0 87.03462:0	29.69716:81 33.26002:81 34.27546:81 43.08521:81 54.79132:81 67.90513:81 80.47882:81	6153	8796	3274	13494	2777	1448	5990.15069580078	4528.58153159606
99	5.756	85.02791	-1	-1	Unknown	[M+H]+	similar chromatogram in higher mz_97; similar chromatogram in higher mz_92; similar chromatogram in higher mz_1299; similar chromatogram in higher mz_725; similar chromatogram in higher mz_203; similar chromatogram in higher mz_294; similar chromatogram in higher mz_438; similar chromatogram in higher mz_447; similar chromatogram in higher mz_1471; similar chromatogram in higher mz_1728	1	True	null	null	null	null	null	null	null	999	False	False	False	False		False	False	null	null	null	null	null	null	null	null	29.64	liver_pos_4_p1-a1_1_4260	85.02791:14116 86.03126:0 87.03462:0		47241	46781	37317	54140	44335	40448	45043.7727864583	5863.57511063206
100	5.756	85.02791	0.5838	134.7893	Unknown	[M+H]+	similar chromatogram in higher mz_97; similar chromatogram in higher mz_92; similar chromatogram in higher mz_1299; similar chromatogram in higher mz_725; similar chromatogram in higher mz_203; similar chromatogram in higher mz_294; similar chromatogram in higher mz_438; similar chromatogram in higher mz_447; similar chromatogram in higher mz_1471; similar chromatogram in higher mz_1728	1	True	null	null	null	null	null	null	null	999	False	False	False	False		False	False	null	null	null	null	null	null	null	null	29.64	liver_pos_4_p1-a1_1_4260	85.0279:656 86.03125:0 87.03461:0		1199	113	654	300	189	132	431.335609436035	425.530373967805
101	5.756	85.02791	0.6105	140.9656	Unknown	[M+H]+	similar chromatogram in higher mz_97; similar chromatogram in higher mz_92; similar chromatogram in higher mz_1299; similar chromatogram in higher mz_725; similar chromatogram in higher mz_203; similar chromatogram in higher mz_294; similar chromatogram in higher mz_438; similar chromatogram in higher mz_447; similar chromatogram in higher mz_1471; similar chromatogram in higher mz_1728	1	True	null	null	null	null	null	null	null	999	False	False	False	False		False	False	null	null	null	null	null	null	null	null	29.64	liver_pos_4_p1-a1_1_4260	85.02937:2325 86.03272:0 87.03608:0	38.96102:114 41.28651:114 68.49385:114 79.97592:114 80.97195:114	1491	680	1071	5007	267	3742	2042.93513997396	1893.85447147917
102	5.756	85.02791	0.6231	143.8611	Unknown	[M+H]+	similar chromatogram in higher mz_97; similar chromatogram in higher mz_92; similar chromatogram in higher mz_1299; similar chromatogram in higher mz_725; similar chromatogram in higher mz_203; similar chromatogram in higher mz_294; similar chromatogram in higher mz_438; similar chromatogram in higher mz_447; similar chromatogram in higher mz_1471; similar chromatogram in higher mz_1728	1	True	null	null	null	null	null	null	null	999	False	False	False	False		False	False	null	null	null	null	null	null	null	null	29.64	liver_pos_4_p1-a1_1_4260	85.0294:3868 86.03275:0 87.03611:0	16.65075:114 58.8313:114 62.95236:114	2528	3933	1466	10344	982	1206	3410.07903035482	3568.26649061265
103	5.756	85.02791	0.7782	179.6801	Unknown	[M+H]+	similar chromatogram in higher mz_97; similar chromatogram in higher mz_92; similar chromatogram in higher mz_1299; similar chromatogram in higher mz_725; similar chromatogram in higher mz_203; similar chromatogram in higher mz_294; similar chromatogram in higher mz_438; similar chromatogram in higher mz_447; similar chromatogram in higher mz_1471; similar chromatogram in higher mz_1728	1	True	null	null	null	null	null	null	null	999	False	False	False	False		False	False	null	null	null	null	null	null	null	null	29.64	liver_pos_4_p1-a1_1_4260	85.02794:861 86.03129:0 87.03465:0		160	250	99	566	232	550	309.569051106771	199.906693906608
104	7.376	85.02791	-1	-1	Unknown	[M+H]+		0.667	False	null	null	null	null	null	null	null	999	False	False	False	False		False	False	null	null	null	null	null	null	null	null	5.95	liver_pos_4_p1-a1_1_4260	85.02791:3281 86.03126:0 87.03462:0		13186	14588	13596	15105	13901	11887	13710.7954101563	1128.35411859628
105	7.376	85.02791	0.7909	182.6043	Unknown	[M+H]+		0.667	False	null	null	null	null	null	null	null	999	False	False	False	False		False	False	null	null	null	null	null	null	null	null	5.95	liver_pos_4_p1-a1_1_4260	85.02791:1731 86.03126:0 87.03462:0		479	1543	895	854	1646	750	1027.69458516439	463.548040561338
106	7.376	85.02791	0.8051	185.8885	Unknown	[M+H]+		0.667	False	null	null	null	null	null	null	null	999	False	False	False	False		False	False	null	null	null	null	null	null	null	null	5.95	liver_pos_4_p1-a1_1_4260	85.02503:1405 86.02838:0 87.03174:0		882	322	490	310	413	160	429.676442464193	248.038697135162
107	4.944	85.02792	-1	-1	Unknown	[M+H]+	similar chromatogram in higher mz_770; similar chromatogram in higher mz_1292; similar chromatogram in higher mz_320; similar chromatogram in higher mz_3394	1	False	null	null	null	null	null	null	null	999	False	False	False	False		False	False	null	null	null	null	null	null	null	null	12.5	liver_pos_3_p1-a1_1_4259	85.02792:4507 86.03127:0 87.03463:0		16660	14903	17337	15269	16811	15882	16143.4777018229	949.680941567737
108	4.944	85.02792	0.6768	156.2662	Unknown	[M+H]+	similar chromatogram in higher mz_770; similar chromatogram in higher mz_1292; similar chromatogram in higher mz_320; similar chromatogram in higher mz_3394	1	False	null	null	null	null	null	null	null	999	False	False	False	False		False	False	null	null	null	null	null	null	null	null	12.5	liver_pos_3_p1-a1_1_4259	85.02794:1517 86.03129:0 87.03465:0		1478	1357	1688	1402	1586	1399	1484.7934366862	128.333431806895
109	5.189	85.02794	-1	-1	Unknown	[M+H]+	similar chromatogram in higher mz_639; similar chromatogram in higher mz_1337; similar chromatogram in higher mz_1148; similar chromatogram in higher mz_1152; similar chromatogram in higher mz_1155; similar chromatogram in higher mz_2064; similar chromatogram in higher mz_2931; similar chromatogram in higher mz_3077; similar chromatogram in higher mz_5302; similar chromatogram in higher mz_5304; …	1	False	null	null	null	null	null	null	null	999	False	False	False	False		False	False	null	null	null	null	null	null	null	null	10.42	liver_pos_1_p1-a1_1_4257	85.02794:4054 86.03129:0 87.03465:0		17352	12169	16128	13053	15031	13999	14621.9438476563	1936.78713723705
110	5.189	85.02794	0.7445	171.9046	Unknown	[M+H]+	similar chromatogram in higher mz_639; similar chromatogram in higher mz_1337; similar chromatogram in higher mz_1148; similar chromatogram in higher mz_1152; similar chromatogram in higher mz_1155; similar chromatogram in higher mz_2064; similar chromatogram in higher mz_2931; similar chromatogram in higher mz_3077; similar chromatogram in higher mz_5302; similar chromatogram in higher mz_5304; …	1	False	null	null	null	null	null	null	null	999	False	False	False	False		False	False	null	null	null	null	null	null	null	null	10.42	liver_pos_1_p1-a1_1_4257	85.02792:1353 86.03127:0 87.03463:0		999	394	1003	1213	1395	15173	3362.81958516439	5795.3573305053
111	6.401	85.0294	-1	-1	Unknown	[M+H]+		1	True	null	null	null	null	null	null	null	999	False	False	False	False		False	False	null	null	null	null	null	null	null	null	60.43	liver_pos_2_p1-a1_1_4258	85.0294:25280 86.03275:0 87.03611:0		127431	163004	117472	109674	92823	112387	120465.311197917	23718.58571724
112	6.401	85.0294	0.7951	183.5773	Unknown	[M+H]+		1	True	null	null	null	null	null	null	null	999	False	False	False	False		False	False	null	null	null	null	null	null	null	null	60.43	liver_pos_2_p1-a1_1_4258	85.0294:4314 86.03275:0 87.03611:0		938	4347	1293	2568	1823	2062	2171.72941080729	1209.66207837083
113	6.401	85.0294	0.8778	202.6748	Unknown	[M+H]+		1	True	null	null	null	null	null	null	null	999	False	False	False	False		False	False	null	null	null	null	null	null	null	null	60.43	liver_pos_2_p1-a1_1_4258	85.0294:12341 86.03275:0 87.03611:0	15.58711:97 19.64406:97 57.76678:97	6407	12332	11902	12238	8102	6357	9556.15909830729	2921.05086245796
114	5.795	86.0592	-1	-1	Unknown	[M+H]+		0.667	False	null	null	null	null	null	null	null	999	False	False	False	False		False	False	null	null	null	null	null	null	null	null	5.17	liver_pos_5_p1-a1_1_4261	86.0592:2134 87.06255:0 88.06591:0		3968	3124	2462	6930	6578	6282	4890.52665201823	1939.63206719295
115	5.795	86.0592	0.4805	110.7878	Unknown	[M+H]+		0.667	False	null	null	null	null	null	null	null	999	False	False	False	False		False	False	null	null	null	null	null	null	null	null	5.17	liver_pos_5_p1-a1_1_4261	86.05486:284 87.05821:0 88.06157:0		74	3	51	38	63	11	39.9834659099579	28.3703437182793
116	5.795	86.0592	0.5652	130.3157	Unknown	[M+H]+		0.667	False	null	null	null	null	null	null	null	999	False	False	False	False		False	False	null	null	null	null	null	null	null	null	5.17	liver_pos_5_p1-a1_1_4261	86.06066:313 87.06401:0 88.06737:0		29	17	75	36	121	81	59.7458731333415	39.5787989070199
117	5.795	86.0592	0.5929	136.7023	Unknown	[M+H]+		0.667	False	null	null	null	null	null	null	null	999	False	False	False	False		False	False	null	null	null	null	null	null	null	null	5.17	liver_pos_5_p1-a1_1_4261	86.06066:580 87.06401:0 88.06737:0		64	580	47	1034	38	220	330.627987543742	401.562843959575
118	5.795	86.0592	0.5951	137.1991	Unknown	[M+H]+		0.667	False	null	null	null	null	null	null	null	999	False	False	False	False		False	False	null	null	null	null	null	null	null	null	5.17	liver_pos_5_p1-a1_1_4261	86.0592:991 87.06255:0 88.06591:0		243	580	131	1034	479	370	472.629865010579	318.563906704834
119	8.087	86.09437	-1	-1	Unknown	[M+H]+		0.667	True	null	null	null	null	null	null	null	999	False	False	False	False		False	False	null	null	null	null	null	null	null	null	74.13	liver_pos_2_p1-a1_1_4258	86.09437:42296 87.09772:0 88.10108:0		185530	469000	160768	539280	570158	224410	358191.015625	187982.14835188
120	8.087	86.09437	0.6417	147.928	Unknown	[M+H]+		0.667	True	null	null	null	null	null	null	null	999	False	False	False	False		False	False	null	null	null	null	null	null	null	null	74.13	liver_pos_2_p1-a1_1_4258	86.09437:42224 87.09772:0 88.10108:0	17.21144:40 44.08479:40 52.41853:40 56.04998:1689	81964	43775	41350	42212	77377	42649	54887.74609375	19266.9622770197
121	8.03	86.09725	-1	-1	Unknown	[M+H]+		0.5	True	null	null	null	null	null	null	null	999	False	False	False	False		False	False	null	null	null	null	null	null	null	null	101.81	liver_pos_5_p1-a1_1_4261	86.09725:43400 87.1006:0 88.10396:0		326949	186736	252141	118640	329027	308639	253688.479166667	85773.8210462083
122	8.03	86.09725	0.6411	147.8038	Unknown	[M+H]+		0.5	True	null	null	null	null	null	null	null	999	False	False	False	False		False	False	null	null	null	null	null	null	null	null	101.81	liver_pos_5_p1-a1_1_4261	86.09583:32938 87.09918:0 88.10254:0	56.0488:1723	38674	66582	36594	59884	39965	63422	50853.69140625	13835.5999055061
123	5.799	87.04673	-1	-1	Unknown	[M+H]+		0.667	False	null	null	null	null	null	null	null	999	False	False	False	False		False	False	null	null	null	null	null	null	null	null	7.9	liver_pos_1_p1-a1_1_4257	87.04673:1740 88.05008:0 89.05344:0		5910	4300	3504	1982	3986	3935	3936.12931315104	1267.97773060813
124	5.799	87.04673	0.5949	136.9665	Unknown	[M+H]+		0.667	False	null	null	null	null	null	null	null	999	False	False	False	False		False	False	null	null	null	null	null	null	null	null	7.9	liver_pos_1_p1-a1_1_4257	87.04521:1064 88.04856:0 89.05192:0		446	296	358	542	344	410	399.216664632161	87.3131925416151
125	3.142	88.03832	-1	-1	Unknown	[M+H]+		0.667	True	null	null	null	null	null	null	null	999	False	False	False	False		False	False	null	null	null	null	null	null	null	null	17.44	liver_pos_6_p1-a1_1_4262	88.03832:3257 89.04167:0 90.04503:0		11196	5516	23781	4194	6555	14538	10963.2485351563	7376.62643468331
126	3.142	88.03832	0.6884	158.2606	Unknown	[M+H]+		0.667	True	null	null	null	null	null	null	null	999	False	False	False	False		False	False	null	null	null	null	null	null	null	null	17.44	liver_pos_6_p1-a1_1_4262	88.03689:2179 89.04024:0 90.0436:0	18.50421:89 21.50429:89 26.44953:89 36.93262:89 40.75721:89 45.7762:89 52.42995:99 63.21417:89 75.39467:89 80.39398:89	1311	2551	2145	1660	941	1478	1680.91844685872	582.820977276788
127	6.458	88.03832	-1	-1	Unknown	[M+H]+	similar chromatogram in higher mz_1422; similar chromatogram in higher mz_1430; similar chromatogram in higher mz_5319	0.833	False	null	null	null	null	null	null	null	999	False	False	False	False		False	False	null	null	null	null	null	null	null	null	12.85	liver_pos_6_p1-a1_1_4262	88.03832:2432 89.04167:0 90.04503:0		10997	8653	7471	10292	10244	9920	9596.26619466146	1294.50088705879
128	6.458	88.03832	0.6379	146.6638	Unknown	[M+H]+	similar chromatogram in higher mz_1422; similar chromatogram in higher mz_1430; similar chromatogram in higher mz_5319	0.833	False	null	null	null	null	null	null	null	999	False	False	False	False		False	False	null	null	null	null	null	null	null	null	12.85	liver_pos_6_p1-a1_1_4262	88.03832:914 89.04167:0 90.04503:0		512	148	393	205	505	241	334.175638834635	157.541919061169
129	6.458	88.03832	0.6505	149.5582	Unknown	[M+H]+	similar chromatogram in higher mz_1422; similar chromatogram in higher mz_1430; similar chromatogram in higher mz_5319	0.833	False	null	null	null	null	null	null	null	999	False	False	False	False		False	False	null	null	null	null	null	null	null	null	12.85	liver_pos_6_p1-a1_1_4262	88.03986:377 89.04321:0 90.04657:0		23	248	7	71	108	78	89.1107769012451	86.0711342280468
130	6.458	88.03832	0.9831	226.0285	Unknown	[M+H]+	similar chromatogram in higher mz_1422; similar chromatogram in higher mz_1430; similar chromatogram in higher mz_5319	0.833	False	null	null	null	null	null	null	null	999	False	False	False	False		False	False	null	null	null	null	null	null	null	null	12.85	liver_pos_6_p1-a1_1_4262	88.03986:556 89.04321:0 90.04657:0		208	225	66	129	90	24	123.770215670268	79.7266367464393
131	6.458	88.03832	1	229.9169	Unknown	[M+H]+	similar chromatogram in higher mz_1422; similar chromatogram in higher mz_1430; similar chromatogram in higher mz_5319	0.833	False	null	null	null	null	null	null	null	999	False	False	False	False		False	False	null	null	null	null	null	null	null	null	12.85	liver_pos_6_p1-a1_1_4262	88.0413:981 89.04465:0 90.04801:0		197	179	119	484	385	458	303.485595703125	157.369021307863
132	8.125	88.0857	-1	-1	Unknown	[M+H]+		0.5	True	null	null	null	null	null	null	null	999	False	False	False	False		False	False	null	null	null	null	null	null	null	null	17.75	liver_pos_4_p1-a1_1_4260	88.0857:3112 89.08905:0 90.09241:0		6196	13997	8045	12008	11609	16242	11349.5395507813	3712.80188232218
133	8.125	88.0857	0.6804	156.4106	Unknown	[M+H]+		0.5	True	null	null	null	null	null	null	null	999	False	False	False	False		False	False	null	null	null	null	null	null	null	null	17.75	liver_pos_4_p1-a1_1_4260	88.0857:1748 89.08905:0 90.09241:0	19.12811:63 23.12823:63 29.82105:63 57.84829:63 62.87102:63 66.14525:63 72.00988:63	1194	2381	2368	840	1542	770	1515.80891927083	719.88834081652
134	4.119	89.03856	-1	-1	Unknown	[M+H]+		1	True	null	null	null	null	null	null	null	999	False	False	False	False		False	False	null	null	null	null	null	null	null	null	9.52	liver_pos_5_p1-a1_1_4261	89.03856:2623 90.04191:0 91.04527:0		10954	11998	9105	8603	11696	14698	11175.650390625	2204.78804802524
135	4.119	89.03856	0.4696	107.8254	Unknown	[M+H]+		1	True	null	null	null	null	null	null	null	999	False	False	False	False		False	False	null	null	null	null	null	null	null	null	9.52	liver_pos_5_p1-a1_1_4261	89.03712:372 90.04047:0 91.04383:0		110	141	109	41	141	157	116.42823155721	41.4826921170964
136	4.119	89.03856	0.5152	118.2901	Unknown	[M+H]+		1	True	null	null	null	null	null	null	null	999	False	False	False	False		False	False	null	null	null	null	null	null	null	null	9.52	liver_pos_5_p1-a1_1_4261	89.03856:470 90.04191:0 91.04527:0	89.0326:96	217	191	122	113	128	316	181.280134836833	78.2065211202355
137	4.119	89.03856	0.5328	122.3206	Unknown	[M+H]+		1	True	null	null	null	null	null	null	null	999	False	False	False	False		False	False	null	null	null	null	null	null	null	null	9.52	liver_pos_5_p1-a1_1_4261	89.03856:995 90.04191:0 91.04527:0		530	537	539	428	709	231	495.480918884277	158.233163423223
138	4.119	89.03856	0.5501	126.3017	Unknown	[M+H]+		1	True	null	null	null	null	null	null	null	999	False	False	False	False		False	False	null	null	null	null	null	null	null	null	9.52	liver_pos_5_p1-a1_1_4261	89.03856:317 90.04191:0 91.04527:0		31	89	155	99	42	152	94.645473798116	52.5619284073921
139	4.119	89.03856	0.5771	132.5074	Unknown	[M+H]+		1	True	null	null	null	null	null	null	null	999	False	False	False	False		False	False	null	null	null	null	null	null	null	null	9.52	liver_pos_5_p1-a1_1_4261	89.03858:193 90.04193:0 91.04529:0		71	60	68	15	122	68	67.2028791109721	34.0187124782829
140	1.149	89.05939	-1	-1	Unknown	[M+H]+		1	False	null	null	null	null	null	null	null	999	False	False	False	False		False	False	null	null	null	null	null	null	null	null	17.41	liver_pos_6_p1-a1_1_4262	89.05939:7044 90.06274:0 91.0661:0		65241	47134	47014	66881	58975	58480	57287.5618489583	8581.3782315002
141	1.149	89.05939	0.7043	161.711	Unknown	[M+H]+		1	False	null	null	null	null	null	null	null	999	False	False	False	False		False	False	null	null	null	null	null	null	null	null	17.41	liver_pos_6_p1-a1_1_4262	89.05944:3968 90.06279:0 91.06615:0		3745	3995	3718	3589	3854	4104	3834.1455485026	190.118458548517
142	1.149	89.05939	0.7567	173.7344	Unknown	[M+H]+		1	False	null	null	null	null	null	null	null	999	False	False	False	False		False	False	null	null	null	null	null	null	null	null	17.41	liver_pos_6_p1-a1_1_4262	89.05944:1876 90.06279:0 91.06615:0		1654	1574	1833	2167	1880	1930	1839.68432617188	210.665902721474
143	0.833	89.05941	-1	-1	Unknown	[M+H]+		1	False	null	null	null	null	null	null	null	999	False	False	False	False		False	False	null	null	null	null	null	null	null	null	70.67	liver_pos_4_p1-a1_1_4260	89.05941:20137 90.06276:0 91.06612:0		119110	104620	113041	120544	101315	112598	111871.3125	7661.7396047724
144	0.833	89.05941	0.646	148.3063	Unknown	[M+H]+		1	False	null	null	null	null	null	null	null	999	False	False	False	False		False	False	null	null	null	null	null	null	null	null	70.67	liver_pos_4_p1-a1_1_4260	89.05944:2344 90.06279:0 91.06615:0		1407	997	937	1748	542	546	1029.47601318359	477.534179458664
145	0.833	89.05941	0.7043	161.711	Unknown	[M+H]+		1	False	null	null	null	null	null	null	null	999	False	False	False	False		False	False	null	null	null	null	null	null	null	null	70.67	liver_pos_4_p1-a1_1_4260	89.05944:5497 90.06279:0 91.06615:0		5241	5627	5661	6540	5930	6086	5847.71663411458	445.851701152387
146	0.833	89.05941	0.7556	173.4914	Unknown	[M+H]+		1	False	null	null	null	null	null	null	null	999	False	False	False	False		False	False	null	null	null	null	null	null	null	null	70.67	liver_pos_4_p1-a1_1_4260	89.05944:2184 90.06279:0 91.06615:0		2335	2079	1806	2555	2170	2370	2219.21527099609	261.655697432086
147	5.63	90.05496	-1	-1	Unknown	[M+H]+	similar chromatogram in higher mz_235; similar chromatogram in higher mz_800; similar chromatogram in higher mz_2115; similar chromatogram in higher mz_3654	1	True	null	null	null	null	null	null	null	999	False	False	False	False		False	False	null	null	null	null	null	null	null	null	12.4	liver_pos_1_p1-a1_1_4257	90.05496:4611 91.05831:0 92.06167:0		23705	19884	21212	20237	19408	16966	20235.400390625	2213.35140811599
148	5.63	90.05496	0.573	131.3792	Unknown	[M+H]+	similar chromatogram in higher mz_235; similar chromatogram in higher mz_800; similar chromatogram in higher mz_2115; similar chromatogram in higher mz_3654	1	True	null	null	null	null	null	null	null	999	False	False	False	False		False	False	null	null	null	null	null	null	null	null	12.4	liver_pos_1_p1-a1_1_4257	90.05496:1520 91.05831:0 92.06167:0	44.0492:203	1406	946	1278	1351	1313	1015	1218.13366699219	190.131601113734
149	5.63	90.05496	0.7891	180.9331	Unknown	[M+H]+	similar chromatogram in higher mz_235; similar chromatogram in higher mz_800; similar chromatogram in higher mz_2115; similar chromatogram in higher mz_3654	1	True	null	null	null	null	null	null	null	999	False	False	False	False		False	False	null	null	null	null	null	null	null	null	12.4	liver_pos_1_p1-a1_1_4257	90.05496:178 91.05831:0 92.06167:0		81	52	63	20	12	58	47.6183449427287	26.6121744186916
150	4.328	90.05497	-1	-1	Unknown	[M+H]+		1	False	null	null	null	null	null	null	null	999	False	False	False	False		False	False	null	null	null	null	null	null	null	null	49.46	liver_pos_2_p1-a1_1_4258	90.05497:16888 91.05832:0 92.06168:0		63397	69014	60404	63592	60924	62159	63248.2734375	3100.55822094797
151	4.328	90.05497	0.7029	161.1715	Unknown	[M+H]+		1	False	null	null	null	null	null	null	null	999	False	False	False	False		False	False	null	null	null	null	null	null	null	null	49.46	liver_pos_2_p1-a1_1_4258	90.05497:6772 91.05832:0 92.06168:0		6299	6982	6180	6462	6236	5950	6351.54508463542	351.272857189704
152	6.407	91.03793	-1	-1	Unknown	[M+H]+		0.5	False	null	null	null	null	null	null	null	999	False	False	False	False		False	False	null	null	null	null	null	null	null	null	12.12	liver_pos_3_p1-a1_1_4259	91.03793:3476 92.04128:0 93.04464:0		8144	8660	17623	21487	4111	9505	11588.5378417969	6558.64600071393
153	6.407	91.03793	0.7939	181.7964	Unknown	[M+H]+		0.5	False	null	null	null	null	null	null	null	999	False	False	False	False		False	False	null	null	null	null	null	null	null	null	12.12	liver_pos_3_p1-a1_1_4259	91.03793:573 92.04128:0 93.04464:0		57	48	286	404	114	86	165.805215835571	145.432928055593
154	0.739	91.05298	-1	-1	Unknown	[M+H]+	similar chromatogram in higher mz_4584; similar chromatogram in higher mz_5555	0.833	True	null	null	null	null	null	null	null	999	False	False	False	False		False	False	null	null	null	null	null	null	null	null	6.29	liver_pos_4_p1-a1_1_4260	91.05298:2467 92.05633:0 93.05969:0		10205	1511	9676	8301	7422	4196	6885.32708740234	3382.6686474406
155	0.739	91.05298	0.4753	108.8317	Unknown	[M+H]+	similar chromatogram in higher mz_4584; similar chromatogram in higher mz_5555	0.833	True	null	null	null	null	null	null	null	999	False	False	False	False		False	False	null	null	null	null	null	null	null	null	6.29	liver_pos_4_p1-a1_1_4260	91.05301:387 92.05636:0 93.05972:0	62.01361:125	159	113	145	97	128	187	138.263149261475	32.4894091086006
156	0.556	91.05446	-1	-1	Unknown	[M+H]+		1	True	null	null	null	null	null	null	null	999	False	False	False	False		False	False	null	null	null	null	null	null	null	null	13.8	liver_pos_6_p1-a1_1_4262	91.05446:3952 92.05781:0 93.06117:0		14678	8523	11139	11246	12886	18311	12797.1818033854	3387.4863953344
157	0.556	91.05446	0.4749	108.7481	Unknown	[M+H]+		1	True	null	null	null	null	null	null	null	999	False	False	False	False		False	False	null	null	null	null	null	null	null	null	13.8	liver_pos_6_p1-a1_1_4262	91.05301:411 92.05636:0 93.05972:0	23.17681:53 26.25521:53 32.86826:53 33.20912:53 34.3272:53 36.45113:53 37.15532:53 57.6326:53 62.14409:53 65.03785:901	389	236	105	354	522	318	320.463437398275	141.568156764818
158	0.556	91.05446	0.5228	119.7177	Unknown	[M+H]+		1	True	null	null	null	null	null	null	null	999	False	False	False	False		False	False	null	null	null	null	null	null	null	null	13.8	liver_pos_6_p1-a1_1_4262	91.05446:528 92.05781:0 93.06117:0		308	270	132	170	248	230	226.293055216471	65.0467867353996
159	0.556	91.05446	0.5367	122.9066	Unknown	[M+H]+		1	True	null	null	null	null	null	null	null	999	False	False	False	False		False	False	null	null	null	null	null	null	null	null	13.8	liver_pos_6_p1-a1_1_4262	91.05446:682 92.05781:0 93.06117:0		129	208	140	92	223	248	173.313060760498	61.3778937932972
160	0.556	91.05446	0.5821	133.2925	Unknown	[M+H]+		1	True	null	null	null	null	null	null	null	999	False	False	False	False		False	False	null	null	null	null	null	null	null	null	13.8	liver_pos_6_p1-a1_1_4262	91.05301:371 92.05636:0 93.05972:0		180	87	199	121	157	75	136.349622090658	50.5250806308809
161	4.125	91.05447	-1	-1	Unknown	[M+H]+		1	True	null	null	null	null	null	null	null	999	False	False	False	False		False	False	null	null	null	null	null	null	null	null	29.21	liver_pos_5_p1-a1_1_4261	91.05447:6881 92.05782:0 93.06118:0		32612	37579	38908	42468	44931	46826	40554.1028645833	5230.6614444152
162	4.125	91.05447	0.4738	108.4983	Unknown	[M+H]+		1	True	null	null	null	null	null	null	null	999	False	False	False	False		False	False	null	null	null	null	null	null	null	null	29.21	liver_pos_5_p1-a1_1_4261	91.05452:1021 92.05787:0 93.06123:0	65.03912:429	721	931	895	718	837	949	841.841512044271	102.137595635641
163	4.125	91.05447	0.5014	114.8214	Unknown	[M+H]+		1	True	null	null	null	null	null	null	null	999	False	False	False	False		False	False	null	null	null	null	null	null	null	null	29.21	liver_pos_5_p1-a1_1_4261	91.05452:394 92.05787:0 93.06123:0		136	190	81	100	259	69	139.24702835083	73.0193416939211
164	4.125	91.05447	0.5279	120.8777	Unknown	[M+H]+		1	True	null	null	null	null	null	null	null	999	False	False	False	False		False	False	null	null	null	null	null	null	null	null	29.21	liver_pos_5_p1-a1_1_4261	91.05297:1321 92.05632:0 93.05968:0		263	152	288	688	195	696	380.07396697998	246.129060105999
165	4.125	91.05447	0.5432	124.396	Unknown	[M+H]+		1	True	null	null	null	null	null	null	null	999	False	False	False	False		False	False	null	null	null	null	null	null	null	null	29.21	liver_pos_5_p1-a1_1_4261	91.05452:1776 92.05787:0 93.06123:0		1573	1560	1677	957	2149	824	1456.69389851888	490.224252549622
166	4.125	91.05447	0.575	131.6611	Unknown	[M+H]+		1	True	null	null	null	null	null	null	null	999	False	False	False	False		False	False	null	null	null	null	null	null	null	null	29.21	liver_pos_5_p1-a1_1_4261	91.05449:858 92.05784:0 93.0612:0		431	220	542	390	292	756	438.37846883138	191.545007856081
167	4.125	91.05447	0.5967	136.6418	Unknown	[M+H]+		1	True	null	null	null	null	null	null	null	999	False	False	False	False		False	False	null	null	null	null	null	null	null	null	29.21	liver_pos_5_p1-a1_1_4261	91.05449:899 92.05784:0 93.0612:0		459	598	624	414	419	331	474.223098754883	114.186219464919
168	4.842	91.05452	-1	-1	Unknown	[M+H]+		1	True	null	null	null	null	null	null	null	999	False	False	False	False		False	False	null	null	null	null	null	null	null	null	29.46	liver_pos_2_p1-a1_1_4258	91.05452:6595 92.05787:0 93.06123:0		45097	40795	38449	36452	39354	37528	39612.4850260417	3073.41850684866
169	4.842	91.05452	0.4736	108.4566	Unknown	[M+H]+		1	True	null	null	null	null	null	null	null	999	False	False	False	False		False	False	null	null	null	null	null	null	null	null	29.46	liver_pos_2_p1-a1_1_4258	91.05452:940 92.05787:0 93.06123:0	65.03785:105 65.03912:259 91.05452:318	847	797	890	669	789	595	764.604349772135	111.477867311032
170	4.842	91.05452	0.5145	117.8104	Unknown	[M+H]+		1	True	null	null	null	null	null	null	null	999	False	False	False	False		False	False	null	null	null	null	null	null	null	null	29.46	liver_pos_2_p1-a1_1_4258	91.05447:527 92.05782:0 93.06118:0		178	80	271	112	236	273	191.822100321452	82.244759445355
171	4.842	91.05452	0.5366	122.865	Unknown	[M+H]+		1	True	null	null	null	null	null	null	null	999	False	False	False	False		False	False	null	null	null	null	null	null	null	null	29.46	liver_pos_2_p1-a1_1_4258	91.05452:827 92.05787:0 93.06123:0	63.0187:130 63.02371:210	900	660	734	795	975	140	700.800282796224	297.180000535833
172	4.842	91.05452	0.5728	131.1662	Unknown	[M+H]+		1	True	null	null	null	null	null	null	null	999	False	False	False	False		False	False	null	null	null	null	null	null	null	null	29.46	liver_pos_2_p1-a1_1_4258	91.05452:627 92.05787:0 93.06123:0		283	430	251	296	120	429	301.489121754964	117.282804805015
173	4.842	91.05452	0.6057	138.6964	Unknown	[M+H]+		1	True	null	null	null	null	null	null	null	999	False	False	False	False		False	False	null	null	null	null	null	null	null	null	29.46	liver_pos_2_p1-a1_1_4258	91.05452:1499 92.05787:0 93.06123:0		1508	1322	1261	1108	1196	1175	1261.69930013021	140.99366412382
174	4.842	91.05452	0.6783	155.3256	Unknown	[M+H]+		1	True	null	null	null	null	null	null	null	999	False	False	False	False		False	False	null	null	null	null	null	null	null	null	29.46	liver_pos_2_p1-a1_1_4258	91.05452:286 92.05787:0 93.06123:0		125	89	76	567	444	64	227.433788299561	219.648666918488
175	2.733	92.02322	-1	-1	Unknown	[M+H]+		0.833	True	null	null	null	null	null	null	null	999	False	False	False	False		False	False	null	null	null	null	null	null	null	null	19.21	liver_pos_5_p1-a1_1_4261	92.02322:5143 93.02657:0 94.02993:0		15518	25448	26465	13833	31969	31861	24182.2879231771	7856.01900072205
176	2.733	92.02322	0.5036	115.1855	Unknown	[M+H]+		0.833	True	null	null	null	null	null	null	null	999	False	False	False	False		False	False	null	null	null	null	null	null	null	null	19.21	liver_pos_5_p1-a1_1_4261	92.02477:339 93.02812:0 94.03148:0		113	169	176	72	72	125	121.132438659668	45.1948843270692
177	2.733	92.02322	0.5395	123.3825	Unknown	[M+H]+		0.833	True	null	null	null	null	null	null	null	999	False	False	False	False		False	False	null	null	null	null	null	null	null	null	19.21	liver_pos_5_p1-a1_1_4261	92.02322:652 93.02657:0 94.02993:0		305	152	178	168	318	142	210.454493204753	79.4310755501651
178	2.733	92.02322	0.5737	131.2099	Unknown	[M+H]+		0.833	True	null	null	null	null	null	null	null	999	False	False	False	False		False	False	null	null	null	null	null	null	null	null	19.21	liver_pos_5_p1-a1_1_4261	92.02323:1085 93.02658:0 94.02994:0	20.0869:34 24.94029:34 58.20391:34 65.01239:442 72.939:34	440	6839	1291	515	482	965	1755.46645609538	2512.7705911405
179	2.733	92.02322	0.5841	133.5962	Unknown	[M+H]+		0.833	True	null	null	null	null	null	null	null	999	False	False	False	False		False	False	null	null	null	null	null	null	null	null	19.21	liver_pos_5_p1-a1_1_4261	92.02323:1513 93.02658:0 94.02994:0	17.45042:33 35.23873:33 62.57624:33 63.27686:33 65.01239:277	5480	6946	541	970	1620	1404	2826.98222859701	2689.33208977047
180	2.733	92.02322	0.6005	137.3346	Unknown	[M+H]+		0.833	True	null	null	null	null	null	null	null	999	False	False	False	False		False	False	null	null	null	null	null	null	null	null	19.21	liver_pos_5_p1-a1_1_4261	92.02473:730 93.02808:0 94.03144:0		278	292	250	149	436	381	297.743301391602	100.912602026483
181	2.707	92.02322	-1	-1	Unknown	[M+H]+		0.833	True	null	null	null	null	null	null	null	999	False	False	False	False		False	False	null	null	null	null	null	null	null	null	18.68	liver_pos_5_p1-a1_1_4261	92.02322:5143 93.02657:0 94.02993:0		14949	25448	26465	10401	31969	32049	23546.80859375	8967.64350257318
182	2.707	92.02322	0.5302	121.2652	Unknown	[M+H]+		0.833	True	null	null	null	null	null	null	null	999	False	False	False	False		False	False	null	null	null	null	null	null	null	null	18.68	liver_pos_5_p1-a1_1_4261	92.02322:482 93.02657:0 94.02993:0	21.16916:35 24.07831:35 32.98046:35 33.06747:35 38.12289:35 39.2332:35 41.86412:35 43.03553:35 43.46702:35 48.49482:35 59.09164:35 65.74309:35 70.91129:35 80.5524:35 81.35842:35	84	387	149	192	172	614	266.387340545654	198.325986467919
183	2.707	92.02322	0.5676	129.8099	Unknown	[M+H]+		0.833	True	null	null	null	null	null	null	null	999	False	False	False	False		False	False	null	null	null	null	null	null	null	null	18.68	liver_pos_5_p1-a1_1_4261	92.02475:981 93.0281:0 94.03146:0	65.01239:453 65.01366:832 66.02089:281	375	152	346	528	400	878	446.532389322917	243.679136210562
184	2.707	92.02322	0.5822	133.1439	Unknown	[M+H]+		0.833	True	null	null	null	null	null	null	null	999	False	False	False	False		False	False	null	null	null	null	null	null	null	null	18.68	liver_pos_5_p1-a1_1_4261	92.02478:2012 93.02813:0 94.03149:0	28.80327:37 41.49657:37 56.09131:37 63.54313:37 80.53545:37	1984	1796	4716	1122	4311	5130	3176.39939371745	1733.35018668548
185	1.368	92.04894	-1	-1	Unknown	[M+H]+		0.5	False	null	null	null	null	null	null	null	999	False	False	False	False		False	False	null	null	null	null	null	null	null	null	11.05	liver_pos_6_p1-a1_1_4262	92.04894:2598 93.05229:0 94.05565:0		12984	9497	10410	16991	15941	22954	14796.2109375	4965.59876627941
186	1.368	92.04894	0.5807	132.8106	Unknown	[M+H]+		0.5	False	null	null	null	null	null	null	null	999	False	False	False	False		False	False	null	null	null	null	null	null	null	null	11.05	liver_pos_6_p1-a1_1_4262	92.05047:2270 93.05382:0 94.05718:0		3876	2679	1921	1890	2048	2106	2419.77764892578	768.487268575631
187	0.673	92.04894	-1	-1	Unknown	[M+H]+		0.667	False	null	null	null	null	null	null	null	999	False	False	False	False		False	False	null	null	null	null	null	null	null	null	6.16	liver_pos_6_p1-a1_1_4262	92.04894:1501 93.05229:0 94.05565:0		3637	2412	2561	5843	3790	6543	4130.99589029948	1704.58127063396
188	0.673	92.04894	0.5566	127.2915	Unknown	[M+H]+		0.667	False	null	null	null	null	null	null	null	999	False	False	False	False		False	False	null	null	null	null	null	null	null	null	6.16	liver_pos_6_p1-a1_1_4262	92.04894:285 93.05229:0 94.05565:0		121	71	47	67	51	162	86.4865067799886	45.1633650010306
189	0.673	92.04894	0.5871	134.2579	Unknown	[M+H]+		0.667	False	null	null	null	null	null	null	null	999	False	False	False	False		False	False	null	null	null	null	null	null	null	null	6.16	liver_pos_6_p1-a1_1_4262	92.04899:470 93.05234:0 94.0557:0		235	408	182	252	56	361	249.026208877563	126.3259360158
190	4.62	92.04895	-1	-1	Unknown	[M+H]+	similar chromatogram in higher mz_60; similar chromatogram in higher mz_283	0.5	True	null	null	null	null	null	null	null	999	False	False	False	False		False	False	null	null	null	null	null	null	null	null	6.86	liver_pos_4_p1-a1_1_4260	92.04895:1539 93.0523:0 94.05566:0		4468	3443	5498	5904	4482	5281	4846.154296875	891.732968577125
191	4.62	92.04895	0.5663	129.5173	Unknown	[M+H]+	similar chromatogram in higher mz_60; similar chromatogram in higher mz_283	0.5	True	null	null	null	null	null	null	null	999	False	False	False	False		False	False	null	null	null	null	null	null	null	null	6.86	liver_pos_4_p1-a1_1_4260	92.04895:433 93.0523:0 94.05566:0	39.02306:156 51.00989:166 66.03371:132	2123	2240	203	252	287	2655	1293.42098236084	1159.68052170411
192	1.481	92.04898	-1	-1	Unknown	[M+H]+		0.667	False	null	null	null	null	null	null	null	999	False	False	False	False		False	False	null	null	null	null	null	null	null	null	9.99	liver_pos_3_p1-a1_1_4259	92.04898:2861 93.05233:0 94.05569:0		10646	21469	14850	7209	19743	8518	13739.205485026	5941.42124693226
193	1.481	92.04898	0.5802	132.6871	Unknown	[M+H]+		0.667	False	null	null	null	null	null	null	null	999	False	False	False	False		False	False	null	null	null	null	null	null	null	null	9.99	liver_pos_3_p1-a1_1_4259	92.04748:1938 93.05083:0 94.05419:0		1701	2103	1734	2694	2004	2890	2187.49847412109	496.415163124478
194	4.808	93.05799	-1	-1	Unknown	[M+H]+	similar chromatogram in higher mz_3509; similar chromatogram in higher mz_4523; similar chromatogram in higher mz_5599; similar chromatogram in higher mz_4967; similar chromatogram in higher mz_5800; similar chromatogram in higher mz_3393; similar chromatogram in higher mz_5517; similar chromatogram in higher mz_5919	0.833	True	null	null	null	null	null	null	null	999	False	False	False	False		False	False	null	null	null	null	null	null	null	null	5.61	liver_pos_1_p1-a1_1_4257	93.05799:2369 94.06134:0 95.0647:0		9279	6507	4564	7484	6365	5852	6675.12150065104	1593.47077405293
195	4.808	93.05799	0.5663	129.3535	Unknown	[M+H]+	similar chromatogram in higher mz_3509; similar chromatogram in higher mz_4523; similar chromatogram in higher mz_5599; similar chromatogram in higher mz_4967; similar chromatogram in higher mz_5800; similar chromatogram in higher mz_3393; similar chromatogram in higher mz_5517; similar chromatogram in higher mz_5919	0.833	True	null	null	null	null	null	null	null	999	False	False	False	False		False	False	null	null	null	null	null	null	null	null	5.61	liver_pos_1_p1-a1_1_4257	93.05952:662 94.06287:0 95.06623:0	39.02406:529 78.03162:436 78.03301:910	672	301	1208	668	500	302	608.461537679036	336.665118045912
196	4.105	93.06865	-1	-1	Unknown	[M+H]+		0.667	False	null	null	null	null	null	null	null	999	False	False	False	False		False	False	null	null	null	null	null	null	null	null	3.25	liver_pos_2_p1-a1_1_4258	93.06865:1250 94.072:0 95.07536:0		5049	6436	4166	3681	5346	4184	4810.28267415365	1006.861478138
197	4.105	93.06865	0.5533	126.3874	Unknown	[M+H]+		0.667	False	null	null	null	null	null	null	null	999	False	False	False	False		False	False	null	null	null	null	null	null	null	null	3.25	liver_pos_2_p1-a1_1_4258	93.07012:245 94.07347:0 95.07683:0		95	113	61	37	84	23	68.9859504699707	34.7098369571357
198	4.105	93.06865	0.5768	131.7367	Unknown	[M+H]+		0.667	False	null	null	null	null	null	null	null	999	False	False	False	False		False	False	null	null	null	null	null	null	null	null	3.25	liver_pos_2_p1-a1_1_4258	93.07012:602 94.07347:0 95.07683:0		109	441	243	331	408	243	295.711048126221	122.545795654629
199	0.561	93.07012	-1	-1	Unknown	[M+H]+		1	False	null	null	null	null	null	null	null	999	False	False	False	False		False	False	null	null	null	null	null	null	null	null	5.46	liver_pos_5_p1-a1_1_4261	93.07012:2347 94.07347:0 95.07683:0		9096	7794	6871	12395	9016	8841	9002.02726236979	1873.30091145422
200	0.561	93.07012	0.5747	131.2761	Unknown	[M+H]+		1	False	null	null	null	null	null	null	null	999	False	False	False	False		False	False	null	null	null	null	null	null	null	null	5.46	liver_pos_5_p1-a1_1_4261	93.07012:427 94.07347:0 95.07683:0		131	11	119	112	192	129	115.712291717529	58.8592027563993
201	2.73	94.04032	-1	-1	Unknown	[M+H]+	similar chromatogram in higher mz_172	1	True	null	null	null	null	null	null	null	999	False	False	False	False		False	False	null	null	null	null	null	null	null	null	36	liver_pos_6_p1-a1_1_4262	94.04032:9642 95.04367:0 96.04703:0		62732	60949	63566	62779	64027	69100	63858.9329427083	2774.51177774444
202	2.73	94.04032	0.4938	112.6533	Unknown	[M+H]+	similar chromatogram in higher mz_172	1	True	null	null	null	null	null	null	null	999	False	False	False	False		False	False	null	null	null	null	null	null	null	null	36	liver_pos_6_p1-a1_1_4262	94.04038:608 95.04373:0 96.04709:0		207	100	269	236	181	482	245.898146311442	129.381106250991
203	2.73	94.04032	0.5281	120.4667	Unknown	[M+H]+	similar chromatogram in higher mz_172	1	True	null	null	null	null	null	null	null	999	False	False	False	False		False	False	null	null	null	null	null	null	null	null	36	liver_pos_6_p1-a1_1_4262	94.04032:1126 95.04367:0 96.04703:0		513	471	778	361	220	676	503.312543233236	203.617257777999
204	2.73	94.04032	0.5611	128.0048	Unknown	[M+H]+	similar chromatogram in higher mz_172	1	True	null	null	null	null	null	null	null	999	False	False	False	False		False	False	null	null	null	null	null	null	null	null	36	liver_pos_6_p1-a1_1_4262	94.04032:2141 95.04367:0 96.04703:0		450	383	263	151	171	996	402.267590840658	313.542869569348
205	2.73	94.04032	0.5838	133.1794	Unknown	[M+H]+	similar chromatogram in higher mz_172	1	True	null	null	null	null	null	null	null	999	False	False	False	False		False	False	null	null	null	null	null	null	null	null	36	liver_pos_6_p1-a1_1_4262	94.04038:3501 95.04373:0 96.04709:0	15.24036:31 18.51778:31 40.01752:133 41.49961:31 41.83047:31 53.21398:31 66.66837:31 67.02814:577 67.02943:696	4579	3841	3192	4969	2020	3833	3738.93241373698	1048.22992661318
206	5.122	94.0648	-1	-1	Unknown	[M+H]+	similar chromatogram in higher mz_1435; similar chromatogram in higher mz_4825	1	True	null	null	null	null	null	null	null	999	False	False	False	False		False	False	null	null	null	null	null	null	null	null	8.1	liver_pos_5_p1-a1_1_4261	94.0648:2124 95.06815:0 96.07151:0		13776	13262	13017	11102	12439	11751	12557.9599609375	997.484341445817
207	5.122	94.0648	0.4821	109.9727	Unknown	[M+H]+	similar chromatogram in higher mz_1435; similar chromatogram in higher mz_4825	1	True	null	null	null	null	null	null	null	999	False	False	False	False		False	False	null	null	null	null	null	null	null	null	8.1	liver_pos_5_p1-a1_1_4261	94.06485:188 95.0682:0 96.07156:0		84	278	176	101	131	119	148.174293518066	71.0493783668093
208	5.122	94.0648	0.4943	112.7576	Unknown	[M+H]+	similar chromatogram in higher mz_1435; similar chromatogram in higher mz_4825	1	True	null	null	null	null	null	null	null	999	False	False	False	False		False	False	null	null	null	null	null	null	null	null	8.1	liver_pos_5_p1-a1_1_4261	94.06481:230 95.06816:0 96.07152:0	67.05394:173 79.04632:175	93	164	50	194	181	156	139.590136845907	56.04128438419
209	5.122	94.0648	0.5746	131.0827	Unknown	[M+H]+	similar chromatogram in higher mz_1435; similar chromatogram in higher mz_4825	1	True	null	null	null	null	null	null	null	999	False	False	False	False		False	False	null	null	null	null	null	null	null	null	8.1	liver_pos_5_p1-a1_1_4261	94.06485:1158 95.0682:0 96.07156:0	52.03101:158 78.03301:106 79.04075:126 79.04355:222 94.06485:157	1072	885	881	774	1112	486	868.411127726237	226.586407502263
210	4.627	94.06483	-1	-1	Unknown	[M+H]+	similar chromatogram in higher mz_283; similar chromatogram in higher mz_2147	1	True	null	null	null	null	null	null	null	999	False	False	False	False		False	False	null	null	null	null	null	null	null	null	12.15	liver_pos_3_p1-a1_1_4259	94.06483:3045 95.06818:0 96.07154:0		13229	11324	11715	11899	11777	10284	11704.7158203125	952.020996422595
211	4.627	94.06483	0.4865	110.9926	Unknown	[M+H]+	similar chromatogram in higher mz_283; similar chromatogram in higher mz_2147	1	True	null	null	null	null	null	null	null	999	False	False	False	False		False	False	null	null	null	null	null	null	null	null	12.15	liver_pos_3_p1-a1_1_4259	94.06485:268 95.0682:0 96.07156:0	50.01454:237 79.03935:202 94.06638:90	106	195	43	74	177	71	110.900003433228	61.7903078471456
212	4.627	94.06483	0.562	128.2067	Unknown	[M+H]+	similar chromatogram in higher mz_283; similar chromatogram in higher mz_2147	1	True	null	null	null	null	null	null	null	999	False	False	False	False		False	False	null	null	null	null	null	null	null	null	12.15	liver_pos_3_p1-a1_1_4259	94.06485:1012 95.0682:0 96.07156:0	67.05397:168 79.03935:104 79.04075:171 80.0493:64 93.058:206	479	861	499	518	3073	160	931.544286092122	1072.34564915969
213	4.627	94.06483	0.5674	129.4398	Unknown	[M+H]+	similar chromatogram in higher mz_283; similar chromatogram in higher mz_2147	1	True	null	null	null	null	null	null	null	999	False	False	False	False		False	False	null	null	null	null	null	null	null	null	12.15	liver_pos_3_p1-a1_1_4259	94.06485:881 95.0682:0 96.07156:0	52.02759:171 52.03101:271 79.03654:123 79.04215:171 80.0493:212 92.0505:192 94.06638:248	641	2927	539	2715	979	795	1432.76054890951	1087.57131654077
214	5.513	94.92951	-1	-1	Unknown	[M+H]+	similar chromatogram in higher mz_674; similar chromatogram in higher mz_2424; similar chromatogram in higher mz_4179; similar chromatogram in higher mz_4456; similar chromatogram in higher mz_3451; similar chromatogram in higher mz_1571; similar chromatogram in higher mz_69; similar chromatogram in higher mz_292; similar chromatogram in higher mz_3894; similar chromatogram in higher mz_1431; sim…	1	True	null	null	null	null	null	null	null	999	False	False	False	False		False	False	null	null	null	null	null	null	null	null	69.96	liver_pos_4_p1-a1_1_4260	94.92951:30933 95.93286:0 96.93622:0		217808	216516	223522	220879	213919	217935	218429.958333333	3363.77496355452
215	5.513	94.92951	0.7421	169.1048	Unknown	[M+H]+	similar chromatogram in higher mz_674; similar chromatogram in higher mz_2424; similar chromatogram in higher mz_4179; similar chromatogram in higher mz_4456; similar chromatogram in higher mz_3451; similar chromatogram in higher mz_1571; similar chromatogram in higher mz_69; similar chromatogram in higher mz_292; similar chromatogram in higher mz_3894; similar chromatogram in higher mz_1431; sim…	1	True	null	null	null	null	null	null	null	999	False	False	False	False		False	False	null	null	null	null	null	null	null	null	69.96	liver_pos_4_p1-a1_1_4260	94.92955:13498 95.9329:0 96.93626:0	23.29236:33 32.131:33 41.03559:33 42.82475:33 48.56736:33	12748	11583	12997	13142	11402	11632	12250.7646484375	793.490074501866
216	5.513	94.92951	0.7947	181.1097	Unknown	[M+H]+	similar chromatogram in higher mz_674; similar chromatogram in higher mz_2424; similar chromatogram in higher mz_4179; similar chromatogram in higher mz_4456; similar chromatogram in higher mz_3451; similar chromatogram in higher mz_1571; similar chromatogram in higher mz_69; similar chromatogram in higher mz_292; similar chromatogram in higher mz_3894; similar chromatogram in higher mz_1431; sim…	1	True	null	null	null	null	null	null	null	999	False	False	False	False		False	False	null	null	null	null	null	null	null	null	69.96	liver_pos_4_p1-a1_1_4260	94.92949:3026 95.93284:0 96.9362:0		934	2620	1550	3280	3265	3404	2508.84832763672	1037.08141397318
217	3.9	95.0248	-1	-1	Unknown	[M+H]+	similar chromatogram in higher mz_3463; similar chromatogram in higher mz_135	0.833	True	null	null	null	null	null	null	null	999	False	False	False	False		False	False	null	null	null	null	null	null	null	null	5.42	liver_pos_5_p1-a1_1_4261	95.0248:2569 96.02815:0 97.03151:0		10894	11870	11219	8688	13774	10020	11077.3167317708	1719.31970550589
218	3.9	95.0248	0.4911	111.8986	Unknown	[M+H]+	similar chromatogram in higher mz_3463; similar chromatogram in higher mz_135	0.833	True	null	null	null	null	null	null	null	999	False	False	False	False		False	False	null	null	null	null	null	null	null	null	5.42	liver_pos_5_p1-a1_1_4261	95.0248:293 96.02815:0 97.03151:0		103	131	62	68	193	39	99.4498170216878	56.2805048019392
219	3.9	95.0248	0.5248	119.5816	Unknown	[M+H]+	similar chromatogram in higher mz_3463; similar chromatogram in higher mz_135	0.833	True	null	null	null	null	null	null	null	999	False	False	False	False		False	False	null	null	null	null	null	null	null	null	5.42	liver_pos_5_p1-a1_1_4261	95.02331:896 96.02666:0 97.03002:0	52.01508:233 52.0185:157	387	726	735	439	747	724	626.118286132813	166.39162645772
220	3.9	95.0248	0.5477	124.8113	Unknown	[M+H]+	similar chromatogram in higher mz_3463; similar chromatogram in higher mz_135	0.833	True	null	null	null	null	null	null	null	999	False	False	False	False		False	False	null	null	null	null	null	null	null	null	5.42	liver_pos_5_p1-a1_1_4261	95.02173:484 96.02508:0 97.02844:0		252	246	88	349	296	73	217.276298522949	112.550438935622
221	3.346	95.02485	-1	-1	Unknown	[M+H]+	similar chromatogram in higher mz_132; similar chromatogram in higher mz_956; similar chromatogram in higher mz_2097; similar chromatogram in higher mz_3148; similar chromatogram in higher mz_3175; similar chromatogram in higher mz_3181; similar chromatogram in higher mz_1323	0.667	True	null	null	null	null	null	null	null	999	False	False	False	False		False	False	null	null	null	null	null	null	null	null	8.98	liver_pos_2_p1-a1_1_4258	95.02485:3704 96.0282:0 97.03156:0		15468	18266	16973	15627	18086	18350	17128.3367513021	1322.10561049168
222	3.346	95.02485	0.4718	107.5071	Unknown	[M+H]+	similar chromatogram in higher mz_132; similar chromatogram in higher mz_956; similar chromatogram in higher mz_2097; similar chromatogram in higher mz_3148; similar chromatogram in higher mz_3175; similar chromatogram in higher mz_3181; similar chromatogram in higher mz_1323	0.667	True	null	null	null	null	null	null	null	999	False	False	False	False		False	False	null	null	null	null	null	null	null	null	8.98	liver_pos_2_p1-a1_1_4258	95.02325:383 96.0266:0 97.02996:0		39	69	100	10	93	157	78.1107122103373	51.2048655242404
223	3.346	95.02485	0.5264	119.9527	Unknown	[M+H]+	similar chromatogram in higher mz_132; similar chromatogram in higher mz_956; similar chromatogram in higher mz_2097; similar chromatogram in higher mz_3148; similar chromatogram in higher mz_3175; similar chromatogram in higher mz_3181; similar chromatogram in higher mz_1323	0.667	True	null	null	null	null	null	null	null	999	False	False	False	False		False	False	null	null	null	null	null	null	null	null	8.98	liver_pos_2_p1-a1_1_4258	95.02177:970 96.02512:0 97.02848:0	40.01852:43	856	858	689	501	547	1017	744.585820515951	200.403421472248
224	3.346	95.02485	0.5337	121.6009	Unknown	[M+H]+	similar chromatogram in higher mz_132; similar chromatogram in higher mz_956; similar chromatogram in higher mz_2097; similar chromatogram in higher mz_3148; similar chromatogram in higher mz_3175; similar chromatogram in higher mz_3181; similar chromatogram in higher mz_1323	0.667	True	null	null	null	null	null	null	null	999	False	False	False	False		False	False	null	null	null	null	null	null	null	null	8.98	liver_pos_2_p1-a1_1_4258	95.02177:332 96.02512:0 97.02848:0	15.43803:38 85.21274:34 95.02331:659	96	285	175	501	97	854	334.592828114827	296.059998930668
225	3.346	95.02485	0.5441	123.9888	Unknown	[M+H]+	similar chromatogram in higher mz_132; similar chromatogram in higher mz_956; similar chromatogram in higher mz_2097; similar chromatogram in higher mz_3148; similar chromatogram in higher mz_3175; similar chromatogram in higher mz_3181; similar chromatogram in higher mz_1323	0.667	True	null	null	null	null	null	null	null	999	False	False	False	False		False	False	null	null	null	null	null	null	null	null	8.98	liver_pos_2_p1-a1_1_4258	95.02326:645 96.02661:0 97.02997:0	52.01961:162	131	310	439	510	414	336	356.664413452148	132.128939294481
226	3.346	95.02485	0.5693	129.7201	Unknown	[M+H]+	similar chromatogram in higher mz_132; similar chromatogram in higher mz_956; similar chromatogram in higher mz_2097; similar chromatogram in higher mz_3148; similar chromatogram in higher mz_3175; similar chromatogram in higher mz_3181; similar chromatogram in higher mz_1323	0.667	True	null	null	null	null	null	null	null	999	False	False	False	False		False	False	null	null	null	null	null	null	null	null	8.98	liver_pos_2_p1-a1_1_4258	95.02326:352 96.02661:0 97.02997:0		23	102	26	60	118	80	68.1769043604533	39.1096566440552
227	4.838	95.04942	-1	-1	Unknown	[M+H]+		0.833	False	null	null	null	null	null	null	null	999	False	False	False	False		False	False	null	null	null	null	null	null	null	null	4.5	liver_pos_3_p1-a1_1_4259	95.04942:2068 96.05277:0 97.05613:0		7925	13505	9903	13121	11215	8681	10725.0387369792	2298.18481155546
228	4.838	95.04942	0.5593	127.4383	Unknown	[M+H]+		0.833	False	null	null	null	null	null	null	null	999	False	False	False	False		False	False	null	null	null	null	null	null	null	null	4.5	liver_pos_3_p1-a1_1_4259	95.0494:521 96.05275:0 97.05611:0		498	573	489	241	544	726	511.784400939941	157.98115242117
229	4.838	95.04942	0.6176	140.7289	Unknown	[M+H]+		0.833	False	null	null	null	null	null	null	null	999	False	False	False	False		False	False	null	null	null	null	null	null	null	null	4.5	liver_pos_3_p1-a1_1_4259	95.0494:513 96.05275:0 97.05611:0		385	242	38	189	254	160	211.350937525431	114.92655264918
230	0.563	95.08481	-1	-1	Unknown	[M+H]+		0.833	False	null	null	null	null	null	null	null	999	False	False	False	False		False	False	null	null	null	null	null	null	null	null	12.97	liver_pos_3_p1-a1_1_4259	95.08481:5729 96.08816:0 97.09152:0		29407	22122	29364	25176	23770	23107	25491.0716145833	3175.83811365015
231	0.563	95.08481	0.7398	168.5498	Unknown	[M+H]+		0.833	False	null	null	null	null	null	null	null	999	False	False	False	False		False	False	null	null	null	null	null	null	null	null	12.97	liver_pos_3_p1-a1_1_4259	95.08635:542 96.0897:0 97.09306:0		253	363	1119	185	1102	270	548.789016723633	439.042006050423
232	0.563	95.08481	0.8586	195.6342	Unknown	[M+H]+		0.833	False	null	null	null	null	null	null	null	999	False	False	False	False		False	False	null	null	null	null	null	null	null	null	12.97	liver_pos_3_p1-a1_1_4259	95.08481:517 96.08816:0 97.09152:0		229	73	187	245	242	176	192.067834218343	65.1074788476462
233	2.59	96.00666	-1	-1	Unknown	[M+H]+	similar chromatogram in higher mz_137; similar chromatogram in higher mz_5413; similar chromatogram in higher mz_5502; similar chromatogram in higher mz_3643; similar chromatogram in higher mz_1287	0.667	True	null	null	null	null	null	null	null	999	False	False	False	False		False	False	null	null	null	null	null	null	null	null	6.95	liver_pos_6_p1-a1_1_4262	96.00666:2195 97.01001:0 98.01337:0		10230	10878	9286	9319	10565	11520	10299.6097005208	881.809507139921
234	2.59	96.00666	0.4844	110.2384	Unknown	[M+H]+	similar chromatogram in higher mz_137; similar chromatogram in higher mz_5413; similar chromatogram in higher mz_5502; similar chromatogram in higher mz_3643; similar chromatogram in higher mz_1287	0.667	True	null	null	null	null	null	null	null	999	False	False	False	False		False	False	null	null	null	null	null	null	null	null	6.95	liver_pos_6_p1-a1_1_4262	96.00821:162 97.01156:0 98.01492:0		100	120	91	32	54	46	73.6415481567383	34.5920063097867
235	2.59	96.00666	0.5275	120.0601	Unknown	[M+H]+	similar chromatogram in higher mz_137; similar chromatogram in higher mz_5413; similar chromatogram in higher mz_5502; similar chromatogram in higher mz_3643; similar chromatogram in higher mz_1287	0.667	True	null	null	null	null	null	null	null	999	False	False	False	False		False	False	null	null	null	null	null	null	null	null	6.95	liver_pos_6_p1-a1_1_4262	96.00671:570 97.01006:0 98.01342:0	40.01852:349	380	467	609	320	506	828	518.195927937826	181.740550782823
236	2.59	96.00666	0.5455	124.1525	Unknown	[M+H]+	similar chromatogram in higher mz_137; similar chromatogram in higher mz_5413; similar chromatogram in higher mz_5502; similar chromatogram in higher mz_3643; similar chromatogram in higher mz_1287	0.667	True	null	null	null	null	null	null	null	999	False	False	False	False		False	False	null	null	null	null	null	null	null	null	6.95	liver_pos_6_p1-a1_1_4262	96.00824:165 97.01159:0 98.01495:0		195	13	71	105	115	152	108.372775713603	63.1184350621819
237	0.802	96.04377	-1	-1	Unknown	[M+H]+	similar chromatogram in higher mz_4231	1	True	null	null	null	null	null	null	null	999	False	False	False	False		False	False	null	null	null	null	null	null	null	null	42.56	liver_pos_4_p1-a1_1_4260	96.04377:15891 97.04712:0 98.05048:0		45803	51145	43470	56890	36692	38458	45409.8587239583	7654.39183821642
238	0.802	96.04377	0.4683	106.5822	Unknown	[M+H]+	similar chromatogram in higher mz_4231	1	True	null	null	null	null	null	null	null	999	False	False	False	False		False	False	null	null	null	null	null	null	null	null	42.56	liver_pos_4_p1-a1_1_4260	96.04377:804 97.04712:0 98.05048:0		215	83	215	237	24	80	142.214177449544	90.6967725315597
239	0.802	96.04377	0.4934	112.2924	Unknown	[M+H]+	similar chromatogram in higher mz_4231	1	True	null	null	null	null	null	null	null	999	False	False	False	False		False	False	null	null	null	null	null	null	null	null	42.56	liver_pos_4_p1-a1_1_4260	96.0438:1069 97.04715:0 98.05051:0	41.03255:85 96.04689:508	405	308	449	298	538	59	342.802783966064	165.500240325841
240	0.802	96.04377	0.5094	115.9338	Unknown	[M+H]+	similar chromatogram in higher mz_4231	1	True	null	null	null	null	null	null	null	999	False	False	False	False		False	False	null	null	null	null	null	null	null	null	42.56	liver_pos_4_p1-a1_1_4260	96.0438:1902 97.04715:0 98.05051:0	41.03559:583 51.0223:322 78.03162:190 96.04535:541 96.04689:345	1575	2247	1519	2335	470	898	1507.37647501628	732.711742783497
241	0.802	96.04377	0.5441	123.8388	Unknown	[M+H]+	similar chromatogram in higher mz_4231	1	True	null	null	null	null	null	null	null	999	False	False	False	False		False	False	null	null	null	null	null	null	null	null	42.56	liver_pos_4_p1-a1_1_4260	96.0453:1007 97.04865:0 98.05201:0		244	271	521	511	470	213	371.768450419108	143.50455608186
242	0.802	96.04377	0.5589	127.2059	Unknown	[M+H]+	similar chromatogram in higher mz_4231	1	True	null	null	null	null	null	null	null	999	False	False	False	False		False	False	null	null	null	null	null	null	null	null	42.56	liver_pos_4_p1-a1_1_4260	96.0438:2265 97.04715:0 98.05051:0	51.0223:296	1462	391	1312	520	1683	1381	1124.86518859863	534.765415690929
243	0.802	96.04377	0.5696	129.625	Unknown	[M+H]+	similar chromatogram in higher mz_4231	1	True	null	null	null	null	null	null	null	999	False	False	False	False		False	False	null	null	null	null	null	null	null	null	42.56	liver_pos_4_p1-a1_1_4260	96.04535:2663 97.0487:0 98.05206:0	52.01849:114	739	2181	3002	2390	510	521	1557.09424845378	1096.48081108436
244	4.19	96.04532	-1	-1	Unknown	[M+H]+		1	True	null	null	null	null	null	null	null	999	False	False	False	False		False	False	null	null	null	null	null	null	null	null	21.35	liver_pos_3_p1-a1_1_4259	96.04532:7380 97.04867:0 98.05203:0		48521	43985	37161	34671	41671	52613	43103.8997395833	6768.04923833682
245	4.19	96.04532	0.4869	110.8124	Unknown	[M+H]+		1	True	null	null	null	null	null	null	null	999	False	False	False	False		False	False	null	null	null	null	null	null	null	null	21.35	liver_pos_3_p1-a1_1_4259	96.04535:803 97.0487:0 98.05206:0		616	373	492	390	144	741	459.229888916016	208.289734499495
246	4.19	96.04532	0.5029	114.448	Unknown	[M+H]+		1	True	null	null	null	null	null	null	null	999	False	False	False	False		False	False	null	null	null	null	null	null	null	null	21.35	liver_pos_3_p1-a1_1_4259	96.04381:580 97.04716:0 98.05052:0		206	258	215	168	228	62	189.295230229696	69.1120726976882
247	4.19	96.04532	0.5497	125.1122	Unknown	[M+H]+		1	True	null	null	null	null	null	null	null	999	False	False	False	False		False	False	null	null	null	null	null	null	null	null	21.35	liver_pos_3_p1-a1_1_4259	96.04535:2480 97.0487:0 98.05206:0	39.02209:359	2166	1833	2079	1801	2446	2424	2124.86470540365	278.173938605164
248	4.19	96.04532	0.5607	127.616	Unknown	[M+H]+		1	True	null	null	null	null	null	null	null	999	False	False	False	False		False	False	null	null	null	null	null	null	null	null	21.35	liver_pos_3_p1-a1_1_4259	96.04535:2659 97.0487:0 98.05206:0		1461	1218	1410	507	1321	1014	1155.29890441895	354.873645485624
249	4.19	96.04532	0.625	142.2497	Unknown	[M+H]+		1	True	null	null	null	null	null	null	null	999	False	False	False	False		False	False	null	null	null	null	null	null	null	null	21.35	liver_pos_3_p1-a1_1_4259	96.04535:417 97.0487:0 98.05206:0		189	146	116	261	325	338	229.340431213379	92.9860427070139
250	5.508	96.92679	-1	-1	Unknown	[M+H]+	similar chromatogram in higher mz_1030; similar chromatogram in higher mz_2790; similar chromatogram in higher mz_4887; similar chromatogram in higher mz_699; similar chromatogram in higher mz_2033; similar chromatogram in higher mz_2947; similar chromatogram in higher mz_2966; similar chromatogram in higher mz_2967; similar chromatogram in higher mz_3478; similar chromatogram in higher mz_3875; …	1	False	null	null	null	null	null	null	null	999	False	False	False	False		False	False	null	null	null	null	null	null	null	null	55.57	liver_pos_6_p1-a1_1_4262	96.92679:5683 97.93014:0 98.9335:0		19330	32263	34011	34825	36492	37772	32448.8541666667	6706.78473293035
251	5.508	96.92679	0.7419	168.6671	Unknown	[M+H]+	similar chromatogram in higher mz_1030; similar chromatogram in higher mz_2790; similar chromatogram in higher mz_4887; similar chromatogram in higher mz_699; similar chromatogram in higher mz_2033; similar chromatogram in higher mz_2947; similar chromatogram in higher mz_2966; similar chromatogram in higher mz_2967; similar chromatogram in higher mz_3478; similar chromatogram in higher mz_3875; …	1	False	null	null	null	null	null	null	null	999	False	False	False	False		False	False	null	null	null	null	null	null	null	null	55.57	liver_pos_6_p1-a1_1_4262	96.92681:2576 97.93016:0 98.93352:0		1248	1940	1920	1693	1283	2202	1714.46429443359	383.288419981207
252	5.508	96.92679	0.7944	180.6039	Unknown	[M+H]+	similar chromatogram in higher mz_1030; similar chromatogram in higher mz_2790; similar chromatogram in higher mz_4887; similar chromatogram in higher mz_699; similar chromatogram in higher mz_2033; similar chromatogram in higher mz_2947; similar chromatogram in higher mz_2966; similar chromatogram in higher mz_2967; similar chromatogram in higher mz_3478; similar chromatogram in higher mz_3875; …	1	False	null	null	null	null	null	null	null	999	False	False	False	False		False	False	null	null	null	null	null	null	null	null	55.57	liver_pos_6_p1-a1_1_4262	96.9284:653 97.93175:0 98.93511:0		324	130	165	269	180	236	217.322591145833	72.518637683759
253	5.508	96.92679	0.83	188.6962	Unknown	[M+H]+	similar chromatogram in higher mz_1030; similar chromatogram in higher mz_2790; similar chromatogram in higher mz_4887; similar chromatogram in higher mz_699; similar chromatogram in higher mz_2033; similar chromatogram in higher mz_2947; similar chromatogram in higher mz_2966; similar chromatogram in higher mz_2967; similar chromatogram in higher mz_3478; similar chromatogram in higher mz_3875; …	1	False	null	null	null	null	null	null	null	999	False	False	False	False		False	False	null	null	null	null	null	null	null	null	55.57	liver_pos_6_p1-a1_1_4262	96.92681:556 97.93016:0 98.93352:0		75	104	46	290	276	110	150.27826054891	105.694689802626
254	6.399	97.0278	-1	-1	Unknown	[M+H]+		0.5	False	null	null	null	null	null	null	null	999	False	False	False	False		False	False	null	null	null	null	null	null	null	null	12.49	liver_pos_2_p1-a1_1_4258	97.0278:5590 98.03115:0 99.03451:0		10516	24001	13181	19005	18635	17958	17216.0050455729	4753.19494447838
255	6.399	97.0278	0.4951	112.5435	Unknown	[M+H]+		0.5	False	null	null	null	null	null	null	null	999	False	False	False	False		False	False	null	null	null	null	null	null	null	null	12.49	liver_pos_2_p1-a1_1_4258	97.02776:766 98.03111:0 99.03447:0		81	156	202	261	98	137	155.927310943604	67.0950743909374
256	6.399	97.0278	0.5771	131.1953	Unknown	[M+H]+		0.5	False	null	null	null	null	null	null	null	999	False	False	False	False		False	False	null	null	null	null	null	null	null	null	12.49	liver_pos_2_p1-a1_1_4258	97.02776:200 98.03111:0 99.03447:0		47	41	180	52	48	4.11505661010742	61.2009423573812	61.0595385361874
257	6.399	97.0278	0.702	159.5886	Unknown	[M+H]+		0.5	False	null	null	null	null	null	null	null	999	False	False	False	False		False	False	null	null	null	null	null	null	null	null	12.49	liver_pos_2_p1-a1_1_4258	97.02776:341 98.03111:0 99.03447:0		1.99710884094238	87	150	108	74	20	73.3295904795329	55.739405369352
258	6.399	97.0278	0.7958	180.9025	Unknown	[M+H]+		0.5	False	null	null	null	null	null	null	null	999	False	False	False	False		False	False	null	null	null	null	null	null	null	null	12.49	liver_pos_2_p1-a1_1_4258	97.02774:1157 98.03109:0 99.03445:0		309	541	787	184	603	261	447.566202799479	232.855045220983
259	6.399	97.0278	0.8738	198.6349	Unknown	[M+H]+		0.5	False	null	null	null	null	null	null	null	999	False	False	False	False		False	False	null	null	null	null	null	null	null	null	12.49	liver_pos_2_p1-a1_1_4258	97.02776:1833 98.03111:0 99.03447:0		302	779	2557	1167	1364	2619	1464.66797383626	943.030810416017
260	6.315	97.02932	-1	-1	Unknown	[M+H]+		0.5	True	null	null	null	null	null	null	null	999	False	False	False	False		False	False	null	null	null	null	null	null	null	null	10.65	liver_pos_3_p1-a1_1_4259	97.02932:5144 98.03267:0 99.03603:0		13879	11538	27091	16100	10689	12956	15375.4114583333	6042.70844540412
261	6.315	97.02932	0.4933	112.1305	Unknown	[M+H]+		0.5	True	null	null	null	null	null	null	null	999	False	False	False	False		False	False	null	null	null	null	null	null	null	null	10.65	liver_pos_3_p1-a1_1_4259	97.02625:261 98.0296:0 99.03296:0	38.01489:201	97	123	208	357	114	138	172.997753143311	98.2278154380677
262	6.315	97.02932	0.753	171.1761	Unknown	[M+H]+		0.5	True	null	null	null	null	null	null	null	999	False	False	False	False		False	False	null	null	null	null	null	null	null	null	10.65	liver_pos_3_p1-a1_1_4259	97.02932:351 98.03267:0 99.03603:0		89	52	89	48	20	41	56.5812387466431	27.4096020833534
263	6.315	97.02932	0.7935	180.3831	Unknown	[M+H]+		0.5	True	null	null	null	null	null	null	null	999	False	False	False	False		False	False	null	null	null	null	null	null	null	null	10.65	liver_pos_3_p1-a1_1_4259	97.02932:1299 98.03267:0 99.03603:0		145	160	1168	574	245	1243	588.993342081706	502.613724693338
264	6.315	97.02932	0.8884	201.957	Unknown	[M+H]+		0.5	True	null	null	null	null	null	null	null	999	False	False	False	False		False	False	null	null	null	null	null	null	null	null	10.65	liver_pos_3_p1-a1_1_4259	97.0278:2217 98.03115:0 99.03451:0		2081	107	483	552	112	256	598.643796284994	749.419383455004
265	4.326	98.02302	-1	-1	Unknown	[M+H]+		0.5	False	null	null	null	null	null	null	null	999	False	False	False	False		False	False	null	null	null	null	null	null	null	null	7.33	liver_pos_4_p1-a1_1_4260	98.02302:1292 99.02637:0 100.02973:0		3603	2318	3100	4462	3055	3885	3403.76867675781	746.361487946281
266	4.326	98.02302	0.702	159.4082	Unknown	[M+H]+		0.5	False	null	null	null	null	null	null	null	999	False	False	False	False		False	False	null	null	null	null	null	null	null	null	7.33	liver_pos_4_p1-a1_1_4260	98.02302:473 99.02637:0 100.02973:0		221	725	271	183	800	792	498.54761505127	302.223191192504
267	4.188	98.05897	-1	-1	Unknown	[M+H]+		0.5	False	null	null	null	null	null	null	null	999	False	False	False	False		False	False	null	null	null	null	null	null	null	null	6.22	liver_pos_1_p1-a1_1_4257	98.05897:1236 99.06232:0 100.06568:0		6143	5738	2784	3994	6786	3960	4900.86169433594	1548.31212474805
268	4.188	98.05897	0.6259	142.1228	Unknown	[M+H]+		0.5	False	null	null	null	null	null	null	null	999	False	False	False	False		False	False	null	null	null	null	null	null	null	null	6.22	liver_pos_1_p1-a1_1_4257	98.06048:488 99.06383:0 100.06719:0		251	240	260	126	332	286	249.153258005778	68.8161665565965
269	4.188	98.05897	0.6571	149.1974	Unknown	[M+H]+		0.5	False	null	null	null	null	null	null	null	999	False	False	False	False		False	False	null	null	null	null	null	null	null	null	6.22	liver_pos_1_p1-a1_1_4257	98.05897:250 99.06232:0 100.06568:0		203	111	286	78	77	158	152.123441060384	81.707992036728
270	6.543	98.0605	-1	-1	Unknown	[M+H]+	similar chromatogram in higher mz_434; similar chromatogram in higher mz_3473; similar chromatogram in higher mz_5720; similar chromatogram in higher mz_5724; similar chromatogram in higher mz_5773	1	False	null	null	null	null	null	null	null	999	False	False	False	False		False	False	null	null	null	null	null	null	null	null	41.48	liver_pos_3_p1-a1_1_4259	98.0605:7779 99.06385:0 100.06721:0		18615	22169	32593	25626	23516	27705	25037.326171875	4823.58056282374
271	6.543	98.0605	0.5947	135.04	Unknown	[M+H]+	similar chromatogram in higher mz_434; similar chromatogram in higher mz_3473; similar chromatogram in higher mz_5720; similar chromatogram in higher mz_5724; similar chromatogram in higher mz_5773	1	False	null	null	null	null	null	null	null	999	False	False	False	False		False	False	null	null	null	null	null	null	null	null	41.48	liver_pos_3_p1-a1_1_4259	98.0605:2801 99.06385:0 100.06721:0		1210	1005	2131	1657	1649	2021	1612.21564737956	440.681878739381
272	6.543	98.0605	0.6209	140.9844	Unknown	[M+H]+	similar chromatogram in higher mz_434; similar chromatogram in higher mz_3473; similar chromatogram in higher mz_5720; similar chromatogram in higher mz_5724; similar chromatogram in higher mz_5773	1	False	null	null	null	null	null	null	null	999	False	False	False	False		False	False	null	null	null	null	null	null	null	null	41.48	liver_pos_3_p1-a1_1_4259	98.0605:1078 99.06385:0 100.06721:0		556	563	684	336	388	365	481.944910685221	139.14483264072
273	0.715	98.9841	-1	-1	Unknown	[M+H]+	similar chromatogram in higher mz_866	1	False	null	null	null	null	null	null	null	999	False	False	False	False		False	False	null	null	null	null	null	null	null	null	8.32	liver_pos_6_p1-a1_1_4262	98.9841:2373 99.98745:0 100.99081:0		6661	7291	6027	5657	6130	6682	6408.01977539063	584.278873859496
274	0.715	98.9841	0.5648	128.1112	Unknown	[M+H]+	similar chromatogram in higher mz_866	1	False	null	null	null	null	null	null	null	999	False	False	False	False		False	False	null	null	null	null	null	null	null	null	8.32	liver_pos_6_p1-a1_1_4262	98.98415:349 99.9875:0 100.99086:0		80	140	175	83	87	82	107.828647613525	40.0616067058263
275	0.715	98.9841	0.6003	136.1617	Unknown	[M+H]+	similar chromatogram in higher mz_866	1	False	null	null	null	null	null	null	null	999	False	False	False	False		False	False	null	null	null	null	null	null	null	null	8.32	liver_pos_6_p1-a1_1_4262	98.9841:246 99.98745:0 100.99081:0		96	105	33	30	33	125	70.3197123209635	43.1722340350548
276	0.715	98.9841	0.6202	140.6758	Unknown	[M+H]+	similar chromatogram in higher mz_866	1	False	null	null	null	null	null	null	null	999	False	False	False	False		False	False	null	null	null	null	null	null	null	null	8.32	liver_pos_6_p1-a1_1_4262	98.98411:210 99.98746:0 100.99082:0		36	92	54	77	98	87	73.8480777740479	24.0789873794127
277	5.571	98.98416	-1	-1	Unknown	[M+H]+	similar chromatogram in higher mz_2476; similar chromatogram in higher mz_3224; similar chromatogram in higher mz_1350; similar chromatogram in higher mz_626; similar chromatogram in higher mz_3358; similar chromatogram in higher mz_1909	1	False	null	null	null	null	null	null	null	999	False	False	False	False		False	False	null	null	null	null	null	null	null	null	4.44	liver_pos_2_p1-a1_1_4258	98.98416:1060 99.98751:0 100.99087:0		3327	3488	1618	2061	2877	1460	2471.77620442708	877.443047758646
278	5.571	98.98416	0.7049	159.888	Unknown	[M+H]+	similar chromatogram in higher mz_2476; similar chromatogram in higher mz_3224; similar chromatogram in higher mz_1350; similar chromatogram in higher mz_626; similar chromatogram in higher mz_3358; similar chromatogram in higher mz_1909	1	False	null	null	null	null	null	null	null	999	False	False	False	False		False	False	null	null	null	null	null	null	null	null	4.44	liver_pos_2_p1-a1_1_4258	98.9841:395 99.98745:0 100.99081:0		224	272	64	141	242	116	176.3129418691	81.7451635098801
279	0.54	98.98567	-1	-1	Unknown	[M+H]+		1	False	null	null	null	null	null	null	null	999	False	False	False	False		False	False	null	null	null	null	null	null	null	null	5.35	liver_pos_6_p1-a1_1_4262	98.98567:1990 99.98902:0 100.99238:0		8241	7178	7143	6858	5190	9182	7298.80249023438	1350.12749994775
280	0.54	98.98567	0.5436	123.2999	Unknown	[M+H]+		1	False	null	null	null	null	null	null	null	999	False	False	False	False		False	False	null	null	null	null	null	null	null	null	5.35	liver_pos_6_p1-a1_1_4262	98.98567:236 99.98902:0 100.99238:0		23	10	25	51	39	73	36.9869368871053	22.7886063686955
281	0.54	98.98567	0.5699	129.271	Unknown	[M+H]+		1	False	null	null	null	null	null	null	null	999	False	False	False	False		False	False	null	null	null	null	null	null	null	null	5.35	liver_pos_6_p1-a1_1_4262	98.98416:295 99.98751:0 100.99087:0		78	100	96	80	152	23	88.1367632548014	41.5404229162787
282	0.54	98.98567	0.6148	139.456	Unknown	[M+H]+		1	False	null	null	null	null	null	null	null	999	False	False	False	False		False	False	null	null	null	null	null	null	null	null	5.35	liver_pos_6_p1-a1_1_4262	98.98416:439 99.98751:0 100.99087:0		240	168	122	133	87	152	150.407522837321	52.0949383032694
283	0.54	98.98567	0.7968	180.7402	Unknown	[M+H]+		1	False	null	null	null	null	null	null	null	999	False	False	False	False		False	False	null	null	null	null	null	null	null	null	5.35	liver_pos_6_p1-a1_1_4262	98.98416:436 99.98751:0 100.99087:0		167	54	98	185	66	242	135.26265335083	74.1918153093259
284	0.746	99.08147	-1	-1	Unknown	[M+H]+	similar chromatogram in higher mz_1441	1	False	null	null	null	null	null	null	null	999	False	False	False	False		False	False	null	null	null	null	null	null	null	null	5.18	liver_pos_2_p1-a1_1_4258	99.08147:2093 100.08482:0 101.08818:0		5075	13403	6619	4226	5313	5367	6667.12654622396	3387.84580217942
285	0.746	99.08147	0.8221	186.4487	Unknown	[M+H]+	similar chromatogram in higher mz_1441	1	False	null	null	null	null	null	null	null	999	False	False	False	False		False	False	null	null	null	null	null	null	null	null	5.18	liver_pos_2_p1-a1_1_4258	99.07984:321 100.08319:0 101.08655:0		105	94	84	97	42	176	99.579963684082	43.3494538519573
286	0.746	99.08147	0.8528	193.4081	Unknown	[M+H]+	similar chromatogram in higher mz_1441	1	False	null	null	null	null	null	null	null	999	False	False	False	False		False	False	null	null	null	null	null	null	null	null	5.18	liver_pos_2_p1-a1_1_4258	99.08147:252 100.08482:0 101.08818:0		96	73	78	41	96	77	76.8501021067301	20.5027337170017
287	0.746	99.08147	0.886	200.9359	Unknown	[M+H]+	similar chromatogram in higher mz_1441	1	False	null	null	null	null	null	null	null	999	False	False	False	False		False	False	null	null	null	null	null	null	null	null	5.18	liver_pos_2_p1-a1_1_4258	99.08147:211 100.08482:0 101.08818:0		64	26	74	40	11	20	39.0194869041443	25.0607792359619
288	3.609	99.09083	-1	-1	Unknown	[M+H]+		1	False	null	null	null	null	null	null	null	999	False	False	False	False		False	False	null	null	null	null	null	null	null	null	9.73	liver_pos_6_p1-a1_1_4262	99.09083:3834 100.09418:0 101.09754:0		22217	23551	21107	19724	20148	20658	21234.1871744792	1424.27709412795
289	3.609	99.09083	0.8576	194.4948	Unknown	[M+H]+		1	False	null	null	null	null	null	null	null	999	False	False	False	False		False	False	null	null	null	null	null	null	null	null	9.73	liver_pos_6_p1-a1_1_4262	99.09084:391 100.09419:0 101.09755:0		127	233	130	119	244	112	160.944800059001	60.5912798281381
290	3.609	99.09083	0.8849	200.6973	Unknown	[M+H]+		1	False	null	null	null	null	null	null	null	999	False	False	False	False		False	False	null	null	null	null	null	null	null	null	9.73	liver_pos_6_p1-a1_1_4262	99.09243:238 100.09578:0 101.09914:0		91	41	88	108	107	110	90.7567952473958	26.3826643774399
291	3.609	99.09083	0.9058	205.4254	Unknown	[M+H]+		1	False	null	null	null	null	null	null	null	999	False	False	False	False		False	False	null	null	null	null	null	null	null	null	9.73	liver_pos_6_p1-a1_1_4262	99.09246:298 100.09581:0 101.09917:0		76	224	56	64	172	57	107.996449152629	71.931644363394
292	3.609	99.09083	1.0452	237.056	Unknown	[M+H]+		1	False	null	null	null	null	null	null	null	999	False	False	False	False		False	False	null	null	null	null	null	null	null	null	9.73	liver_pos_6_p1-a1_1_4262	99.09243:719 100.09578:0 101.09914:0		408	561	650	557	494	541	534.996159871419	80.5247682655347
293	3.609	99.09083	1.0756	243.9414	Unknown	[M+H]+		1	False	null	null	null	null	null	null	null	999	False	False	False	False		False	False	null	null	null	null	null	null	null	null	9.73	liver_pos_6_p1-a1_1_4262	99.09246:261 100.09581:0 101.09917:0		135	25	102	21	58	126	77.8368508021037	50.2023663118714
294	3.609	99.09083	1.1185	253.6797	Unknown	[M+H]+		1	False	null	null	null	null	null	null	null	999	False	False	False	False		False	False	null	null	null	null	null	null	null	null	9.73	liver_pos_6_p1-a1_1_4262	99.09084:253 100.09419:0 101.09755:0		164	75	131	168	81	110	121.465680440267	40.1434274182917
295	3.609	99.09083	1.1578	262.584	Unknown	[M+H]+		1	False	null	null	null	null	null	null	null	999	False	False	False	False		False	False	null	null	null	null	null	null	null	null	9.73	liver_pos_6_p1-a1_1_4262	99.09246:325 100.09581:0 101.09917:0		106	124	109	42	119	105	100.804898579915	30.0271835546087
296	0.436	99.95941	-1	-1	Unknown	[M+H]+	similar chromatogram in higher mz_2170; similar chromatogram in higher mz_851	0.667	False	null	null	null	null	null	null	null	999	False	False	False	False		False	False	null	null	null	null	null	null	null	null	16.09	liver_pos_3_p1-a1_1_4259	99.95941:930 100.96276:0 101.96612:0		2355	2712	3002	2690	3022	1918	2616.51230875651	420.595809897031
297	0.436	99.95941	0.5804	131.4972	Unknown	[M+H]+	similar chromatogram in higher mz_2170; similar chromatogram in higher mz_851	0.667	False	null	null	null	null	null	null	null	999	False	False	False	False		False	False	null	null	null	null	null	null	null	null	16.09	liver_pos_3_p1-a1_1_4259	99.95941:404 100.96276:0 101.96612:0		106	116	198	164	89	71	124.146401723226	48.1312586133379
298	3.555	100.07608	-1	-1	Unknown	[M+H]+	similar chromatogram in higher mz_222; similar chromatogram in higher mz_617; similar chromatogram in higher mz_5020	1	True	null	null	null	null	null	null	null	999	False	False	False	False		False	False	null	null	null	null	null	null	null	null	6.32	liver_pos_5_p1-a1_1_4261	100.07608:2148 101.07943:0 102.08279:0		9883	9505	11055	10475	10917	9922	10293.0532226563	621.243019728485
299	3.555	100.07608	0.5577	126.3401	Unknown	[M+H]+	similar chromatogram in higher mz_222; similar chromatogram in higher mz_617; similar chromatogram in higher mz_5020	1	True	null	null	null	null	null	null	null	999	False	False	False	False		False	False	null	null	null	null	null	null	null	null	6.32	liver_pos_5_p1-a1_1_4261	100.07613:746 101.07948:0 102.08284:0	39.02308:141	638	634	591	695	756	664	663.033365885417	56.9444675909061
300	3.555	100.07608	0.6462	146.4008	Unknown	[M+H]+	similar chromatogram in higher mz_222; similar chromatogram in higher mz_617; similar chromatogram in higher mz_5020	1	True	null	null	null	null	null	null	null	999	False	False	False	False		False	False	null	null	null	null	null	null	null	null	6.32	liver_pos_5_p1-a1_1_4261	100.07611:332 101.07946:0 102.08282:0		68	89	205	204	186	102	142.220565795898	62.7064938072491
301	8.891	100.07609	-1	-1	Unknown	[M+H]+		1	False	null	null	null	null	null	null	null	999	False	False	False	False		False	False	null	null	null	null	null	null	null	null	12.91	liver_pos_4_p1-a1_1_4260	100.07609:4952 101.07944:0 102.0828:0		22393	16193	24565	22151	23068	25616	22331.2099609375	3287.41245189934
302	8.891	100.07609	0.6273	142.1123	Unknown	[M+H]+		1	False	null	null	null	null	null	null	null	999	False	False	False	False		False	False	null	null	null	null	null	null	null	null	12.91	liver_pos_4_p1-a1_1_4260	100.07609:433 101.07944:0 102.0828:0		178	310	163	280	48	121	183.224810918172	97.9067451703352
303	8.891	100.07609	0.7526	170.5116	Unknown	[M+H]+		1	False	null	null	null	null	null	null	null	999	False	False	False	False		False	False	null	null	null	null	null	null	null	null	12.91	liver_pos_4_p1-a1_1_4260	100.07613:1976 101.07948:0 102.08284:0		809	1923	1808	2090	1332	2153	1685.84599812826	518.974802711718
304	5.772	100.07768	-1	-1	Unknown	[M+H]+		0.5	False	null	null	null	null	null	null	null	999	False	False	False	False		False	False	null	null	null	null	null	null	null	null	4.25	liver_pos_3_p1-a1_1_4259	100.07768:1680 101.08103:0 102.08439:0		4379	1575	8396	4600	2843	5292	4514.05550130208	2329.4921848877
305	5.772	100.07768	0.6352	143.9107	Unknown	[M+H]+		0.5	False	null	null	null	null	null	null	null	999	False	False	False	False		False	False	null	null	null	null	null	null	null	null	4.25	liver_pos_3_p1-a1_1_4259	100.07768:565 101.08103:0 102.08439:0		68	159	215	76	62	49	104.91955502828	66.4611107460203
306	5.772	100.07768	0.6777	153.5283	Unknown	[M+H]+		0.5	False	null	null	null	null	null	null	null	999	False	False	False	False		False	False	null	null	null	null	null	null	null	null	4.25	liver_pos_3_p1-a1_1_4259	100.07768:648 101.08103:0 102.08439:0		709	316	247	223	139	72	284.528872172038	224.907174962042
307	5.772	100.07768	0.7006	158.7223	Unknown	[M+H]+		0.5	False	null	null	null	null	null	null	null	999	False	False	False	False		False	False	null	null	null	null	null	null	null	null	4.25	liver_pos_3_p1-a1_1_4259	100.07768:659 101.08103:0 102.08439:0		137	371	209	168	695	128	284.601153055827	219.551121188364
308	4.542	101.01704	-1	-1	Unknown	[M+H]+	similar chromatogram in higher mz_1863; similar chromatogram in higher mz_2718; similar chromatogram in higher mz_3739	1	False	null	null	null	null	null	null	null	999	False	False	False	False		False	False	null	null	null	null	null	null	null	null	10.27	liver_pos_6_p1-a1_1_4262	101.01704:3922 102.02039:0 103.02375:0		8857	9590	9934	11613	10996	14176	10861.0071614583	1900.80398198317
309	4.542	101.01704	0.6843	154.8617	Unknown	[M+H]+	similar chromatogram in higher mz_1863; similar chromatogram in higher mz_2718; similar chromatogram in higher mz_3739	1	False	null	null	null	null	null	null	null	999	False	False	False	False		False	False	null	null	null	null	null	null	null	null	10.27	liver_pos_6_p1-a1_1_4262	101.0171:1057 102.02045:0 103.02381:0		841	900	921	1139	1089	1299	1031.53675333659	174.619537510578
310	3.882	101.05985	-1	-1	Unknown	[M+H]+		1	True	null	null	null	null	null	null	null	999	False	False	False	False		False	False	null	null	null	null	null	null	null	null	34.54	liver_pos_5_p1-a1_1_4261	101.05985:10570 102.0632:0 103.06656:0		54008	50117	72378	73068	76093	41147	61135.1712239583	14589.5013718429
311	3.882	101.05985	0.617	139.6272	Unknown	[M+H]+		1	True	null	null	null	null	null	null	null	999	False	False	False	False		False	False	null	null	null	null	null	null	null	null	34.54	liver_pos_5_p1-a1_1_4261	101.05991:7652 102.06326:0 103.06662:0	84.29365:52	7277	7364	6904	6796	7317	6520	7029.70499674479	342.333836095481
312	6.25	101.05985	-1	-1	Unknown	[M+H]+		1	True	null	null	null	null	null	null	null	999	False	False	False	False		False	False	null	null	null	null	null	null	null	null	34.86	liver_pos_6_p1-a1_1_4262	101.05985:11078 102.0632:0 103.06656:0		55663	46952	60797	54355	49351	59949	54511.1959635417	5553.14136367778
313	6.25	101.05985	0.6231	141.005	Unknown	[M+H]+		1	True	null	null	null	null	null	null	null	999	False	False	False	False		False	False	null	null	null	null	null	null	null	null	34.86	liver_pos_6_p1-a1_1_4262	101.0599:4937 102.06325:0 103.06661:0	55.05433:254	5207	4616	5843	5592	4997	5991	5374.27319335938	527.682205023242
314	0.57	101.06143	-1	-1	Unknown	[M+H]+	similar chromatogram in higher mz_668; similar chromatogram in higher mz_1623; similar chromatogram in higher mz_348; similar chromatogram in higher mz_367; similar chromatogram in higher mz_487; similar chromatogram in higher mz_1000; similar chromatogram in higher mz_1125; similar chromatogram in higher mz_1472; similar chromatogram in higher mz_2038; similar chromatogram in higher mz_2247; sim…	0.667	False	null	null	null	null	null	null	null	999	False	False	False	False		False	False	null	null	null	null	null	null	null	null	5.49	liver_pos_6_p1-a1_1_4262	101.06143:1901 102.06478:0 103.06814:0		7101	5831	6432	3551	3797	7080	5631.96256510417	1589.39499835799
315	0.57	101.06143	0.7831	177.2278	Unknown	[M+H]+	similar chromatogram in higher mz_668; similar chromatogram in higher mz_1623; similar chromatogram in higher mz_348; similar chromatogram in higher mz_367; similar chromatogram in higher mz_487; similar chromatogram in higher mz_1000; similar chromatogram in higher mz_1125; similar chromatogram in higher mz_1472; similar chromatogram in higher mz_2038; similar chromatogram in higher mz_2247; sim…	0.667	False	null	null	null	null	null	null	null	999	False	False	False	False		False	False	null	null	null	null	null	null	null	null	5.49	liver_pos_6_p1-a1_1_4262	101.05832:532 102.06167:0 103.06503:0		220	283	78	99	126	134	156.836844126383	78.673112626853
316	0.57	101.06143	0.8925	201.9767	Unknown	[M+H]+	similar chromatogram in higher mz_668; similar chromatogram in higher mz_1623; similar chromatogram in higher mz_348; similar chromatogram in higher mz_367; similar chromatogram in higher mz_487; similar chromatogram in higher mz_1000; similar chromatogram in higher mz_1125; similar chromatogram in higher mz_1472; similar chromatogram in higher mz_2038; similar chromatogram in higher mz_2247; sim…	0.667	False	null	null	null	null	null	null	null	999	False	False	False	False		False	False	null	null	null	null	null	null	null	null	5.49	liver_pos_6_p1-a1_1_4262	101.0599:381 102.06325:0 103.06661:0		107	61	12	63	11	90	57.4489442507426	39.6080318359827
317	4.096	102.04528	-1	-1	Unknown	[M+H]+		0.667	True	null	null	null	null	null	null	null	999	False	False	False	False		False	False	null	null	null	null	null	null	null	null	6.13	liver_pos_3_p1-a1_1_4259	102.04528:3444 103.04863:0 104.05199:0		14625	18139	21180	14513	12959	10524	15323.3598632813	3794.82309111268
318	4.096	102.04528	0.4896	110.6903	Unknown	[M+H]+		0.667	True	null	null	null	null	null	null	null	999	False	False	False	False		False	False	null	null	null	null	null	null	null	null	6.13	liver_pos_3_p1-a1_1_4259	102.04528:2092 103.04863:0 104.05199:0	50.01453:90 76.03142:871 102.04847:372	1445	1544	1618	1667	1348	1128	1458.14723714193	198.991749195196
319	6.368	102.05487	-1	-1	Unknown	[M+H]+		0.5	False	null	null	null	null	null	null	null	999	False	False	False	False		False	False	null	null	null	null	null	null	null	null	7.89	liver_pos_2_p1-a1_1_4258	102.05487:3958 103.05822:0 104.06158:0		17559	19724	21520	17226	13685	13908	17270.3076171875	3108.87840685179
320	6.368	102.05487	1.0131	229.0217	Unknown	[M+H]+		0.5	False	null	null	null	null	null	null	null	999	False	False	False	False		False	False	null	null	null	null	null	null	null	null	7.89	liver_pos_2_p1-a1_1_4258	102.05487:1644 103.05822:0 104.06158:0		4797	912	3117	349	2274	359	1968.19006347656	1774.37196115651
321	3.892	102.09145	-1	-1	Unknown	[M+H]+		0.833	True	null	null	null	null	null	null	null	999	False	False	False	False		False	False	null	null	null	null	null	null	null	null	5.74	liver_pos_6_p1-a1_1_4262	102.09145:3348 103.0948:0 104.09816:0		8618	11657	19998	10149	12190	16092	13117.2340494792	4200.73978037726
322	3.892	102.09145	0.5181	117.1216	Unknown	[M+H]+		0.833	True	null	null	null	null	null	null	null	999	False	False	False	False		False	False	null	null	null	null	null	null	null	null	5.74	liver_pos_6_p1-a1_1_4262	102.09152:598 103.09487:0 104.09823:0		129	325	312	134	252	404	259.389096577962	110.201784549185
323	3.892	102.09145	0.6155	139.15	Unknown	[M+H]+		0.833	True	null	null	null	null	null	null	null	999	False	False	False	False		False	False	null	null	null	null	null	null	null	null	5.74	liver_pos_6_p1-a1_1_4262	102.09145:1627 103.0948:0 104.09816:0	58.06441:395	1182	719	1320	1317	1454	1582	1262.07503255208	298.918557412684
324	5.202	102.09147	-1	-1	Unknown	[M+H]+		1	True	null	null	null	null	null	null	null	999	False	False	False	False		False	False	null	null	null	null	null	null	null	null	22.35	liver_pos_4_p1-a1_1_4260	102.09147:13918 103.09482:0 104.09818:0		64471	63969	59436	63249	61817	63809	62791.8834635417	1879.14023029448
325	5.202	102.09147	0.5161	116.6713	Unknown	[M+H]+		1	True	null	null	null	null	null	null	null	999	False	False	False	False		False	False	null	null	null	null	null	null	null	null	22.35	liver_pos_4_p1-a1_1_4260	102.09151:1774 103.09486:0 104.09822:0	42.03269:755 58.06444:716	1785	2280	1692	2128	2287	2036	2034.70367431641	249.883920091655
326	5.202	102.09147	0.5476	123.7833	Unknown	[M+H]+		1	True	null	null	null	null	null	null	null	999	False	False	False	False		False	False	null	null	null	null	null	null	null	null	22.35	liver_pos_4_p1-a1_1_4260	102.09151:4018 103.09486:0 104.09822:0	18.25269:32 20.69582:32 46.12151:32 46.94022:32 58.06564:1489 60.57635:32 68.15492:32 68.16534:32 70.62474:32	3342	3115	3149	3746	3770	3670	3465.34696451823	300.257792889576
327	5.202	102.09147	0.5922	133.8779	Unknown	[M+H]+		1	True	null	null	null	null	null	null	null	999	False	False	False	False		False	False	null	null	null	null	null	null	null	null	22.35	liver_pos_4_p1-a1_1_4260	102.09151:720 103.09486:0 104.09822:0	58.06564:163	588	465	443	436	420	545	482.896962483724	67.7572355286139
328	5.757	102.09151	-1	-1	Unknown	[M+H]+	similar chromatogram in higher mz_294; similar chromatogram in higher mz_176	1	True	null	null	null	null	null	null	null	999	False	False	False	False		False	False	null	null	null	null	null	null	null	null	55.07	liver_pos_1_p1-a1_1_4257	102.09151:33919 103.09486:0 104.09822:0		159819	116970	134770	144804	133372	141803	138589.618489583	14204.5076385912
329	5.757	102.09151	0.4793	108.3426	Unknown	[M+H]+	similar chromatogram in higher mz_294; similar chromatogram in higher mz_176	1	True	null	null	null	null	null	null	null	999	False	False	False	False		False	False	null	null	null	null	null	null	null	null	55.07	liver_pos_1_p1-a1_1_4257	102.09151:1229 103.09486:0 104.09822:0	27.48472:114 29.2724:114 40.44367:114 52.1961:114 89.98613:114	507	514	597	609	600	264	515.14436340332	130.777238214601
330	5.757	102.09151	0.5161	116.6712	Unknown	[M+H]+	similar chromatogram in higher mz_294; similar chromatogram in higher mz_176	1	True	null	null	null	null	null	null	null	999	False	False	False	False		False	False	null	null	null	null	null	null	null	null	55.07	liver_pos_1_p1-a1_1_4257	102.09151:3373 103.09486:0 104.09822:0	15.35139:115 20.68434:115 52.79144:115 56.91644:115 58.06324:2218 58.06444:2436 89.9981:115 95.03407:115	2278	1839	1586	2639	1220	1981	1923.65588378906	501.347634149657
331	5.757	102.09151	0.547	123.6609	Unknown	[M+H]+	similar chromatogram in higher mz_294; similar chromatogram in higher mz_176	1	True	null	null	null	null	null	null	null	999	False	False	False	False		False	False	null	null	null	null	null	null	null	null	55.07	liver_pos_1_p1-a1_1_4257	102.09151:3265 103.09486:0 104.09822:0	24.79872:54 35.07042:54 59.95926:54 67.02427:54 82.56355:54	2329	1347	1820	2954	1978	2040	2077.88956705729	537.121902562753
332	5.757	102.09151	0.622	140.6074	Unknown	[M+H]+	similar chromatogram in higher mz_294; similar chromatogram in higher mz_176	1	True	null	null	null	null	null	null	null	999	False	False	False	False		False	False	null	null	null	null	null	null	null	null	55.07	liver_pos_1_p1-a1_1_4257	102.09151:7916 103.09486:0 104.09822:0		6585	7317	7801	1578	3174	4707	5193.69614664714	2475.28819446446
333	1.76	102.09151	-1	-1	Unknown	[M+H]+	similar chromatogram in higher mz_2601	1	True	null	null	null	null	null	null	null	999	False	False	False	False		False	False	null	null	null	null	null	null	null	null	36.59	liver_pos_1_p1-a1_1_4257	102.09151:19450 103.09486:0 104.09822:0		140392	124088	141747	128746	121558	129294	130970.747395833	8349.96053847464
334	1.76	102.09151	0.6782	153.3175	Unknown	[M+H]+	similar chromatogram in higher mz_2601	1	True	null	null	null	null	null	null	null	999	False	False	False	False		False	False	null	null	null	null	null	null	null	null	36.59	liver_pos_1_p1-a1_1_4257	102.09151:9722 103.09486:0 104.09822:0	42.03371:50	11811	10077	11580	10943	6945	10286	10273.5112304688	1768.50368493696
335	0.588	102.09306	-1	-1	Unknown	[M+H]+	similar chromatogram in higher mz_3217; similar chromatogram in higher mz_2393; similar chromatogram in higher mz_1951; similar chromatogram in higher mz_399; similar chromatogram in higher mz_2813; similar chromatogram in higher mz_2962; similar chromatogram in higher mz_3147; similar chromatogram in higher mz_5744	0.5	False	null	null	null	null	null	null	null	999	False	False	False	False		False	False	null	null	null	null	null	null	null	null	3.71	liver_pos_5_p1-a1_1_4261	102.09306:2672 103.09641:0 104.09977:0		4612	5346	5084	4856	8285	6354	5756.14510091146	1377.76220021431
336	0.588	102.09306	1.0569	238.9265	Unknown	[M+H]+	similar chromatogram in higher mz_3217; similar chromatogram in higher mz_2393; similar chromatogram in higher mz_1951; similar chromatogram in higher mz_399; similar chromatogram in higher mz_2813; similar chromatogram in higher mz_2962; similar chromatogram in higher mz_3147; similar chromatogram in higher mz_5744	0.5	False	null	null	null	null	null	null	null	999	False	False	False	False		False	False	null	null	null	null	null	null	null	null	3.71	liver_pos_5_p1-a1_1_4261	102.09145:1001 103.0948:0 104.09816:0		113	46	112	128	251	383	172.330454508464	122.710348390991
337	2.424	103.03228	-1	-1	Unknown	[M+H]+		0.667	False	null	null	null	null	null	null	null	999	False	False	False	False		False	False	null	null	null	null	null	null	null	null	5.4	liver_pos_1_p1-a1_1_4257	103.03228:1455 104.03563:0 105.03899:0		7163	6059	5191	3476	5662	5574	5520.75651041667	1208.15699680494
338	2.424	103.03228	0.5147	116.2293	Unknown	[M+H]+		0.667	False	null	null	null	null	null	null	null	999	False	False	False	False		False	False	null	null	null	null	null	null	null	null	5.4	liver_pos_1_p1-a1_1_4257	103.03228:311 104.03563:0 105.03899:0		114	188	99	113	32	13	93.4040681521098	63.3080440446025
339	5.189	103.03865	-1	-1	Unknown	[M+H]+		0.667	False	null	null	null	null	null	null	null	999	False	False	False	False		False	False	null	null	null	null	null	null	null	null	4.57	liver_pos_4_p1-a1_1_4260	103.03865:1372 104.042:0 105.04536:0		4525	6105	5661	4852	4597	4598	5056.42407226563	664.902615313002
340	5.189	103.03865	0.7403	167.1826	Unknown	[M+H]+		0.667	False	null	null	null	null	null	null	null	999	False	False	False	False		False	False	null	null	null	null	null	null	null	null	4.57	liver_pos_4_p1-a1_1_4260	103.03869:524 104.04204:0 105.0454:0		313	1856	1453	235	395	122	729.067227681478	733.707111726638
341	5.189	103.03865	0.7542	170.3332	Unknown	[M+H]+		0.667	False	null	null	null	null	null	null	null	999	False	False	False	False		False	False	null	null	null	null	null	null	null	null	4.57	liver_pos_4_p1-a1_1_4260	103.03865:447 104.042:0 105.04536:0		99	414	50	169	482	143	226.057582219442	177.815003673371
342	5.754	103.03869	-1	-1	Unknown	[M+H]+		1	True	null	null	null	null	null	null	null	999	False	False	False	False		False	False	null	null	null	null	null	null	null	null	213.4	liver_pos_2_p1-a1_1_4258	103.03869:52657 104.04204:0 105.0454:0		248695	257096	221506	239241	241059	242999	241765.9453125	11847.9678514775
343	5.754	103.03869	0.6172	139.3762	Unknown	[M+H]+		1	True	null	null	null	null	null	null	null	999	False	False	False	False		False	False	null	null	null	null	null	null	null	null	213.4	liver_pos_2_p1-a1_1_4258	103.03869:20146 104.04204:0 105.0454:0	43.01797:435	24592	26117	22928	25116	24914	10997	22443.9251302083	5702.90404124521
344	4.095	103.05466	-1	-1	Unknown	[M+H]+		1	True	null	null	null	null	null	null	null	999	False	False	False	False		False	False	null	null	null	null	null	null	null	null	28.65	liver_pos_4_p1-a1_1_4260	103.05466:7985 104.05801:0 105.06137:0		41210	31588	47239	47833	26437	29162	37244.65234375	9400.39256685527
345	4.095	103.05466	0.4967	112.1727	Unknown	[M+H]+		1	True	null	null	null	null	null	null	null	999	False	False	False	False		False	False	null	null	null	null	null	null	null	null	28.65	liver_pos_4_p1-a1_1_4260	103.0531:1618 104.05645:0 105.05981:0	77.03451:331 77.03589:124 77.03728:295	1051	1197	1042	1245	1167	1311	1168.89951578776	106.838545402272
346	4.095	103.05466	0.5463	123.3728	Unknown	[M+H]+		1	True	null	null	null	null	null	null	null	999	False	False	False	False		False	False	null	null	null	null	null	null	null	null	28.65	liver_pos_4_p1-a1_1_4260	103.05467:715 104.05802:0 105.06138:0		216	355	286	590	527	379	392.286616007487	142.24267373099
347	4.095	103.05466	0.5757	130.0079	Unknown	[M+H]+		1	True	null	null	null	null	null	null	null	999	False	False	False	False		False	False	null	null	null	null	null	null	null	null	28.65	liver_pos_4_p1-a1_1_4260	103.0531:2352 104.05645:0 105.05981:0	51.0223:279 51.02343:286 77.03728:199	2141	2226	1911	2453	1978	2048	2126.51220703125	195.538265105723
348	4.095	103.05466	0.6238	140.8703	Unknown	[M+H]+		1	True	null	null	null	null	null	null	null	999	False	False	False	False		False	False	null	null	null	null	null	null	null	null	28.65	liver_pos_4_p1-a1_1_4260	103.05464:617 104.05799:0 105.06135:0		309	123	260	168	222	381	243.914558410645	93.9803082011422
349	5.227	104.07061	-1	-1	Unknown	[M+H]+		1	True	null	null	null	null	null	null	null	999	False	False	False	False		False	False	null	null	null	null	null	null	null	null	26.26	liver_pos_6_p1-a1_1_4262	104.07061:6114 105.07396:0 106.07732:0		26262	34709	30290	31965	31030	31961	31036.3030598958	2776.84535563412
350	5.227	104.07061	0.8561	193.1275	Unknown	[M+H]+		1	True	null	null	null	null	null	null	null	999	False	False	False	False		False	False	null	null	null	null	null	null	null	null	26.26	liver_pos_6_p1-a1_1_4262	104.07061:574 105.07396:0 106.07732:0		214	98	216	157	356	310	225.199492136637	95.4342352844864
351	5.227	104.07061	0.8821	199.0075	Unknown	[M+H]+		1	True	null	null	null	null	null	null	null	999	False	False	False	False		False	False	null	null	null	null	null	null	null	null	26.26	liver_pos_6_p1-a1_1_4262	104.07061:588 105.07396:0 106.07732:0		317	291	137	373	244	316	279.85550181071	81.4061903022153
352	5.227	104.07061	0.902	203.4933	Unknown	[M+H]+		1	True	null	null	null	null	null	null	null	999	False	False	False	False		False	False	null	null	null	null	null	null	null	null	26.26	liver_pos_6_p1-a1_1_4262	104.069:470 105.07235:0 106.07571:0		241	105	24	93	254	116	139.052421569824	90.0068880004229
353	5.227	104.07061	0.9343	210.7646	Unknown	[M+H]+		1	True	null	null	null	null	null	null	null	999	False	False	False	False		False	False	null	null	null	null	null	null	null	null	26.26	liver_pos_6_p1-a1_1_4262	104.06906:503 105.07241:0 106.07577:0		160	254	182	190	172	66	170.731822967529	61.0238381948064
354	5.227	104.07061	0.9572	215.9326	Unknown	[M+H]+		1	True	null	null	null	null	null	null	null	999	False	False	False	False		False	False	null	null	null	null	null	null	null	null	26.26	liver_pos_6_p1-a1_1_4262	104.07061:533 105.07396:0 106.07732:0		81	86	244	242	85	288	170.999488830566	96.4741586162324
355	5.227	104.07061	0.9749	219.9377	Unknown	[M+H]+		1	True	null	null	null	null	null	null	null	999	False	False	False	False		False	False	null	null	null	null	null	null	null	null	26.26	liver_pos_6_p1-a1_1_4262	104.07067:828 105.07402:0 106.07738:0	17.43725:30 21.97196:30 26.45601:30 26.57946:30 38.79975:30 39.03983:30 45.43431:30 53.68442:30 80.17211:30 88.94785:30 92.83904:30 93.4235:30	479	763	834	238	397	371	513.538429260254	234.733792722039
356	5.227	104.07061	0.9821	221.5688	Unknown	[M+H]+		1	True	null	null	null	null	null	null	null	999	False	False	False	False		False	False	null	null	null	null	null	null	null	null	26.26	liver_pos_6_p1-a1_1_4262	104.07064:1035 105.07399:0 106.07735:0		449	306	850	932	728	228	582.095072428385	295.128285848468
357	5.227	104.07061	1.021	230.3376	Unknown	[M+H]+		1	True	null	null	null	null	null	null	null	999	False	False	False	False		False	False	null	null	null	null	null	null	null	null	26.26	liver_pos_6_p1-a1_1_4262	104.07061:341 105.07396:0 106.07732:0		81	113	145	67	135	159	116.701573689779	36.4241716204044
358	6.441	104.07063	-1	-1	Unknown	[M+H]+		0.5	False	null	null	null	null	null	null	null	999	False	False	False	False		False	False	null	null	null	null	null	null	null	null	16.89	liver_pos_3_p1-a1_1_4259	104.07063:4110 105.07398:0 106.07734:0		12501	15110	20372	20693	11050	8612	14722.9752604167	4969.50898683254
359	6.441	104.07063	0.7322	165.1705	Unknown	[M+H]+		0.5	False	null	null	null	null	null	null	null	999	False	False	False	False		False	False	null	null	null	null	null	null	null	null	16.89	liver_pos_3_p1-a1_1_4259	104.06902:1318 105.07237:0 106.07573:0		172	345	352	677	594	563	450.45570119222	191.307459327602
360	6.441	104.07063	0.739	166.7262	Unknown	[M+H]+		0.5	False	null	null	null	null	null	null	null	999	False	False	False	False		False	False	null	null	null	null	null	null	null	null	16.89	liver_pos_3_p1-a1_1_4259	104.07063:1579 105.07398:0 106.07734:0		375	414	811	522	594	165	479.940134684245	218.636419477139
361	6.441	104.07063	0.9842	222.0345	Unknown	[M+H]+		0.5	False	null	null	null	null	null	null	null	999	False	False	False	False		False	False	null	null	null	null	null	null	null	null	16.89	liver_pos_3_p1-a1_1_4259	104.07228:1285 105.07563:0 106.07899:0		688	120	886	670	92	357	468.900001525879	328.392363952078
362	6.294	104.10603	-1	-1	Unknown	[M+H]+	similar chromatogram in higher mz_1245; similar chromatogram in higher mz_1458; similar chromatogram in higher mz_1611; similar chromatogram in higher mz_2005; similar chromatogram in higher mz_3723; similar chromatogram in higher mz_3940; similar chromatogram in higher mz_4551; similar chromatogram in higher mz_3106	1	True	null	null	null	null	null	null	null	999	False	False	False	False		False	False	null	null	null	null	null	null	null	null	469.53	liver_pos_3_p1-a1_1_4259	104.10603:98328 105.10938:0 106.11274:0		440802	428372	446417	413951	447786	431424	434792.026041667	12860.811404427
363	6.294	104.10603	0.7461	168.3146	Unknown	[M+H]+	similar chromatogram in higher mz_1245; similar chromatogram in higher mz_1458; similar chromatogram in higher mz_1611; similar chromatogram in higher mz_2005; similar chromatogram in higher mz_3723; similar chromatogram in higher mz_3940; similar chromatogram in higher mz_4551; similar chromatogram in higher mz_3106	1	True	null	null	null	null	null	null	null	999	False	False	False	False		False	False	null	null	null	null	null	null	null	null	469.53	liver_pos_3_p1-a1_1_4259	104.10607:42124 105.10942:0 106.11278:0	15.97052:86 22.15865:86 22.17425:86 24.36007:86 25.57997:86 30.84251:86 52.06514:86 67.58841:86 90.36954:86	44186	42852	43938	42512	45689	43177	43725.7278645833	1153.25851692425
364	4.444	104.10603	-1	-1	Unknown	[M+H]+		1	True	null	null	null	null	null	null	null	999	False	False	False	False		False	False	null	null	null	null	null	null	null	null	57.32	liver_pos_4_p1-a1_1_4260	104.10603:12132 105.10938:0 106.11274:0		63603	65155	68573	63537	67159	71715	66623.603515625	3187.9759541769
365	4.444	104.10603	0.5214	117.6126	Unknown	[M+H]+		1	True	null	null	null	null	null	null	null	999	False	False	False	False		False	False	null	null	null	null	null	null	null	null	57.32	liver_pos_4_p1-a1_1_4260	104.10768:3615 105.11103:0 106.11439:0	58.06444:201 60.08023:161 71.07211:142	3552	3656	3419	3852	3775	3501	3625.82100423177	166.13371842446
366	4.444	104.10603	0.7369	166.2417	Unknown	[M+H]+		1	True	null	null	null	null	null	null	null	999	False	False	False	False		False	False	null	null	null	null	null	null	null	null	57.32	liver_pos_4_p1-a1_1_4260	104.10768:736 105.11103:0 106.11439:0		609	726	561	603	427	757	613.972508748372	119.131668130038
367	4.444	104.10603	0.7743	174.6796	Unknown	[M+H]+		1	True	null	null	null	null	null	null	null	999	False	False	False	False		False	False	null	null	null	null	null	null	null	null	57.32	liver_pos_4_p1-a1_1_4260	104.10768:663 105.11103:0 106.11439:0		484	543	572	625	461	552	539.552780151367	59.7499776504417
368	3.08	104.10762	-1	-1	Unknown	[M+H]+		0.667	False	null	null	null	null	null	null	null	999	False	False	False	False		False	False	null	null	null	null	null	null	null	null	12.17	liver_pos_5_p1-a1_1_4261	104.10762:3237 105.11097:0 106.11433:0		8975	11081	5068	8307	11572	2190	7865.53951009115	3620.35987445034
369	3.08	104.10762	0.515	116.1825	Unknown	[M+H]+		0.667	False	null	null	null	null	null	null	null	999	False	False	False	False		False	False	null	null	null	null	null	null	null	null	12.17	liver_pos_5_p1-a1_1_4261	104.10925:354 105.1126:0 106.11596:0		121	6.75469970703125	6.75469970703125	107	68	6.75469970703125	49.2808532714844	56.7856791919155
370	3.08	104.10762	1.1118	250.8073	Unknown	[M+H]+		0.667	False	null	null	null	null	null	null	null	999	False	False	False	False		False	False	null	null	null	null	null	null	null	null	12.17	liver_pos_5_p1-a1_1_4261	104.10925:713 105.1126:0 106.11596:0		110	118	5596	385	141	10707	2842.86841710409	4419.45417533998
371	3.08	104.10762	1.1204	252.7571	Unknown	[M+H]+		0.667	False	null	null	null	null	null	null	null	999	False	False	False	False		False	False	null	null	null	null	null	null	null	null	12.17	liver_pos_5_p1-a1_1_4261	104.10768:790 105.11103:0 106.11439:0		196	238	5596	20327	399	10682	6239.66269683838	8065.78520023388
372	3.08	104.10762	1.1385	256.8425	Unknown	[M+H]+		0.667	False	null	null	null	null	null	null	null	999	False	False	False	False		False	False	null	null	null	null	null	null	null	null	12.17	liver_pos_5_p1-a1_1_4261	104.10762:1107 105.11097:0 106.11433:0		797	434	5206	196	485	2437	1592.43128967285	1945.4623281142
373	3.08	104.10762	1.157	260.9953	Unknown	[M+H]+		0.667	False	null	null	null	null	null	null	null	999	False	False	False	False		False	False	null	null	null	null	null	null	null	null	12.17	liver_pos_5_p1-a1_1_4261	104.10607:852 105.10942:0 106.11278:0		110	428	3425	329	104	2291	1114.55219014486	1402.93518618426
374	3.08	104.10762	1.1755	265.1777	Unknown	[M+H]+		0.667	False	null	null	null	null	null	null	null	999	False	False	False	False		False	False	null	null	null	null	null	null	null	null	12.17	liver_pos_5_p1-a1_1_4261	104.10925:477 105.1126:0 106.11596:0		78	63	153	148	76	39	92.9180965423584	46.5786135303
375	2.891	104.10766	-1	-1	Unknown	[M+H]+		0.5	False	null	null	null	null	null	null	null	999	False	False	False	False		False	False	null	null	null	null	null	null	null	null	16.54	liver_pos_3_p1-a1_1_4259	104.10766:3234 105.11101:0 106.11437:0		13548	5249	18562	5159	8639	11516	10445.6995442708	5193.669464927
376	2.891	104.10766	1.1348	256.0033	Unknown	[M+H]+		0.5	False	null	null	null	null	null	null	null	999	False	False	False	False		False	False	null	null	null	null	null	null	null	null	16.54	liver_pos_3_p1-a1_1_4259	104.10607:1720 105.10942:0 106.11278:0		564	22959	329	28951	518	27784	13517.6876780192	14433.3951538614
377	2.891	104.10766	1.1495	259.3201	Unknown	[M+H]+		0.5	False	null	null	null	null	null	null	null	999	False	False	False	False		False	False	null	null	null	null	null	null	null	null	16.54	liver_pos_3_p1-a1_1_4259	104.10766:1483 105.11101:0 106.11437:0		347	4285	523	1132	198	4416	1816.77326965332	1988.57597968678
378	2.891	104.10766	1.1741	264.8728	Unknown	[M+H]+		0.5	False	null	null	null	null	null	null	null	999	False	False	False	False		False	False	null	null	null	null	null	null	null	null	16.54	liver_pos_3_p1-a1_1_4259	104.10607:346 105.10942:0 106.11278:0		99	68	73	1680	74	36	338.402914683024	657.411464827147
379	5.982	104.99299	-1	-1	Unknown	[M+H]+	similar chromatogram in higher mz_618; similar chromatogram in higher mz_1573; similar chromatogram in higher mz_584; similar chromatogram in higher mz_773; similar chromatogram in higher mz_917; similar chromatogram in higher mz_943; similar chromatogram in higher mz_1310; similar chromatogram in higher mz_1499; similar chromatogram in higher mz_1539; similar chromatogram in higher mz_2169; simi…	1	False	null	null	null	null	null	null	null	999	False	False	False	False		False	False	null	null	null	null	null	null	null	null	148.17	liver_pos_3_p1-a1_1_4259	104.99299:32207 105.99634:0 106.9997:0		119422	111295	140941	130550	133399	130884	127748.770833333	10617.8152798577
380	5.982	104.99299	0.7817	176.1891	Unknown	[M+H]+	similar chromatogram in higher mz_618; similar chromatogram in higher mz_1573; similar chromatogram in higher mz_584; similar chromatogram in higher mz_773; similar chromatogram in higher mz_917; similar chromatogram in higher mz_943; similar chromatogram in higher mz_1310; similar chromatogram in higher mz_1499; similar chromatogram in higher mz_1539; similar chromatogram in higher mz_2169; simi…	1	False	null	null	null	null	null	null	null	999	False	False	False	False		False	False	null	null	null	null	null	null	null	null	148.17	liver_pos_3_p1-a1_1_4259	104.99302:10924 105.99637:0 106.99973:0		10878	9952	12247	11968	11852	12053	11491.7291666667	893.280133746187
381	0.805	105.04632	-1	-1	Unknown	[M+H]+		1	True	null	null	null	null	null	null	null	999	False	False	False	False		False	False	null	null	null	null	null	null	null	null	19.28	liver_pos_4_p1-a1_1_4260	105.04632:4935 106.04967:0 107.05303:0		16812	15165	13053	20442	12657	18078	16034.3077799479	3008.57457659053
382	0.805	105.04632	0.4789	107.9324	Unknown	[M+H]+		1	True	null	null	null	null	null	null	null	999	False	False	False	False		False	False	null	null	null	null	null	null	null	null	19.28	liver_pos_4_p1-a1_1_4260	105.0463:1095 106.04965:0 107.05301:0		58	77	11	82	383	56	111.274040699005	135.431830702057
383	0.805	105.04632	0.5027	113.2945	Unknown	[M+H]+		1	True	null	null	null	null	null	null	null	999	False	False	False	False		False	False	null	null	null	null	null	null	null	null	19.28	liver_pos_4_p1-a1_1_4260	105.04635:272 106.0497:0 107.05306:0		126	15	120	98	41	69	78.2920498847961	44.646159583372
384	0.805	105.04632	0.5154	116.1541	Unknown	[M+H]+		1	True	null	null	null	null	null	null	null	999	False	False	False	False		False	False	null	null	null	null	null	null	null	null	19.28	liver_pos_4_p1-a1_1_4260	105.04632:779 106.04967:0 107.05303:0		130	122	16	218	114	35	106.000083287557	72.8567050711427
385	0.805	105.04632	0.5268	118.7244	Unknown	[M+H]+		1	True	null	null	null	null	null	null	null	999	False	False	False	False		False	False	null	null	null	null	null	null	null	null	19.28	liver_pos_4_p1-a1_1_4260	105.04635:653 106.0497:0 107.05306:0		145	154	280	73	75	141	144.684754689535	75.4193640845392
386	0.805	105.04632	0.5497	123.8959	Unknown	[M+H]+		1	True	null	null	null	null	null	null	null	999	False	False	False	False		False	False	null	null	null	null	null	null	null	null	19.28	liver_pos_4_p1-a1_1_4260	105.04312:1386 106.04647:0 107.04983:0	105.04474:345	693	754	376	1221	734	259	672.812637329102	337.743246458505
387	0.805	105.04632	0.5692	128.2834	Unknown	[M+H]+		1	True	null	null	null	null	null	null	null	999	False	False	False	False		False	False	null	null	null	null	null	null	null	null	19.28	liver_pos_4_p1-a1_1_4260	105.04632:1103 106.04967:0 107.05303:0		300	177	176	423	468	260	300.630180358887	122.668141442054
388	0.559	105.06737	-1	-1	Unknown	[M+H]+		0.667	True	null	null	null	null	null	null	null	999	False	False	False	False		False	False	null	null	null	null	null	null	null	null	15.63	liver_pos_1_p1-a1_1_4257	105.06737:3697 106.07072:0 107.07408:0		14143	8604	13465	16382	15589	14048	13705.4280598958	2724.06972094246
389	0.559	105.06737	0.5027	113.2919	Unknown	[M+H]+		0.667	True	null	null	null	null	null	null	null	999	False	False	False	False		False	False	null	null	null	null	null	null	null	null	15.63	liver_pos_1_p1-a1_1_4257	105.06737:571 106.07072:0 107.07408:0	77.03728:168	203	278	354	404	286	163	281.116958618164	89.9203986645279
390	0.582	106.02822	-1	-1	Unknown	[M+H]+	similar chromatogram in higher mz_3294; similar chromatogram in higher mz_3476	0.833	True	null	null	null	null	null	null	null	999	False	False	False	False		False	False	null	null	null	null	null	null	null	null	27.37	liver_pos_2_p1-a1_1_4258	106.02822:9341 107.03157:0 108.03493:0		25723	33891	28780	23735	25167	28968	27710.8675130208	3664.47643755522
391	0.582	106.02822	0.5579	125.6108	Unknown	[M+H]+	similar chromatogram in higher mz_3294; similar chromatogram in higher mz_3476	0.833	True	null	null	null	null	null	null	null	999	False	False	False	False		False	False	null	null	null	null	null	null	null	null	27.37	liver_pos_2_p1-a1_1_4258	106.02984:776 107.03319:0 108.03655:0		411	181	221	69	266	61	201.661092758179	131.382461788428
392	0.582	106.02822	0.5894	132.6946	Unknown	[M+H]+	similar chromatogram in higher mz_3294; similar chromatogram in higher mz_3476	0.833	True	null	null	null	null	null	null	null	999	False	False	False	False		False	False	null	null	null	null	null	null	null	null	27.37	liver_pos_2_p1-a1_1_4258	106.02822:2943 107.03157:0 108.03493:0	16.58389:31 28.67391:31 35.95766:31 36.19259:31 43.37143:31 65.76487:31 104.50231:31	789	2404	1471	980	1210	1482	1389.37628173828	566.621421974279
393	0.582	106.02822	0.6397	144.0312	Unknown	[M+H]+	similar chromatogram in higher mz_3294; similar chromatogram in higher mz_3476	0.833	True	null	null	null	null	null	null	null	999	False	False	False	False		False	False	null	null	null	null	null	null	null	null	27.37	liver_pos_2_p1-a1_1_4258	106.02822:1287 107.03157:0 108.03493:0	77.03728:116 78.03301:86	842	720	1091	1580	1140	1253	1104.53661092122	305.373490378096
394	0.582	106.02822	0.6631	149.2951	Unknown	[M+H]+	similar chromatogram in higher mz_3294; similar chromatogram in higher mz_3476	0.833	True	null	null	null	null	null	null	null	999	False	False	False	False		False	False	null	null	null	null	null	null	null	null	27.37	liver_pos_2_p1-a1_1_4258	106.02822:404 107.03157:0 108.03493:0		41	104	88	18	95	40	64.4163144429525	35.659382990691
395	6.293	106.05092	-1	-1	Unknown	[M+H]+	similar chromatogram in higher mz_1252	1	False	null	null	null	null	null	null	null	999	False	False	False	False		False	False	null	null	null	null	null	null	null	null	25.34	liver_pos_3_p1-a1_1_4259	106.05092:9489 107.05427:0 108.05763:0		37673	40660	53025	39068	52969	39696	43848.46484375	7152.59478769363
396	6.293	106.05092	0.9718	218.804	Unknown	[M+H]+	similar chromatogram in higher mz_1252	1	False	null	null	null	null	null	null	null	999	False	False	False	False		False	False	null	null	null	null	null	null	null	null	25.34	liver_pos_3_p1-a1_1_4259	106.05095:3996 107.0543:0 108.05766:0		3821	4205	5596	4769	4353	4216	4493.19364420573	620.501953800032
397	2.049	106.06552	-1	-1	Unknown	[M+H]+		0.5	True	null	null	null	null	null	null	null	999	False	False	False	False		False	False	null	null	null	null	null	null	null	null	5.66	liver_pos_5_p1-a1_1_4261	106.06552:1939 107.06887:0 108.07223:0		10657	13966	9882	10079	13480	6322	10730.9016113281	2778.81665920738
398	2.049	106.06552	0.5154	116.0365	Unknown	[M+H]+		0.5	True	null	null	null	null	null	null	null	999	False	False	False	False		False	False	null	null	null	null	null	null	null	null	5.66	liver_pos_5_p1-a1_1_4261	106.06558:728 107.06893:0 108.07229:0	77.03866:338 79.05337:189 106.06233:84	458	738	362	526	857	409	558.443242390951	196.456516504495
399	2.049	106.06552	0.5523	124.3393	Unknown	[M+H]+		0.5	True	null	null	null	null	null	null	null	999	False	False	False	False		False	False	null	null	null	null	null	null	null	null	5.66	liver_pos_5_p1-a1_1_4261	106.06558:277 107.06893:0 108.07229:0		90	163	115	64	66	54	92.0479183197021	41.0760327072528
400	1.738	106.08503	-1	-1	Unknown	[M+H]+	similar chromatogram in higher mz_1136; similar chromatogram in higher mz_1150	0.833	True	null	null	null	null	null	null	null	999	False	False	False	False		False	False	null	null	null	null	null	null	null	null	7.32	liver_pos_4_p1-a1_1_4260	106.08503:2564 107.08838:0 108.09174:0		10706	7678	12648	14414	3632	7700	9462.83524576823	3911.26685893434
401	1.738	106.08503	0.7298	164.3039	Unknown	[M+H]+	similar chromatogram in higher mz_1136; similar chromatogram in higher mz_1150	0.833	True	null	null	null	null	null	null	null	999	False	False	False	False		False	False	null	null	null	null	null	null	null	null	7.32	liver_pos_4_p1-a1_1_4260	106.08503:370 107.08838:0 108.09174:0		67	114	46	124	155	87	98.8509457906087	39.7637131262365
402	1.738	106.08503	0.7636	171.9141	Unknown	[M+H]+	similar chromatogram in higher mz_1136; similar chromatogram in higher mz_1150	0.833	True	null	null	null	null	null	null	null	999	False	False	False	False		False	False	null	null	null	null	null	null	null	null	7.32	liver_pos_4_p1-a1_1_4260	106.08503:2359 107.08838:0 108.09174:0	21.26215:32 26.23581:32 28.45894:32 38.11121:32 43.90903:32 44.60465:32 49.65824:32 66.2569:32 69.85542:32 72.83128:32 76.11394:32 85.01773:32 90.503:32	435	783	60	1196	753	776	667.252368927002	383.551478776191
403	1.738	106.08503	0.7698	173.3026	Unknown	[M+H]+	similar chromatogram in higher mz_1136; similar chromatogram in higher mz_1150	0.833	True	null	null	null	null	null	null	null	999	False	False	False	False		False	False	null	null	null	null	null	null	null	null	7.32	liver_pos_4_p1-a1_1_4260	106.08668:1422 107.09003:0 108.09339:0	37.72663:42 39.57378:42 78.52139:42 94.51203:42	533	1633	994	122	755	773	801.85319519043	502.965859749528
404	2.678	106.08663	-1	-1	Unknown	[M+H]+		0.667	True	null	null	null	null	null	null	null	999	False	False	False	False		False	False	null	null	null	null	null	null	null	null	15.24	liver_pos_6_p1-a1_1_4262	106.08663:4139 107.08998:0 108.09334:0		21741	26882	20600	23316	34018	23086	24940.3421223958	4926.06311492344
405	2.678	106.08663	0.6773	152.4943	Unknown	[M+H]+		0.667	True	null	null	null	null	null	null	null	999	False	False	False	False		False	False	null	null	null	null	null	null	null	null	15.24	liver_pos_6_p1-a1_1_4262	106.08669:3213 107.09004:0 108.0934:0	45.03335:526	2854	2580	3308	2687	3132	2890	2908.42395019531	272.175360648612
406	4.11	107.04891	-1	-1	Unknown	[M+H]+		0.5	False	null	null	null	null	null	null	null	999	False	False	False	False		False	False	null	null	null	null	null	null	null	null	4.23	liver_pos_1_p1-a1_1_4257	107.04891:1207 108.05226:0 109.05562:0		7057	5114	5098	5679	4045	5943	5489.47680664063	1007.89738637031
407	4.11	107.04891	0.6206	139.5825	Unknown	[M+H]+		0.5	False	null	null	null	null	null	null	null	999	False	False	False	False		False	False	null	null	null	null	null	null	null	null	4.23	liver_pos_1_p1-a1_1_4257	107.04885:798 108.0522:0 109.05556:0		535	506	457	292	193	427	401.72718556722	132.79847061991
408	4.794	108.01056	-1	-1	Unknown	[M+H]+	similar chromatogram in higher mz_3599; similar chromatogram in higher mz_4573; similar chromatogram in higher mz_204; similar chromatogram in higher mz_5353; similar chromatogram in higher mz_3615; similar chromatogram in higher mz_4993; similar chromatogram in higher mz_5812; similar chromatogram in higher mz_302; similar chromatogram in higher mz_1197; similar chromatogram in higher mz_4126; s…	1	False	null	null	null	null	null	null	null	999	False	False	False	False		False	False	null	null	null	null	null	null	null	null	15.81	liver_pos_1_p1-a1_1_4257	108.01056:3297 109.01391:0 110.01727:0		12612	10161	10782	11313	11863	11343	11345.5563151042	847.897700879936
409	4.794	108.01056	0.6055	136.0699	Unknown	[M+H]+	similar chromatogram in higher mz_3599; similar chromatogram in higher mz_4573; similar chromatogram in higher mz_204; similar chromatogram in higher mz_5353; similar chromatogram in higher mz_3615; similar chromatogram in higher mz_4993; similar chromatogram in higher mz_5812; similar chromatogram in higher mz_302; similar chromatogram in higher mz_1197; similar chromatogram in higher mz_4126; s…	1	False	null	null	null	null	null	null	null	999	False	False	False	False		False	False	null	null	null	null	null	null	null	null	15.81	liver_pos_1_p1-a1_1_4257	108.01215:794 109.0155:0 110.01886:0		630	316	427	89	509	520	415.047606150309	191.106323118719
410	4.794	108.01056	0.7066	158.7783	Unknown	[M+H]+	similar chromatogram in higher mz_3599; similar chromatogram in higher mz_4573; similar chromatogram in higher mz_204; similar chromatogram in higher mz_5353; similar chromatogram in higher mz_3615; similar chromatogram in higher mz_4993; similar chromatogram in higher mz_5812; similar chromatogram in higher mz_302; similar chromatogram in higher mz_1197; similar chromatogram in higher mz_4126; s…	1	False	null	null	null	null	null	null	null	999	False	False	False	False		False	False	null	null	null	null	null	null	null	null	15.81	liver_pos_1_p1-a1_1_4257	108.0105:369 109.01385:0 110.01721:0		121	99	80	114	103	173	115.026196797689	31.8747700924527
411	4.794	108.01056	0.7625	171.3561	Unknown	[M+H]+	similar chromatogram in higher mz_3599; similar chromatogram in higher mz_4573; similar chromatogram in higher mz_204; similar chromatogram in higher mz_5353; similar chromatogram in higher mz_3615; similar chromatogram in higher mz_4993; similar chromatogram in higher mz_5812; similar chromatogram in higher mz_302; similar chromatogram in higher mz_1197; similar chromatogram in higher mz_4126; s…	1	False	null	null	null	null	null	null	null	999	False	False	False	False		False	False	null	null	null	null	null	null	null	null	15.81	liver_pos_1_p1-a1_1_4257	108.0105:350 109.01385:0 110.01721:0		91	61	115	77	75	183	100.348208109538	44.4927677965522
412	4.794	108.01056	0.7697	172.96	Unknown	[M+H]+	similar chromatogram in higher mz_3599; similar chromatogram in higher mz_4573; similar chromatogram in higher mz_204; similar chromatogram in higher mz_5353; similar chromatogram in higher mz_3615; similar chromatogram in higher mz_4993; similar chromatogram in higher mz_5812; similar chromatogram in higher mz_302; similar chromatogram in higher mz_1197; similar chromatogram in higher mz_4126; s…	1	False	null	null	null	null	null	null	null	999	False	False	False	False		False	False	null	null	null	null	null	null	null	null	15.81	liver_pos_1_p1-a1_1_4257	108.01056:266 109.01391:0 110.01727:0		147	95	232	176	41	186	146.232958475749	68.8249768076843
413	2.886	108.01056	-1	-1	Unknown	[M+H]+	similar chromatogram in higher mz_205; similar chromatogram in higher mz_488; similar chromatogram in higher mz_1944; similar chromatogram in higher mz_2117; similar chromatogram in higher mz_2251	0.5	False	null	null	null	null	null	null	null	999	False	False	False	False		False	False	null	null	null	null	null	null	null	null	12.4	liver_pos_1_p1-a1_1_4257	108.01056:3268 109.01391:0 110.01727:0		10354	6203	3043	2174	6458	9197	6238.2217203776	3239.32424374651
414	2.886	108.01056	0.6028	135.4656	Unknown	[M+H]+	similar chromatogram in higher mz_205; similar chromatogram in higher mz_488; similar chromatogram in higher mz_1944; similar chromatogram in higher mz_2117; similar chromatogram in higher mz_2251	0.5	False	null	null	null	null	null	null	null	999	False	False	False	False		False	False	null	null	null	null	null	null	null	null	12.4	liver_pos_1_p1-a1_1_4257	108.01056:1065 109.01391:0 110.01727:0		299	392	203	65	309	214	246.97767384847	113.079609382597
415	2.886	108.01056	0.6123	137.6015	Unknown	[M+H]+	similar chromatogram in higher mz_205; similar chromatogram in higher mz_488; similar chromatogram in higher mz_1944; similar chromatogram in higher mz_2117; similar chromatogram in higher mz_2251	0.5	False	null	null	null	null	null	null	null	999	False	False	False	False		False	False	null	null	null	null	null	null	null	null	12.4	liver_pos_1_p1-a1_1_4257	108.01056:1571 109.01391:0 110.01727:0		548	131	107	65	151	428	238.336691538493	199.328912069895
416	1.462	108.04494	-1	-1	Unknown	[M+H]+		0.667	True	null	null	null	null	null	null	null	999	False	False	False	False		False	False	null	null	null	null	null	null	null	null	31.15	liver_pos_5_p1-a1_1_4261	108.04494:6471 109.04829:0 110.05165:0		28371	43103	43816	12191	48838	33417	34956.1969401042	13428.0881488984
417	1.462	108.04494	0.5045	113.3707	Unknown	[M+H]+		0.667	True	null	null	null	null	null	null	null	999	False	False	False	False		False	False	null	null	null	null	null	null	null	null	31.15	liver_pos_5_p1-a1_1_4261	108.04335:3019 109.0467:0 110.05006:0	53.0381:501	3086	3285	2690	2932	3479	2367	2973.19783528646	403.681957853233
418	1.462	108.04494	0.5802	130.3753	Unknown	[M+H]+		0.667	True	null	null	null	null	null	null	null	999	False	False	False	False		False	False	null	null	null	null	null	null	null	null	31.15	liver_pos_5_p1-a1_1_4261	108.04335:2504 109.0467:0 110.05006:0		2338	2131	2609	2297	2814	2140	2388.08308919271	271.428422097644
419	1.363	108.04499	-1	-1	Unknown	[M+H]+		0.833	True	null	null	null	null	null	null	null	999	False	False	False	False		False	False	null	null	null	null	null	null	null	null	31.13	liver_pos_1_p1-a1_1_4257	108.04499:6711 109.04834:0 110.0517:0		59515	40477	44924	26851	45016	50903	44614.4241536458	10904.1583309039
420	1.363	108.04499	0.5051	113.493	Unknown	[M+H]+		0.833	True	null	null	null	null	null	null	null	999	False	False	False	False		False	False	null	null	null	null	null	null	null	null	31.13	liver_pos_1_p1-a1_1_4257	108.04499:2186 109.04834:0 110.0517:0	53.0404:297 80.0493:502 108.04335:174	2578	3099	2832	2776	3427	2759	2911.8642985026	303.373323534879
421	1.363	108.04499	0.5793	130.1732	Unknown	[M+H]+		0.833	True	null	null	null	null	null	null	null	999	False	False	False	False		False	False	null	null	null	null	null	null	null	null	31.13	liver_pos_1_p1-a1_1_4257	108.04499:2439 109.04834:0 110.0517:0	80.05071:358	2523	2201	3075	1711	2587	2634	2455.46746826172	459.650588823477
422	6.4	109.03082	-1	-1	Unknown	[M+H]+		0.5	False	null	null	null	null	null	null	null	999	False	False	False	False		False	False	null	null	null	null	null	null	null	null	4.63	liver_pos_3_p1-a1_1_4259	109.03082:2999 110.03417:0 111.03753:0		11989	10709	12323	12116	9114	3015	9877.55631510417	3572.63713034693
423	6.4	109.03082	0.5015	112.5809	Unknown	[M+H]+		0.5	False	null	null	null	null	null	null	null	999	False	False	False	False		False	False	null	null	null	null	null	null	null	null	4.63	liver_pos_3_p1-a1_1_4259	109.03082:394 110.03417:0 111.03753:0		98	276	103	59	29	269	139.11080233256	106.760593061064
424	6.4	109.03082	0.7905	177.4745	Unknown	[M+H]+		0.5	False	null	null	null	null	null	null	null	999	False	False	False	False		False	False	null	null	null	null	null	null	null	null	4.63	liver_pos_3_p1-a1_1_4259	109.02916:836 110.03251:0 111.03587:0		148	592	102	497	1145	208	448.777651468913	393.755589892348
425	6.4	109.03082	0.8703	195.3879	Unknown	[M+H]+		0.5	False	null	null	null	null	null	null	null	999	False	False	False	False		False	False	null	null	null	null	null	null	null	null	4.63	liver_pos_3_p1-a1_1_4259	109.03082:794 110.03417:0 111.03753:0		313	165	325	252	1656	28	456.57802327474	597.838772308331
426	6.4	109.03082	0.8781	197.1473	Unknown	[M+H]+		0.5	False	null	null	null	null	null	null	null	999	False	False	False	False		False	False	null	null	null	null	null	null	null	null	4.63	liver_pos_3_p1-a1_1_4259	109.02921:1052 110.03256:0 111.03592:0		342	921	117	124	1664	1198	727.602372487386	635.626487678536
427	6.4	109.03082	0.8844	198.5534	Unknown	[M+H]+		0.5	False	null	null	null	null	null	null	null	999	False	False	False	False		False	False	null	null	null	null	null	null	null	null	4.63	liver_pos_3_p1-a1_1_4259	109.02916:919 110.03251:0 111.03587:0		89	138	45	428	1606	48	392.317956288656	611.657801860527
428	4.042	109.03903	-1	-1	Unknown	[M+H]+		0.5	True	null	null	null	null	null	null	null	999	False	False	False	False		False	False	null	null	null	null	null	null	null	null	3.82	liver_pos_5_p1-a1_1_4261	109.03903:2130 110.04238:0 111.04574:0		6751	12095	9635	8157	8716	9142	9082.69490559896	1778.0682844701
429	4.042	109.03903	0.5268	118.2655	Unknown	[M+H]+		0.5	True	null	null	null	null	null	null	null	999	False	False	False	False		False	False	null	null	null	null	null	null	null	null	3.82	liver_pos_5_p1-a1_1_4261	109.04074:498 110.04409:0 111.04745:0	66.03373:158	6	316	86	201	145	56	134.91925350825	111.769313405781
430	4.042	109.03903	0.5595	125.6041	Unknown	[M+H]+		0.5	True	null	null	null	null	null	null	null	999	False	False	False	False		False	False	null	null	null	null	null	null	null	null	3.82	liver_pos_5_p1-a1_1_4261	109.04074:708 110.04409:0 111.04745:0		806	578	728	635	594	628	661.293863932292	87.8813414347091
431	3.701	109.0753	-1	-1	Unknown	[M+H]+		0.5	False	null	null	null	null	null	null	null	999	False	False	False	False		False	False	null	null	null	null	null	null	null	null	4.17	liver_pos_3_p1-a1_1_4259	109.0753:1899 110.07865:0 111.08201:0		8783	15465	9931	9106	11348	9270	10650.6741536458	2528.48987127004
432	3.701	109.0753	0.7482	167.9754	Unknown	[M+H]+		0.5	False	null	null	null	null	null	null	null	999	False	False	False	False		False	False	null	null	null	null	null	null	null	null	4.17	liver_pos_3_p1-a1_1_4259	109.0753:1748 110.07865:0 111.08201:0		2081	2387	1543	1386	2033	1419	1808.22723388672	414.799277502929
433	0.71	109.09997	-1	-1	Unknown	[M+H]+		1	False	null	null	null	null	null	null	null	999	False	False	False	False		False	False	null	null	null	null	null	null	null	null	11.15	liver_pos_6_p1-a1_1_4262	109.09997:3707 110.10332:0 111.10668:0		15541	15765	16597	19087	8446	11876	14552.2701822917	3785.42361082414
434	0.71	109.09997	0.8156	183.097	Unknown	[M+H]+		1	False	null	null	null	null	null	null	null	999	False	False	False	False		False	False	null	null	null	null	null	null	null	null	11.15	liver_pos_6_p1-a1_1_4262	109.10003:509 110.10338:0 111.10674:0		184	239	260	87	159	62	165.278791427612	79.4960944087045
435	0.71	109.09997	0.919	206.2959	Unknown	[M+H]+		1	False	null	null	null	null	null	null	null	999	False	False	False	False		False	False	null	null	null	null	null	null	null	null	11.15	liver_pos_6_p1-a1_1_4262	109.10003:661 110.10338:0 111.10674:0		306	124	401	297	67	112	218.017735799154	134.29129684671
436	0.57	109.10003	-1	-1	Unknown	[M+H]+		0.667	False	null	null	null	null	null	null	null	999	False	False	False	False		False	False	null	null	null	null	null	null	null	null	12.76	liver_pos_2_p1-a1_1_4258	109.10003:6916 110.10338:0 111.10674:0		35540	36910	29965	35864	22659	36274	32868.650390625	5598.33959026969
437	0.57	109.10003	0.7403	166.187	Unknown	[M+H]+		0.667	False	null	null	null	null	null	null	null	999	False	False	False	False		False	False	null	null	null	null	null	null	null	null	12.76	liver_pos_2_p1-a1_1_4258	109.10326:1141 110.10661:0 111.10997:0		505	391	830	532	404	662	553.974395751953	167.051261816691
438	0.57	109.10003	0.9451	212.1613	Unknown	[M+H]+		0.667	False	null	null	null	null	null	null	null	999	False	False	False	False		False	False	null	null	null	null	null	null	null	null	12.76	liver_pos_2_p1-a1_1_4258	109.10003:576 110.10338:0 111.10674:0		186	223	166	337	205	90	201.262474060059	81.0583209238609
439	2.73	110.03437	-1	-1	Unknown	[M+H]+	similar chromatogram in higher mz_270; similar chromatogram in higher mz_168; similar chromatogram in higher mz_1346	1	True	null	null	null	null	null	null	null	999	False	False	False	False		False	False	null	null	null	null	null	null	null	null	19.53	liver_pos_6_p1-a1_1_4262	110.03437:31786 111.03772:0 112.04108:0		230569	215978	232681	241613	229057	250920	233469.557291667	11876.5048786084
440	2.73	110.03437	0.5795	129.971	Unknown	[M+H]+	similar chromatogram in higher mz_270; similar chromatogram in higher mz_168; similar chromatogram in higher mz_1346	1	True	null	null	null	null	null	null	null	999	False	False	False	False		False	False	null	null	null	null	null	null	null	null	19.53	liver_pos_6_p1-a1_1_4262	110.03443:11664 111.03778:0 112.04114:0	26.40736:36 27.4781:36 29.55295:36 33.73103:36 55.02859:810 55.02976:1170 65.76998:36 69.80141:36 108.7889:36 109.78476:36 110.03112:567	19582	14583	14037	10109	7054	15294	13443.1352539063	4351.89585654109
441	3.445	110.03438	-1	-1	Unknown	[M+H]+		1	True	null	null	null	null	null	null	null	999	False	False	False	False		False	False	null	null	null	null	null	null	null	null	5.88	liver_pos_5_p1-a1_1_4261	110.03438:9513 111.03773:0 112.04109:0		63371	62759	68000	70762	69050	64234	66362.703125	3338.34042719478
442	3.445	110.03438	0.5699	127.8314	Unknown	[M+H]+		1	True	null	null	null	null	null	null	null	999	False	False	False	False		False	False	null	null	null	null	null	null	null	null	5.88	liver_pos_5_p1-a1_1_4261	110.03443:1050 111.03778:0 112.04114:0	55.02976:200 83.02278:171	771	780	1175	1144	764	921	925.859547932943	190.488903079295
443	3.445	110.03438	0.6001	134.6055	Unknown	[M+H]+		1	True	null	null	null	null	null	null	null	999	False	False	False	False		False	False	null	null	null	null	null	null	null	null	5.88	liver_pos_5_p1-a1_1_4261	110.03443:3509 111.03778:0 112.04114:0		3484	3470	3428	3462	3820	4342	3667.64188639323	360.883154627351
444	8.897	110.07077	-1	-1	Unknown	[M+H]+	similar chromatogram in higher mz_159; similar chromatogram in higher mz_590; similar chromatogram in higher mz_633; similar chromatogram in higher mz_2555	0.833	True	null	null	null	null	null	null	null	999	False	False	False	False		False	False	null	null	null	null	null	null	null	null	5.26	liver_pos_6_p1-a1_1_4262	110.07077:10000 111.07412:0 112.07748:0		43877	47348	36327	40672	45268	50343	43972.4485677083	4960.08722494611
445	8.897	110.07077	0.5351	120.0181	Unknown	[M+H]+	similar chromatogram in higher mz_159; similar chromatogram in higher mz_590; similar chromatogram in higher mz_633; similar chromatogram in higher mz_2555	0.833	True	null	null	null	null	null	null	null	999	False	False	False	False		False	False	null	null	null	null	null	null	null	null	5.26	liver_pos_6_p1-a1_1_4262	110.07083:1608 111.07418:0 112.07754:0	56.05116:436 80.0493:570 82.04845:526 82.38738:140 83.05871:622 83.06158:448 83.15935:128 93.04278:387	331	1667	855	575	770	1681	979.939239501953	567.108790642736
446	8.897	110.07077	0.6082	136.4115	Unknown	[M+H]+	similar chromatogram in higher mz_159; similar chromatogram in higher mz_590; similar chromatogram in higher mz_633; similar chromatogram in higher mz_2555	0.833	True	null	null	null	null	null	null	null	999	False	False	False	False		False	False	null	null	null	null	null	null	null	null	5.26	liver_pos_6_p1-a1_1_4262	110.07083:3773 111.07418:0 112.07754:0	56.04998:436 81.0387:617 83.06158:453	3299	3140	2896	2798	3192	3261	3097.57727050781	204.283044082279
447	5.061	110.07077	-1	-1	Unknown	[M+H]+		0.833	True	null	null	null	null	null	null	null	999	False	False	False	False		False	False	null	null	null	null	null	null	null	null	4.9	liver_pos_6_p1-a1_1_4262	110.07077:7480 111.07412:0 112.07748:0		32973	34184	37495	40927	38648	39591	37302.943359375	3120.69360096782
448	5.061	110.07077	0.53	118.8827	Unknown	[M+H]+		0.833	True	null	null	null	null	null	null	null	999	False	False	False	False		False	False	null	null	null	null	null	null	null	null	4.9	liver_pos_6_p1-a1_1_4262	110.07083:487 111.07418:0 112.07754:0	54.03282:84	320	286	479	390	319	782	429.391393025716	186.0371373946
449	5.061	110.07077	0.6089	136.5723	Unknown	[M+H]+		0.833	True	null	null	null	null	null	null	null	999	False	False	False	False		False	False	null	null	null	null	null	null	null	null	4.9	liver_pos_6_p1-a1_1_4262	110.0708:981 111.07415:0 112.07751:0	56.04996:140	1284	852	833	775	710	856	884.980743408203	203.116037676491
450	5.061	110.07077	0.6426	144.1187	Unknown	[M+H]+		0.833	True	null	null	null	null	null	null	null	999	False	False	False	False		False	False	null	null	null	null	null	null	null	null	4.9	liver_pos_6_p1-a1_1_4262	110.07083:1057 111.07418:0 112.07754:0		1073	750	990	1104	1211	1079	1034.40557861328	156.451489117191
451	5.061	110.07077	0.6706	150.3994	Unknown	[M+H]+		0.833	True	null	null	null	null	null	null	null	999	False	False	False	False		False	False	null	null	null	null	null	null	null	null	4.9	liver_pos_6_p1-a1_1_4262	110.07083:935 111.07418:0 112.07754:0	83.06014:102	3789	647	1242	1366	1451	1371	1644.3727722168	1090.46208170135
452	7.394	110.07079	-1	-1	Unknown	[M+H]+		0.833	True	null	null	null	null	null	null	null	999	False	False	False	False		False	False	null	null	null	null	null	null	null	null	16.62	liver_pos_3_p1-a1_1_4259	110.07079:33461 111.07414:0 112.0775:0		156486	136026	206669	181351	189058	294449	194006.3828125	55142.2659695653
453	7.394	110.07079	0.5309	119.0855	Unknown	[M+H]+		0.833	True	null	null	null	null	null	null	null	999	False	False	False	False		False	False	null	null	null	null	null	null	null	null	16.62	liver_pos_3_p1-a1_1_4259	110.07083:4642 111.07418:0 112.07754:0	17.52694:67 51.34388:67 56.0488:630 58.51237:67 62.81478:67 82.43749:67 83.0587:2896 94.48751:67	5428	2855	4953	4410	5549	5638	4805.47444661458	1059.90743956546
454	7.394	110.07079	0.6075	136.2506	Unknown	[M+H]+		0.833	True	null	null	null	null	null	null	null	999	False	False	False	False		False	False	null	null	null	null	null	null	null	null	16.62	liver_pos_3_p1-a1_1_4259	110.07083:23889 111.07418:0 112.07754:0	18.52117:59 29.83829:59 46.83654:59 56.04408:1536 56.05116:1392 75.64137:59 90.60208:59 99.4067:59 103.17001:59 106.06557:59 107.54228:59 110.07083:1078	18564	17051	20642	19717	19676	20903	19425.4951171875	1427.80978455026
455	6.69	110.07083	-1	-1	Unknown	[M+H]+		0.667	True	null	null	null	null	null	null	null	999	False	False	False	False		False	False	null	null	null	null	null	null	null	null	14.3	liver_pos_2_p1-a1_1_4258	110.07083:31576 111.07418:0 112.07754:0		179809	199674	195645	177308	185293	131524	178208.9296875	24485.9717232184
456	6.69	110.07083	0.5308	119.045	Unknown	[M+H]+		0.667	True	null	null	null	null	null	null	null	999	False	False	False	False		False	False	null	null	null	null	null	null	null	null	14.3	liver_pos_2_p1-a1_1_4258	110.07083:6441 111.07418:0 112.07754:0	17.23238:55 25.32297:55 56.04998:2160 61.63662:55 63.64375:55 70.58233:55 82.05416:1012 83.06014:1503 84.95379:55	6728	6869	7485	3356	4352	3743	5422.19543457031	1804.7981225257
457	6.69	110.07083	0.6075	136.2506	Unknown	[M+H]+		0.667	True	null	null	null	null	null	null	null	999	False	False	False	False		False	False	null	null	null	null	null	null	null	null	14.3	liver_pos_2_p1-a1_1_4258	110.07083:19098 111.07418:0 112.07754:0	16.37389:57 20.31303:57 41.68881:57 42.89909:57 46.89269:57 54.99116:57 55.10818:57 56.0488:1226 66.03373:1189 74.0803:57 77.67398:57 81.04296:994 82.05131:843 83.05871:1050 83.65629:57 99.26838:57	18967	15981	16847	14936	15682	16426	16473.0623372396	1385.08860016973
458	6.423	111.07585	-1	-1	Unknown	[M+H]+		0.667	False	null	null	null	null	null	null	null	999	False	False	False	False		False	False	null	null	null	null	null	null	null	null	6.37	liver_pos_2_p1-a1_1_4258	111.07585:5589 112.0792:0 113.08256:0		9371	26899	20056	11773	8916	13405	15069.9822591146	7053.62278901333
459	6.423	111.07585	0.504	112.9299	Unknown	[M+H]+		0.667	False	null	null	null	null	null	null	null	999	False	False	False	False		False	False	null	null	null	null	null	null	null	null	6.37	liver_pos_2_p1-a1_1_4258	111.07412:605 112.07747:0 113.08083:0		124	175	56	43	30	169	99.5480534235636	65.0725887953433
460	6.423	111.07585	0.532	119.2191	Unknown	[M+H]+		0.667	False	null	null	null	null	null	null	null	999	False	False	False	False		False	False	null	null	null	null	null	null	null	null	6.37	liver_pos_2_p1-a1_1_4258	111.07585:1039 112.0792:0 113.08256:0		287	665	100	168	70	117	234.408578236898	224.202439855712
461	6.423	111.07585	0.5821	130.4352	Unknown	[M+H]+		0.667	False	null	null	null	null	null	null	null	999	False	False	False	False		False	False	null	null	null	null	null	null	null	null	6.37	liver_pos_2_p1-a1_1_4258	111.07585:641 112.0792:0 113.08256:0		123	201	61	79	21	168	108.865842183431	67.8370295575215
462	6.423	111.07585	0.6068	135.9646	Unknown	[M+H]+		0.667	False	null	null	null	null	null	null	null	999	False	False	False	False		False	False	null	null	null	null	null	null	null	null	6.37	liver_pos_2_p1-a1_1_4258	111.07418:2191 112.07753:0 113.08089:0		1064	429	627	968	786	1393	878.008753458659	340.876357460132
463	0.595	111.09241	-1	-1	Unknown	[M+H]+		0.833	False	null	null	null	null	null	null	null	999	False	False	False	False		False	False	null	null	null	null	null	null	null	null	5.42	liver_pos_6_p1-a1_1_4262	111.09241:3028 112.09576:0 113.09912:0		5036	11954	7328	10860	12095	9968	9540.30159505208	2809.39859819011
464	0.595	111.09241	0.7474	167.4734	Unknown	[M+H]+		0.833	False	null	null	null	null	null	null	null	999	False	False	False	False		False	False	null	null	null	null	null	null	null	null	5.42	liver_pos_6_p1-a1_1_4262	111.08078:492 112.08413:0 113.08749:0		100	86	153	174	169	13	115.807130495707	62.0042289273614
465	0.792	112.0503	-1	-1	Unknown	[M+H]+		0.667	False	null	null	null	null	null	null	null	999	False	False	False	False		False	False	null	null	null	null	null	null	null	null	4.57	liver_pos_6_p1-a1_1_4262	112.0503:4930 113.05365:0 114.05701:0		9525	3037	19799	6772	11993	18606	11622.0645751953	6594.06082709046
466	0.792	112.0503	0.5342	119.6004	Unknown	[M+H]+		0.667	False	null	null	null	null	null	null	null	999	False	False	False	False		False	False	null	null	null	null	null	null	null	null	4.57	liver_pos_6_p1-a1_1_4262	112.03535:1065 113.0387:0 114.04206:0		16.1157363891602	277	550	16.1157363891602	16.1157363891602	161	164.723711649577	220.265187554711
467	0.792	112.0503	0.7549	169.0204	Unknown	[M+H]+		0.667	False	null	null	null	null	null	null	null	999	False	False	False	False		False	False	null	null	null	null	null	null	null	null	4.57	liver_pos_6_p1-a1_1_4262	112.0503:1235 113.05365:0 114.05701:0		447	91	568	317	167	508	349.616978963216	191.465223051378
468	0.792	112.0503	0.781	174.8589	Unknown	[M+H]+		0.667	False	null	null	null	null	null	null	null	999	False	False	False	False		False	False	null	null	null	null	null	null	null	null	4.57	liver_pos_6_p1-a1_1_4262	112.0503:1454 113.05365:0 114.05701:0		24	68	92	372	141	438	189.095162073771	172.63801569951
469	3.341	112.05031	-1	-1	Unknown	[M+H]+	similar chromatogram in higher mz_3301; similar chromatogram in higher mz_3373	1	True	null	null	null	null	null	null	null	999	False	False	False	False		False	False	null	null	null	null	null	null	null	null	81.48	liver_pos_5_p1-a1_1_4261	112.05031:57705 113.05366:0 114.05702:0		276954	274286	286907	274656	286776	287716	281215.640625	6553.85347476218
470	3.341	112.05031	0.5246	117.4545	Unknown	[M+H]+	similar chromatogram in higher mz_3301; similar chromatogram in higher mz_3373	1	True	null	null	null	null	null	null	null	999	False	False	False	False		False	False	null	null	null	null	null	null	null	null	81.48	liver_pos_5_p1-a1_1_4261	112.05037:7506 113.05372:0 114.05708:0	52.01849:436 67.02814:426 67.02943:479 68.01307:374 69.0458:466 95.02331:1409	7402	7189	7340	7898	8057	8279	7693.91040039063	442.926475259995
471	3.341	112.05031	0.5449	121.9869	Unknown	[M+H]+	similar chromatogram in higher mz_3301; similar chromatogram in higher mz_3373	1	True	null	null	null	null	null	null	null	999	False	False	False	False		False	False	null	null	null	null	null	null	null	null	81.48	liver_pos_5_p1-a1_1_4261	112.05037:2977 113.05372:0 114.05708:0	40.01752:277 40.01852:220 68.01307:294 68.01437:203 95.01562:244 95.02331:257 95.02484:579 95.03714:43	2111	2590	2445	1168	2691	2053	2176.36694335938	555.949793528494
472	3.341	112.05031	0.6955	155.7041	Unknown	[M+H]+	similar chromatogram in higher mz_3301; similar chromatogram in higher mz_3373	1	True	null	null	null	null	null	null	null	999	False	False	False	False		False	False	null	null	null	null	null	null	null	null	81.48	liver_pos_5_p1-a1_1_4261	112.05037:1659 113.05372:0 114.05708:0	18.44726:36 21.27161:36 21.27671:36 21.35243:36 23.89911:36 26.66084:36 50.75341:36 59.16686:36 87.82245:36 106.83036:36	1184	1111	1101	1090	1197	282	994.081868489583	351.717572477596
473	3.341	112.05031	0.7191	160.9857	Unknown	[M+H]+	similar chromatogram in higher mz_3301; similar chromatogram in higher mz_3373	1	True	null	null	null	null	null	null	null	999	False	False	False	False		False	False	null	null	null	null	null	null	null	null	81.48	liver_pos_5_p1-a1_1_4261	112.05037:1208 113.05372:0 114.05708:0	29.15987:36 52.50763:36 74.43366:36 95.28639:36 100.87766:36	167	875	789	266	436	811	557.431358337402	306.746988150592
474	3.341	112.05031	0.8105	181.4658	Unknown	[M+H]+	similar chromatogram in higher mz_3301; similar chromatogram in higher mz_3373	1	True	null	null	null	null	null	null	null	999	False	False	False	False		False	False	null	null	null	null	null	null	null	null	81.48	liver_pos_5_p1-a1_1_4261	112.05037:1219 113.05372:0 114.05708:0	18.64287:36 47.9964:36 55.7752:36 94.01438:36	631	632	1170	881	800	982	849.483571370443	208.987648770591
475	3.341	112.05031	0.8933	199.9909	Unknown	[M+H]+	similar chromatogram in higher mz_3301; similar chromatogram in higher mz_3373	1	True	null	null	null	null	null	null	null	999	False	False	False	False		False	False	null	null	null	null	null	null	null	null	81.48	liver_pos_5_p1-a1_1_4261	112.05033:1347 113.05368:0 114.05704:0		920	1146	1432	1190	1195	1267	1191.36486816406	166.887359127751
476	3.341	112.05031	1.0377	232.3313	Unknown	[M+H]+	similar chromatogram in higher mz_3301; similar chromatogram in higher mz_3373	1	True	null	null	null	null	null	null	null	999	False	False	False	False		False	False	null	null	null	null	null	null	null	null	81.48	liver_pos_5_p1-a1_1_4261	112.05037:7734 113.05372:0 114.05708:0		11031	6698	11294	10421	7583	11418	9740.94506835938	2062.60599419747
477	7.133	112.05031	-1	-1	Unknown	[M+H]+		1	True	null	null	null	null	null	null	null	999	False	False	False	False		False	False	null	null	null	null	null	null	null	null	23.12	liver_pos_5_p1-a1_1_4261	112.05031:20111 113.05366:0 114.05702:0		146501	129363	127195	130838	123724	125752	130561.985677083	8207.19378477266
478	7.133	112.05031	0.5253	117.6166	Unknown	[M+H]+		1	True	null	null	null	null	null	null	null	999	False	False	False	False		False	False	null	null	null	null	null	null	null	null	23.12	liver_pos_5_p1-a1_1_4261	112.05033:1511 113.05368:0 114.05704:0	95.02481:421 95.02635:475	792	490	853	1060	519	985	783.195744832357	235.975743252899
479	7.133	112.05031	0.5479	122.674	Unknown	[M+H]+		1	True	null	null	null	null	null	null	null	999	False	False	False	False		False	False	null	null	null	null	null	null	null	null	23.12	liver_pos_5_p1-a1_1_4261	112.05037:723 113.05372:0 114.05708:0		254	261	262	47	163	267	209.207025527954	88.5363584889862
480	7.133	112.05031	0.6361	142.4199	Unknown	[M+H]+		1	True	null	null	null	null	null	null	null	999	False	False	False	False		False	False	null	null	null	null	null	null	null	null	23.12	liver_pos_5_p1-a1_1_4261	112.05037:4126 113.05372:0 114.05708:0		3530	3083	3575	3391	3270	3240	3347.98579915365	186.925240526139
481	7.133	112.05031	0.7893	176.7095	Unknown	[M+H]+		1	True	null	null	null	null	null	null	null	999	False	False	False	False		False	False	null	null	null	null	null	null	null	null	23.12	liver_pos_5_p1-a1_1_4261	112.05037:4951 113.05372:0 114.05708:0		3690	4487	3291	3669	3943	3354	3738.90470377604	437.331440649341
482	7.133	112.05031	0.8114	181.662	Unknown	[M+H]+		1	True	null	null	null	null	null	null	null	999	False	False	False	False		False	False	null	null	null	null	null	null	null	null	23.12	liver_pos_5_p1-a1_1_4261	112.05033:2483 113.05368:0 114.05704:0		1073	1690	1551	2206	2383	2071	1828.73254394531	485.100923750261
483	7.133	112.05031	0.8438	188.9119	Unknown	[M+H]+		1	True	null	null	null	null	null	null	null	999	False	False	False	False		False	False	null	null	null	null	null	null	null	null	23.12	liver_pos_5_p1-a1_1_4261	112.05033:753 113.05368:0 114.05704:0		321	98	352	129	401	278	263.326026916504	122.9578318581
484	2.922	112.05035	-1	-1	Unknown	[M+H]+		0.833	True	null	null	null	null	null	null	null	999	False	False	False	False		False	False	null	null	null	null	null	null	null	null	46.75	liver_pos_3_p1-a1_1_4259	112.05035:34603 113.0537:0 114.05706:0		222179	237664	142872	148920	120421	129961	167002.841145833	49977.1735057825
485	2.922	112.05035	0.5252	117.576	Unknown	[M+H]+		0.833	True	null	null	null	null	null	null	null	999	False	False	False	False		False	False	null	null	null	null	null	null	null	null	46.75	liver_pos_3_p1-a1_1_4259	112.05037:2271 113.05372:0 114.05708:0	18.63197:74 30.56635:74 31.50824:74 38.35991:74 40.01952:1273 40.99518:74 42.47455:74 48.89214:74 49.44066:74 55.1597:74 68.01307:2223 70.35461:74 83.26294:74 94.04191:1727 96.30519:74 96.6274:74 100.22607:74 101.48685:74	2133	1430	1852	2189	1480	2121	1867.48986816406	340.265349232047
486	2.922	112.05035	0.6908	154.67	Unknown	[M+H]+		0.833	True	null	null	null	null	null	null	null	999	False	False	False	False		False	False	null	null	null	null	null	null	null	null	46.75	liver_pos_3_p1-a1_1_4259	112.05037:12274 113.05372:0 114.05708:0	36.07503:55 48.86237:55 54.8509:55	10824	10690	9710	11386	15297	10803	11451.8185221354	1960.54224942711
487	2.922	112.05035	0.7157	160.232	Unknown	[M+H]+		0.833	True	null	null	null	null	null	null	null	999	False	False	False	False		False	False	null	null	null	null	null	null	null	null	46.75	liver_pos_3_p1-a1_1_4259	112.05037:9150 113.05372:0 114.05708:0	18.3877:56 26.74234:56 44.56886:56 69.1743:56 73.01448:56	7797	9481	10059	9799	11814	8624	9595.6708984375	1368.84527703723
488	3.898	112.05037	-1	-1	Unknown	[M+H]+	similar chromatogram in higher mz_3470; similar chromatogram in higher mz_3669; similar chromatogram in higher mz_5782; similar chromatogram in higher mz_3314	1	True	null	null	null	null	null	null	null	999	False	False	False	False		False	False	null	null	null	null	null	null	null	null	66.39	liver_pos_1_p1-a1_1_4257	112.05037:52663 113.05372:0 114.05708:0		284448	268179	256458	261625	258693	259309	264785.375	10436.1415549513
489	3.898	112.05037	0.5252	117.5761	Unknown	[M+H]+	similar chromatogram in higher mz_3470; similar chromatogram in higher mz_3669; similar chromatogram in higher mz_5782; similar chromatogram in higher mz_3314	1	True	null	null	null	null	null	null	null	999	False	False	False	False		False	False	null	null	null	null	null	null	null	null	66.39	liver_pos_1_p1-a1_1_4257	112.05037:5239 113.05372:0 114.05708:0	52.01167:239 52.01849:225 67.02943:513 68.01437:378 94.03273:235 95.02331:742 95.02484:603 95.02792:298	5456	5554	4663	4951	4956	4814	5065.70589192708	358.044422718573
490	3.898	112.05037	0.5458	122.189	Unknown	[M+H]+	similar chromatogram in higher mz_3470; similar chromatogram in higher mz_3669; similar chromatogram in higher mz_5782; similar chromatogram in higher mz_3314	1	True	null	null	null	null	null	null	null	999	False	False	False	False		False	False	null	null	null	null	null	null	null	null	66.39	liver_pos_1_p1-a1_1_4257	112.05037:1971 113.05372:0 114.05708:0	38.00225:520 67.02814:288 94.04038:297 95.02331:271 95.02484:891 95.02792:339	1351	1538	1493	1770	1536	1582	1545.07440185547	136.028577586238
491	3.898	112.05037	0.7146	159.994	Unknown	[M+H]+	similar chromatogram in higher mz_3470; similar chromatogram in higher mz_3669; similar chromatogram in higher mz_5782; similar chromatogram in higher mz_3314	1	True	null	null	null	null	null	null	null	999	False	False	False	False		False	False	null	null	null	null	null	null	null	null	66.39	liver_pos_1_p1-a1_1_4257	112.05037:8548 113.05372:0 114.05708:0		9393	7737	7039	7383	7278	7996	7804.2880859375	849.172614840232
492	3.898	112.05037	0.7336	164.2352	Unknown	[M+H]+	similar chromatogram in higher mz_3470; similar chromatogram in higher mz_3669; similar chromatogram in higher mz_5782; similar chromatogram in higher mz_3314	1	True	null	null	null	null	null	null	null	999	False	False	False	False		False	False	null	null	null	null	null	null	null	null	66.39	liver_pos_1_p1-a1_1_4257	112.05037:5963 113.05372:0 114.05708:0		6273	5662	5540	6331	5779	5661	5874.41316731771	340.290731062085
493	3.898	112.05037	1.0618	237.722	Unknown	[M+H]+	similar chromatogram in higher mz_3470; similar chromatogram in higher mz_3669; similar chromatogram in higher mz_5782; similar chromatogram in higher mz_3314	1	True	null	null	null	null	null	null	null	999	False	False	False	False		False	False	null	null	null	null	null	null	null	null	66.39	liver_pos_1_p1-a1_1_4257	112.05037:2732 113.05372:0 114.05708:0		2107	3698	1657	16483	17570	1508	7170.29160563151	7681.69204145308
494	3.898	112.05037	1.0698	239.5157	Unknown	[M+H]+	similar chromatogram in higher mz_3470; similar chromatogram in higher mz_3669; similar chromatogram in higher mz_5782; similar chromatogram in higher mz_3314	1	True	null	null	null	null	null	null	null	999	False	False	False	False		False	False	null	null	null	null	null	null	null	null	66.39	liver_pos_1_p1-a1_1_4257	112.05037:2733 113.05372:0 114.05708:0		1919	2149	2503	2389	3729	2167	2476.00596110026	646.892707391965
495	7.012	112.05037	-1	-1	Unknown	[M+H]+		1	False	null	null	null	null	null	null	null	999	False	False	False	False		False	False	null	null	null	null	null	null	null	null	13.1	liver_pos_2_p1-a1_1_4258	112.05037:11218 113.05372:0 114.05708:0		79723	77390	74188	79354	72069	69592	75386.0703125	4112.7501518863
496	7.012	112.05037	0.6367	142.5399	Unknown	[M+H]+		1	False	null	null	null	null	null	null	null	999	False	False	False	False		False	False	null	null	null	null	null	null	null	null	13.1	liver_pos_2_p1-a1_1_4258	112.05033:1806 113.05368:0 114.05704:0		181	783	521	972	797	478	622.21858215332	284.318434885833
497	7.012	112.05037	0.8137	182.1724	Unknown	[M+H]+		1	False	null	null	null	null	null	null	null	999	False	False	False	False		False	False	null	null	null	null	null	null	null	null	13.1	liver_pos_2_p1-a1_1_4258	112.05037:6394 113.05372:0 114.05708:0		7022	6850	7189	7628	6725	4224	6606.47892252604	1208.70660952474
498	2.603	113.03411	-1	-1	Unknown	[M+H]+		1	True	null	null	null	null	null	null	null	999	False	False	False	False		False	False	null	null	null	null	null	null	null	null	65.76	liver_pos_6_p1-a1_1_4262	113.03411:38028 114.03746:0 115.04082:0		205038	198989	186320	172076	208745	213878	197507.731770833	15653.0340908265
499	2.603	113.03411	0.5309	118.7678	Unknown	[M+H]+		1	True	null	null	null	null	null	null	null	999	False	False	False	False		False	False	null	null	null	null	null	null	null	null	65.76	liver_pos_6_p1-a1_1_4262	113.03418:4904 114.03753:0 115.04089:0	42.03371:228 44.01257:309 53.0025:293 68.01307:534 70.02824:298 95.02177:269 96.00671:407 96.00826:193 113.03418:130	4670	5126	5326	822	6432	5033	4568.03192138672	1929.88365213939
500	2.603	113.03411	0.7082	158.427	Unknown	[M+H]+		1	True	null	null	null	null	null	null	null	999	False	False	False	False		False	False	null	null	null	null	null	null	null	null	65.76	liver_pos_6_p1-a1_1_4262	113.03418:5896 114.03753:0 115.04089:0		6591	7039	6250	5971	7491	7117	6743.30330403646	574.240945367869
501	2.603	113.03411	1.0546	235.9123	Unknown	[M+H]+		1	True	null	null	null	null	null	null	null	999	False	False	False	False		False	False	null	null	null	null	null	null	null	null	65.76	liver_pos_6_p1-a1_1_4262	113.03418:6020 114.03753:0 115.04089:0		4921	4273	4690	3990	4795	4866	4589.32588704427	373.552064834268
502	1.777	113.03412	-1	-1	Unknown	[M+H]+		1	True	null	null	null	null	null	null	null	999	False	False	False	False		False	False	null	null	null	null	null	null	null	null	12.45	liver_pos_5_p1-a1_1_4261	113.03412:7370 114.03747:0 115.04083:0		42490	56404	50024	47165	58932	42012	49504.5904947917	7036.4532980067
503	1.777	113.03412	0.4852	108.529	Unknown	[M+H]+		1	True	null	null	null	null	null	null	null	999	False	False	False	False		False	False	null	null	null	null	null	null	null	null	12.45	liver_pos_5_p1-a1_1_4261	113.03418:420 114.03753:0 115.04089:0	17.87463:41 29.22804:41 31.62521:41 45.38861:41 63.95617:41 84.76782:41 86.64255:41 93.72252:41	35	289	106	136	37	173	129.379762649536	95.3182124656829
504	1.777	113.03412	0.5272	117.9189	Unknown	[M+H]+		1	True	null	null	null	null	null	null	null	999	False	False	False	False		False	False	null	null	null	null	null	null	null	null	12.45	liver_pos_5_p1-a1_1_4261	113.03418:1888 114.03753:0 115.04089:0	28.79142:32 42.03371:548 53.8012:32 71.01229:32 83.63465:32	1133	1392	1535	1308	1011	1351	1288.30572509766	188.101523580843
505	1.777	113.03412	0.5475	122.4702	Unknown	[M+H]+		1	True	null	null	null	null	null	null	null	999	False	False	False	False		False	False	null	null	null	null	null	null	null	null	12.45	liver_pos_5_p1-a1_1_4261	113.03246:585 114.03581:0 115.03917:0		93	83	128	362	169	147	163.640913645426	102.447900977811
506	1.777	113.03412	1.0228	228.7987	Unknown	[M+H]+		1	True	null	null	null	null	null	null	null	999	False	False	False	False		False	False	null	null	null	null	null	null	null	null	12.45	liver_pos_5_p1-a1_1_4261	113.03418:3024 114.03753:0 115.04089:0		2916	2400	2219	1908	2289	1648	2229.99684651693	434.891945981348
507	1.29	113.03418	-1	-1	Unknown	[M+H]+		0.667	True	null	null	null	null	null	null	null	999	False	False	False	False		False	False	null	null	null	null	null	null	null	null	11.84	liver_pos_1_p1-a1_1_4257	113.03418:6977 114.03753:0 115.04089:0		43475	21089	25078	39036	14488	38244	30235.1671549479	11620.0867845731
508	1.29	113.03418	0.5288	118.283	Unknown	[M+H]+		0.667	True	null	null	null	null	null	null	null	999	False	False	False	False		False	False	null	null	null	null	null	null	null	null	11.84	liver_pos_1_p1-a1_1_4257	113.03418:3185 114.03753:0 115.04089:0	96.00671:682	2652	1083	1631	2763	1629	2438	2032.60666910807	679.274583728855
509	0.524	113.05933	-1	-1	Unknown	[M+H]+		1	False	null	null	null	null	null	null	null	999	False	False	False	False		False	False	null	null	null	null	null	null	null	null	29.77	liver_pos_2_p1-a1_1_4258	113.05933:19834 114.06268:0 115.06604:0		41406	58788	53377	49893	46956	43479	48983.1673177083	6451.1515435313
510	0.524	113.05933	0.7421	165.9866	Unknown	[M+H]+		1	False	null	null	null	null	null	null	null	999	False	False	False	False		False	False	null	null	null	null	null	null	null	null	29.77	liver_pos_2_p1-a1_1_4258	113.05928:680 114.06263:0 115.06599:0		301	79	107	228	309	357	230.229773203532	114.568971930713
511	0.524	113.05933	0.7858	175.7651	Unknown	[M+H]+		1	False	null	null	null	null	null	null	null	999	False	False	False	False		False	False	null	null	null	null	null	null	null	null	29.77	liver_pos_2_p1-a1_1_4258	113.05933:713 114.06268:0 115.06604:0		413	240	396	158	53	103	227.3693968455	150.822278592894
512	0.524	113.05933	0.8205	183.5385	Unknown	[M+H]+		1	False	null	null	null	null	null	null	null	999	False	False	False	False		False	False	null	null	null	null	null	null	null	null	29.77	liver_pos_2_p1-a1_1_4258	113.05933:3479 114.06268:0 115.06604:0		3361	5152	4546	4440	4214	3591	4217.25	656.88433217333
513	0.61	113.05933	-1	-1	Unknown	[M+H]+	similar chromatogram in higher mz_3038; similar chromatogram in higher mz_959	0.667	False	null	null	null	null	null	null	null	999	False	False	False	False		False	False	null	null	null	null	null	null	null	null	6.31	liver_pos_1_p1-a1_1_4257	113.05933:4875 114.06268:0 115.06604:0		14224	12721	17287	11791	12292	10545	13143.2893880208	2358.86410845399
514	0.61	113.05933	0.7858	175.7651	Unknown	[M+H]+	similar chromatogram in higher mz_3038; similar chromatogram in higher mz_959	0.667	False	null	null	null	null	null	null	null	999	False	False	False	False		False	False	null	null	null	null	null	null	null	null	6.31	liver_pos_1_p1-a1_1_4257	113.05933:732 114.06268:0 115.06604:0		458	327	409	173	56	103	254.160133997599	166.917484558769
515	0.61	113.05933	0.8196	183.3426	Unknown	[M+H]+	similar chromatogram in higher mz_3038; similar chromatogram in higher mz_959	0.667	False	null	null	null	null	null	null	null	999	False	False	False	False		False	False	null	null	null	null	null	null	null	null	6.31	liver_pos_1_p1-a1_1_4257	113.061:4278 114.06435:0 115.06771:0		3065	4832	4471	4332	4190	3484	4062.17077636719	659.787773080488
516	6.334	113.07271	-1	-1	Unknown	[M+H]+		0.5	False	null	null	null	null	null	null	null	999	False	False	False	False		False	False	null	null	null	null	null	null	null	null	7.04	liver_pos_3_p1-a1_1_4259	113.07271:4202 114.07606:0 115.07942:0		15869	9300	15389	13460	15690	14653	14060.1765950521	2492.5796764991
517	6.334	113.07271	0.5528	123.6525	Unknown	[M+H]+		0.5	False	null	null	null	null	null	null	null	999	False	False	False	False		False	False	null	null	null	null	null	null	null	null	7.04	liver_pos_3_p1-a1_1_4259	113.07271:678 114.07606:0 115.07942:0		114	8.62045516967773	196	8.62045516967773	219	86	102.471416473389	93.4756519720727
518	6.334	113.07271	0.615	137.5672	Unknown	[M+H]+		0.5	False	null	null	null	null	null	null	null	999	False	False	False	False		False	False	null	null	null	null	null	null	null	null	7.04	liver_pos_3_p1-a1_1_4259	113.07107:2548 114.07442:0 115.07778:0		1347	823	544	711	1463	464	892.085103352865	418.230221133463
519	6.334	113.07271	0.6418	143.5697	Unknown	[M+H]+		0.5	False	null	null	null	null	null	null	null	999	False	False	False	False		False	False	null	null	null	null	null	null	null	null	7.04	liver_pos_3_p1-a1_1_4259	113.07271:2000 114.07606:0 115.07942:0		370	334	900	290	112	176	363.572964986165	280.448261344887
520	2.049	113.10629	-1	-1	Unknown	[M+H]+		1	False	null	null	null	null	null	null	null	999	False	False	False	False		False	False	null	null	null	null	null	null	null	null	9.24	liver_pos_1_p1-a1_1_4257	113.10629:1723 114.10964:0 115.113:0		12215	9943	6594	9239	9633	8985	9434.93172200521	1807.67541494692
521	2.049	113.10629	0.6559	146.7203	Unknown	[M+H]+		1	False	null	null	null	null	null	null	null	999	False	False	False	False		False	False	null	null	null	null	null	null	null	null	9.24	liver_pos_1_p1-a1_1_4257	113.10629:909 114.10964:0 115.113:0		748	598	264	593	797	495	582.573588053385	191.160572620732
522	5.36	113.10794	-1	-1	Unknown	[M+H]+	similar chromatogram in higher mz_594; similar chromatogram in higher mz_1121; similar chromatogram in higher mz_954; similar chromatogram in higher mz_3733; similar chromatogram in higher mz_1176; similar chromatogram in higher mz_5287; similar chromatogram in higher mz_733; similar chromatogram in higher mz_5545	1	False	null	null	null	null	null	null	null	999	False	False	False	False		False	False	null	null	null	null	null	null	null	null	5.11	liver_pos_3_p1-a1_1_4259	113.10794:913 114.11129:0 115.11465:0		2899	2813	2882	1817	2455	2665	2588.54111735026	412.663764279861
523	5.36	113.10794	0.67	149.8697	Unknown	[M+H]+	similar chromatogram in higher mz_594; similar chromatogram in higher mz_1121; similar chromatogram in higher mz_954; similar chromatogram in higher mz_3733; similar chromatogram in higher mz_1176; similar chromatogram in higher mz_5287; similar chromatogram in higher mz_733; similar chromatogram in higher mz_5545	1	False	null	null	null	null	null	null	null	999	False	False	False	False		False	False	null	null	null	null	null	null	null	null	5.11	liver_pos_3_p1-a1_1_4259	113.10791:253 114.11126:0 115.11462:0		168	164	187	94	111	197	153.561926523844	41.5805385171745
524	4.455	114.05429	-1	-1	Unknown	[M+H]+		0.833	False	null	null	null	null	null	null	null	999	False	False	False	False		False	False	null	null	null	null	null	null	null	null	6.09	liver_pos_2_p1-a1_1_4258	114.05429:2208 115.05764:0 116.061:0		7188	8830	8152	7424	8227	9079	8149.95418294271	746.099123865168
525	4.455	114.05429	0.6311	141.0504	Unknown	[M+H]+		0.833	False	null	null	null	null	null	null	null	999	False	False	False	False		False	False	null	null	null	null	null	null	null	null	6.09	liver_pos_2_p1-a1_1_4258	114.05429:980 115.05764:0 116.061:0		564	776	703	697	677	785	700.427459716797	80.2049733603929
526	4.234	114.05598	-1	-1	Unknown	[M+H]+	similar chromatogram in higher mz_498; similar chromatogram in higher mz_680; similar chromatogram in higher mz_365; similar chromatogram in higher mz_1706; similar chromatogram in higher mz_1501; similar chromatogram in higher mz_1870	1	False	null	null	null	null	null	null	null	999	False	False	False	False		False	False	null	null	null	null	null	null	null	null	6.29	liver_pos_2_p1-a1_1_4258	114.05598:2503 115.05933:0 116.06269:0		10869	10738	10709	9415	10348	7733	9968.53369140625	1216.39860275991
527	4.234	114.05598	0.6343	141.7696	Unknown	[M+H]+	similar chromatogram in higher mz_498; similar chromatogram in higher mz_680; similar chromatogram in higher mz_365; similar chromatogram in higher mz_1706; similar chromatogram in higher mz_1501; similar chromatogram in higher mz_1870	1	False	null	null	null	null	null	null	null	999	False	False	False	False		False	False	null	null	null	null	null	null	null	null	6.29	liver_pos_2_p1-a1_1_4258	114.05597:660 115.05932:0 116.06268:0		387	312	187	140	58	174	209.681811014811	119.681856046133
528	4.234	114.05598	0.9179	205.1462	Unknown	[M+H]+	similar chromatogram in higher mz_498; similar chromatogram in higher mz_680; similar chromatogram in higher mz_365; similar chromatogram in higher mz_1706; similar chromatogram in higher mz_1501; similar chromatogram in higher mz_1870	1	False	null	null	null	null	null	null	null	999	False	False	False	False		False	False	null	null	null	null	null	null	null	null	6.29	liver_pos_2_p1-a1_1_4258	114.05597:281 115.05932:0 116.06268:0		219	102	89	55	67	12	90.7197434107463	70.352521530896
529	2.733	114.06776	-1	-1	Unknown	[M+H]+		0.833	False	null	null	null	null	null	null	null	999	False	False	False	False		False	False	null	null	null	null	null	null	null	null	11.95	liver_pos_1_p1-a1_1_4257	114.06776:5107 115.07111:0 116.07447:0		37027	25006	26703	24259	15980	31621	26766.0563151042	7135.42559792412
530	2.733	114.06776	0.7293	162.9957	Unknown	[M+H]+		0.833	False	null	null	null	null	null	null	null	999	False	False	False	False		False	False	null	null	null	null	null	null	null	null	11.95	liver_pos_1_p1-a1_1_4257	114.06776:1603 115.07111:0 116.07447:0		1230	632	593	846	922	1264	914.68369547526	285.937946718911
531	2.733	114.06776	1.1086	247.7546	Unknown	[M+H]+		0.833	False	null	null	null	null	null	null	null	999	False	False	False	False		False	False	null	null	null	null	null	null	null	null	11.95	liver_pos_1_p1-a1_1_4257	114.06776:491 115.07111:0 116.07447:0		287	40	36	223	106	111	133.645724614461	101.233004855588
532	0.749	114.09303	-1	-1	Unknown	[M+H]+		0.5	True	null	null	null	null	null	null	null	999	False	False	False	False		False	False	null	null	null	null	null	null	null	null	4.74	liver_pos_2_p1-a1_1_4258	114.09303:1996 115.09638:0 116.09974:0		3152	5228	3008	6409	4104	3274	4195.79113769531	1365.32658343853
533	0.749	114.09303	0.545	121.7884	Unknown	[M+H]+		0.5	True	null	null	null	null	null	null	null	999	False	False	False	False		False	False	null	null	null	null	null	null	null	null	4.74	liver_pos_2_p1-a1_1_4258	114.08961:207 115.09296:0 116.09632:0	58.02836:503	164	114	56	186	137	76	122.076501210531	50.2028208492181
534	4.127	115.05187	-1	-1	Unknown	[M+H]+	similar chromatogram in higher mz_2749	1	False	null	null	null	null	null	null	null	999	False	False	False	False		False	False	null	null	null	null	null	null	null	null	12.09	liver_pos_4_p1-a1_1_4260	115.05187:4338 116.05522:0 117.05858:0		11965	12431	15015	17833	17534	22293	16178.53515625	3876.01693192697
535	4.127	115.05187	0.5128	114.5196	Unknown	[M+H]+	similar chromatogram in higher mz_2749	1	False	null	null	null	null	null	null	null	999	False	False	False	False		False	False	null	null	null	null	null	null	null	null	12.09	liver_pos_4_p1-a1_1_4260	115.05354:1438 116.05689:0 117.06025:0		945	1060	636	1122	450	1105	886.175415039063	279.239785044761
536	4.127	115.05187	0.5398	120.5381	Unknown	[M+H]+	similar chromatogram in higher mz_2749	1	False	null	null	null	null	null	null	null	999	False	False	False	False		False	False	null	null	null	null	null	null	null	null	12.09	liver_pos_4_p1-a1_1_4260	115.05185:343 116.0552:0 117.05856:0		72	33	189	83	162	135	112.37450726827	59.4198704541257
537	4.127	115.05187	0.5809	129.7157	Unknown	[M+H]+	similar chromatogram in higher mz_2749	1	False	null	null	null	null	null	null	null	999	False	False	False	False		False	False	null	null	null	null	null	null	null	null	12.09	liver_pos_4_p1-a1_1_4260	115.05354:565 116.05689:0 117.06025:0		475	103	342	144	216	661	323.6702003479	214.245915189488
538	4.127	115.05187	0.6087	135.9302	Unknown	[M+H]+	similar chromatogram in higher mz_2749	1	False	null	null	null	null	null	null	null	999	False	False	False	False		False	False	null	null	null	null	null	null	null	null	12.09	liver_pos_4_p1-a1_1_4260	115.05354:477 116.05689:0 117.06025:0		168	105	115	1321	94	210	335.343167622884	484.733341754992
539	0.741	115.0536	-1	-1	Unknown	[M+H]+		0.833	True	null	null	null	null	null	null	null	999	False	False	False	False		False	False	null	null	null	null	null	null	null	null	6.44	liver_pos_3_p1-a1_1_4259	115.0536:2605 116.05695:0 117.06031:0		12535	11538	11045	8369	6941	5700	9354.67797851563	2752.87152096531
540	0.741	115.0536	0.5223	116.6215	Unknown	[M+H]+		0.833	True	null	null	null	null	null	null	null	999	False	False	False	False		False	False	null	null	null	null	null	null	null	null	6.44	liver_pos_3_p1-a1_1_4259	115.0536:1117 116.05695:0 117.06031:0	63.02245:256 63.02371:333 65.03785:423 74.0138:290 75.02537:141 89.03563:258 89.03861:384 89.04009:229 115.05529:816 115.06037:178	804	147	1030	138	191	225	422.404225667318	390.937628731505
541	0.741	115.0536	0.555	123.9244	Unknown	[M+H]+		0.833	True	null	null	null	null	null	null	null	999	False	False	False	False		False	False	null	null	null	null	null	null	null	null	6.44	liver_pos_3_p1-a1_1_4259	115.0536:443 116.05695:0 117.06031:0		84	138	33	57	98	53	77.2945213317871	37.8921116947996
542	3.278	115.08744	-1	-1	Unknown	[M+H]+		0.833	False	null	null	null	null	null	null	null	999	False	False	False	False		False	False	null	null	null	null	null	null	null	null	8.01	liver_pos_2_p1-a1_1_4258	115.08744:2488 116.09079:0 117.09415:0		7604	8882	9736	8844	8618	8144	8638.20393880208	723.903520203199
543	3.278	115.08744	1.0856	242.4177	Unknown	[M+H]+		0.833	False	null	null	null	null	null	null	null	999	False	False	False	False		False	False	null	null	null	null	null	null	null	null	8.01	liver_pos_2_p1-a1_1_4258	115.08744:550 116.09079:0 117.09415:0		96	415	440	356	151	346	300.698952992757	142.764966183432
544	4.33	116.03514	-1	-1	Unknown	[M+H]+	similar chromatogram in higher mz_2845	1	False	null	null	null	null	null	null	null	999	False	False	False	False		False	False	null	null	null	null	null	null	null	null	8.05	liver_pos_4_p1-a1_1_4260	116.03514:3722 117.03849:0 118.04185:0		13241	12952	9935	15398	14777	14299	13433.6764322917	1945.45900453407
545	4.33	116.03514	0.6718	149.8912	Unknown	[M+H]+	similar chromatogram in higher mz_2845	1	False	null	null	null	null	null	null	null	999	False	False	False	False		False	False	null	null	null	null	null	null	null	null	8.05	liver_pos_4_p1-a1_1_4260	116.03514:480 117.03849:0 118.04185:0		177	184	258	280	123	246	211.154076894124	59.6733682259079
546	4.33	116.03514	0.7024	156.7133	Unknown	[M+H]+	similar chromatogram in higher mz_2845	1	False	null	null	null	null	null	null	null	999	False	False	False	False		False	False	null	null	null	null	null	null	null	null	8.05	liver_pos_4_p1-a1_1_4260	116.03514:1382 117.03849:0 118.04185:0		1013	769	412	1198	640	1294	887.632446289063	340.065839222365
547	2.93	116.04538	-1	-1	Unknown	[M+H]+		0.833	True	null	null	null	null	null	null	null	999	False	False	False	False		False	False	null	null	null	null	null	null	null	null	5.97	liver_pos_1_p1-a1_1_4257	116.04538:2835 117.04873:0 118.05209:0		13159	13190	9457	11036	12952	7270	11177.3703613281	2424.02449744977
548	2.93	116.04538	0.7772	173.4077	Unknown	[M+H]+		0.833	True	null	null	null	null	null	null	null	999	False	False	False	False		False	False	null	null	null	null	null	null	null	null	5.97	liver_pos_1_p1-a1_1_4257	116.04538:785 117.04873:0 118.05209:0		257	190	297	149	113	45	175.297772725423	92.7992119201429
549	2.93	116.04538	0.8125	181.2702	Unknown	[M+H]+		0.833	True	null	null	null	null	null	null	null	999	False	False	False	False		False	False	null	null	null	null	null	null	null	null	5.97	liver_pos_1_p1-a1_1_4257	116.04702:774 117.05037:0 118.05373:0	15.17885:38 15.56221:38 17.12517:38 27.94302:38 31.95599:38 34.17212:38 52.95656:38 54.34743:38 58.77322:38 78.43194:38 83.73705:38 90.3635:38 102.77465:38 106.93466:38 109.38351:38 109.85247:38	458	191	182	472	344	267	319.11198425293	127.434619942317
550	2.93	116.04538	0.8828	196.9738	Unknown	[M+H]+		0.833	True	null	null	null	null	null	null	null	999	False	False	False	False		False	False	null	null	null	null	null	null	null	null	5.97	liver_pos_1_p1-a1_1_4257	116.04702:218 117.05037:0 118.05373:0		3.76330375671387	39	39	38	55	3.76330375671387	28.42555809021	22.8853941700606
551	2.93	116.04538	1.1232	250.5904	Unknown	[M+H]+		0.833	True	null	null	null	null	null	null	null	999	False	False	False	False		False	False	null	null	null	null	null	null	null	null	5.97	liver_pos_1_p1-a1_1_4257	116.04534:334 117.04869:0 118.05205:0		78	77	137	97	144	187	119.792752583822	43.4955143050308
552	8.128	116.06913	-1	-1	Unknown	[M+H]+		1	True	null	null	null	null	null	null	null	999	False	False	False	False		False	False	null	null	null	null	null	null	null	null	10.3	liver_pos_3_p1-a1_1_4259	116.06913:4868 117.07248:0 118.07584:0		24453	19041	26564	24018	24892	26276	24207.3707682292	2723.66769741363
553	8.128	116.06913	0.6798	151.674	Unknown	[M+H]+		1	True	null	null	null	null	null	null	null	999	False	False	False	False		False	False	null	null	null	null	null	null	null	null	10.3	liver_pos_3_p1-a1_1_4259	116.07087:3190 117.07422:0 118.07758:0	27.0589:62 38.98467:62 41.59924:62 41.99895:62 58.57271:62 58.64757:69 83.84537:62 108.00729:62	3219	2825	3011	2549	2698	2885	2864.44750976563	235.080663392855
554	5.104	116.07081	-1	-1	Unknown	[M+H]+		1	False	null	null	null	null	null	null	null	999	False	False	False	False		False	False	null	null	null	null	null	null	null	null	53.5	liver_pos_5_p1-a1_1_4261	116.07081:21408 117.07416:0 118.07752:0		254690	164852	165795	171534	177832	170571	184212.578125	34838.4325598238
555	5.104	116.07081	0.7003	156.2334	Unknown	[M+H]+		1	False	null	null	null	null	null	null	null	999	False	False	False	False		False	False	null	null	null	null	null	null	null	null	53.5	liver_pos_5_p1-a1_1_4261	116.07087:1082 117.07422:0 118.07758:0		627	1135	1023	954	1100	994	972.216654459635	181.690965302646
556	5.104	116.07081	0.7879	175.7825	Unknown	[M+H]+		1	False	null	null	null	null	null	null	null	999	False	False	False	False		False	False	null	null	null	null	null	null	null	null	53.5	liver_pos_5_p1-a1_1_4261	116.0708:800 117.07415:0 118.07751:0		537	625	314	330	530	838	529.136337280273	195.205814243527
557	5.104	116.07081	0.8112	180.9926	Unknown	[M+H]+		1	False	null	null	null	null	null	null	null	999	False	False	False	False		False	False	null	null	null	null	null	null	null	null	53.5	liver_pos_5_p1-a1_1_4261	116.07087:1919 117.07422:0 118.07758:0		2267	1208	1257	1911	1433	1442	1586.18426513672	415.956229100716
558	5.104	116.07081	0.8879	198.0949	Unknown	[M+H]+		1	False	null	null	null	null	null	null	null	999	False	False	False	False		False	False	null	null	null	null	null	null	null	null	53.5	liver_pos_5_p1-a1_1_4261	116.07087:2402 117.07422:0 118.07758:0		2805	2997	2414	1446	2256	3188	2517.51416015625	630.679948817506
559	5.104	116.07081	0.9458	211.0092	Unknown	[M+H]+		1	False	null	null	null	null	null	null	null	999	False	False	False	False		False	False	null	null	null	null	null	null	null	null	53.5	liver_pos_5_p1-a1_1_4261	116.07087:1438 117.07422:0 118.07758:0		1453	1371	856	984	2045	1475	1363.94219970703	421.078803524965
560	5.104	116.07081	0.9784	218.2815	Unknown	[M+H]+		1	False	null	null	null	null	null	null	null	999	False	False	False	False		False	False	null	null	null	null	null	null	null	null	53.5	liver_pos_5_p1-a1_1_4261	116.07087:3620 117.07422:0 118.07758:0		3642	4272	4602	4514	5051	4426	4417.94653320313	462.157433230212
561	5.104	116.07081	1.0064	224.5314	Unknown	[M+H]+		1	False	null	null	null	null	null	null	null	999	False	False	False	False		False	False	null	null	null	null	null	null	null	null	53.5	liver_pos_5_p1-a1_1_4261	116.07087:1142 117.07422:0 118.07758:0		588	747	604	722	782	622	677.503479003906	82.7833419170884
562	3.34	116.10651	-1	-1	Unknown	[M+H]+		0.667	True	null	null	null	null	null	null	null	999	False	False	False	False		False	False	null	null	null	null	null	null	null	null	23.23	liver_pos_4_p1-a1_1_4260	116.10651:1623 117.10986:0 118.11322:0		3117	4168	2858	5334	5151	3897	4087.3828531901	1018.06743039994
563	3.34	116.10651	0.5447	121.5197	Unknown	[M+H]+		0.667	True	null	null	null	null	null	null	null	999	False	False	False	False		False	False	null	null	null	null	null	null	null	null	23.23	liver_pos_4_p1-a1_1_4260	116.10651:666 117.10986:0 118.11322:0	16.74613:35 19.8494:35 25.43738:35 28.14012:35 29.04755:35 30.97578:35 32.86463:35 33.91814:35 41.47623:35 50.35418:35 52.08789:35 53.65667:35 58.06682:609 88.4072:35 111.79004:35	102	404	194	524	550	277	341.980959574382	180.981623448808
564	1.79	117.055	-1	-1	Unknown	[M+H]+		0.667	False	null	null	null	null	null	null	null	999	False	False	False	False		False	False	null	null	null	null	null	null	null	null	7.97	liver_pos_6_p1-a1_1_4262	117.055:2981 118.05835:0 119.06171:0		12473	20389	16121	9560	22931	23375	17474.6897786458	5702.13126670702
565	1.79	117.055	1.0245	228.3986	Unknown	[M+H]+		0.667	False	null	null	null	null	null	null	null	999	False	False	False	False		False	False	null	null	null	null	null	null	null	null	7.97	liver_pos_6_p1-a1_1_4262	117.055:1732 118.05835:0 119.06171:0		680	921	1145	835	409	1040	838.07063293457	265.105580196749
566	4.124	117.05671	-1	-1	Unknown	[M+H]+		1	True	null	null	null	null	null	null	null	999	False	False	False	False		False	False	null	null	null	null	null	null	null	null	22.88	liver_pos_6_p1-a1_1_4262	117.05671:8090 118.06006:0 119.06342:0		51972	49891	52382	50979	50193	60423	52639.853515625	3934.34476390532
567	4.124	117.05671	0.5295	118.04	Unknown	[M+H]+		1	True	null	null	null	null	null	null	null	999	False	False	False	False		False	False	null	null	null	null	null	null	null	null	22.88	liver_pos_6_p1-a1_1_4262	117.05848:3305 118.06183:0 119.06519:0	64.03061:206 89.03712:201 89.04009:172 90.04449:410 90.04599:608 90.04748:278 117.05848:209	3917	3600	3840	4438	4447	4419	4110.04756673177	370.63760227564
568	8.896	117.10279	-1	-1	Unknown	[M+H]+		1	True	null	null	null	null	null	null	null	999	False	False	False	False		False	False	null	null	null	null	null	null	null	null	4.07	liver_pos_5_p1-a1_1_4261	117.10279:2050 118.10614:0 119.1095:0		5746	6067	6333	7341	10548	6392	7071.32967122396	1785.03570414643
569	8.896	117.10279	0.5351	119.2849	Unknown	[M+H]+		1	True	null	null	null	null	null	null	null	999	False	False	False	False		False	False	null	null	null	null	null	null	null	null	4.07	liver_pos_5_p1-a1_1_4261	117.10279:880 118.10614:0 119.1095:0	19.75675:33 26.60629:30 32.39974:30 48.15822:30 58.48338:30 65.5297:30	251	294	467	543	631	133	386.348731994629	190.78764017362
570	8.896	117.10279	0.6652	148.2891	Unknown	[M+H]+		1	True	null	null	null	null	null	null	null	999	False	False	False	False		False	False	null	null	null	null	null	null	null	null	4.07	liver_pos_5_p1-a1_1_4261	117.10115:328 118.1045:0 119.10786:0		254	125	130	126	167	60	143.735720952352	64.1874042440238
571	8.896	117.10279	0.7489	166.936	Unknown	[M+H]+		1	True	null	null	null	null	null	null	null	999	False	False	False	False		False	False	null	null	null	null	null	null	null	null	4.07	liver_pos_5_p1-a1_1_4261	117.10279:282 118.10614:0 119.1095:0		21	57	5183	90	80	80	918.607534408569	2089.15687498076
572	6.052	117.98682	-1	-1	Unknown	[M+H]+		0.833	False	null	null	null	null	null	null	null	999	False	False	False	False		False	False	null	null	null	null	null	null	null	null	18.95	liver_pos_6_p1-a1_1_4262	117.98682:623 118.99017:0 119.99353:0		1650	2387	2524	1453	4166	2774	2492.41876220703	967.808166872774
573	6.052	117.98682	0.6777	150.9571	Unknown	[M+H]+		0.833	False	null	null	null	null	null	null	null	999	False	False	False	False		False	False	null	null	null	null	null	null	null	null	18.95	liver_pos_6_p1-a1_1_4262	117.98854:308 118.99189:0 119.99525:0		93	116	144	16	148	102	103.454924901326	48.1236730926566
574	0.728	118.05366	-1	-1	Unknown	[M+H]+		1	True	null	null	null	null	null	null	null	999	False	False	False	False		False	False	null	null	null	null	null	null	null	null	4.87	liver_pos_4_p1-a1_1_4260	118.05366:3693 119.05701:0 120.06037:0		7829	9023	8582	10580	8406	8658	8846.28474934896	934.828915642709
575	0.728	118.05366	0.5432	121.0022	Unknown	[M+H]+		1	True	null	null	null	null	null	null	null	999	False	False	False	False		False	False	null	null	null	null	null	null	null	null	4.87	liver_pos_4_p1-a1_1_4260	118.05194:428 119.05529:0 120.05865:0		190	180	82	208	163	68	148.372193654378	58.7722935771314
576	0.728	118.05366	0.5708	127.1475	Unknown	[M+H]+		1	True	null	null	null	null	null	null	null	999	False	False	False	False		False	False	null	null	null	null	null	null	null	null	4.87	liver_pos_4_p1-a1_1_4260	118.05199:577 119.05534:0 120.0587:0	63.02245:368 64.0306:226 118.05199:248	495	459	118	679	375	234	393.371053059896	199.016958943126
577	4.125	118.06564	-1	-1	Unknown	[M+H]+		1	True	null	null	null	null	null	null	null	999	False	False	False	False		False	False	null	null	null	null	null	null	null	null	49.4	liver_pos_5_p1-a1_1_4261	118.06564:34000 119.06899:0 120.07235:0		207247	207524	221739	219719	234661	233506	220732.8515625	11962.515333649
578	4.125	118.06564	0.542	120.7202	Unknown	[M+H]+		1	True	null	null	null	null	null	null	null	999	False	False	False	False		False	False	null	null	null	null	null	null	null	null	49.4	liver_pos_5_p1-a1_1_4261	118.0657:9211 119.06905:0 120.07241:0	62.01485:564 65.03531:91 65.03912:352 65.0404:404 89.04009:425 90.04449:555 90.05048:338 91.05:199 91.05301:1864 91.05452:3411 91.05602:607 91.07408:105 91.12075:98 91.88262:132 117.05336:452 117.05507:1235 117.05678:594 117.05848:1425 118.06228:231 118.06399:1098 118.0657:189 118.29374:128	11937	11211	12164	12286	13124	13456	12362.8305664063	815.928971529117
579	4.125	118.06564	0.5955	132.6336	Unknown	[M+H]+		1	True	null	null	null	null	null	null	null	999	False	False	False	False		False	False	null	null	null	null	null	null	null	null	49.4	liver_pos_5_p1-a1_1_4261	118.0657:4470 119.06905:0 120.07241:0	65.03658:260 65.03785:291 91.05301:727 91.05452:347 91.05602:318 118.06399:673	3942	4037	4359	4536	5177	4536	4431.45548502604	442.338848388385
580	4.125	118.06564	0.6529	145.4318	Unknown	[M+H]+		1	True	null	null	null	null	null	null	null	999	False	False	False	False		False	False	null	null	null	null	null	null	null	null	49.4	liver_pos_5_p1-a1_1_4261	118.06564:1627 119.06899:0 120.07235:0	63.02242:344	10703	1461	1652	1527	1337	1365	3007.59594726563	3771.88667627889
581	0.571	118.0845	-1	-1	Unknown	[M+H]+		0.667	False	null	null	null	null	null	null	null	999	False	False	False	False		False	False	null	null	null	null	null	null	null	null	2.9	liver_pos_5_p1-a1_1_4261	118.0845:2301 119.08785:0 120.09121:0		7735	5218	8093	9434	13451	12175	9350.94449869792	3035.59050148478
582	0.571	118.0845	1.0598	236.0482	Unknown	[M+H]+		0.667	False	null	null	null	null	null	null	null	999	False	False	False	False		False	False	null	null	null	null	null	null	null	null	2.9	liver_pos_5_p1-a1_1_4261	118.08449:459 119.08784:0 120.0912:0		148	81	94	87	147	172	121.586048126221	38.5548098962063
583	0.571	118.0845	1.0805	240.6779	Unknown	[M+H]+		0.667	False	null	null	null	null	null	null	null	999	False	False	False	False		False	False	null	null	null	null	null	null	null	null	2.9	liver_pos_5_p1-a1_1_4261	118.08449:361 119.08784:0 120.0912:0		91	14	21	114	239	145	104.116833686829	83.9389499003981
584	0.571	118.0845	1.0979	244.5404	Unknown	[M+H]+		0.667	False	null	null	null	null	null	null	null	999	False	False	False	False		False	False	null	null	null	null	null	null	null	null	2.9	liver_pos_5_p1-a1_1_4261	118.08626:627 119.08961:0 120.09297:0		152	193	354	242	211	145	216.26225789388	76.6268091958655
585	4.391	118.0862	-1	-1	Unknown	[M+H]+		1	True	null	null	null	null	null	null	null	999	False	False	False	False		False	False	null	null	null	null	null	null	null	null	71.55	liver_pos_6_p1-a1_1_4262	118.0862:51222 119.08955:0 120.09291:0		243624	243304	252583	264787	264122	276163	257430.442708333	13141.4030756033
586	4.391	118.0862	0.545	121.402	Unknown	[M+H]+		1	True	null	null	null	null	null	null	null	999	False	False	False	False		False	False	null	null	null	null	null	null	null	null	71.55	liver_pos_6_p1-a1_1_4262	118.08627:13176 119.08962:0 120.09298:0	58.05963:300 58.06204:430 58.06324:315 58.06444:3503 58.06564:2875 59.07228:394	14595	13170	13320	14017	14696	14893	14115.1935221354	736.108900131644
587	4.391	118.0862	0.7542	167.9975	Unknown	[M+H]+		1	True	null	null	null	null	null	null	null	999	False	False	False	False		False	False	null	null	null	null	null	null	null	null	71.55	liver_pos_6_p1-a1_1_4262	118.08627:5935 119.08962:0 120.09298:0		6099	6827	6493	7575	7184	7555	6955.40201822917	592.986164879082
588	8.893	118.08623	-1	-1	Unknown	[M+H]+		0.5	True	null	null	null	null	null	null	null	999	False	False	False	False		False	False	null	null	null	null	null	null	null	null	3.79	liver_pos_3_p1-a1_1_4259	118.08623:3078 119.08958:0 120.09294:0		10540	14588	16357	10816	13485	6234	12003.2526855469	3596.28680233825
589	8.893	118.08623	0.544	121.1606	Unknown	[M+H]+		0.5	True	null	null	null	null	null	null	null	999	False	False	False	False		False	False	null	null	null	null	null	null	null	null	3.79	liver_pos_3_p1-a1_1_4259	118.08623:574 119.08958:0 120.09294:0	20.15765:34 35.1751:30 53.19556:30 75.94342:30 77.09125:30 80.13396:30 90.0699:30 112.21066:30 112.86652:30	131	250	393	443	238	131	264.423436482747	130.133194785697
590	8.893	118.08623	0.7549	168.1547	Unknown	[M+H]+		0.5	True	null	null	null	null	null	null	null	999	False	False	False	False		False	False	null	null	null	null	null	null	null	null	3.79	liver_pos_3_p1-a1_1_4259	118.08627:1016 119.08962:0 120.09298:0		812	812	896	538	720	718	749.421112060547	123.216630055629
591	4.814	118.08624	-1	-1	Unknown	[M+H]+		1	True	null	null	null	null	null	null	null	999	False	False	False	False		False	False	null	null	null	null	null	null	null	null	23.66	liver_pos_3_p1-a1_1_4259	118.08624:16970 119.08959:0 120.09295:0		65808	69558	58612	55029	59752	53320	60346.4283854167	6256.07159050405
592	4.814	118.08624	0.5443	121.2411	Unknown	[M+H]+		1	True	null	null	null	null	null	null	null	999	False	False	False	False		False	False	null	null	null	null	null	null	null	null	23.66	liver_pos_3_p1-a1_1_4259	118.08622:568 119.08957:0 120.09293:0	91.05448:212	211	503	222	412	191	315	308.852254231771	125.93270411943
593	4.814	118.08624	0.5467	121.7639	Unknown	[M+H]+		1	True	null	null	null	null	null	null	null	999	False	False	False	False		False	False	null	null	null	null	null	null	null	null	23.66	liver_pos_3_p1-a1_1_4259	118.08621:440 119.08956:0 120.09292:0	58.06561:117	171	404	222	385	196	188	261.061462402344	104.957866740017
594	4.814	118.08624	0.7567	168.5476	Unknown	[M+H]+		1	True	null	null	null	null	null	null	null	999	False	False	False	False		False	False	null	null	null	null	null	null	null	null	23.66	liver_pos_3_p1-a1_1_4259	118.08627:1344 119.08962:0 120.09298:0		691	917	839	618	589	798	741.807200113932	130.101799771024
595	4.814	118.08624	0.7875	175.4121	Unknown	[M+H]+		1	True	null	null	null	null	null	null	null	999	False	False	False	False		False	False	null	null	null	null	null	null	null	null	23.66	liver_pos_3_p1-a1_1_4259	118.08624:793 119.08959:0 120.09295:0		234	164	377	166	416	152	251.351979573568	116.497596914791
596	4.814	118.08624	0.8109	180.6136	Unknown	[M+H]+		1	True	null	null	null	null	null	null	null	999	False	False	False	False		False	False	null	null	null	null	null	null	null	null	23.66	liver_pos_3_p1-a1_1_4259	118.08627:939 119.08962:0 120.09298:0		883	368	405	466	544	578	540.767501831055	185.74113566258
597	4.814	118.08624	0.8326	185.4514	Unknown	[M+H]+		1	True	null	null	null	null	null	null	null	999	False	False	False	False		False	False	null	null	null	null	null	null	null	null	23.66	liver_pos_3_p1-a1_1_4259	118.08624:852 119.08959:0 120.09295:0		599	437	690	542	522	653	573.994532267253	92.5749349728027
598	4.814	118.08624	0.8485	188.9943	Unknown	[M+H]+		1	True	null	null	null	null	null	null	null	999	False	False	False	False		False	False	null	null	null	null	null	null	null	null	23.66	liver_pos_3_p1-a1_1_4259	118.08627:796 119.08962:0 120.09298:0		449	400	202	332	401	140	320.611584981283	123.49299159493
599	4.814	118.08624	0.8719	194.1998	Unknown	[M+H]+		1	True	null	null	null	null	null	null	null	999	False	False	False	False		False	False	null	null	null	null	null	null	null	null	23.66	liver_pos_3_p1-a1_1_4259	118.08627:1568 119.08962:0 120.09298:0		803	862	672	367	985	332	670.124323527018	267.971101766119
600	4.814	118.08624	0.8908	198.4243	Unknown	[M+H]+		1	True	null	null	null	null	null	null	null	999	False	False	False	False		False	False	null	null	null	null	null	null	null	null	23.66	liver_pos_3_p1-a1_1_4259	118.08627:1316 119.08962:0 120.09298:0		1040	1006	798	1340	1423	1200	1134.48939005534	231.8119546219
601	4.814	118.08624	0.9188	204.6476	Unknown	[M+H]+		1	True	null	null	null	null	null	null	null	999	False	False	False	False		False	False	null	null	null	null	null	null	null	null	23.66	liver_pos_3_p1-a1_1_4259	118.0862:639 119.08955:0 120.09291:0		394	116	96	586	289	496	329.216501871745	199.647375930309
602	4.814	118.08624	0.9885	220.1797	Unknown	[M+H]+		1	True	null	null	null	null	null	null	null	999	False	False	False	False		False	False	null	null	null	null	null	null	null	null	23.66	liver_pos_3_p1-a1_1_4259	118.08627:1692 119.08962:0 120.09298:0		1647	780	1722	1458	1619	1603	1471.35017903646	349.404875572676
603	3.495	119.03589	-1	-1	Unknown	[M+H]+		1	True	null	null	null	null	null	null	null	999	False	False	False	False		False	False	null	null	null	null	null	null	null	null	13.43	liver_pos_4_p1-a1_1_4260	119.03589:4789 120.03924:0 121.0426:0		28757	21559	27095	28920	21713	28459	26083.9817708333	3505.14914581506
604	3.495	119.03589	0.5151	114.6477	Unknown	[M+H]+		1	True	null	null	null	null	null	null	null	999	False	False	False	False		False	False	null	null	null	null	null	null	null	null	13.43	liver_pos_4_p1-a1_1_4260	119.03422:212 120.03757:0 121.04093:0		83	170	72	86	147	57	102.440243403117	45.2869700988625
605	3.495	119.03589	0.5337	118.7757	Unknown	[M+H]+		1	True	null	null	null	null	null	null	null	999	False	False	False	False		False	False	null	null	null	null	null	null	null	null	13.43	liver_pos_4_p1-a1_1_4260	119.03422:201 120.03757:0 121.04093:0		86	135	145	190	89	105	125.218866984049	39.728285000558
606	3.495	119.03589	0.5471	121.771	Unknown	[M+H]+		1	True	null	null	null	null	null	null	null	999	False	False	False	False		False	False	null	null	null	null	null	null	null	null	13.43	liver_pos_4_p1-a1_1_4260	119.03419:208 120.03754:0 121.0409:0		176	37	132	147	31	140	110.570669174194	61.1333290070409
607	3.495	119.03589	0.5884	130.9702	Unknown	[M+H]+		1	True	null	null	null	null	null	null	null	999	False	False	False	False		False	False	null	null	null	null	null	null	null	null	13.43	liver_pos_4_p1-a1_1_4260	119.03422:1458 120.03757:0 121.04093:0	65.01369:165 67.02814:356 92.02327:165 92.02629:108	1347	533	1828	759	1478	883	1138.12494913737	491.946292388573
608	2.729	119.03594	-1	-1	Unknown	[M+H]+		1	True	null	null	null	null	null	null	null	999	False	False	False	False		False	False	null	null	null	null	null	null	null	null	149.67	liver_pos_2_p1-a1_1_4258	119.03594:48529 120.03929:0 121.04265:0		368014	358729	224500	385577	371934	393069	350303.7578125	62852.5231757468
609	2.729	119.03594	0.5829	129.7304	Unknown	[M+H]+		1	True	null	null	null	null	null	null	null	999	False	False	False	False		False	False	null	null	null	null	null	null	null	null	149.67	liver_pos_2_p1-a1_1_4258	119.03594:14276 120.03929:0 121.04265:0	65.01241:791 65.01369:4261 65.67025:94 67.02943:109 77.01236:279 77.01513:470 92.02478:1188 92.63703:55 119.02561:342 119.03422:494 119.03594:206	19856	19103	19466	20193	19885	19175	19613.0787760417	434.519381616384
610	2.729	119.03594	0.6008	133.7285	Unknown	[M+H]+		1	True	null	null	null	null	null	null	null	999	False	False	False	False		False	False	null	null	null	null	null	null	null	null	149.67	liver_pos_2_p1-a1_1_4258	119.03594:13769 120.03929:0 121.04265:0	65.01241:1493 65.01369:2035 65.01496:293 65.01623:479 67.02943:474 92.02024:425 92.02327:606 92.02478:611 92.02629:318 119.03594:653	10066	11346	11087	11390	11761	11161	11135.3273111979	573.824174283999
611	4.838	119.04792	-1	-1	Unknown	[M+H]+		1	True	null	null	null	null	null	null	null	999	False	False	False	False		False	False	null	null	null	null	null	null	null	null	27.23	liver_pos_5_p1-a1_1_4261	119.04792:9420 120.05127:0 121.05463:0		56981	50887	54937	52432	56675	53979	54315.2174479167	2386.58448557709
612	4.838	119.04792	0.482	107.2758	Unknown	[M+H]+		1	True	null	null	null	null	null	null	null	999	False	False	False	False		False	False	null	null	null	null	null	null	null	null	27.23	liver_pos_5_p1-a1_1_4261	119.04795:254 120.0513:0 121.05466:0	102.04687:95	41	84	174	119	79	112	101.528409322103	45.0929641462055
613	4.838	119.04792	0.5337	118.7748	Unknown	[M+H]+		1	True	null	null	null	null	null	null	null	999	False	False	False	False		False	False	null	null	null	null	null	null	null	null	27.23	liver_pos_5_p1-a1_1_4261	119.0497:1136 120.05305:0 121.05641:0	39.02308:152 65.03912:512 91.05:165 101.03929:136	1338	975	1025	1529	1286	1228	1230.33030192057	205.663605236192
614	4.838	119.04792	0.5858	130.3694	Unknown	[M+H]+		1	True	null	null	null	null	null	null	null	999	False	False	False	False		False	False	null	null	null	null	null	null	null	null	27.23	liver_pos_5_p1-a1_1_4261	119.0497:1855 120.05305:0 121.05641:0	53.0025:108 65.03912:173 91.0485:188	1803	1522	1330	626	605	1106	1165.02486165365	483.540985737265
615	4.838	119.04792	0.6041	134.446	Unknown	[M+H]+		1	True	null	null	null	null	null	null	null	999	False	False	False	False		False	False	null	null	null	null	null	null	null	null	27.23	liver_pos_5_p1-a1_1_4261	119.04799:1417 120.05134:0 121.0547:0		1038	967	972	294	1134	760	860.802057902018	303.971875712585
616	4.838	119.04792	0.6173	137.3983	Unknown	[M+H]+		1	True	null	null	null	null	null	null	null	999	False	False	False	False		False	False	null	null	null	null	null	null	null	null	27.23	liver_pos_5_p1-a1_1_4261	119.0497:1130 120.05305:0 121.05641:0	65.03658:101 65.03912:288	953	816	670	507	644	920	751.515752156576	174.069169076208
617	4.838	119.04792	0.6782	150.9481	Unknown	[M+H]+		1	True	null	null	null	null	null	null	null	999	False	False	False	False		False	False	null	null	null	null	null	null	null	null	27.23	liver_pos_5_p1-a1_1_4261	119.04795:670 120.0513:0 121.05466:0		197	171	396	222	340	303	271.542627970378	88.8358549001472
618	0.587	119.08584	-1	-1	Unknown	[M+H]+		1	True	null	null	null	null	null	null	null	999	False	False	False	False		False	False	null	null	null	null	null	null	null	null	57.82	liver_pos_1_p1-a1_1_4257	119.08584:19052 120.08919:0 121.09255:0		78352	70759	68084	65289	71137	77010	71771.734375	5055.77813737803
619	0.587	119.08584	0.5306	118.0871	Unknown	[M+H]+		1	True	null	null	null	null	null	null	null	999	False	False	False	False		False	False	null	null	null	null	null	null	null	null	57.82	liver_pos_1_p1-a1_1_4257	119.08584:1060 120.08919:0 121.09255:0	79.05196:118 104.06423:190	1047	475	731	1135	617	611	769.479370117188	263.608590101317
620	0.587	119.08584	0.573	127.5231	Unknown	[M+H]+		1	True	null	null	null	null	null	null	null	999	False	False	False	False		False	False	null	null	null	null	null	null	null	null	57.82	liver_pos_1_p1-a1_1_4257	119.08584:908 120.08919:0 121.09255:0		508	303	532	159	298	563	393.770581563314	163.448057774507
621	0.587	119.08584	0.9672	215.2519	Unknown	[M+H]+		1	True	null	null	null	null	null	null	null	999	False	False	False	False		False	False	null	null	null	null	null	null	null	null	57.82	liver_pos_1_p1-a1_1_4257	119.08579:1979 120.08914:0 121.0925:0		1087	871	1006	706	1299	902	978.458689371745	203.440644871955
622	0.587	119.08584	0.9799	218.0883	Unknown	[M+H]+		1	True	null	null	null	null	null	null	null	999	False	False	False	False		False	False	null	null	null	null	null	null	null	null	57.82	liver_pos_1_p1-a1_1_4257	119.08584:2112 120.08919:0 121.09255:0		977	1184	732	782	620	755	841.583943684896	203.990056353651
623	0.587	119.08584	0.9911	220.5764	Unknown	[M+H]+		1	True	null	null	null	null	null	null	null	999	False	False	False	False		False	False	null	null	null	null	null	null	null	null	57.82	liver_pos_1_p1-a1_1_4257	119.08405:2648 120.0874:0 121.09076:0		1565	2157	979	260	1435	2637	1505.49854024251	841.636075017072
624	0.587	119.08584	1.0005	222.6793	Unknown	[M+H]+		1	True	null	null	null	null	null	null	null	999	False	False	False	False		False	False	null	null	null	null	null	null	null	null	57.82	liver_pos_1_p1-a1_1_4257	119.08585:2956 120.0892:0 121.09256:0		1278	2535	785	2067	1521	7020	2534.36237589518	2280.63971637553
625	5.978	120.00319	-1	-1	Unknown	[M+H]+		1	False	null	null	null	null	null	null	null	999	False	False	False	False		False	False	null	null	null	null	null	null	null	null	11.67	liver_pos_3_p1-a1_1_4259	120.00319:7704 121.00654:0 122.0099:0		28228	28731	32991	25707	31006	27391	29009.0302734375	2609.76952509734
626	5.978	120.00319	0.6334	140.8764	Unknown	[M+H]+		1	False	null	null	null	null	null	null	null	999	False	False	False	False		False	False	null	null	null	null	null	null	null	null	11.67	liver_pos_3_p1-a1_1_4259	120.00317:326 121.00652:0 122.00988:0		109	111	123	64	97	241	124.027582804362	60.5542356732275
627	5.978	120.00319	0.6442	143.261	Unknown	[M+H]+		1	False	null	null	null	null	null	null	null	999	False	False	False	False		False	False	null	null	null	null	null	null	null	null	11.67	liver_pos_3_p1-a1_1_4259	120.00323:479 121.00658:0 122.00994:0		103	234	117	130	149	62	132.461493174235	57.5999511811783
628	5.978	120.00319	0.6802	151.2689	Unknown	[M+H]+		1	False	null	null	null	null	null	null	null	999	False	False	False	False		False	False	null	null	null	null	null	null	null	null	11.67	liver_pos_3_p1-a1_1_4259	120.00323:473 121.00658:0 122.00994:0		57	232	142	64	178	124	132.839386622111	66.9903499143405
629	5.978	120.00319	0.7011	155.9323	Unknown	[M+H]+		1	False	null	null	null	null	null	null	null	999	False	False	False	False		False	False	null	null	null	null	null	null	null	null	11.67	liver_pos_3_p1-a1_1_4259	120.00319:1107 121.00654:0 122.0099:0		449	634	549	526	859	769	631.110956827799	156.124543913925
630	5.978	120.00319	0.7221	160.5848	Unknown	[M+H]+		1	False	null	null	null	null	null	null	null	999	False	False	False	False		False	False	null	null	null	null	null	null	null	null	11.67	liver_pos_3_p1-a1_1_4259	120.00323:545 121.00658:0 122.00994:0		248	158	157	203	152	184	183.802419026693	37.0063618118861
631	5.978	120.00319	0.7641	169.9362	Unknown	[M+H]+		1	False	null	null	null	null	null	null	null	999	False	False	False	False		False	False	null	null	null	null	null	null	null	null	11.67	liver_pos_3_p1-a1_1_4259	120.00146:422 121.00481:0 122.00817:0		202	223	84	254	149	71	163.80039469401	75.2168645364864
632	5.978	120.00319	0.78	173.4613	Unknown	[M+H]+		1	False	null	null	null	null	null	null	null	999	False	False	False	False		False	False	null	null	null	null	null	null	null	null	11.67	liver_pos_3_p1-a1_1_4259	120.00317:678 121.00652:0 122.00988:0		245	121	1059	412	264	323	404.100664774577	334.624456727323
633	5.978	120.00319	0.7873	175.1043	Unknown	[M+H]+		1	False	null	null	null	null	null	null	null	999	False	False	False	False		False	False	null	null	null	null	null	null	null	null	11.67	liver_pos_3_p1-a1_1_4259	120.00319:1629 121.00654:0 122.0099:0		567	265	1058	855	647	550	656.994227091471	273.414373157439
634	2.73	120.01878	-1	-1	Unknown	[M+H]+		1	False	null	null	null	null	null	null	null	999	False	False	False	False		False	False	null	null	null	null	null	null	null	null	13.15	liver_pos_1_p1-a1_1_4257	120.01878:8629 121.02213:0 122.02549:0		63413	44474	61556	57052	30370	51589	51409.0029296875	12407.1670156535
635	2.73	120.01878	0.5176	115.1015	Unknown	[M+H]+		1	False	null	null	null	null	null	null	null	999	False	False	False	False		False	False	null	null	null	null	null	null	null	null	13.15	liver_pos_1_p1-a1_1_4257	120.01878:530 121.02213:0 122.02549:0		209	189	164	62	181	262	177.816548665365	66.0205871969609
636	2.73	120.01878	0.5571	123.9028	Unknown	[M+H]+		1	False	null	null	null	null	null	null	null	999	False	False	False	False		False	False	null	null	null	null	null	null	null	null	13.15	liver_pos_1_p1-a1_1_4257	120.01878:699 121.02213:0 122.02549:0		263	500	370	242	281	453	351.471661885579	107.250007585858
637	2.73	120.01878	0.587	130.5485	Unknown	[M+H]+		1	False	null	null	null	null	null	null	null	999	False	False	False	False		False	False	null	null	null	null	null	null	null	null	13.15	liver_pos_1_p1-a1_1_4257	120.01878:2991 121.02213:0 122.02549:0		2946	2051	1637	1077	918	933	1593.67664591471	799.971937175098
638	2.73	120.01878	0.6055	134.6615	Unknown	[M+H]+		1	False	null	null	null	null	null	null	null	999	False	False	False	False		False	False	null	null	null	null	null	null	null	null	13.15	liver_pos_1_p1-a1_1_4257	120.01878:3171 121.02213:0 122.02549:0		2624	1747	1700	2315	1593	1263	1873.72871907552	500.983215507568
639	0.675	120.04463	-1	-1	Unknown	[M+H]+		0.5	False	null	null	null	null	null	null	null	999	False	False	False	False		False	False	null	null	null	null	null	null	null	null	4	liver_pos_6_p1-a1_1_4262	120.04463:3627 121.04798:0 122.05134:0		10692	10830	7458	10413	11158	13455	10667.6682942708	1918.45250314319
640	0.675	120.04463	0.5507	122.4801	Unknown	[M+H]+		0.5	False	null	null	null	null	null	null	null	999	False	False	False	False		False	False	null	null	null	null	null	null	null	null	4	liver_pos_6_p1-a1_1_4262	120.04297:387 121.04632:0 122.04968:0		331	134	118	95	240	100	169.775458017985	95.1055234307518
641	0.675	120.04463	0.5756	128.0102	Unknown	[M+H]+		0.5	False	null	null	null	null	null	null	null	999	False	False	False	False		False	False	null	null	null	null	null	null	null	null	4	liver_pos_6_p1-a1_1_4262	120.04463:538 121.04798:0 122.05134:0		82	123	366	379	199	381	254.885548909505	137.157989594026
642	0.675	120.04463	0.5948	132.2796	Unknown	[M+H]+		0.5	False	null	null	null	null	null	null	null	999	False	False	False	False		False	False	null	null	null	null	null	null	null	null	4	liver_pos_6_p1-a1_1_4262	120.0447:693 121.04805:0 122.05141:0		257	354	236	77	30	87	173.645492871602	127.230942478762
643	4.094	120.08094	-1	-1	Unknown	[M+H]+		1	True	null	null	null	null	null	null	null	999	False	False	False	False		False	False	null	null	null	null	null	null	null	null	65.35	liver_pos_4_p1-a1_1_4260	120.08094:45635 121.08429:0 122.08765:0		247849	245998	278586	325244	173280	384253	275868.46875	72655.6730398194
644	4.094	120.08094	0.545	121.208	Unknown	[M+H]+		1	True	null	null	null	null	null	null	null	999	False	False	False	False		False	False	null	null	null	null	null	null	null	null	65.35	liver_pos_4_p1-a1_1_4260	120.08099:5800 121.08434:0 122.0877:0	65.03404:207 77.02897:225 77.03313:185 77.03728:400 77.03866:581 77.04005:548 78.03301:178 91.05452:108 91.09365:65 93.05647:108 93.058:357 118.0657:48 120.08099:209	5044	6368	3952	5056	4173	5852	5074.11079915365	932.822829410997
645	4.094	120.08094	0.5748	127.8227	Unknown	[M+H]+		1	True	null	null	null	null	null	null	null	999	False	False	False	False		False	False	null	null	null	null	null	null	null	null	65.35	liver_pos_4_p1-a1_1_4260	120.08099:13716 121.08434:0 122.0877:0	51.02343:241 77.03728:92 77.03866:1084 77.04005:548 91.05301:343 91.05452:310 91.05602:544 93.07017:218 102.05327:203 103.0531:270 103.0547:284 103.0563:548	12302	11420	13355	12865	11219	11323	12080.8108723958	898.846698948676
646	4.094	120.08094	0.6467	143.8083	Unknown	[M+H]+		1	True	null	null	null	null	null	null	null	999	False	False	False	False		False	False	null	null	null	null	null	null	null	null	65.35	liver_pos_4_p1-a1_1_4260	120.08094:2008 121.08429:0 122.08765:0		1773	1437	1679	1593	1320	1685	1581.02038574219	171.09387378068
647	4.27	120.08099	-1	-1	Unknown	[M+H]+		0.5	True	null	null	null	null	null	null	null	999	False	False	False	False		False	False	null	null	null	null	null	null	null	null	30.8	liver_pos_1_p1-a1_1_4257	120.08099:22730 121.08434:0 122.0877:0		126709	166152	52809	112902	94829	41230	99105.4557291667	46816.1536024126
648	4.27	120.08099	0.5438	120.9274	Unknown	[M+H]+		0.5	True	null	null	null	null	null	null	null	999	False	False	False	False		False	False	null	null	null	null	null	null	null	null	30.8	liver_pos_1_p1-a1_1_4257	120.08099:3758 121.08434:0 122.0877:0	65.03912:343 77.03728:215 77.03866:1164 77.04005:366 77.04282:383 78.03301:368 80.0493:320 91.05151:132 91.05301:186 93.05647:429 95.04637:358 118.06399:211 120.07408:291 120.08099:301	3955	4486	2437	4763	2420	1943	3334.24678548177	1210.60346425319
649	4.27	120.08099	0.5744	127.7427	Unknown	[M+H]+		0.5	True	null	null	null	null	null	null	null	999	False	False	False	False		False	False	null	null	null	null	null	null	null	null	30.8	liver_pos_1_p1-a1_1_4257	120.08099:13408 121.08434:0 122.0877:0	56.0488:373 77.03866:1148 91.05151:309 91.05301:373 91.05452:266 103.0531:1212 103.0547:281 103.0611:285 105.04312:294	10965	12018	11795	11355	8848	8266	10541.1546223958	1589.55001142034
650	5.768	120.10168	-1	-1	Unknown	[M+H]+	similar chromatogram in higher mz_237	1	True	null	null	null	null	null	null	null	999	False	False	False	False		False	False	null	null	null	null	null	null	null	null	27.62	liver_pos_4_p1-a1_1_4260	120.10168:25380 121.10503:0 122.10839:0		79808	96493	84738	117042	102687	95486	96042.1171875	13243.8839101392
651	5.768	120.10168	0.4811	106.9838	Unknown	[M+H]+	similar chromatogram in higher mz_237	1	True	null	null	null	null	null	null	null	999	False	False	False	False		False	False	null	null	null	null	null	null	null	null	27.62	liver_pos_4_p1-a1_1_4260	120.10169:1012 121.10504:0 122.1084:0	15.265:118 15.6744:118 18.91076:118 21.87152:132 27.35587:118 38.94921:118 39.8441:118 41.43156:118 42.40056:118 78.71715:118 87.14827:118 95.4527:118 103.30619:118 104.70875:118 106.08991:118 114.61414:118	35	105	356	806	531	33	311.097819010417	313.303480549529
652	5.768	120.10168	0.5463	121.4875	Unknown	[M+H]+	similar chromatogram in higher mz_237	1	True	null	null	null	null	null	null	null	999	False	False	False	False		False	False	null	null	null	null	null	null	null	null	27.62	liver_pos_4_p1-a1_1_4260	120.1:5888 121.10335:0 122.10671:0	31.36322:38 43.01797:383 43.68776:38 58.06444:1408 59.07228:1085 59.07349:1520 75.63589:38 75.78959:38 111.17726:38 117.24455:38 117.99031:38	4099	6726	5261	8198	5871	6463	6102.97908528646	1391.81245087187
653	5.768	120.10168	0.8424	187.3303	Unknown	[M+H]+	similar chromatogram in higher mz_237	1	True	null	null	null	null	null	null	null	999	False	False	False	False		False	False	null	null	null	null	null	null	null	null	27.62	liver_pos_4_p1-a1_1_4260	120.10169:2948 121.10504:0 122.1084:0	16.216:118 19.79323:118 20.96358:118 24.74848:118 27.87303:118 28.32448:118 28.72544:118 30.13191:118 40.43965:118 44.55516:118 48.32474:118 48.65311:118 50.83432:118 52.85791:118 87.68502:118 115.82119:118 120.47013:118	1840	1721	1967	1964	1253	1825	1761.63395182292	265.979113717078
654	5.199	120.1017	-1	-1	Unknown	[M+H]+		1	True	null	null	null	null	null	null	null	999	False	False	False	False		False	False	null	null	null	null	null	null	null	null	43.02	liver_pos_3_p1-a1_1_4259	120.1017:30706 121.10505:0 122.10841:0		140767	143845	130597	137050	145385	135305	138824.7890625	5572.30938796564
655	5.199	120.1017	0.5465	121.5277	Unknown	[M+H]+		1	True	null	null	null	null	null	null	null	999	False	False	False	False		False	False	null	null	null	null	null	null	null	null	43.02	liver_pos_3_p1-a1_1_4259	120.10173:12055 121.10508:0 122.10844:0	44.0492:527 58.06444:1962 58.06564:1414 58.14138:138 59.06864:351 59.07106:837 59.07349:2032 59.07591:451 60.68688:144 102.08992:872 102.09151:1590	12055	10434	11085	11531	10787	11849	11289.9549153646	629.881731582593
656	5.978	120.9692	-1	-1	Unknown	[M+H]+	similar chromatogram in higher mz_753; similar chromatogram in higher mz_1949	1	False	null	null	null	null	null	null	null	999	False	False	False	False		False	False	null	null	null	null	null	null	null	null	9.02	liver_pos_3_p1-a1_1_4259	120.9692:1908 121.97255:0 122.97591:0		5473	8110	7624	7636	5465	4633	6490.00309244792	1466.91548298247
657	5.978	120.9692	0.7408	164.6307	Unknown	[M+H]+	similar chromatogram in higher mz_753; similar chromatogram in higher mz_1949	1	False	null	null	null	null	null	null	null	999	False	False	False	False		False	False	null	null	null	null	null	null	null	null	9.02	liver_pos_3_p1-a1_1_4259	120.9692:209 121.97255:0 122.97591:0		42	56	53	12	33	32	37.9112858772278	16.2307130900393
658	5.978	120.9692	0.7902	175.5971	Unknown	[M+H]+	similar chromatogram in higher mz_753; similar chromatogram in higher mz_1949	1	False	null	null	null	null	null	null	null	999	False	False	False	False		False	False	null	null	null	null	null	null	null	null	9.02	liver_pos_3_p1-a1_1_4259	120.9692:837 121.97255:0 122.97591:0		314	488	560	363	286	246	376.115732828776	122.681635531509
659	0.711	121.1011	-1	-1	Unknown	[M+H]+		0.833	False	null	null	null	null	null	null	null	999	False	False	False	False		False	False	null	null	null	null	null	null	null	null	5.18	liver_pos_3_p1-a1_1_4259	121.1011:3213 122.10445:0 123.10781:0		8405	7900	12607	6435	8734	10448	9088.12923177083	2157.35414624862
660	0.711	121.1011	0.8653	192.2836	Unknown	[M+H]+		0.833	False	null	null	null	null	null	null	null	999	False	False	False	False		False	False	null	null	null	null	null	null	null	null	5.18	liver_pos_3_p1-a1_1_4259	121.1011:648 122.10445:0 123.10781:0		107	48	217	52	138	135	116.094101587931	63.1610675097584
661	0.711	121.1011	0.9093	202.0543	Unknown	[M+H]+		0.833	False	null	null	null	null	null	null	null	999	False	False	False	False		False	False	null	null	null	null	null	null	null	null	5.18	liver_pos_3_p1-a1_1_4259	121.10111:591 122.10446:0 123.10782:0		80	238	376	153	105	21	162.233429908752	127.719681419569
662	0.711	121.1011	0.9235	205.198	Unknown	[M+H]+		0.833	False	null	null	null	null	null	null	null	999	False	False	False	False		False	False	null	null	null	null	null	null	null	null	5.18	liver_pos_3_p1-a1_1_4259	121.10111:557 122.10446:0 123.10782:0		51	217	9	168	52	115	102.004672209422	79.4318817203051
663	0.561	121.10278	-1	-1	Unknown	[M+H]+		0.833	True	null	null	null	null	null	null	null	999	False	False	False	False		False	False	null	null	null	null	null	null	null	null	19.78	liver_pos_5_p1-a1_1_4261	121.10278:8112 122.10613:0 123.10949:0		27261	28949	31039	31002	29307	32181	29956.4749348958	1784.14643269947
664	0.561	121.10278	0.5445	120.9913	Unknown	[M+H]+		0.833	True	null	null	null	null	null	null	null	999	False	False	False	False		False	False	null	null	null	null	null	null	null	null	19.78	liver_pos_5_p1-a1_1_4261	121.10103:527 122.10438:0 123.10774:0	18.27964:49 44.60254:49 75.1702:49 77.03723:1538 90.32302:49	259	488	155	145	323	197	261.199590047201	129.823396715208
665	0.561	121.10278	0.8585	190.7531	Unknown	[M+H]+		0.833	True	null	null	null	null	null	null	null	999	False	False	False	False		False	False	null	null	null	null	null	null	null	null	19.78	liver_pos_5_p1-a1_1_4261	121.1011:1058 122.10445:0 123.10781:0		132	268	542	207	193	120	243.800590515137	155.77048211054
666	5.9	122.07147	-1	-1	Unknown	[M+H]+		1	True	null	null	null	null	null	null	null	999	False	False	False	False		False	False	null	null	null	null	null	null	null	null	235.52	liver_pos_3_p1-a1_1_4259	122.07147:112240 123.07482:0 124.07818:0		779903	1092986	973061	726747	689576	862484	854126.364583333	154971.408701873
667	5.9	122.07147	0.7764	172.4016	Unknown	[M+H]+		1	True	null	null	null	null	null	null	null	999	False	False	False	False		False	False	null	null	null	null	null	null	null	null	235.52	liver_pos_3_p1-a1_1_4259	122.07151:81484 123.07486:0 124.07822:0	20.50112:45 30.43135:45 57.90231:45 59.86648:45 89.71106:45	89015	84332	87017	81964	80251	80702	83880.0963541667	3559.69113617016
668	2.058	122.09584	-1	-1	Unknown	[M+H]+		0.833	True	null	null	null	null	null	null	null	999	False	False	False	False		False	False	null	null	null	null	null	null	null	null	8.73	liver_pos_5_p1-a1_1_4261	122.09584:3524 123.09919:0 124.10255:0		26761	27542	22321	25278	20992	23479	24395.7805989583	2569.23837381774
669	2.058	122.09584	0.5506	122.2615	Unknown	[M+H]+		0.833	True	null	null	null	null	null	null	null	999	False	False	False	False		False	False	null	null	null	null	null	null	null	null	8.73	liver_pos_5_p1-a1_1_4261	122.0959:1661 123.09925:0 124.10261:0	51.02343:144 65.03785:156 77.03728:90 79.05337:138 90.04748:165 92.04899:202 106.0607:139 106.06557:191 106.0672:90 106.06882:124 107.07176:123 107.07339:159 121.08722:334 121.09069:220 122.09765:266	1514	1316	1502	1328	1568	1448	1446.0327351888	103.489982180329
670	2.058	122.09584	0.6223	138.1841	Unknown	[M+H]+		0.833	True	null	null	null	null	null	null	null	999	False	False	False	False		False	False	null	null	null	null	null	null	null	null	8.73	liver_pos_5_p1-a1_1_4261	122.09763:663 123.10098:0 124.10434:0		232	172	554	192	479	248	312.740564982096	162.081672269696
671	0.622	122.09586	-1	-1	Unknown	[M+H]+		1	True	null	null	null	null	null	null	null	999	False	False	False	False		False	False	null	null	null	null	null	null	null	null	12.13	liver_pos_4_p1-a1_1_4260	122.09586:5271 123.09921:0 124.10257:0		22308	19537	15137	21920	18226	13895	18503.5911458333	3460.15493199226
672	0.622	122.09586	0.553	122.7819	Unknown	[M+H]+		1	True	null	null	null	null	null	null	null	999	False	False	False	False		False	False	null	null	null	null	null	null	null	null	12.13	liver_pos_4_p1-a1_1_4260	122.0959:1897 123.09925:0 124.10261:0	41.03862:179 53.03695:334 69.71184:67 77.03728:205 77.03866:155 79.04916:214 79.05617:183 106.06395:183 106.06557:358 107.07176:357 107.07339:251 120.07926:197 121.08548:239 121.08895:275 122.09242:163 122.09416:352 122.09765:172 122.09939:202	1576	1645	1580	171	1623	1739	1388.84045410156	599.499467535703
673	0.622	122.09586	0.9856	218.8364	Unknown	[M+H]+		1	True	null	null	null	null	null	null	null	999	False	False	False	False		False	False	null	null	null	null	null	null	null	null	12.13	liver_pos_4_p1-a1_1_4260	122.0959:334 123.09925:0 124.10261:0		5	63	86	0.464484834671021	75	22	41.6879165172577	37.452317865715
674	5.506	122.9233	-1	-1	Unknown	[M+H]+	similar chromatogram in higher mz_1984; similar chromatogram in higher mz_2398; similar chromatogram in higher mz_4579; similar chromatogram in higher mz_2967; similar chromatogram in higher mz_2946; similar chromatogram in higher mz_4289; similar chromatogram in higher mz_4562; similar chromatogram in higher mz_5389; similar chromatogram in higher mz_4303; similar chromatogram in higher mz_4676;…	0.667	False	null	null	null	null	null	null	null	999	False	False	False	False		False	False	null	null	null	null	null	null	null	null	13.95	liver_pos_4_p1-a1_1_4260	122.9233:1039 123.92665:0 124.93001:0		5259	1410	4023	4499	1208	3047	3241.09149169922	1660.64246308329
675	5.506	122.9233	0.7884	174.9443	Unknown	[M+H]+	similar chromatogram in higher mz_1984; similar chromatogram in higher mz_2398; similar chromatogram in higher mz_4579; similar chromatogram in higher mz_2967; similar chromatogram in higher mz_2946; similar chromatogram in higher mz_4289; similar chromatogram in higher mz_4562; similar chromatogram in higher mz_5389; similar chromatogram in higher mz_4303; similar chromatogram in higher mz_4676;…	0.667	False	null	null	null	null	null	null	null	999	False	False	False	False		False	False	null	null	null	null	null	null	null	null	13.95	liver_pos_4_p1-a1_1_4260	122.92331:600 123.92666:0 124.93002:0		233	69	316	216	224	307	227.683247884115	88.6395972652001
676	1.787	123.05447	-1	-1	Unknown	[M+H]+		0.5	True	null	null	null	null	null	null	null	999	False	False	False	False		False	False	null	null	null	null	null	null	null	null	6.64	liver_pos_5_p1-a1_1_4261	123.05447:16972 124.05782:0 125.06118:0		60753	70659	80352	80300	91108	69862	75505.6184895833	10610.2352089662
677	1.787	123.05447	0.5631	124.9332	Unknown	[M+H]+		0.5	True	null	null	null	null	null	null	null	999	False	False	False	False		False	False	null	null	null	null	null	null	null	null	6.64	liver_pos_5_p1-a1_1_4261	123.05453:6078 124.05788:0 125.06124:0	52.52592:41 53.0381:831 60.61687:41 67.90256:41 68.04949:772 75.82666:41 77.04005:781 78.03162:909 78.47668:41 79.04215:571 80.04507:521 80.04648:922 80.04789:1018 80.0493:2959 80.05354:228 96.0639:41 105.14175:41 106.02822:717 111.62339:41	5329	5948	7535	6529	8086	6428	6642.54679361979	1014.2993526757
678	7.837	123.05449	-1	-1	Unknown	[M+H]+		0.5	True	null	null	null	null	null	null	null	999	False	False	False	False		False	False	null	null	null	null	null	null	null	null	4.61	liver_pos_3_p1-a1_1_4259	123.05449:14204 124.05784:0 125.0612:196		46413	70078	90759	61204	88267	92260	74830.2591145833	18728.9705887325
679	7.837	123.05449	0.5638	125.0931	Unknown	[M+H]+		0.5	True	null	null	null	null	null	null	null	999	False	False	False	False		False	False	null	null	null	null	null	null	null	null	4.61	liver_pos_3_p1-a1_1_4259	123.05449:9762 124.05784:0 125.0612:196	15.43802:40 33.33556:40 53.03923:1598 58.21955:40 66.34551:40 78.03298:664 78.03438:1637 78.53255:40 80.04645:845 80.04786:372 80.04928:588 96.04377:757 110.96447:40	9410	8459	9708	9503	10332	10524	9655.97607421875	738.885676701694
680	8.896	123.05621	-1	-1	Unknown	[M+H]+		1	True	null	null	null	null	null	null	null	999	False	False	False	False		False	False	null	null	null	null	null	null	null	null	4.16	liver_pos_5_p1-a1_1_4261	123.05621:16854 124.05956:0 125.06292:0		84624	88679	85861	97766	93006	101508	91907.19140625	6748.79809126983
681	8.896	123.05621	0.5629	124.893	Unknown	[M+H]+		1	True	null	null	null	null	null	null	null	999	False	False	False	False		False	False	null	null	null	null	null	null	null	null	4.16	liver_pos_5_p1-a1_1_4261	123.05628:9696 124.05963:0 125.06299:0	53.0381:236 58.06444:238 78.03301:964 78.0358:145 80.04648:98 80.04789:1216 80.0493:1104 80.78475:69 80.95353:30 82.02702:147 123.05453:214 123.05628:247	9138	8972	10270	10583	10251	11585	10133.1305338542	967.669938114413
682	0.803	123.05628	-1	-1	Unknown	[M+H]+		1	True	null	null	null	null	null	null	null	999	False	False	False	False		False	False	null	null	null	null	null	null	null	null	315.16	liver_pos_1_p1-a1_1_4257	123.05628:700586 124.05963:0 125.06299:0		2645376	2469932	2502612	2676712	2286878	2219838	2466891.41666667	184720.034327538
683	0.803	123.05628	0.5636	125.0529	Unknown	[M+H]+		1	True	null	null	null	null	null	null	null	999	False	False	False	False		False	False	null	null	null	null	null	null	null	null	315.16	liver_pos_1_p1-a1_1_4257	123.05628:200114 124.05963:0 125.06299:0	15.26254:118 30.2333:118 36.50447:118 44.01152:1079 50.01566:1974 51.02117:3684 51.0223:4211 52.01736:2000 52.01849:2803 52.02987:2250 53.03465:3816 53.0358:2500 53.03695:3185 53.0381:41672 53.03925:20881 53.04155:5381 54.19757:763 55.15384:145 68.04949:2053 70.03088:2671 73.14931:118 76.01768:513 78.0149:750 78.02047:316 78.03162:16711 78.03301:56342 78.0344:31341 78.03858:2987 78.76476:684 79.0…	228743	198686	234443	196913	204885	190708	209063.0546875	18117.0611572561
684	1.036	123.05628	-1	-1	Unknown	[M+H]+		1	True	null	null	null	null	null	null	null	999	False	False	False	False		False	False	null	null	null	null	null	null	null	null	46.86	liver_pos_2_p1-a1_1_4258	123.05628:99631 124.05963:0 125.06299:0		1251032	1270257	894728	1002917	1051271	1272816	1123836.89583333	162597.866244911
685	1.036	123.05628	0.5631	124.933	Unknown	[M+H]+		1	True	null	null	null	null	null	null	null	999	False	False	False	False		False	False	null	null	null	null	null	null	null	null	46.86	liver_pos_2_p1-a1_1_4258	123.05628:55437 124.05963:0 125.06299:0	42.03269:174 50.01454:119 50.01566:155 51.00991:85 51.02117:133 51.02343:117 51.02455:118 53.0381:1614 53.03925:440 53.04155:138 78.03022:161 78.03162:426 78.03301:3487 78.0344:1837 78.0358:259 78.03719:123 78.03998:133 79.04075:860 79.04215:148 80.04366:361 80.04648:152 80.04789:1640 80.0493:7600 80.05071:2636 80.05212:157 81.05289:147 96.04071:131 96.0438:176 106.02497:172 106.02984:134 123.045…	70803	71864	71565	60826	74162	71608	70138.0501302083	4701.45800965825
686	0.693	123.11745	-1	-1	Unknown	[M+H]+		1	False	null	null	null	null	null	null	null	999	False	False	False	False		False	False	null	null	null	null	null	null	null	null	39.97	liver_pos_6_p1-a1_1_4262	123.11745:6610 124.1208:0 125.12416:0		26717	30243	27551	26200	27550	30887	28191.3525390625	1920.10067095236
687	0.693	123.11745	0.5553	123.1994	Unknown	[M+H]+		1	False	null	null	null	null	null	null	null	999	False	False	False	False		False	False	null	null	null	null	null	null	null	null	39.97	liver_pos_6_p1-a1_1_4262	123.11571:728 124.11906:0 125.12242:0		48	186	298	160	367	163	203.869229634603	112.797134960512
688	0.693	123.11745	0.8576	190.2657	Unknown	[M+H]+		1	False	null	null	null	null	null	null	null	999	False	False	False	False		False	False	null	null	null	null	null	null	null	null	39.97	liver_pos_6_p1-a1_1_4262	123.11752:518 124.12087:0 125.12423:0		85	187	210	140	191	174	164.383377075195	45.1699762113244
689	0.693	123.11745	0.8903	197.5294	Unknown	[M+H]+		1	False	null	null	null	null	null	null	null	999	False	False	False	False		False	False	null	null	null	null	null	null	null	null	39.97	liver_pos_6_p1-a1_1_4262	123.11745:585 124.1208:0 125.12416:0		171	69	154	121	287	258	176.640622456868	82.4912917185866
690	0.693	123.11745	0.9106	202.0213	Unknown	[M+H]+		1	False	null	null	null	null	null	null	null	999	False	False	False	False		False	False	null	null	null	null	null	null	null	null	39.97	liver_pos_6_p1-a1_1_4262	123.11745:674 124.1208:0 125.12416:0		52	275	279	193	147	255	200.101769129435	88.8957446836357
691	0.693	123.11745	0.9456	209.7942	Unknown	[M+H]+		1	False	null	null	null	null	null	null	null	999	False	False	False	False		False	False	null	null	null	null	null	null	null	null	39.97	liver_pos_6_p1-a1_1_4262	123.11748:1453 124.12083:0 125.12419:0		482	336	634	751	382	795	563.364562988281	192.227458700921
692	0.693	123.11745	0.9584	212.6285	Unknown	[M+H]+		1	False	null	null	null	null	null	null	null	999	False	False	False	False		False	False	null	null	null	null	null	null	null	null	39.97	liver_pos_6_p1-a1_1_4262	123.11752:796 124.12087:0 125.12423:0		370	482	623	246	839	120	446.643745422363	260.33219751855
693	0.693	123.11745	0.9796	217.3306	Unknown	[M+H]+		1	False	null	null	null	null	null	null	null	999	False	False	False	False		False	False	null	null	null	null	null	null	null	null	39.97	liver_pos_6_p1-a1_1_4262	123.11752:716 124.12087:0 125.12423:0		318	113	119	190	248	279	211.22850672404	84.7810392115289
694	0.57	123.11752	-1	-1	Unknown	[M+H]+		1	False	null	null	null	null	null	null	null	999	False	False	False	False		False	False	null	null	null	null	null	null	null	null	65.05	liver_pos_3_p1-a1_1_4259	123.11752:8924 124.12087:0 125.12423:0		49490	46415	50525	47575	41569	45212	46797.6484375	3217.00174697767
695	0.57	123.11752	0.5555	123.2474	Unknown	[M+H]+		1	False	null	null	null	null	null	null	null	999	False	False	False	False		False	False	null	null	null	null	null	null	null	null	65.05	liver_pos_3_p1-a1_1_4259	123.11752:1050 124.12087:0 125.12423:0		387	331	402	271	250	81	286.991152445475	117.623052820001
696	0.57	123.11752	0.8626	191.388	Unknown	[M+H]+		1	False	null	null	null	null	null	null	null	999	False	False	False	False		False	False	null	null	null	null	null	null	null	null	65.05	liver_pos_3_p1-a1_1_4259	123.11571:658 124.11906:0 125.12242:0		253	228	203	155	259	191	214.99313100179	39.5112858749207
697	0.57	123.11752	0.8948	198.532	Unknown	[M+H]+		1	False	null	null	null	null	null	null	null	999	False	False	False	False		False	False	null	null	null	null	null	null	null	null	65.05	liver_pos_3_p1-a1_1_4259	123.11752:639 124.12087:0 125.12423:0		440	329	121	108	311	217	254.184398651123	129.55421347935
698	0.57	123.11752	0.9209	204.3054	Unknown	[M+H]+		1	False	null	null	null	null	null	null	null	999	False	False	False	False		False	False	null	null	null	null	null	null	null	null	65.05	liver_pos_3_p1-a1_1_4259	123.11752:1016 124.12087:0 125.12423:0		699	255	518	900	455	222	508.342661539714	260.191097087516
699	0.57	123.11752	0.9383	208.1838	Unknown	[M+H]+		1	False	null	null	null	null	null	null	null	999	False	False	False	False		False	False	null	null	null	null	null	null	null	null	65.05	liver_pos_3_p1-a1_1_4259	123.11573:955 124.11908:0 125.12244:0		216	548	206	428	167	220	297.755411783854	153.534775392334
700	0.57	123.11752	0.9475	210.2159	Unknown	[M+H]+		1	False	null	null	null	null	null	null	null	999	False	False	False	False		False	False	null	null	null	null	null	null	null	null	65.05	liver_pos_3_p1-a1_1_4259	123.11573:957 124.11908:0 125.12244:0		305	115	282	401	215	149	244.472371419271	106.00205914885
701	0.57	123.11752	0.9634	213.7383	Unknown	[M+H]+		1	False	null	null	null	null	null	null	null	999	False	False	False	False		False	False	null	null	null	null	null	null	null	null	65.05	liver_pos_3_p1-a1_1_4259	123.11752:950 124.12087:0 125.12423:0		299	262	516	283	105	588	342.418497721354	178.228302623413
702	0.57	123.11752	0.9705	215.3213	Unknown	[M+H]+		1	False	null	null	null	null	null	null	null	999	False	False	False	False		False	False	null	null	null	null	null	null	null	null	65.05	liver_pos_3_p1-a1_1_4259	123.11745:1211 124.1208:0 125.12416:0		354	69	565	370	410	915	447.17914835612	280.076690831359
703	0.57	123.11752	0.9756	216.4524	Unknown	[M+H]+		1	False	null	null	null	null	null	null	null	999	False	False	False	False		False	False	null	null	null	null	null	null	null	null	65.05	liver_pos_3_p1-a1_1_4259	123.11752:810 124.12087:0 125.12423:0		283	206	583	417	459	467	402.50727335612	136.256999384343
704	0.57	123.11752	0.9885	219.3155	Unknown	[M+H]+		1	False	null	null	null	null	null	null	null	999	False	False	False	False		False	False	null	null	null	null	null	null	null	null	65.05	liver_pos_3_p1-a1_1_4259	123.11752:661 124.12087:0 125.12423:0		256	95	287	311	129	211	214.907741546631	86.9550971242604
705	0.57	123.11752	0.9959	220.9551	Unknown	[M+H]+		1	False	null	null	null	null	null	null	null	999	False	False	False	False		False	False	null	null	null	null	null	null	null	null	65.05	liver_pos_3_p1-a1_1_4259	123.11745:890 124.1208:0 125.12416:0		134	397	480	54	120	298	247.037521362305	170.638024502588
706	0.57	123.11752	1.0052	223.0121	Unknown	[M+H]+		1	False	null	null	null	null	null	null	null	999	False	False	False	False		False	False	null	null	null	null	null	null	null	null	65.05	liver_pos_3_p1-a1_1_4259	123.11745:762 124.1208:0 125.12416:0		135	122	28	24	170	340	136.585453033447	116.070410968029
707	1.752	123.11752	-1	-1	Unknown	[M+H]+	similar chromatogram in higher mz_3366	1	False	null	null	null	null	null	null	null	999	False	False	False	False		False	False	null	null	null	null	null	null	null	null	12.62	liver_pos_1_p1-a1_1_4257	123.11752:2182 124.12087:0 125.12423:0		9238	6982	7219	11286	15186	9045	9825.94108072917	3056.02786099683
708	1.752	123.11752	0.6855	152.0901	Unknown	[M+H]+	similar chromatogram in higher mz_3366	1	False	null	null	null	null	null	null	null	999	False	False	False	False		False	False	null	null	null	null	null	null	null	null	12.62	liver_pos_1_p1-a1_1_4257	123.11752:569 124.12087:0 125.12423:0		459	253	123	283	136	107	226.731071472168	134.997834171117
709	3.879	123.11752	-1	-1	Unknown	[M+H]+		0.667	False	null	null	null	null	null	null	null	999	False	False	False	False		False	False	null	null	null	null	null	null	null	null	6.57	liver_pos_1_p1-a1_1_4257	123.11752:1161 124.12087:0 125.12423:0		7168	6071	4918	6980	6490	5475	6183.65177408854	873.530548106634
710	3.879	123.11752	0.6513	144.5022	Unknown	[M+H]+		0.667	False	null	null	null	null	null	null	null	999	False	False	False	False		False	False	null	null	null	null	null	null	null	null	6.57	liver_pos_1_p1-a1_1_4257	123.11752:773 124.12087:0 125.12423:0		542	427	572	417	396	408	460.418039957682	76.0047436072095
711	0.803	123.38716	-1	-1	Unknown	[M+H]+		1	False	null	null	null	null	null	null	null	999	False	False	False	False		False	False	null	null	null	null	null	null	null	null	44.02	liver_pos_3_p1-a1_1_4259	123.38716:1497 124.39051:0 125.39387:0		3673	3992	5180	3786	3282	2486	3733.09647623698	886.09077440012
712	0.803	123.38716	0.5636	125.0218	Unknown	[M+H]+		1	False	null	null	null	null	null	null	null	999	False	False	False	False		False	False	null	null	null	null	null	null	null	null	44.02	liver_pos_3_p1-a1_1_4259	123.38716:741 124.39051:0 125.39387:0		406	449	551	425	372	281	414.132385253906	88.9229741237011
713	8.896	123.59398	-1	-1	Unknown	[M+H]+		0.833	False	null	null	null	null	null	null	null	999	False	False	False	False		False	False	null	null	null	null	null	null	null	null	57.01	liver_pos_2_p1-a1_1_4258	123.59398:2592 124.59733:0 125.60069:0		8796	11413	10967	8907	6427	7964	9078.845703125	1865.2435408342
714	8.896	123.59398	0.5366	118.9993	Unknown	[M+H]+		0.833	False	null	null	null	null	null	null	null	999	False	False	False	False		False	False	null	null	null	null	null	null	null	null	57.01	liver_pos_2_p1-a1_1_4258	123.59394:677 124.59729:0 125.60065:0		266	288	390	322	397	353	336.158457438151	53.5004798720774
715	8.896	123.59398	0.6368	141.2405	Unknown	[M+H]+		0.833	False	null	null	null	null	null	null	null	999	False	False	False	False		False	False	null	null	null	null	null	null	null	null	57.01	liver_pos_2_p1-a1_1_4258	123.59398:548 124.59733:0 125.60069:0		75	218	43	25	67	81	84.7695929209391	68.7122500906745
716	5.244	124.03967	-1	-1	Unknown	[M+H]+		1	True	null	null	null	null	null	null	null	999	False	False	False	False		False	False	null	null	null	null	null	null	null	null	4.29	liver_pos_5_p1-a1_1_4261	124.03967:3723 125.04302:0 126.04638:0		18080	17396	17543	16638	16557	17739	17325.3922526042	609.082989818591
717	5.244	124.03967	0.5582	123.7621	Unknown	[M+H]+		1	True	null	null	null	null	null	null	null	999	False	False	False	False		False	False	null	null	null	null	null	null	null	null	4.29	liver_pos_5_p1-a1_1_4261	124.03974:1088 125.04309:0 126.04645:0	50.01454:180 67.01781:197 78.02744:168 80.0493:582 80.05071:176 107.0587:118	925	965	959	933	1009	919	951.426330566406	33.5696744476008
718	5.244	124.03967	0.7307	162.0125	Unknown	[M+H]+		1	True	null	null	null	null	null	null	null	999	False	False	False	False		False	False	null	null	null	null	null	null	null	null	4.29	liver_pos_5_p1-a1_1_4261	124.03967:871 125.04302:0 126.04638:0		538	543	669	515	453	583	550.314971923828	72.4133475232111
719	0.574	124.03974	-1	-1	Unknown	[M+H]+		0.5	True	null	null	null	null	null	null	null	999	False	False	False	False		False	False	null	null	null	null	null	null	null	null	5.92	liver_pos_1_p1-a1_1_4257	124.03974:5506 125.04309:0 126.04645:0		19261	16066	11389	13813	10591	12458	13929.7190755208	3248.64437832382
720	0.574	124.03974	0.5042	111.7947	Unknown	[M+H]+		0.5	True	null	null	null	null	null	null	null	999	False	False	False	False		False	False	null	null	null	null	null	null	null	null	5.92	liver_pos_1_p1-a1_1_4257	124.03967:330 125.04302:0 126.04638:0		85	83	26	135	22	86	72.8146079381307	42.6520658297397
721	0.574	124.03974	0.5414	120.0411	Unknown	[M+H]+		0.5	True	null	null	null	null	null	null	null	999	False	False	False	False		False	False	null	null	null	null	null	null	null	null	5.92	liver_pos_1_p1-a1_1_4257	124.03967:396 125.04302:0 126.04638:0	57.12125:32	51	133	162	167	23	159	115.971795082092	62.8700115787969
722	0.574	124.03974	0.5877	130.307	Unknown	[M+H]+		0.5	True	null	null	null	null	null	null	null	999	False	False	False	False		False	False	null	null	null	null	null	null	null	null	5.92	liver_pos_1_p1-a1_1_4257	124.03974:1334 125.04309:0 126.04645:0		918	773	192	255	666	495	549.908281962077	288.629605927434
723	5.883	124.08713	-1	-1	Unknown	[M+H]+		0.667	True	null	null	null	null	null	null	null	999	False	False	False	False		False	False	null	null	null	null	null	null	null	null	5.7	liver_pos_3_p1-a1_1_4259	124.08713:5348 125.09048:0 126.09384:0		35807	32640	32451	27507	30070	27888	31060.5263671875	3182.11409001263
724	5.883	124.08713	0.5147	114.1017	Unknown	[M+H]+		0.667	True	null	null	null	null	null	null	null	999	False	False	False	False		False	False	null	null	null	null	null	null	null	null	5.7	liver_pos_3_p1-a1_1_4259	124.0871:382 125.09045:0 126.09381:0		40	112	142	60	66	171	98.3539816538493	51.4734665148115
725	5.883	124.08713	0.5366	118.9556	Unknown	[M+H]+		0.667	True	null	null	null	null	null	null	null	999	False	False	False	False		False	False	null	null	null	null	null	null	null	null	5.7	liver_pos_3_p1-a1_1_4259	124.08713:1047 125.09048:0 126.09384:0	82.05414:343 95.06018:318	646	706	824	1127	497	535	722.320866902669	230.506141748376
726	5.883	124.08713	0.5519	122.358	Unknown	[M+H]+		0.667	True	null	null	null	null	null	null	null	999	False	False	False	False		False	False	null	null	null	null	null	null	null	null	5.7	liver_pos_3_p1-a1_1_4259	124.08888:881 125.09223:0 126.09559:0	56.04878:108 56.04996:371 82.05413:195	540	766	166	576	351	602	500.330006917318	210.99672786476
727	5.883	124.08713	0.6211	137.6994	Unknown	[M+H]+		0.667	True	null	null	null	null	null	null	null	999	False	False	False	False		False	False	null	null	null	null	null	null	null	null	5.7	liver_pos_3_p1-a1_1_4259	124.08717:1469 125.09052:0 126.09388:0		1227	1322	1505	84	985	1349	1078.65699386597	516.48004816899
728	8.048	124.99883	-1	-1	Unknown	[M+H]+		0.5	True	null	null	null	null	null	null	null	999	False	False	False	False		False	False	null	null	null	null	null	null	null	null	32.26	liver_pos_6_p1-a1_1_4262	124.99883:35062 126.00218:0 127.00554:0		167417	458972	287442	456775	211040	149884	288588.330729167	139466.047873035
729	8.048	124.99883	0.6413	142.085	Unknown	[M+H]+		0.5	True	null	null	null	null	null	null	null	999	False	False	False	False		False	False	null	null	null	null	null	null	null	null	32.26	liver_pos_6_p1-a1_1_4262	124.9989:23797 126.00225:0 127.00561:0	16.98189:50 22.98132:50 48.47288:50 58.78171:50 67.92595:55 94.05873:50 96.71889:50 98.98572:1094 123.63431:50	29783	44194	50972	49449	32343	35864	40434.2314453125	9013.87462802823
730	8.084	125.00062	-1	-1	Unknown	[M+H]+		0.667	True	null	null	null	null	null	null	null	999	False	False	False	False		False	False	null	null	null	null	null	null	null	null	53.15	liver_pos_3_p1-a1_1_4259	125.00062:31807 126.00397:0 127.00733:0		272326	458643	287071	456775	98341	149445	287100.118489583	150342.241252101
731	8.084	125.00062	0.6408	141.9661	Unknown	[M+H]+		0.667	True	null	null	null	null	null	null	null	999	False	False	False	False		False	False	null	null	null	null	null	null	null	null	53.15	liver_pos_3_p1-a1_1_4259	125.00066:26653 126.00401:0 127.00737:0	17.61354:56 18.25269:56 43.76285:56 47.56033:62 84.06068:56 96.42131:56 98.98573:814 113.06604:56 116.14904:56 118.25772:56	32545	33342	31249	31836	65846	52623	41240.1767578125	14568.911354849
732	3.734	125.10819	-1	-1	Unknown	[M+H]+	similar chromatogram in higher mz_404; similar chromatogram in higher mz_1297	1	True	null	null	null	null	null	null	null	999	False	False	False	False		False	False	null	null	null	null	null	null	null	null	5.52	liver_pos_5_p1-a1_1_4261	125.10819:1963 126.11154:0 127.1149:0		8945	11133	12336	11386	10193	10931	10820.5911458333	1152.18287447884
733	3.734	125.10819	0.553	122.5061	Unknown	[M+H]+	similar chromatogram in higher mz_404; similar chromatogram in higher mz_1297	1	True	null	null	null	null	null	null	null	999	False	False	False	False		False	False	null	null	null	null	null	null	null	null	5.52	liver_pos_5_p1-a1_1_4261	125.10825:1084 126.1116:0 127.11496:0	97.07596:225 97.07752:383 125.10296:131 125.10649:397	808	847	1056	947	848	720	871.048604329427	116.539601747873
734	0.642	126.02187	-1	-1	Unknown	[M+H]+		1	False	null	null	null	null	null	null	null	999	False	False	False	False		False	False	null	null	null	null	null	null	null	null	9.85	liver_pos_6_p1-a1_1_4262	126.02187:7307 127.02522:0 128.02858:0		33526	29252	35504	25667	25327	32379	30275.775390625	4221.21894406232
735	0.642	126.02187	0.7926	175.4784	Unknown	[M+H]+		1	False	null	null	null	null	null	null	null	999	False	False	False	False		False	False	null	null	null	null	null	null	null	null	9.85	liver_pos_6_p1-a1_1_4262	126.0219:607 127.02525:0 128.02861:0		547	274	139	397	270	335	327.157244364421	137.636000203743
736	0.642	126.02187	0.8281	183.3406	Unknown	[M+H]+		1	False	null	null	null	null	null	null	null	999	False	False	False	False		False	False	null	null	null	null	null	null	null	null	9.85	liver_pos_6_p1-a1_1_4262	126.02194:647 127.02529:0 128.02865:0		202	130	184	34	99	27	112.36793422699	73.6580852624822
737	0.642	126.02187	0.8501	188.1978	Unknown	[M+H]+		1	False	null	null	null	null	null	null	null	999	False	False	False	False		False	False	null	null	null	null	null	null	null	null	9.85	liver_pos_6_p1-a1_1_4262	126.02194:345 127.02529:0 128.02865:0		66	155	75	81	112	40	88.2723458607991	40.310930993843
738	0.642	126.02187	0.948	209.881	Unknown	[M+H]+		1	False	null	null	null	null	null	null	null	999	False	False	False	False		False	False	null	null	null	null	null	null	null	null	9.85	liver_pos_6_p1-a1_1_4262	126.02188:374 127.02523:0 128.02859:0		163	431	696	77	184	477	338.091766357422	235.943378654785
739	0.642	126.02187	0.9646	213.548	Unknown	[M+H]+		1	False	null	null	null	null	null	null	null	999	False	False	False	False		False	False	null	null	null	null	null	null	null	null	9.85	liver_pos_6_p1-a1_1_4262	126.02187:521 127.02522:0 128.02858:0		107	189	125	135	156	312	170.618462880452	74.5769076606831
740	0.642	126.02187	0.9906	219.3029	Unknown	[M+H]+		1	False	null	null	null	null	null	null	null	999	False	False	False	False		False	False	null	null	null	null	null	null	null	null	9.85	liver_pos_6_p1-a1_1_4262	126.02194:838 127.02529:0 128.02865:0		940	803	842	281	496	1129	748.343571980794	308.308472593766
741	0.642	126.02187	1.0288	227.7715	Unknown	[M+H]+		1	False	null	null	null	null	null	null	null	999	False	False	False	False		False	False	null	null	null	null	null	null	null	null	9.85	liver_pos_6_p1-a1_1_4262	126.02194:394 127.02529:0 128.02865:0		291	126	149	132	226	79	167.221989949544	77.1429638680207
742	5.745	126.02189	-1	-1	Unknown	[M+H]+	similar chromatogram in higher mz_725	1	True	null	null	null	null	null	null	null	999	False	False	False	False		False	False	null	null	null	null	null	null	null	null	13.61	liver_pos_4_p1-a1_1_4260	126.02189:9961 127.02524:0 128.0286:0		25301	33831	36988	37498	29747	31496	32476.8811848958	4632.45611917223
743	5.745	126.02189	0.7632	168.9714	Unknown	[M+H]+	similar chromatogram in higher mz_725	1	True	null	null	null	null	null	null	null	999	False	False	False	False		False	False	null	null	null	null	null	null	null	null	13.61	liver_pos_4_p1-a1_1_4260	126.02371:2718 127.02706:0 128.03042:0	28.27751:123 29.36805:123 30.56025:123 33.69074:123 59.58858:123 64.40598:123 98.83358:123 105.58857:123 106.54365:123 106.58924:123	373	1664	479	251	246	461	578.964513142904	540.889131972857
744	5.745	126.02189	0.7822	173.1818	Unknown	[M+H]+	similar chromatogram in higher mz_725	1	True	null	null	null	null	null	null	null	999	False	False	False	False		False	False	null	null	null	null	null	null	null	null	13.61	liver_pos_4_p1-a1_1_4260	126.02371:2103 127.02706:0 128.03042:0	23.37464:113 33.08381:113 35.58318:113 41.8315:113 49.76946:113 51.19932:113 121.12193:113	2342	927	3347	583	2942	760	1816.75827026367	1209.35325668851
745	4.789	126.02194	-1	-1	Unknown	[M+H]+	similar chromatogram in higher mz_1175; similar chromatogram in higher mz_2439; similar chromatogram in higher mz_3601; similar chromatogram in higher mz_4187; similar chromatogram in higher mz_5974; similar chromatogram in higher mz_2455; similar chromatogram in higher mz_5408; similar chromatogram in higher mz_5355; similar chromatogram in higher mz_5618; similar chromatogram in higher mz_6024;…	1	True	null	null	null	null	null	null	null	999	False	False	False	False		False	False	null	null	null	null	null	null	null	null	167.78	liver_pos_1_p1-a1_1_4257	126.02194:112959 127.02529:0 128.02865:0		429354	419929	397808	420572	412588	407299	414591.520833333	11144.8407880456
746	4.789	126.02194	0.6016	133.1794	Unknown	[M+H]+	similar chromatogram in higher mz_1175; similar chromatogram in higher mz_2439; similar chromatogram in higher mz_3601; similar chromatogram in higher mz_4187; similar chromatogram in higher mz_5974; similar chromatogram in higher mz_2455; similar chromatogram in higher mz_5408; similar chromatogram in higher mz_5355; similar chromatogram in higher mz_5618; similar chromatogram in higher mz_6024;…	1	True	null	null	null	null	null	null	null	999	False	False	False	False		False	False	null	null	null	null	null	null	null	null	167.78	liver_pos_1_p1-a1_1_4257	126.02194:3053 127.02529:0 128.02865:0	42.03371:243 44.05024:347 108.00892:292	3439	2922	3600	3139	3490	3159	3291.5557047526	258.547205015454
747	4.789	126.02194	0.7049	156.051	Unknown	[M+H]+	similar chromatogram in higher mz_1175; similar chromatogram in higher mz_2439; similar chromatogram in higher mz_3601; similar chromatogram in higher mz_4187; similar chromatogram in higher mz_5974; similar chromatogram in higher mz_2455; similar chromatogram in higher mz_5408; similar chromatogram in higher mz_5355; similar chromatogram in higher mz_5618; similar chromatogram in higher mz_6024;…	1	True	null	null	null	null	null	null	null	999	False	False	False	False		False	False	null	null	null	null	null	null	null	null	167.78	liver_pos_1_p1-a1_1_4257	126.02194:13995 127.02529:0 128.02865:0		12313	12169	11620	12498	12164	11275	12006.6598307292	462.912919079535
748	4.789	126.02194	0.739	163.6176	Unknown	[M+H]+	similar chromatogram in higher mz_1175; similar chromatogram in higher mz_2439; similar chromatogram in higher mz_3601; similar chromatogram in higher mz_4187; similar chromatogram in higher mz_5974; similar chromatogram in higher mz_2455; similar chromatogram in higher mz_5408; similar chromatogram in higher mz_5355; similar chromatogram in higher mz_5618; similar chromatogram in higher mz_6024;…	1	True	null	null	null	null	null	null	null	999	False	False	False	False		False	False	null	null	null	null	null	null	null	null	167.78	liver_pos_1_p1-a1_1_4257	126.02194:4137 127.02529:0 128.02865:0		2962	3282	3308	3280	3367	3372	3262.04728190104	152.43583591007
749	4.789	126.02194	0.7662	169.6349	Unknown	[M+H]+	similar chromatogram in higher mz_1175; similar chromatogram in higher mz_2439; similar chromatogram in higher mz_3601; similar chromatogram in higher mz_4187; similar chromatogram in higher mz_5974; similar chromatogram in higher mz_2455; similar chromatogram in higher mz_5408; similar chromatogram in higher mz_5355; similar chromatogram in higher mz_5618; similar chromatogram in higher mz_6024;…	1	True	null	null	null	null	null	null	null	999	False	False	False	False		False	False	null	null	null	null	null	null	null	null	167.78	liver_pos_1_p1-a1_1_4257	126.02194:16066 127.02529:0 128.02865:0		17505	15801	16478	15867	16035	16935	16436.7446289063	675.356084644155
750	4.789	126.02194	0.7935	175.6731	Unknown	[M+H]+	similar chromatogram in higher mz_1175; similar chromatogram in higher mz_2439; similar chromatogram in higher mz_3601; similar chromatogram in higher mz_4187; similar chromatogram in higher mz_5974; similar chromatogram in higher mz_2455; similar chromatogram in higher mz_5408; similar chromatogram in higher mz_5355; similar chromatogram in higher mz_5618; similar chromatogram in higher mz_6024;…	1	True	null	null	null	null	null	null	null	999	False	False	False	False		False	False	null	null	null	null	null	null	null	null	167.78	liver_pos_1_p1-a1_1_4257	126.02194:2864 127.02529:0 128.02865:0		2684	2563	870	2393	2883	2307	2283.64236450195	722.303490348972
751	4.789	126.02194	0.871	192.8311	Unknown	[M+H]+	similar chromatogram in higher mz_1175; similar chromatogram in higher mz_2439; similar chromatogram in higher mz_3601; similar chromatogram in higher mz_4187; similar chromatogram in higher mz_5974; similar chromatogram in higher mz_2455; similar chromatogram in higher mz_5408; similar chromatogram in higher mz_5355; similar chromatogram in higher mz_5618; similar chromatogram in higher mz_6024;…	1	True	null	null	null	null	null	null	null	999	False	False	False	False		False	False	null	null	null	null	null	null	null	null	167.78	liver_pos_1_p1-a1_1_4257	126.02191:2150 127.02526:0 128.02862:0		2184	1776	2241	1316	2397	2516	2071.75166829427	447.953408961094
752	2.883	126.02194	-1	-1	Unknown	[M+H]+	similar chromatogram in higher mz_3775; similar chromatogram in higher mz_5089; similar chromatogram in higher mz_1049; similar chromatogram in higher mz_2072; similar chromatogram in higher mz_2251; similar chromatogram in higher mz_3560	1	True	null	null	null	null	null	null	null	999	False	False	False	False		False	False	null	null	null	null	null	null	null	null	21.93	liver_pos_1_p1-a1_1_4257	126.02194:16914 127.02529:0 128.02865:0		56176	39821	40419	45243	28011	39962	41605.2705078125	9139.25203305965
753	2.883	126.02194	0.4764	105.4597	Unknown	[M+H]+	similar chromatogram in higher mz_3775; similar chromatogram in higher mz_5089; similar chromatogram in higher mz_1049; similar chromatogram in higher mz_2072; similar chromatogram in higher mz_2251; similar chromatogram in higher mz_3560	1	True	null	null	null	null	null	null	null	999	False	False	False	False		False	False	null	null	null	null	null	null	null	null	21.93	liver_pos_1_p1-a1_1_4257	126.02369:265 127.02704:0 128.0304:0	16.60123:161 21.6068:161 25.10755:161 27.14182:161 31.19034:161 32.88996:161 49.49833:161 97.33718:161 104.05295:161 106.36789:161 125.0412:161	131	80	113	218	130	216	147.863103230794	56.8300869951791
754	2.883	126.02194	0.5034	111.452	Unknown	[M+H]+	similar chromatogram in higher mz_3775; similar chromatogram in higher mz_5089; similar chromatogram in higher mz_1049; similar chromatogram in higher mz_2072; similar chromatogram in higher mz_2251; similar chromatogram in higher mz_3560	1	True	null	null	null	null	null	null	null	999	False	False	False	False		False	False	null	null	null	null	null	null	null	null	21.93	liver_pos_1_p1-a1_1_4257	126.02365:454 127.027:0 128.03036:0		30	55	135	36	120	19	65.9671386082967	49.3631674277813
755	2.883	126.02194	0.5243	116.0847	Unknown	[M+H]+	similar chromatogram in higher mz_3775; similar chromatogram in higher mz_5089; similar chromatogram in higher mz_1049; similar chromatogram in higher mz_2072; similar chromatogram in higher mz_2251; similar chromatogram in higher mz_3560	1	True	null	null	null	null	null	null	null	999	False	False	False	False		False	False	null	null	null	null	null	null	null	null	21.93	liver_pos_1_p1-a1_1_4257	126.02187:518 127.02522:0 128.02858:0	21.55184:148 42.58046:148 52.64025:148	30	313	71	198	21	189	137.101701418559	115.358123358829
756	2.883	126.02194	0.5453	120.7305	Unknown	[M+H]+	similar chromatogram in higher mz_3775; similar chromatogram in higher mz_5089; similar chromatogram in higher mz_1049; similar chromatogram in higher mz_2072; similar chromatogram in higher mz_2251; similar chromatogram in higher mz_3560	1	True	null	null	null	null	null	null	null	999	False	False	False	False		False	False	null	null	null	null	null	null	null	null	21.93	liver_pos_1_p1-a1_1_4257	126.02195:773 127.0253:0 128.02866:0	15.1592:61 20.78776:61 30.54891:61 40.01752:61 59.35505:61 106.22644:61 107.48342:61	252	385	455	231	21	52	232.610560099284	173.478314695095
757	2.883	126.02194	0.5687	125.9043	Unknown	[M+H]+	similar chromatogram in higher mz_3775; similar chromatogram in higher mz_5089; similar chromatogram in higher mz_1049; similar chromatogram in higher mz_2072; similar chromatogram in higher mz_2251; similar chromatogram in higher mz_3560	1	True	null	null	null	null	null	null	null	999	False	False	False	False		False	False	null	null	null	null	null	null	null	null	21.93	liver_pos_1_p1-a1_1_4257	126.02365:1299 127.027:0 128.03036:0		312	301	15	336	393	159	252.584001064301	139.912524450914
758	2.883	126.02194	0.581	128.6296	Unknown	[M+H]+	similar chromatogram in higher mz_3775; similar chromatogram in higher mz_5089; similar chromatogram in higher mz_1049; similar chromatogram in higher mz_2072; similar chromatogram in higher mz_2251; similar chromatogram in higher mz_3560	1	True	null	null	null	null	null	null	null	999	False	False	False	False		False	False	null	null	null	null	null	null	null	null	21.93	liver_pos_1_p1-a1_1_4257	126.02365:909 127.027:0 128.03036:0	19.81849:164 54.37999:164 57.68406:164 58.05119:164 70.83693:164 91.49143:164 123.8518:164	387	127	15	184	357	176	207.529731909434	141.031081146784
759	2.883	126.02194	0.6025	133.378	Unknown	[M+H]+	similar chromatogram in higher mz_3775; similar chromatogram in higher mz_5089; similar chromatogram in higher mz_1049; similar chromatogram in higher mz_2072; similar chromatogram in higher mz_2251; similar chromatogram in higher mz_3560	1	True	null	null	null	null	null	null	null	999	False	False	False	False		False	False	null	null	null	null	null	null	null	null	21.93	liver_pos_1_p1-a1_1_4257	126.02194:3371 127.02529:0 128.02865:0	16.72226:176 24.82701:176 35.20879:176 41.74585:176 51.64266:176 58.60892:176 72.23493:176 76.00393:176 85.82239:176 87.38403:176 106.42647:176 108.61131:176 119.15814:176	2421	1492	1170	1878	1161	1738	1643.43587239583	479.368104097035
760	2.883	126.02194	0.6225	137.8219	Unknown	[M+H]+	similar chromatogram in higher mz_3775; similar chromatogram in higher mz_5089; similar chromatogram in higher mz_1049; similar chromatogram in higher mz_2072; similar chromatogram in higher mz_2251; similar chromatogram in higher mz_3560	1	True	null	null	null	null	null	null	null	999	False	False	False	False		False	False	null	null	null	null	null	null	null	null	21.93	liver_pos_1_p1-a1_1_4257	126.02194:2013 127.02529:0 128.02865:0		1109	651	646	266	444	332	574.515513102214	305.758327807238
761	2.883	126.02194	0.6348	140.5388	Unknown	[M+H]+	similar chromatogram in higher mz_3775; similar chromatogram in higher mz_5089; similar chromatogram in higher mz_1049; similar chromatogram in higher mz_2072; similar chromatogram in higher mz_2251; similar chromatogram in higher mz_3560	1	True	null	null	null	null	null	null	null	999	False	False	False	False		False	False	null	null	null	null	null	null	null	null	21.93	liver_pos_1_p1-a1_1_4257	126.02194:1391 127.02529:0 128.02865:0		498	257	427	54	191	188	269.133496602376	165.421634365927
762	2.883	126.02194	0.6612	146.3847	Unknown	[M+H]+	similar chromatogram in higher mz_3775; similar chromatogram in higher mz_5089; similar chromatogram in higher mz_1049; similar chromatogram in higher mz_2072; similar chromatogram in higher mz_2251; similar chromatogram in higher mz_3560	1	True	null	null	null	null	null	null	null	999	False	False	False	False		False	False	null	null	null	null	null	null	null	null	21.93	liver_pos_1_p1-a1_1_4257	126.02194:1217 127.02529:0 128.02865:0	16.71001:176 25.06016:176 36.98632:176 39.12265:176 47.97018:176 48.2327:176 55.55868:176 66.51907:176 67.87917:176 68.06641:176 71.75851:176	821	32	658	154	148	38	308.36021232605	341.672361302924
763	5.864	126.03788	-1	-1	Unknown	[M+H]+		1	True	null	null	null	null	null	null	null	999	False	False	False	False		False	False	null	null	null	null	null	null	null	null	5.24	liver_pos_2_p1-a1_1_4258	126.03788:4164 127.04123:0 128.04459:0		23311	28011	20586	23608	18846	21522	22647.2213541667	3165.48084948205
764	5.864	126.03788	0.5432	120.2657	Unknown	[M+H]+		1	True	null	null	null	null	null	null	null	999	False	False	False	False		False	False	null	null	null	null	null	null	null	null	5.24	liver_pos_2_p1-a1_1_4258	126.03611:1285 127.03946:0 128.04282:0	70.99502:219	1186	1153	765	987	842	1050	997.218017578125	167.832200790754
765	5.864	126.03788	0.5789	128.1662	Unknown	[M+H]+		1	True	null	null	null	null	null	null	null	999	False	False	False	False		False	False	null	null	null	null	null	null	null	null	5.24	liver_pos_2_p1-a1_1_4258	126.03611:1403 127.03946:0 128.04282:0	55.05316:225 65.03785:235 68.97767:164 69.50919:37 70.99369:79 97.01071:203 99.02653:418	1225	1488	1286	645	777	1148	1094.74336751302	320.662708785589
766	4.193	126.05559	-1	-1	Unknown	[M+H]+		0.833	False	null	null	null	null	null	null	null	999	False	False	False	False		False	False	null	null	null	null	null	null	null	null	17.43	liver_pos_2_p1-a1_1_4258	126.05559:11352 127.05894:0 128.0623:0		82528	78062	76886	70899	72891	71898	75527.4596354167	4445.55679269818
767	4.193	126.05559	0.6238	138.096	Unknown	[M+H]+		0.833	False	null	null	null	null	null	null	null	999	False	False	False	False		False	False	null	null	null	null	null	null	null	null	17.43	liver_pos_2_p1-a1_1_4258	126.05377:1483 127.05712:0 128.06048:0		888	871	367	1262	678	854	819.978225708008	293.21324399038
768	4.193	126.05559	0.6458	142.9645	Unknown	[M+H]+		0.833	False	null	null	null	null	null	null	null	999	False	False	False	False		False	False	null	null	null	null	null	null	null	null	17.43	liver_pos_2_p1-a1_1_4258	126.05559:4084 127.05894:0 128.0623:0		2515	4334	5682	4055	4667	4164	4236.16361490885	1028.18964146053
769	4.193	126.05559	0.6805	150.6584	Unknown	[M+H]+		0.833	False	null	null	null	null	null	null	null	999	False	False	False	False		False	False	null	null	null	null	null	null	null	null	17.43	liver_pos_2_p1-a1_1_4258	126.05559:1831 127.05894:0 128.0623:0		395	1132	1990	594	1042	478	938.411315917969	596.704885308244
770	3.206	126.06615	-1	-1	Unknown	[M+H]+		1	True	null	null	null	null	null	null	null	999	False	False	False	False		False	False	null	null	null	null	null	null	null	null	16.14	liver_pos_5_p1-a1_1_4261	126.06615:11436 127.0695:0 128.07286:0		63262	55673	60346	39237	59999	59389	56317.7389322917	8713.04746186824
771	3.206	126.06615	0.547	121.1027	Unknown	[M+H]+		1	True	null	null	null	null	null	null	null	999	False	False	False	False		False	False	null	null	null	null	null	null	null	null	16.14	liver_pos_5_p1-a1_1_4261	126.06621:3499 127.06956:0 128.07292:0	56.04998:55 82.03131:388 108.05318:205 109.03744:851 109.03909:245	2929	3302	2930	3472	3680	2879	3198.65474446615	336.11054718026
772	3.206	126.06615	0.7249	160.4788	Unknown	[M+H]+		1	True	null	null	null	null	null	null	null	999	False	False	False	False		False	False	null	null	null	null	null	null	null	null	16.14	liver_pos_5_p1-a1_1_4261	126.06618:1566 127.06953:0 128.07289:0	15.787:47 24.65441:47 26.42681:47 38.38041:47 44.69424:47 51.86958:47 56.75473:47 77.90766:47 89.92628:47	1415	184	1180	1201	1268	1120	1061.32522583008	441.476976689014
773	4.038	126.06618	-1	-1	Unknown	[M+H]+		1	True	null	null	null	null	null	null	null	999	False	False	False	False		False	False	null	null	null	null	null	null	null	null	45.64	liver_pos_3_p1-a1_1_4259	126.06618:30439 127.06953:0 128.07289:0		146489	133612	161386	140226	142004	145570	144880.950520833	9299.79805312712
774	4.038	126.06618	0.5588	123.6985	Unknown	[M+H]+		1	True	null	null	null	null	null	null	null	999	False	False	False	False		False	False	null	null	null	null	null	null	null	null	45.64	liver_pos_3_p1-a1_1_4259	126.06621:6656 127.06956:0 128.07292:0	40.01852:133 42.03371:155 43.02935:146 66.03245:155 67.02814:185 67.02943:406 68.00657:151 68.01177:199 68.01307:117 68.01437:164 69.04449:353 71.02558:104 81.04295:373 81.04437:649 82.02845:509 82.07702:30 83.04864:202 83.06158:190 94.04038:116 95.0187:168 95.02331:105 95.02485:320 109.02756:94 109.03744:143 109.03909:677 109.04073:343 109.04238:350 109.04403:342 109.04732:166 126.06267:45 126.0…	6058	5936	6345	6633	6020	5815	6134.31567382813	301.071601310189
775	4.038	126.06618	0.7484	165.6853	Unknown	[M+H]+		1	True	null	null	null	null	null	null	null	999	False	False	False	False		False	False	null	null	null	null	null	null	null	null	45.64	liver_pos_3_p1-a1_1_4259	126.06621:5790 127.06956:0 128.07292:0		5842	6034	6544	6002	5710	6136	6044.74894205729	287.307534292785
776	4.257	126.99045	-1	-1	Unknown	[M+H]+	similar chromatogram in higher mz_498; similar chromatogram in higher mz_680; similar chromatogram in higher mz_1706; similar chromatogram in higher mz_1870; similar chromatogram in higher mz_2682	0.667	False	null	null	null	null	null	null	null	999	False	False	False	False		False	False	null	null	null	null	null	null	null	null	15.37	liver_pos_4_p1-a1_1_4260	126.99045:905 127.9938:0 128.99716:0		4253	4071	2662	3115	3522	3005	3437.97257486979	626.878913867303
777	4.257	126.99045	1.0452	231.2436	Unknown	[M+H]+	similar chromatogram in higher mz_498; similar chromatogram in higher mz_680; similar chromatogram in higher mz_1706; similar chromatogram in higher mz_1870; similar chromatogram in higher mz_2682	0.667	False	null	null	null	null	null	null	null	999	False	False	False	False		False	False	null	null	null	null	null	null	null	null	15.37	liver_pos_4_p1-a1_1_4260	126.99228:194 127.99563:0 128.99899:0		102	59	16	78	21	2	46.2765786449114	39.5186474640094
778	5.29	127.03131	-1	-1	Unknown	[M+H]+	similar chromatogram in higher mz_1914; similar chromatogram in higher mz_614; similar chromatogram in higher mz_3407; similar chromatogram in higher mz_4333; similar chromatogram in higher mz_4128	1	True	null	null	null	null	null	null	null	999	False	False	False	False		False	False	null	null	null	null	null	null	null	null	19.73	liver_pos_5_p1-a1_1_4261	127.03131:11261 128.03466:0 129.03802:0		39757	42093	42519	45673	42723	43041	42634.4296875	1896.91426573342
779	5.29	127.03131	0.555	122.7753	Unknown	[M+H]+	similar chromatogram in higher mz_1914; similar chromatogram in higher mz_614; similar chromatogram in higher mz_3407; similar chromatogram in higher mz_4333; similar chromatogram in higher mz_4128	1	True	null	null	null	null	null	null	null	999	False	False	False	False		False	False	null	null	null	null	null	null	null	null	19.73	liver_pos_5_p1-a1_1_4261	127.03316:1191 128.03651:0 129.03987:0	41.03862:252 42.03371:118 67.04364:202 68.04169:219 68.04299:130 68.04819:92 68.04949:196 94.04955:165 94.05261:173 100.02091:140	1183	1530	1335	1443	1247	1050	1297.84362792969	175.41080502198
780	5.29	127.03131	0.6629	146.6537	Unknown	[M+H]+	similar chromatogram in higher mz_1914; similar chromatogram in higher mz_614; similar chromatogram in higher mz_3407; similar chromatogram in higher mz_4333; similar chromatogram in higher mz_4128	1	True	null	null	null	null	null	null	null	999	False	False	False	False		False	False	null	null	null	null	null	null	null	null	19.73	liver_pos_5_p1-a1_1_4261	127.03316:1115 128.03651:0 129.03987:0		1050	907	1057	1124	945	1199	1046.84807332357	108.760021976824
781	5.29	127.03131	0.7169	158.6055	Unknown	[M+H]+	similar chromatogram in higher mz_1914; similar chromatogram in higher mz_614; similar chromatogram in higher mz_3407; similar chromatogram in higher mz_4333; similar chromatogram in higher mz_4128	1	True	null	null	null	null	null	null	null	999	False	False	False	False		False	False	null	null	null	null	null	null	null	null	19.73	liver_pos_5_p1-a1_1_4261	127.03316:1890 128.03651:0 129.03987:0		1757	1702	1903	2160	2040	1937	1916.36222330729	171.166387064385
782	6.305	127.03666	-1	-1	Unknown	[M+H]+		1	True	null	null	null	null	null	null	null	999	False	False	False	False		False	False	null	null	null	null	null	null	null	null	18.22	liver_pos_4_p1-a1_1_4260	127.03666:15662 128.04001:0 129.04337:0		52481	57582	67982	85443	53253	55873	62102.33984375	12723.7710591965
783	6.305	127.03666	0.7916	175.1178	Unknown	[M+H]+		1	True	null	null	null	null	null	null	null	999	False	False	False	False		False	False	null	null	null	null	null	null	null	null	18.22	liver_pos_4_p1-a1_1_4260	127.03849:1816 128.04184:0 129.0452:0	15.61701:74 26.33609:74 43.87978:74 50.98288:74	2163	1585	2393	613	1370	1091	1536.07231648763	664.572812011652
784	6.305	127.03666	0.8804	194.7709	Unknown	[M+H]+		1	True	null	null	null	null	null	null	null	999	False	False	False	False		False	False	null	null	null	null	null	null	null	null	18.22	liver_pos_4_p1-a1_1_4260	127.03845:7253 128.0418:0 129.04516:0	15.98816:58 20.14349:58 28.69417:58 42.76592:58 50.21997:58 78.43195:58 103.71697:58 113.13477:58 114.47404:58	6031	5899	8698	9617	4031	6759	6839.19816080729	2029.69471004665
785	7.64	127.03842	-1	-1	Unknown	[M+H]+		1	False	null	null	null	null	null	null	null	999	False	False	False	False		False	False	null	null	null	null	null	null	null	null	14.77	liver_pos_5_p1-a1_1_4261	127.03842:9499 128.04177:0 129.04513:0		59676	54511	52722	54417	57045	56652	55836.9485677083	2463.19412232976
786	7.64	127.03842	0.6853	151.6152	Unknown	[M+H]+		1	False	null	null	null	null	null	null	null	999	False	False	False	False		False	False	null	null	null	null	null	null	null	null	14.77	liver_pos_5_p1-a1_1_4261	127.03849:4980 128.04184:0 129.0452:0		4470	4170	3867	3686	3892	3469	3925.71533203125	354.040506265212
787	6.398	127.03849	-1	-1	Unknown	[M+H]+		1	True	null	null	null	null	null	null	null	999	False	False	False	False		False	False	null	null	null	null	null	null	null	null	19	liver_pos_1_p1-a1_1_4257	127.03849:20345 128.04184:0 129.0452:0		108917	92785	87464	75126	86908	73783	87497.0833333333	12870.1406120994
788	6.398	127.03849	0.7967	176.2445	Unknown	[M+H]+		1	True	null	null	null	null	null	null	null	999	False	False	False	False		False	False	null	null	null	null	null	null	null	null	19	liver_pos_1_p1-a1_1_4257	127.03849:3311 128.04184:0 129.0452:0		3174	1034	1052	679	1219	1587	1457.53376261393	891.000543868511
789	6.398	127.03849	0.8808	194.8476	Unknown	[M+H]+		1	True	null	null	null	null	null	null	null	999	False	False	False	False		False	False	null	null	null	null	null	null	null	null	19	liver_pos_1_p1-a1_1_4257	127.03849:8731 128.04184:0 129.0452:0	33.13645:110 33.78601:110 36.5426:110 37.06309:110 46.44018:110 47.21725:110 48.62673:110 83.69091:110 86.81881:110 96.70803:110	9616	4034	9180	9551	4140	8772	7548.85225423177	2698.80664738339
790	1.635	127.04914	-1	-1	Unknown	[M+H]+		1	True	null	null	null	null	null	null	null	999	False	False	False	False		False	False	null	null	null	null	null	null	null	null	68.93	liver_pos_3_p1-a1_1_4259	127.04914:46530 128.05249:0 129.05585:0		385426	450304	421472	396534	311283	392700	392953.145833333	46566.2968063313
791	1.635	127.04914	0.5503	121.7361	Unknown	[M+H]+		1	True	null	null	null	null	null	null	null	999	False	False	False	False		False	False	null	null	null	null	null	null	null	null	68.93	liver_pos_3_p1-a1_1_4259	127.05093:19964 128.05428:0 129.05764:0	26.01655:41 38.77618:41 49.9744:41 54.03398:1590 55.45528:41 62.47649:41	21761	26062	25801	22444	21807	23929	23633.9388020833	1946.36664657585
792	1.635	127.04914	1.0681	236.2942	Unknown	[M+H]+		1	True	null	null	null	null	null	null	null	999	False	False	False	False		False	False	null	null	null	null	null	null	null	null	68.93	liver_pos_3_p1-a1_1_4259	127.05093:4940 128.05428:0 129.05764:0		5061	5550	5635	4799	5061	4833	5156.39607747396	356.340959318791
793	1.399	127.05087	-1	-1	Unknown	[M+H]+		1	True	null	null	null	null	null	null	null	999	False	False	False	False		False	False	null	null	null	null	null	null	null	null	85.9	liver_pos_5_p1-a1_1_4261	127.05087:52275 128.05422:0 129.05758:0		448096	461666	518604	456001	516726	454287	475896.380208333	32646.9790987405
794	1.399	127.05087	0.5506	121.8158	Unknown	[M+H]+		1	True	null	null	null	null	null	null	null	999	False	False	False	False		False	False	null	null	null	null	null	null	null	null	85.9	liver_pos_5_p1-a1_1_4261	127.04915:23191 128.0525:0 129.05586:0	54.03282:655 54.03398:1245 56.0488:682 56.04998:624 81.04437:203 82.02845:185 82.02988:159 82.70262:58 84.04333:274 84.04478:403 84.04622:488 109.03909:118 109.04073:74 110.0245:1066	25502	27812	27822	26981	29026	27648	27465.1572265625	1166.49340261645
795	1.399	127.05087	1.0669	236.03	Unknown	[M+H]+		1	True	null	null	null	null	null	null	null	999	False	False	False	False		False	False	null	null	null	null	null	null	null	null	85.9	liver_pos_5_p1-a1_1_4261	127.04915:7351 128.0525:0 129.05586:0		7024	7876	8934	8059	8342	7536	7961.56323242188	658.330758344095
796	0.732	127.11132	-1	-1	Unknown	[M+H]+		1	False	null	null	null	null	null	null	null	999	False	False	False	False		False	False	null	null	null	null	null	null	null	null	7.94	liver_pos_5_p1-a1_1_4261	127.11132:3278 128.11467:0 129.11803:0		13303	11963	10939	11884	12904	11108	12016.8533528646	943.333376782796
797	0.732	127.11132	0.7947	175.8078	Unknown	[M+H]+		1	False	null	null	null	null	null	null	null	999	False	False	False	False		False	False	null	null	null	null	null	null	null	null	7.94	liver_pos_5_p1-a1_1_4261	127.11316:326 128.11651:0 129.11987:0		70	61	87	131	43	15	67.7338943481445	39.6129569076076
798	0.732	127.11132	0.8395	185.7167	Unknown	[M+H]+		1	False	null	null	null	null	null	null	null	999	False	False	False	False		False	False	null	null	null	null	null	null	null	null	7.94	liver_pos_5_p1-a1_1_4261	127.11138:518 128.11473:0 129.11809:0		342	74	125	182	163	109	166.067704518636	94.3518708798828
799	0.732	127.11132	0.8557	189.2867	Unknown	[M+H]+		1	False	null	null	null	null	null	null	null	999	False	False	False	False		False	False	null	null	null	null	null	null	null	null	7.94	liver_pos_5_p1-a1_1_4261	127.11132:375 128.11467:0 129.11803:0		57	63	99	78	207	39	90.6098213195801	60.593542337191
800	0.732	127.11132	0.8954	198.0671	Unknown	[M+H]+		1	False	null	null	null	null	null	null	null	999	False	False	False	False		False	False	null	null	null	null	null	null	null	null	7.94	liver_pos_5_p1-a1_1_4261	127.11139:306 128.11474:0 129.1181:0		99	154	21	80	31	55	73.2280413309733	49.2769983078085
801	0.732	127.11132	0.9625	212.924	Unknown	[M+H]+		1	False	null	null	null	null	null	null	null	999	False	False	False	False		False	False	null	null	null	null	null	null	null	null	7.94	liver_pos_5_p1-a1_1_4261	127.11316:335 128.11651:0 129.11987:0		93	117	168	123	156	79	122.682880401611	34.5535124536278
802	0.559	127.11311	-1	-1	Unknown	[M+H]+		0.667	False	null	null	null	null	null	null	null	999	False	False	False	False		False	False	null	null	null	null	null	null	null	null	3.37	liver_pos_4_p1-a1_1_4260	127.11311:2186 128.11646:0 129.11982:0		8091	10717	13804	9791	12852	11578	11139.023844401	2074.22939262021
803	0.559	127.11311	0.9283	205.3565	Unknown	[M+H]+		0.667	False	null	null	null	null	null	null	null	999	False	False	False	False		False	False	null	null	null	null	null	null	null	null	3.37	liver_pos_4_p1-a1_1_4260	127.11138:526 128.11473:0 129.11809:0		167	33	18	179	82	27	84.3279994328817	72.1228206753525
804	4.791	128.01804	-1	-1	Unknown	[M+H]+		1	False	null	null	null	null	null	null	null	999	False	False	False	False		False	False	null	null	null	null	null	null	null	null	11.62	liver_pos_3_p1-a1_1_4259	128.01804:6867 129.02139:0 130.02475:0		24111	24877	27928	21121	25401	19764	23867.2298177083	2976.63395808605
805	4.791	128.01804	0.6032	133.3473	Unknown	[M+H]+		1	False	null	null	null	null	null	null	null	999	False	False	False	False		False	False	null	null	null	null	null	null	null	null	11.62	liver_pos_3_p1-a1_1_4259	128.01804:347 129.02139:0 130.02475:0		175	228	196	126	119	136	163.316404978434	43.4261844161018
806	4.791	128.01804	0.704	155.6335	Unknown	[M+H]+		1	False	null	null	null	null	null	null	null	999	False	False	False	False		False	False	null	null	null	null	null	null	null	null	11.62	liver_pos_3_p1-a1_1_4259	128.01808:1078 129.02143:0 130.02479:0		692	860	573	405	764	503	632.721125284831	170.273783071911
807	4.791	128.01804	0.7398	163.5418	Unknown	[M+H]+		1	False	null	null	null	null	null	null	null	999	False	False	False	False		False	False	null	null	null	null	null	null	null	null	11.62	liver_pos_3_p1-a1_1_4259	128.01622:407 129.01957:0 130.02293:0		250	88	172	107	95	160	145.441032409668	61.8466666605649
808	4.791	128.01804	0.769	170.0175	Unknown	[M+H]+		1	False	null	null	null	null	null	null	null	999	False	False	False	False		False	False	null	null	null	null	null	null	null	null	11.62	liver_pos_3_p1-a1_1_4259	128.01808:1464 129.02143:0 130.02479:0		995	1118	1416	883	414	870	949.511637369792	330.330445721391
809	4.791	128.01804	0.7905	174.7634	Unknown	[M+H]+		1	False	null	null	null	null	null	null	null	999	False	False	False	False		False	False	null	null	null	null	null	null	null	null	11.62	liver_pos_3_p1-a1_1_4259	128.01808:253 129.02143:0 130.02479:0		58	118	118	85	24	82	80.724523862203	36.0619101497782
810	0.731	128.05191	-1	-1	Unknown	[M+H]+		1	True	null	null	null	null	null	null	null	999	False	False	False	False		False	False	null	null	null	null	null	null	null	null	3.35	liver_pos_6_p1-a1_1_4262	128.05191:2206 129.05526:0 130.05862:0		6202	10554	4646	6144	6328	11498	7561.92374674479	2768.8483865524
811	0.731	128.05191	0.5351	118.2962	Unknown	[M+H]+		1	True	null	null	null	null	null	null	null	999	False	False	False	False		False	False	null	null	null	null	null	null	null	null	3.35	liver_pos_6_p1-a1_1_4262	128.06268:1020 129.06603:0 130.06939:0	102.04849:209	269	558	80	758	624	275	427.21729405721	258.483173317179
812	0.731	128.05191	0.5505	121.6898	Unknown	[M+H]+		1	True	null	null	null	null	null	null	null	999	False	False	False	False		False	False	null	null	null	null	null	null	null	null	3.35	liver_pos_6_p1-a1_1_4262	128.05191:329 129.05526:0 130.05862:0		127	20	51	70	91	189	91.209176381429	59.9497243611129
813	0.731	128.05191	0.5755	127.2269	Unknown	[M+H]+		1	True	null	null	null	null	null	null	null	999	False	False	False	False		False	False	null	null	null	null	null	null	null	null	3.35	liver_pos_6_p1-a1_1_4262	128.0502:416 129.05355:0 130.05691:0		175	53	122	85	41	230	117.661454518636	73.7621799513851
814	0.731	128.05191	0.5906	130.5659	Unknown	[M+H]+		1	True	null	null	null	null	null	null	null	999	False	False	False	False		False	False	null	null	null	null	null	null	null	null	3.35	liver_pos_6_p1-a1_1_4262	128.0502:420 129.05355:0 130.05691:0		162	7	14	158	155	191	114.359694083532	81.497307878043
815	0.553	128.06264	-1	-1	Unknown	[M+H]+		0.5	False	null	null	null	null	null	null	null	999	False	False	False	False		False	False	null	null	null	null	null	null	null	null	1.94	liver_pos_5_p1-a1_1_4261	128.06264:1268 129.06599:0 130.06935:0		3360	3407	3525	5778	4238	3885	4032.216796875	917.780846770642
816	0.553	128.06264	0.538	118.9346	Unknown	[M+H]+		0.5	False	null	null	null	null	null	null	null	999	False	False	False	False		False	False	null	null	null	null	null	null	null	null	1.94	liver_pos_5_p1-a1_1_4261	128.06264:576 129.06599:0 130.06935:0		109	450	142	262	462	70	249.244956970215	172.788328935257
817	3.555	128.06978	-1	-1	Unknown	[M+H]+		1	True	null	null	null	null	null	null	null	999	False	False	False	False		False	False	null	null	null	null	null	null	null	null	16.17	liver_pos_4_p1-a1_1_4260	128.06978:9499 129.07313:0 130.07649:0		41704	44202	42168	46509	46787	44140	44251.537109375	2115.24604009472
818	3.555	128.06978	0.5577	123.2833	Unknown	[M+H]+		1	True	null	null	null	null	null	null	null	999	False	False	False	False		False	False	null	null	null	null	null	null	null	null	16.17	liver_pos_4_p1-a1_1_4260	128.06982:946 129.07317:0 130.07653:0	54.03514:139 55.0438:140 68.04949:220 70.06388:151 70.0652:134 70.06652:145	728	718	773	983	880	829	818.485260009766	101.080967894491
819	3.555	128.06978	0.6451	142.6021	Unknown	[M+H]+		1	True	null	null	null	null	null	null	null	999	False	False	False	False		False	False	null	null	null	null	null	null	null	null	16.17	liver_pos_4_p1-a1_1_4260	128.06982:3972 129.07317:0 130.07653:0	70.0652:204	3028	2790	2989	3305	3345	3161	3103.05920410156	209.376858901113
820	5.982	128.95302	-1	-1	Unknown	[M+H]+	similar chromatogram in higher mz_2629; similar chromatogram in higher mz_2856; similar chromatogram in higher mz_2997; similar chromatogram in higher mz_3118; similar chromatogram in higher mz_3582; similar chromatogram in higher mz_4095; similar chromatogram in higher mz_1726; similar chromatogram in higher mz_2139; similar chromatogram in higher mz_2234; similar chromatogram in higher mz_2369;…	1	True	null	null	null	null	null	null	null	999	False	False	False	False		False	False	null	null	null	null	null	null	null	null	805.03	liver_pos_3_p1-a1_1_4259	128.95302:95044 129.95637:0 130.95973:0		384217	368984	423437	375431	392155	384227	388075.25	19084.8266832397
821	5.982	128.95302	0.578	127.7038	Unknown	[M+H]+	similar chromatogram in higher mz_2629; similar chromatogram in higher mz_2856; similar chromatogram in higher mz_2997; similar chromatogram in higher mz_3118; similar chromatogram in higher mz_3582; similar chromatogram in higher mz_4095; similar chromatogram in higher mz_1726; similar chromatogram in higher mz_2139; similar chromatogram in higher mz_2234; similar chromatogram in higher mz_2369;…	1	True	null	null	null	null	null	null	null	999	False	False	False	False		False	False	null	null	null	null	null	null	null	null	805.03	liver_pos_3_p1-a1_1_4259	128.95306:4126 129.95641:0 130.95977:0	61.97387:232	4074	3028	4202	3111	3787	3508	3618.21504720052	488.819299541265
822	5.982	128.95302	0.7019	155.0616	Unknown	[M+H]+	similar chromatogram in higher mz_2629; similar chromatogram in higher mz_2856; similar chromatogram in higher mz_2997; similar chromatogram in higher mz_3118; similar chromatogram in higher mz_3582; similar chromatogram in higher mz_4095; similar chromatogram in higher mz_1726; similar chromatogram in higher mz_2139; similar chromatogram in higher mz_2234; similar chromatogram in higher mz_2369;…	1	True	null	null	null	null	null	null	null	999	False	False	False	False		False	False	null	null	null	null	null	null	null	null	805.03	liver_pos_3_p1-a1_1_4259	128.95306:4426 129.95641:0 130.95977:0		3266	1857	5655	3255	3219	3368	3436.58565266927	1227.07701625329
823	5.982	128.95302	0.7206	159.2137	Unknown	[M+H]+	similar chromatogram in higher mz_2629; similar chromatogram in higher mz_2856; similar chromatogram in higher mz_2997; similar chromatogram in higher mz_3118; similar chromatogram in higher mz_3582; similar chromatogram in higher mz_4095; similar chromatogram in higher mz_1726; similar chromatogram in higher mz_2139; similar chromatogram in higher mz_2234; similar chromatogram in higher mz_2369;…	1	True	null	null	null	null	null	null	null	999	False	False	False	False		False	False	null	null	null	null	null	null	null	null	805.03	liver_pos_3_p1-a1_1_4259	128.95306:7083 129.95641:0 130.95977:0		8759	7869	7945	8080	8606	7983	8206.99837239583	377.617836413665
824	5.982	128.95302	0.7574	167.3363	Unknown	[M+H]+	similar chromatogram in higher mz_2629; similar chromatogram in higher mz_2856; similar chromatogram in higher mz_2997; similar chromatogram in higher mz_3118; similar chromatogram in higher mz_3582; similar chromatogram in higher mz_4095; similar chromatogram in higher mz_1726; similar chromatogram in higher mz_2139; similar chromatogram in higher mz_2234; similar chromatogram in higher mz_2369;…	1	True	null	null	null	null	null	null	null	999	False	False	False	False		False	False	null	null	null	null	null	null	null	null	805.03	liver_pos_3_p1-a1_1_4259	128.95306:7704 129.95641:0 130.95977:0		9335	7254	8584	10017	8805	7276	8545.24796549479	1107.77319191375
825	5.982	128.95302	0.7975	176.2023	Unknown	[M+H]+	similar chromatogram in higher mz_2629; similar chromatogram in higher mz_2856; similar chromatogram in higher mz_2997; similar chromatogram in higher mz_3118; similar chromatogram in higher mz_3582; similar chromatogram in higher mz_4095; similar chromatogram in higher mz_1726; similar chromatogram in higher mz_2139; similar chromatogram in higher mz_2234; similar chromatogram in higher mz_2369;…	1	True	null	null	null	null	null	null	null	999	False	False	False	False		False	False	null	null	null	null	null	null	null	null	805.03	liver_pos_3_p1-a1_1_4259	128.95306:8728 129.95641:0 130.95977:0	19.15572:33 26.74886:33 34.52338:33 38.88232:33 44.11412:33 76.92519:33 109.8112:33 112.09044:33	9674	9159	11231	10001	10926	9760	10125.1306966146	793.91270525355
826	6.424	129.06413	-1	-1	Unknown	[M+H]+		0.833	True	null	null	null	null	null	null	null	999	False	False	False	False		False	False	null	null	null	null	null	null	null	null	16.49	liver_pos_2_p1-a1_1_4258	129.06413:4986 130.06748:0 131.07084:0		18907	21431	18470	16735	23870	15903	19219.5572916667	2978.34904763799
827	6.424	129.06413	0.5178	114.3954	Unknown	[M+H]+		0.833	True	null	null	null	null	null	null	null	999	False	False	False	False		False	False	null	null	null	null	null	null	null	null	16.49	liver_pos_2_p1-a1_1_4258	129.06592:522 130.06927:0 131.07263:0	25.92974:73 26.88607:73 53.79542:73 81.25038:73 92.02629:73	136	106	6.02889404296875	60	130	6.02889404296875	72.0242703755697	61.8190357176534
828	6.424	129.06413	0.5819	128.5438	Unknown	[M+H]+		0.833	True	null	null	null	null	null	null	null	999	False	False	False	False		False	False	null	null	null	null	null	null	null	null	16.49	liver_pos_2_p1-a1_1_4258	129.06584:541 130.06919:0 131.07255:0		5	86	88	193	64	140	95.9393769105275	64.5314529422246
829	6.424	129.06413	0.5938	131.1883	Unknown	[M+H]+		0.833	True	null	null	null	null	null	null	null	999	False	False	False	False		False	False	null	null	null	null	null	null	null	null	16.49	liver_pos_2_p1-a1_1_4258	129.06592:293 130.06927:0 131.07263:0		76	45	88	23	66	54	58.6606941223145	23.2385544139852
830	6.424	129.06413	0.6231	137.6448	Unknown	[M+H]+		0.833	True	null	null	null	null	null	null	null	999	False	False	False	False		False	False	null	null	null	null	null	null	null	null	16.49	liver_pos_2_p1-a1_1_4258	129.06413:1778 130.06748:0 131.07084:0		709	1030	855	263	752	1530	856.59841410319	416.746920099839
831	6.424	129.06413	0.6295	139.0681	Unknown	[M+H]+		0.833	True	null	null	null	null	null	null	null	999	False	False	False	False		False	False	null	null	null	null	null	null	null	null	16.49	liver_pos_2_p1-a1_1_4258	129.06587:1781 130.06922:0 131.07258:0		305	908	855	1256	1018	1078	903.542714436849	325.096341116281
832	0.746	129.06943	-1	-1	Unknown	[M+H]+		0.833	False	null	null	null	null	null	null	null	999	False	False	False	False		False	False	null	null	null	null	null	null	null	null	5.73	liver_pos_6_p1-a1_1_4262	129.06943:1946 130.07278:0 131.07614:0		6469	5732	5250	6118	6613	7675	6309.53442382813	833.49359329903
833	0.746	129.06943	0.5419	119.7054	Unknown	[M+H]+		0.833	False	null	null	null	null	null	null	null	999	False	False	False	False		False	False	null	null	null	null	null	null	null	null	5.73	liver_pos_6_p1-a1_1_4262	129.07123:597 130.07458:0 131.07794:0		308	344	25	370	428	217	281.978419303894	144.113567399995
834	3.616	129.10173	-1	-1	Unknown	[M+H]+		0.833	False	null	null	null	null	null	null	null	999	False	False	False	False		False	False	null	null	null	null	null	null	null	null	7.63	liver_pos_3_p1-a1_1_4259	129.10173:1200 130.10508:0 131.10844:0		4225	3649	4666	5010	6177	5750	4912.92464192708	942.430301054008
835	3.616	129.10173	1.0578	233.6757	Unknown	[M+H]+		0.833	False	null	null	null	null	null	null	null	999	False	False	False	False		False	False	null	null	null	null	null	null	null	null	7.63	liver_pos_3_p1-a1_1_4259	129.10173:190 130.10508:0 131.10844:0		32	32	95	105	71	83	69.7525533040365	31.521400788302
836	6.345	129.10176	-1	-1	Unknown	[M+H]+		0.667	False	null	null	null	null	null	null	null	999	False	False	False	False		False	False	null	null	null	null	null	null	null	null	21.57	liver_pos_2_p1-a1_1_4258	129.10176:3310 130.10511:0 131.10847:0		7488	15585	9716	11774	10568	12786	11319.400797526	2770.20053482885
837	6.345	129.10176	0.6352	140.3285	Unknown	[M+H]+		0.667	False	null	null	null	null	null	null	null	999	False	False	False	False		False	False	null	null	null	null	null	null	null	null	21.57	liver_pos_2_p1-a1_1_4258	129.10172:350 130.10507:0 131.10843:0		42	56	92	42	31	163	70.8545347849528	49.6970265819228
838	6.345	129.10176	0.6604	145.8896	Unknown	[M+H]+		0.667	False	null	null	null	null	null	null	null	999	False	False	False	False		False	False	null	null	null	null	null	null	null	null	21.57	liver_pos_2_p1-a1_1_4258	129.1017:951 130.10505:0 131.10841:0		277	768	255	446	89	131	327.637505849202	249.556521274612
839	6.345	129.10176	0.6832	150.9245	Unknown	[M+H]+		0.667	False	null	null	null	null	null	null	null	999	False	False	False	False		False	False	null	null	null	null	null	null	null	null	21.57	liver_pos_2_p1-a1_1_4258	129.1017:1223 130.10505:0 131.10841:0		438	419	52	665	380	354	384.619614919027	197.300520135547
840	6.371	130.04962	-1	-1	Unknown	[M+H]+	similar chromatogram in higher mz_527	1	True	null	null	null	null	null	null	null	999	False	False	False	False		False	False	null	null	null	null	null	null	null	null	14.37	liver_pos_4_p1-a1_1_4260	130.04962:17201 131.05297:0 132.05633:0		84383	82184	93534	102079	76007	89883	88011.7109375	9199.30534011264
841	6.371	130.04962	0.5816	128.4017	Unknown	[M+H]+	similar chromatogram in higher mz_527	1	True	null	null	null	null	null	null	null	999	False	False	False	False		False	False	null	null	null	null	null	null	null	null	14.37	liver_pos_4_p1-a1_1_4260	130.04967:1606 131.05302:0 132.05638:0	15.33286:41 23.51821:41 34.98455:41 48.55307:41 70.02164:41 81.9956:41 84.04333:224 84.04478:790 103.60139:41	1159	972	419	1822	970	1067	1068.33360799154	451.080531325178
842	6.371	130.04962	0.6073	134.071	Unknown	[M+H]+	similar chromatogram in higher mz_527	1	True	null	null	null	null	null	null	null	999	False	False	False	False		False	False	null	null	null	null	null	null	null	null	14.37	liver_pos_4_p1-a1_1_4260	130.04961:2199 131.05296:0 132.05632:0		1021	1287	306	348	769	1094	804.375239054362	405.335318660002
843	6.371	130.04962	0.6241	137.7887	Unknown	[M+H]+	similar chromatogram in higher mz_527	1	True	null	null	null	null	null	null	null	999	False	False	False	False		False	False	null	null	null	null	null	null	null	null	14.37	liver_pos_4_p1-a1_1_4260	130.05144:1944 131.05479:0 132.05815:0		904	834	677	1286	1523	941	1027.58002726237	314.945832661404
844	6.371	130.04962	0.6347	140.1188	Unknown	[M+H]+	similar chromatogram in higher mz_527	1	True	null	null	null	null	null	null	null	999	False	False	False	False		False	False	null	null	null	null	null	null	null	null	14.37	liver_pos_4_p1-a1_1_4260	130.04967:2294 131.05302:0 132.05638:0		1262	916	781	513	1200	285	826.159561157227	382.304340095982
845	6.371	130.04962	1.0124	223.4982	Unknown	[M+H]+	similar chromatogram in higher mz_527	1	True	null	null	null	null	null	null	null	999	False	False	False	False		False	False	null	null	null	null	null	null	null	null	14.37	liver_pos_4_p1-a1_1_4260	130.04967:2889 131.05302:0 132.05638:0	26.41466:46 28.36816:46 37.75764:46 57.38382:46 68.66235:46 84.17062:46 115.26516:46 127.88606:46	1703	1445	753	673	2076	1619	1378.21044921875	555.580874061317
846	6.371	130.04962	1.024	226.0704	Unknown	[M+H]+	similar chromatogram in higher mz_527	1	True	null	null	null	null	null	null	null	999	False	False	False	False		False	False	null	null	null	null	null	null	null	null	14.37	liver_pos_4_p1-a1_1_4260	130.05144:2140 131.05479:0 132.05815:0	21.77721:49 32.14529:49 40.82267:49 53.47199:49 68.29429:49 105.98434:49 129.36707:49	1069	278	1480	278	644	7808	1926.23951721191	2919.23807823732
847	4.824	130.04962	-1	-1	Unknown	[M+H]+		0.5	False	null	null	null	null	null	null	null	999	False	False	False	False		False	False	null	null	null	null	null	null	null	null	2.98	liver_pos_4_p1-a1_1_4260	130.04962:3035 131.05297:0 132.05633:0		15762	16148	8012	17925	16525	13832	14700.8680826823	3533.75455431521
848	4.824	130.04962	0.6347	140.119	Unknown	[M+H]+		0.5	False	null	null	null	null	null	null	null	999	False	False	False	False		False	False	null	null	null	null	null	null	null	null	2.98	liver_pos_4_p1-a1_1_4260	130.05148:375 131.05483:0 132.05819:0		112	152	189	157	38	108	126.06069056193	52.61674509229
849	4.824	130.04962	0.6924	152.8672	Unknown	[M+H]+		0.5	False	null	null	null	null	null	null	null	999	False	False	False	False		False	False	null	null	null	null	null	null	null	null	2.98	liver_pos_4_p1-a1_1_4260	130.04962:1665 131.05297:0 132.05633:0		592	952	924	1025	1015	739	874.462239583333	172.703290814581
850	7.96	130.04967	-1	-1	Unknown	[M+H]+		1	True	null	null	null	null	null	null	null	999	False	False	False	False		False	False	null	null	null	null	null	null	null	null	67.93	liver_pos_1_p1-a1_1_4257	130.04967:77948 131.05302:0 132.05638:0		280752	238543	263732	256908	255860	238949	255790.5078125	15928.0190570796
851	7.96	130.04967	0.7201	158.9766	Unknown	[M+H]+		1	True	null	null	null	null	null	null	null	999	False	False	False	False		False	False	null	null	null	null	null	null	null	null	67.93	liver_pos_1_p1-a1_1_4257	130.04967:32642 131.05302:0 132.05638:0	31.88116:67 57.46031:67 61.98877:67 64.92851:67 69.20578:67 125.54966:67	30386	26226	28493	27565	26761	26388	27636.728515625	1588.20133513945
852	0.728	130.0658	-1	-1	Unknown	[M+H]+		1	True	null	null	null	null	null	null	null	999	False	False	False	False		False	False	null	null	null	null	null	null	null	null	8.89	liver_pos_5_p1-a1_1_4261	130.0658:9444 131.06915:0 132.07251:0		41597	41960	42825	44388	38966	43647	42230.546875	1905.19383029648
853	0.728	130.0658	0.5488	121.1621	Unknown	[M+H]+		1	True	null	null	null	null	null	null	null	999	False	False	False	False		False	False	null	null	null	null	null	null	null	null	8.89	liver_pos_5_p1-a1_1_4261	130.06406:3541 131.06741:0 132.07077:0	51.02343:303 77.03589:343 77.03728:819 77.03866:35 77.04005:964 77.04143:261 102.0469:259 103.0531:169 103.0547:481 103.25974:32 103.79572:65 105.04797:194 106.57458:33 130.05687:152 130.06047:477 130.06226:294 130.06406:782 130.06586:323 130.06766:241 130.07126:286 130.07306:254	3597	3225	3490	3484	3032	3574	3400.44885253906	223.643929620388
854	4.135	130.0658	-1	-1	Unknown	[M+H]+		0.5	False	null	null	null	null	null	null	null	999	False	False	False	False		False	False	null	null	null	null	null	null	null	null	3.19	liver_pos_5_p1-a1_1_4261	130.0658:3292 131.06915:0 132.07251:0		15933	15077	18347	16474	18270	15449	16591.6873372396	1410.39914678796
855	4.135	130.0658	0.5537	122.2375	Unknown	[M+H]+		0.5	False	null	null	null	null	null	null	null	999	False	False	False	False		False	False	null	null	null	null	null	null	null	null	3.19	liver_pos_5_p1-a1_1_4261	130.06581:1509 131.06916:0 132.07252:0		1279	475	1367	889	1427	357	965.778966267904	466.703076038504
856	8.895	130.0856	-1	-1	Unknown	[M+H]+		0.5	True	null	null	null	null	null	null	null	999	False	False	False	False		False	False	null	null	null	null	null	null	null	null	3.63	liver_pos_4_p1-a1_1_4260	130.0856:6828 131.08895:0 132.09231:0		49545	28204	42989	42058	35096	33307	38533.2587890625	7737.68040315553
857	8.895	130.0856	0.5787	127.7634	Unknown	[M+H]+		0.5	True	null	null	null	null	null	null	null	999	False	False	False	False		False	False	null	null	null	null	null	null	null	null	3.63	liver_pos_4_p1-a1_1_4260	130.08745:877 131.0908:0 132.09416:0	84.07804:182 84.08237:58	640	371	499	584	518	362	495.588236490885	112.143381275363
858	8.895	130.0856	0.6138	135.4924	Unknown	[M+H]+		0.5	True	null	null	null	null	null	null	null	999	False	False	False	False		False	False	null	null	null	null	null	null	null	null	3.63	liver_pos_4_p1-a1_1_4260	130.08745:708 131.0908:0 132.09416:0		373	124	251	396	276	103	253.758162180583	121.827831489245
859	8.895	130.0856	0.6308	139.2472	Unknown	[M+H]+		0.5	True	null	null	null	null	null	null	null	999	False	False	False	False		False	False	null	null	null	null	null	null	null	null	3.63	liver_pos_4_p1-a1_1_4260	130.08559:1274 131.08894:0 132.0923:0		895	611	888	1031	1066	1152	940.602569580078	190.910679267038
860	8.895	130.0856	0.6684	147.5617	Unknown	[M+H]+		0.5	True	null	null	null	null	null	null	null	999	False	False	False	False		False	False	null	null	null	null	null	null	null	null	3.63	liver_pos_4_p1-a1_1_4260	130.08745:2622 131.0908:0 132.09416:0	56.04762:122	2029	946	728	1757	1847	1358	1444.07048543294	523.605694067989
861	8.651	130.08737	-1	-1	Unknown	[M+H]+		0.667	True	null	null	null	null	null	null	null	999	False	False	False	False		False	False	null	null	null	null	null	null	null	null	4.04	liver_pos_5_p1-a1_1_4261	130.08737:6359 131.09072:0 132.09408:0		62001	47025	51204	64031	62613	45933	55467.8372395833	8335.64076989104
862	8.651	130.08737	0.5777	127.5249	Unknown	[M+H]+		0.667	True	null	null	null	null	null	null	null	999	False	False	False	False		False	False	null	null	null	null	null	null	null	null	4.04	liver_pos_5_p1-a1_1_4261	130.0856:869 131.08895:0 132.09231:0	84.07511:194	671	631	619	771	280	596	594.59706624349	165.834322859134
863	8.651	130.08737	0.6675	147.3649	Unknown	[M+H]+		0.667	True	null	null	null	null	null	null	null	999	False	False	False	False		False	False	null	null	null	null	null	null	null	null	4.04	liver_pos_5_p1-a1_1_4261	130.0856:3635 131.08895:0 132.09231:0		3203	3423	3069	3106	3362	3438	3266.73486328125	162.395780314554
864	5.636	132.07733	-1	-1	Unknown	[M+H]+	similar chromatogram in higher mz_483; similar chromatogram in higher mz_1652; similar chromatogram in higher mz_2615; similar chromatogram in higher mz_4125; similar chromatogram in higher mz_496	1	True	null	null	null	null	null	null	null	999	False	False	False	False		False	False	null	null	null	null	null	null	null	null	36.74	liver_pos_1_p1-a1_1_4257	132.07733:28464 133.08068:0 134.08404:0		113214	107516	90005	110155	103350	97936	103695.920572917	8575.08035057166
865	5.636	132.07733	0.5719	126.085	Unknown	[M+H]+	similar chromatogram in higher mz_483; similar chromatogram in higher mz_1652; similar chromatogram in higher mz_2615; similar chromatogram in higher mz_4125; similar chromatogram in higher mz_496	1	True	null	null	null	null	null	null	null	999	False	False	False	False		False	False	null	null	null	null	null	null	null	null	36.74	liver_pos_1_p1-a1_1_4257	132.07733:5281 133.08068:0 134.08404:0	43.02314:233 43.02831:242 43.03038:230 44.03663:270 44.04815:121 44.0492:1437 44.05129:209 44.39951:79 44.88741:61 45.31957:74 87.06145:150 87.07911:182	4267	3885	3053	4013	3758	3953	3821.50630696615	412.607928993251
866	5.636	132.07733	0.793	174.823	Unknown	[M+H]+	similar chromatogram in higher mz_483; similar chromatogram in higher mz_1652; similar chromatogram in higher mz_2615; similar chromatogram in higher mz_4125; similar chromatogram in higher mz_496	1	True	null	null	null	null	null	null	null	999	False	False	False	False		False	False	null	null	null	null	null	null	null	null	36.74	liver_pos_1_p1-a1_1_4257	132.07733:3965 133.08068:0 134.08404:0		3560	3138	2403	3135	3168	2730	3022.52376302083	401.350268150159
867	4.13	132.07909	-1	-1	Unknown	[M+H]+		1	True	null	null	null	null	null	null	null	999	False	False	False	False		False	False	null	null	null	null	null	null	null	null	21.62	liver_pos_4_p1-a1_1_4260	132.07909:7531 133.08244:0 134.0858:0		40781	36773	39094	41324	37588	39158	39119.4947916667	1759.31129819989
868	4.13	132.07909	0.5201	114.6613	Unknown	[M+H]+		1	True	null	null	null	null	null	null	null	999	False	False	False	False		False	False	null	null	null	null	null	null	null	null	21.62	liver_pos_4_p1-a1_1_4260	132.08089:383 133.08424:0 134.0876:0		29	26	164	45	264	207	122.613625526428	102.99109270897
869	4.13	132.07909	0.5633	124.1789	Unknown	[M+H]+		1	True	null	null	null	null	null	null	null	999	False	False	False	False		False	False	null	null	null	null	null	null	null	null	21.62	liver_pos_4_p1-a1_1_4260	132.08096:2185 133.08431:0 134.08767:0	79.05477:248 90.04449:274 90.04599:318 91.05452:549 93.05647:682 105.07222:272 115.05191:272 115.0536:577 117.05678:1078 117.05848:474 117.0619:1061 118.7539:48 132.08458:421	2571	2442	1988	1933	2363	2190	2247.82110595703	255.167278566071
870	4.13	132.07909	0.5902	130.129	Unknown	[M+H]+		1	True	null	null	null	null	null	null	null	999	False	False	False	False		False	False	null	null	null	null	null	null	null	null	21.62	liver_pos_4_p1-a1_1_4260	132.08096:838 133.08431:0 134.08767:0		434	279	474	271	247	59	293.973507563273	148.628478186452
871	4.13	132.07909	0.6143	135.4296	Unknown	[M+H]+		1	True	null	null	null	null	null	null	null	999	False	False	False	False		False	False	null	null	null	null	null	null	null	null	21.62	liver_pos_4_p1-a1_1_4260	132.07909:768 133.08244:0 134.0858:0		408	307	213	435	321	529	368.830485026042	111.337194321336
872	5.781	132.0827	-1	-1	Unknown	[M+H]+		0.833	False	null	null	null	null	null	null	null	999	False	False	False	False		False	False	null	null	null	null	null	null	null	null	4.31	liver_pos_4_p1-a1_1_4260	132.0827:3493 133.08605:0 134.08941:0		4133	6846	9224	12063	6015	9612	7982.00691731771	2857.5713566017
873	5.781	132.0827	0.565	124.5678	Unknown	[M+H]+		0.833	False	null	null	null	null	null	null	null	999	False	False	False	False		False	False	null	null	null	null	null	null	null	null	4.31	liver_pos_4_p1-a1_1_4260	132.0827:458 133.08605:0 134.08941:0		75	203	134	141	3	423	163.189465522766	144.014403294149
874	5.781	132.0827	0.5755	126.8781	Unknown	[M+H]+		0.833	False	null	null	null	null	null	null	null	999	False	False	False	False		False	False	null	null	null	null	null	null	null	null	4.31	liver_pos_4_p1-a1_1_4260	132.07362:2024 133.07697:0 134.08033:0		179	297	502	507	85	1154	453.826460520426	382.561991891092
875	2.504	132.10081	-1	-1	Unknown	[M+H]+		1	False	null	null	null	null	null	null	null	999	False	False	False	False		False	False	null	null	null	null	null	null	null	null	4.2	liver_pos_6_p1-a1_1_4262	132.10081:3274 133.10416:0 134.10752:0		23782	18562	18250	22644	31236	24163	23106.4254557292	4735.09020082666
876	2.504	132.10081	0.5658	124.7331	Unknown	[M+H]+		1	False	null	null	null	null	null	null	null	999	False	False	False	False		False	False	null	null	null	null	null	null	null	null	4.2	liver_pos_6_p1-a1_1_4262	132.10265:328 133.106:0 134.10936:0		97	73	172	151	159	168	136.75146484375	41.3604473093921
877	2.504	132.10081	0.5933	130.8002	Unknown	[M+H]+		1	False	null	null	null	null	null	null	null	999	False	False	False	False		False	False	null	null	null	null	null	null	null	null	4.2	liver_pos_6_p1-a1_1_4262	132.10265:384 133.106:0 134.10936:0		171	146	220	101	271	125	172.407156626383	63.0790907761404
878	2.504	132.10081	1.0732	236.603	Unknown	[M+H]+		1	False	null	null	null	null	null	null	null	999	False	False	False	False		False	False	null	null	null	null	null	null	null	null	4.2	liver_pos_6_p1-a1_1_4262	132.10085:485 133.1042:0 134.10756:0		239	268	81	346	249	287	244.91024017334	88.8453379787122
879	2.504	132.10081	1.0897	240.2421	Unknown	[M+H]+		1	False	null	null	null	null	null	null	null	999	False	False	False	False		False	False	null	null	null	null	null	null	null	null	4.2	liver_pos_6_p1-a1_1_4262	132.10081:833 133.10416:0 134.10752:0		302	398	554	580	671	858	560.488515218099	197.30598235029
880	2.504	132.10081	1.1221	247.3871	Unknown	[M+H]+		1	False	null	null	null	null	null	null	null	999	False	False	False	False		False	False	null	null	null	null	null	null	null	null	4.2	liver_pos_6_p1-a1_1_4262	132.10088:285 133.10423:0 134.10759:0		126	38	99	42	54	100	76.5208098093669	36.5607611343441
881	0.732	132.10083	-1	-1	Unknown	[M+H]+		0.667	False	null	null	null	null	null	null	null	999	False	False	False	False		False	False	null	null	null	null	null	null	null	null	3.29	liver_pos_5_p1-a1_1_4261	132.10083:2821 133.10418:0 134.10754:0		12572	15365	9835	13624	15423	8062	12480.0452473958	2993.72259279915
882	0.732	132.10083	1.0393	229.117	Unknown	[M+H]+		0.667	False	null	null	null	null	null	null	null	999	False	False	False	False		False	False	null	null	null	null	null	null	null	null	3.29	liver_pos_5_p1-a1_1_4261	132.10089:512 133.10424:0 134.1076:0		376	339	273	216	218	115	256.136543273926	94.2972218474585
883	0.732	132.10083	1.0609	233.8977	Unknown	[M+H]+		0.667	False	null	null	null	null	null	null	null	999	False	False	False	False		False	False	null	null	null	null	null	null	null	null	3.29	liver_pos_5_p1-a1_1_4261	132.10083:451 133.10418:0 134.10754:0		109	98	73	67	220	194	126.787077585856	64.7134447108657
884	3.076	132.10088	-1	-1	Unknown	[M+H]+		0.5	True	null	null	null	null	null	null	null	999	False	False	False	False		False	False	null	null	null	null	null	null	null	null	3.56	liver_pos_3_p1-a1_1_4259	132.10088:2366 133.10423:0 134.10759:0		6325	5902	7754	8721	5328	6787	6802.84448242188	1248.96614263853
885	3.076	132.10088	0.5506	121.3942	Unknown	[M+H]+		0.5	True	null	null	null	null	null	null	null	999	False	False	False	False		False	False	null	null	null	null	null	null	null	null	3.56	liver_pos_3_p1-a1_1_4259	132.10088:392 133.10423:0 134.10759:0	23.66836:87 51.45694:87 52.32036:87 63.90571:87 73.90121:87 76.75927:87 95.56369:87 108.29101:96 120.58789:87 127.84323:87	236	59	184	101	123	62	127.572025934855	70.2383239442009
886	3.076	132.10088	0.5646	124.4709	Unknown	[M+H]+		0.5	True	null	null	null	null	null	null	null	999	False	False	False	False		False	False	null	null	null	null	null	null	null	null	3.56	liver_pos_3_p1-a1_1_4259	132.10085:639 133.1042:0 134.10756:0		386	235	41	245	278	62	208.084131240845	132.587746518818
887	4.218	132.10089	-1	-1	Unknown	[M+H]+		1	False	null	null	null	null	null	null	null	999	False	False	False	False		False	False	null	null	null	null	null	null	null	null	19.06	liver_pos_1_p1-a1_1_4257	132.10089:14611 133.10424:0 134.1076:0		73837	52190	61111	58837	81651	74114	66956.7779947917	11248.33895491
888	4.218	132.10089	0.7796	171.8736	Unknown	[M+H]+		1	False	null	null	null	null	null	null	null	999	False	False	False	False		False	False	null	null	null	null	null	null	null	null	19.06	liver_pos_1_p1-a1_1_4257	132.10089:1043 133.10424:0 134.1076:0		786	1008	136	285	214	309	456.251373291016	353.55162583368
889	4.218	132.10089	0.8277	182.4753	Unknown	[M+H]+		1	False	null	null	null	null	null	null	null	999	False	False	False	False		False	False	null	null	null	null	null	null	null	null	19.06	liver_pos_1_p1-a1_1_4257	132.10268:1244 133.10603:0 134.10939:0		641	704	599	806	401	499	608.458140055339	144.532824923315
890	4.218	132.10089	0.8954	197.3913	Unknown	[M+H]+		1	False	null	null	null	null	null	null	null	999	False	False	False	False		False	False	null	null	null	null	null	null	null	null	19.06	liver_pos_1_p1-a1_1_4257	132.10081:1008 133.10416:0 134.10752:0		629	690	534	1006	241	508	601.401161193848	251.091461956519
891	4.218	132.10089	0.9357	206.2956	Unknown	[M+H]+		1	False	null	null	null	null	null	null	null	999	False	False	False	False		False	False	null	null	null	null	null	null	null	null	19.06	liver_pos_1_p1-a1_1_4257	132.10089:674 133.10424:0 134.1076:0		219	185	613	296	87	65	244.357091267904	199.971148652232
892	4.218	132.10089	0.9592	211.474	Unknown	[M+H]+		1	False	null	null	null	null	null	null	null	999	False	False	False	False		False	False	null	null	null	null	null	null	null	null	19.06	liver_pos_1_p1-a1_1_4257	132.10268:1316 133.10603:0 134.10939:0		1682	1007	774	316	1312	691	963.655344645182	483.702516991428
893	4.218	132.10089	0.9907	218.4215	Unknown	[M+H]+		1	False	null	null	null	null	null	null	null	999	False	False	False	False		False	False	null	null	null	null	null	null	null	null	19.06	liver_pos_1_p1-a1_1_4257	132.10089:921 133.10424:0 134.1076:0		710	548	343	395	191	819	501.121256510417	236.103508026233
894	4.343	132.10271	-1	-1	Unknown	[M+H]+		0.5	False	null	null	null	null	null	null	null	999	False	False	False	False		False	False	null	null	null	null	null	null	null	null	13.14	liver_pos_1_p1-a1_1_4257	132.10271:13492 133.10606:0 134.10942:0		76163	65039	52745	93719	75459	63205	71055.1360677083	14086.8818719828
895	4.343	132.10271	0.8429	185.8296	Unknown	[M+H]+		0.5	False	null	null	null	null	null	null	null	999	False	False	False	False		False	False	null	null	null	null	null	null	null	null	13.14	liver_pos_1_p1-a1_1_4257	132.10271:2955 133.10606:0 134.10942:0		2996	1464	1785	2131	2677	2707	2293.15779622396	597.46460811345
896	4.343	132.10271	0.9623	212.1585	Unknown	[M+H]+		0.5	False	null	null	null	null	null	null	null	999	False	False	False	False		False	False	null	null	null	null	null	null	null	null	13.14	liver_pos_1_p1-a1_1_4257	132.10271:1050 133.10606:0 134.10942:0		1281	275	741	440	738	696	695.211420694987	343.221107207024
897	4.343	132.10271	1.0012	220.7312	Unknown	[M+H]+		0.5	False	null	null	null	null	null	null	null	999	False	False	False	False		False	False	null	null	null	null	null	null	null	null	13.14	liver_pos_1_p1-a1_1_4257	132.10271:1080 133.10606:0 134.10942:0		558	144	389	178	370	635	378.862808227539	196.648840281116
898	6.289	133.06149	-1	-1	Unknown	[M+H]+		0.833	True	null	null	null	null	null	null	null	999	False	False	False	False		False	False	null	null	null	null	null	null	null	null	6.17	liver_pos_5_p1-a1_1_4261	133.06149:8334 134.06484:0 135.0682:0		45986	16762	30996	39658	39260	34208	34478.529296875	10081.3447127901
899	6.289	133.06149	0.8112	178.7164	Unknown	[M+H]+		0.833	True	null	null	null	null	null	null	null	999	False	False	False	False		False	False	null	null	null	null	null	null	null	null	6.17	liver_pos_5_p1-a1_1_4261	133.05969:447 134.06304:0 135.0664:0		69	55	123	107	5.47406234741211	102	75.9708569844564	44.9812385166043
900	6.289	133.06149	0.9825	216.4649	Unknown	[M+H]+		0.833	True	null	null	null	null	null	null	null	999	False	False	False	False		False	False	null	null	null	null	null	null	null	null	6.17	liver_pos_5_p1-a1_1_4261	133.05969:1078 134.06304:0 135.0664:0		198	71	396	240	84	354	223.859656016032	134.580706073318
901	6.289	133.06149	1.0014	220.6302	Unknown	[M+H]+		0.833	True	null	null	null	null	null	null	null	999	False	False	False	False		False	False	null	null	null	null	null	null	null	null	6.17	liver_pos_5_p1-a1_1_4261	133.05974:4659 134.06309:0 135.06645:0	20.93472:55 40.27534:55 40.61838:55 47.45815:55 70.20124:55 79.06458:55 89.08475:55	4165	3529	3131	3631	3715	1829	3333.32458496094	808.322189420234
902	0.729	133.07611	-1	-1	Unknown	[M+H]+	similar chromatogram in higher mz_514; similar chromatogram in higher mz_1509; similar chromatogram in higher mz_4992; similar chromatogram in higher mz_3215; similar chromatogram in higher mz_1783	1	True	null	null	null	null	null	null	null	999	False	False	False	False		False	False	null	null	null	null	null	null	null	null	95.54	liver_pos_1_p1-a1_1_4257	133.07611:102561 134.07946:0 135.08282:0		283302	280626	279326	271115	278560	258337	275211.059895833	9213.42792301643
903	0.729	133.07611	0.5724	126.1212	Unknown	[M+H]+	similar chromatogram in higher mz_514; similar chromatogram in higher mz_1509; similar chromatogram in higher mz_4992; similar chromatogram in higher mz_3215; similar chromatogram in higher mz_1783	1	True	null	null	null	null	null	null	null	999	False	False	False	False		False	False	null	null	null	null	null	null	null	null	95.54	liver_pos_1_p1-a1_1_4257	133.07611:22716 134.07946:0 135.08282:0	42.03371:257 51.0223:271 51.02343:233 51.43772:37 53.01283:192 53.04155:262 63.0212:354 63.02245:635 64.0306:498 65.03912:195 66.04655:214 67.03976:359 67.04234:630 67.04622:183 77.03589:820 77.03728:4140 77.03866:5862 77.04005:3603 78.03301:588 78.0344:190 78.04555:332 79.04355:257 79.05337:7079 79.05477:9742 79.05617:1879 79.05757:81 79.05898:354 79.42822:62 79.98864:56 80.04789:189 80.0493:445…	23982	23490	23519	23531	23210	21417	23191.55078125	903.91724381127
904	0.836	133.08516	-1	-1	Unknown	[M+H]+		1	True	null	null	null	null	null	null	null	999	False	False	False	False		False	False	null	null	null	null	null	null	null	null	23.55	liver_pos_4_p1-a1_1_4260	133.08516:32515 134.08851:0 135.09187:0		210964	213486	200588	209925	208186	224963	211351.895833333	7973.39913661447
905	0.836	133.08516	0.5732	126.2789	Unknown	[M+H]+		1	True	null	null	null	null	null	null	null	999	False	False	False	False		False	False	null	null	null	null	null	null	null	null	23.55	liver_pos_4_p1-a1_1_4260	133.08514:2117 134.08849:0 135.09185:0	79.05332:111 133.07603:199 133.07787:133	7459	2963	846	7922	11527	2027	5457.38070678711	4151.28992896703
906	0.836	133.08516	0.6458	142.2764	Unknown	[M+H]+		1	True	null	null	null	null	null	null	null	999	False	False	False	False		False	False	null	null	null	null	null	null	null	null	23.55	liver_pos_4_p1-a1_1_4260	133.08704:2812 134.09039:0 135.09375:0		2207	993	1640	2391	3103	1686	2003.18207804362	728.749486091306
907	0.836	133.08516	0.7043	155.1788	Unknown	[M+H]+		1	True	null	null	null	null	null	null	null	999	False	False	False	False		False	False	null	null	null	null	null	null	null	null	23.55	liver_pos_4_p1-a1_1_4260	133.08704:11226 134.09039:0 135.09375:0		10227	9813	9361	10474	10173	9951	9999.83626302083	387.684589781399
908	0.836	133.08516	0.7564	166.6388	Unknown	[M+H]+		1	True	null	null	null	null	null	null	null	999	False	False	False	False		False	False	null	null	null	null	null	null	null	null	23.55	liver_pos_4_p1-a1_1_4260	133.08704:4412 134.09039:0 135.09375:0		4222	4624	4297	4778	4478	4845	4540.79451497396	253.135263547138
909	0.836	133.08516	0.7984	175.9068	Unknown	[M+H]+		1	True	null	null	null	null	null	null	null	999	False	False	False	False		False	False	null	null	null	null	null	null	null	null	23.55	liver_pos_4_p1-a1_1_4260	133.08514:1532 134.08849:0 135.09185:0		346	970	781	1201	927	1359	930.799468994141	352.688180304261
910	8.254	133.0979	-1	-1	Unknown	[M+H]+		1	True	null	null	null	null	null	null	null	999	False	False	False	False		False	False	null	null	null	null	null	null	null	null	13.16	liver_pos_3_p1-a1_1_4259	133.0979:18014 134.10125:0 135.10461:0		63321	72617	81394	75217	65162	73927	71939.8548177083	6704.72179826221
911	8.254	133.0979	0.68	149.8148	Unknown	[M+H]+		1	True	null	null	null	null	null	null	null	999	False	False	False	False		False	False	null	null	null	null	null	null	null	null	13.16	liver_pos_3_p1-a1_1_4259	133.0979:1798 134.10125:0 135.10461:0	15.30446:30 17.78406:30 23.98322:30 28.75926:30 47.70835:30 51.33934:30 77.92992:33 79.00987:30 102.24451:30 131.11658:30	740	1031	1256	1688	883	1729	1221.02348836263	414.330893188489
912	8.254	133.0979	0.9347	205.9317	Unknown	[M+H]+		1	True	null	null	null	null	null	null	null	999	False	False	False	False		False	False	null	null	null	null	null	null	null	null	13.16	liver_pos_3_p1-a1_1_4259	133.0979:995 134.10125:0 135.10461:0	15.75944:41 17.25857:41 26.29401:41 26.52176:41 27.49132:41 29.37829:41 39.02011:45 48.16699:41 73.10073:41 85.48955:41 86.37114:41 96.02677:41 124.73097:41	277	198	804	234	395	83	331.844683329264	253.004109137366
913	8.254	133.0979	0.9616	211.8674	Unknown	[M+H]+		1	True	null	null	null	null	null	null	null	999	False	False	False	False		False	False	null	null	null	null	null	null	null	null	13.16	liver_pos_3_p1-a1_1_4259	133.0979:1154 134.10125:0 135.10461:0		281	558	883	678	568	211	530.058741251628	250.055559469965
914	8.254	133.0979	0.9866	217.3691	Unknown	[M+H]+		1	True	null	null	null	null	null	null	null	999	False	False	False	False		False	False	null	null	null	null	null	null	null	null	13.16	liver_pos_3_p1-a1_1_4259	133.09613:1048 134.09948:0 135.10284:0	15.87988:41 18.53678:41 25.55844:41 37.86723:41 46.88837:41 53.36481:41 56.945:41 67.32416:41 70.46048:41 70.68837:41 80.81878:41 82.20281:41 87.17185:41 88.342:41 127.72202:41	954	611	647	481	412	786	648.621704101563	199.01966394509
915	8.254	133.0979	1.0038	221.1541	Unknown	[M+H]+		1	True	null	null	null	null	null	null	null	999	False	False	False	False		False	False	null	null	null	null	null	null	null	null	13.16	liver_pos_3_p1-a1_1_4259	133.0979:1481 134.10125:0 135.10461:0		428	301	219	598	644	341	421.919949849447	169.181127940063
916	8.254	133.0979	1.0355	228.138	Unknown	[M+H]+		1	True	null	null	null	null	null	null	null	999	False	False	False	False		False	False	null	null	null	null	null	null	null	null	13.16	liver_pos_3_p1-a1_1_4259	133.09787:853 134.10122:0 135.10458:0		353	226	283	412	322	530	354.235702514648	106.552712587519
917	8.254	133.0979	1.0487	231.0372	Unknown	[M+H]+		1	True	null	null	null	null	null	null	null	999	False	False	False	False		False	False	null	null	null	null	null	null	null	null	13.16	liver_pos_3_p1-a1_1_4259	133.0979:1075 134.10125:0 135.10461:0		146	347	789	310	403	713	451.329770406087	248.712922782956
918	8.254	133.0979	1.1377	250.6554	Unknown	[M+H]+		1	True	null	null	null	null	null	null	null	999	False	False	False	False		False	False	null	null	null	null	null	null	null	null	13.16	liver_pos_3_p1-a1_1_4259	133.09605:700 134.0994:0 135.10276:0		88	381	184	250	332	71	217.587959289551	126.649798504561
919	8.389	133.09795	-1	-1	Unknown	[M+H]+		0.833	False	null	null	null	null	null	null	null	999	False	False	False	False		False	False	null	null	null	null	null	null	null	null	8.32	liver_pos_2_p1-a1_1_4258	133.09795:11007 134.1013:0 135.10466:0		58033	55750	60922	56871	47457	51577	55101.8587239583	4834.95519753839
920	8.389	133.09795	0.6738	148.4422	Unknown	[M+H]+		0.833	False	null	null	null	null	null	null	null	999	False	False	False	False		False	False	null	null	null	null	null	null	null	null	8.32	liver_pos_2_p1-a1_1_4258	133.09605:1134 134.0994:0 135.10276:0		439	832	172	699	733	768	607.197235107422	252.305986602271
921	8.389	133.09795	0.947	208.6351	Unknown	[M+H]+		0.833	False	null	null	null	null	null	null	null	999	False	False	False	False		False	False	null	null	null	null	null	null	null	null	8.32	liver_pos_2_p1-a1_1_4258	133.0979:506 134.10125:0 135.10461:0		138	233	260	145	126	226	187.894346872965	57.9856121744995
922	8.389	133.09795	0.978	215.4739	Unknown	[M+H]+		0.833	False	null	null	null	null	null	null	null	999	False	False	False	False		False	False	null	null	null	null	null	null	null	null	8.32	liver_pos_2_p1-a1_1_4258	133.0979:639 134.10125:0 135.10461:0		161	237	489	193	500	415	332.517720540365	153.383935300532
923	8.389	133.09795	0.9875	217.5587	Unknown	[M+H]+		0.833	False	null	null	null	null	null	null	null	999	False	False	False	False		False	False	null	null	null	null	null	null	null	null	8.32	liver_pos_2_p1-a1_1_4258	133.09795:956 134.1013:0 135.10466:0		437	639	300	350	473	461	443.370651245117	117.215503776914
924	8.389	133.09795	1.0057	221.5702	Unknown	[M+H]+		0.833	False	null	null	null	null	null	null	null	999	False	False	False	False		False	False	null	null	null	null	null	null	null	null	8.32	liver_pos_2_p1-a1_1_4258	133.09795:856 134.1013:0 135.10466:0		588	466	390	594	582	448	511.450119018555	87.7223171942457
925	8.389	133.09795	1.0172	224.1018	Unknown	[M+H]+		0.833	False	null	null	null	null	null	null	null	999	False	False	False	False		False	False	null	null	null	null	null	null	null	null	8.32	liver_pos_2_p1-a1_1_4258	133.0979:904 134.10125:0 135.10461:0		611	243	601	283	219	592	424.798413594564	194.685146246269
926	8.389	133.09795	1.0334	227.6858	Unknown	[M+H]+		0.833	False	null	null	null	null	null	null	null	999	False	False	False	False		False	False	null	null	null	null	null	null	null	null	8.32	liver_pos_2_p1-a1_1_4258	133.09795:929 134.1013:0 135.10466:0		416	538	505	111	523	514	434.383358001709	164.09405902349
927	8.389	133.09795	1.0538	232.1658	Unknown	[M+H]+		0.833	False	null	null	null	null	null	null	null	999	False	False	False	False		False	False	null	null	null	null	null	null	null	null	8.32	liver_pos_2_p1-a1_1_4258	133.09795:1073 134.1013:0 135.10466:0		393	766	525	423	683	270	509.997848510742	186.818562423425
928	8.389	133.09795	1.0708	235.9226	Unknown	[M+H]+		0.833	False	null	null	null	null	null	null	null	999	False	False	False	False		False	False	null	null	null	null	null	null	null	null	8.32	liver_pos_2_p1-a1_1_4258	133.09795:763 134.1013:0 135.10466:0		289	265	135	150	443	184	244.24223836263	115.466802761299
929	8.389	133.09795	1.0964	241.5446	Unknown	[M+H]+		0.833	False	null	null	null	null	null	null	null	999	False	False	False	False		False	False	null	null	null	null	null	null	null	null	8.32	liver_pos_2_p1-a1_1_4258	133.09795:660 134.1013:0 135.10466:0		518	480	215	124	221	115	278.684814453125	176.530136223089
930	8.389	133.09795	1.133	249.612	Unknown	[M+H]+		0.833	False	null	null	null	null	null	null	null	999	False	False	False	False		False	False	null	null	null	null	null	null	null	null	8.32	liver_pos_2_p1-a1_1_4258	133.09605:342 134.0994:0 135.10276:0		137	224	162	289	233	98	190.530506134033	70.4769500383422
931	0.561	133.09972	-1	-1	Unknown	[M+H]+		1	True	null	null	null	null	null	null	null	999	False	False	False	False		False	False	null	null	null	null	null	null	null	null	19.9	liver_pos_5_p1-a1_1_4261	133.09972:5425 134.10307:0 135.10643:0		29331	24804	18302	19989	22978	28522	23987.4944661458	4452.24801684697
932	0.561	133.09972	0.5642	124.2938	Unknown	[M+H]+		1	True	null	null	null	null	null	null	null	999	False	False	False	False		False	False	null	null	null	null	null	null	null	null	19.9	liver_pos_5_p1-a1_1_4261	133.10159:977 134.10494:0 135.1083:0	105.06737:279 105.06899:331 115.0536:355	852	629	593	598	713	196	597.00754292806	219.337195214692
933	0.695	133.10158	-1	-1	Unknown	[M+H]+		0.5	False	null	null	null	null	null	null	null	999	False	False	False	False		False	False	null	null	null	null	null	null	null	null	5.54	liver_pos_3_p1-a1_1_4259	133.10158:3561 134.10493:0 135.10829:0		11490	8274	11622	9406	10468	7536	9799.48453776042	1687.25220520099
934	0.695	133.10158	0.5618	123.7777	Unknown	[M+H]+		0.5	False	null	null	null	null	null	null	null	999	False	False	False	False		False	False	null	null	null	null	null	null	null	null	5.54	liver_pos_3_p1-a1_1_4259	133.09969:884 134.10304:0 135.1064:0		397	433	350	221	387	615	400.589047749837	128.005110952975
935	8.24	133.59697	-1	-1	Unknown	[M+H]+	similar chromatogram in higher mz_4250; similar chromatogram in higher mz_4247; similar chromatogram in higher mz_2880; similar chromatogram in higher mz_4253; similar chromatogram in higher mz_5485; similar chromatogram in higher mz_5486; similar chromatogram in higher mz_455; similar chromatogram in higher mz_2433; similar chromatogram in higher mz_3257; similar chromatogram in higher mz_3261; …	0.667	False	null	null	null	null	null	null	null	999	False	False	False	False		False	False	null	null	null	null	null	null	null	null	37.06	liver_pos_1_p1-a1_1_4257	133.59697:867 134.60032:0 135.60368:0		2755	2353	1782	449	1177	955	1578.43310546875	877.647373250877
936	8.24	133.59697	0.5839	128.5944	Unknown	[M+H]+	similar chromatogram in higher mz_4250; similar chromatogram in higher mz_4247; similar chromatogram in higher mz_2880; similar chromatogram in higher mz_4253; similar chromatogram in higher mz_5485; similar chromatogram in higher mz_5486; similar chromatogram in higher mz_455; similar chromatogram in higher mz_2433; similar chromatogram in higher mz_3257; similar chromatogram in higher mz_3261; …	0.667	False	null	null	null	null	null	null	null	999	False	False	False	False		False	False	null	null	null	null	null	null	null	null	37.06	liver_pos_1_p1-a1_1_4257	133.59697:689 134.60032:0 135.60368:0		339	269	117	51	30	107	152.46755917867	124.193581982648
937	7.932	134.04388	-1	-1	Unknown	[M+H]+	similar chromatogram in higher mz_5539	0.833	True	null	null	null	null	null	null	null	999	False	False	False	False		False	False	null	null	null	null	null	null	null	null	12.02	liver_pos_5_p1-a1_1_4261	134.04388:5132 135.04723:0 136.05059:74		9409	7962	12423	13361	14160	10813	11354.6012369792	2392.85695659458
938	7.932	134.04388	0.8314	183.053	Unknown	[M+H]+	similar chromatogram in higher mz_5539	0.833	True	null	null	null	null	null	null	null	999	False	False	False	False		False	False	null	null	null	null	null	null	null	null	12.02	liver_pos_5_p1-a1_1_4261	134.04575:1411 135.0491:0 136.05246:0	38.25837:32	922	726	1247	747	1525	1111	1046.29964192708	310.369352705555
939	7.932	134.04388	0.8943	196.9118	Unknown	[M+H]+	similar chromatogram in higher mz_5539	0.833	True	null	null	null	null	null	null	null	999	False	False	False	False		False	False	null	null	null	null	null	null	null	null	12.02	liver_pos_5_p1-a1_1_4261	134.04575:248 135.0491:0 136.05246:0		47	32	75	46	23	2.31511535644531	37.030400911967	25.2576626259565
940	6.444	134.04579	-1	-1	Unknown	[M+H]+		1	True	null	null	null	null	null	null	null	999	False	False	False	False		False	False	null	null	null	null	null	null	null	null	167.25	liver_pos_2_p1-a1_1_4258	134.04579:62925 135.04914:0 136.0525:0		273099	272047	259618	251190	258522	253426	261316.955729167	9267.87732610758
941	6.444	134.04579	0.9968	219.4684	Unknown	[M+H]+		1	True	null	null	null	null	null	null	null	999	False	False	False	False		False	False	null	null	null	null	null	null	null	null	167.25	liver_pos_2_p1-a1_1_4258	134.04398:24860 135.04733:0 136.05069:0	15.03174:108 21.93944:108 48.06635:108 57.12605:108 92.68106:108 112.0103:108	25288	24672	23438	21951	22814	22030	23365.4222005208	1378.23122452997
942	0.439	134.06033	-1	-1	Unknown	[M+H]+	similar chromatogram in higher mz_293; similar chromatogram in higher mz_851; similar chromatogram in higher mz_2170	1	True	null	null	null	null	null	null	null	999	False	False	False	False		False	False	null	null	null	null	null	null	null	null	61	liver_pos_5_p1-a1_1_4261	134.06033:21220 135.06368:0 136.06704:0		64658	63803	63341	60268	65942	62004	63336.083984375	1997.29611737913
943	0.439	134.06033	0.578	127.2689	Unknown	[M+H]+	similar chromatogram in higher mz_293; similar chromatogram in higher mz_851; similar chromatogram in higher mz_2170	1	True	null	null	null	null	null	null	null	999	False	False	False	False		False	False	null	null	null	null	null	null	null	null	61	liver_pos_5_p1-a1_1_4261	134.06039:4380 135.06374:0 136.0671:0	77.03589:280 77.03728:1035 77.03866:3076 77.04005:485 79.05196:173 79.05337:1758 79.05477:1112 79.05617:119 89.03712:187 89.03861:376 89.04009:184 90.03401:143 105.02857:339 105.03019:106 105.03342:805 105.03504:388 105.03666:140 105.04635:115 106.0607:104 106.06232:206 106.06395:469 106.06557:1083 106.0672:917 116.04878:279 116.05048:110 116.05218:143 117.29408:36 133.03427:40 134.05856:284 134.…	5223	4909	5027	4841	5421	4637	5009.58235677083	280.138039035093
944	0.713	135.1143	-1	-1	Unknown	[M+H]+		0.833	False	null	null	null	null	null	null	null	999	False	False	False	False		False	False	null	null	null	null	null	null	null	null	6.44	liver_pos_3_p1-a1_1_4259	135.1143:3822 136.11765:0 137.12101:0		12324	7097	12989	7651	5998	8395	9075.64965820313	2889.41434311496
945	0.713	135.1143	0.5755	126.6287	Unknown	[M+H]+		0.833	False	null	null	null	null	null	null	null	999	False	False	False	False		False	False	null	null	null	null	null	null	null	null	6.44	liver_pos_3_p1-a1_1_4259	135.1143:452 136.11765:0 137.12101:0		141	247	191	92	159	95	154.114318847656	58.9963665152628
946	0.713	135.1143	0.9117	200.5961	Unknown	[M+H]+		0.833	False	null	null	null	null	null	null	null	999	False	False	False	False		False	False	null	null	null	null	null	null	null	null	6.44	liver_pos_3_p1-a1_1_4259	135.1143:668 136.11765:0 137.12101:0		220	298	217	170	96	105	184.293004353841	76.8478826899136
947	0.559	135.11792	-1	-1	Unknown	[M+H]+	similar chromatogram in higher mz_2059; similar chromatogram in higher mz_2038; similar chromatogram in higher mz_2849; similar chromatogram in higher mz_2672; similar chromatogram in higher mz_3933; similar chromatogram in higher mz_808	1	True	null	null	null	null	null	null	null	999	False	False	False	False		False	False	null	null	null	null	null	null	null	null	66.15	liver_pos_4_p1-a1_1_4260	135.11792:23739 136.12127:0 137.12463:0		71512	79126	58391	82633	63010	70276	70824.8502604167	9217.33469226908
948	0.559	135.11792	0.5423	119.3216	Unknown	[M+H]+	similar chromatogram in higher mz_2059; similar chromatogram in higher mz_2038; similar chromatogram in higher mz_2849; similar chromatogram in higher mz_2672; similar chromatogram in higher mz_3933; similar chromatogram in higher mz_808	1	True	null	null	null	null	null	null	null	999	False	False	False	False		False	False	null	null	null	null	null	null	null	null	66.15	liver_pos_4_p1-a1_1_4260	135.11613:554 136.11948:0 137.12284:0	18.35255:53 45.60989:53 50.65458:53 51.43432:53 55.05433:1859 60.6488:53 86.80117:53 91.05451:836 92.76003:53 120.5602:53	276	158	306	98	43	220	183.522837320964	102.657263468336
949	0.559	135.11792	0.5735	126.1929	Unknown	[M+H]+	similar chromatogram in higher mz_2059; similar chromatogram in higher mz_2038; similar chromatogram in higher mz_2849; similar chromatogram in higher mz_2672; similar chromatogram in higher mz_3933; similar chromatogram in higher mz_808	1	True	null	null	null	null	null	null	null	999	False	False	False	False		False	False	null	null	null	null	null	null	null	null	66.15	liver_pos_4_p1-a1_1_4260	135.11613:2164 136.11948:0 137.12284:0	19.65524:37 23.4968:37 24.64267:37 32.57955:37 41.03862:719 44.65735:37 50.01677:566 51.02343:587 67.05397:599 77.03728:1674 77.03866:669 77.04005:727 79.05477:798 79.05617:640 80.04789:479 91.0515:1326 91.05301:1661 91.05451:1624 91.05602:1988 91.08462:165 92.0611:818 93.06712:640 93.07017:574 95.08789:306 102.0453:434 103.0547:545 105.06899:3107 105.0706:2095 105.07222:1265 105.07384:562 106.07…	2094	2391	1993	2916	2050	2066	2251.74473063151	354.422446564095
950	0.559	135.11792	0.6914	152.1237	Unknown	[M+H]+	similar chromatogram in higher mz_2059; similar chromatogram in higher mz_2038; similar chromatogram in higher mz_2849; similar chromatogram in higher mz_2672; similar chromatogram in higher mz_3933; similar chromatogram in higher mz_808	1	True	null	null	null	null	null	null	null	999	False	False	False	False		False	False	null	null	null	null	null	null	null	null	66.15	liver_pos_4_p1-a1_1_4260	135.11613:2934 136.11948:0 137.12284:0	32.2133:64 37.96143:64 65.17784:64 82.96961:64 91.12075:64 112.24244:64 129.37608:64	2062	654	1193	1296	1581	983	1295.00048828125	487.506231301782
951	0.559	135.11792	0.912	200.6719	Unknown	[M+H]+	similar chromatogram in higher mz_2059; similar chromatogram in higher mz_2038; similar chromatogram in higher mz_2849; similar chromatogram in higher mz_2672; similar chromatogram in higher mz_3933; similar chromatogram in higher mz_808	1	True	null	null	null	null	null	null	null	999	False	False	False	False		False	False	null	null	null	null	null	null	null	null	66.15	liver_pos_4_p1-a1_1_4260	135.11606:926 136.11941:0 137.12277:0		223	105	74	311	81	593	231.218733469645	200.293125228087
952	0.559	135.11792	0.9985	219.6955	Unknown	[M+H]+	similar chromatogram in higher mz_2059; similar chromatogram in higher mz_2038; similar chromatogram in higher mz_2849; similar chromatogram in higher mz_2672; similar chromatogram in higher mz_3933; similar chromatogram in higher mz_808	1	True	null	null	null	null	null	null	null	999	False	False	False	False		False	False	null	null	null	null	null	null	null	null	66.15	liver_pos_4_p1-a1_1_4260	135.11792:819 136.12127:0 137.12463:0		21	180	12	413	414	126	194.586807727814	181.206051247803
953	5.967	135.97726	-1	-1	Unknown	[M+H]+	similar chromatogram in higher mz_1322; similar chromatogram in higher mz_2818; similar chromatogram in higher mz_2572; similar chromatogram in higher mz_2233; similar chromatogram in higher mz_3054; similar chromatogram in higher mz_4478; similar chromatogram in higher mz_2454; similar chromatogram in higher mz_2539; similar chromatogram in higher mz_2919; similar chromatogram in higher mz_3014;…	1	False	null	null	null	null	null	null	null	999	False	False	False	False		False	False	null	null	null	null	null	null	null	null	22.26	liver_pos_3_p1-a1_1_4259	135.97726:1095 136.98061:0 137.98397:0		4328	3237	3512	2798	2947	2481	3217.33422851563	649.755410765245
954	5.967	135.97726	0.7175	157.7768	Unknown	[M+H]+	similar chromatogram in higher mz_1322; similar chromatogram in higher mz_2818; similar chromatogram in higher mz_2572; similar chromatogram in higher mz_2233; similar chromatogram in higher mz_3054; similar chromatogram in higher mz_4478; similar chromatogram in higher mz_2454; similar chromatogram in higher mz_2539; similar chromatogram in higher mz_2919; similar chromatogram in higher mz_3014;…	1	False	null	null	null	null	null	null	null	999	False	False	False	False		False	False	null	null	null	null	null	null	null	null	22.26	liver_pos_3_p1-a1_1_4259	135.9754:282 136.97875:0 137.98211:0		104	33	41	14	117	57	60.7615361213684	40.7944858690493
955	5.967	135.97726	0.7382	162.3301	Unknown	[M+H]+	similar chromatogram in higher mz_1322; similar chromatogram in higher mz_2818; similar chromatogram in higher mz_2572; similar chromatogram in higher mz_2233; similar chromatogram in higher mz_3054; similar chromatogram in higher mz_4478; similar chromatogram in higher mz_2454; similar chromatogram in higher mz_2539; similar chromatogram in higher mz_2919; similar chromatogram in higher mz_3014;…	1	False	null	null	null	null	null	null	null	999	False	False	False	False		False	False	null	null	null	null	null	null	null	null	22.26	liver_pos_3_p1-a1_1_4259	135.97916:184 136.98251:0 137.98587:0		55	60	22	90	42	11	46.7250003814697	28.1890536927579
956	3.442	136.01402	-1	-1	Unknown	[M+H]+	similar chromatogram in higher mz_538; similar chromatogram in higher mz_2545	1	True	null	null	null	null	null	null	null	999	False	False	False	False		False	False	null	null	null	null	null	null	null	null	20.65	liver_pos_6_p1-a1_1_4262	136.01402:15678 137.01737:0 138.02073:0		90696	90743	90550	94562	86979	91777	90884.57421875	2438.82529187032
957	3.442	136.01402	0.5983	131.5763	Unknown	[M+H]+	similar chromatogram in higher mz_538; similar chromatogram in higher mz_2545	1	True	null	null	null	null	null	null	null	999	False	False	False	False		False	False	null	null	null	null	null	null	null	null	20.65	liver_pos_6_p1-a1_1_4262	136.0141:5771 137.01745:0 138.02081:0	53.01283:276 53.01398:146 54.01079:158 81.00604:117 81.00746:1735 81.00888:410 81.0103:445 81.01172:139 81.38407:41 108.01876:230 136.01042:183	6781	7233	6913	7322	7297	7394	7156.67976888021	248.833253977839
958	3.442	136.01402	0.6695	147.2258	Unknown	[M+H]+	similar chromatogram in higher mz_538; similar chromatogram in higher mz_2545	1	True	null	null	null	null	null	null	null	999	False	False	False	False		False	False	null	null	null	null	null	null	null	null	20.65	liver_pos_6_p1-a1_1_4262	136.0141:844 137.01745:0 138.02081:0	81.00888:184	790	749	756	672	641	335	657.263259887695	167.242715794629
959	4.243	136.03801	-1	-1	Unknown	[M+H]+		0.667	False	null	null	null	null	null	null	null	999	False	False	False	False		False	False	null	null	null	null	null	null	null	null	3.12	liver_pos_1_p1-a1_1_4257	136.03801:2768 137.04136:0 138.04472:0		13744	13442	13462	12312	13768	13307	13339.1625976563	534.624791823537
960	4.243	136.03801	0.6501	142.9498	Unknown	[M+H]+		0.667	False	null	null	null	null	null	null	null	999	False	False	False	False		False	False	null	null	null	null	null	null	null	null	3.12	liver_pos_1_p1-a1_1_4257	136.03801:1512 137.04136:0 138.04472:0		1200	848	1129	650	1018	1040	980.636433919271	201.092244478767
961	1.465	136.03986	-1	-1	Unknown	[M+H]+		1	True	null	null	null	null	null	null	null	999	False	False	False	False		False	False	null	null	null	null	null	null	null	null	67.01	liver_pos_2_p1-a1_1_4258	136.03986:57879 137.04321:0 138.04657:0		397460	558463	463277	344656	521010	362891	441292.822916667	87147.8572764608
962	1.465	136.03986	0.5796	127.4648	Unknown	[M+H]+		1	True	null	null	null	null	null	null	null	999	False	False	False	False		False	False	null	null	null	null	null	null	null	null	67.01	liver_pos_2_p1-a1_1_4258	136.03801:39825 137.04136:0 138.04472:0	40.01852:254 40.0265:48 42.03371:188 42.03473:200 53.03465:216 65.01114:105 65.10655:42 67.01781:340 80.0493:1068 84.04333:178 84.04622:203 92.02629:216 92.04748:151 92.0505:160 92.17008:36 93.01083:225 108.04335:300	41459	44018	41015	39764	39598	39764	40936.2044270833	1692.01186169494
963	1.465	136.03986	0.6636	145.9305	Unknown	[M+H]+		1	True	null	null	null	null	null	null	null	999	False	False	False	False		False	False	null	null	null	null	null	null	null	null	67.01	liver_pos_2_p1-a1_1_4258	136.03801:6862 137.04136:0 138.04472:0	84.04333:196 92.0505:166	6589	7090	7311	6915	7318	7419	7106.81722005208	312.816806627544
964	1.347	136.03986	-1	-1	Unknown	[M+H]+		1	True	null	null	null	null	null	null	null	999	False	False	False	False		False	False	null	null	null	null	null	null	null	null	58.28	liver_pos_1_p1-a1_1_4257	136.03986:54453 137.04321:0 138.04657:0		399130	253965	306129	363081	226631	358977	317985.635416667	67650.7731906996
965	1.347	136.03986	0.5795	127.4252	Unknown	[M+H]+		1	True	null	null	null	null	null	null	null	999	False	False	False	False		False	False	null	null	null	null	null	null	null	null	58.28	liver_pos_1_p1-a1_1_4257	136.03986:32438 137.04321:0 138.04657:0	37.00742:379 39.02111:230 42.03371:533 53.00135:703 53.00365:285 53.0381:264 53.03925:1126 67.01523:316 80.04789:216 80.0493:253 92.02327:132 92.04899:349 92.0505:617 92.09136:42 95.01101:197 95.01254:322 108.04499:624 119.03594:316	34004	35747	32879	35596	30997	34514	33956.1656901042	1795.96024190418
966	1.347	136.03986	0.6645	146.1265	Unknown	[M+H]+		1	True	null	null	null	null	null	null	null	999	False	False	False	False		False	False	null	null	null	null	null	null	null	null	58.28	liver_pos_1_p1-a1_1_4257	136.03986:5154 137.04321:0 138.04657:0	42.03473:182	5412	5499	6507	6256	5799	7101	6095.47403971354	650.593683130193
967	2.727	136.06186	-1	-1	Unknown	[M+H]+		1	True	null	null	null	null	null	null	null	999	False	False	False	False		False	False	null	null	null	null	null	null	null	null	17.04	liver_pos_5_p1-a1_1_4261	136.06186:14020 137.06521:0 138.06857:0		82888	95203	91573	95346	105127	93335	93912.109375	7166.96597165716
968	2.727	136.06186	0.5678	124.8508	Unknown	[M+H]+		1	True	null	null	null	null	null	null	null	999	False	False	False	False		False	False	null	null	null	null	null	null	null	null	17.04	liver_pos_5_p1-a1_1_4261	136.06194:6123 137.06529:0 138.06865:0	82.04273:346 92.02478:420 109.05226:423 110.03608:475 119.0325:508 119.03766:239 136.06194:291	5576	7792	4046	3877	4775	4308	5062.41805013021	1469.91567940842
969	2.727	136.06186	0.7428	163.3322	Unknown	[M+H]+		1	True	null	null	null	null	null	null	null	999	False	False	False	False		False	False	null	null	null	null	null	null	null	null	17.04	liver_pos_5_p1-a1_1_4261	136.06194:4096 137.06529:0 138.06865:0	26.83703:38 36.07503:38 38.14238:38 60.97965:38 62.30707:38 75.45494:38 81.79721:38	3647	3190	3520	3471	3801	4106	3622.6592203776	311.793165936467
970	2.727	136.06186	0.7727	169.9262	Unknown	[M+H]+		1	True	null	null	null	null	null	null	null	999	False	False	False	False		False	False	null	null	null	null	null	null	null	null	17.04	liver_pos_5_p1-a1_1_4261	136.06186:3076 137.06521:0 138.06857:0	18.55851:36 19.03441:36 24.00098:36 28.92527:36 31.34554:40 32.4716:36 38.28276:40 39.24505:36 52.82809:36 63.70916:36 87.59789:36 105.84635:36 112.65213:36	2593	2852	2974	2716	2864	2779	2796.32275390625	132.012846425005
971	6.79	136.06187	-1	-1	Unknown	[M+H]+	similar chromatogram in higher mz_839	1	False	null	null	null	null	null	null	null	999	False	False	False	False		False	False	null	null	null	null	null	null	null	null	20.99	liver_pos_4_p1-a1_1_4260	136.06187:21094 137.06522:0 138.06858:0		174733	158120	149008	184546	185336	157487	168204.919270833	15415.6265381088
972	6.79	136.06187	0.8109	178.3117	Unknown	[M+H]+	similar chromatogram in higher mz_839	1	False	null	null	null	null	null	null	null	999	False	False	False	False		False	False	null	null	null	null	null	null	null	null	20.99	liver_pos_4_p1-a1_1_4260	136.06194:11409 137.06529:0 138.06865:0		12283	11440	11854	12495	12390	12262	12120.572265625	398.212532684759
973	6.79	136.06187	0.8612	189.3865	Unknown	[M+H]+	similar chromatogram in higher mz_839	1	False	null	null	null	null	null	null	null	999	False	False	False	False		False	False	null	null	null	null	null	null	null	null	20.99	liver_pos_4_p1-a1_1_4260	136.06194:2355 137.06529:0 138.06865:0		1981	1558	1668	1530	1832	1077	1607.62333170573	310.945409917158
974	2.53	136.06194	-1	-1	Unknown	[M+H]+	similar chromatogram in higher mz_1003; similar chromatogram in higher mz_1048; similar chromatogram in higher mz_4941	1	True	null	null	null	null	null	null	null	999	False	False	False	False		False	False	null	null	null	null	null	null	null	null	84.89	liver_pos_1_p1-a1_1_4257	136.06194:74973 137.06529:0 138.06865:0		557429	541241	526700	537318	516288	524230	533867.65625	14660.8719884101
975	2.53	136.06194	0.5703	125.4052	Unknown	[M+H]+	similar chromatogram in higher mz_1003; similar chromatogram in higher mz_1048; similar chromatogram in higher mz_4941	1	True	null	null	null	null	null	null	null	999	False	False	False	False		False	False	null	null	null	null	null	null	null	null	84.89	liver_pos_1_p1-a1_1_4257	136.06194:35473 137.06529:0 138.06865:0	40.01952:211 45.04499:200 55.02859:453 55.02976:237 65.01241:101 65.01369:1875 67.02814:1684 67.02943:618 67.03072:150 67.58582:65 77.01236:482 80.05071:175 81.8871:67 82.03845:229 82.04131:211 92.02175:440 92.02327:2470 92.02478:3453 92.02629:708 92.02781:260 92.03537:33 92.9196:31 94.03885:360 94.04038:1825 94.81126:49 95.519:40 109.04567:223 109.04897:538 109.05062:523 109.05226:163 109.05391:…	38707	37255	35461	36234	36074	35090	36470.0709635417	1323.42833539712
976	1.646	136.06194	-1	-1	Unknown	[M+H]+		0.5	True	null	null	null	null	null	null	null	999	False	False	False	False		False	False	null	null	null	null	null	null	null	null	11.43	liver_pos_1_p1-a1_1_4257	136.06194:16859 137.06529:0 138.06865:0		144090	174391	169595	198016	178184	170198	172412.40625	17365.5288079428
977	1.646	136.06194	0.5701	125.3656	Unknown	[M+H]+		0.5	True	null	null	null	null	null	null	null	999	False	False	False	False		False	False	null	null	null	null	null	null	null	null	11.43	liver_pos_1_p1-a1_1_4257	136.06187:1737 137.06522:0 138.06858:0	84.04475:126 92.02323:120 92.02475:97 92.05047:152 93.04579:31 108.07938:153 108.68525:47 119.03245:144 119.03417:123 119.03589:150 119.03761:342 121.08717:189 136.06004:294	1522	1003	1351	1415	1731	1491	1418.84608968099	241.288576476502
978	1.646	136.06194	0.7507	165.0797	Unknown	[M+H]+		0.5	True	null	null	null	null	null	null	null	999	False	False	False	False		False	False	null	null	null	null	null	null	null	null	11.43	liver_pos_1_p1-a1_1_4257	136.06194:3030 137.06529:0 138.06865:0		2929	4796	3631	2823	2678	4216	3512.27303059896	856.801918780351
979	1.646	136.06194	0.7796	171.4359	Unknown	[M+H]+		0.5	True	null	null	null	null	null	null	null	999	False	False	False	False		False	False	null	null	null	null	null	null	null	null	11.43	liver_pos_1_p1-a1_1_4257	136.06194:1313 137.06529:0 138.06865:0		1344	2164	2122	1457	1571	1762	1736.78025309245	343.954723917574
980	1.646	136.06194	0.8188	180.0462	Unknown	[M+H]+		0.5	True	null	null	null	null	null	null	null	999	False	False	False	False		False	False	null	null	null	null	null	null	null	null	11.43	liver_pos_1_p1-a1_1_4257	136.06194:8843 137.06529:0 138.06865:0		8219	10531	10010	7342	8125	9886	9018.80859375	1286.21870558921
981	1.115	136.06194	-1	-1	Unknown	[M+H]+		0.667	True	null	null	null	null	null	null	null	999	False	False	False	False		False	False	null	null	null	null	null	null	null	null	14.98	liver_pos_2_p1-a1_1_4258	136.06194:14429 137.06529:0 138.06865:0		122312	145175	125805	132658	126826	126127	129817.315104167	8233.2849830802
982	1.115	136.06194	0.5744	126.3156	Unknown	[M+H]+		0.667	True	null	null	null	null	null	null	null	999	False	False	False	False		False	False	null	null	null	null	null	null	null	null	14.98	liver_pos_2_p1-a1_1_4258	136.06194:1624 137.06529:0 138.06865:0	65.01114:136 67.02814:202 78.03301:156 92.02478:549 93.05799:180 107.06033:167 108.00237:231 109.00944:130 109.05226:44 119.02389:149 119.03249:223 119.03422:375 119.03594:146 136.06009:123	1696	1413	1588	1747	1805	1493	1623.39540608724	152.342420943354
983	1.115	136.06194	0.7814	171.8228	Unknown	[M+H]+		0.667	True	null	null	null	null	null	null	null	999	False	False	False	False		False	False	null	null	null	null	null	null	null	null	14.98	liver_pos_2_p1-a1_1_4258	136.06194:2152 137.06529:0 138.06865:0		2137	2403	3328	2111	2468	3232	2613.20174153646	536.221536634996
984	1.115	136.06194	0.8191	180.1232	Unknown	[M+H]+		0.667	True	null	null	null	null	null	null	null	999	False	False	False	False		False	False	null	null	null	null	null	null	null	null	14.98	liver_pos_2_p1-a1_1_4258	136.06194:10807 137.06529:0 138.06865:0		10034	9882	11768	10058	10086	11918	10624.3181966146	947.83112001012
985	7.492	136.06194	-1	-1	Unknown	[M+H]+		0.5	True	null	null	null	null	null	null	null	999	False	False	False	False		False	False	null	null	null	null	null	null	null	null	6.3	liver_pos_1_p1-a1_1_4257	136.06194:6013 137.06529:0 138.06865:0		26558	31206	18815	26265	21348	17838	23671.5660807292	5193.02199399643
986	7.492	136.06194	0.5724	125.8802	Unknown	[M+H]+		0.5	True	null	null	null	null	null	null	null	999	False	False	False	False		False	False	null	null	null	null	null	null	null	null	6.3	liver_pos_1_p1-a1_1_4257	136.06194:417 137.06529:0 138.06865:0	18.50692:36 20.31872:36 22.38492:36 23.66222:36 26.89262:36 45.39286:36 67.28793:36 113.12139:36 132.32578:36	305	393	255	321	268	268	301.604393005371	51.2269497163214
987	7.492	136.06194	0.7286	160.2215	Unknown	[M+H]+		0.5	True	null	null	null	null	null	null	null	999	False	False	False	False		False	False	null	null	null	null	null	null	null	null	6.3	liver_pos_1_p1-a1_1_4257	136.06194:1114 137.06529:0 138.06865:0		524	213	345	527	611	372	432.189399719238	147.41485045523
988	7.492	136.06194	0.7415	163.0602	Unknown	[M+H]+		0.5	True	null	null	null	null	null	null	null	999	False	False	False	False		False	False	null	null	null	null	null	null	null	null	6.3	liver_pos_1_p1-a1_1_4257	136.06377:1665 137.06712:0 138.07048:0		937	1177	731	608	540	333	720.885701497396	300.264111279
989	7.492	136.06194	0.8163	179.5066	Unknown	[M+H]+		0.5	True	null	null	null	null	null	null	null	999	False	False	False	False		False	False	null	null	null	null	null	null	null	null	6.3	liver_pos_1_p1-a1_1_4257	136.06194:763 137.06529:0 138.06865:0		437	234	182	187	423	69	255.353050231934	146.050727889909
990	4.836	136.07475	-1	-1	Unknown	[M+H]+		1	True	null	null	null	null	null	null	null	999	False	False	False	False		False	False	null	null	null	null	null	null	null	null	23.34	liver_pos_4_p1-a1_1_4260	136.07475:18455 137.0781:0 138.08146:0		107416	106410	105453	111339	103360	110277	107375.90234375	2996.0225781098
991	4.836	136.07475	0.6044	132.9129	Unknown	[M+H]+		1	True	null	null	null	null	null	null	null	999	False	False	False	False		False	False	null	null	null	null	null	null	null	null	23.34	liver_pos_4_p1-a1_1_4260	136.07481:4077 137.07816:0 138.08152:0	65.03785:413 65.03912:836 74.0138:533 79.05477:383 91.05151:1093 91.05301:826 91.05452:2146 91.05602:1557 107.04728:192 107.04891:1500 107.05055:862 117.06019:560	3703	4229	3905	4315	4163	4322	4106.17598470052	249.586588826649
992	4.836	136.07475	0.6775	148.9819	Unknown	[M+H]+		1	True	null	null	null	null	null	null	null	999	False	False	False	False		False	False	null	null	null	null	null	null	null	null	23.34	liver_pos_4_p1-a1_1_4260	136.07481:4229 137.07816:0 138.08152:0	91.05452:102 93.03365:109	3882	3421	3592	3802	3517	3916	3688.21492513021	206.249635631451
993	2.05	136.1116	-1	-1	Unknown	[M+H]+		1	True	null	null	null	null	null	null	null	999	False	False	False	False		False	False	null	null	null	null	null	null	null	null	51.38	liver_pos_2_p1-a1_1_4258	136.1116:4939 137.11495:0 138.11831:0		31577	36163	30987	36892	33690	35958	34210.9332682292	2516.20496796319
994	2.05	136.1116	0.5818	127.9336	Unknown	[M+H]+		1	True	null	null	null	null	null	null	null	999	False	False	False	False		False	False	null	null	null	null	null	null	null	null	51.38	liver_pos_2_p1-a1_1_4258	136.1116:1711 137.11495:0 138.11831:0	44.04815:30 53.03695:222 67.02814:127 77.03728:154 77.04143:125 78.04694:131 79.05056:44 80.0493:183 93.07777:75 94.06485:137 104.06262:139 106.06232:159 106.06557:34 108.0827:153 115.0536:121 119.03594:142 119.03766:189 120.0758:46 120.07753:62 120.08099:119 120.08272:202 120.52384:34 121.08895:153 136.01595:141	2153	1404	2435	1963	2174	2475	2100.79425048828	391.015854300065
995	5.516	136.939	-1	-1	Unknown	[M+H]+		1	True	null	null	null	null	null	null	null	999	False	False	False	False		False	False	null	null	null	null	null	null	null	null	131.4	liver_pos_3_p1-a1_1_4259	136.939:87209 137.94235:0 138.94571:0		442936	433999	464664	447733	446110	451555	447832.895833333	10153.714543704
996	5.516	136.939	0.6809	149.6446	Unknown	[M+H]+		1	True	null	null	null	null	null	null	null	999	False	False	False	False		False	False	null	null	null	null	null	null	null	null	131.4	liver_pos_3_p1-a1_1_4259	136.93903:11407 137.94238:0 138.94574:0	21.969:31 53.12198:35 85.44292:31 87.10119:31 98.80849:31 102.7683:31 131.60106:31	9713	9683	9155	9986	8731	9607	9479.1318359375	455.046691907069
997	5.516	136.939	0.816	179.3315	Unknown	[M+H]+		1	True	null	null	null	null	null	null	null	999	False	False	False	False		False	False	null	null	null	null	null	null	null	null	131.4	liver_pos_3_p1-a1_1_4259	136.93903:27978 137.94238:0 138.94574:0		30503	29911	33685	31618	31935	31377	31504.5901692708	1304.82478822754
998	2.729	137.04602	-1	-1	Unknown	[M+H]+		1	True	null	null	null	null	null	null	null	999	False	False	False	False		False	False	null	null	null	null	null	null	null	null	1252.51	liver_pos_6_p1-a1_1_4262	137.04602:960770 138.04937:0 139.05273:0		7506994	7251299	7227452	7185266	7361165	7631276	7360575.16666667	176132.992218002
999	2.729	137.04602	0.5813	127.7406	Unknown	[M+H]+		1	True	null	null	null	null	null	null	null	999	False	False	False	False		False	False	null	null	null	null	null	null	null	null	1252.51	liver_pos_6_p1-a1_1_4262	137.0461:508142 138.04945:0 139.05281:0	26.31262:35 37.57276:35 40.01852:469 41.55755:35 43.30187:35 44.01257:752 53.01398:357 55.00636:496 55.02391:601 55.02742:1380 55.02859:24547 55.02976:9678 55.03093:880 55.03795:50 55.07188:205 55.28042:124 55.51402:132 55.5869:225 56.01102:566 56.0122:376 65.01241:1267 65.01369:2881 65.25935:283 65.41361:209 65.97479:35 67.02427:357 67.02556:756 67.02814:5539 67.02943:6995 67.03072:4070 67.03201…	670973	650592	657554	657229	657627	681851	662637.760416667	11523.3934633
1000	5.625	137.04602	-1	-1	Unknown	[M+H]+		1	False	null	null	null	null	null	null	null	999	False	False	False	False		False	False	null	null	null	null	null	null	null	null	15.28	liver_pos_5_p1-a1_1_4261	137.04602:10519 138.04937:0 139.05273:0		42264	42975	43395	40867	45708	43754	43160.45703125	1612.40828466953
1001	5.625	137.04602	0.9397	206.5175	Unknown	[M+H]+		1	False	null	null	null	null	null	null	null	999	False	False	False	False		False	False	null	null	null	null	null	null	null	null	15.28	liver_pos_5_p1-a1_1_4261	137.0461:5030 138.04945:0 139.05281:0		4035	4170	4021	3986	4382	3935	4088.35725911458	163.812262348967
1002	3.498	137.0461	-1	-1	Unknown	[M+H]+		1	True	null	null	null	null	null	null	null	999	False	False	False	False		False	False	null	null	null	null	null	null	null	null	100.48	liver_pos_2_p1-a1_1_4258	137.0461:83766 138.04945:0 139.05281:0		564368	575930	549981	630018	582638	588597	581922.083333333	27285.769250932
1003	3.498	137.0461	0.5809	127.6615	Unknown	[M+H]+		1	True	null	null	null	null	null	null	null	999	False	False	False	False		False	False	null	null	null	null	null	null	null	null	100.48	liver_pos_2_p1-a1_1_4258	137.0461:39697 138.04945:0 139.05281:0	40.01752:219 40.63245:34 43.02831:160 53.01169:176 55.02391:216 55.02742:168 55.02859:2615 55.02976:1786 55.03327:176 65.01242:130 65.01369:165 67.02556:153 67.02814:161 67.02943:1242 67.68959:64 77.01375:146 82.03131:121 82.03845:1362 82.03988:1731 82.04131:518 83.02277:325 83.02421:508 92.01419:76 92.02176:178 92.02327:1167 92.02478:81 92.836:67 93.51041:41 94.0312:114 94.03426:114 94.03732:208…	40166	39330	38937	38155	40336	38370	39215.7903645833	904.438791674112
1004	2.109	137.0461	-1	-1	Unknown	[M+H]+		1	True	null	null	null	null	null	null	null	999	False	False	False	False		False	False	null	null	null	null	null	null	null	null	26.99	liver_pos_2_p1-a1_1_4258	137.0461:29663 138.04945:0 139.05281:0		203548	177813	222302	188601	147210	193853	188887.770833333	25360.7256040869
1005	2.109	137.0461	0.5813	127.7406	Unknown	[M+H]+		1	True	null	null	null	null	null	null	null	999	False	False	False	False		False	False	null	null	null	null	null	null	null	null	26.99	liver_pos_2_p1-a1_1_4258	137.0461:15692 138.04945:0 139.05281:0	55.02859:1148 55.02976:715 65.01241:134 67.02814:207 67.02943:919 79.05196:152 82.03702:32 82.03845:594 82.03988:324 82.0413:432 91.05451:180 92.02175:141 92.02478:700 93.00779:165 93.00931:163 93.05343:175 94.03732:266 94.04038:305 94.04191:241 94.04802:150 110.03112:109 110.03277:563 110.03443:1266 110.03608:872 110.03774:114 110.05097:30 114.31214:67 118.07084:129 119.02389:169 119.03077:162 1…	16857	16265	15663	14699	15877	15849	15868.2456054688	713.242721231333
1006	2.109	137.0461	0.7302	160.4732	Unknown	[M+H]+		1	True	null	null	null	null	null	null	null	999	False	False	False	False		False	False	null	null	null	null	null	null	null	null	26.99	liver_pos_2_p1-a1_1_4258	137.0461:5726 138.04945:0 139.05281:0		7800	6926	7755	6972	7485	7649	7431.22875976563	389.116526866725
1007	1.971	137.0461	-1	-1	Unknown	[M+H]+		1	True	null	null	null	null	null	null	null	999	False	False	False	False		False	False	null	null	null	null	null	null	null	null	33.96	liver_pos_2_p1-a1_1_4258	137.0461:28441 138.04945:0 139.05281:0		190493	181809	204097	224081	182201	238773	203575.598958333	23500.9638040113
1008	1.971	137.0461	0.5813	127.7406	Unknown	[M+H]+		1	True	null	null	null	null	null	null	null	999	False	False	False	False		False	False	null	null	null	null	null	null	null	null	33.96	liver_pos_2_p1-a1_1_4258	137.0461:15238 138.04945:0 139.05281:0	55.02742:43 55.02859:322 55.02976:155 82.02988:148 82.03845:374 82.03988:467 82.0413:559 83.01846:130 83.12484:55 91.05602:146 92.02024:201 92.02327:564 92.02478:175 93.00931:149 94.0312:123 94.03885:140 94.04038:322 94.72989:54 110.02616:169 110.02947:233 110.03277:360 110.03608:1341 110.03774:221 110.03939:454 111.01435:194 119.02905:148 119.03249:179 119.03421:737 119.03594:980 119.03766:102 1…	15384	15854	15135	14594	15773	15733	15412.1975911458	484.989739213008
1009	1.971	137.0461	0.7307	160.5899	Unknown	[M+H]+		1	True	null	null	null	null	null	null	null	999	False	False	False	False		False	False	null	null	null	null	null	null	null	null	33.96	liver_pos_2_p1-a1_1_4258	137.0461:6055 138.04945:0 139.05281:0		8100	7711	8475	8027	8429	8331	8178.83919270833	290.482301429892
1010	5.115	137.07187	-1	-1	Unknown	[M+H]+		1	True	null	null	null	null	null	null	null	999	False	False	False	False		False	False	null	null	null	null	null	null	null	null	45.12	liver_pos_6_p1-a1_1_4262	137.07187:37433 138.07522:0 139.07858:0		260169	280536	264463	263107	276470	277557	270383.518229167	8762.50347670901
1011	5.115	137.07187	0.5732	125.9593	Unknown	[M+H]+		1	True	null	null	null	null	null	null	null	999	False	False	False	False		False	False	null	null	null	null	null	null	null	null	45.12	liver_pos_6_p1-a1_1_4262	137.0701:22238 138.07345:0 139.07681:0	42.0286:188 42.03371:63 42.03473:188 42.07258:73 44.01257:296 52.02873:117 53.03695:237 53.0381:555 53.03925:193 54.03282:55 64.01799:201 65.03785:644 65.03912:282 66.03117:188 66.03501:179 66.04655:202 67.01006:32 67.03976:152 67.04105:212 67.05268:182 67.05397:321 77.03728:122 78.03022:126 78.03162:688 78.03301:1236 78.0344:2301 78.0358:378 79.03794:177 79.03934:171 79.04075:771 79.04215:553 79…	22383	20701	21393	21932	22503	23480	22065.2037760417	961.753908572457
1012	2.729	137.39525	-1	-1	Unknown	[M+H]+		1	False	null	null	null	null	null	null	null	999	False	False	False	False		False	False	null	null	null	null	null	null	null	null	173.56	liver_pos_3_p1-a1_1_4259	137.39525:5079 138.3986:0 139.40196:0		33141	33293	34632	33333	33895	34118	33735.3606770833	580.70631623229
1013	2.729	137.39525	0.5813	127.713	Unknown	[M+H]+		1	False	null	null	null	null	null	null	null	999	False	False	False	False		False	False	null	null	null	null	null	null	null	null	173.56	liver_pos_3_p1-a1_1_4259	137.3952:3544 138.39855:0 139.40191:0		3766	3767	3944	3787	3843	3858	3827.72395833333	69.2288541557941
1014	1.447	138.02078	-1	-1	Unknown	[M+H]+		0.667	True	null	null	null	null	null	null	null	999	False	False	False	False		False	False	null	null	null	null	null	null	null	null	15.45	liver_pos_5_p1-a1_1_4261	138.02078:9931 139.02413:0 140.02749:0		62252	30613	88881	47727	118510	105686	75611.53125	34356.0968894246
1015	1.447	138.02078	0.5929	130.2298	Unknown	[M+H]+		0.667	True	null	null	null	null	null	null	null	999	False	False	False	False		False	False	null	null	null	null	null	null	null	null	15.45	liver_pos_5_p1-a1_1_4261	138.02083:3288 139.02418:0 140.02754:0	43.01796:247 56.04997:406	2283	2557	2601	1876	2487	2108	2318.72686767578	285.072764160564
1016	1.447	138.02078	0.7606	167.0496	Unknown	[M+H]+		0.667	True	null	null	null	null	null	null	null	999	False	False	False	False		False	False	null	null	null	null	null	null	null	null	15.45	liver_pos_5_p1-a1_1_4261	138.02083:930 139.02418:0 140.02754:0		334	604	707	517	622	680	577.345413208008	136.452473727263
1017	1.447	138.02078	0.7991	175.5133	Unknown	[M+H]+		0.667	True	null	null	null	null	null	null	null	999	False	False	False	False		False	False	null	null	null	null	null	null	null	null	15.45	liver_pos_5_p1-a1_1_4261	138.02261:683 139.02596:0 140.02932:0		324	300	121	219	450	469	313.837973276774	133.461230478575
1018	1.447	138.02078	0.8625	189.425	Unknown	[M+H]+		0.667	True	null	null	null	null	null	null	null	999	False	False	False	False		False	False	null	null	null	null	null	null	null	null	15.45	liver_pos_5_p1-a1_1_4261	138.02083:5759 139.02418:0 140.02754:0		4121	5349	5046	3219	5066	4131	4488.73404947917	807.32317146233
1019	0.674	138.05412	-1	-1	Unknown	[M+H]+		1	True	null	null	null	null	null	null	null	999	False	False	False	False		False	False	null	null	null	null	null	null	null	null	14.62	liver_pos_6_p1-a1_1_4262	138.05412:10434 139.05747:0 140.06083:0		28988	25577	32667	24280	28013	33509	28838.7395833333	3703.86730001508
1020	0.674	138.05412	0.504	110.6846	Unknown	[M+H]+		1	True	null	null	null	null	null	null	null	999	False	False	False	False		False	False	null	null	null	null	null	null	null	null	14.62	liver_pos_6_p1-a1_1_4262	138.0542:422 139.05755:0 140.06091:0		144	129	53	67	11	168	95.4204635620117	60.9261650731391
1021	0.674	138.05412	0.5517	121.1734	Unknown	[M+H]+		1	True	null	null	null	null	null	null	null	999	False	False	False	False		False	False	null	null	null	null	null	null	null	null	14.62	liver_pos_6_p1-a1_1_4262	138.05412:960 139.05747:0 140.06083:0		194	211	353	405	1114	385	443.799034118652	340.27734369612
1022	0.674	138.05412	0.5593	122.8369	Unknown	[M+H]+		1	True	null	null	null	null	null	null	null	999	False	False	False	False		False	False	null	null	null	null	null	null	null	null	14.62	liver_pos_6_p1-a1_1_4262	138.05598:1288 139.05933:0 140.06269:0		421	496	267	592	760	848	564.10432434082	215.976196842332
1023	0.674	138.05412	0.5796	127.3056	Unknown	[M+H]+		1	True	null	null	null	null	null	null	null	999	False	False	False	False		False	False	null	null	null	null	null	null	null	null	14.62	liver_pos_6_p1-a1_1_4262	138.0542:1463 139.05755:0 140.06091:0	19.28848:44 20.41552:44 54.68982:44 78.9076:44 79.4479:44 88.7115:44 92.04748:660 96.07627:44 110.0609:700 116.76858:44	1502	1274	146	1203	1602	1692	1236.61953989665	566.257582695342
1024	0.674	138.05412	0.6114	134.2858	Unknown	[M+H]+		1	True	null	null	null	null	null	null	null	999	False	False	False	False		False	False	null	null	null	null	null	null	null	null	14.62	liver_pos_6_p1-a1_1_4262	138.05412:855 139.05747:0 140.06083:0		748	430	243	249	346	642	443.048840840658	209.74764211924
1025	0.674	138.05412	0.6342	139.2792	Unknown	[M+H]+		1	True	null	null	null	null	null	null	null	999	False	False	False	False		False	False	null	null	null	null	null	null	null	null	14.62	liver_pos_6_p1-a1_1_4262	138.05412:660 139.05747:0 140.06083:0		347	912	3188	173	272	276	861.381151835124	1170.08768437282
1026	0.592	138.05412	-1	-1	Unknown	[M+H]+		0.667	True	null	null	null	null	null	null	null	999	False	False	False	False		False	False	null	null	null	null	null	null	null	null	4.4	liver_pos_5_p1-a1_1_4261	138.05412:3134 139.05747:0 140.06083:0		6884	5530	7392	6673	8530	6622	6938.26684570313	989.713865842467
1027	0.592	138.05412	0.4776	104.9013	Unknown	[M+H]+		0.667	True	null	null	null	null	null	null	null	999	False	False	False	False		False	False	null	null	null	null	null	null	null	null	4.4	liver_pos_5_p1-a1_1_4261	138.05418:408 139.05753:0 140.06089:0		36	28	132	109	146	107	92.9417788187663	49.4227245164501
1028	0.592	138.05412	0.5515	121.1337	Unknown	[M+H]+		0.667	True	null	null	null	null	null	null	null	999	False	False	False	False		False	False	null	null	null	null	null	null	null	null	4.4	liver_pos_5_p1-a1_1_4261	138.05597:937 139.05932:0 140.06268:0		254	179	293	397	916	410	408.113873799642	263.614686155577
1029	0.592	138.05412	0.5586	122.6785	Unknown	[M+H]+		0.667	True	null	null	null	null	null	null	null	999	False	False	False	False		False	False	null	null	null	null	null	null	null	null	4.4	liver_pos_5_p1-a1_1_4261	138.05418:960 139.05753:0 140.06089:0	25.67658:33 61.39911:33 78.03022:602 78.03301:478 78.03719:485 99.01083:33 106.64787:33	488	342	317	709	725	332	485.366449991862	189.527782512552
1030	0.592	138.05412	0.578	126.9503	Unknown	[M+H]+		0.667	True	null	null	null	null	null	null	null	999	False	False	False	False		False	False	null	null	null	null	null	null	null	null	4.4	liver_pos_5_p1-a1_1_4261	138.05412:1894 139.05747:0 140.06083:0		1242	635	732	1261	1419	1498	1131.0439453125	360.989228829879
1031	0.592	138.05412	0.6112	134.2466	Unknown	[M+H]+		0.667	True	null	null	null	null	null	null	null	999	False	False	False	False		False	False	null	null	null	null	null	null	null	null	4.4	liver_pos_5_p1-a1_1_4261	138.05418:847 139.05753:0 140.06089:0		633	1411	470	1959	224	406	850.51727549235	681.866890816824
1032	0.592	138.05412	0.6367	139.8448	Unknown	[M+H]+		0.667	True	null	null	null	null	null	null	null	999	False	False	False	False		False	False	null	null	null	null	null	null	null	null	4.4	liver_pos_5_p1-a1_1_4261	138.05597:660 139.05932:0 140.06268:0		303	946	116	30	2289	259	656.967701594035	862.200998038599
1033	4.097	138.05414	-1	-1	Unknown	[M+H]+		1	True	null	null	null	null	null	null	null	999	False	False	False	False		False	False	null	null	null	null	null	null	null	null	20.92	liver_pos_4_p1-a1_1_4260	138.05414:16189 139.05749:0 140.06085:0		57103	51948	63239	74334	64647	60011	61880.1477864583	7610.04632021244
1034	4.097	138.05414	0.5479	120.3411	Unknown	[M+H]+		1	True	null	null	null	null	null	null	null	999	False	False	False	False		False	False	null	null	null	null	null	null	null	null	20.92	liver_pos_4_p1-a1_1_4260	138.05605:5182 139.0594:0 140.06276:0	36.00118:501 36.44447:91 39.02308:345 44.01361:467 68.0495:1079 68.0521:252 69.0327:349 96.04071:68 96.04381:848 96.04535:519	4120	7440	3788	4920	4366	5147	4963.65983072917	1312.88404250888
1035	4.097	138.05414	0.5591	122.7973	Unknown	[M+H]+		1	True	null	null	null	null	null	null	null	999	False	False	False	False		False	False	null	null	null	null	null	null	null	null	20.92	liver_pos_4_p1-a1_1_4260	138.05605:5285 139.0594:0 140.06276:0	37.00838:303 39.02209:295 67.04105:352 82.06559:549 96.04071:347 96.04535:101	4174	3080	3153	4177	3587	2701	3478.62707519531	608.605841290724
1036	4.097	138.05414	0.6258	137.433	Unknown	[M+H]+		1	True	null	null	null	null	null	null	null	999	False	False	False	False		False	False	null	null	null	null	null	null	null	null	20.92	liver_pos_4_p1-a1_1_4260	138.05605:3201 139.0594:0 140.06276:0		3735	2725	3424	3905	3955	3138	3480.01924641927	481.964595681955
1037	4.097	138.05414	0.6536	143.5554	Unknown	[M+H]+		1	True	null	null	null	null	null	null	null	999	False	False	False	False		False	False	null	null	null	null	null	null	null	null	20.92	liver_pos_4_p1-a1_1_4260	138.05605:2915 139.0594:0 140.06276:0		3436	3004	3358	3721	3124	2808	3241.71215820313	328.298861062065
1038	4.805	138.05415	-1	-1	Unknown	[M+H]+	similar chromatogram in higher mz_1097; similar chromatogram in higher mz_5788; similar chromatogram in higher mz_4549; similar chromatogram in higher mz_5920; similar chromatogram in higher mz_5726; similar chromatogram in higher mz_5921	1	True	null	null	null	null	null	null	null	999	False	False	False	False		False	False	null	null	null	null	null	null	null	null	46.1	liver_pos_3_p1-a1_1_4259	138.05415:30915 139.0575:0 140.06086:0		118077	119509	124011	114448	110058	117910	117335.39453125	4721.70397165485
1039	4.805	138.05415	0.5633	123.7078	Unknown	[M+H]+	similar chromatogram in higher mz_1097; similar chromatogram in higher mz_5788; similar chromatogram in higher mz_4549; similar chromatogram in higher mz_5920; similar chromatogram in higher mz_5726; similar chromatogram in higher mz_5921	1	True	null	null	null	null	null	null	null	999	False	False	False	False		False	False	null	null	null	null	null	null	null	null	46.1	liver_pos_3_p1-a1_1_4259	138.0542:12074 139.05755:0 140.06091:0	52.02987:250 53.03925:283 59.01289:256 65.03785:222 65.03912:454 65.04039:256 65.04675:33 66.04655:167 67.04234:241 67.05526:143 78.03301:195 80.04648:149 80.04789:164 80.0493:670 80.05071:818 92.04748:661 92.04899:213 92.0505:216 93.04734:191 93.05343:260 93.05495:405 93.05647:4634 93.05799:3140 93.05952:423 93.24979:99 93.28787:114 93.85693:31 94.06485:251 94.10463:52 94.39708:80 96.79335:30 12…	11260	11288	12193	11073	11216	11820	11475.1095377604	434.555373848494
1040	4.193	138.0542	-1	-1	Unknown	[M+H]+		1	True	null	null	null	null	null	null	null	999	False	False	False	False		False	False	null	null	null	null	null	null	null	null	51.3	liver_pos_1_p1-a1_1_4257	138.0542:36001 139.05755:0 140.06091:0		244681	238096	229760	209169	214291	225042	226839.6875	13612.6328001514
1041	4.193	138.0542	0.5478	120.3015	Unknown	[M+H]+		1	True	null	null	null	null	null	null	null	999	False	False	False	False		False	False	null	null	null	null	null	null	null	null	51.3	liver_pos_1_p1-a1_1_4257	138.0542:8005 139.05755:0 140.06091:0	67.04235:229 68.04819:310 68.0495:281 68.0508:267 69.03401:291 96.04226:257 96.0438:657 96.04535:603 96.04844:289 97.02935:281 138.05791:304	6163	6942	6430	6448	6707	9087	6963.05159505208	1073.87868977119
1042	4.193	138.0542	0.5593	122.8369	Unknown	[M+H]+		1	True	null	null	null	null	null	null	null	999	False	False	False	False		False	False	null	null	null	null	null	null	null	null	51.3	liver_pos_1_p1-a1_1_4257	138.0542:7894 139.05755:0 140.06091:0	39.02406:265 41.03862:662 41.03963:322 42.03371:721 42.03473:441 68.04819:425 68.0508:684 69.0327:667 69.65918:99 78.03301:448 92.04596:191 94.04038:183 96.04226:649 96.0438:1172 96.04535:858 96.04844:378	6723	4632	5550	5355	5199	4740	5366.48722330729	752.732184933871
1043	4.193	138.0542	0.6261	137.5116	Unknown	[M+H]+		1	True	null	null	null	null	null	null	null	999	False	False	False	False		False	False	null	null	null	null	null	null	null	null	51.3	liver_pos_1_p1-a1_1_4257	138.0542:6258 139.05755:0 140.06091:0	68.04819:374 96.0438:161	5650	5343	4947	4366	5020	5319	5107.39388020833	442.328914454692
1044	4.193	138.0542	0.6549	143.8296	Unknown	[M+H]+		1	True	null	null	null	null	null	null	null	999	False	False	False	False		False	False	null	null	null	null	null	null	null	null	51.3	liver_pos_1_p1-a1_1_4257	138.0542:4356 139.05755:0 140.06091:0		4969	4709	4413	4631	4355	2539	4269.23681640625	876.00734855632
1045	4.627	138.05597	-1	-1	Unknown	[M+H]+		1	True	null	null	null	null	null	null	null	999	False	False	False	False		False	False	null	null	null	null	null	null	null	null	128.27	liver_pos_6_p1-a1_1_4262	138.05597:93328 139.05932:0 140.06268:0		357800	359508	375144	379107	373011	383022	371265.541666667	10366.9929603199
1046	4.627	138.05597	0.5654	124.1825	Unknown	[M+H]+		1	True	null	null	null	null	null	null	null	999	False	False	False	False		False	False	null	null	null	null	null	null	null	null	128.27	liver_pos_6_p1-a1_1_4262	138.0542:30838 139.05755:0 140.06091:0	35.99929:120 39.02209:161 41.03458:190 42.03371:169 42.03473:566 50.01454:246 51.02005:206 51.0223:506 51.02343:301 51.02681:143 52.03101:490 52.5991:37 53.03695:478 53.0381:1061 53.03925:767 55.05316:55 65.03531:161 65.03785:911 65.03912:2884 65.04039:575 65.04167:185 65.4034:48 65.68431:60 66.03245:164 66.03373:115 66.04655:720 66.87586:35 67.01652:141 67.04105:189 67.05138:167 67.05397:898 67.…	33066	34031	36264	36023	35552	35564	35083.5123697917	1257.51775821086
1047	2.232	138.07829	-1	-1	Unknown	[M+H]+		0.5	True	null	null	null	null	null	null	null	999	False	False	False	False		False	False	null	null	null	null	null	null	null	null	6.19	liver_pos_1_p1-a1_1_4257	138.07829:5303 139.08164:0 140.085:0		37429	40534	36222	32417	30719	21427	33124.7395833333	6725.04272032224
1048	2.232	138.07829	0.5681	124.774	Unknown	[M+H]+		0.5	True	null	null	null	null	null	null	null	999	False	False	False	False		False	False	null	null	null	null	null	null	null	null	6.19	liver_pos_1_p1-a1_1_4257	138.07829:452 139.08164:0 140.085:0		195	98	120	152	191	121	146.107585906982	40.2853382926879
1049	2.232	138.07829	0.5922	130.0673	Unknown	[M+H]+		0.5	True	null	null	null	null	null	null	null	999	False	False	False	False		False	False	null	null	null	null	null	null	null	null	6.19	liver_pos_1_p1-a1_1_4257	138.07829:1063 139.08164:0 140.085:0	16.06393:49 17.23762:49 23.11914:49 43.50448:49 50.44377:49 53.93432:49 57.92031:49 68.30604:49 82.06559:1187 132.62347:49	648	219	246	508	344	206	361.657768249512	179.791513484404
1050	2.232	138.07829	0.6367	139.8271	Unknown	[M+H]+		0.5	True	null	null	null	null	null	null	null	999	False	False	False	False		False	False	null	null	null	null	null	null	null	null	6.19	liver_pos_1_p1-a1_1_4257	138.07829:3183 139.08164:0 140.085:0	15.02502:63 24.86395:57 40.11935:57 47.78248:57 62.38677:57 70.79051:57 75.97644:57 109.07697:1082	2415	2806	1971	2177	1832	1921	2186.79416910807	368.397637511533
1051	4.935	138.10416	-1	-1	Unknown	[M+H]+		0.667	False	null	null	null	null	null	null	null	999	False	False	False	False		False	False	null	null	null	null	null	null	null	null	6.12	liver_pos_6_p1-a1_1_4262	138.10416:769 139.10751:0 140.11087:0		2612	2686	2277	2424	3188	2623	2634.94128417969	310.341510606781
1052	4.935	138.10416	0.5771	126.7489	Unknown	[M+H]+		0.667	False	null	null	null	null	null	null	null	999	False	False	False	False		False	False	null	null	null	null	null	null	null	null	6.12	liver_pos_6_p1-a1_1_4262	138.10233:163 139.10568:0 140.10904:0		82	111	87	106	18	64	77.9892021814982	34.0238011679499
1053	5.516	138.93761	-1	-1	Unknown	[M+H]+	similar chromatogram in higher mz_2011; similar chromatogram in higher mz_4171; similar chromatogram in higher mz_3859; similar chromatogram in higher mz_2947; similar chromatogram in higher mz_4595; similar chromatogram in higher mz_5576; similar chromatogram in higher mz_4319; similar chromatogram in higher mz_5447; similar chromatogram in higher mz_4898; similar chromatogram in higher mz_4811;…	0.833	True	null	null	null	null	null	null	null	999	False	False	False	False		False	False	null	null	null	null	null	null	null	null	131.54	liver_pos_6_p1-a1_1_4262	138.93761:15402 139.94096:0 140.94432:0		68216	75744	77060	73607	75837	80890	75225.7369791667	4191.5304957781
[truncated: 18,217 more rows]
