# Supplementary material for: A mass spectrum-oriented computational method for ion mobility-resolved untargeted metabolomics
Source: Nat Commun. 2023 Mar 31;14:1813. doi: 10.1038/s41467-023-37539-0 (PMC10066191; doi:10.1038/s41467-023-37539-0)
Supplement: Supplementary file 5 — Supplementary Data 2 [file 41467_2023_37539_MOESM5_ESM.zip › 06_mouse_liver_neg.txt]

																																				Class	1	1	1	1	1	1	NA	NA
																																				File type	Sample	Sample	Sample	Sample	Sample	Sample	NA	NA
																																				Injection order	1	2	3	4	5	6	NA	NA
																																				Batch ID	1	1	1	1	1	1	Average	Stdev
Alignment ID	Average Rt(min)	Average Mz	Average mobility	Average CCS	Metabolite name	Adduct type	Post curation result	Fill %	MS/MS assigned	Reference RT	Reference CCS	Reference m/z	Formula	Ontology	INCHIKEY	SMILES	Annotation tag (VS1.0)	RT matched	CCS matched	m/z matched	MS/MS matched	Comment	Manually modified for quantification	Manually modified for annotation	Isotope tracking parent ID	Isotope tracking weight number	Total score	RT similarity	CCS similarity	Dot product	Reverse dot product	Fragment presence %	S/N average	Spectrum reference file name	MS1 isotopic spectrum	MS/MS spectrum	liver_neg_1_p1-a1_1_4297	liver_neg_2_p1-a1_1_4298	liver_neg_3_p1-a1_1_4299	liver_neg_4_p1-a1_1_4300	liver_neg_5_p1-a1_1_4301	liver_neg_6_p1-a1_1_4302	1	1
0	0.584	61.98878	-1	-1	Unknown	[M-H]-		1	False	null	null	null	null	null	null	null	999	False	False	False	False		False	False	null	null	null	null	null	null	null	null	21.34	liver_neg_3_p1-a1_1_4299	61.98878:3868 62.99213:0 63.99549:0		21153	14622	19029	14174	18107	17313	17399.6652018229	2659.70917433345
1	0.584	61.98878	0.8866	213.9277	Unknown	[M-H]-		1	False	null	null	null	null	null	null	null	999	False	False	False	False		False	False	null	null	null	null	null	null	null	null	21.34	liver_neg_3_p1-a1_1_4299	61.9888:454 62.99215:0 63.99551:0		166	116	46	6	74	33	73.4668250878652	58.6976659751555
2	0.584	61.98878	0.9495	229.1009	Unknown	[M-H]-		1	False	null	null	null	null	null	null	null	999	False	False	False	False		False	False	null	null	null	null	null	null	null	null	21.34	liver_neg_3_p1-a1_1_4299	61.98878:558 62.99213:0 63.99549:0		54	34	227	68	117	29	88.3829679489136	75.0376751992272
3	0.584	61.98878	0.964	232.5987	Unknown	[M-H]-		1	False	null	null	null	null	null	null	null	999	False	False	False	False		False	False	null	null	null	null	null	null	null	null	21.34	liver_neg_3_p1-a1_1_4299	61.9888:588 62.99215:0 63.99551:0		234	31	123	48	141	274	141.765446345011	97.0523839326427
4	0.584	61.98878	0.996	240.3263	Unknown	[M-H]-		1	False	null	null	null	null	null	null	null	999	False	False	False	False		False	False	null	null	null	null	null	null	null	null	21.34	liver_neg_3_p1-a1_1_4299	61.98879:687 62.99214:0 63.9955:0		147	135	172	12	170	264	149.968635082245	81.3695536650291
5	0.584	61.98878	1.0242	247.1205	Unknown	[M-H]-		1	False	null	null	null	null	null	null	null	999	False	False	False	False		False	False	null	null	null	null	null	null	null	null	21.34	liver_neg_3_p1-a1_1_4299	61.98879:393 62.99214:0 63.9955:0		191	170	107	102	125	115	135.099418640137	36.7159704010127
6	1.523	65.01634	-1	-1	Unknown	[M-H]-		0.5	False	null	null	null	null	null	null	null	999	False	False	False	False		False	False	null	null	null	null	null	null	null	null	7.54	liver_neg_2_p1-a1_1_4298	65.01634:2051 66.01969:0 67.02305:0		11	5869	1.10417881011963	1.10417881011963	1566	844	1381.66745662689	2287.2445746892
7	1.523	65.01634	0.5114	122.5027	Unknown	[M-H]-		0.5	False	null	null	null	null	null	null	null	999	False	False	False	False		False	False	null	null	null	null	null	null	null	null	7.54	liver_neg_2_p1-a1_1_4298	65.01634:464 66.01969:0 67.02305:0		4.50050888061523	121	4.50050888061523	4.50050888061523	112	45	46.2389424641927	57.0040340631402
8	0.957	65.99887	-1	-1	Unknown	[M-H]-		0.667	False	null	null	null	null	null	null	null	999	False	False	False	False		False	False	null	null	null	null	null	null	null	null	7.12	liver_neg_2_p1-a1_1_4298	65.99887:1267 67.00222:0 68.00558:0		310	4001	1972	2282	1868	489	1820.24159749349	1345.26776703924
9	0.957	65.99887	0.671	160.3741	Unknown	[M-H]-		0.667	False	null	null	null	null	null	null	null	999	False	False	False	False		False	False	null	null	null	null	null	null	null	null	7.12	liver_neg_2_p1-a1_1_4298	65.99759:538 67.00094:0 68.0043:0		157	90	148	256	142	56	141.565692265828	68.4425907141901
10	1.225	68.02504	-1	-1	Unknown	[M-H]-		0.5	False	null	null	null	null	null	null	null	999	False	False	False	False		False	False	null	null	null	null	null	null	null	null	6.36	liver_neg_4_p1-a1_1_4300	68.02504:883 69.02839:0 70.03175:0		1915	1702	873	2765	2003	3405	2110.30672200521	877.581990789206
11	1.225	68.02504	0.6086	144.8044	Unknown	[M-H]-		0.5	False	null	null	null	null	null	null	null	999	False	False	False	False		False	False	null	null	null	null	null	null	null	null	6.36	liver_neg_4_p1-a1_1_4300	68.02505:657 69.0284:0 70.03176:0		1679	1260	1060	406	220	346	828.667289733887	590.536138489577
12	2.833	70.03036	-1	-1	Unknown	[M-H]-		0.833	False	null	null	null	null	null	null	null	999	False	False	False	False		False	False	null	null	null	null	null	null	null	null	6.73	liver_neg_3_p1-a1_1_4299	70.03036:907 71.03371:0 72.03707:0		3038	1885	3970	1975	1474	1953	2382.47092692057	935.216473224449
13	2.833	70.03036	0.6147	145.6354	Unknown	[M-H]-		0.833	False	null	null	null	null	null	null	null	999	False	False	False	False		False	False	null	null	null	null	null	null	null	null	6.73	liver_neg_3_p1-a1_1_4299	70.03036:400 71.03371:0 72.03707:0		291	151	307	187	409	177	253.44170888265	99.3612278886078
14	4.332	71.01407	-1	-1	Unknown	[M-H]-	similar chromatogram in higher mz_124; similar chromatogram in higher mz_1942	1	False	null	null	null	null	null	null	null	999	False	False	False	False		False	False	null	null	null	null	null	null	null	null	11.79	liver_neg_6_p1-a1_1_4302	71.01407:2238 72.01742:0 73.02078:0		14126	8249	7423	10219	14169	16932	11852.8814290365	3784.51548306752
15	4.332	71.01407	0.6948	164.2922	Unknown	[M-H]-	similar chromatogram in higher mz_124; similar chromatogram in higher mz_1942	1	False	null	null	null	null	null	null	null	999	False	False	False	False		False	False	null	null	null	null	null	null	null	null	11.79	liver_neg_6_p1-a1_1_4302	71.01539:919 72.01874:0 73.0221:0		1131	1210	1309	865	820	1511	1141.12170410156	263.993551008586
16	4.332	71.01407	0.8275	195.6873	Unknown	[M-H]-	similar chromatogram in higher mz_124; similar chromatogram in higher mz_1942	1	False	null	null	null	null	null	null	null	999	False	False	False	False		False	False	null	null	null	null	null	null	null	null	11.79	liver_neg_6_p1-a1_1_4302	71.01539:209 72.01874:0 73.0221:0		130	43	70	65	82	14	67.1747798919678	38.9773116790127
17	4.332	71.01407	0.871	205.9544	Unknown	[M-H]-	similar chromatogram in higher mz_124; similar chromatogram in higher mz_1942	1	False	null	null	null	null	null	null	null	999	False	False	False	False		False	False	null	null	null	null	null	null	null	null	11.79	liver_neg_6_p1-a1_1_4302	71.01407:247 72.01742:0 73.02078:0		144	141	178	114	127	59	127.146026611328	39.7665271965067
18	6.394	71.01408	-1	-1	Unknown	[M-H]-		1	False	null	null	null	null	null	null	null	999	False	False	False	False		False	False	null	null	null	null	null	null	null	null	14.36	liver_neg_6_p1-a1_1_4302	71.01408:2451 72.01743:0 73.02079:0		10296	11759	13283	12246	10379	13780	11957.0883789063	1446.2945948775
19	6.394	71.01408	0.6735	159.2738	Unknown	[M-H]-		1	False	null	null	null	null	null	null	null	999	False	False	False	False		False	False	null	null	null	null	null	null	null	null	14.36	liver_neg_6_p1-a1_1_4302	71.01407:965 72.01742:0 73.02078:0		571	449	869	61	774	941	610.71470006307	326.262458776701
20	6.394	71.01408	0.8198	193.8681	Unknown	[M-H]-		1	False	null	null	null	null	null	null	null	999	False	False	False	False		False	False	null	null	null	null	null	null	null	null	14.36	liver_neg_6_p1-a1_1_4302	71.01406:446 72.01741:0 73.02077:0		224	381	184	159	274	216	239.824017842611	79.6484992932083
21	6.295	71.01538	-1	-1	Unknown	[M-H]-		0.5	False	null	null	null	null	null	null	null	999	False	False	False	False		False	False	null	null	null	null	null	null	null	null	8.25	liver_neg_2_p1-a1_1_4298	71.01538:1569 72.01873:0 73.02209:0		5911	7526	6294	6879	7011	7212	6805.36873372396	599.001079173972
22	6.295	71.01538	0.6749	159.6003	Unknown	[M-H]-		0.5	False	null	null	null	null	null	null	null	999	False	False	False	False		False	False	null	null	null	null	null	null	null	null	8.25	liver_neg_2_p1-a1_1_4298	71.01408:1081 72.01743:0 73.02079:0		346	110	857	825	849	881	644.886065165202	331.750034184508
23	4.08	72.00996	-1	-1	Unknown	[M-H]-		1	False	null	null	null	null	null	null	null	999	False	False	False	False		False	False	null	null	null	null	null	null	null	null	11.4	liver_neg_2_p1-a1_1_4298	72.00996:1407 73.01331:0 74.01667:0		8259	7030	7146	5491	9349	3035	6718.36409505208	2220.24053368156
24	4.08	72.00996	0.6417	151.451	Unknown	[M-H]-		1	False	null	null	null	null	null	null	null	999	False	False	False	False		False	False	null	null	null	null	null	null	null	null	11.4	liver_neg_2_p1-a1_1_4298	72.00863:580 73.01198:0 74.01534:0		328	728	850	623	747	520	632.671412150065	187.182540217434
25	6.4	73.03031	-1	-1	Unknown	[M-H]-		1	False	null	null	null	null	null	null	null	999	False	False	False	False		False	False	null	null	null	null	null	null	null	null	20.72	liver_neg_2_p1-a1_1_4298	73.03031:2923 74.03366:0 75.03702:0		13800	17149	13876	11949	17179	10952	14150.7861328125	2586.2676191056
26	6.4	73.03031	0.5911	139.2274	Unknown	[M-H]-		1	False	null	null	null	null	null	null	null	999	False	False	False	False		False	False	null	null	null	null	null	null	null	null	20.72	liver_neg_2_p1-a1_1_4298	73.03031:521 74.03366:0 75.03702:0		185	382	128	188	117	141	190.145725250244	98.6098147642367
27	6.4	73.03031	0.6737	158.6841	Unknown	[M-H]-		1	False	null	null	null	null	null	null	null	999	False	False	False	False		False	False	null	null	null	null	null	null	null	null	20.72	liver_neg_2_p1-a1_1_4298	73.03031:609 74.03366:0 75.03702:0		650	509	577	359	521	423	506.385187784831	104.479577774506
28	6.4	73.03031	0.8167	192.3684	Unknown	[M-H]-		1	False	null	null	null	null	null	null	null	999	False	False	False	False		False	False	null	null	null	null	null	null	null	null	20.72	liver_neg_2_p1-a1_1_4298	73.03031:744 74.03366:0 75.03702:0		332	485	429	203	817	626	481.863131205241	217.239297851392
29	6.4	73.03031	0.8219	193.6042	Unknown	[M-H]-		1	False	null	null	null	null	null	null	null	999	False	False	False	False		False	False	null	null	null	null	null	null	null	null	20.72	liver_neg_2_p1-a1_1_4298	73.03032:713 74.03367:0 75.03703:0		423	456	266	324	635	201	384.192428588867	155.089237472534
30	6.292	73.03032	-1	-1	Unknown	[M-H]-		1	False	null	null	null	null	null	null	null	999	False	False	False	False		False	False	null	null	null	null	null	null	null	null	12.87	liver_neg_3_p1-a1_1_4299	73.03032:1904 74.03367:0 75.03703:0		8871	7115	9960	7850	7238	7491	8087.55867513021	1113.75256433611
31	6.292	73.03032	0.6716	158.1828	Unknown	[M-H]-		1	False	null	null	null	null	null	null	null	999	False	False	False	False		False	False	null	null	null	null	null	null	null	null	12.87	liver_neg_3_p1-a1_1_4299	73.03031:738 74.03366:0 75.03702:0		641	521	478	480	470	323	485.506663004557	102.128162677078
32	6.292	73.03032	0.8148	191.9152	Unknown	[M-H]-		1	False	null	null	null	null	null	null	null	999	False	False	False	False		False	False	null	null	null	null	null	null	null	null	12.87	liver_neg_3_p1-a1_1_4299	73.02898:592 74.03233:0 75.03569:0		74	195	452	384	625	280	335.092786153158	195.498357407212
33	6.292	73.03032	0.8228	193.81	Unknown	[M-H]-		1	False	null	null	null	null	null	null	null	999	False	False	False	False		False	False	null	null	null	null	null	null	null	null	12.87	liver_neg_3_p1-a1_1_4299	73.02898:509 74.03233:0 75.03569:0		139	228	158	411	253	192	230.07378133138	98.0887351000487
34	7.375	73.03034	-1	-1	Unknown	[M-H]-		0.667	False	null	null	null	null	null	null	null	999	False	False	False	False		False	False	null	null	null	null	null	null	null	null	7.09	liver_neg_6_p1-a1_1_4302	73.03034:1311 74.03369:0 75.03705:0		3337	3177	3573	4170	3079	7667	4167.38423665365	1758.07922143839
35	7.375	73.03034	1.0087	237.5984	Unknown	[M-H]-		0.667	False	null	null	null	null	null	null	null	999	False	False	False	False		False	False	null	null	null	null	null	null	null	null	7.09	liver_neg_6_p1-a1_1_4302	73.03034:465 74.03369:0 75.03705:0		615	163	236	112	439	252	302.665370941162	189.239546452635
36	7.375	73.03034	1.0221	240.7511	Unknown	[M-H]-		0.667	False	null	null	null	null	null	null	null	999	False	False	False	False		False	False	null	null	null	null	null	null	null	null	7.09	liver_neg_6_p1-a1_1_4302	73.03031:345 74.03366:0 75.03702:0		249	261	73	95	596	163	239.339799245199	190.865571268979
37	2.839	74.02529	-1	-1	Unknown	[M-H]-		0.833	False	null	null	null	null	null	null	null	999	False	False	False	False		False	False	null	null	null	null	null	null	null	null	6.72	liver_neg_3_p1-a1_1_4299	74.02529:1144 75.02864:0 76.032:0		5781	5124	5934	4524	4601	4820	5130.50187174479	602.243281525573
38	2.839	74.02529	0.6792	159.6802	Unknown	[M-H]-		0.833	False	null	null	null	null	null	null	null	999	False	False	False	False		False	False	null	null	null	null	null	null	null	null	6.72	liver_neg_3_p1-a1_1_4299	74.02529:325 75.02864:0 76.032:0		69	128	104	107	193	101	116.713251749674	41.7563802431964
39	2.839	74.02529	0.6972	163.9267	Unknown	[M-H]-		0.833	False	null	null	null	null	null	null	null	999	False	False	False	False		False	False	null	null	null	null	null	null	null	null	6.72	liver_neg_3_p1-a1_1_4299	74.02529:327 75.02864:0 76.032:0		185	267	178	282	226	133	211.877652486165	56.861522794667
40	2.839	74.02529	0.7322	172.149	Unknown	[M-H]-		0.833	False	null	null	null	null	null	null	null	999	False	False	False	False		False	False	null	null	null	null	null	null	null	null	6.72	liver_neg_3_p1-a1_1_4299	74.02529:258 75.02864:0 76.032:0		48	171	88	119	98	85	101.664355595907	41.0211710036956
41	4.131	74.02529	-1	-1	Unknown	[M-H]-	similar chromatogram in higher mz_2079; similar chromatogram in higher mz_2164; similar chromatogram in higher mz_3136	1	False	null	null	null	null	null	null	null	999	False	False	False	False		False	False	null	null	null	null	null	null	null	null	6.98	liver_neg_3_p1-a1_1_4299	74.02529:1151 75.02864:0 76.032:0		3705	4674	4901	4813	5739	4693	4754.12475585938	649.099400826187
42	4.131	74.02529	0.6675	156.9286	Unknown	[M-H]-	similar chromatogram in higher mz_2079; similar chromatogram in higher mz_2164; similar chromatogram in higher mz_3136	1	False	null	null	null	null	null	null	null	999	False	False	False	False		False	False	null	null	null	null	null	null	null	null	6.98	liver_neg_3_p1-a1_1_4299	74.02395:258 75.0273:0 76.03066:0		150	170	190	123	104	101	139.937699635824	36.2356133986836
43	4.131	74.02529	0.7086	166.5873	Unknown	[M-H]-	similar chromatogram in higher mz_2079; similar chromatogram in higher mz_2164; similar chromatogram in higher mz_3136	1	False	null	null	null	null	null	null	null	999	False	False	False	False		False	False	null	null	null	null	null	null	null	null	6.98	liver_neg_3_p1-a1_1_4299	74.02395:563 75.0273:0 76.03066:0		311	293	450	425	517	480	412.545389811198	91.2623776104138
44	0.513	74.99013	-1	-1	Unknown	[M-H]-		0.667	False	null	null	null	null	null	null	null	999	False	False	False	False		False	False	null	null	null	null	null	null	null	null	10.67	liver_neg_3_p1-a1_1_4299	74.99013:1625 75.99348:0 76.99684:0		4600	2333	6593	6398	4845	6023	5132.1317952474	1595.89387213049
45	0.513	74.99013	0.5863	137.5895	Unknown	[M-H]-		0.667	False	null	null	null	null	null	null	null	999	False	False	False	False		False	False	null	null	null	null	null	null	null	null	10.67	liver_neg_3_p1-a1_1_4299	74.99014:290 75.99349:0 76.99685:0		1729	1167	722	138	144	103	667.077889760335	671.099162456892
46	0.513	74.99013	0.8057	189.0826	Unknown	[M-H]-		0.667	False	null	null	null	null	null	null	null	999	False	False	False	False		False	False	null	null	null	null	null	null	null	null	10.67	liver_neg_3_p1-a1_1_4299	74.99014:363 75.99349:0 76.99685:0		165	82	128	149	249	99	145.402788798014	59.4071537398428
47	0.513	74.99013	0.8116	190.4713	Unknown	[M-H]-		0.667	False	null	null	null	null	null	null	null	999	False	False	False	False		False	False	null	null	null	null	null	null	null	null	10.67	liver_neg_3_p1-a1_1_4299	74.99013:744 75.99348:0 76.99684:0		165	65	416	209	249	211	219.119185129801	115.420457352469
48	5.669	75.00925	-1	-1	Unknown	[M-H]-		1	False	null	null	null	null	null	null	null	999	False	False	False	False		False	False	null	null	null	null	null	null	null	null	37.54	liver_neg_1_p1-a1_1_4297	75.00925:5367 76.0126:0 77.01596:0		40673	40571	40439	39874	38082	35427	39177.68359375	2074.47468725701
49	5.669	75.00925	0.5814	136.4516	Unknown	[M-H]-		1	False	null	null	null	null	null	null	null	999	False	False	False	False		False	False	null	null	null	null	null	null	null	null	37.54	liver_neg_1_p1-a1_1_4297	75.00925:553 76.0126:0 77.01596:0		400	320	298	381	325	552	379.276128133138	93.1115727071179
50	5.669	75.00925	0.6269	147.1337	Unknown	[M-H]-		1	False	null	null	null	null	null	null	null	999	False	False	False	False		False	False	null	null	null	null	null	null	null	null	37.54	liver_neg_1_p1-a1_1_4297	75.00925:3235 76.0126:0 77.01596:0		3661	3513	3433	2211	3338	3541	3282.85070800781	536.205208949399
51	1.671	75.00925	-1	-1	Unknown	[M-H]-		0.833	False	null	null	null	null	null	null	null	999	False	False	False	False		False	False	null	null	null	null	null	null	null	null	31.64	liver_neg_2_p1-a1_1_4298	75.00925:5771 76.0126:0 77.01596:0		21726	24205	22423	23217	25741	15958	22211.6339518229	3371.23927433843
52	1.671	75.00925	0.7828	183.7032	Unknown	[M-H]-		0.833	False	null	null	null	null	null	null	null	999	False	False	False	False		False	False	null	null	null	null	null	null	null	null	31.64	liver_neg_2_p1-a1_1_4298	75.00925:805 76.0126:0 77.01596:0		120	43	267	107	177	100	135.71802520752	77.1802688563017
53	1.671	75.00925	0.833	195.4782	Unknown	[M-H]-		0.833	False	null	null	null	null	null	null	null	999	False	False	False	False		False	False	null	null	null	null	null	null	null	null	31.64	liver_neg_2_p1-a1_1_4298	75.00926:1158 76.01261:0 77.01597:0		602	777	271	834	757	363	600.733408610026	234.448019966064
54	1.671	75.00925	0.8553	200.7188	Unknown	[M-H]-		0.833	False	null	null	null	null	null	null	null	999	False	False	False	False		False	False	null	null	null	null	null	null	null	null	31.64	liver_neg_2_p1-a1_1_4298	75.01199:2756 76.01534:0 77.0187:0		599	1438	743	1722	588	317	901.145278930664	551.063891365015
55	1.671	75.00925	0.8676	203.6204	Unknown	[M-H]-		0.833	False	null	null	null	null	null	null	null	999	False	False	False	False		False	False	null	null	null	null	null	null	null	null	31.64	liver_neg_2_p1-a1_1_4298	75.00925:1551 76.0126:0 77.01596:0		465	80	720	72	568	89	332.558307647705	287.990784379558
56	5.196	75.00927	-1	-1	Unknown	[M-H]-		1	False	null	null	null	null	null	null	null	999	False	False	False	False		False	False	null	null	null	null	null	null	null	null	39.05	liver_neg_6_p1-a1_1_4302	75.00927:5484 76.01262:0 77.01598:0		49312	36068	50577	30714	46680	47862	43535.5979817708	8145.18724579277
57	5.196	75.00927	0.5818	136.5355	Unknown	[M-H]-		1	False	null	null	null	null	null	null	null	999	False	False	False	False		False	False	null	null	null	null	null	null	null	null	39.05	liver_neg_6_p1-a1_1_4302	75.00925:3192 76.0126:0 77.01596:0		3586	3652	3628	3765	3251	3676	3592.95524088542	177.819144485213
58	1.838	75.01061	-1	-1	Unknown	[M-H]-		0.833	False	null	null	null	null	null	null	null	999	False	False	False	False		False	False	null	null	null	null	null	null	null	null	32.25	liver_neg_2_p1-a1_1_4298	75.01061:5179 76.01396:0 77.01732:0		26089	32886	25972	10472	26347	21293	23843.2063802083	7522.10283666629
59	1.838	75.01061	0.8364	196.2974	Unknown	[M-H]-		0.833	False	null	null	null	null	null	null	null	999	False	False	False	False		False	False	null	null	null	null	null	null	null	null	32.25	liver_neg_2_p1-a1_1_4298	75.00926:3163 76.01261:0 77.01597:0		2104	2465	835	1053	1665	1709	1638.52285766602	615.503287696466
60	1.838	75.01061	1.0375	243.4876	Unknown	[M-H]-		0.833	False	null	null	null	null	null	null	null	999	False	False	False	False		False	False	null	null	null	null	null	null	null	null	32.25	liver_neg_2_p1-a1_1_4298	75.00925:867 76.0126:0 77.01596:0		104	289	409	76	68	143	181.649266560872	137.696002166051
61	4.268	78.95961	-1	-1	Unknown	[M-H]-		0.833	True	null	null	null	null	null	null	null	999	False	False	False	False		False	False	null	null	null	null	null	null	null	null	4.9	liver_neg_6_p1-a1_1_4302	78.95961:1076 79.96296:0 80.96632:0		3303	4015	2960	3305	3968	3902	3575.61433919271	442.614943073698
62	4.268	78.95961	0.5653	131.7648	Unknown	[M-H]-		0.833	True	null	null	null	null	null	null	null	999	False	False	False	False		False	False	null	null	null	null	null	null	null	null	4.9	liver_neg_6_p1-a1_1_4302	78.9596:489 79.96295:0 80.96631:0	62.96451:94 78.9582:108 78.9596:431 78.961:105	383	340	565	368	450	418	420.659123738607	80.59402973312
63	2.868	79.95738	-1	-1	Unknown	[M-H]-		1	True	null	null	null	null	null	null	null	999	False	False	False	False		False	False	null	null	null	null	null	null	null	null	44.01	liver_neg_3_p1-a1_1_4299	79.95738:9624 80.96073:0 81.96409:0		32755	30314	34758	33957	31189	30068	32173.4664713542	1952.68677172166
64	2.868	79.95738	0.5691	132.4247	Unknown	[M-H]-		1	True	null	null	null	null	null	null	null	999	False	False	False	False		False	False	null	null	null	null	null	null	null	null	44.01	liver_neg_3_p1-a1_1_4299	79.9588:3866 80.96215:0 81.96551:0		2236	24735	20031	4678	19451	5050	12696.9299723307	9762.53050415313
65	2.868	79.95738	0.5725	133.2164	Unknown	[M-H]-		1	True	null	null	null	null	null	null	null	999	False	False	False	False		False	False	null	null	null	null	null	null	null	null	44.01	liver_neg_3_p1-a1_1_4299	79.9588:3672 80.96215:0 81.96551:0	79.95598:125 79.95739:91	2556	5040	5093	37009	5052	18245	12165.7942708333	13400.691328342
66	4.785	79.95739	-1	-1	Unknown	[M-H]-		1	True	null	null	null	null	null	null	null	999	False	False	False	False		False	False	null	null	null	null	null	null	null	null	22.98	liver_neg_4_p1-a1_1_4300	79.95739:4243 80.96074:0 81.9641:0		26335	39956	38073	37287	29736	25323	32785.0305989583	6422.47211938715
67	4.785	79.95739	0.5318	123.7409	Unknown	[M-H]-		1	True	null	null	null	null	null	null	null	999	False	False	False	False		False	False	null	null	null	null	null	null	null	null	22.98	liver_neg_4_p1-a1_1_4300	79.95879:2661 80.96214:0 81.9655:0	79.95738:189	2691	2769	2598	2799	2867	2612	2722.69099934896	107.286223356527
68	0.423	79.9574	-1	-1	Unknown	[M-H]-		1	True	null	null	null	null	null	null	null	999	False	False	False	False		False	False	null	null	null	null	null	null	null	null	138.81	liver_neg_1_p1-a1_1_4297	79.9574:25853 80.96075:0 81.96411:0		131528	134987	132157	128898	125296	115150	128002.71875	7096.22364236231
69	0.423	79.9574	0.5818	135.3819	Unknown	[M-H]-		1	True	null	null	null	null	null	null	null	999	False	False	False	False		False	False	null	null	null	null	null	null	null	null	138.81	liver_neg_1_p1-a1_1_4297	79.9574:3967 80.96075:0 81.96411:0		3724	3286	3744	3500	3339	3460	3509.01546223958	190.990901710205
70	0.423	79.9574	0.5991	139.4162	Unknown	[M-H]-		1	True	null	null	null	null	null	null	null	999	False	False	False	False		False	False	null	null	null	null	null	null	null	null	138.81	liver_neg_1_p1-a1_1_4297	79.9574:2527 80.96075:0 81.96411:0	16.4362:42 21.55089:42 26.16509:42 34.09462:42 38.63395:42 40.86823:42 48.48652:42 56.21994:42 57.38915:42 57.39393:42 59.24802:42 59.69056:42 60.51435:42 61.70982:42 61.71478:42 61.82382:42 72.48704:42 75.98598:42	1468	1342	1067	1641	1706	1026	1374.97833251953	285.137429140981
71	0.423	79.9574	0.6157	143.2779	Unknown	[M-H]-		1	True	null	null	null	null	null	null	null	999	False	False	False	False		False	False	null	null	null	null	null	null	null	null	138.81	liver_neg_1_p1-a1_1_4297	79.95879:5676 80.96214:0 81.9655:0		4430	5491	4750	5231	4171	3620	4615.57869466146	690.841322839748
72	0.423	79.9574	0.6373	148.2931	Unknown	[M-H]-		1	True	null	null	null	null	null	null	null	999	False	False	False	False		False	False	null	null	null	null	null	null	null	null	138.81	liver_neg_1_p1-a1_1_4297	79.95879:1780 80.96214:0 81.9655:0		781	1027	2137	1882	911	791	1254.99344889323	596.676166899695
73	0.423	79.9574	0.6771	157.5505	Unknown	[M-H]-		1	True	null	null	null	null	null	null	null	999	False	False	False	False		False	False	null	null	null	null	null	null	null	null	138.81	liver_neg_1_p1-a1_1_4297	79.9574:4243 80.96075:0 81.96411:0		4003	3529	1851	2002	3810	2287	2913.6694539388	971.886092396983
74	1.343	79.9574	-1	-1	Unknown	[M-H]-		0.833	True	null	null	null	null	null	null	null	999	False	False	False	False		False	False	null	null	null	null	null	null	null	null	51.31	liver_neg_6_p1-a1_1_4302	79.9574:11272 80.96075:0 81.96411:0		61813	50621	66059	70287	53522	83567	64311.3802083333	11996.8688431902
75	1.343	79.9574	0.4634	107.8389	Unknown	[M-H]-		0.833	True	null	null	null	null	null	null	null	999	False	False	False	False		False	False	null	null	null	null	null	null	null	null	51.31	liver_neg_6_p1-a1_1_4302	79.95879:1655 80.96214:0 81.9655:0		258	693	305	120	413	177	327.818211873372	205.681185107954
76	1.343	79.9574	0.5095	118.5494	Unknown	[M-H]-		0.833	True	null	null	null	null	null	null	null	999	False	False	False	False		False	False	null	null	null	null	null	null	null	null	51.31	liver_neg_6_p1-a1_1_4302	79.9574:997 80.96075:0 81.96411:0	20.04628:44 25.88521:44 42.96254:44	531	409	701	632	522	482	546.056706746419	104.988739285658
77	1.343	79.9574	0.5312	123.6154	Unknown	[M-H]-		0.833	True	null	null	null	null	null	null	null	999	False	False	False	False		False	False	null	null	null	null	null	null	null	null	51.31	liver_neg_6_p1-a1_1_4302	79.95739:2081 80.96074:0 81.9641:0	27.88602:75 29.7365:75 68.5318:75	753	787	1140	389	1068	786	820.411539713542	266.898892920437
78	1.343	79.9574	0.5546	129.0466	Unknown	[M-H]-		0.833	True	null	null	null	null	null	null	null	999	False	False	False	False		False	False	null	null	null	null	null	null	null	null	51.31	liver_neg_6_p1-a1_1_4302	79.9588:3326 80.96215:0 81.96551:0		3797	4329	7441	1794	3165	3526	4008.74237060547	1885.69318711003
79	1.343	79.9574	0.5904	137.379	Unknown	[M-H]-		0.833	True	null	null	null	null	null	null	null	999	False	False	False	False		False	False	null	null	null	null	null	null	null	null	51.31	liver_neg_6_p1-a1_1_4302	79.95879:1088 80.96214:0 81.9655:0		252	1042	2272	688	823	911	997.968249003092	680.766152223625
80	1.343	79.9574	0.6405	149.0383	Unknown	[M-H]-		0.833	True	null	null	null	null	null	null	null	999	False	False	False	False		False	False	null	null	null	null	null	null	null	null	51.31	liver_neg_6_p1-a1_1_4302	79.9574:1277 80.96075:0 81.96411:0		538	495	5260	814	239	529	1312.49795532227	1942.21865390288
81	3.856	79.9574	-1	-1	Unknown	[M-H]-		1	True	null	null	null	null	null	null	null	999	False	False	False	False		False	False	null	null	null	null	null	null	null	null	11.1	liver_neg_6_p1-a1_1_4302	79.9574:2106 80.96075:0 81.96411:0		5906	6532	8917	5361	6460	8912	7014.77270507813	1531.31492391588
82	3.856	79.9574	0.5336	124.1591	Unknown	[M-H]-		1	True	null	null	null	null	null	null	null	999	False	False	False	False		False	False	null	null	null	null	null	null	null	null	11.1	liver_neg_6_p1-a1_1_4302	79.9588:256 80.96215:0 81.96551:0	79.95739:66	234	360	311	182	267	316	278.41576385498	64.0789598240068
83	3.856	79.9574	0.5961	138.7096	Unknown	[M-H]-		1	True	null	null	null	null	null	null	null	999	False	False	False	False		False	False	null	null	null	null	null	null	null	null	11.1	liver_neg_6_p1-a1_1_4302	79.9588:466 80.96215:0 81.96551:0	79.95739:138	366	483	546	520	650	555	520.021550496419	93.8591449645197
84	0.723	79.95879	-1	-1	Unknown	[M-H]-		0.667	True	null	null	null	null	null	null	null	999	False	False	False	False		False	False	null	null	null	null	null	null	null	null	106.84	liver_neg_3_p1-a1_1_4299	79.95879:23272 80.96214:0 81.9655:0		54520	72166	74800	83423	51056	61500	66244.2584635417	12601.7708554002
85	0.723	79.95879	0.5102	118.7163	Unknown	[M-H]-		0.667	True	null	null	null	null	null	null	null	999	False	False	False	False		False	False	null	null	null	null	null	null	null	null	106.84	liver_neg_3_p1-a1_1_4299	79.95881:1738 80.96216:0 81.96552:0		1004	434	399	473	413	463	530.862147013346	233.487273999709
86	0.723	79.95879	0.5378	125.137	Unknown	[M-H]-		0.667	True	null	null	null	null	null	null	null	999	False	False	False	False		False	False	null	null	null	null	null	null	null	null	106.84	liver_neg_3_p1-a1_1_4299	79.95597:5170 80.95932:0 81.96268:0		59	1811	852	2076	6	648	908.730624437332	869.884855062957
87	0.723	79.95879	0.6072	141.2852	Unknown	[M-H]-		0.667	True	null	null	null	null	null	null	null	999	False	False	False	False		False	False	null	null	null	null	null	null	null	null	106.84	liver_neg_3_p1-a1_1_4299	79.95881:4308 80.96216:0 81.96552:0		341	505	859	1170	1503	2585	1160.39897155762	817.112798724749
88	0.723	79.95879	0.6447	150.0311	Unknown	[M-H]-		0.667	True	null	null	null	null	null	null	null	999	False	False	False	False		False	False	null	null	null	null	null	null	null	null	106.84	liver_neg_3_p1-a1_1_4299	79.95597:1116 80.95932:0 81.96268:0	16.51299:290 34.28359:290 36.26092:290 37.47083:290 45.54967:290 52.56138:290 60.21423:290 64.25205:290 75.94748:290 78.20072:290	13403	448	680	8217	572	838	4026.39234924316	5505.91109197263
89	0.723	79.95879	0.6799	158.21	Unknown	[M-H]-		0.667	True	null	null	null	null	null	null	null	999	False	False	False	False		False	False	null	null	null	null	null	null	null	null	106.84	liver_neg_3_p1-a1_1_4299	79.95881:2689 80.96216:0 81.96552:0		5955	445	527	3444	321	702	1899.10659281413	2313.378158597
90	0.723	79.95879	0.7716	179.5523	Unknown	[M-H]-		0.667	True	null	null	null	null	null	null	null	999	False	False	False	False		False	False	null	null	null	null	null	null	null	null	106.84	liver_neg_3_p1-a1_1_4299	79.95597:3098 80.95932:0 81.96268:0		476	1012	157	860	45	624	528.894114176432	381.590276483209
91	6.834	79.95879	-1	-1	Unknown	[M-H]-		0.667	False	null	null	null	null	null	null	null	999	False	False	False	False		False	False	null	null	null	null	null	null	null	null	4.58	liver_neg_1_p1-a1_1_4297	79.95879:884 80.96214:0 81.9655:0		3238	2364	2687	3422	3071	3237	3003.16621907552	399.587168804498
92	6.834	79.95879	0.467	108.6803	Unknown	[M-H]-		0.667	False	null	null	null	null	null	null	null	999	False	False	False	False		False	False	null	null	null	null	null	null	null	null	4.58	liver_neg_1_p1-a1_1_4297	79.95879:328 80.96214:0 81.9655:0		262	217	150	281	156	329	232.459508260091	71.5921507734238
93	2.049	79.9588	-1	-1	Unknown	[M-H]-		0.5	True	null	null	null	null	null	null	null	999	False	False	False	False		False	False	null	null	null	null	null	null	null	null	26.21	liver_neg_1_p1-a1_1_4297	79.9588:6334 80.96215:0 81.96551:0		49824	50584	54764	32130	34482	46964	44791.4899088542	9269.94795676052
94	2.049	79.9588	0.5109	118.8844	Unknown	[M-H]-		0.5	True	null	null	null	null	null	null	null	999	False	False	False	False		False	False	null	null	null	null	null	null	null	null	26.21	liver_neg_1_p1-a1_1_4297	79.9588:720 80.96215:0 81.96551:0	15.04299:42 15.95403:42 16.77541:42 19.1557:42 20.56917:42 22.32697:42 23.74328:42 30.14453:42 30.30314:42 33.66607:42 47.75161:42 61.74946:42 72.51926:42 75.56739:42	430	644	517	258	414	475	456.338821411133	127.327697943291
95	2.049	79.9588	0.5327	123.9497	Unknown	[M-H]-		0.5	True	null	null	null	null	null	null	null	999	False	False	False	False		False	False	null	null	null	null	null	null	null	null	26.21	liver_neg_1_p1-a1_1_4297	79.9588:1787 80.96215:0 81.96551:0	24.25922:44 31.65529:44 35.23257:44 40.16577:44 43.91432:44 59.44234:44 79.96021:765	1368	939	2860	2062	2647	791	1777.92662556966	877.866853840203
96	2.049	79.9588	0.5957	138.6259	Unknown	[M-H]-		0.5	True	null	null	null	null	null	null	null	999	False	False	False	False		False	False	null	null	null	null	null	null	null	null	26.21	liver_neg_1_p1-a1_1_4297	79.9588:2444 80.96215:0 81.96551:0	19.53291:44 35.01113:44 35.2953:44 35.68884:44 42.50187:44 46.08004:44 64.3785:44 65.60498:44 67.13467:44 77.77053:44	1471	252	9738	6210	8525	2603	4799.8052444458	3920.40024697635
97	2.049	79.9588	0.6538	152.1406	Unknown	[M-H]-		0.5	True	null	null	null	null	null	null	null	999	False	False	False	False		False	False	null	null	null	null	null	null	null	null	26.21	liver_neg_1_p1-a1_1_4297	79.9574:926 80.96075:0 81.96411:0		271	227	4275	3672	6607	366	2569.60902913411	2685.24735199441
98	0.715	80.96426	-1	-1	Unknown	[M-H]-	similar chromatogram in higher mz_811; similar chromatogram in higher mz_920; similar chromatogram in higher mz_1494; similar chromatogram in higher mz_1502; similar chromatogram in higher mz_1956; similar chromatogram in higher mz_2607; similar chromatogram in higher mz_2697; similar chromatogram in higher mz_979; similar chromatogram in higher mz_954; similar chromatogram in higher mz_449; simi…	1	True	null	null	null	null	null	null	null	999	False	False	False	False		False	False	null	null	null	null	null	null	null	null	177.4	liver_neg_2_p1-a1_1_4298	80.96426:32464 81.96761:0 82.97097:0		91748	123181	76922	120723	70532	52961	89344.5104166667	28168.3832600883
99	0.715	80.96426	0.552	128.2381	Unknown	[M-H]-	similar chromatogram in higher mz_811; similar chromatogram in higher mz_920; similar chromatogram in higher mz_1494; similar chromatogram in higher mz_1502; similar chromatogram in higher mz_1956; similar chromatogram in higher mz_2607; similar chromatogram in higher mz_2697; similar chromatogram in higher mz_979; similar chromatogram in higher mz_954; similar chromatogram in higher mz_449; simi…	1	True	null	null	null	null	null	null	null	999	False	False	False	False		False	False	null	null	null	null	null	null	null	null	177.4	liver_neg_2_p1-a1_1_4298	80.96711:1804 81.97046:0 82.97382:0		115	950	551	481	117	34	374.691535949707	352.9396443213
100	0.715	80.96426	0.6205	144.1643	Unknown	[M-H]-	similar chromatogram in higher mz_811; similar chromatogram in higher mz_920; similar chromatogram in higher mz_1494; similar chromatogram in higher mz_1502; similar chromatogram in higher mz_1956; similar chromatogram in higher mz_2607; similar chromatogram in higher mz_2697; similar chromatogram in higher mz_979; similar chromatogram in higher mz_954; similar chromatogram in higher mz_449; simi…	1	True	null	null	null	null	null	null	null	999	False	False	False	False		False	False	null	null	null	null	null	null	null	null	177.4	liver_neg_2_p1-a1_1_4298	80.96426:13294 81.96761:0 82.97097:0	22.68071:692 27.78287:769 31.61006:692 63.5061:692	4458	6454	1519	3947	4386	1789	3758.77205403646	1848.14873753509
101	0.715	80.96426	0.6458	150.037	Unknown	[M-H]-	similar chromatogram in higher mz_811; similar chromatogram in higher mz_920; similar chromatogram in higher mz_1494; similar chromatogram in higher mz_1502; similar chromatogram in higher mz_1956; similar chromatogram in higher mz_2607; similar chromatogram in higher mz_2697; similar chromatogram in higher mz_979; similar chromatogram in higher mz_954; similar chromatogram in higher mz_449; simi…	1	True	null	null	null	null	null	null	null	999	False	False	False	False		False	False	null	null	null	null	null	null	null	null	177.4	liver_neg_2_p1-a1_1_4298	80.96712:5025 81.97047:0 82.97383:0	25.63874:692 30.64518:692 39.18861:692 41.72737:692 42.95014:692	1618	1641	755	715	6314	713	1959.30407714844	2178.80305775679
102	0.715	80.96426	0.6588	153.0507	Unknown	[M-H]-	similar chromatogram in higher mz_811; similar chromatogram in higher mz_920; similar chromatogram in higher mz_1494; similar chromatogram in higher mz_1502; similar chromatogram in higher mz_1956; similar chromatogram in higher mz_2607; similar chromatogram in higher mz_2697; similar chromatogram in higher mz_979; similar chromatogram in higher mz_954; similar chromatogram in higher mz_449; simi…	1	True	null	null	null	null	null	null	null	999	False	False	False	False		False	False	null	null	null	null	null	null	null	null	177.4	liver_neg_2_p1-a1_1_4298	80.96712:2205 81.97047:0 82.97383:0		598	577	1412	614	619	279	683.035705566406	379.998353224089
103	0.715	80.96426	0.6687	155.3599	Unknown	[M-H]-	similar chromatogram in higher mz_811; similar chromatogram in higher mz_920; similar chromatogram in higher mz_1494; similar chromatogram in higher mz_1502; similar chromatogram in higher mz_1956; similar chromatogram in higher mz_2607; similar chromatogram in higher mz_2697; similar chromatogram in higher mz_979; similar chromatogram in higher mz_954; similar chromatogram in higher mz_449; simi…	1	True	null	null	null	null	null	null	null	999	False	False	False	False		False	False	null	null	null	null	null	null	null	null	177.4	liver_neg_2_p1-a1_1_4298	80.96712:3634 81.97047:0 82.97383:0		1246	504	613	829	575	681	741.191528320313	270.878661839947
104	0.715	80.96426	0.7026	163.2193	Unknown	[M-H]-	similar chromatogram in higher mz_811; similar chromatogram in higher mz_920; similar chromatogram in higher mz_1494; similar chromatogram in higher mz_1502; similar chromatogram in higher mz_1956; similar chromatogram in higher mz_2607; similar chromatogram in higher mz_2697; similar chromatogram in higher mz_979; similar chromatogram in higher mz_954; similar chromatogram in higher mz_449; simi…	1	True	null	null	null	null	null	null	null	999	False	False	False	False		False	False	null	null	null	null	null	null	null	null	177.4	liver_neg_2_p1-a1_1_4298	80.96711:2020 81.97046:0 82.97382:0		477	9536	412	1067	529	519	2090.01869710286	3655.29118222881
105	0.715	80.96426	0.7227	167.8984	Unknown	[M-H]-	similar chromatogram in higher mz_811; similar chromatogram in higher mz_920; similar chromatogram in higher mz_1494; similar chromatogram in higher mz_1502; similar chromatogram in higher mz_1956; similar chromatogram in higher mz_2607; similar chromatogram in higher mz_2697; similar chromatogram in higher mz_979; similar chromatogram in higher mz_954; similar chromatogram in higher mz_449; simi…	1	True	null	null	null	null	null	null	null	999	False	False	False	False		False	False	null	null	null	null	null	null	null	null	177.4	liver_neg_2_p1-a1_1_4298	80.96711:1461 81.97046:0 82.97382:0		382	2268	547	868	466	161	782.082514444987	763.840679611361
106	0.715	80.96426	0.7484	173.8775	Unknown	[M-H]-	similar chromatogram in higher mz_811; similar chromatogram in higher mz_920; similar chromatogram in higher mz_1494; similar chromatogram in higher mz_1502; similar chromatogram in higher mz_1956; similar chromatogram in higher mz_2607; similar chromatogram in higher mz_2697; similar chromatogram in higher mz_979; similar chromatogram in higher mz_954; similar chromatogram in higher mz_449; simi…	1	True	null	null	null	null	null	null	null	999	False	False	False	False		False	False	null	null	null	null	null	null	null	null	177.4	liver_neg_2_p1-a1_1_4298	80.96712:1734 81.97047:0 82.97383:0		459	80	437	223	451	221	311.726262410482	159.11618887179
107	1.623	80.96568	-1	-1	Unknown	[M-H]-		1	True	null	null	null	null	null	null	null	999	False	False	False	False		False	False	null	null	null	null	null	null	null	null	124.13	liver_neg_2_p1-a1_1_4298	80.96568:23877 81.96903:0 82.97239:0		174578	165341	147790	179772	162939	155974	164398.921875	11745.4503384306
108	1.623	80.96568	0.5535	128.5881	Unknown	[M-H]-		1	True	null	null	null	null	null	null	null	999	False	False	False	False		False	False	null	null	null	null	null	null	null	null	124.13	liver_neg_2_p1-a1_1_4298	80.9657:16461 81.96905:0 82.97241:0	17.69426:70 19.63896:70 22.63794:70 27.64676:70 33.78326:70 41.69479:70 42.52551:70 51.67704:70 63.963:969 73.26765:70	13886	16187	14902	13595	13359	12354	14047.1603190104	1332.59906109793
109	1.623	80.96568	0.5895	136.9493	Unknown	[M-H]-		1	True	null	null	null	null	null	null	null	999	False	False	False	False		False	False	null	null	null	null	null	null	null	null	124.13	liver_neg_2_p1-a1_1_4298	80.9657:4091 81.96905:0 82.97241:0	20.341:60 31.32529:60 33.2057:60 48.84286:60 51.68157:60 63.23503:60 66.02834:60 67.73539:60 69.00115:60 77.53852:60	3222	2955	3569	3074	2394	2708	2986.99934895833	408.089949809011
110	1.346	80.96569	-1	-1	Unknown	[M-H]-		1	True	null	null	null	null	null	null	null	999	False	False	False	False		False	False	null	null	null	null	null	null	null	null	135.89	liver_neg_3_p1-a1_1_4299	80.96569:24117 81.96904:0 82.9724:0		139250	109468	81318	125772	91413	119916	111189.674479167	21737.4771977701
111	1.346	80.96569	0.5533	128.5464	Unknown	[M-H]-		1	True	null	null	null	null	null	null	null	999	False	False	False	False		False	False	null	null	null	null	null	null	null	null	135.89	liver_neg_3_p1-a1_1_4299	80.9657:10288 81.96905:0 82.97241:0	63.963:301	10740	10656	10120	9398	9150	9143	9867.76220703125	735.709318977589
112	1.346	80.96569	0.5916	137.4475	Unknown	[M-H]-		1	True	null	null	null	null	null	null	null	999	False	False	False	False		False	False	null	null	null	null	null	null	null	null	135.89	liver_neg_3_p1-a1_1_4299	80.9657:2572 81.96905:0 82.97241:0	63.96174:318	2108	1883	3077	1178	1968	2272	2080.96303304036	615.913178596477
113	5.073	81.04799	-1	-1	Unknown	[M-H]-	similar chromatogram in higher mz_494; similar chromatogram in higher mz_231; similar chromatogram in higher mz_3550	1	False	null	null	null	null	null	null	null	999	False	False	False	False		False	False	null	null	null	null	null	null	null	null	4.21	liver_neg_1_p1-a1_1_4297	81.04799:580 82.05134:0 83.0547:0		2450	2231	1686	2285	2413	2269	2222.32139078776	276.4000435743
114	5.073	81.04799	0.6239	144.9155	Unknown	[M-H]-	similar chromatogram in higher mz_494; similar chromatogram in higher mz_231; similar chromatogram in higher mz_3550	1	False	null	null	null	null	null	null	null	999	False	False	False	False		False	False	null	null	null	null	null	null	null	null	4.21	liver_neg_1_p1-a1_1_4297	81.04659:288 82.04994:0 83.0533:0		198	80	150	123	143	201	149.32946395874	46.0297065073253
115	4.771	81.95462	-1	-1	Unknown	[M-H]-	similar chromatogram in higher mz_1234; similar chromatogram in higher mz_2025	0.667	True	null	null	null	null	null	null	null	999	False	False	False	False		False	False	null	null	null	null	null	null	null	null	3.7	liver_neg_3_p1-a1_1_4299	81.95462:500 82.95797:0 83.96133:0		1625	715	2152	2407	2096	2678	1945.4267171224	697.497343520425
116	4.771	81.95462	0.5333	123.7035	Unknown	[M-H]-	similar chromatogram in higher mz_1234; similar chromatogram in higher mz_2025	0.667	True	null	null	null	null	null	null	null	999	False	False	False	False		False	False	null	null	null	null	null	null	null	null	3.7	liver_neg_3_p1-a1_1_4299	81.95462:241 82.95797:0 83.96133:0	42.66235:124	114	91	246	102	241	248	173.806930541992	78.5715243028112
117	0.422	81.95747	-1	-1	Unknown	[M-H]-		0.833	False	null	null	null	null	null	null	null	999	False	False	False	False		False	False	null	null	null	null	null	null	null	null	12.85	liver_neg_3_p1-a1_1_4299	81.95747:1846 82.96082:0 83.96418:0		9372	2356	9361	6406	4985	2754	5872.20776367188	3084.7838989788
118	0.422	81.95747	0.5847	135.6162	Unknown	[M-H]-		0.833	False	null	null	null	null	null	null	null	999	False	False	False	False		False	False	null	null	null	null	null	null	null	null	12.85	liver_neg_3_p1-a1_1_4299	81.95321:836 82.95656:0 83.95992:0		416	83	222	241	63	92	186.150437672933	135.429453721783
119	0.422	81.95747	0.6142	142.4762	Unknown	[M-H]-		0.833	False	null	null	null	null	null	null	null	999	False	False	False	False		False	False	null	null	null	null	null	null	null	null	12.85	liver_neg_3_p1-a1_1_4299	81.95747:575 82.96082:0 83.96418:0		174	51	242	241	99	152	159.698464711507	76.3400693234462
120	0.422	81.95747	0.6731	156.1257	Unknown	[M-H]-		0.833	False	null	null	null	null	null	null	null	999	False	False	False	False		False	False	null	null	null	null	null	null	null	null	12.85	liver_neg_3_p1-a1_1_4299	81.9532:589 82.95655:0 83.95991:0		169	80	235	83	224	13	133.945077578227	89.0151049425216
121	0.422	81.95747	0.6893	159.8867	Unknown	[M-H]-		0.833	False	null	null	null	null	null	null	null	999	False	False	False	False		False	False	null	null	null	null	null	null	null	null	12.85	liver_neg_3_p1-a1_1_4299	81.95747:327 82.96082:0 83.96418:0		53	26	165	33	42	8	54.6984618504842	56.2798082359337
122	2.567	82.03028	-1	-1	Unknown	[M-H]-		0.833	False	null	null	null	null	null	null	null	999	False	False	False	False		False	False	null	null	null	null	null	null	null	null	11.7	liver_neg_2_p1-a1_1_4298	82.03028:1286 83.03363:0 84.03699:0		2401	7450	4264	4108	5237	5577	4839.45515950521	1692.80630530355
123	2.567	82.03028	0.635	147.2697	Unknown	[M-H]-		0.833	False	null	null	null	null	null	null	null	999	False	False	False	False		False	False	null	null	null	null	null	null	null	null	11.7	liver_neg_2_p1-a1_1_4298	82.0303:294 83.03365:0 84.03701:0		77	55	22	107	78	164	83.9105968475342	48.4736838398773
124	2.567	82.03028	0.7125	165.2423	Unknown	[M-H]-		0.833	False	null	null	null	null	null	null	null	999	False	False	False	False		False	False	null	null	null	null	null	null	null	null	11.7	liver_neg_2_p1-a1_1_4298	82.03172:751 83.03507:0 84.03843:0		1443	236	347	246	546	200	503.080991109212	477.364652907181
125	2.567	82.03028	0.7174	166.3893	Unknown	[M-H]-		0.833	False	null	null	null	null	null	null	null	999	False	False	False	False		False	False	null	null	null	null	null	null	null	null	11.7	liver_neg_2_p1-a1_1_4298	82.03028:640 83.03363:0 84.03699:0		1444	278	156	1973	2548	211	1101.49424743652	1032.88001766204
126	0.601	82.03172	-1	-1	Unknown	[M-H]-	similar chromatogram in higher mz_1399; similar chromatogram in higher mz_541; similar chromatogram in higher mz_663	0.5	False	null	null	null	null	null	null	null	999	False	False	False	False		False	False	null	null	null	null	null	null	null	null	20.03	liver_neg_5_p1-a1_1_4301	82.03172:4314 83.03507:0 84.03843:0		521	66	5827	328	11974	914	3271.72840118408	4782.07885146897
127	0.601	82.03172	0.6918	160.443	Unknown	[M-H]-	similar chromatogram in higher mz_1399; similar chromatogram in higher mz_541; similar chromatogram in higher mz_663	0.5	False	null	null	null	null	null	null	null	999	False	False	False	False		False	False	null	null	null	null	null	null	null	null	20.03	liver_neg_5_p1-a1_1_4301	82.0303:398 83.03365:0 84.03701:0		5	109	54	0.452427959442139	99	101	61.184228738149	49.5489744312763
128	0.502	82.95386	-1	-1	Unknown	[M-H]-	similar chromatogram in higher mz_1560; similar chromatogram in higher mz_2896; similar chromatogram in higher mz_1749; similar chromatogram in higher mz_734; similar chromatogram in higher mz_1486; similar chromatogram in higher mz_2082; similar chromatogram in higher mz_2208; similar chromatogram in higher mz_2837; similar chromatogram in higher mz_3052; similar chromatogram in higher mz_3091; …	1	False	null	null	null	null	null	null	null	999	False	False	False	False		False	False	null	null	null	null	null	null	null	null	49.61	liver_neg_3_p1-a1_1_4299	82.95386:5331 83.95721:0 84.96057:0		21712	18276	18850	19761	15935	19291	18970.7574869792	1894.9489008934
129	0.502	82.95386	0.6802	157.5493	Unknown	[M-H]-	similar chromatogram in higher mz_1560; similar chromatogram in higher mz_2896; similar chromatogram in higher mz_1749; similar chromatogram in higher mz_734; similar chromatogram in higher mz_1486; similar chromatogram in higher mz_2082; similar chromatogram in higher mz_2208; similar chromatogram in higher mz_2837; similar chromatogram in higher mz_3052; similar chromatogram in higher mz_3091; …	1	False	null	null	null	null	null	null	null	999	False	False	False	False		False	False	null	null	null	null	null	null	null	null	49.61	liver_neg_3_p1-a1_1_4299	82.95532:468 83.95867:0 84.96203:0		188	96	94	132	85	89	114.133403778076	39.8321790598066
130	0.502	82.95386	1.3616	315.3544	Unknown	[M-H]-	similar chromatogram in higher mz_1560; similar chromatogram in higher mz_2896; similar chromatogram in higher mz_1749; similar chromatogram in higher mz_734; similar chromatogram in higher mz_1486; similar chromatogram in higher mz_2082; similar chromatogram in higher mz_2208; similar chromatogram in higher mz_2837; similar chromatogram in higher mz_3052; similar chromatogram in higher mz_3091; …	1	False	null	null	null	null	null	null	null	999	False	False	False	False		False	False	null	null	null	null	null	null	null	null	49.61	liver_neg_3_p1-a1_1_4299	82.95532:374 83.95867:0 84.96203:0		203	151	124	75	66	162	130.323286692301	52.6840830080616
131	6.392	83.01277	-1	-1	Unknown	[M-H]-		0.833	False	null	null	null	null	null	null	null	999	False	False	False	False		False	False	null	null	null	null	null	null	null	null	9.77	liver_neg_6_p1-a1_1_4302	83.01277:1340 84.01612:0 85.01948:0		6272	6068	4785	5240	5087	5505	5492.951171875	577.389528481392
132	6.392	83.01277	0.6719	155.6057	Unknown	[M-H]-		0.833	False	null	null	null	null	null	null	null	999	False	False	False	False		False	False	null	null	null	null	null	null	null	null	9.77	liver_neg_6_p1-a1_1_4302	83.01563:543 84.01898:0 85.02234:0		247	302	166	236	307	111	228.318865458171	76.9989459207984
133	6.392	83.01277	0.8142	188.5674	Unknown	[M-H]-		0.833	False	null	null	null	null	null	null	null	999	False	False	False	False		False	False	null	null	null	null	null	null	null	null	9.77	liver_neg_6_p1-a1_1_4302	83.01418:434 84.01753:0 85.02089:0		232	350	94	108	128	138	175.001468658447	98.3904197275265
134	6.392	83.01277	0.8211	190.1471	Unknown	[M-H]-		0.833	False	null	null	null	null	null	null	null	999	False	False	False	False		False	False	null	null	null	null	null	null	null	null	9.77	liver_neg_6_p1-a1_1_4302	83.01563:411 84.01898:0 85.02234:0		169	328	98	195	308	156	209.138615926107	90.3843250351878
135	1.634	84.00973	-1	-1	Unknown	[M-H]-		0.667	False	null	null	null	null	null	null	null	999	False	False	False	False		False	False	null	null	null	null	null	null	null	null	13.96	liver_neg_3_p1-a1_1_4299	84.00973:2330 85.01308:0 86.01644:0		1207	47	16294	7820	6822	1020	5534.93451372782	6194.77184991847
136	1.634	84.00973	0.7879	182.1961	Unknown	[M-H]-		0.667	False	null	null	null	null	null	null	null	999	False	False	False	False		False	False	null	null	null	null	null	null	null	null	13.96	liver_neg_3_p1-a1_1_4299	84.00973:720 85.01308:0 86.01644:0		8	0.834368324279785	342	0.834368324279785	91	56	82.840916633606	132.029697151617
137	1.634	84.00973	1.0197	235.7941	Unknown	[M-H]-		0.667	False	null	null	null	null	null	null	null	999	False	False	False	False		False	False	null	null	null	null	null	null	null	null	13.96	liver_neg_3_p1-a1_1_4299	84.00973:616 85.01308:0 86.01644:0		0.203612852096558	2	206	168	315	0.203612852096558	115.137338558833	134.342753810783
138	1.634	84.00973	1.038	240.0256	Unknown	[M-H]-		0.667	False	null	null	null	null	null	null	null	999	False	False	False	False		False	False	null	null	null	null	null	null	null	null	13.96	liver_neg_3_p1-a1_1_4299	84.00973:633 85.01308:0 86.01644:0		5.66910400390625	80	440	351	113	57	173.467439015706	178.03024213492
139	0.503	84.95307	-1	-1	Unknown	[M-H]-		0.833	False	null	null	null	null	null	null	null	999	False	False	False	False		False	False	null	null	null	null	null	null	null	null	11.23	liver_neg_2_p1-a1_1_4298	84.95307:2243 85.95642:0 86.95978:0		4972	6532	5367	6158	7012	4393	5738.92749023438	996.385235982346
140	0.503	84.95307	1.3498	311.7024	Unknown	[M-H]-		0.833	False	null	null	null	null	null	null	null	999	False	False	False	False		False	False	null	null	null	null	null	null	null	null	11.23	liver_neg_2_p1-a1_1_4298	84.95164:237 85.95499:0 86.95835:0		20	109	54	108	119	94	83.9671122233073	38.799193278272
141	6.285	85.0301	-1	-1	Unknown	[M-H]-		0.5	False	null	null	null	null	null	null	null	999	False	False	False	False		False	False	null	null	null	null	null	null	null	null	10.32	liver_neg_2_p1-a1_1_4298	85.0301:1436 86.03345:0 87.03681:0		7067	7585	4765	4656	6192	6641	6151.15844726563	1207.82090855648
142	6.285	85.0301	0.6723	155.2213	Unknown	[M-H]-		0.5	False	null	null	null	null	null	null	null	999	False	False	False	False		False	False	null	null	null	null	null	null	null	null	10.32	liver_neg_2_p1-a1_1_4298	85.0301:1020 86.03345:0 87.03681:0		717	870	744	752	934	624	773.621510823568	111.163289795031
143	6.391	85.03158	-1	-1	Unknown	[M-H]-		1	False	null	null	null	null	null	null	null	999	False	False	False	False		False	False	null	null	null	null	null	null	null	null	11.02	liver_neg_6_p1-a1_1_4302	85.03158:1823 86.03493:0 87.03829:0		8072	7855	5054	7598	8702	8948	7704.67635091146	1395.49146396812
144	6.391	85.03158	0.6739	155.5894	Unknown	[M-H]-		1	False	null	null	null	null	null	null	null	999	False	False	False	False		False	False	null	null	null	null	null	null	null	null	11.02	liver_neg_6_p1-a1_1_4302	85.02867:1160 86.03202:0 87.03538:0		781	982	706	914	1015	778	862.800903320313	125.372616481587
145	6.397	87.00844	-1	-1	Unknown	[M-H]-		1	False	null	null	null	null	null	null	null	999	False	False	False	False		False	False	null	null	null	null	null	null	null	null	6.34	liver_neg_2_p1-a1_1_4298	87.00844:1705 88.01179:0 89.01515:0		6113	7241	6671	8308	7715	8209	7376.12703450521	870.388415975328
146	6.397	87.00844	0.6136	141.2709	Unknown	[M-H]-		1	False	null	null	null	null	null	null	null	999	False	False	False	False		False	False	null	null	null	null	null	null	null	null	6.34	liver_neg_2_p1-a1_1_4298	87.00845:367 88.0118:0 89.01516:0		92	142	142	137	131	201	141.046848297119	35.0339712636084
147	6.397	87.00844	0.6732	154.9875	Unknown	[M-H]-		1	False	null	null	null	null	null	null	null	999	False	False	False	False		False	False	null	null	null	null	null	null	null	null	6.34	liver_neg_2_p1-a1_1_4298	87.00845:608 88.0118:0 89.01516:0		205	233	278	359	421	264	293.186411539714	81.3587875092293
148	6.397	87.00844	0.8178	188.2974	Unknown	[M-H]-		1	False	null	null	null	null	null	null	null	999	False	False	False	False		False	False	null	null	null	null	null	null	null	null	6.34	liver_neg_2_p1-a1_1_4298	87.00846:254 88.01181:0 89.01517:0		23	82	195	101	33	195	104.84274037679	75.9673934288453
149	5.665	87.01139	-1	-1	Unknown	[M-H]-		0.5	False	null	null	null	null	null	null	null	999	False	False	False	False		False	False	null	null	null	null	null	null	null	null	4.89	liver_neg_4_p1-a1_1_4300	87.01139:1160 88.01474:0 89.0181:0		3649	4435	6968	6985	5445	6129	5601.82775878906	1360.84796617079
150	5.665	87.01139	0.6291	144.84	Unknown	[M-H]-		0.5	False	null	null	null	null	null	null	null	999	False	False	False	False		False	False	null	null	null	null	null	null	null	null	4.89	liver_neg_4_p1-a1_1_4300	87.01139:844 88.01474:0 89.0181:0		159	537	774	775	318	685	541.335703531901	255.117856263187
151	4.174	87.02021	-1	-1	Unknown	[M-H]-		1	False	null	null	null	null	null	null	null	999	False	False	False	False		False	False	null	null	null	null	null	null	null	null	5.95	liver_neg_3_p1-a1_1_4299	87.02021:1375 88.02356:0 89.02692:0		7643	4733	8671	8943	3706	9325	7170.09611002604	2375.05385145609
152	4.174	87.02021	0.7934	182.6703	Unknown	[M-H]-		1	False	null	null	null	null	null	null	null	999	False	False	False	False		False	False	null	null	null	null	null	null	null	null	5.95	liver_neg_3_p1-a1_1_4299	87.02169:473 88.02504:0 89.0284:0		318	657	761	794	342	625	582.99560546875	205.804514537564
153	5.572	88.0409	-1	-1	Unknown	[M-H]-	similar chromatogram in higher mz_533; similar chromatogram in higher mz_694; similar chromatogram in higher mz_2239; similar chromatogram in higher mz_2305; similar chromatogram in higher mz_2661; similar chromatogram in higher mz_3676; similar chromatogram in higher mz_3675; similar chromatogram in higher mz_1941	1	False	null	null	null	null	null	null	null	999	False	False	False	False		False	False	null	null	null	null	null	null	null	null	99.63	liver_neg_3_p1-a1_1_4299	88.0409:16229 89.04425:0 90.04761:0		67111	63733	66193	61793	62787	61965	63930.1263020833	2236.72753573069
154	5.572	88.0409	0.6362	146.2708	Unknown	[M-H]-	similar chromatogram in higher mz_533; similar chromatogram in higher mz_694; similar chromatogram in higher mz_2239; similar chromatogram in higher mz_2305; similar chromatogram in higher mz_2661; similar chromatogram in higher mz_3676; similar chromatogram in higher mz_3675; similar chromatogram in higher mz_1941	1	False	null	null	null	null	null	null	null	999	False	False	False	False		False	False	null	null	null	null	null	null	null	null	99.63	liver_neg_3_p1-a1_1_4299	88.0409:436 89.04425:0 90.04761:0		296	341	311	183	199	383	285.467417399089	79.2166999180424
155	5.572	88.0409	0.6948	159.7349	Unknown	[M-H]-	similar chromatogram in higher mz_533; similar chromatogram in higher mz_694; similar chromatogram in higher mz_2239; similar chromatogram in higher mz_2305; similar chromatogram in higher mz_2661; similar chromatogram in higher mz_3676; similar chromatogram in higher mz_3675; similar chromatogram in higher mz_1941	1	False	null	null	null	null	null	null	null	999	False	False	False	False		False	False	null	null	null	null	null	null	null	null	99.63	liver_neg_3_p1-a1_1_4299	88.0409:3219 89.04425:0 90.04761:0		3136	3041	3036	2942	3033	2687	2979.0526936849	155.59508987063
156	5.572	88.0409	0.8071	185.5541	Unknown	[M-H]-	similar chromatogram in higher mz_533; similar chromatogram in higher mz_694; similar chromatogram in higher mz_2239; similar chromatogram in higher mz_2305; similar chromatogram in higher mz_2661; similar chromatogram in higher mz_3676; similar chromatogram in higher mz_3675; similar chromatogram in higher mz_1941	1	False	null	null	null	null	null	null	null	999	False	False	False	False		False	False	null	null	null	null	null	null	null	null	99.63	liver_neg_3_p1-a1_1_4299	88.0409:867 89.04425:0 90.04761:0		909	867	976	635	604	767	792.725891113281	151.054369414715
157	5.572	88.0409	0.8507	195.5961	Unknown	[M-H]-	similar chromatogram in higher mz_533; similar chromatogram in higher mz_694; similar chromatogram in higher mz_2239; similar chromatogram in higher mz_2305; similar chromatogram in higher mz_2661; similar chromatogram in higher mz_3676; similar chromatogram in higher mz_3675; similar chromatogram in higher mz_1941	1	False	null	null	null	null	null	null	null	999	False	False	False	False		False	False	null	null	null	null	null	null	null	null	99.63	liver_neg_3_p1-a1_1_4299	88.0409:749 89.04425:0 90.04761:0		773	871	906	586	648	801	764.104868570964	125.085209747627
158	2.705	88.0409	-1	-1	Unknown	[M-H]-		0.5	False	null	null	null	null	null	null	null	999	False	False	False	False		False	False	null	null	null	null	null	null	null	null	5.33	liver_neg_2_p1-a1_1_4298	88.0409:1028 89.04425:0 90.04761:0		3633	3470	3578	3736	2415	2437	3211.52209472656	614.248536438701
159	2.705	88.0409	0.729	167.6152	Unknown	[M-H]-		0.5	False	null	null	null	null	null	null	null	999	False	False	False	False		False	False	null	null	null	null	null	null	null	null	5.33	liver_neg_2_p1-a1_1_4298	88.04091:410 89.04426:0 90.04762:0		369	350	290	180	209	146	257.439127604167	92.5623529007621
160	0.545	88.04091	-1	-1	Unknown	[M-H]-		0.833	False	null	null	null	null	null	null	null	999	False	False	False	False		False	False	null	null	null	null	null	null	null	null	9.62	liver_neg_4_p1-a1_1_4300	88.04091:1807 89.04426:0 90.04762:0		4409	6288	6152	6823	4455	5021	5524.49291992188	1029.95106776302
161	0.545	88.04091	1.0372	238.4594	Unknown	[M-H]-		0.833	False	null	null	null	null	null	null	null	999	False	False	False	False		False	False	null	null	null	null	null	null	null	null	9.62	liver_neg_4_p1-a1_1_4300	88.0409:368 89.04425:0 90.04761:0		23	112	36	96	36	68	61.7302179336548	36.4055693333381
162	0.545	88.04091	1.055	242.5496	Unknown	[M-H]-		0.833	False	null	null	null	null	null	null	null	999	False	False	False	False		False	False	null	null	null	null	null	null	null	null	9.62	liver_neg_4_p1-a1_1_4300	88.0409:435 89.04425:0 90.04761:0		181	75	185	181	66	80	128.014914194743	59.6776946800741
163	0.545	88.04091	1.0864	249.7707	Unknown	[M-H]-		0.833	False	null	null	null	null	null	null	null	999	False	False	False	False		False	False	null	null	null	null	null	null	null	null	9.62	liver_neg_4_p1-a1_1_4300	88.04092:297 89.04427:0 90.04763:0		77	40	49	13	13	40	38.6469764709473	24.1551432428515
164	0.545	88.04091	1.3734	315.7599	Unknown	[M-H]-		0.833	False	null	null	null	null	null	null	null	999	False	False	False	False		False	False	null	null	null	null	null	null	null	null	9.62	liver_neg_4_p1-a1_1_4300	88.0424:157 89.04575:0 90.04911:0		12	9	37	48	24	60	31.5456240971883	20.3219889920376
165	4.328	88.04092	-1	-1	Unknown	[M-H]-		1	False	null	null	null	null	null	null	null	999	False	False	False	False		False	False	null	null	null	null	null	null	null	null	244.62	liver_neg_6_p1-a1_1_4302	88.04092:40402 89.04427:0 90.04763:0		258406	260445	149420	265135	270096	269105	245434.59375	47263.0494784317
166	4.328	88.04092	0.6939	159.5315	Unknown	[M-H]-		1	False	null	null	null	null	null	null	null	999	False	False	False	False		False	False	null	null	null	null	null	null	null	null	244.62	liver_neg_6_p1-a1_1_4302	88.04091:19316 89.04426:0 90.04762:0		26666	27262	26545	27654	28093	27757	27329.3326822917	621.462416665856
167	2.874	88.04092	-1	-1	Unknown	[M-H]-		0.5	True	null	null	null	null	null	null	null	999	False	False	False	False		False	False	null	null	null	null	null	null	null	null	5.47	liver_neg_6_p1-a1_1_4302	88.04092:1144 89.04427:0 90.04763:0		3327	5251	3656	3595	6559	4470	4476.39501953125	1241.56178314114
168	2.874	88.04092	0.5705	131.1673	Unknown	[M-H]-		0.5	True	null	null	null	null	null	null	null	999	False	False	False	False		False	False	null	null	null	null	null	null	null	null	5.47	liver_neg_6_p1-a1_1_4302	88.0409:788 89.04425:0 90.04761:0	41.99972:274	273	462	369	492	611	579	464.479827880859	127.15754720593
169	6.558	88.9902	-1	-1	Unknown	[M-H]-		1	False	null	null	null	null	null	null	null	999	False	False	False	False		False	False	null	null	null	null	null	null	null	null	16.54	liver_neg_4_p1-a1_1_4300	88.9902:1559 89.99355:0 90.99691:0		6647	6856	6180	7831	5253	6926	6615.44840494792	857.904462761775
170	6.558	88.9902	0.9242	212.218	Unknown	[M-H]-		1	False	null	null	null	null	null	null	null	999	False	False	False	False		False	False	null	null	null	null	null	null	null	null	16.54	liver_neg_4_p1-a1_1_4300	88.99019:537 89.99354:0 90.9969:0		616	717	429	678	318	666	570.658833821615	159.923006158459
171	3.623	89.0244	-1	-1	Unknown	[M-H]-		1	False	null	null	null	null	null	null	null	999	False	False	False	False		False	False	null	null	null	null	null	null	null	null	10.34	liver_neg_2_p1-a1_1_4298	89.0244:6072 90.02775:0 91.03111:0		32678	37443	41877	32615	35391	33886	35648.302734375	3555.57123117604
172	3.623	89.0244	0.6529	149.9134	Unknown	[M-H]-		1	False	null	null	null	null	null	null	null	999	False	False	False	False		False	False	null	null	null	null	null	null	null	null	10.34	liver_neg_2_p1-a1_1_4298	89.02441:354 90.02776:0 91.03112:0		317	591	578	500	342	469	466.29367574056	115.676680698864
173	3.623	89.0244	0.6767	155.3818	Unknown	[M-H]-		1	False	null	null	null	null	null	null	null	999	False	False	False	False		False	False	null	null	null	null	null	null	null	null	10.34	liver_neg_2_p1-a1_1_4298	89.02442:297 90.02777:0 91.03113:0		62	146	126	105	130	270	139.663803736369	69.9261654256422
174	3.623	89.0244	1.0314	236.8041	Unknown	[M-H]-		1	False	null	null	null	null	null	null	null	999	False	False	False	False		False	False	null	null	null	null	null	null	null	null	10.34	liver_neg_2_p1-a1_1_4298	89.02441:1728 90.02776:0 91.03112:0		1685	1610	1716	1537	1544	1495	1597.98813883464	88.0616101918983
175	6.4	89.0244	-1	-1	Unknown	[M-H]-		1	False	null	null	null	null	null	null	null	999	False	False	False	False		False	False	null	null	null	null	null	null	null	null	8.62	liver_neg_2_p1-a1_1_4298	89.0244:5670 90.02775:0 91.03111:0		26014	30739	27022	25323	27350	26211	27109.9036458333	1920.54623037913
176	6.4	89.0244	0.6749	154.9666	Unknown	[M-H]-		1	False	null	null	null	null	null	null	null	999	False	False	False	False		False	False	null	null	null	null	null	null	null	null	8.62	liver_neg_2_p1-a1_1_4298	89.0244:919 90.02775:0 91.03111:0		749	297	747	411	317	406	487.956588745117	206.551067373112
177	6.4	89.0244	0.82	188.2794	Unknown	[M-H]-		1	False	null	null	null	null	null	null	null	999	False	False	False	False		False	False	null	null	null	null	null	null	null	null	8.62	liver_neg_2_p1-a1_1_4298	89.0244:1281 90.02775:0 91.03111:0		1152	916	884	1076	2056	1025	1184.98860677083	437.9847936749
178	6.4	89.0244	0.8321	191.0479	Unknown	[M-H]-		1	False	null	null	null	null	null	null	null	999	False	False	False	False		False	False	null	null	null	null	null	null	null	null	8.62	liver_neg_2_p1-a1_1_4298	89.0244:1031 90.02775:0 91.03111:0		353	820	509	489	567	213	491.795499165853	205.322737249353
179	6.4	89.0244	0.8897	204.2852	Unknown	[M-H]-		1	False	null	null	null	null	null	null	null	999	False	False	False	False		False	False	null	null	null	null	null	null	null	null	8.62	liver_neg_2_p1-a1_1_4298	89.02441:388 90.02776:0 91.03112:0		176	180	660	161	73	151	233.450611114502	212.495792318311
180	6.4	89.0244	0.9013	206.9397	Unknown	[M-H]-		1	False	null	null	null	null	null	null	null	999	False	False	False	False		False	False	null	null	null	null	null	null	null	null	8.62	liver_neg_2_p1-a1_1_4298	89.0244:257 90.02775:0 91.03111:0		199	133	173	229	87	173	165.604546864827	50.1906837255004
181	6.295	89.02442	-1	-1	Unknown	[M-H]-		1	False	null	null	null	null	null	null	null	999	False	False	False	False		False	False	null	null	null	null	null	null	null	null	5.41	liver_neg_6_p1-a1_1_4302	89.02442:3565 90.02777:0 91.03113:0		15557	15264	19029	17619	14363	16057	16314.7337239583	1709.98494215639
182	6.295	89.02442	0.6709	154.0301	Unknown	[M-H]-		1	False	null	null	null	null	null	null	null	999	False	False	False	False		False	False	null	null	null	null	null	null	null	null	5.41	liver_neg_6_p1-a1_1_4302	89.0244:839 90.02775:0 91.03111:0		747	503	710	436	441	454	548.373067220052	141.983483752551
183	6.295	89.02442	0.8181	187.8376	Unknown	[M-H]-		1	False	null	null	null	null	null	null	null	999	False	False	False	False		False	False	null	null	null	null	null	null	null	null	5.41	liver_neg_6_p1-a1_1_4302	89.0244:893 90.02775:0 91.03111:0		857	387	1601	1431	1474	1534	1213.86307271322	485.582848358633
184	6.295	89.02442	0.8903	204.4048	Unknown	[M-H]-		1	False	null	null	null	null	null	null	null	999	False	False	False	False		False	False	null	null	null	null	null	null	null	null	5.41	liver_neg_6_p1-a1_1_4302	89.0244:451 90.02775:0 91.03111:0		257	239	246	72	241	212	211.380439758301	69.7649112952406
185	6.295	89.02442	0.9021	207.115	Unknown	[M-H]-		1	False	null	null	null	null	null	null	null	999	False	False	False	False		False	False	null	null	null	null	null	null	null	null	5.41	liver_neg_6_p1-a1_1_4302	89.0259:276 90.02925:0 91.03261:0		145	100	29	124	30	46	78.7691071828206	50.7053145159045
186	0.508	89.02589	-1	-1	Unknown	[M-H]-	similar chromatogram in higher mz_3415	1	False	null	null	null	null	null	null	null	999	False	False	False	False		False	False	null	null	null	null	null	null	null	null	10.88	liver_neg_3_p1-a1_1_4299	89.02589:6475 90.02924:0 91.0326:0		26382	23109	28406	25557	24848	28670	26161.9947916667	2134.79432234781
187	0.508	89.02589	1.0563	242.5242	Unknown	[M-H]-	similar chromatogram in higher mz_3415	1	False	null	null	null	null	null	null	null	999	False	False	False	False		False	False	null	null	null	null	null	null	null	null	10.88	liver_neg_3_p1-a1_1_4299	89.02441:576 90.02776:0 91.03112:0		95	183	137	348	26	137	154.423409461975	108.571875318853
188	0.508	89.02589	1.0792	247.7928	Unknown	[M-H]-	similar chromatogram in higher mz_3415	1	False	null	null	null	null	null	null	null	999	False	False	False	False		False	False	null	null	null	null	null	null	null	null	10.88	liver_neg_3_p1-a1_1_4299	89.0244:584 90.02775:0 91.03111:0		51	271	177	86	84	227	149.268665313721	88.8025645714174
189	0.508	89.02589	1.3467	309.2042	Unknown	[M-H]-	similar chromatogram in higher mz_3415	1	False	null	null	null	null	null	null	null	999	False	False	False	False		False	False	null	null	null	null	null	null	null	null	10.88	liver_neg_3_p1-a1_1_4299	89.02441:430 90.02776:0 91.03112:0		164	131	130	186	197	161	161.38991800944	27.6406877433741
190	0.508	89.02589	1.3823	317.3763	Unknown	[M-H]-	similar chromatogram in higher mz_3415	1	False	null	null	null	null	null	null	null	999	False	False	False	False		False	False	null	null	null	null	null	null	null	null	10.88	liver_neg_3_p1-a1_1_4299	89.02442:418 90.02777:0 91.03113:0		210	41	91	59	376	165	156.968358357747	125.194807255337
191	4.85	89.02589	-1	-1	Unknown	[M-H]-		0.667	False	null	null	null	null	null	null	null	999	False	False	False	False		False	False	null	null	null	null	null	null	null	null	10.77	liver_neg_1_p1-a1_1_4297	89.02589:6173 90.02924:0 91.0326:0		29804	22805	23821	67678	54558	47396	41010.4827473958	18373.7314956597
192	4.85	89.02589	0.7439	170.7908	Unknown	[M-H]-		0.667	False	null	null	null	null	null	null	null	999	False	False	False	False		False	False	null	null	null	null	null	null	null	null	10.77	liver_neg_1_p1-a1_1_4297	89.02589:1226 90.02924:0 91.0326:0		1187	1139	1120	848	1195	1037	1087.72129313151	130.340221822647
193	4.85	89.02589	0.7967	182.9333	Unknown	[M-H]-		0.667	False	null	null	null	null	null	null	null	999	False	False	False	False		False	False	null	null	null	null	null	null	null	null	10.77	liver_neg_1_p1-a1_1_4297	89.0244:978 90.02775:0 91.03111:0		427	1116	749	493	570	310	610.972956339518	287.779994064269
194	4.85	89.02589	0.8046	184.7432	Unknown	[M-H]-		0.667	False	null	null	null	null	null	null	null	999	False	False	False	False		False	False	null	null	null	null	null	null	null	null	10.77	liver_neg_1_p1-a1_1_4297	89.02591:825 90.02926:0 91.03262:0		637	1083	299	468	331	1030	641.3017578125	343.624788725084
195	4.85	89.02589	0.8708	199.9338	Unknown	[M-H]-		0.667	False	null	null	null	null	null	null	null	999	False	False	False	False		False	False	null	null	null	null	null	null	null	null	10.77	liver_neg_1_p1-a1_1_4297	89.02589:1237 90.02924:0 91.0326:0		1195	2221	1339	1549	867	1771	1490.29645792643	472.315865526293
196	0.511	91.02283	-1	-1	Unknown	[M-H]-		0.833	False	null	null	null	null	null	null	null	999	False	False	False	False		False	False	null	null	null	null	null	null	null	null	79.36	liver_neg_3_p1-a1_1_4299	91.02283:10283 92.02618:0 93.02954:0		15781	31723	38330	32290	29654	25681	28909.8556315104	7634.19270634983
197	0.511	91.02283	0.7209	165.0841	Unknown	[M-H]-		0.833	False	null	null	null	null	null	null	null	999	False	False	False	False		False	False	null	null	null	null	null	null	null	null	79.36	liver_neg_3_p1-a1_1_4299	91.02283:425 92.02618:0 93.02954:0		283	215	1039	108	85	1120	474.967157999674	474.245949216927
198	0.511	91.02283	0.8085	185.1397	Unknown	[M-H]-		0.833	False	null	null	null	null	null	null	null	999	False	False	False	False		False	False	null	null	null	null	null	null	null	null	79.36	liver_neg_3_p1-a1_1_4299	91.02284:3141 92.02619:0 93.02955:0		748	1187	3757	2864	2830	2324	2285.03993733724	1128.82185285386
199	0.511	91.02283	0.8114	185.8211	Unknown	[M-H]-		0.833	False	null	null	null	null	null	null	null	999	False	False	False	False		False	False	null	null	null	null	null	null	null	null	79.36	liver_neg_3_p1-a1_1_4299	91.02285:2030 92.0262:0 93.02956:0		1359	1865	3603	2857	2843	2327	2475.59788004557	799.221253189792
200	2.773	91.05593	-1	-1	Unknown	[M-H]-	similar chromatogram in higher mz_3584; similar chromatogram in higher mz_3631	0.833	False	null	null	null	null	null	null	null	999	False	False	False	False		False	False	null	null	null	null	null	null	null	null	5.94	liver_neg_3_p1-a1_1_4299	91.05593:761 92.05928:0 93.06264:0		3038	3250	4317	2944	2168	2636	3058.89575195313	722.023244076863
201	2.773	91.05593	0.6639	152.0337	Unknown	[M-H]-	similar chromatogram in higher mz_3584; similar chromatogram in higher mz_3631	0.833	False	null	null	null	null	null	null	null	999	False	False	False	False		False	False	null	null	null	null	null	null	null	null	5.94	liver_neg_3_p1-a1_1_4299	91.05592:426 92.05927:0 93.06263:0		486	326	434	357	246	286	355.75772857666	90.345141333586
202	2.701	92.02735	-1	-1	Unknown	[M-H]-	similar chromatogram in higher mz_215	1	True	null	null	null	null	null	null	null	999	False	False	False	False		False	False	null	null	null	null	null	null	null	null	61.28	liver_neg_5_p1-a1_1_4301	92.02735:5507 93.0307:0 94.03406:0		27618	30264	29494	36975	34682	27016	31007.9983723958	3984.51180004325
203	2.701	92.02735	0.4649	106.3191	Unknown	[M-H]-	similar chromatogram in higher mz_215	1	True	null	null	null	null	null	null	null	999	False	False	False	False		False	False	null	null	null	null	null	null	null	null	61.28	liver_neg_5_p1-a1_1_4301	92.02584:334 93.02919:0 94.03255:0		120	142	134	245	47	47	122.524756749471	73.1592646399092
204	2.701	92.02735	0.5303	121.2885	Unknown	[M-H]-	similar chromatogram in higher mz_215	1	True	null	null	null	null	null	null	null	999	False	False	False	False		False	False	null	null	null	null	null	null	null	null	61.28	liver_neg_5_p1-a1_1_4301	92.02584:1894 93.02919:0 94.03255:0	64.00839:185 65.01762:87	1500	1836	1403	1431	1378	1299	1474.49064127604	189.104019195647
205	2.701	92.02735	0.5479	125.314	Unknown	[M-H]-	similar chromatogram in higher mz_215	1	True	null	null	null	null	null	null	null	999	False	False	False	False		False	False	null	null	null	null	null	null	null	null	61.28	liver_neg_5_p1-a1_1_4301	92.02584:1337 93.02919:0 94.03255:0	92.02736:160	1215	1152	1479	2146	1875	1301	1527.90645345052	398.652929045281
206	0.652	92.02736	-1	-1	Unknown	[M-H]-	similar chromatogram in higher mz_250; similar chromatogram in higher mz_1365; similar chromatogram in higher mz_1404; similar chromatogram in higher mz_1447; similar chromatogram in higher mz_1687; similar chromatogram in higher mz_1725; similar chromatogram in higher mz_1739; similar chromatogram in higher mz_3157	1	True	null	null	null	null	null	null	null	999	False	False	False	False		False	False	null	null	null	null	null	null	null	null	202.23	liver_neg_6_p1-a1_1_4302	92.02736:17539 93.03071:0 94.03407:0		44522	44304	43060	40621	47817	49210	44922.181640625	3139.42888507886
207	0.652	92.02736	0.6462	147.7822	Unknown	[M-H]-	similar chromatogram in higher mz_250; similar chromatogram in higher mz_1365; similar chromatogram in higher mz_1404; similar chromatogram in higher mz_1447; similar chromatogram in higher mz_1687; similar chromatogram in higher mz_1725; similar chromatogram in higher mz_1739; similar chromatogram in higher mz_3157	1	True	null	null	null	null	null	null	null	999	False	False	False	False		False	False	null	null	null	null	null	null	null	null	202.23	liver_neg_6_p1-a1_1_4302	92.02585:5181 93.0292:0 94.03256:0	17.80718:123 22.91181:123 26.99085:123 27.22068:123 39.66377:123 50.93625:123 52.96335:123 64.43417:123 73.93852:123 79.13763:123 92.21197:123	4782	4860	4680	4383	4981	5335	4836.80444335938	317.351236408493
208	4.84	93.03433	-1	-1	Unknown	[M-H]-		0.5	False	null	null	null	null	null	null	null	999	False	False	False	False		False	False	null	null	null	null	null	null	null	null	4.84	liver_neg_4_p1-a1_1_4300	93.03433:765 94.03768:0 95.04104:0		2262	1845	2291	3046	2693	1852	2331.46183268229	472.231175132687
209	4.84	93.03433	0.6678	152.5446	Unknown	[M-H]-		0.5	False	null	null	null	null	null	null	null	999	False	False	False	False		False	False	null	null	null	null	null	null	null	null	4.84	liver_neg_4_p1-a1_1_4300	93.03433:369 94.03768:0 95.04104:0		272	274	243	295	299	318	283.568277994792	26.0683083116221
210	0.397	93.03434	-1	-1	Unknown	[M-H]-	similar chromatogram in higher mz_1052; similar chromatogram in higher mz_2234; similar chromatogram in higher mz_1823; similar chromatogram in higher mz_1255; similar chromatogram in higher mz_105; similar chromatogram in higher mz_219; similar chromatogram in higher mz_424; similar chromatogram in higher mz_523; similar chromatogram in higher mz_1975; similar chromatogram in higher mz_1979; sim…	1	True	null	null	null	null	null	null	null	999	False	False	False	False		False	False	null	null	null	null	null	null	null	null	82.1	liver_neg_5_p1-a1_1_4301	93.03434:12767 94.03769:0 95.04105:0		38445	40842	34464	40590	42334	38756	39238.4850260417	2743.7677355661
211	0.397	93.03434	0.5991	136.8504	Unknown	[M-H]-	similar chromatogram in higher mz_1052; similar chromatogram in higher mz_2234; similar chromatogram in higher mz_1823; similar chromatogram in higher mz_1255; similar chromatogram in higher mz_105; similar chromatogram in higher mz_219; similar chromatogram in higher mz_424; similar chromatogram in higher mz_523; similar chromatogram in higher mz_1975; similar chromatogram in higher mz_1979; sim…	1	True	null	null	null	null	null	null	null	999	False	False	False	False		False	False	null	null	null	null	null	null	null	null	82.1	liver_neg_5_p1-a1_1_4301	93.03586:4645 94.03921:0 95.04257:0	19.2801:34 20.36376:31 23.73022:31 24.36494:31 30.32051:31 30.54315:31 41.29669:31 41.71414:31 41.90272:31 62.08689:31 63.65697:31 68.42483:31 76.48152:31 93.357:76	3749	3981	3580	4076	4297	3965	3941.53002929688	250.703472929535
212	3.33	93.04648	-1	-1	Unknown	[M-H]-	similar chromatogram in higher mz_769; similar chromatogram in higher mz_2823; similar chromatogram in higher mz_3073	0.833	False	null	null	null	null	null	null	null	999	False	False	False	False		False	False	null	null	null	null	null	null	null	null	4.93	liver_neg_2_p1-a1_1_4298	93.04648:846 94.04983:0 95.05319:0		3079	3514	3459	3067	4082	4115	3552.73612467448	462.026255224394
213	3.33	93.04648	0.7006	160.028	Unknown	[M-H]-	similar chromatogram in higher mz_769; similar chromatogram in higher mz_2823; similar chromatogram in higher mz_3073	0.833	False	null	null	null	null	null	null	null	999	False	False	False	False		False	False	null	null	null	null	null	null	null	null	4.93	liver_neg_2_p1-a1_1_4298	93.0465:389 94.04985:0 95.05321:0		295	348	560	322	251	406	363.707740783691	109.176312969284
214	6.124	93.04649	-1	-1	Unknown	[M-H]-		1	True	null	null	null	null	null	null	null	999	False	False	False	False		False	False	null	null	null	null	null	null	null	null	10.74	liver_neg_3_p1-a1_1_4299	93.04649:1718 94.04984:0 95.0532:0		9144	8640	7182	7895	9308	7936	8350.84399414063	821.561916024097
215	6.124	93.04649	0.5909	134.9712	Unknown	[M-H]-		1	True	null	null	null	null	null	null	null	999	False	False	False	False		False	False	null	null	null	null	null	null	null	null	10.74	liver_neg_3_p1-a1_1_4299	93.04649:1122 94.04984:0 95.0532:0	40.02002:142	907	721	977	725	848	842	836.756520589193	100.571425428565
216	5.077	93.04649	-1	-1	Unknown	[M-H]-		0.5	False	null	null	null	null	null	null	null	999	False	False	False	False		False	False	null	null	null	null	null	null	null	null	4.65	liver_neg_3_p1-a1_1_4299	93.04649:755 94.04984:0 95.0532:0		2929	3034	3021	2961	2389	2916	2875.08548990885	242.667448184954
217	5.077	93.04649	0.6245	142.6541	Unknown	[M-H]-		0.5	False	null	null	null	null	null	null	null	999	False	False	False	False		False	False	null	null	null	null	null	null	null	null	4.65	liver_neg_3_p1-a1_1_4299	93.04651:198 94.04986:0 95.05322:0		252	287	176	71	217	175	196.350063323975	75.3020421026066
218	1.777	94.0315	-1	-1	Unknown	[M-H]-		0.5	False	null	null	null	null	null	null	null	999	False	False	False	False		False	False	null	null	null	null	null	null	null	null	28.55	liver_neg_4_p1-a1_1_4300	94.0315:2619 95.03485:0 96.03821:0		5953	10273	8857	13586	3005	17170	9807.26118977865	5113.55136907085
219	1.777	94.0315	0.5866	133.8197	Unknown	[M-H]-		0.5	False	null	null	null	null	null	null	null	999	False	False	False	False		False	False	null	null	null	null	null	null	null	null	28.55	liver_neg_4_p1-a1_1_4300	94.0315:483 95.03485:0 96.03821:0		49	54	50	138	77	73	73.3917554219564	33.6491382365909
220	2.656	94.98174	-1	-1	Unknown	[M-H]-		0.5	False	null	null	null	null	null	null	null	999	False	False	False	False		False	False	null	null	null	null	null	null	null	null	16.41	liver_neg_5_p1-a1_1_4301	94.98174:2196 95.98509:0 96.98845:0		7152	8415	9187	9409	9769	9081	8835.43888346354	937.715738389035
221	2.656	94.98174	0.4795	109.2684	Unknown	[M-H]-		0.5	False	null	null	null	null	null	null	null	999	False	False	False	False		False	False	null	null	null	null	null	null	null	null	16.41	liver_neg_5_p1-a1_1_4301	94.98174:248 95.98509:0 96.98845:0		49	69	81	158	135	137	104.766666412354	43.9689772119534
222	2.656	94.98174	0.5219	118.9215	Unknown	[M-H]-		0.5	False	null	null	null	null	null	null	null	999	False	False	False	False		False	False	null	null	null	null	null	null	null	null	16.41	liver_neg_5_p1-a1_1_4301	94.98019:970 95.98354:0 96.9869:0		480	830	958	947	1201	579	832.513926188151	265.83292702685
223	2.656	94.98174	0.8532	194.4195	Unknown	[M-H]-		0.5	False	null	null	null	null	null	null	null	999	False	False	False	False		False	False	null	null	null	null	null	null	null	null	16.41	liver_neg_5_p1-a1_1_4301	94.98174:431 95.98509:0 96.98845:0		266	253	145	221	296	280	243.478800455729	54.4888710254399
224	1.36	95.05398	-1	-1	Unknown	[M-H]-		0.5	False	null	null	null	null	null	null	null	999	False	False	False	False		False	False	null	null	null	null	null	null	null	null	6.36	liver_neg_6_p1-a1_1_4302	95.05398:814 96.05733:0 97.06069:0		689	28.1766906738281	1514	282	1058	2341	980.432322184245	857.33799196508
225	1.36	95.05398	0.7064	160.9615	Unknown	[M-H]-		0.5	False	null	null	null	null	null	null	null	999	False	False	False	False		False	False	null	null	null	null	null	null	null	null	6.36	liver_neg_6_p1-a1_1_4302	95.05398:331 96.05733:0 97.06069:0		66	3.16919364929199	58	32	54	85	49.0144246419271	29.5129257632522
226	1.36	95.05398	0.9561	217.8551	Unknown	[M-H]-		0.5	False	null	null	null	null	null	null	null	999	False	False	False	False		False	False	null	null	null	null	null	null	null	null	6.36	liver_neg_6_p1-a1_1_4302	95.05398:814 96.05733:0 97.06069:0		0.155225300788879	2	70	0.155225300788879	44	200	52.6210052569707	77.8152051380161
227	1.299	95.9352	-1	-1	Unknown	[M-H]-	similar chromatogram in higher mz_224; similar chromatogram in higher mz_449; similar chromatogram in higher mz_1026; similar chromatogram in higher mz_1114; similar chromatogram in higher mz_1120; similar chromatogram in higher mz_1123; similar chromatogram in higher mz_1199; similar chromatogram in higher mz_1227; similar chromatogram in higher mz_1310; similar chromatogram in higher mz_2236; s…	0.667	False	null	null	null	null	null	null	null	999	False	False	False	False		False	False	null	null	null	null	null	null	null	null	30.34	liver_neg_3_p1-a1_1_4299	95.9352:5388 96.93855:0 97.94191:0		4139	1994	14444	39.4997192382813	395	8474	4907.44984944661	5606.9413143645
228	1.299	95.9352	0.5795	131.9135	Unknown	[M-H]-	similar chromatogram in higher mz_224; similar chromatogram in higher mz_449; similar chromatogram in higher mz_1026; similar chromatogram in higher mz_1114; similar chromatogram in higher mz_1120; similar chromatogram in higher mz_1123; similar chromatogram in higher mz_1199; similar chromatogram in higher mz_1227; similar chromatogram in higher mz_1310; similar chromatogram in higher mz_2236; s…	0.667	False	null	null	null	null	null	null	null	999	False	False	False	False		False	False	null	null	null	null	null	null	null	null	30.34	liver_neg_3_p1-a1_1_4299	95.93522:2469 96.93857:0 97.94193:0		473	124	432	12.3721694946289	12.3721694946289	718	291.11324818929	294.107229043675
229	6.833	96.96019	-1	-1	Unknown	[M-H]-	similar chromatogram in higher mz_436; similar chromatogram in higher mz_574; similar chromatogram in higher mz_704; similar chromatogram in higher mz_1583; similar chromatogram in higher mz_956	1	True	null	null	null	null	null	null	null	999	False	False	False	False		False	False	null	null	null	null	null	null	null	null	25.49	liver_neg_4_p1-a1_1_4300	96.96019:9063 97.96354:0 98.9669:0		39232	37767	38652	40333	37105	36764	38308.8717447917	1356.44530726111
230	6.833	96.96019	0.4634	105.3571	Unknown	[M-H]-	similar chromatogram in higher mz_436; similar chromatogram in higher mz_574; similar chromatogram in higher mz_704; similar chromatogram in higher mz_1583; similar chromatogram in higher mz_956	1	True	null	null	null	null	null	null	null	999	False	False	False	False		False	False	null	null	null	null	null	null	null	null	25.49	liver_neg_4_p1-a1_1_4300	96.96018:716 97.96353:0 98.96689:0	79.95597:57 79.95738:140 79.95879:583 79.9602:116 79.96161:109 96.96018:120 96.96173:237	593	711	726	759	615	602	667.535441080729	72.4912589933236
231	6.833	96.96019	0.5472	124.4046	Unknown	[M-H]-	similar chromatogram in higher mz_436; similar chromatogram in higher mz_574; similar chromatogram in higher mz_704; similar chromatogram in higher mz_1583; similar chromatogram in higher mz_956	1	True	null	null	null	null	null	null	null	999	False	False	False	False		False	False	null	null	null	null	null	null	null	null	25.49	liver_neg_4_p1-a1_1_4300	96.96018:605 97.96353:0 98.96689:0	79.95738:236	441	386	447	390	449	443	426.146331787109	29.5869597109325
232	6.833	96.96019	0.613	139.3724	Unknown	[M-H]-	similar chromatogram in higher mz_436; similar chromatogram in higher mz_574; similar chromatogram in higher mz_704; similar chromatogram in higher mz_1583; similar chromatogram in higher mz_956	1	True	null	null	null	null	null	null	null	999	False	False	False	False		False	False	null	null	null	null	null	null	null	null	25.49	liver_neg_4_p1-a1_1_4300	96.96018:574 97.96353:0 98.96689:0	79.9602:130	387	346	195	131	299	383	290.261454264323	105.313513132459
233	6.833	96.96019	0.645	146.6354	Unknown	[M-H]-	similar chromatogram in higher mz_436; similar chromatogram in higher mz_574; similar chromatogram in higher mz_704; similar chromatogram in higher mz_1583; similar chromatogram in higher mz_956	1	True	null	null	null	null	null	null	null	999	False	False	False	False		False	False	null	null	null	null	null	null	null	null	25.49	liver_neg_4_p1-a1_1_4300	96.9602:334 97.96355:0 98.96691:0		65	169	172	184	135	161	147.515581766764	43.4836908429792
234	6.833	96.96019	0.8685	197.4518	Unknown	[M-H]-	similar chromatogram in higher mz_436; similar chromatogram in higher mz_574; similar chromatogram in higher mz_704; similar chromatogram in higher mz_1583; similar chromatogram in higher mz_956	1	True	null	null	null	null	null	null	null	999	False	False	False	False		False	False	null	null	null	null	null	null	null	null	25.49	liver_neg_4_p1-a1_1_4300	96.96018:310 97.96353:0 98.96689:0		300	120	169	250	312	236	231.347198486328	74.6341885653714
235	6.833	96.96019	0.9151	208.0325	Unknown	[M-H]-	similar chromatogram in higher mz_436; similar chromatogram in higher mz_574; similar chromatogram in higher mz_704; similar chromatogram in higher mz_1583; similar chromatogram in higher mz_956	1	True	null	null	null	null	null	null	null	999	False	False	False	False		False	False	null	null	null	null	null	null	null	null	25.49	liver_neg_4_p1-a1_1_4300	96.96018:519 97.96353:0 98.96689:0		639	416	461	465	193	613	464.345919291178	160.150405163737
236	0.46	96.96173	-1	-1	Unknown	[M-H]-		1	True	null	null	null	null	null	null	null	999	False	False	False	False		False	False	null	null	null	null	null	null	null	null	20.15	liver_neg_3_p1-a1_1_4299	96.96173:8430 97.96508:0 98.96844:0		47048	54192	56625	48785	39371	39557	47596.2415364583	7197.50108848102
237	0.46	96.96173	0.6041	137.3435	Unknown	[M-H]-		1	True	null	null	null	null	null	null	null	999	False	False	False	False		False	False	null	null	null	null	null	null	null	null	20.15	liver_neg_3_p1-a1_1_4299	96.95862:632 97.96197:0 98.96533:0		231	288	97	192	269	204	213.329521179199	67.98504763489
238	0.46	96.96173	0.6678	151.828	Unknown	[M-H]-		1	True	null	null	null	null	null	null	null	999	False	False	False	False		False	False	null	null	null	null	null	null	null	null	20.15	liver_neg_3_p1-a1_1_4299	96.96019:1097 97.96354:0 98.9669:0		261	198	1107	543	317	88	419.205627441406	369.461044385602
239	0.46	96.96173	0.6792	154.4082	Unknown	[M-H]-		1	True	null	null	null	null	null	null	null	999	False	False	False	False		False	False	null	null	null	null	null	null	null	null	20.15	liver_neg_3_p1-a1_1_4299	96.9602:1572 97.96355:0 98.96691:0		1019	1589	1424	1153	1059	1341	1264.06970214844	224.22698488836
240	0.46	96.96173	0.6941	157.7902	Unknown	[M-H]-		1	True	null	null	null	null	null	null	null	999	False	False	False	False		False	False	null	null	null	null	null	null	null	null	20.15	liver_neg_3_p1-a1_1_4299	96.96173:1960 97.96508:0 98.96844:0		727	384	912	1109	496	546	695.823059082031	274.82493727936
241	0.46	96.96173	0.7068	160.6854	Unknown	[M-H]-		1	True	null	null	null	null	null	null	null	999	False	False	False	False		False	False	null	null	null	null	null	null	null	null	20.15	liver_neg_3_p1-a1_1_4299	96.9602:2580 97.96355:0 98.96691:0		364	2197	743	1377	1278	1935	1315.83375549316	692.834104497973
242	0.46	96.96173	0.7125	161.9711	Unknown	[M-H]-		1	True	null	null	null	null	null	null	null	999	False	False	False	False		False	False	null	null	null	null	null	null	null	null	20.15	liver_neg_3_p1-a1_1_4299	96.95862:2075 97.96197:0 98.96533:0	16.98073:55 64.02478:55 65.65478:55 80.6454:55 82.63969:55 83.64165:55	453	1656	538	527	3339	3855	1728.25888061523	1523.738105694
243	7.505	96.96949	-1	-1	Unknown	[M-H]-		0.5	True	null	null	null	null	null	null	null	999	False	False	False	False		False	False	null	null	null	null	null	null	null	null	15.23	liver_neg_2_p1-a1_1_4298	96.96949:4852 97.97284:0 98.9762:0		20280	29997	30900	24405	23948	31014	26757.2356770833	4497.85281026583
244	7.505	96.96949	0.5834	132.6308	Unknown	[M-H]-		0.5	True	null	null	null	null	null	null	null	999	False	False	False	False		False	False	null	null	null	null	null	null	null	null	15.23	liver_neg_2_p1-a1_1_4298	96.96949:1989 97.97284:0 98.9762:0	78.95959:91	1584	1689	1489	1505	1533	1537	1556.09580485026	72.7727927362918
245	7.505	96.96949	0.6756	153.6008	Unknown	[M-H]-		0.5	True	null	null	null	null	null	null	null	999	False	False	False	False		False	False	null	null	null	null	null	null	null	null	15.23	liver_neg_2_p1-a1_1_4298	96.96949:529 97.97284:0 98.9762:0		128	367	440	218	183	228	260.621234893799	118.507401772658
246	7.505	96.96949	0.6988	158.875	Unknown	[M-H]-		0.5	True	null	null	null	null	null	null	null	999	False	False	False	False		False	False	null	null	null	null	null	null	null	null	15.23	liver_neg_2_p1-a1_1_4298	96.96949:1202 97.97284:0 98.9762:0		1043	1463	729	1351	1178	2389	1359.00313313802	565.936872173304
247	7.505	96.96949	0.7211	163.9369	Unknown	[M-H]-		0.5	True	null	null	null	null	null	null	null	999	False	False	False	False		False	False	null	null	null	null	null	null	null	null	15.23	liver_neg_2_p1-a1_1_4298	96.96949:475 97.97284:0 98.9762:0		1913	461	531	598	1126	1161	964.913497924805	554.986710934153
248	7.635	96.9695	-1	-1	Unknown	[M-H]-		1	True	null	null	null	null	null	null	null	999	False	False	False	False		False	False	null	null	null	null	null	null	null	null	16.96	liver_neg_3_p1-a1_1_4299	96.9695:7376 97.97285:0 98.97621:0		55920	64573	70263	53964	66425	59747	61815.2506510417	6338.70332332175
249	7.635	96.9695	0.5827	132.4682	Unknown	[M-H]-		1	True	null	null	null	null	null	null	null	999	False	False	False	False		False	False	null	null	null	null	null	null	null	null	16.96	liver_neg_3_p1-a1_1_4299	96.97105:2533 97.9744:0 98.97776:0	78.93858:40 78.95819:488	2097	2063	1955	2038	1786	1712	1941.75728352865	158.108755124874
250	7.635	96.9695	0.6756	153.6008	Unknown	[M-H]-		1	True	null	null	null	null	null	null	null	999	False	False	False	False		False	False	null	null	null	null	null	null	null	null	16.96	liver_neg_3_p1-a1_1_4299	96.96951:838 97.97286:0 98.97622:0		337	427	201	487	540	385	396.367118835449	119.618594477605
251	7.635	96.9695	0.7004	159.2369	Unknown	[M-H]-		1	True	null	null	null	null	null	null	null	999	False	False	False	False		False	False	null	null	null	null	null	null	null	null	16.96	liver_neg_3_p1-a1_1_4299	96.97105:2821 97.9744:0 98.97776:0		3056	3164	3469	3120	3369	3041	3203.11604817708	176.015574031077
252	2.018	97.00367	-1	-1	Unknown	[M-H]-	similar chromatogram in higher mz_370	1	True	null	null	null	null	null	null	null	999	False	False	False	False		False	False	null	null	null	null	null	null	null	null	10.64	liver_neg_5_p1-a1_1_4301	97.00367:3672 98.00702:0 99.01038:0		8806	3259	9342	11944	12493	9744	9264.560546875	3289.82237274633
253	2.018	97.00367	0.5398	122.725	Unknown	[M-H]-	similar chromatogram in higher mz_370	1	True	null	null	null	null	null	null	null	999	False	False	False	False		False	False	null	null	null	null	null	null	null	null	10.64	liver_neg_5_p1-a1_1_4301	97.00367:530 98.00702:0 99.01038:0		85	71	5.92766304016113	5.92766304016113	180	59	65.8820705413818	66.5829450940473
254	2.018	97.00367	0.5882	133.7222	Unknown	[M-H]-	similar chromatogram in higher mz_370	1	True	null	null	null	null	null	null	null	999	False	False	False	False		False	False	null	null	null	null	null	null	null	null	10.64	liver_neg_5_p1-a1_1_4301	97.00523:1462 98.00858:0 99.01194:0		222	131	26	2.63857841491699	39	849	211.073429743449	323.231558093116
255	2.018	97.00367	0.5997	136.3227	Unknown	[M-H]-	similar chromatogram in higher mz_370	1	True	null	null	null	null	null	null	null	999	False	False	False	False		False	False	null	null	null	null	null	null	null	null	10.64	liver_neg_5_p1-a1_1_4301	97.00521:2341 98.00856:0 99.01192:0	16.72379:65 25.42206:72 44.20314:65 48.41628:65	649	897	1221	1285	1132	50	872.256934483846	466.277895168971
256	6.294	97.03005	-1	-1	Unknown	[M-H]-		1	False	null	null	null	null	null	null	null	999	False	False	False	False		False	False	null	null	null	null	null	null	null	null	5.59	liver_neg_1_p1-a1_1_4297	97.03005:2130 98.0334:0 99.03676:0		10238	9180	8537	9152	9968	7023	9016.32161458333	1152.85069418109
257	6.294	97.03005	0.8137	184.9795	Unknown	[M-H]-		1	False	null	null	null	null	null	null	null	999	False	False	False	False		False	False	null	null	null	null	null	null	null	null	5.59	liver_neg_1_p1-a1_1_4297	97.03006:1150 98.03341:0 99.03677:0		480	234	635	824	502	338	502.23317972819	210.157716941688
258	6.294	97.03005	0.8205	186.5302	Unknown	[M-H]-		1	False	null	null	null	null	null	null	null	999	False	False	False	False		False	False	null	null	null	null	null	null	null	null	5.59	liver_neg_1_p1-a1_1_4297	97.03005:906 98.0334:0 99.03676:0		549	864	858	626	1126	690	785.554819742839	208.604349790887
259	6.294	97.03005	0.8942	203.2646	Unknown	[M-H]-		1	False	null	null	null	null	null	null	null	999	False	False	False	False		False	False	null	null	null	null	null	null	null	null	5.59	liver_neg_1_p1-a1_1_4297	97.02852:362 98.03187:0 99.03523:0		125	69	109	208	165	130	134.418060302734	47.8297065004876
260	7.368	97.03005	-1	-1	Unknown	[M-H]-		0.833	False	null	null	null	null	null	null	null	999	False	False	False	False		False	False	null	null	null	null	null	null	null	null	10.83	liver_neg_2_p1-a1_1_4298	97.03005:1340 98.0334:0 99.03676:0		4558	5276	5822	5858	2876	7591	5330.22513834635	1565.33250835376
261	7.368	97.03005	1.0191	231.6634	Unknown	[M-H]-		0.833	False	null	null	null	null	null	null	null	999	False	False	False	False		False	False	null	null	null	null	null	null	null	null	10.83	liver_neg_2_p1-a1_1_4298	97.03005:670 98.0334:0 99.03676:0		495	352	61	245	756	145	342.360720952352	253.893162872391
262	6.477	97.03005	-1	-1	Unknown	[M-H]-		0.667	False	null	null	null	null	null	null	null	999	False	False	False	False		False	False	null	null	null	null	null	null	null	null	8.45	liver_neg_3_p1-a1_1_4299	97.03005:985 98.0334:0 99.03676:0		2804	2849	3595	1492	1595	1168	2250.53179931641	964.245391326595
263	6.477	97.03005	0.8419	191.3743	Unknown	[M-H]-		0.667	False	null	null	null	null	null	null	null	999	False	False	False	False		False	False	null	null	null	null	null	null	null	null	8.45	liver_neg_3_p1-a1_1_4299	97.03005:481 98.0334:0 99.03676:0		181	23	347	11	38	234	138.892016410828	137.044444824253
264	6.397	97.03006	-1	-1	Unknown	[M-H]-		1	False	null	null	null	null	null	null	null	999	False	False	False	False		False	False	null	null	null	null	null	null	null	null	18.28	liver_neg_4_p1-a1_1_4300	97.03006:2505 98.03341:0 99.03677:0		9634	11602	11080	15110	12718	12786	12155.0190429688	1858.08775423875
265	6.397	97.03006	0.8153	185.3375	Unknown	[M-H]-		1	False	null	null	null	null	null	null	null	999	False	False	False	False		False	False	null	null	null	null	null	null	null	null	18.28	liver_neg_4_p1-a1_1_4300	97.03006:1235 98.03341:0 99.03677:0		591	616	498	1064	1245	1244	876.307896931966	346.108326959601
266	6.397	97.03006	0.8202	186.4508	Unknown	[M-H]-		1	False	null	null	null	null	null	null	null	999	False	False	False	False		False	False	null	null	null	null	null	null	null	null	18.28	liver_neg_4_p1-a1_1_4300	97.03005:1153 98.0334:0 99.03676:0		561	1287	541	839	40	708	662.708317438761	409.015597635492
267	6.397	97.03006	0.898	204.1286	Unknown	[M-H]-		1	False	null	null	null	null	null	null	null	999	False	False	False	False		False	False	null	null	null	null	null	null	null	null	18.28	liver_neg_4_p1-a1_1_4300	97.03005:272 98.0334:0 99.03676:0		62	131	105	208	118	114	122.967849731445	47.710407570771
268	1.835	97.98905	-1	-1	Unknown	[M-H]-		0.833	False	null	null	null	null	null	null	null	999	False	False	False	False		False	False	null	null	null	null	null	null	null	null	15.21	liver_neg_5_p1-a1_1_4301	97.98905:1599 98.9924:0 99.99576:0		1751	5089	4951	5467	7762	5135	5025.97336832682	1919.87557372821
269	1.835	97.98905	0.6007	136.4123	Unknown	[M-H]-		0.833	False	null	null	null	null	null	null	null	999	False	False	False	False		False	False	null	null	null	null	null	null	null	null	15.21	liver_neg_5_p1-a1_1_4301	97.98905:1430 98.9924:0 99.99576:0		349	366	526	496	823	564	520.704635620117	171.698349479157
270	1.104	98.02495	-1	-1	Unknown	[M-H]-		1	True	null	null	null	null	null	null	null	999	False	False	False	False		False	False	null	null	null	null	null	null	null	null	378.88	liver_neg_5_p1-a1_1_4301	98.02495:37027 99.0283:0 100.03166:0		263725	256411	245970	241174	264014	254254	254257.924479167	9266.41346498969
271	1.104	98.02495	0.6623	150.3942	Unknown	[M-H]-		1	True	null	null	null	null	null	null	null	999	False	False	False	False		False	False	null	null	null	null	null	null	null	null	378.88	liver_neg_5_p1-a1_1_4301	98.02496:26849 99.02831:0 100.03167:0	38.92849:54 48.08775:54 48.51287:54 51.55471:54 55.28761:54 55.40959:54 57.30796:54 68.68328:54 81.49713:54	24120	23943	23265	22347	24778	22762	23535.7486979167	909.588736249878
272	3.08	98.02495	-1	-1	Unknown	[M-H]-		0.5	True	null	null	null	null	null	null	null	999	False	False	False	False		False	False	null	null	null	null	null	null	null	null	15.08	liver_neg_5_p1-a1_1_4301	98.02495:2303 99.0283:0 100.03166:0		4657	6134	13033	3596	13878	8938	8372.49495442708	4335.58820292112
273	3.08	98.02495	0.6357	144.3402	Unknown	[M-H]-		0.5	True	null	null	null	null	null	null	null	999	False	False	False	False		False	False	null	null	null	null	null	null	null	null	15.08	liver_neg_5_p1-a1_1_4301	98.02496:827 99.02831:0 100.03167:0		246	159	98	234	106	332	195.9016456604	91.1923204302637
274	3.08	98.02495	0.7528	170.9429	Unknown	[M-H]-		0.5	True	null	null	null	null	null	null	null	999	False	False	False	False		False	False	null	null	null	null	null	null	null	null	15.08	liver_neg_5_p1-a1_1_4301	98.02495:666 99.0283:0 100.03166:0	23.47364:44 50.43788:44 69.59041:44 73.60811:44 85.82865:44 87.79257:44	333	84	330	147	465	293	275.299760182699	138.317280167946
275	3.08	98.02495	1.0505	238.5407	Unknown	[M-H]-		0.5	True	null	null	null	null	null	null	null	999	False	False	False	False		False	False	null	null	null	null	null	null	null	null	15.08	liver_neg_5_p1-a1_1_4301	98.02495:1109 99.0283:0 100.03166:0		262	393	385	287	659	571	426.252298990885	157.296152589132
276	2.943	98.02651	-1	-1	Unknown	[M-H]-		1	False	null	null	null	null	null	null	null	999	False	False	False	False		False	False	null	null	null	null	null	null	null	null	29.33	liver_neg_5_p1-a1_1_4301	98.02651:2756 99.02986:0 100.03322:0		10355	15175	12016	13525	13728	11232	12671.9596354167	1787.74013499555
277	2.943	98.02651	0.7576	172.0212	Unknown	[M-H]-		1	False	null	null	null	null	null	null	null	999	False	False	False	False		False	False	null	null	null	null	null	null	null	null	29.33	liver_neg_5_p1-a1_1_4301	98.02651:638 99.02986:0 100.03322:0		473	156	157	269	437	344	305.993212381999	135.932643587639
278	2.943	98.02651	0.8436	191.5527	Unknown	[M-H]-		1	False	null	null	null	null	null	null	null	999	False	False	False	False		False	False	null	null	null	null	null	null	null	null	29.33	liver_neg_5_p1-a1_1_4301	98.02651:290 99.02986:0 100.03322:0		84	115	50	10	114	20	65.7809300422668	45.8725297297911
279	2.943	98.02651	1.0492	238.2296	Unknown	[M-H]-		1	False	null	null	null	null	null	null	null	999	False	False	False	False		False	False	null	null	null	null	null	null	null	null	29.33	liver_neg_5_p1-a1_1_4301	98.02651:1350 99.02986:0 100.03322:0		828	826	971	752	959	614	825.053955078125	133.430623815214
280	5.679	99.00922	-1	-1	Unknown	[M-H]-		0.833	False	null	null	null	null	null	null	null	999	False	False	False	False		False	False	null	null	null	null	null	null	null	null	8.05	liver_neg_1_p1-a1_1_4297	99.00922:1516 100.01257:0 101.01593:0		7308	8404	9845	10010	8036	9099	8783.68310546875	1059.10786591551
281	5.679	99.00922	0.5809	131.7563	Unknown	[M-H]-		0.833	False	null	null	null	null	null	null	null	999	False	False	False	False		False	False	null	null	null	null	null	null	null	null	8.05	liver_neg_1_p1-a1_1_4297	99.00924:236 100.01259:0 101.01595:117		63	120	150	82	84	158	109.54317855835	38.9834260689406
282	5.679	99.00922	0.6248	141.7171	Unknown	[M-H]-		0.833	False	null	null	null	null	null	null	null	999	False	False	False	False		False	False	null	null	null	null	null	null	null	null	8.05	liver_neg_1_p1-a1_1_4297	99.00922:838 100.01257:0 101.01593:0		574	811	797	901	518	850	742.069895426432	156.837174404936
283	3.46	99.0108	-1	-1	Unknown	[M-H]-		0.5	False	null	null	null	null	null	null	null	999	False	False	False	False		False	False	null	null	null	null	null	null	null	null	4.21	liver_neg_5_p1-a1_1_4301	99.0108:886 100.01415:0 101.01751:0		1855	2280	1675	3922	4226	3446	2900.60028076172	1102.4782558311
284	3.46	99.0108	0.8027	182.0631	Unknown	[M-H]-		0.5	False	null	null	null	null	null	null	null	999	False	False	False	False		False	False	null	null	null	null	null	null	null	null	4.21	liver_neg_5_p1-a1_1_4301	99.01078:377 100.01413:0 101.01749:0		459	237	316	232	210	435	314.712277730306	108.839204292687
285	4.193	100.041	-1	-1	Unknown	[M-H]-		0.667	False	null	null	null	null	null	null	null	999	False	False	False	False		False	False	null	null	null	null	null	null	null	null	8.93	liver_neg_6_p1-a1_1_4302	100.041:1381 101.04435:0 102.04771:0		6196	6507	6144	6106	7202	6666	6470.33162434896	421.769959357187
286	4.193	100.041	0.7155	162.0917	Unknown	[M-H]-		0.667	False	null	null	null	null	null	null	null	999	False	False	False	False		False	False	null	null	null	null	null	null	null	null	8.93	liver_neg_6_p1-a1_1_4302	100.04099:217 101.04434:0 102.0477:0		130	92	89	144	181	151	131.377047220866	35.9027663859754
287	4.193	100.041	0.8903	201.693	Unknown	[M-H]-		0.667	False	null	null	null	null	null	null	null	999	False	False	False	False		False	False	null	null	null	null	null	null	null	null	8.93	liver_neg_6_p1-a1_1_4302	100.04099:239 101.04434:0 102.0477:0		133	127	63	239	67	36	110.695617675781	73.6061238315824
288	4.193	100.041	0.924	209.3301	Unknown	[M-H]-		0.667	False	null	null	null	null	null	null	null	999	False	False	False	False		False	False	null	null	null	null	null	null	null	null	8.93	liver_neg_6_p1-a1_1_4302	100.0394:373 101.04275:0 102.04611:0		76	276	254	134	182	272	199.047917683919	82.174723900536
289	4.242	100.041	-1	-1	Unknown	[M-H]-		0.5	False	null	null	null	null	null	null	null	999	False	False	False	False		False	False	null	null	null	null	null	null	null	null	7.49	liver_neg_6_p1-a1_1_4302	100.041:1371 101.04435:0 102.04771:0		6196	1112	3190	5264	7207	6237	4867.64929199219	2288.7367602583
290	4.242	100.041	0.9073	205.5617	Unknown	[M-H]-		0.5	False	null	null	null	null	null	null	null	999	False	False	False	False		False	False	null	null	null	null	null	null	null	null	7.49	liver_neg_6_p1-a1_1_4302	100.041:530 101.04435:0 102.04771:0		50	176	140	149	209	237	160.014379501343	65.347798235932
291	8.447	101.0242	-1	-1	Unknown	[M-H]-	similar chromatogram in higher mz_3704; similar chromatogram in higher mz_2099; similar chromatogram in higher mz_2376; similar chromatogram in higher mz_126; similar chromatogram in higher mz_356; similar chromatogram in higher mz_2011; similar chromatogram in higher mz_2017; similar chromatogram in higher mz_2103; similar chromatogram in higher mz_2228; similar chromatogram in higher mz_2230; s…	1	False	null	null	null	null	null	null	null	999	False	False	False	False		False	False	null	null	null	null	null	null	null	null	9.09	liver_neg_2_p1-a1_1_4298	101.0242:2080 102.02755:0 103.03091:0		5814	7917	6187	6425	5750	3747	5973.28279622396	1345.87723955494
292	8.447	101.0242	0.8212	185.8606	Unknown	[M-H]-	similar chromatogram in higher mz_3704; similar chromatogram in higher mz_2099; similar chromatogram in higher mz_2376; similar chromatogram in higher mz_126; similar chromatogram in higher mz_356; similar chromatogram in higher mz_2011; similar chromatogram in higher mz_2017; similar chromatogram in higher mz_2103; similar chromatogram in higher mz_2228; similar chromatogram in higher mz_2230; s…	1	False	null	null	null	null	null	null	null	999	False	False	False	False		False	False	null	null	null	null	null	null	null	null	9.09	liver_neg_2_p1-a1_1_4298	101.02579:256 102.02914:0 103.0325:0		105	98	174	54	68	29	87.9735094706217	50.7729296608532
293	8.447	101.0242	0.8459	191.4332	Unknown	[M-H]-	similar chromatogram in higher mz_3704; similar chromatogram in higher mz_2099; similar chromatogram in higher mz_2376; similar chromatogram in higher mz_126; similar chromatogram in higher mz_356; similar chromatogram in higher mz_2011; similar chromatogram in higher mz_2017; similar chromatogram in higher mz_2103; similar chromatogram in higher mz_2228; similar chromatogram in higher mz_2230; s…	1	False	null	null	null	null	null	null	null	999	False	False	False	False		False	False	null	null	null	null	null	null	null	null	9.09	liver_neg_2_p1-a1_1_4298	101.02579:697 102.02914:0 103.0325:0		301	737	654	266	500	342	466.503789265951	196.089645594264
294	4.093	101.0242	-1	-1	Unknown	[M-H]-		0.667	False	null	null	null	null	null	null	null	999	False	False	False	False		False	False	null	null	null	null	null	null	null	null	6.98	liver_neg_2_p1-a1_1_4298	101.0242:1316 102.02755:0 103.03091:0		5145	6825	5117	4679	6191	6204	5693.568359375	830.748132738947
295	4.093	101.0242	0.7153	161.8791	Unknown	[M-H]-		0.667	False	null	null	null	null	null	null	null	999	False	False	False	False		False	False	null	null	null	null	null	null	null	null	6.98	liver_neg_2_p1-a1_1_4298	101.0242:262 102.02755:0 103.03091:0		104	122	77	17	64	33	69.3499053319295	40.496553682199
296	4.093	101.0242	0.9209	208.4251	Unknown	[M-H]-		0.667	False	null	null	null	null	null	null	null	999	False	False	False	False		False	False	null	null	null	null	null	null	null	null	6.98	liver_neg_2_p1-a1_1_4298	101.0242:317 102.02755:0 103.03091:0		161	179	177	275	299	61	191.889209747314	85.8385711054324
297	4.093	101.0242	0.9286	210.1492	Unknown	[M-H]-		0.667	False	null	null	null	null	null	null	null	999	False	False	False	False		False	False	null	null	null	null	null	null	null	null	6.98	liver_neg_2_p1-a1_1_4298	101.02422:473 102.02757:0 103.03093:0		109	176	127	121	256	192	163.390822092692	55.8908693171775
298	7.368	101.02421	-1	-1	Unknown	[M-H]-		1	False	null	null	null	null	null	null	null	999	False	False	False	False		False	False	null	null	null	null	null	null	null	null	26.69	liver_neg_1_p1-a1_1_4297	101.02421:5825 102.02756:0 103.03092:0		39907	40039	32752	37918	33867	22915	34566.4150390625	6469.15066528781
299	7.368	101.02421	0.82	185.5833	Unknown	[M-H]-		1	False	null	null	null	null	null	null	null	999	False	False	False	False		False	False	null	null	null	null	null	null	null	null	26.69	liver_neg_1_p1-a1_1_4297	101.02423:348 102.02758:0 103.03094:0		161	121	79	118	145	170	132.539906819661	33.2961677889914
300	7.368	101.02421	1.0068	227.862	Unknown	[M-H]-		1	False	null	null	null	null	null	null	null	999	False	False	False	False		False	False	null	null	null	null	null	null	null	null	26.69	liver_neg_1_p1-a1_1_4297	101.02421:1742 102.02756:0 103.03092:0		919	1204	509	832	2271	3194	1488.03075154622	1031.07196946836
301	7.368	101.02421	1.0163	229.9986	Unknown	[M-H]-		1	False	null	null	null	null	null	null	null	999	False	False	False	False		False	False	null	null	null	null	null	null	null	null	26.69	liver_neg_1_p1-a1_1_4297	101.02421:2162 102.02756:0 103.03092:0		1462	1048	1779	918	1747	2696	1608.46397908529	639.286467584848
302	7.368	101.02421	1.0561	239.0061	Unknown	[M-H]-		1	False	null	null	null	null	null	null	null	999	False	False	False	False		False	False	null	null	null	null	null	null	null	null	26.69	liver_neg_1_p1-a1_1_4297	101.0258:339 102.02915:0 103.03251:0		26	151	154	143	1463	151	347.916216532389	548.502192437544
303	6.394	101.02423	-1	-1	Unknown	[M-H]-		1	False	null	null	null	null	null	null	null	999	False	False	False	False		False	False	null	null	null	null	null	null	null	null	86.78	liver_neg_6_p1-a1_1_4302	101.02423:15418 102.02758:0 103.03094:0		80063	86908	83555	89044	89645	92275	86914.7955729167	4448.80680609799
304	6.394	101.02423	0.6724	152.186	Unknown	[M-H]-		1	False	null	null	null	null	null	null	null	999	False	False	False	False		False	False	null	null	null	null	null	null	null	null	86.78	liver_neg_6_p1-a1_1_4302	101.02421:5865 102.02756:0 103.03092:0		5183	4903	4790	4938	5048	5151	5002.33870442708	152.305324617932
305	6.394	101.02423	0.8179	185.1087	Unknown	[M-H]-		1	False	null	null	null	null	null	null	null	999	False	False	False	False		False	False	null	null	null	null	null	null	null	null	86.78	liver_neg_6_p1-a1_1_4302	101.02421:3756 102.02756:0 103.03092:0		4607	4090	4308	4447	3844	3945	4206.96423339844	297.534368903245
306	6.394	101.02423	0.8962	202.8142	Unknown	[M-H]-		1	False	null	null	null	null	null	null	null	999	False	False	False	False		False	False	null	null	null	null	null	null	null	null	86.78	liver_neg_6_p1-a1_1_4302	101.02421:1233 102.02756:0 103.03092:0		875	321	1038	491	1086	658	744.845703125	307.040435731241
307	6.292	101.02579	-1	-1	Unknown	[M-H]-		1	False	null	null	null	null	null	null	null	999	False	False	False	False		False	False	null	null	null	null	null	null	null	null	58.17	liver_neg_1_p1-a1_1_4297	101.02579:11360 102.02914:0 103.0325:0		56435	49133	54786	49621	50225	50921	51853.5305989583	3016.57945175251
308	6.292	101.02579	0.6724	152.1858	Unknown	[M-H]-		1	False	null	null	null	null	null	null	null	999	False	False	False	False		False	False	null	null	null	null	null	null	null	null	58.17	liver_neg_1_p1-a1_1_4297	101.02579:5140 102.02914:0 103.0325:0		4630	4006	4306	3770	3882	4273	4144.44177246094	318.340252246769
309	6.292	101.02579	0.8188	185.3062	Unknown	[M-H]-		1	False	null	null	null	null	null	null	null	999	False	False	False	False		False	False	null	null	null	null	null	null	null	null	58.17	liver_neg_1_p1-a1_1_4297	101.02579:3470 102.02914:0 103.0325:0		4015	2976	3573	3306	2980	3090	3323.30310058594	408.352627882529
310	6.292	101.02579	0.8956	202.696	Unknown	[M-H]-		1	False	null	null	null	null	null	null	null	999	False	False	False	False		False	False	null	null	null	null	null	null	null	null	58.17	liver_neg_1_p1-a1_1_4297	101.02581:1049 102.02916:0 103.03252:0		809	624	820	848	1082	630	802.087961832682	168.784870514752
311	8.539	101.02579	-1	-1	Unknown	[M-H]-		0.833	False	null	null	null	null	null	null	null	999	False	False	False	False		False	False	null	null	null	null	null	null	null	null	7.36	liver_neg_1_p1-a1_1_4297	101.02579:1774 102.02914:0 103.0325:0		8216	6810	5445	7008	4542	7052	6512.06656901042	1307.63689179915
312	8.539	101.02579	0.8177	185.0685	Unknown	[M-H]-		0.833	False	null	null	null	null	null	null	null	999	False	False	False	False		False	False	null	null	null	null	null	null	null	null	7.36	liver_neg_1_p1-a1_1_4297	101.02579:288 102.02914:0 103.0325:0		112	105	212	180	76	43	121.325206756592	63.4385782816857
313	8.539	101.02579	0.8446	191.1566	Unknown	[M-H]-		0.833	False	null	null	null	null	null	null	null	999	False	False	False	False		False	False	null	null	null	null	null	null	null	null	7.36	liver_neg_1_p1-a1_1_4297	101.02579:713 102.02914:0 103.0325:0		300	769	612	423	225	416	457.287134806315	201.425536477327
314	8.539	101.02579	0.8691	196.6969	Unknown	[M-H]-		0.833	False	null	null	null	null	null	null	null	999	False	False	False	False		False	False	null	null	null	null	null	null	null	null	7.36	liver_neg_1_p1-a1_1_4297	101.02579:359 102.02914:0 103.0325:0		199	95	114	72	131	118	121.623448689779	43.0234482414434
315	0.551	101.06223	-1	-1	Unknown	[M-H]-	similar chromatogram in higher mz_307	0.5	False	null	null	null	null	null	null	null	999	False	False	False	False		False	False	null	null	null	null	null	null	null	null	7.09	liver_neg_2_p1-a1_1_4298	101.06223:1486 102.06558:0 103.06894:0		2063	3759	1334	2354	3156	3207	2645.36598714193	890.088702929428
316	0.551	101.06223	1.0604	239.9863	Unknown	[M-H]-	similar chromatogram in higher mz_307	0.5	False	null	null	null	null	null	null	null	999	False	False	False	False		False	False	null	null	null	null	null	null	null	null	7.09	liver_neg_2_p1-a1_1_4298	101.06223:366 102.06558:0 103.06894:0		49	124	13	89	97	55	71.153250058492	39.8391787144795
317	4.586	102.0186	-1	-1	Unknown	[M-H]-		1	False	null	null	null	null	null	null	null	999	False	False	False	False		False	False	null	null	null	null	null	null	null	null	35.54	liver_neg_2_p1-a1_1_4298	102.0186:3691 103.02195:0 104.02531:0		15763	16748	15655	17181	17807	16199	16558.7609049479	843.960388892132
318	4.586	102.0186	0.765	172.9413	Unknown	[M-H]-		1	False	null	null	null	null	null	null	null	999	False	False	False	False		False	False	null	null	null	null	null	null	null	null	35.54	liver_neg_2_p1-a1_1_4298	102.02021:546 103.02356:0 104.02692:0		478	397	407	454	372	308	402.663838704427	60.5994070505572
319	4.586	102.0186	0.8046	181.9058	Unknown	[M-H]-		1	False	null	null	null	null	null	null	null	999	False	False	False	False		False	False	null	null	null	null	null	null	null	null	35.54	liver_neg_2_p1-a1_1_4298	102.02021:903 103.02356:0 104.02692:0		828	912	736	1077	789	874	869.524485270182	119.09766066961
320	4.586	102.0186	0.8253	186.5728	Unknown	[M-H]-		1	False	null	null	null	null	null	null	null	999	False	False	False	False		False	False	null	null	null	null	null	null	null	null	35.54	liver_neg_2_p1-a1_1_4298	102.02021:844 103.02356:0 104.02692:0		599	735	674	703	783	496	665.048655192057	102.980137683286
321	4.586	102.0186	0.9434	213.2887	Unknown	[M-H]-		1	False	null	null	null	null	null	null	null	999	False	False	False	False		False	False	null	null	null	null	null	null	null	null	35.54	liver_neg_2_p1-a1_1_4298	102.0186:420 103.02195:0 104.02531:0		275	283	255	212	255	215	249.221382141113	29.8512728059826
322	6.364	102.05683	-1	-1	Unknown	[M-H]-	similar chromatogram in higher mz_274; similar chromatogram in higher mz_2350; similar chromatogram in higher mz_2493; similar chromatogram in higher mz_3608; similar chromatogram in higher mz_186; similar chromatogram in higher mz_277; similar chromatogram in higher mz_1684; similar chromatogram in higher mz_1899; similar chromatogram in higher mz_2606; similar chromatogram in higher mz_3622; si…	1	False	null	null	null	null	null	null	null	999	False	False	False	False		False	False	null	null	null	null	null	null	null	null	33.89	liver_neg_1_p1-a1_1_4297	102.05683:3958 103.06018:0 104.06354:0		14431	12010	11910	11305	10859	11040	11925.9612630208	1310.89427150518
323	6.364	102.05683	0.5693	128.6915	Unknown	[M-H]-	similar chromatogram in higher mz_274; similar chromatogram in higher mz_2350; similar chromatogram in higher mz_2493; similar chromatogram in higher mz_3608; similar chromatogram in higher mz_186; similar chromatogram in higher mz_277; similar chromatogram in higher mz_1684; similar chromatogram in higher mz_1899; similar chromatogram in higher mz_2606; similar chromatogram in higher mz_3622; si…	1	False	null	null	null	null	null	null	null	999	False	False	False	False		False	False	null	null	null	null	null	null	null	null	33.89	liver_neg_1_p1-a1_1_4297	102.05683:817 103.06018:0 104.06354:0		373	572	426	139	467	583	426.861727396647	163.16131585971
324	6.364	102.05683	0.9843	222.5199	Unknown	[M-H]-	similar chromatogram in higher mz_274; similar chromatogram in higher mz_2350; similar chromatogram in higher mz_2493; similar chromatogram in higher mz_3608; similar chromatogram in higher mz_186; similar chromatogram in higher mz_277; similar chromatogram in higher mz_1684; similar chromatogram in higher mz_1899; similar chromatogram in higher mz_2606; similar chromatogram in higher mz_3622; si…	1	False	null	null	null	null	null	null	null	999	False	False	False	False		False	False	null	null	null	null	null	null	null	null	33.89	liver_neg_1_p1-a1_1_4297	102.05525:420 103.0586:0 104.06196:0		134	251	160	209	222	213	198.116284688314	42.8463836164297
325	6.364	102.05683	1.0077	227.8056	Unknown	[M-H]-	similar chromatogram in higher mz_274; similar chromatogram in higher mz_2350; similar chromatogram in higher mz_2493; similar chromatogram in higher mz_3608; similar chromatogram in higher mz_186; similar chromatogram in higher mz_277; similar chromatogram in higher mz_1684; similar chromatogram in higher mz_1899; similar chromatogram in higher mz_2606; similar chromatogram in higher mz_3622; si…	1	False	null	null	null	null	null	null	null	999	False	False	False	False		False	False	null	null	null	null	null	null	null	null	33.89	liver_neg_1_p1-a1_1_4297	102.05683:760 103.06018:0 104.06354:0		523	292	372	416	201	171	329.288177490234	133.93797988305
326	1.845	103.00508	-1	-1	Unknown	[M-H]-		1	True	null	null	null	null	null	null	null	999	False	False	False	False		False	False	null	null	null	null	null	null	null	null	247.3	liver_neg_2_p1-a1_1_4298	103.00508:31806 104.00843:0 105.01179:0		178124	178454	169260	135301	164163	131691	159498.989583333	20890.3132425449
327	1.845	103.00508	0.8352	188.629	Unknown	[M-H]-		1	True	null	null	null	null	null	null	null	999	False	False	False	False		False	False	null	null	null	null	null	null	null	null	247.3	liver_neg_2_p1-a1_1_4298	103.0051:13503 104.00845:0 105.01181:0	15.71188:61 22.82134:61 22.89973:61 25.59087:61 26.37519:61 26.86649:61 27.966:61 88.96493:61	12624	14493	12970	10677	12650	10829	12373.8619791667	1431.63649075674
328	1.845	103.00508	1.0377	234.3571	Unknown	[M-H]-		1	True	null	null	null	null	null	null	null	999	False	False	False	False		False	False	null	null	null	null	null	null	null	null	247.3	liver_neg_2_p1-a1_1_4298	103.00508:2682 104.00843:0 105.01179:0	15.17536:46 18.19916:46 21.42154:46 25.51436:46 31.37207:46 42.9336:46 61.87339:46	2291	1612	928	1078	1664	1315	1481.38608805339	490.488829226388
329	1.68	103.00511	-1	-1	Unknown	[M-H]-		1	True	null	null	null	null	null	null	null	999	False	False	False	False		False	False	null	null	null	null	null	null	null	null	254.36	liver_neg_6_p1-a1_1_4302	103.00511:29058 104.00846:0 105.01182:0		178648	176489	158198	173505	159472	181294	171267.588541667	9971.94758294676
330	1.68	103.00511	0.8336	188.2741	Unknown	[M-H]-		1	True	null	null	null	null	null	null	null	999	False	False	False	False		False	False	null	null	null	null	null	null	null	null	254.36	liver_neg_6_p1-a1_1_4302	103.0035:6749 104.00685:0 105.01021:0	15.47407:68 22.39332:68 23.8294:68 40.22174:68 42.99975:68 45.35624:68 51.0984:68 76.13447:68 78.7594:68 92.18774:68 99.84241:68 100.09462:68 100.18297:68	3900	4582	4257	3461	3807	4155	4027.04504394531	390.318001920063
331	1.68	103.00511	0.8558	193.2776	Unknown	[M-H]-		1	True	null	null	null	null	null	null	null	999	False	False	False	False		False	False	null	null	null	null	null	null	null	null	254.36	liver_neg_6_p1-a1_1_4302	103.0035:11015 104.00685:0 105.01021:0	17.10765:86 17.64588:70 19.35216:70 27.17463:70 31.87921:70 46.75889:70	10979	8905	9235	9452	9478	10266	9719.1875	763.338025232441
332	0.543	103.01791	-1	-1	Unknown	[M-H]-		0.833	False	null	null	null	null	null	null	null	999	False	False	False	False		False	False	null	null	null	null	null	null	null	null	10.66	liver_neg_6_p1-a1_1_4302	103.01791:1709 104.02126:0 105.02462:0		1008	4234	2757	2086	3411	4429	2987.46587117513	1311.09193159229
333	0.543	103.01791	1.0546	238.1792	Unknown	[M-H]-		0.833	False	null	null	null	null	null	null	null	999	False	False	False	False		False	False	null	null	null	null	null	null	null	null	10.66	liver_neg_6_p1-a1_1_4302	103.01788:229 104.02123:0 105.02459:0		5	64	33	22	48	72	40.7583014170329	25.3447870235873
334	0.543	103.01791	1.0857	245.1949	Unknown	[M-H]-		0.833	False	null	null	null	null	null	null	null	999	False	False	False	False		False	False	null	null	null	null	null	null	null	null	10.66	liver_neg_6_p1-a1_1_4302	103.01788:350 104.02123:0 105.02459:0		5	73	155	28	31	96	64.6798283259074	55.1437962161733
335	0.543	103.01791	1.1109	250.8846	Unknown	[M-H]-		0.833	False	null	null	null	null	null	null	null	999	False	False	False	False		False	False	null	null	null	null	null	null	null	null	10.66	liver_neg_6_p1-a1_1_4302	103.0179:430 104.02125:0 105.02461:0		38	78	99	29	227	86	92.683842976888	71.2205662160421
336	2.995	103.03871	-1	-1	Unknown	[M-H]-		0.833	True	null	null	null	null	null	null	null	999	False	False	False	False		False	False	null	null	null	null	null	null	null	null	68.25	liver_neg_6_p1-a1_1_4302	103.03871:7146 104.04206:0 105.04542:0		52671	45839	56479	30855	46885	24422	42858.4482421875	12576.9561309562
337	2.995	103.03871	0.7572	171.0094	Unknown	[M-H]-		0.833	True	null	null	null	null	null	null	null	999	False	False	False	False		False	False	null	null	null	null	null	null	null	null	68.25	liver_neg_6_p1-a1_1_4302	103.03871:1739 104.04206:0 105.04542:0	18.19042:46 43.73064:46 62.73455:46 65.37024:46 66.77861:46 69.3854:46 69.49575:46 70.75789:46 76.73543:46 78.13941:46 98.09834:46	487	598	633	461	935	1052	694.386067708333	243.336732574008
338	2.995	103.03871	0.7655	172.8759	Unknown	[M-H]-		0.833	True	null	null	null	null	null	null	null	999	False	False	False	False		False	False	null	null	null	null	null	null	null	null	68.25	liver_neg_6_p1-a1_1_4302	103.0419:1438 104.04525:0 105.04861:0	18.03275:43 24.18783:43 25.03011:43 30.91107:43 46.3673:43 52.76161:43 65.47097:43 69.47472:43 94.83276:43 99.89912:43	1052	935	1112	795	644	864	900.159250895182	171.776686001468
339	2.995	103.03871	1.0497	237.0542	Unknown	[M-H]-		0.833	True	null	null	null	null	null	null	null	999	False	False	False	False		False	False	null	null	null	null	null	null	null	null	68.25	liver_neg_6_p1-a1_1_4302	103.0419:3507 104.04525:0 105.04861:0	37.67474:106 38.26637:106 62.53989:106 68.54224:106 72.25635:106 83.99818:106 86.58397:106 95.49255:106	2562	2010	2626	1385	1717	2152	2075.19659423828	480.827194882339
340	4.088	103.05469	-1	-1	Unknown	[M-H]-		1	True	null	null	null	null	null	null	null	999	False	False	False	False		False	False	null	null	null	null	null	null	null	null	26.12	liver_neg_2_p1-a1_1_4298	103.05469:2885 104.05804:0 105.0614:0		16368	12405	15073	14550	12717	12626	13956.3608398438	1620.52285415964
341	4.088	103.05469	0.6209	140.2171	Unknown	[M-H]-		1	True	null	null	null	null	null	null	null	999	False	False	False	False		False	False	null	null	null	null	null	null	null	null	26.12	liver_neg_2_p1-a1_1_4298	103.05469:448 104.05804:0 105.0614:0		362	447	373	235	325	383	354.222902933757	70.5959273245079
342	4.088	103.05469	0.6437	145.3632	Unknown	[M-H]-		1	True	null	null	null	null	null	null	null	999	False	False	False	False		False	False	null	null	null	null	null	null	null	null	26.12	liver_neg_2_p1-a1_1_4298	103.0563:1634 104.05965:0 105.06301:0	23.08191:78	1419	1266	1181	1464	1272	1308	1318.32541910807	105.140335508706
343	6.174	104.03491	-1	-1	Unknown	[M-H]-		0.5	False	null	null	null	null	null	null	null	999	False	False	False	False		False	False	null	null	null	null	null	null	null	null	28.68	liver_neg_5_p1-a1_1_4301	104.03491:3438 105.03826:0 106.04162:0		13886	12361	27157	26781	23235	23167	21097.8507486979	6421.95225283642
344	6.174	104.03491	0.71	160.1741	Unknown	[M-H]-		0.5	False	null	null	null	null	null	null	null	999	False	False	False	False		False	False	null	null	null	null	null	null	null	null	28.68	liver_neg_5_p1-a1_1_4301	104.03491:748 105.03826:0 106.04162:0		362	675	447	611	632	251	496.341751098633	169.820687854127
345	6.174	104.03491	0.7688	173.4522	Unknown	[M-H]-		0.5	False	null	null	null	null	null	null	null	999	False	False	False	False		False	False	null	null	null	null	null	null	null	null	28.68	liver_neg_5_p1-a1_1_4301	104.0365:1073 105.03985:0 106.04321:0		954	517	1121	726	655	566	756.571868896484	235.052294009506
346	6.174	104.03491	0.9479	213.8563	Unknown	[M-H]-		0.5	False	null	null	null	null	null	null	null	999	False	False	False	False		False	False	null	null	null	null	null	null	null	null	28.68	liver_neg_5_p1-a1_1_4301	104.0365:1403 105.03985:0 106.04321:0		3025	1976	1310	2955	1369	1304	1989.83662923177	815.074075762736
347	6.069	104.03652	-1	-1	Unknown	[M-H]-		1	False	null	null	null	null	null	null	null	999	False	False	False	False		False	False	null	null	null	null	null	null	null	null	62.54	liver_neg_5_p1-a1_1_4301	104.03652:6756 105.03987:0 106.04323:0		26614	30127	27514	27171	30336	25726	27914.7431640625	1894.75714050459
348	6.069	104.03652	0.6325	142.6876	Unknown	[M-H]-		1	False	null	null	null	null	null	null	null	999	False	False	False	False		False	False	null	null	null	null	null	null	null	null	62.54	liver_neg_5_p1-a1_1_4301	104.03651:324 105.03986:0 106.04322:0		226	216	352	281	493	228	299.109402974447	107.694063297021
349	6.069	104.03652	0.7109	160.3732	Unknown	[M-H]-		1	False	null	null	null	null	null	null	null	999	False	False	False	False		False	False	null	null	null	null	null	null	null	null	62.54	liver_neg_5_p1-a1_1_4301	104.03651:958 105.03986:0 106.04322:0		838	877	981	893	1130	799	919.654357910156	119.821103982698
350	6.069	104.03652	0.7333	165.4304	Unknown	[M-H]-		1	False	null	null	null	null	null	null	null	999	False	False	False	False		False	False	null	null	null	null	null	null	null	null	62.54	liver_neg_5_p1-a1_1_4301	104.03491:468 105.03826:0 106.04162:0		134	215	199	344	90	144	187.642213185628	88.8679208811294
351	6.069	104.03652	0.7704	173.8087	Unknown	[M-H]-		1	False	null	null	null	null	null	null	null	999	False	False	False	False		False	False	null	null	null	null	null	null	null	null	62.54	liver_neg_5_p1-a1_1_4301	104.0365:915 105.03985:0 106.04321:0		595	691	1004	786	517	312	650.615798950195	236.654972065115
352	6.069	104.03652	0.8322	187.7583	Unknown	[M-H]-		1	False	null	null	null	null	null	null	null	999	False	False	False	False		False	False	null	null	null	null	null	null	null	null	62.54	liver_neg_5_p1-a1_1_4301	104.03491:195 105.03826:0 106.04162:0		45	85	57	72	25	52	56.0836852391561	21.0332622913638
353	6.069	104.03652	0.9464	213.5052	Unknown	[M-H]-		1	False	null	null	null	null	null	null	null	999	False	False	False	False		False	False	null	null	null	null	null	null	null	null	62.54	liver_neg_5_p1-a1_1_4301	104.0365:411 105.03985:0 106.04321:0		239	388	233	314	1175	86	405.766702016195	389.960709505804
354	6.069	104.03652	0.951	214.5572	Unknown	[M-H]-		1	False	null	null	null	null	null	null	null	999	False	False	False	False		False	False	null	null	null	null	null	null	null	null	62.54	liver_neg_5_p1-a1_1_4301	104.03652:495 105.03987:0 106.04323:0		93	848	414	1147	450	308	543.199633280436	384.834876689624
355	2.868	106.98052	-1	-1	Unknown	[M-H]-		1	True	null	null	null	null	null	null	null	999	False	False	False	False		False	False	null	null	null	null	null	null	null	null	78.49	liver_neg_1_p1-a1_1_4297	106.98052:11150 107.98387:0 108.98723:0		39535	31880	36134	56132	38276	54752	42784.9222005208	10153.0160754259
356	2.868	106.98052	0.57	128.2132	Unknown	[M-H]-		1	True	null	null	null	null	null	null	null	999	False	False	False	False		False	False	null	null	null	null	null	null	null	null	78.49	liver_neg_1_p1-a1_1_4297	106.98052:5386 107.98387:0 108.98723:0	41.00441:183 79.95739:1118 79.9588:327 79.96021:348 80.10972:33	6017	5260	5615	5496	5313	5410	5518.45361328125	275.341246494978
357	0.644	106.98213	-1	-1	Unknown	[M-H]-		0.5	False	null	null	null	null	null	null	null	999	False	False	False	False		False	False	null	null	null	null	null	null	null	null	53.63	liver_neg_2_p1-a1_1_4298	106.98213:4434 107.98548:0 108.98884:0		15166	12639	10687	12835	13198	14458	13163.7283528646	1562.29777115841
358	0.644	106.98213	0.6175	138.9041	Unknown	[M-H]-		0.5	False	null	null	null	null	null	null	null	999	False	False	False	False		False	False	null	null	null	null	null	null	null	null	53.63	liver_neg_2_p1-a1_1_4298	106.98213:5595 107.98548:0 108.98884:0		664	2434	3818	394	5258	2070	2439.72113545736	1861.18325073643
359	0.644	106.98213	0.6275	141.1487	Unknown	[M-H]-		0.5	False	null	null	null	null	null	null	null	999	False	False	False	False		False	False	null	null	null	null	null	null	null	null	53.63	liver_neg_2_p1-a1_1_4298	106.98213:1826 107.98548:0 108.98884:0		618	693	96	263	2200	338	701.320835113525	767.338120034303
360	0.644	106.98213	0.6559	147.5498	Unknown	[M-H]-		0.5	False	null	null	null	null	null	null	null	999	False	False	False	False		False	False	null	null	null	null	null	null	null	null	53.63	liver_neg_2_p1-a1_1_4298	106.98213:2666 107.98548:0 108.98884:0		139	791	344	112	244	482	352.127637227376	254.542076262516
361	0.709	107.05064	-1	-1	Unknown	[M-H]-	similar chromatogram in higher mz_1140	0.833	True	null	null	null	null	null	null	null	999	False	False	False	False		False	False	null	null	null	null	null	null	null	null	169.28	liver_neg_3_p1-a1_1_4299	107.05064:22640 108.05399:0 109.05735:0		56289	53968	58369	19401	31699	48860	44764.3743489583	15705.9603590075
362	0.709	107.05064	0.4979	111.9964	Unknown	[M-H]-	similar chromatogram in higher mz_1140	0.833	True	null	null	null	null	null	null	null	999	False	False	False	False		False	False	null	null	null	null	null	null	null	null	169.28	liver_neg_3_p1-a1_1_4299	107.05064:1822 108.05399:0 109.05735:0		459	0.220862770080566	473	2	398	715	340.996598879496	284.653172114153
363	0.709	107.05064	0.514	115.6035	Unknown	[M-H]-	similar chromatogram in higher mz_1140	0.833	True	null	null	null	null	null	null	null	999	False	False	False	False		False	False	null	null	null	null	null	null	null	null	169.28	liver_neg_3_p1-a1_1_4299	107.05066:2727 108.05401:0 109.05737:0	16.16885:643 18.01669:643 65.91054:643 66.20269:643	459	1018	324	1830	416	715	793.422383626302	566.777461329454
364	0.709	107.05064	0.5226	117.5466	Unknown	[M-H]-	similar chromatogram in higher mz_1140	0.833	True	null	null	null	null	null	null	null	999	False	False	False	False		False	False	null	null	null	null	null	null	null	null	169.28	liver_neg_3_p1-a1_1_4299	107.05063:7384 108.05398:0 109.05734:0	24.53019:643 31.80447:643 33.2957:643 46.92721:643 48.61833:643 63.31527:643 75.14175:643	1988	5632	5569	1830	1611	1741	3061.75756835938	1970.35542523787
365	0.709	107.05064	0.5269	118.5175	Unknown	[M-H]-	similar chromatogram in higher mz_1140	0.833	True	null	null	null	null	null	null	null	999	False	False	False	False		False	False	null	null	null	null	null	null	null	null	169.28	liver_neg_3_p1-a1_1_4299	107.05066:7664 108.05401:0 109.05737:0	22.21982:643 24.90329:643 27.31453:643 31.87298:643 38.94816:643 65.09901:643 71.62253:643 79.4774:643 91.57118:643	2992	712	5072	408	1608	3831	2437.21708170573	1842.40525547823
366	0.39	107.05227	-1	-1	Unknown	[M-H]-	similar chromatogram in higher mz_523; similar chromatogram in higher mz_2041; similar chromatogram in higher mz_603; similar chromatogram in higher mz_609; similar chromatogram in higher mz_219; similar chromatogram in higher mz_1467; similar chromatogram in higher mz_1950; similar chromatogram in higher mz_2373	1	True	null	null	null	null	null	null	null	999	False	False	False	False		False	False	null	null	null	null	null	null	null	null	50.95	liver_neg_3_p1-a1_1_4299	107.05227:5786 108.05562:0 109.05898:0		16849	16197	18478	18405	17506	17186	17437.0489908854	891.214180531339
367	0.39	107.05227	0.6364	143.1414	Unknown	[M-H]-	similar chromatogram in higher mz_523; similar chromatogram in higher mz_2041; similar chromatogram in higher mz_603; similar chromatogram in higher mz_609; similar chromatogram in higher mz_219; similar chromatogram in higher mz_1467; similar chromatogram in higher mz_1950; similar chromatogram in higher mz_2373	1	True	null	null	null	null	null	null	null	999	False	False	False	False		False	False	null	null	null	null	null	null	null	null	50.95	liver_neg_3_p1-a1_1_4299	107.05229:2597 108.05564:0 109.059:0	40.34082:49 49.65606:49 49.8618:49 56.52297:49 58.79261:49 70.04885:49 72.69121:49 79.5505:49 85.65202:49 91.63154:49 94.20282:49 96.02326:49	1664	772	1808	1859	1678	1673	1575.7380472819	401.789722007809
368	5.559	108.01356	-1	-1	Unknown	[M-H]-	similar chromatogram in higher mz_301; similar chromatogram in higher mz_905; similar chromatogram in higher mz_1608; similar chromatogram in higher mz_1845; similar chromatogram in higher mz_2111; similar chromatogram in higher mz_2305; similar chromatogram in higher mz_2572; similar chromatogram in higher mz_2769; similar chromatogram in higher mz_2843; similar chromatogram in higher mz_3006; s…	1	False	null	null	null	null	null	null	null	999	False	False	False	False		False	False	null	null	null	null	null	null	null	null	25.33	liver_neg_2_p1-a1_1_4298	108.01356:2895 109.01691:0 110.02027:0		9194	10560	10181	9506	8398	8950	9464.8115234375	798.857917844871
369	5.559	108.01356	0.7132	160.2617	Unknown	[M-H]-	similar chromatogram in higher mz_301; similar chromatogram in higher mz_905; similar chromatogram in higher mz_1608; similar chromatogram in higher mz_1845; similar chromatogram in higher mz_2111; similar chromatogram in higher mz_2305; similar chromatogram in higher mz_2572; similar chromatogram in higher mz_2769; similar chromatogram in higher mz_2843; similar chromatogram in higher mz_3006; s…	1	False	null	null	null	null	null	null	null	999	False	False	False	False		False	False	null	null	null	null	null	null	null	null	25.33	liver_neg_2_p1-a1_1_4298	108.01357:435 109.01692:0 110.02028:0		367	475	343	335	284	146	324.93928527832	107.889286017622
370	5.559	108.01356	0.7549	169.6516	Unknown	[M-H]-	similar chromatogram in higher mz_301; similar chromatogram in higher mz_905; similar chromatogram in higher mz_1608; similar chromatogram in higher mz_1845; similar chromatogram in higher mz_2111; similar chromatogram in higher mz_2305; similar chromatogram in higher mz_2572; similar chromatogram in higher mz_2769; similar chromatogram in higher mz_2843; similar chromatogram in higher mz_3006; s…	1	False	null	null	null	null	null	null	null	999	False	False	False	False		False	False	null	null	null	null	null	null	null	null	25.33	liver_neg_2_p1-a1_1_4298	108.01357:150 109.01692:0 110.02028:0		88	60	97	65	77	147	89.0585034688314	31.7365223046266
371	3.426	108.02011	-1	-1	Unknown	[M-H]-		1	True	null	null	null	null	null	null	null	999	False	False	False	False		False	False	null	null	null	null	null	null	null	null	101.48	liver_neg_2_p1-a1_1_4298	108.02011:9744 109.02346:0 110.02682:0		62694	65479	58278	65994	64707	70759	64651.7740885417	4104.55770737946
372	3.426	108.02011	0.5537	124.4202	Unknown	[M-H]-		1	True	null	null	null	null	null	null	null	999	False	False	False	False		False	False	null	null	null	null	null	null	null	null	101.48	liver_neg_2_p1-a1_1_4298	108.02013:5411 109.02348:0 110.02684:0	38.00448:126 41.99871:143	6022	6547	5798	6218	6375	6360	6219.92659505208	271.096990314331
373	0.676	108.04471	-1	-1	Unknown	[M-H]-	similar chromatogram in higher mz_493; similar chromatogram in higher mz_230; similar chromatogram in higher mz_781; similar chromatogram in higher mz_903; similar chromatogram in higher mz_1338; similar chromatogram in higher mz_1343; similar chromatogram in higher mz_1376; similar chromatogram in higher mz_1443; similar chromatogram in higher mz_1787; similar chromatogram in higher mz_2068; sim…	1	True	null	null	null	null	null	null	null	999	False	False	False	False		False	False	null	null	null	null	null	null	null	null	442.26	liver_neg_4_p1-a1_1_4300	108.04471:51381 109.04806:0 110.05142:0		165071	154262	129530	157838	146793	131782	147546.061197917	14365.0489144218
374	0.676	108.04471	0.5141	115.5337	Unknown	[M-H]-	similar chromatogram in higher mz_493; similar chromatogram in higher mz_230; similar chromatogram in higher mz_781; similar chromatogram in higher mz_903; similar chromatogram in higher mz_1338; similar chromatogram in higher mz_1343; similar chromatogram in higher mz_1376; similar chromatogram in higher mz_1443; similar chromatogram in higher mz_1787; similar chromatogram in higher mz_2068; sim…	1	True	null	null	null	null	null	null	null	999	False	False	False	False		False	False	null	null	null	null	null	null	null	null	442.26	liver_neg_4_p1-a1_1_4300	108.04636:2417 109.04971:0 110.05307:0	16.04989:176 22.58396:176 25.37281:176 35.21292:176 60.97759:176 107.03435:2294 107.19099:647	853	771	1385	1439	564	2061	1179.01605224609	554.820236065904
375	0.676	108.04471	0.5221	117.3131	Unknown	[M-H]-	similar chromatogram in higher mz_493; similar chromatogram in higher mz_230; similar chromatogram in higher mz_781; similar chromatogram in higher mz_903; similar chromatogram in higher mz_1338; similar chromatogram in higher mz_1343; similar chromatogram in higher mz_1376; similar chromatogram in higher mz_1443; similar chromatogram in higher mz_1787; similar chromatogram in higher mz_2068; sim…	1	True	null	null	null	null	null	null	null	999	False	False	False	False		False	False	null	null	null	null	null	null	null	null	442.26	liver_neg_4_p1-a1_1_4300	108.04636:3449 109.04971:0 110.05307:0	17.09461:225 19.18262:225 21.32679:225 23.54397:225 28.18654:225 30.32137:225 33.01792:225 33.69718:225 42.34886:225 47.6732:225 51.40992:225 57.29484:225 57.67735:225 80.05047:2125	1558	3487	992	1878	2569	2006	2081.66021728516	862.622356859732
376	0.676	108.04471	0.5759	129.4097	Unknown	[M-H]-	similar chromatogram in higher mz_493; similar chromatogram in higher mz_230; similar chromatogram in higher mz_781; similar chromatogram in higher mz_903; similar chromatogram in higher mz_1338; similar chromatogram in higher mz_1343; similar chromatogram in higher mz_1376; similar chromatogram in higher mz_1443; similar chromatogram in higher mz_1787; similar chromatogram in higher mz_2068; sim…	1	True	null	null	null	null	null	null	null	999	False	False	False	False		False	False	null	null	null	null	null	null	null	null	442.26	liver_neg_4_p1-a1_1_4300	108.04634:4341 109.04969:0 110.05305:0	22.82736:474 25.11142:474 26.09739:474 26.85668:474 35.38151:474 67.07266:474 71.17623:474 85.10572:474 108.01848:474	4561	4307	2637	3054	1039	2894	3082.04526774089	1272.56477194674
377	0.676	108.04471	0.6079	136.5981	Unknown	[M-H]-	similar chromatogram in higher mz_493; similar chromatogram in higher mz_230; similar chromatogram in higher mz_781; similar chromatogram in higher mz_903; similar chromatogram in higher mz_1338; similar chromatogram in higher mz_1343; similar chromatogram in higher mz_1376; similar chromatogram in higher mz_1443; similar chromatogram in higher mz_1787; similar chromatogram in higher mz_2068; sim…	1	True	null	null	null	null	null	null	null	999	False	False	False	False		False	False	null	null	null	null	null	null	null	null	442.26	liver_neg_4_p1-a1_1_4300	108.04636:13975 109.04971:0 110.05307:0	24.26466:563 27.53083:563 30.06495:563 59.04432:563 62.20994:563 74.73779:563 89.96702:563 95.30161:625 98.39837:563 107.93332:563	6217	8777	8305	10531	9810	9493	8855.39811197917	1509.47857147929
378	6.127	108.05618	-1	-1	Unknown	[M-H]-		0.5	False	null	null	null	null	null	null	null	999	False	False	False	False		False	False	null	null	null	null	null	null	null	null	4.37	liver_neg_4_p1-a1_1_4300	108.05618:463 109.05953:0 110.06289:0		1485	1271	1410	2312	1589	1851	1652.98994954427	377.132186776898
379	6.127	108.05618	0.5895	132.463	Unknown	[M-H]-		0.5	False	null	null	null	null	null	null	null	999	False	False	False	False		False	False	null	null	null	null	null	null	null	null	4.37	liver_neg_4_p1-a1_1_4300	108.05784:303 109.06119:0 110.06455:0		175	169	102	213	86	184	154.884660085042	49.7704157077011
380	2.863	108.97753	-1	-1	Unknown	[M-H]-		0.5	False	null	null	null	null	null	null	null	999	False	False	False	False		False	False	null	null	null	null	null	null	null	null	11.46	liver_neg_1_p1-a1_1_4297	108.97753:1049 109.98088:0 110.98424:0		3606	1999	1201	4089	2115	3361	2728.44598388672	1119.32424628837
381	2.863	108.97753	0.5739	128.8535	Unknown	[M-H]-		0.5	False	null	null	null	null	null	null	null	999	False	False	False	False		False	False	null	null	null	null	null	null	null	null	11.46	liver_neg_1_p1-a1_1_4297	108.97753:498 109.98088:0 110.98424:0		304	428	193	414	237	354	321.637285868327	94.9863488011986
382	0.39	109.0302	-1	-1	Unknown	[M-H]-		0.667	False	null	null	null	null	null	null	null	999	False	False	False	False		False	False	null	null	null	null	null	null	null	null	10.7	liver_neg_4_p1-a1_1_4300	109.0302:1255 110.03355:0 111.03691:0		2288	4496	2882	4881	4479	3841	3811.02010091146	1024.08544010206
383	0.39	109.0302	0.554	124.382	Unknown	[M-H]-		0.667	False	null	null	null	null	null	null	null	999	False	False	False	False		False	False	null	null	null	null	null	null	null	null	10.7	liver_neg_4_p1-a1_1_4300	109.0302:235 110.03355:0 111.03691:0		60	56	56	95	56	49	61.948309580485	16.3733070055076
384	0.39	109.0302	0.6066	136.1905	Unknown	[M-H]-		0.667	False	null	null	null	null	null	null	null	999	False	False	False	False		False	False	null	null	null	null	null	null	null	null	10.7	liver_neg_4_p1-a1_1_4300	109.0302:604 110.03355:0 111.03691:0		223	225	204	364	260	291	261.145047505697	59.0782288352667
385	6.02	109.04008	-1	-1	Unknown	[M-H]-		0.5	False	null	null	null	null	null	null	null	999	False	False	False	False		False	False	null	null	null	null	null	null	null	null	5.4	liver_neg_5_p1-a1_1_4301	109.04008:633 110.04343:0 111.04679:0		1824	1611	1494	1594	2660	2212	1899.0962117513	452.213759562906
386	6.02	109.04008	0.5812	130.4731	Unknown	[M-H]-		0.5	False	null	null	null	null	null	null	null	999	False	False	False	False		False	False	null	null	null	null	null	null	null	null	5.4	liver_neg_5_p1-a1_1_4301	109.04174:366 110.04509:0 111.04845:0		138	32	66	95	184	240	125.956168174744	77.4974598383818
387	3.882	109.04171	-1	-1	Unknown	[M-H]-		1	False	null	null	null	null	null	null	null	999	False	False	False	False		False	False	null	null	null	null	null	null	null	null	19.65	liver_neg_3_p1-a1_1_4299	109.04171:2347 110.04506:0 111.04842:0		11059	12153	10939	11509	10568	9562	10965.1010742188	876.72369240455
388	3.882	109.04171	0.708	158.9556	Unknown	[M-H]-		1	False	null	null	null	null	null	null	null	999	False	False	False	False		False	False	null	null	null	null	null	null	null	null	19.65	liver_neg_3_p1-a1_1_4299	109.04337:1559 110.04672:0 111.05008:0		1167	1315	1181	1185	1110	1097	1175.98647054036	77.7126470953734
389	2.578	110.02512	-1	-1	Unknown	[M-H]-		1	False	null	null	null	null	null	null	null	999	False	False	False	False		False	False	null	null	null	null	null	null	null	null	147.17	liver_neg_4_p1-a1_1_4300	110.02512:17081 111.02847:0 112.03183:0		123433	127475	125781	129661	126044	123953	126057.9453125	2297.24947117471
390	2.578	110.02512	0.7146	160.2767	Unknown	[M-H]-		1	False	null	null	null	null	null	null	null	999	False	False	False	False		False	False	null	null	null	null	null	null	null	null	147.17	liver_neg_4_p1-a1_1_4300	110.02513:10736 111.02848:0 112.03184:0		11047	11320	11548	12014	11768	11798	11582.4876302083	353.30859036062
391	5.062	110.07308	-1	-1	Unknown	[M-H]-	similar chromatogram in higher mz_313	1	False	null	null	null	null	null	null	null	999	False	False	False	False		False	False	null	null	null	null	null	null	null	null	34.92	liver_neg_1_p1-a1_1_4297	110.07308:3689 111.07643:0 112.07979:0		18135	17662	18078	16766	17249	16221	17351.7371419271	757.400164289841
392	5.062	110.07308	0.5774	129.5052	Unknown	[M-H]-	similar chromatogram in higher mz_313	1	False	null	null	null	null	null	null	null	999	False	False	False	False		False	False	null	null	null	null	null	null	null	null	34.92	liver_neg_1_p1-a1_1_4297	110.07307:255 111.07642:0 112.07978:0		165	133	94	136	123	92	123.919310251872	27.6921061575928
393	5.062	110.07308	0.6234	139.818	Unknown	[M-H]-	similar chromatogram in higher mz_313	1	False	null	null	null	null	null	null	null	999	False	False	False	False		False	False	null	null	null	null	null	null	null	null	34.92	liver_neg_1_p1-a1_1_4297	110.07308:1032 111.07643:0 112.07979:0		957	978	1071	817	902	850	929.229248046875	92.7547643620038
394	5.062	110.07308	0.6579	147.558	Unknown	[M-H]-	similar chromatogram in higher mz_313	1	False	null	null	null	null	null	null	null	999	False	False	False	False		False	False	null	null	null	null	null	null	null	null	34.92	liver_neg_1_p1-a1_1_4297	110.07308:1113 111.07643:0 112.07979:0		859	718	740	767	785	809	779.445760091146	50.4390036231732
395	6.129	110.0731	-1	-1	Unknown	[M-H]-		1	False	null	null	null	null	null	null	null	999	False	False	False	False		False	False	null	null	null	null	null	null	null	null	7.65	liver_neg_6_p1-a1_1_4302	110.0731:1003 111.07645:0 112.07981:0		4593	4617	4003	3624	3115	4552	4084.30118815104	619.507437651295
396	6.129	110.0731	0.5879	131.8521	Unknown	[M-H]-		1	False	null	null	null	null	null	null	null	999	False	False	False	False		False	False	null	null	null	null	null	null	null	null	7.65	liver_neg_6_p1-a1_1_4302	110.07307:557 111.07642:0 112.07978:0		420	523	409	372	433	545	450.190093994141	68.2032421760765
397	3.363	110.94154	-1	-1	Unknown	[M-H]-		1	False	null	null	null	null	null	null	null	999	False	False	False	False		False	False	null	null	null	null	null	null	null	null	7.48	liver_neg_6_p1-a1_1_4302	110.94154:686 111.94489:0 112.94825:0		2023	1981	2385	1844	1996	2347	2095.97914632161	218.726200246014
398	3.363	110.94154	0.7657	171.594	Unknown	[M-H]-		1	False	null	null	null	null	null	null	null	999	False	False	False	False		False	False	null	null	null	null	null	null	null	null	7.48	liver_neg_6_p1-a1_1_4302	110.94154:391 111.94489:0 112.94825:0		210	201	241	94	222	239	201.21529897054	54.9002048062471
399	0.741	110.9764	-1	-1	Unknown	[M-H]-	similar chromatogram in higher mz_779; similar chromatogram in higher mz_2615	0.667	False	null	null	null	null	null	null	null	999	False	False	False	False		False	False	null	null	null	null	null	null	null	null	15.65	liver_neg_4_p1-a1_1_4300	110.9764:1478 111.97975:0 112.98311:0		4457	1003	32.7389434814453	5459	4316	327	2593.5250600179	2409.90627748817
400	0.741	110.9764	0.5089	114.0464	Unknown	[M-H]-	similar chromatogram in higher mz_779; similar chromatogram in higher mz_2615	0.667	False	null	null	null	null	null	null	null	999	False	False	False	False		False	False	null	null	null	null	null	null	null	null	15.65	liver_neg_4_p1-a1_1_4300	110.9764:544 111.97975:0 112.98311:0		6.04497566223145	60	6.04497566223145	87	182	6.04497566223145	55.0186010996501	72.6290998115537
401	1.321	111.02123	-1	-1	Unknown	[M-H]-		1	True	null	null	null	null	null	null	null	999	False	False	False	False		False	False	null	null	null	null	null	null	null	null	112.64	liver_neg_2_p1-a1_1_4298	111.02123:45764 112.02458:0 113.02794:0		282964	323064	281980	329135	311740	298237	304520.052083333	20070.3549737354
402	1.321	111.02123	0.7123	159.6161	Unknown	[M-H]-		1	True	null	null	null	null	null	null	null	999	False	False	False	False		False	False	null	null	null	null	null	null	null	null	112.64	liver_neg_2_p1-a1_1_4298	111.02126:5067 112.02461:0 113.02797:0	15.31818:71 15.55853:71 21.85275:71 36.27232:71 44.6192:71 54.40028:71 60.28645:71 74.55935:71 78.32348:71 92.92793:71	3615	4243	3439	3008	2746	2559	3268.40844726563	623.522389119497
403	1.321	111.02123	0.7386	165.5078	Unknown	[M-H]-		1	True	null	null	null	null	null	null	null	999	False	False	False	False		False	False	null	null	null	null	null	null	null	null	112.64	liver_neg_2_p1-a1_1_4298	111.02123:2749 112.02458:0 113.02794:0	24.31515:65 29.43207:65 32.90205:65 66.01167:65 74.4872:65 81.0196:65 92.86712:65 108.47119:65	1337	2065	819	2258	1357	1730	1594.35568237305	529.925276584441
404	1.321	111.02123	0.8622	193.2243	Unknown	[M-H]-		1	True	null	null	null	null	null	null	null	999	False	False	False	False		False	False	null	null	null	null	null	null	null	null	112.64	liver_neg_2_p1-a1_1_4298	111.02126:8651 112.02461:0 113.02797:0	22.78219:71 31.79381:79 37.24343:71 39.1304:71 46.10573:71 49.32001:71 54.01028:71 67.22254:71 72.8526:71 77.48856:71 78.01125:71 90.31429:71 97.80499:71 104.83565:71 107.4229:71	7538	10563	10168	12025	12123	10220	10439.3579101563	1667.6805722037
405	1.321	111.02123	1.0218	228.9696	Unknown	[M-H]-		1	True	null	null	null	null	null	null	null	999	False	False	False	False		False	False	null	null	null	null	null	null	null	null	112.64	liver_neg_2_p1-a1_1_4298	111.02123:5076 112.02458:0 113.02794:0	19.68649:37 19.87722:33 27.6932:33 39.5923:33 74.40014:33	7820	3768	8103	9368	8491	7737	7547.87320963542	1944.55401927138
406	5.051	111.05779	-1	-1	Unknown	[M-H]-		1	False	null	null	null	null	null	null	null	999	False	False	False	False		False	False	null	null	null	null	null	null	null	null	3.34	liver_neg_1_p1-a1_1_4297	111.05779:1262 112.06114:0 113.0645:0		4571	4232	4280	4947	4835	5279	4690.72623697917	406.629715243336
407	5.051	111.05779	0.6129	137.3353	Unknown	[M-H]-		1	False	null	null	null	null	null	null	null	999	False	False	False	False		False	False	null	null	null	null	null	null	null	null	3.34	liver_neg_1_p1-a1_1_4297	111.05613:550 112.05948:0 113.06284:0		502	446	432	485	513	535	485.521840413411	39.6960646998052
408	0.729	111.08105	-1	-1	Unknown	[M-H]-	similar chromatogram in higher mz_775; similar chromatogram in higher mz_2089; similar chromatogram in higher mz_878; similar chromatogram in higher mz_600; similar chromatogram in higher mz_702; similar chromatogram in higher mz_749; similar chromatogram in higher mz_1335; similar chromatogram in higher mz_323; similar chromatogram in higher mz_368; similar chromatogram in higher mz_371; similar…	0.667	False	null	null	null	null	null	null	null	999	False	False	False	False		False	False	null	null	null	null	null	null	null	null	27.4	liver_neg_4_p1-a1_1_4300	111.08105:14252 112.0844:0 113.08776:0		32906	16576	15862	42635	23325	27614	26486.2996419271	10240.3846418152
409	0.729	111.08105	0.679	152.1529	Unknown	[M-H]-	similar chromatogram in higher mz_775; similar chromatogram in higher mz_2089; similar chromatogram in higher mz_878; similar chromatogram in higher mz_600; similar chromatogram in higher mz_702; similar chromatogram in higher mz_749; similar chromatogram in higher mz_1335; similar chromatogram in higher mz_323; similar chromatogram in higher mz_368; similar chromatogram in higher mz_371; similar…	0.667	False	null	null	null	null	null	null	null	999	False	False	False	False		False	False	null	null	null	null	null	null	null	null	27.4	liver_neg_4_p1-a1_1_4300	111.08436:4586 112.08771:0 113.09107:0		1316	1060	1727	1738	1340	1068	1374.81671142578	301.46315567906
410	0.729	111.08105	0.6893	154.4552	Unknown	[M-H]-	similar chromatogram in higher mz_775; similar chromatogram in higher mz_2089; similar chromatogram in higher mz_878; similar chromatogram in higher mz_600; similar chromatogram in higher mz_702; similar chromatogram in higher mz_749; similar chromatogram in higher mz_1335; similar chromatogram in higher mz_323; similar chromatogram in higher mz_368; similar chromatogram in higher mz_371; similar…	0.667	False	null	null	null	null	null	null	null	999	False	False	False	False		False	False	null	null	null	null	null	null	null	null	27.4	liver_neg_4_p1-a1_1_4300	111.08273:3812 112.08608:0 113.08944:0		566	251	425	847	957	1240	714.272364298503	366.890182983261
411	4.45	112.04189	-1	-1	Unknown	[M-H]-		0.667	False	null	null	null	null	null	null	null	999	False	False	False	False		False	False	null	null	null	null	null	null	null	null	5.11	liver_neg_6_p1-a1_1_4302	112.04189:764 113.04524:0 114.0486:0		2233	3036	3633	3012	3622	4245	3296.87019856771	692.749047594277
412	4.45	112.04189	0.6517	145.9027	Unknown	[M-H]-		0.667	False	null	null	null	null	null	null	null	999	False	False	False	False		False	False	null	null	null	null	null	null	null	null	5.11	liver_neg_6_p1-a1_1_4302	112.04189:191 113.04524:0 114.0486:0		56	29	88	61	103	169	84.1878210703532	48.8894233440418
413	4.45	112.04189	0.8858	198.3242	Unknown	[M-H]-		0.667	False	null	null	null	null	null	null	null	999	False	False	False	False		False	False	null	null	null	null	null	null	null	null	5.11	liver_neg_6_p1-a1_1_4302	112.04021:276 113.04356:0 114.04692:0		108	735	778	93	116	1141	495.090038299561	449.521672365728
414	0.49	112.98671	-1	-1	Unknown	[M-H]-	similar chromatogram in higher mz_488; similar chromatogram in higher mz_2034	0.833	False	null	null	null	null	null	null	null	999	False	False	False	False		False	False	null	null	null	null	null	null	null	null	29.43	liver_neg_2_p1-a1_1_4298	112.98671:13304 113.99006:0 114.99342:0		52681	58764	58379	55788	60521	58797	57488.1940104167	2804.90770189246
415	0.49	112.98671	0.6469	144.7149	Unknown	[M-H]-	similar chromatogram in higher mz_488; similar chromatogram in higher mz_2034	0.833	False	null	null	null	null	null	null	null	999	False	False	False	False		False	False	null	null	null	null	null	null	null	null	29.43	liver_neg_2_p1-a1_1_4298	112.98505:729 113.9884:0 114.99176:0		77	145	261	373	256	260	228.751080830892	103.338576865197
416	0.49	112.98671	1.1586	259.1695	Unknown	[M-H]-	similar chromatogram in higher mz_488; similar chromatogram in higher mz_2034	0.833	False	null	null	null	null	null	null	null	999	False	False	False	False		False	False	null	null	null	null	null	null	null	null	29.43	liver_neg_2_p1-a1_1_4298	112.98671:543 113.99006:0 114.99342:0		234	216	210	126	310	521	269.589502970378	136.746147747812
417	0.49	112.98671	1.2359	276.4802	Unknown	[M-H]-	similar chromatogram in higher mz_488; similar chromatogram in higher mz_2034	0.833	False	null	null	null	null	null	null	null	999	False	False	False	False		False	False	null	null	null	null	null	null	null	null	29.43	liver_neg_2_p1-a1_1_4298	112.98505:578 113.9884:0 114.99176:0		189	360	78	442	521	387	329.526092529297	165.156019615637
418	4.353	112.98674	-1	-1	Unknown	[M-H]-		0.5	False	null	null	null	null	null	null	null	999	False	False	False	False		False	False	null	null	null	null	null	null	null	null	6.17	liver_neg_6_p1-a1_1_4302	112.98674:880 113.99009:0 114.99345:0		3029	2598	3752	3635	2434	5933	3563.49422200521	1276.41537476963
419	4.353	112.98674	0.7946	177.7596	Unknown	[M-H]-		0.5	False	null	null	null	null	null	null	null	999	False	False	False	False		False	False	null	null	null	null	null	null	null	null	6.17	liver_neg_6_p1-a1_1_4302	112.98505:615 113.9884:0 114.99176:0		560	466	324	461	454	509	462.311981201172	78.9142091578516
420	6.296	113.02358	-1	-1	Unknown	[M-H]-		0.667	False	null	null	null	null	null	null	null	999	False	False	False	False		False	False	null	null	null	null	null	null	null	null	3.89	liver_neg_2_p1-a1_1_4298	113.02358:3250 114.02693:0 115.03029:0		16384	14677	16765	17156	15441	16020	16073.7524414063	905.598351064298
421	6.296	113.02358	0.6721	150.3426	Unknown	[M-H]-		0.667	False	null	null	null	null	null	null	null	999	False	False	False	False		False	False	null	null	null	null	null	null	null	null	3.89	liver_neg_2_p1-a1_1_4298	113.02358:1532 114.02693:0 115.03029:0		1626	1497	1193	1237	1456	1493	1416.95733642578	167.209262492328
422	6.296	113.02358	0.8151	182.3369	Unknown	[M-H]-		0.667	False	null	null	null	null	null	null	null	999	False	False	False	False		False	False	null	null	null	null	null	null	null	null	3.89	liver_neg_2_p1-a1_1_4298	113.02528:589 114.02863:0 115.03199:0		166	338	691	250	439	323	367.971682230632	182.867327129903
423	6.296	113.02358	0.8223	183.9409	Unknown	[M-H]-		0.667	False	null	null	null	null	null	null	null	999	False	False	False	False		False	False	null	null	null	null	null	null	null	null	3.89	liver_neg_2_p1-a1_1_4298	113.02526:819 114.02861:0 115.03197:0		475	337	556	636	116	365	414.227086385091	184.705910100511
424	6.296	113.02358	0.8927	199.6865	Unknown	[M-H]-		0.667	False	null	null	null	null	null	null	null	999	False	False	False	False		False	False	null	null	null	null	null	null	null	null	3.89	liver_neg_2_p1-a1_1_4298	113.02358:410 114.02693:0 115.03029:0		754	275	179	81	258	102	274.861529032389	247.702004242123
425	8.447	113.02359	-1	-1	Unknown	[M-H]-	similar chromatogram in higher mz_356; similar chromatogram in higher mz_2336; similar chromatogram in higher mz_2103; similar chromatogram in higher mz_3742; similar chromatogram in higher mz_2186	1	False	null	null	null	null	null	null	null	999	False	False	False	False		False	False	null	null	null	null	null	null	null	null	4.96	liver_neg_3_p1-a1_1_4299	113.02359:2300 114.02694:0 115.0303:0		7217	8953	9058	6820	8087	7835	7995.08227539063	901.945820494272
426	8.447	113.02359	0.8342	186.6141	Unknown	[M-H]-	similar chromatogram in higher mz_356; similar chromatogram in higher mz_2336; similar chromatogram in higher mz_2103; similar chromatogram in higher mz_3742; similar chromatogram in higher mz_2186	1	False	null	null	null	null	null	null	null	999	False	False	False	False		False	False	null	null	null	null	null	null	null	null	4.96	liver_neg_3_p1-a1_1_4299	113.02358:462 114.02693:0 115.03029:0		90	200	155	64	140	228	146.196027119954	62.4409404924426
427	8.447	113.02359	0.8495	190.0334	Unknown	[M-H]-	similar chromatogram in higher mz_356; similar chromatogram in higher mz_2336; similar chromatogram in higher mz_2103; similar chromatogram in higher mz_3742; similar chromatogram in higher mz_2186	1	False	null	null	null	null	null	null	null	999	False	False	False	False		False	False	null	null	null	null	null	null	null	null	4.96	liver_neg_3_p1-a1_1_4299	113.02526:380 114.02861:0 115.03197:0		342	171	325	182	290	144	242.706878662109	86.4924125445433
428	8.447	113.02359	0.867	193.9307	Unknown	[M-H]-	similar chromatogram in higher mz_356; similar chromatogram in higher mz_2336; similar chromatogram in higher mz_2103; similar chromatogram in higher mz_3742; similar chromatogram in higher mz_2186	1	False	null	null	null	null	null	null	null	999	False	False	False	False		False	False	null	null	null	null	null	null	null	null	4.96	liver_neg_3_p1-a1_1_4299	113.02359:530 114.02694:0 115.0303:0		270	378	371	246	278	236	296.346575419108	62.3298971707528
429	8.447	113.02359	0.8882	198.6763	Unknown	[M-H]-	similar chromatogram in higher mz_356; similar chromatogram in higher mz_2336; similar chromatogram in higher mz_2103; similar chromatogram in higher mz_3742; similar chromatogram in higher mz_2186	1	False	null	null	null	null	null	null	null	999	False	False	False	False		False	False	null	null	null	null	null	null	null	null	4.96	liver_neg_3_p1-a1_1_4299	113.02359:255 114.02694:0 115.0303:0		39	86	123	121	58	15	73.70103820165	44.155340510298
430	6.177	113.02527	-1	-1	Unknown	[M-H]-		0.833	False	null	null	null	null	null	null	null	999	False	False	False	False		False	False	null	null	null	null	null	null	null	null	4.93	liver_neg_1_p1-a1_1_4297	113.02527:2413 114.02862:0 115.03198:0		12674	12908	12117	9434	11761	11889	11797.0997721354	1240.64992287787
431	6.177	113.02527	0.8235	184.2144	Unknown	[M-H]-		0.833	False	null	null	null	null	null	null	null	999	False	False	False	False		False	False	null	null	null	null	null	null	null	null	4.93	liver_neg_1_p1-a1_1_4297	113.02526:500 114.02861:0 115.03197:0		447	479	506	553	178	181	390.817179361979	167.25186750709
432	6.177	113.02527	0.8866	198.3264	Unknown	[M-H]-		0.833	False	null	null	null	null	null	null	null	999	False	False	False	False		False	False	null	null	null	null	null	null	null	null	4.93	liver_neg_1_p1-a1_1_4297	113.02527:591 114.02862:0 115.03198:0		615	506	448	646	309	307	471.700103759766	145.744648928507
433	8.325	113.02528	-1	-1	Unknown	[M-H]-		1	False	null	null	null	null	null	null	null	999	False	False	False	False		False	False	null	null	null	null	null	null	null	null	5.29	liver_neg_5_p1-a1_1_4301	113.02528:1921 114.02863:0 115.03199:0		8949	8248	9185	7775	8184	8524	8477.55558268229	521.006185648511
434	8.325	113.02528	0.8289	185.4261	Unknown	[M-H]-		1	False	null	null	null	null	null	null	null	999	False	False	False	False		False	False	null	null	null	null	null	null	null	null	5.29	liver_neg_5_p1-a1_1_4301	113.02529:257 114.02864:0 115.032:0		176	169	97	93	92	155	130.451293945313	40.5256442243627
435	8.325	113.02528	0.8633	193.1126	Unknown	[M-H]-		1	False	null	null	null	null	null	null	null	999	False	False	False	False		False	False	null	null	null	null	null	null	null	null	5.29	liver_neg_5_p1-a1_1_4301	113.02526:471 114.02861:0 115.03197:0		436	469	542	394	451	420	452.007573445638	50.9118736784273
436	8.325	113.02528	0.8843	197.8211	Unknown	[M-H]-		1	False	null	null	null	null	null	null	null	999	False	False	False	False		False	False	null	null	null	null	null	null	null	null	5.29	liver_neg_5_p1-a1_1_4301	113.02526:243 114.02861:0 115.03197:0		56	117	149	23	118	53	86.0657812754313	48.7371091435594
437	6.396	113.02529	-1	-1	Unknown	[M-H]-		1	False	null	null	null	null	null	null	null	999	False	False	False	False		False	False	null	null	null	null	null	null	null	null	8.22	liver_neg_6_p1-a1_1_4302	113.02529:4160 114.02864:0 115.032:0		18041	21733	19526	17065	25048	24214	20937.8606770833	3275.33153377783
438	6.396	113.02529	0.6723	150.382	Unknown	[M-H]-		1	False	null	null	null	null	null	null	null	999	False	False	False	False		False	False	null	null	null	null	null	null	null	null	8.22	liver_neg_6_p1-a1_1_4302	113.02359:1910 114.02694:0 115.0303:0		1520	1672	1475	1423	1721	1046	1476.13165283203	240.014528992418
439	6.396	113.02529	0.8205	183.5494	Unknown	[M-H]-		1	False	null	null	null	null	null	null	null	999	False	False	False	False		False	False	null	null	null	null	null	null	null	null	8.22	liver_neg_6_p1-a1_1_4302	113.02526:782 114.02861:0 115.03197:0		605	525	530	299	514	411	480.527318318685	108.65174738329
440	6.396	113.02529	0.8929	199.7251	Unknown	[M-H]-		1	False	null	null	null	null	null	null	null	999	False	False	False	False		False	False	null	null	null	null	null	null	null	null	8.22	liver_neg_6_p1-a1_1_4302	113.02526:329 114.02861:0 115.03197:0		230	233	183	96	167	182	181.750030517578	50.1470469043747
441	0.348	114.01127	-1	-1	Unknown	[M-H]-	similar chromatogram in higher mz_3173; similar chromatogram in higher mz_1124; similar chromatogram in higher mz_3168	1	True	null	null	null	null	null	null	null	999	False	False	False	False		False	False	null	null	null	null	null	null	null	null	10.67	liver_neg_3_p1-a1_1_4299	114.01127:1720 115.01462:0 116.01798:0		4336	5885	4989	3908	3936	4257	4551.80916341146	760.908613904309
442	0.348	114.01127	0.5013	112.0511	Unknown	[M-H]-	similar chromatogram in higher mz_3173; similar chromatogram in higher mz_1124; similar chromatogram in higher mz_3168	1	True	null	null	null	null	null	null	null	999	False	False	False	False		False	False	null	null	null	null	null	null	null	null	10.67	liver_neg_3_p1-a1_1_4299	114.00961:316 115.01296:0 116.01632:0	114.00961:154	235	243	128	237	206	237	214.599805196126	44.2349783087213
443	0.348	114.01127	0.5323	118.97	Unknown	[M-H]-	similar chromatogram in higher mz_3173; similar chromatogram in higher mz_1124; similar chromatogram in higher mz_3168	1	True	null	null	null	null	null	null	null	999	False	False	False	False		False	False	null	null	null	null	null	null	null	null	10.67	liver_neg_3_p1-a1_1_4299	114.01127:189 115.01462:0 116.01798:0		159	170	121	129	113	137	138.283192952474	22.019328258198
444	1.262	114.01969	-1	-1	Unknown	[M-H]-		0.5	False	null	null	null	null	null	null	null	999	False	False	False	False		False	False	null	null	null	null	null	null	null	null	8.7	liver_neg_3_p1-a1_1_4299	114.01969:2006 115.02304:0 116.0264:0		6340	3755	8277	6463	5245	5402	5913.54337565104	1512.6505744838
445	1.262	114.01969	0.9668	216.0837	Unknown	[M-H]-		0.5	False	null	null	null	null	null	null	null	999	False	False	False	False		False	False	null	null	null	null	null	null	null	null	8.7	liver_neg_3_p1-a1_1_4299	114.01969:374 115.02304:0 116.0264:0		35	64	144	141	44	73	83.4780356089274	47.734498382812
446	1.262	114.01969	0.9853	220.2069	Unknown	[M-H]-		0.5	False	null	null	null	null	null	null	null	999	False	False	False	False		False	False	null	null	null	null	null	null	null	null	8.7	liver_neg_3_p1-a1_1_4299	114.02138:800 115.02473:0 116.02809:0		180	65	155	330	73	135	156.267230987549	96.2577751607024
447	1.262	114.01969	1.025	229.0903	Unknown	[M-H]-		0.5	False	null	null	null	null	null	null	null	999	False	False	False	False		False	False	null	null	null	null	null	null	null	null	8.7	liver_neg_3_p1-a1_1_4299	114.01969:368 115.02304:0 116.0264:0		67	131	132	140	100	66	105.857666015625	33.7324360499762
448	3.732	114.02473	-1	-1	Unknown	[M-H]-		0.5	False	null	null	null	null	null	null	null	999	False	False	False	False		False	False	null	null	null	null	null	null	null	null	7.24	liver_neg_2_p1-a1_1_4298	114.02473:1104 115.02808:0 116.03144:0		5611	5668	3565	3061	3705	3949	4259.81783040365	1107.34239810988
449	3.732	114.02473	0.62	138.5689	Unknown	[M-H]-		0.5	False	null	null	null	null	null	null	null	999	False	False	False	False		False	False	null	null	null	null	null	null	null	null	7.24	liver_neg_2_p1-a1_1_4298	114.02477:503 115.02812:0 116.03148:0		370	339	597	192	386	466	391.704190572103	134.960373579737
450	3.732	114.02473	0.6504	145.3707	Unknown	[M-H]-		0.5	False	null	null	null	null	null	null	null	999	False	False	False	False		False	False	null	null	null	null	null	null	null	null	7.24	liver_neg_2_p1-a1_1_4298	114.02473:448 115.02808:0 116.03144:0		324	259	138	225	183	155	214.042208353678	70.0478323399187
451	3.639	114.02475	-1	-1	Unknown	[M-H]-		1	False	null	null	null	null	null	null	null	999	False	False	False	False		False	False	null	null	null	null	null	null	null	null	8.39	liver_neg_4_p1-a1_1_4300	114.02475:1255 115.0281:0 116.03146:0		6086	4983	6756	7926	7205	6037	6498.93107096354	1028.03171434434
452	3.639	114.02475	0.6221	139.0468	Unknown	[M-H]-		1	False	null	null	null	null	null	null	null	999	False	False	False	False		False	False	null	null	null	null	null	null	null	null	8.39	liver_neg_4_p1-a1_1_4300	114.02811:914 115.03146:0 116.03482:0		731	737	794	333	789	753	689.628565470378	176.501619429404
453	3.639	114.02475	0.6478	144.7749	Unknown	[M-H]-		1	False	null	null	null	null	null	null	null	999	False	False	False	False		False	False	null	null	null	null	null	null	null	null	8.39	liver_neg_4_p1-a1_1_4300	114.02473:234 115.02808:0 116.03144:0		72	139	54	82	55	113	85.7323900858561	33.8656581172507
454	2.963	114.03149	-1	-1	Unknown	[M-H]-	similar chromatogram in higher mz_485; similar chromatogram in higher mz_2267; similar chromatogram in higher mz_1267; similar chromatogram in higher mz_3205	0.833	False	null	null	null	null	null	null	null	999	False	False	False	False		False	False	null	null	null	null	null	null	null	null	11.85	liver_neg_1_p1-a1_1_4297	114.03149:1688 115.03484:0 116.0382:0		8185	6532	5667	5150	6489	6661	6447.27156575521	1035.85263113433
455	2.963	114.03149	0.5764	128.8281	Unknown	[M-H]-	similar chromatogram in higher mz_485; similar chromatogram in higher mz_2267; similar chromatogram in higher mz_1267; similar chromatogram in higher mz_3205	0.833	False	null	null	null	null	null	null	null	999	False	False	False	False		False	False	null	null	null	null	null	null	null	null	11.85	liver_neg_1_p1-a1_1_4297	114.03149:759 115.03484:0 116.0382:0		500	539	138	286	232	83	296.540582021077	187.208279514983
456	2.963	114.03149	1.0538	235.5238	Unknown	[M-H]-	similar chromatogram in higher mz_485; similar chromatogram in higher mz_2267; similar chromatogram in higher mz_1267; similar chromatogram in higher mz_3205	0.833	False	null	null	null	null	null	null	null	999	False	False	False	False		False	False	null	null	null	null	null	null	null	null	11.85	liver_neg_1_p1-a1_1_4297	114.03149:302 115.03484:0 116.0382:0		115	144	315	68	148	361	191.929735819499	117.561626712808
457	5.147	114.05673	-1	-1	Unknown	[M-H]-	similar chromatogram in higher mz_1860	1	False	null	null	null	null	null	null	null	999	False	False	False	False		False	False	null	null	null	null	null	null	null	null	16.51	liver_neg_1_p1-a1_1_4297	114.05673:2889 115.06008:0 116.06344:0		12145	11016	11433	2808	12277	10901	10096.536336263	3615.12702654496
458	5.147	114.05673	0.6783	151.5939	Unknown	[M-H]-	similar chromatogram in higher mz_1860	1	False	null	null	null	null	null	null	null	999	False	False	False	False		False	False	null	null	null	null	null	null	null	null	16.51	liver_neg_1_p1-a1_1_4297	114.05674:128 115.06009:0 116.06345:0		9	28	45	57	16	37	31.7418678601583	18.1564477639194
459	5.147	114.05673	0.8036	179.5909	Unknown	[M-H]-	similar chromatogram in higher mz_1860	1	False	null	null	null	null	null	null	null	999	False	False	False	False		False	False	null	null	null	null	null	null	null	null	16.51	liver_neg_1_p1-a1_1_4297	114.05673:986 115.06008:0 116.06344:0		1056	939	342	1141	1079	557	852.253774007161	326.083159104064
460	5.507	114.97959	-1	-1	Unknown	[M-H]-	similar chromatogram in higher mz_1405	1	False	null	null	null	null	null	null	null	999	False	False	False	False		False	False	null	null	null	null	null	null	null	null	14.47	liver_neg_3_p1-a1_1_4299	114.97959:2344 115.98294:0 116.9863:0		12394	12530	12741	6468	12142	13421	11616.1311035156	2558.87351490313
461	5.507	114.97959	0.8042	179.5973	Unknown	[M-H]-	similar chromatogram in higher mz_1405	1	False	null	null	null	null	null	null	null	999	False	False	False	False		False	False	null	null	null	null	null	null	null	null	14.47	liver_neg_3_p1-a1_1_4299	114.97962:364 115.98297:0 116.98633:0		138	40	149	117	234	178	142.666262944539	64.5171535248165
462	5.507	114.97959	0.841	187.8034	Unknown	[M-H]-	similar chromatogram in higher mz_1405	1	False	null	null	null	null	null	null	null	999	False	False	False	False		False	False	null	null	null	null	null	null	null	null	14.47	liver_neg_3_p1-a1_1_4299	114.98128:368 115.98463:0 116.98799:0		418	233	162	93	134	199	206.361592610677	114.596449630112
463	5.507	114.97959	0.8568	191.3471	Unknown	[M-H]-	similar chromatogram in higher mz_1405	1	False	null	null	null	null	null	null	null	999	False	False	False	False		False	False	null	null	null	null	null	null	null	null	14.47	liver_neg_3_p1-a1_1_4299	114.97962:233 115.98297:0 116.98633:0		60	75	241	125	82	180	127.26576868693	70.9272773115608
464	6.404	115.00497	-1	-1	Unknown	[M-H]-	similar chromatogram in higher mz_2405	1	False	null	null	null	null	null	null	null	999	False	False	False	False		False	False	null	null	null	null	null	null	null	null	17.99	liver_neg_6_p1-a1_1_4302	115.00497:3608 116.00832:0 117.01168:0		11634	12569	10641	9328	13065	15318	12092.5966796875	2075.25888997113
465	6.404	115.00497	0.524	117.0218	Unknown	[M-H]-	similar chromatogram in higher mz_2405	1	False	null	null	null	null	null	null	null	999	False	False	False	False		False	False	null	null	null	null	null	null	null	null	17.99	liver_neg_6_p1-a1_1_4302	115.00326:348 116.00661:0 117.00997:0		193	322	218	251	161	144	215.053352355957	65.1871765295247
466	6.404	115.00497	0.969	216.3822	Unknown	[M-H]-	similar chromatogram in higher mz_2405	1	False	null	null	null	null	null	null	null	999	False	False	False	False		False	False	null	null	null	null	null	null	null	null	17.99	liver_neg_6_p1-a1_1_4302	115.00327:447 116.00662:0 117.00998:0		137	227	189	183	192	144	178.610305786133	33.2687668088617
467	6.404	115.00497	0.9908	221.2656	Unknown	[M-H]-	similar chromatogram in higher mz_2405	1	False	null	null	null	null	null	null	null	999	False	False	False	False		False	False	null	null	null	null	null	null	null	null	17.99	liver_neg_6_p1-a1_1_4302	115.00326:953 116.00661:0 117.00997:0		550	1158	1357	925	1066	1367	1070.54012044271	306.61693615874
468	0.729	115.00497	-1	-1	Unknown	[M-H]-	similar chromatogram in higher mz_1256; similar chromatogram in higher mz_1814; similar chromatogram in higher mz_2664; similar chromatogram in higher mz_2061	0.5	False	null	null	null	null	null	null	null	999	False	False	False	False		False	False	null	null	null	null	null	null	null	null	10.55	liver_neg_1_p1-a1_1_4297	115.00497:2107 116.00832:0 117.01168:0		5312	1918	1084	5188	2479	2464	3074.31321207682	1760.67738679138
469	0.729	115.00497	0.5979	133.5276	Unknown	[M-H]-	similar chromatogram in higher mz_1256; similar chromatogram in higher mz_1814; similar chromatogram in higher mz_2664; similar chromatogram in higher mz_2061	0.5	False	null	null	null	null	null	null	null	999	False	False	False	False		False	False	null	null	null	null	null	null	null	null	10.55	liver_neg_1_p1-a1_1_4297	115.00497:2109 116.00832:0 117.01168:0		607	123	67	90	6.70862655639649	181	177.992033640544	218.388071622465
470	3.639	115.02185	-1	-1	Unknown	[M-H]-		1	False	null	null	null	null	null	null	null	999	False	False	False	False		False	False	null	null	null	null	null	null	null	null	26.71	liver_neg_3_p1-a1_1_4299	115.02185:4813 116.0252:0 117.02856:0		21513	25104	26449	22522	23745	22682	23669.2734375	1829.09888036626
471	3.639	115.02185	0.6214	138.7687	Unknown	[M-H]-		1	False	null	null	null	null	null	null	null	999	False	False	False	False		False	False	null	null	null	null	null	null	null	null	26.71	liver_neg_3_p1-a1_1_4299	115.02187:2628 116.02522:0 117.02858:0		2963	3049	3140	2792	2884	2889	2953.05989583333	125.771493711702
472	3.639	115.02185	0.6508	145.3257	Unknown	[M-H]-		1	False	null	null	null	null	null	null	null	999	False	False	False	False		False	False	null	null	null	null	null	null	null	null	26.71	liver_neg_3_p1-a1_1_4299	115.02185:560 116.0252:0 117.02856:0		1553	482	573	397	430	274	618.013468424479	468.665518205402
473	3.731	115.02188	-1	-1	Unknown	[M-H]-		1	False	null	null	null	null	null	null	null	999	False	False	False	False		False	False	null	null	null	null	null	null	null	null	18.25	liver_neg_6_p1-a1_1_4302	115.02188:3600 116.02523:0 117.02859:0		17746	17889	16089	16314	15486	17462	16830.7330729167	998.187380115968
474	3.731	115.02188	0.6209	138.6493	Unknown	[M-H]-		1	False	null	null	null	null	null	null	null	999	False	False	False	False		False	False	null	null	null	null	null	null	null	null	18.25	liver_neg_6_p1-a1_1_4302	115.02187:2041 116.02522:0 117.02858:0		2225	1222	1214	1962	2006	2088	1786.31587727865	449.091289019096
475	3.731	115.02188	0.6497	145.0876	Unknown	[M-H]-		1	False	null	null	null	null	null	null	null	999	False	False	False	False		False	False	null	null	null	null	null	null	null	null	18.25	liver_neg_6_p1-a1_1_4302	115.02187:1046 116.02522:0 117.02858:0		891	673	889	1014	913	991	895.393819173177	121.057587587323
476	6.349	116.0352	-1	-1	Unknown	[M-H]-	similar chromatogram in higher mz_1501; similar chromatogram in higher mz_3175	0.833	False	null	null	null	null	null	null	null	999	False	False	False	False		False	False	null	null	null	null	null	null	null	null	4.46	liver_neg_1_p1-a1_1_4297	116.0352:761 117.03855:0 118.04191:0		4698	3518	3914	5145	4669	4031	4329.33406575521	606.00888545189
477	6.349	116.0352	0.7771	173.3809	Unknown	[M-H]-	similar chromatogram in higher mz_1501; similar chromatogram in higher mz_3175	0.833	False	null	null	null	null	null	null	null	999	False	False	False	False		False	False	null	null	null	null	null	null	null	null	4.46	liver_neg_1_p1-a1_1_4297	116.03691:457 117.04026:0 118.04362:0		310	164	184	240	301	438	272.738250732422	100.436762779879
478	6.349	116.0352	0.7946	177.2795	Unknown	[M-H]-	similar chromatogram in higher mz_1501; similar chromatogram in higher mz_3175	0.833	False	null	null	null	null	null	null	null	999	False	False	False	False		False	False	null	null	null	null	null	null	null	null	4.46	liver_neg_1_p1-a1_1_4297	116.0352:295 117.03855:0 118.04191:0		119	102	147	99	136	128	121.63122177124	19.0490027584535
479	4.13	116.05049	-1	-1	Unknown	[M-H]-		1	True	null	null	null	null	null	null	null	999	False	False	False	False		False	False	null	null	null	null	null	null	null	null	34.75	liver_neg_1_p1-a1_1_4297	116.05049:6052 117.05384:0 118.0572:0		31235	31180	30464	29820	29332	29658	30281.7692057292	806.483557730783
480	4.13	116.05049	0.5271	117.6006	Unknown	[M-H]-		1	True	null	null	null	null	null	null	null	999	False	False	False	False		False	False	null	null	null	null	null	null	null	null	34.75	liver_neg_1_p1-a1_1_4297	116.05049:707 117.05384:0 118.0572:0	116.05049:251	624	706	517	503	573	527	574.86176554362	77.7716035331739
481	4.13	116.05049	0.6677	148.9632	Unknown	[M-H]-		1	True	null	null	null	null	null	null	null	999	False	False	False	False		False	False	null	null	null	null	null	null	null	null	34.75	liver_neg_1_p1-a1_1_4297	116.05047:553 117.05382:0 118.05718:0		424	437	435	465	334	409	417.496836344401	44.7036399107092
482	4.13	116.05049	0.7073	157.8138	Unknown	[M-H]-		1	True	null	null	null	null	null	null	null	999	False	False	False	False		False	False	null	null	null	null	null	null	null	null	34.75	liver_neg_1_p1-a1_1_4297	116.05049:2125 117.05384:0 118.0572:0		2099	1951	1995	2019	2042	2121	2038.04408772786	63.9265370790613
483	5.416	116.07259	-1	-1	Unknown	[M-H]-		1	False	null	null	null	null	null	null	null	999	False	False	False	False		False	False	null	null	null	null	null	null	null	null	19.21	liver_neg_6_p1-a1_1_4302	116.07259:4276 117.07594:0 118.0793:0		18391	35963	2397	32089	2766	35175	21130.1611735026	15703.6579692241
484	5.416	116.07259	0.736	164.2061	Unknown	[M-H]-		1	False	null	null	null	null	null	null	null	999	False	False	False	False		False	False	null	null	null	null	null	null	null	null	19.21	liver_neg_6_p1-a1_1_4302	116.07257:2920 117.07592:0 118.07928:0		3002	2922	242	2852	242	3013	2045.45943196615	1398.21255980677
485	5.42	116.95919	-1	-1	Unknown	[M-H]-		0.667	False	null	null	null	null	null	null	null	999	False	False	False	False		False	False	null	null	null	null	null	null	null	null	7.61	liver_neg_3_p1-a1_1_4299	116.95919:1048 117.96254:0 118.9659:0		3760	4741	5511	4631	4131	3772	4424.2139078776	674.86183777714
486	5.42	116.95919	0.7324	163.2835	Unknown	[M-H]-		0.667	False	null	null	null	null	null	null	null	999	False	False	False	False		False	False	null	null	null	null	null	null	null	null	7.61	liver_neg_3_p1-a1_1_4299	116.95919:190 117.96254:0 118.9659:0		22	76	67	67	47	124	67.2217032114665	33.6333149993122
487	1.673	117.01887	-1	-1	Unknown	[M-H]-		0.667	False	null	null	null	null	null	null	null	999	False	False	False	False		False	False	null	null	null	null	null	null	null	null	45.52	liver_neg_2_p1-a1_1_4298	117.01887:5810 118.02222:0 119.02558:0		8495	39336	35514	50064	22954	33263	31604.2972005208	14334.9611893522
488	1.673	117.01887	0.8869	197.711	Unknown	[M-H]-		0.667	False	null	null	null	null	null	null	null	999	False	False	False	False		False	False	null	null	null	null	null	null	null	null	45.52	liver_neg_2_p1-a1_1_4298	117.02058:452 118.02393:0 119.02729:0		41	52	153	162	26	163	99.4672746658325	65.9686404726301
489	1.673	117.01887	1.0468	233.3595	Unknown	[M-H]-		0.667	False	null	null	null	null	null	null	null	999	False	False	False	False		False	False	null	null	null	null	null	null	null	null	45.52	liver_neg_2_p1-a1_1_4298	117.02058:2744 118.02393:0 119.02729:0		660	475	2238	1167	398	2101	1173.04778035482	817.961302143597
490	1.673	117.01887	1.0632	237.0179	Unknown	[M-H]-		0.667	False	null	null	null	null	null	null	null	999	False	False	False	False		False	False	null	null	null	null	null	null	null	null	45.52	liver_neg_2_p1-a1_1_4298	117.01887:1406 118.02222:0 119.02558:0		373	733	184	491	406	368	425.656750996908	181.100603385185
491	1.673	117.01887	1.0756	239.7954	Unknown	[M-H]-		0.667	False	null	null	null	null	null	null	null	999	False	False	False	False		False	False	null	null	null	null	null	null	null	null	45.52	liver_neg_2_p1-a1_1_4298	117.01887:903 118.02222:0 119.02558:0		88	362	62	210	123	79	153.848715464274	114.605648856118
492	3.978	117.01889	-1	-1	Unknown	[M-H]-		0.5	False	null	null	null	null	null	null	null	999	False	False	False	False		False	False	null	null	null	null	null	null	null	null	18.33	liver_neg_1_p1-a1_1_4297	117.01889:3935 118.02224:0 119.0256:0		15376	210	2107	472	44	2326	3422.51180267334	5937.24432758269
493	3.978	117.01889	0.7976	177.8142	Unknown	[M-H]-		0.5	False	null	null	null	null	null	null	null	999	False	False	False	False		False	False	null	null	null	null	null	null	null	null	18.33	liver_neg_1_p1-a1_1_4297	117.01889:296 118.02224:0 119.0256:0		120	9	118	1	1	100	58.1169470747312	60.3100454821976
494	6.179	117.02057	-1	-1	Unknown	[M-H]-	similar chromatogram in higher mz_536; similar chromatogram in higher mz_183	1	False	null	null	null	null	null	null	null	999	False	False	False	False		False	False	null	null	null	null	null	null	null	null	15.78	liver_neg_2_p1-a1_1_4298	117.02057:2471 118.02392:0 119.02728:0		8390	8856	7067	6851	7125	6889	7529.50911458333	865.817925187663
495	6.179	117.02057	0.9681	215.8248	Unknown	[M-H]-	similar chromatogram in higher mz_536; similar chromatogram in higher mz_183	1	False	null	null	null	null	null	null	null	999	False	False	False	False		False	False	null	null	null	null	null	null	null	null	15.78	liver_neg_2_p1-a1_1_4298	117.01888:841 118.02223:0 119.02559:0		517	853	693	565	696	275	599.923227945964	197.671365750856
496	6.179	117.02057	0.9714	216.5548	Unknown	[M-H]-	similar chromatogram in higher mz_536; similar chromatogram in higher mz_183	1	False	null	null	null	null	null	null	null	999	False	False	False	False		False	False	null	null	null	null	null	null	null	null	15.78	liver_neg_2_p1-a1_1_4298	117.02059:736 118.02394:0 119.0273:0		350	285	693	676	673	685	560.249862670898	189.1687321518
497	2.883	118.04269	-1	-1	Unknown	[M-H]-	similar chromatogram in higher mz_1231; similar chromatogram in higher mz_718; similar chromatogram in higher mz_1224; similar chromatogram in higher mz_1111	0.667	False	null	null	null	null	null	null	null	999	False	False	False	False		False	False	null	null	null	null	null	null	null	null	7.13	liver_neg_6_p1-a1_1_4302	118.04269:1171 119.04604:0 120.0494:0		144	278	1815	1635	3362	4013	1874.315574646	1574.1626568241
498	2.883	118.04269	0.7004	156.0175	Unknown	[M-H]-	similar chromatogram in higher mz_1231; similar chromatogram in higher mz_718; similar chromatogram in higher mz_1224; similar chromatogram in higher mz_1111	0.667	False	null	null	null	null	null	null	null	999	False	False	False	False		False	False	null	null	null	null	null	null	null	null	7.13	liver_neg_6_p1-a1_1_4302	118.04097:2178 119.04432:0 120.04768:0		10	0.974264717102051	47	69	556	203	147.502879142761	213.246538010838
499	5.669	118.05123	-1	-1	Unknown	[M-H]-		1	False	null	null	null	null	null	null	null	999	False	False	False	False		False	False	null	null	null	null	null	null	null	null	127.63	liver_neg_2_p1-a1_1_4298	118.05123:14864 119.05458:0 120.05794:0		82334	88754	83286	74508	86912	78602	82399.5520833333	5257.69988316119
500	5.669	118.05123	0.7938	176.8052	Unknown	[M-H]-		1	False	null	null	null	null	null	null	null	999	False	False	False	False		False	False	null	null	null	null	null	null	null	null	127.63	liver_neg_2_p1-a1_1_4298	118.05124:6033 119.05459:0 120.05795:0		7728	7469	7564	7266	7947	7397	7561.91178385417	244.701568721656
501	5.844	118.05125	-1	-1	Unknown	[M-H]-		1	False	null	null	null	null	null	null	null	999	False	False	False	False		False	False	null	null	null	null	null	null	null	null	120.39	liver_neg_4_p1-a1_1_4300	118.05125:14240 119.0546:0 120.05796:0		91542	135293	132384	142988	132167	138080	128742.533854167	18665.1264641731
502	5.844	118.05125	0.7946	177.0004	Unknown	[M-H]-		1	False	null	null	null	null	null	null	null	999	False	False	False	False		False	False	null	null	null	null	null	null	null	null	120.39	liver_neg_4_p1-a1_1_4300	118.05124:7669 119.05459:0 120.05795:0		9270	10215	10118	10616	10235	10405	10143.3797200521	462.274308781957
503	4.196	119.0348	-1	-1	Unknown	[M-H]-		1	False	null	null	null	null	null	null	null	999	False	False	False	False		False	False	null	null	null	null	null	null	null	null	43.86	liver_neg_3_p1-a1_1_4299	119.0348:22841 120.03815:0 121.04151:0		123092	128726	128985	135525	129807	135534	130278.102864583	4713.95174348991
504	4.196	119.0348	0.7135	158.8051	Unknown	[M-H]-		1	False	null	null	null	null	null	null	null	999	False	False	False	False		False	False	null	null	null	null	null	null	null	null	43.86	liver_neg_3_p1-a1_1_4299	119.03479:1405 120.03814:0 121.0415:0		988	1897	2052	2004	2005	1639	1764.11055501302	408.550698129753
505	4.196	119.0348	0.8736	194.4274	Unknown	[M-H]-		1	False	null	null	null	null	null	null	null	999	False	False	False	False		False	False	null	null	null	null	null	null	null	null	43.86	liver_neg_3_p1-a1_1_4299	119.03481:2255 120.03816:0 121.04152:0		2007	1251	1477	1343	1570	1870	1586.30310058594	297.086528411989
506	4.196	119.0348	0.8913	198.3734	Unknown	[M-H]-		1	False	null	null	null	null	null	null	null	999	False	False	False	False		False	False	null	null	null	null	null	null	null	null	43.86	liver_neg_3_p1-a1_1_4299	119.03481:2580 120.03816:0 121.04152:0		2032	2086	2234	2270	2856	2167	2274.00502522786	298.460353535994
507	4.196	119.0348	0.91	202.5442	Unknown	[M-H]-		1	False	null	null	null	null	null	null	null	999	False	False	False	False		False	False	null	null	null	null	null	null	null	null	43.86	liver_neg_3_p1-a1_1_4299	119.03481:5288 120.03816:0 121.04152:0		5184	5749	4429	3763	4749	6145	5003.4053141276	874.608954663787
508	4.196	119.0348	0.9268	206.2837	Unknown	[M-H]-		1	False	null	null	null	null	null	null	null	999	False	False	False	False		False	False	null	null	null	null	null	null	null	null	43.86	liver_neg_3_p1-a1_1_4299	119.0348:4561 120.03815:0 121.04151:0		4917	5194	4045	5315	4338	4314	4686.984375	525.060675766824
509	4.196	119.0348	0.9533	212.1699	Unknown	[M-H]-		1	False	null	null	null	null	null	null	null	999	False	False	False	False		False	False	null	null	null	null	null	null	null	null	43.86	liver_neg_3_p1-a1_1_4299	119.03479:2432 120.03814:0 121.0415:0		2676	2547	2428	2657	2399	2613	2553.2440999349	117.256303122206
510	6.402	119.0348	-1	-1	Unknown	[M-H]-		1	False	null	null	null	null	null	null	null	999	False	False	False	False		False	False	null	null	null	null	null	null	null	null	6.52	liver_neg_1_p1-a1_1_4297	119.0348:4433 120.03815:0 121.04151:0		24345	24370	17970	21074	17530	23400	21448.2535807292	3108.87993594861
511	6.402	119.0348	0.8179	182.0431	Unknown	[M-H]-		1	False	null	null	null	null	null	null	null	999	False	False	False	False		False	False	null	null	null	null	null	null	null	null	6.52	liver_neg_1_p1-a1_1_4297	119.0348:1672 120.03815:0 121.04151:0		1656	949	975	1516	1121	1608	1304.05049641927	325.305543638984
512	6.402	119.0348	0.8364	186.1655	Unknown	[M-H]-		1	False	null	null	null	null	null	null	null	999	False	False	False	False		False	False	null	null	null	null	null	null	null	null	6.52	liver_neg_1_p1-a1_1_4297	119.03651:1065 120.03986:0 121.04322:0		757	487	109	199	99	237	314.518196105957	258.124662985161
513	6.402	119.0348	0.9007	200.4596	Unknown	[M-H]-		1	False	null	null	null	null	null	null	null	999	False	False	False	False		False	False	null	null	null	null	null	null	null	null	6.52	liver_neg_1_p1-a1_1_4297	119.03482:514 120.03817:0 121.04153:0		238	328	301	127	261	171	237.746574401855	76.5263300252843
514	6.3	119.0348	-1	-1	Unknown	[M-H]-		1	False	null	null	null	null	null	null	null	999	False	False	False	False		False	False	null	null	null	null	null	null	null	null	4.85	liver_neg_3_p1-a1_1_4299	119.0348:2986 120.03815:0 121.04151:0		13114	12145	14589	12603	10939	13885	12878.9529622396	1293.84673517535
515	6.3	119.0348	0.673	149.7839	Unknown	[M-H]-		1	False	null	null	null	null	null	null	null	999	False	False	False	False		False	False	null	null	null	null	null	null	null	null	4.85	liver_neg_3_p1-a1_1_4299	119.0348:305 120.03815:0 121.04151:0		143	101	201	46	93	50	105.792665481567	58.8245664027836
516	6.3	119.0348	0.8228	183.1322	Unknown	[M-H]-		1	False	null	null	null	null	null	null	null	999	False	False	False	False		False	False	null	null	null	null	null	null	null	null	4.85	liver_neg_3_p1-a1_1_4299	119.0348:1251 120.03815:0 121.04151:0		1149	1367	1421	206	370	1513	1004.44264984131	569.883981793163
517	6.3	119.0348	0.8974	199.7259	Unknown	[M-H]-		1	False	null	null	null	null	null	null	null	999	False	False	False	False		False	False	null	null	null	null	null	null	null	null	4.85	liver_neg_3_p1-a1_1_4299	119.03483:598 120.03818:0 121.04154:0		236	365	335	355	200	411	317.263605753581	81.5264613660045
518	4.099	119.03481	-1	-1	Unknown	[M-H]-		1	False	null	null	null	null	null	null	null	999	False	False	False	False		False	False	null	null	null	null	null	null	null	null	43.15	liver_neg_1_p1-a1_1_4297	119.03481:22108 120.03816:0 121.04152:0		102888	102123	92270	99240	97846	86180	96757.71875	6414.70183819934
519	4.099	119.03481	0.7142	158.9623	Unknown	[M-H]-		1	False	null	null	null	null	null	null	null	999	False	False	False	False		False	False	null	null	null	null	null	null	null	null	43.15	liver_neg_1_p1-a1_1_4297	119.03481:1370 120.03816:0 121.04152:0		1865	1802	1904	1821	1826	984	1700.20566813151	352.982777492484
520	4.099	119.03481	0.9097	202.467	Unknown	[M-H]-		1	False	null	null	null	null	null	null	null	999	False	False	False	False		False	False	null	null	null	null	null	null	null	null	43.15	liver_neg_1_p1-a1_1_4297	119.03481:6053 120.03816:0 121.04152:0		6957	7035	6399	6567	7094	6877	6821.39111328125	277.321469121622
521	4.099	119.03481	0.9279	206.5148	Unknown	[M-H]-		1	False	null	null	null	null	null	null	null	999	False	False	False	False		False	False	null	null	null	null	null	null	null	null	43.15	liver_neg_1_p1-a1_1_4297	119.03481:4793 120.03816:0 121.04152:0		4931	5277	4400	5002	4276	4460	4724.56534830729	400.434245833217
522	4.099	119.03481	0.9538	212.2851	Unknown	[M-H]-		1	False	null	null	null	null	null	null	null	999	False	False	False	False		False	False	null	null	null	null	null	null	null	null	43.15	liver_neg_1_p1-a1_1_4297	119.03481:2050 120.03816:0 121.04152:0		2395	2112	2034	2432	2096	2207	2212.55751546224	165.708105955182
523	4.845	119.03481	-1	-1	Unknown	[M-H]-		1	False	null	null	null	null	null	null	null	999	False	False	False	False		False	False	null	null	null	null	null	null	null	null	9.36	liver_neg_4_p1-a1_1_4300	119.03481:5209 120.03816:0 121.04152:0		22727	19166	19675	21855	22253	35400	23512.4690755208	5998.0295972745
524	4.845	119.03481	0.8051	179.1994	Unknown	[M-H]-		1	False	null	null	null	null	null	null	null	999	False	False	False	False		False	False	null	null	null	null	null	null	null	null	9.36	liver_neg_4_p1-a1_1_4300	119.0348:775 120.03815:0 121.04151:0		520	367	929	210	394	743	527.091120402018	265.189185770637
525	4.845	119.03481	0.8467	188.4561	Unknown	[M-H]-		1	False	null	null	null	null	null	null	null	999	False	False	False	False		False	False	null	null	null	null	null	null	null	null	9.36	liver_neg_4_p1-a1_1_4300	119.03479:976 120.03814:0 121.0415:0		452	829	204	224	117	188	335.666934967041	267.112497446129
526	4.845	119.03481	0.8734	194.3887	Unknown	[M-H]-		1	False	null	null	null	null	null	null	null	999	False	False	False	False		False	False	null	null	null	null	null	null	null	null	9.36	liver_neg_4_p1-a1_1_4300	119.0348:1421 120.03815:0 121.04151:0		1812	1185	874	1226	1121	1912	1354.96848551432	412.604115146791
527	4.524	119.03654	-1	-1	Unknown	[M-H]-		1	True	null	null	null	null	null	null	null	999	False	False	False	False		False	False	null	null	null	null	null	null	null	null	31.78	liver_neg_5_p1-a1_1_4301	119.03654:17005 120.03989:0 121.04325:0		124614	110644	128188	113687	119667	113120	118320.111979167	7017.58145152765
528	4.524	119.03654	0.688	153.1363	Unknown	[M-H]-		1	True	null	null	null	null	null	null	null	999	False	False	False	False		False	False	null	null	null	null	null	null	null	null	31.78	liver_neg_5_p1-a1_1_4301	119.03652:810 120.03987:0 121.04323:0		872	710	715	746	533	724	716.899017333984	108.507648111868
529	4.524	119.03654	0.8446	187.9908	Unknown	[M-H]-		1	True	null	null	null	null	null	null	null	999	False	False	False	False		False	False	null	null	null	null	null	null	null	null	31.78	liver_neg_5_p1-a1_1_4301	119.03481:2741 120.03816:0 121.04152:0		4894	2261	1921	2291	1486	3950	2800.51403808594	1323.15955128902
530	4.524	119.03654	0.8791	195.6658	Unknown	[M-H]-		1	True	null	null	null	null	null	null	null	999	False	False	False	False		False	False	null	null	null	null	null	null	null	null	31.78	liver_neg_5_p1-a1_1_4301	119.03481:3068 120.03816:0 121.04152:0	105.59732:36	3056	3363	1912	2870	2918	3071	2865.12487792969	497.627016393115
531	4.524	119.03654	0.9059	201.6171	Unknown	[M-H]-		1	True	null	null	null	null	null	null	null	999	False	False	False	False		False	False	null	null	null	null	null	null	null	null	31.78	liver_neg_5_p1-a1_1_4301	119.03481:2740 120.03816:0 121.04152:0		3040	3694	491	3686	3596	3802	3051.49677022298	1283.08090728339
532	0.675	120.04664	-1	-1	Unknown	[M-H]-	similar chromatogram in higher mz_1020; similar chromatogram in higher mz_3130; similar chromatogram in higher mz_3193; similar chromatogram in higher mz_496	1	False	null	null	null	null	null	null	null	999	False	False	False	False		False	False	null	null	null	null	null	null	null	null	66.51	liver_neg_4_p1-a1_1_4300	120.04664:13933 121.04999:0 122.05335:0		38031	19079	30490	41899	35649	25996	31857.2893880208	8400.2520490603
533	0.675	120.04664	0.5164	114.8419	Unknown	[M-H]-	similar chromatogram in higher mz_1020; similar chromatogram in higher mz_3130; similar chromatogram in higher mz_3193; similar chromatogram in higher mz_496	1	False	null	null	null	null	null	null	null	999	False	False	False	False		False	False	null	null	null	null	null	null	null	null	66.51	liver_neg_4_p1-a1_1_4300	120.04664:820 121.04999:0 122.05335:0		108	209	138	213	402	7	179.60587477684	132.738754968443
534	0.675	120.04664	0.5313	118.1549	Unknown	[M-H]-	similar chromatogram in higher mz_1020; similar chromatogram in higher mz_3130; similar chromatogram in higher mz_3193; similar chromatogram in higher mz_496	1	False	null	null	null	null	null	null	null	999	False	False	False	False		False	False	null	null	null	null	null	null	null	null	66.51	liver_neg_4_p1-a1_1_4300	120.04491:1517 121.04826:0 122.05162:0		244	275	393	40	689	203	307.302646636963	219.155744591539
535	0.675	120.04664	0.5646	125.5618	Unknown	[M-H]-	similar chromatogram in higher mz_1020; similar chromatogram in higher mz_3130; similar chromatogram in higher mz_3193; similar chromatogram in higher mz_496	1	False	null	null	null	null	null	null	null	999	False	False	False	False		False	False	null	null	null	null	null	null	null	null	66.51	liver_neg_4_p1-a1_1_4300	120.04662:2053 121.04997:0 122.05333:0		125	734	709	360	136	418	413.435208638509	265.784492990134
536	0.675	120.04664	0.5746	127.7922	Unknown	[M-H]-	similar chromatogram in higher mz_1020; similar chromatogram in higher mz_3130; similar chromatogram in higher mz_3193; similar chromatogram in higher mz_496	1	False	null	null	null	null	null	null	null	999	False	False	False	False		False	False	null	null	null	null	null	null	null	null	66.51	liver_neg_4_p1-a1_1_4300	120.04491:3160 121.04826:0 122.05162:0		1388	1245	768	676	1767	809	1108.74691772461	429.46303418472
537	0.675	120.04664	0.6116	136.018	Unknown	[M-H]-	similar chromatogram in higher mz_1020; similar chromatogram in higher mz_3130; similar chromatogram in higher mz_3193; similar chromatogram in higher mz_496	1	False	null	null	null	null	null	null	null	999	False	False	False	False		False	False	null	null	null	null	null	null	null	null	66.51	liver_neg_4_p1-a1_1_4300	120.04664:4851 121.04999:0 122.05335:0		1418	134	327	3145	741	358	1020.55282847087	1136.19309707922
538	0.675	120.04664	0.7002	155.709	Unknown	[M-H]-	similar chromatogram in higher mz_1020; similar chromatogram in higher mz_3130; similar chromatogram in higher mz_3193; similar chromatogram in higher mz_496	1	False	null	null	null	null	null	null	null	999	False	False	False	False		False	False	null	null	null	null	null	null	null	null	66.51	liver_neg_4_p1-a1_1_4300	120.04491:1512 121.04826:0 122.05162:0		9	55	150	53	385	345	166.138047218323	161.404697846142
539	1.666	121.02977	-1	-1	Unknown	[M-H]-		1	True	null	null	null	null	null	null	null	999	False	False	False	False		False	False	null	null	null	null	null	null	null	null	91.73	liver_neg_2_p1-a1_1_4298	121.02977:12793 122.03312:0 123.03648:0		63573	74387	60332	75176	69918	70734	69020.154296875	5926.13906150475
540	1.666	121.02977	0.8022	178.2565	Unknown	[M-H]-		1	True	null	null	null	null	null	null	null	999	False	False	False	False		False	False	null	null	null	null	null	null	null	null	91.73	liver_neg_2_p1-a1_1_4298	121.02981:1914 122.03316:0 123.03652:0		786	494	684	1142	685	1828	936.272725423177	486.358221247106
541	1.666	121.02977	0.8743	194.2766	Unknown	[M-H]-		1	True	null	null	null	null	null	null	null	999	False	False	False	False		False	False	null	null	null	null	null	null	null	null	91.73	liver_neg_2_p1-a1_1_4298	121.03153:1712 122.03488:0 123.03824:0		422	735	224	853	832	516	596.980799357096	251.383948730889
542	1.666	121.02977	0.8941	198.6791	Unknown	[M-H]-		1	True	null	null	null	null	null	null	null	999	False	False	False	False		False	False	null	null	null	null	null	null	null	null	91.73	liver_neg_2_p1-a1_1_4298	121.0298:4552 122.03315:0 123.03651:0	44.58972:67 49.95535:67 51.05333:67 62.03721:67 64.03867:67 72.81223:67 76.85424:67 99.11908:67 99.43953:67 103.90952:67 109.06972:67	4108	5345	1935	4089	4134	3549	3860.05485026042	1113.29272960624
543	0.677	122.02391	-1	-1	Unknown	[M-H]-	similar chromatogram in higher mz_2803	0.5	False	null	null	null	null	null	null	null	999	False	False	False	False		False	False	null	null	null	null	null	null	null	null	52.2	liver_neg_3_p1-a1_1_4299	122.02391:5134 123.02726:0 124.03062:0		4594	13053	15623	8126	14102	7535	10505.3859863281	4360.04157221433
544	0.677	122.02391	0.5723	127.0794	Unknown	[M-H]-	similar chromatogram in higher mz_2803	0.5	False	null	null	null	null	null	null	null	999	False	False	False	False		False	False	null	null	null	null	null	null	null	null	52.2	liver_neg_3_p1-a1_1_4299	122.02391:1203 123.02726:0 124.03062:0		189	233	585	837	233	356	405.539766947428	255.944549263161
545	0.677	122.02391	0.5807	128.947	Unknown	[M-H]-	similar chromatogram in higher mz_2803	0.5	False	null	null	null	null	null	null	null	999	False	False	False	False		False	False	null	null	null	null	null	null	null	null	52.2	liver_neg_3_p1-a1_1_4299	122.02739:1478 123.03074:0 124.0341:0		101	429	91	837	124	159	290.199965159098	296.178471364424
546	0.677	122.02391	0.6089	135.2151	Unknown	[M-H]-	similar chromatogram in higher mz_2803	0.5	False	null	null	null	null	null	null	null	999	False	False	False	False		False	False	null	null	null	null	null	null	null	null	52.2	liver_neg_3_p1-a1_1_4299	122.02393:2452 123.02728:0 124.03064:0		751	92	179	1915	973	1491	900.164789835612	718.013279202907
547	3.667	122.05877	-1	-1	Unknown	[M-H]-		0.667	False	null	null	null	null	null	null	null	999	False	False	False	False		False	False	null	null	null	null	null	null	null	null	8.8	liver_neg_1_p1-a1_1_4297	122.05877:1594 123.06212:0 124.06548:0		3595	5	2638	0.0156096518039703	4177	4617	2505.39089815815	2048.65288665492
548	3.667	122.05877	0.6131	136.1359	Unknown	[M-H]-		0.667	False	null	null	null	null	null	null	null	999	False	False	False	False		False	False	null	null	null	null	null	null	null	null	8.8	liver_neg_1_p1-a1_1_4297	122.05877:1594 123.06212:0 124.06548:0		414	12.4918380737305	239	12.4918380737305	238	125	169.210792541504	160.363636395066
549	0.737	123.02038	-1	-1	Unknown	[M-H]-		0.833	False	null	null	null	null	null	null	null	999	False	False	False	False		False	False	null	null	null	null	null	null	null	null	105.53	liver_neg_6_p1-a1_1_4302	123.02038:15328 124.02373:0 125.02709:0		30557	38705	27412	24590	33370	41358	32665.3675130208	6477.4925307887
550	0.737	123.02038	0.6689	148.4159	Unknown	[M-H]-		0.833	False	null	null	null	null	null	null	null	999	False	False	False	False		False	False	null	null	null	null	null	null	null	null	105.53	liver_neg_6_p1-a1_1_4302	123.02038:5267 124.02373:0 125.02709:0		2652	3287	968	1462	1365	4074	2301.31208292643	1232.42961103965
551	0.737	123.02038	0.6969	154.6346	Unknown	[M-H]-		0.833	False	null	null	null	null	null	null	null	999	False	False	False	False		False	False	null	null	null	null	null	null	null	null	105.53	liver_neg_6_p1-a1_1_4302	123.02037:1356 124.02372:0 125.02708:0		204	81	24	396	364	94	193.740886370341	155.72963401143
552	3.132	124.00682	-1	-1	Unknown	[M-H]-	similar chromatogram in higher mz_2596; similar chromatogram in higher mz_651; similar chromatogram in higher mz_3260	0.833	True	null	null	null	null	null	null	null	999	False	False	False	False		False	False	null	null	null	null	null	null	null	null	11.45	liver_neg_5_p1-a1_1_4301	124.00682:3402 125.01017:0 126.01353:0		10173	12064	3916	7398	14046	9770	9561.21504720052	3559.28725187025
553	3.132	124.00682	0.6257	138.7287	Unknown	[M-H]-	similar chromatogram in higher mz_2596; similar chromatogram in higher mz_651; similar chromatogram in higher mz_3260	0.833	True	null	null	null	null	null	null	null	999	False	False	False	False		False	False	null	null	null	null	null	null	null	null	11.45	liver_neg_5_p1-a1_1_4301	124.00682:1186 125.01017:0 126.01353:0	28.18905:72 30.50656:72 34.944:72 35.75008:72 39.66377:72 53.17467:72 54.4247:72 55.33451:72 60.60022:72 66.57778:72 95.49255:72 119.28952:72	908	1004	789	753	1237	890	930.187540690104	174.946747397124
554	3.132	124.00682	0.6843	151.7253	Unknown	[M-H]-	similar chromatogram in higher mz_2596; similar chromatogram in higher mz_651; similar chromatogram in higher mz_3260	0.833	True	null	null	null	null	null	null	null	999	False	False	False	False		False	False	null	null	null	null	null	null	null	null	11.45	liver_neg_5_p1-a1_1_4301	124.0068:372 125.01015:0 126.01351:0		41	140	48	78	69	35	68.6653944651286	38.8274002439935
555	0.729	124.00683	-1	-1	Unknown	[M-H]-		1	True	null	null	null	null	null	null	null	999	False	False	False	False		False	False	null	null	null	null	null	null	null	null	69.99	liver_neg_6_p1-a1_1_4302	124.00683:19565 125.01018:0 126.01354:0		44377	54988	75639	66547	73306	70774	64271.81640625	12167.6578491669
556	0.729	124.00683	0.5337	118.3233	Unknown	[M-H]-		1	True	null	null	null	null	null	null	null	999	False	False	False	False		False	False	null	null	null	null	null	null	null	null	69.99	liver_neg_6_p1-a1_1_4302	124.0068:738 125.01015:0 126.01351:0	24.0763:409 28.81609:409 31.15346:409 33.01066:409 43.3312:409 46.30505:409 57.08379:409 57.37958:409 69.08628:409 75.87193:409 76.16747:409 76.68017:409 91.39624:409 124.40741:409	127	238	879	325	55	347	328.375453948975	292.218762427466
557	0.729	124.00683	0.6469	143.4233	Unknown	[M-H]-		1	True	null	null	null	null	null	null	null	999	False	False	False	False		False	False	null	null	null	null	null	null	null	null	69.99	liver_neg_6_p1-a1_1_4302	124.00506:3815 125.00841:0 126.01177:0		1257	1925	513	2368	730	1708	1416.88931274414	715.792367838782
558	0.729	124.00683	0.6756	149.8004	Unknown	[M-H]-		1	True	null	null	null	null	null	null	null	999	False	False	False	False		False	False	null	null	null	null	null	null	null	null	69.99	liver_neg_6_p1-a1_1_4302	124.0068:1995 125.01015:0 126.01351:0		154	592	276	766	661	470	486.257283528646	234.436460616518
559	0.729	124.00683	0.6864	152.1971	Unknown	[M-H]-		1	True	null	null	null	null	null	null	null	999	False	False	False	False		False	False	null	null	null	null	null	null	null	null	69.99	liver_neg_6_p1-a1_1_4302	124.00683:5477 125.01018:0 126.01354:0		354	539	934	105	651	1799	730.393928527832	593.032925670259
560	0.729	124.00683	0.6967	154.4735	Unknown	[M-H]-		1	True	null	null	null	null	null	null	null	999	False	False	False	False		False	False	null	null	null	null	null	null	null	null	69.99	liver_neg_6_p1-a1_1_4302	124.00856:2484 125.01191:0 126.01527:0		443	432	984	227	1804	1178	844.813395182292	593.960425856443
561	0.729	124.00683	0.7066	156.6693	Unknown	[M-H]-		1	True	null	null	null	null	null	null	null	999	False	False	False	False		False	False	null	null	null	null	null	null	null	null	69.99	liver_neg_6_p1-a1_1_4302	124.00856:4383 125.01191:0 126.01527:0		269	2194	1777	121	110	996	911.149014790853	903.432390429792
562	0.729	124.00683	0.7216	159.9984	Unknown	[M-H]-		1	True	null	null	null	null	null	null	null	999	False	False	False	False		False	False	null	null	null	null	null	null	null	null	69.99	liver_neg_6_p1-a1_1_4302	124.00506:5106 125.00841:0 126.01177:0		329	314	674	1450	384	265	569.270818074544	455.374940790738
563	0.729	124.00683	0.7407	164.2212	Unknown	[M-H]-		1	True	null	null	null	null	null	null	null	999	False	False	False	False		False	False	null	null	null	null	null	null	null	null	69.99	liver_neg_6_p1-a1_1_4302	124.00683:2910 125.01018:0 126.01354:0		305	269	434	529	286	854	446.126881917318	223.773227536297
564	0.729	124.00683	0.7901	175.1723	Unknown	[M-H]-		1	True	null	null	null	null	null	null	null	999	False	False	False	False		False	False	null	null	null	null	null	null	null	null	69.99	liver_neg_6_p1-a1_1_4302	124.00683:2083 125.01018:0 126.01354:0		734	407	391	373	642	527	512.241795857747	149.266605598267
565	3.856	124.00856	-1	-1	Unknown	[M-H]-		1	True	null	null	null	null	null	null	null	999	False	False	False	False		False	False	null	null	null	null	null	null	null	null	56.12	liver_neg_3_p1-a1_1_4299	124.00856:13883 125.01191:0 126.01527:0		44635	45922	68131	67813	66433	64966	59650.0540364583	11195.7423720605
566	3.856	124.00856	0.5309	117.7016	Unknown	[M-H]-		1	True	null	null	null	null	null	null	null	999	False	False	False	False		False	False	null	null	null	null	null	null	null	null	56.12	liver_neg_3_p1-a1_1_4299	124.00858:683 125.01193:0 126.01529:0	79.95598:125 79.95739:1028 79.9588:901 79.96021:200 80.56473:45 80.96428:48	646	800	814	609	763	735	727.863881429036	83.5128912740891
567	3.856	124.00856	0.5963	132.2027	Unknown	[M-H]-		1	True	null	null	null	null	null	null	null	999	False	False	False	False		False	False	null	null	null	null	null	null	null	null	56.12	liver_neg_3_p1-a1_1_4299	124.00858:5811 125.01193:0 126.01529:0	79.95598:504 79.95739:1637 79.9588:970 79.96021:216 79.96585:30 80.56614:57 80.9657:109 81.67228:50	5529	5350	5618	5825	5678	5666	5611.11352539063	160.013098280061
568	5.116	124.00857	-1	-1	Unknown	[M-H]-		1	True	null	null	null	null	null	null	null	999	False	False	False	False		False	False	null	null	null	null	null	null	null	null	55.28	liver_neg_1_p1-a1_1_4297	124.00857:16018 125.01192:0 126.01528:0		121890	119195	113583	112876	117040	107385	115328.131510417	5159.4412254949
569	5.116	124.00857	0.5309	117.7016	Unknown	[M-H]-		1	True	null	null	null	null	null	null	null	999	False	False	False	False		False	False	null	null	null	null	null	null	null	null	55.28	liver_neg_1_p1-a1_1_4297	124.00857:1616 125.01192:0 126.01528:0	79.95879:950 79.9602:48	1447	1511	1464	1734	1670	1292	1519.38873291016	160.52753807012
570	5.116	124.00857	0.7001	155.2187	Unknown	[M-H]-		1	True	null	null	null	null	null	null	null	999	False	False	False	False		False	False	null	null	null	null	null	null	null	null	55.28	liver_neg_1_p1-a1_1_4297	124.00857:3553 125.01192:0 126.01528:0		3240	3056	3338	3349	3358	2922	3210.37194824219	181.731480347584
571	5.116	124.00857	0.8415	186.5753	Unknown	[M-H]-		1	True	null	null	null	null	null	null	null	999	False	False	False	False		False	False	null	null	null	null	null	null	null	null	55.28	liver_neg_1_p1-a1_1_4297	124.00857:740 125.01192:0 126.01528:0		669	247	715	362	556	570	519.812782287598	180.79639497258
572	5.116	124.00857	0.8631	191.3679	Unknown	[M-H]-		1	True	null	null	null	null	null	null	null	999	False	False	False	False		False	False	null	null	null	null	null	null	null	null	55.28	liver_neg_1_p1-a1_1_4297	124.00857:2740 125.01192:0 126.01528:0		2641	2600	2327	2118	2497	2380	2427.2470703125	194.119423069219
573	5.116	124.00857	0.9479	210.1709	Unknown	[M-H]-		1	True	null	null	null	null	null	null	null	999	False	False	False	False		False	False	null	null	null	null	null	null	null	null	55.28	liver_neg_1_p1-a1_1_4297	124.00857:1759 125.01192:0 126.01528:0		1306	1790	1540	1666	960	1662	1487.27526855469	305.918367485435
574	1.219	124.00858	-1	-1	Unknown	[M-H]-		1	True	null	null	null	null	null	null	null	999	False	False	False	False		False	False	null	null	null	null	null	null	null	null	141.74	liver_neg_4_p1-a1_1_4300	124.00858:44452 125.01193:0 126.01529:0		359535	334504	464514	340586	257070	323098	346551.223958333	67559.8305076473
575	1.219	124.00858	0.6362	141.0576	Unknown	[M-H]-		1	True	null	null	null	null	null	null	null	999	False	False	False	False		False	False	null	null	null	null	null	null	null	null	141.74	liver_neg_4_p1-a1_1_4300	124.00683:35409 125.01018:0 126.01354:0	15.67816:57 35.86329:57 44.07432:57 46.47042:64 57.28887:57 63.90375:57 67.50721:57 73.35404:57 79.95458:490 79.95881:1688 103.59478:57 113.63453:57	32948	34724	32605	32461	34776	32961	33412.4970703125	1054.10171431882
576	4.737	124.00858	-1	-1	Unknown	[M-H]-		1	True	null	null	null	null	null	null	null	999	False	False	False	False		False	False	null	null	null	null	null	null	null	null	137.43	liver_neg_5_p1-a1_1_4301	124.00858:33123 125.01193:0 126.01529:0		257912	254723	250707	309422	250447	250148	262226.4609375	23322.3083920327
577	4.737	124.00858	0.5314	117.8212	Unknown	[M-H]-		1	True	null	null	null	null	null	null	null	999	False	False	False	False		False	False	null	null	null	null	null	null	null	null	137.43	liver_neg_5_p1-a1_1_4301	124.00857:5461 125.01192:0 126.01528:0	75.98734:81 79.95598:329 79.95739:2795 79.95879:1024 79.9602:116 79.96161:125 80.13935:45	5411	5189	4739	5145	5032	4795	5051.70564778646	253.324995930629
578	4.737	124.00858	0.7238	160.4678	Unknown	[M-H]-		1	True	null	null	null	null	null	null	null	999	False	False	False	False		False	False	null	null	null	null	null	null	null	null	137.43	liver_neg_5_p1-a1_1_4301	124.00857:2844 125.01192:0 126.01528:0		2571	2562	2591	2476	2466	2444	2518.38317871094	63.5459946673411
579	4.737	124.00858	0.8104	179.6783	Unknown	[M-H]-		1	True	null	null	null	null	null	null	null	999	False	False	False	False		False	False	null	null	null	null	null	null	null	null	137.43	liver_neg_5_p1-a1_1_4301	124.00857:6138 125.01192:0 126.01528:0		6903	6961	7367	7169	7140	6999	7089.75740559896	170.504148139559
580	4.737	124.00858	0.9462	209.7879	Unknown	[M-H]-		1	True	null	null	null	null	null	null	null	999	False	False	False	False		False	False	null	null	null	null	null	null	null	null	137.43	liver_neg_5_p1-a1_1_4301	124.00857:5015 125.01192:0 126.01528:0		5499	5555	6114	5857	5599	6080	5784.08447265625	271.892950663637
581	2.028	124.00858	-1	-1	Unknown	[M-H]-		1	True	null	null	null	null	null	null	null	999	False	False	False	False		False	False	null	null	null	null	null	null	null	null	113.05	liver_neg_5_p1-a1_1_4301	124.00858:29539 125.01193:0 126.01529:0		305880	247711	205317	310819	240186	305763	269279.380208333	44269.5224244362
582	2.028	124.00858	0.5316	117.861	Unknown	[M-H]-		1	True	null	null	null	null	null	null	null	999	False	False	False	False		False	False	null	null	null	null	null	null	null	null	113.05	liver_neg_5_p1-a1_1_4301	124.00856:2906 125.01191:0 126.01527:0	15.74314:38 21.14225:38 32.4299:38 44.93991:38 45.90896:38 79.95597:1282 79.95738:1599 79.95879:380 80.59444:38 85.32111:38 103.86451:38	1609	2571	1712	939	1950	2269	1841.57162475586	567.790031464454
583	2.028	124.00858	0.6554	145.315	Unknown	[M-H]-		1	True	null	null	null	null	null	null	null	999	False	False	False	False		False	False	null	null	null	null	null	null	null	null	113.05	liver_neg_5_p1-a1_1_4301	124.00859:21677 125.01194:0 126.0153:0	23.11146:44 26.94827:44 40.5825:44 79.95598:892 79.95739:549	19953	18392	17744	20113	20727	18023	19158.5563151042	1255.47909926009
584	0.566	124.98839	-1	-1	Unknown	[M-H]-	similar chromatogram in higher mz_779	1	False	null	null	null	null	null	null	null	999	False	False	False	False		False	False	null	null	null	null	null	null	null	null	30.94	liver_neg_3_p1-a1_1_4299	124.98839:2506 125.99174:0 126.9951:0		7703	6031	8962	7137	7416	5707	7159.30834960938	1182.61601568404
585	0.566	124.98839	0.6412	142.0593	Unknown	[M-H]-	similar chromatogram in higher mz_779	1	False	null	null	null	null	null	null	null	999	False	False	False	False		False	False	null	null	null	null	null	null	null	null	30.94	liver_neg_3_p1-a1_1_4299	124.98839:1488 125.99174:0 126.9951:0		844	298	996	744	743	226	641.904637654622	309.35018903422
586	2.556	124.99193	-1	-1	Unknown	[M-H]-		1	True	null	null	null	null	null	null	null	999	False	False	False	False		False	False	null	null	null	null	null	null	null	null	437.56	liver_neg_4_p1-a1_1_4300	124.99193:60559 125.99528:0 126.99864:0		307500	317904	306263	304350	287822	269777	298936.015625	17261.9901950851
587	2.556	124.99193	0.5206	115.3452	Unknown	[M-H]-		1	True	null	null	null	null	null	null	null	999	False	False	False	False		False	False	null	null	null	null	null	null	null	null	437.56	liver_neg_4_p1-a1_1_4300	124.99193:6189 125.99528:0 126.99864:0	79.95598:751 79.95739:3783 79.9588:1577 79.96162:150 80.14076:59 80.18452:107 80.26642:61 80.48692:118 80.95577:214 94.98175:569	5191	4812	4896	5134	4508	4658	4866.65356445313	265.582516066098
588	2.556	124.99193	0.8513	188.6041	Unknown	[M-H]-		1	True	null	null	null	null	null	null	null	999	False	False	False	False		False	False	null	null	null	null	null	null	null	null	437.56	liver_neg_4_p1-a1_1_4300	124.99193:36236 125.99528:0 126.99864:0		37444	36766	36459	40342	35769	34849	36937.9694010417	1888.51305116751
589	2.653	124.99193	-1	-1	Unknown	[M-H]-		1	True	null	null	null	null	null	null	null	999	False	False	False	False		False	False	null	null	null	null	null	null	null	null	384.76	liver_neg_5_p1-a1_1_4301	124.99193:59570 125.99528:0 126.99864:0		242549	257512	291161	309745	311925	256278	278194.859375	29933.3019160705
590	2.653	124.99193	0.5204	115.3054	Unknown	[M-H]-		1	True	null	null	null	null	null	null	null	999	False	False	False	False		False	False	null	null	null	null	null	null	null	null	384.76	liver_neg_5_p1-a1_1_4301	124.99193:5074 125.99528:0 126.99864:0	79.95598:148 79.95739:2468 79.9588:1453 79.96021:109 80.65957:50 81.8733:30 94.98175:225 95.98927:50	4379	3973	3947	4576	4241	3684	4133.39619954427	325.642016291285
591	2.653	124.99193	0.8509	188.5268	Unknown	[M-H]-		1	True	null	null	null	null	null	null	null	999	False	False	False	False		False	False	null	null	null	null	null	null	null	null	384.76	liver_neg_5_p1-a1_1_4301	124.99193:37884 125.99528:0 126.99864:0		38726	35303	38917	41191	40842	35292	38378.5266927083	2583.64141636013
592	6.551	125.02366	-1	-1	Unknown	[M-H]-		1	False	null	null	null	null	null	null	null	999	False	False	False	False		False	False	null	null	null	null	null	null	null	null	5.69	liver_neg_4_p1-a1_1_4300	125.02366:1230 126.02701:0 127.03037:0		5339	5375	4852	5818	3859	5141	5064.02893066406	669.896314698354
593	6.551	125.02366	0.821	181.9	Unknown	[M-H]-		1	False	null	null	null	null	null	null	null	999	False	False	False	False		False	False	null	null	null	null	null	null	null	null	5.69	liver_neg_4_p1-a1_1_4300	125.0254:412 126.02875:0 127.03211:0		140	293	89	268	145	80	169.315121968587	90.6802078799786
594	4.995	125.07304	-1	-1	Unknown	[M-H]-		0.5	False	null	null	null	null	null	null	null	999	False	False	False	False		False	False	null	null	null	null	null	null	null	null	8.99	liver_neg_6_p1-a1_1_4302	125.07304:1335 126.07639:0 127.07975:0		4177	4041	4637	3839	3848	4641	4197.23209635417	364.618939097986
595	4.995	125.07304	0.6465	143.2325	Unknown	[M-H]-		0.5	False	null	null	null	null	null	null	null	999	False	False	False	False		False	False	null	null	null	null	null	null	null	null	8.99	liver_neg_6_p1-a1_1_4302	125.07125:544 126.0746:0 127.07796:0		454	519	496	436	380	440	454.199600219727	49.0261011478348
596	3.859	126.00217	-1	-1	Unknown	[M-H]-		1	True	null	null	null	null	null	null	null	999	False	False	False	False		False	False	null	null	null	null	null	null	null	null	6.84	liver_neg_4_p1-a1_1_4300	126.00217:1023 127.00552:0 128.00888:0		4298	2800	4170	4065	2925	2339	3432.70857747396	842.387740241283
597	3.859	126.00217	0.5961	131.9702	Unknown	[M-H]-		1	True	null	null	null	null	null	null	null	999	False	False	False	False		False	False	null	null	null	null	null	null	null	null	6.84	liver_neg_4_p1-a1_1_4300	126.00217:434 127.00552:0 128.00888:0	81.95463:109	351	396	355	257	362	220	323.536087036133	68.7765198439346
598	4.732	126.00392	-1	-1	Unknown	[M-H]-		1	True	null	null	null	null	null	null	null	999	False	False	False	False		False	False	null	null	null	null	null	null	null	null	13.74	liver_neg_3_p1-a1_1_4299	126.00392:2360 127.00727:0 128.01063:0		7728	5888	13406	7750	11390	13637	9966.65315755208	3283.01199385007
599	4.732	126.00392	0.5307	117.4899	Unknown	[M-H]-		1	True	null	null	null	null	null	null	null	999	False	False	False	False		False	False	null	null	null	null	null	null	null	null	13.74	liver_neg_3_p1-a1_1_4299	126.0057:411 127.00905:0 128.01241:0	81.95462:214	378	338	122	416	241	317	301.827767690023	106.183922655569
600	4.732	126.00392	0.7222	159.8819	Unknown	[M-H]-		1	True	null	null	null	null	null	null	null	999	False	False	False	False		False	False	null	null	null	null	null	null	null	null	13.74	liver_neg_3_p1-a1_1_4299	126.00394:207 127.00729:0 128.01065:0		41	72	80	136	146	80	92.5614674886068	40.4835107178724
601	4.732	126.00392	0.8107	179.4934	Unknown	[M-H]-		1	True	null	null	null	null	null	null	null	999	False	False	False	False		False	False	null	null	null	null	null	null	null	null	13.74	liver_neg_3_p1-a1_1_4299	126.00395:477 127.0073:0 128.01066:0		233	294	377	285	378	448	335.792536417643	78.7590239414912
602	4.732	126.00392	0.9455	209.3286	Unknown	[M-H]-		1	True	null	null	null	null	null	null	null	999	False	False	False	False		False	False	null	null	null	null	null	null	null	null	13.74	liver_neg_3_p1-a1_1_4299	126.00392:463 127.00727:0 128.01063:0		190	330	239	289	193	273	252.050249735514	55.4916023561766
603	4.449	126.01101	-1	-1	Unknown	[M-H]-	similar chromatogram in higher mz_2965	0.5	False	null	null	null	null	null	null	null	999	False	False	False	False		False	False	null	null	null	null	null	null	null	null	7.69	liver_neg_4_p1-a1_1_4300	126.01101:2672 127.01436:0 128.01772:0		61	70	437	11122	1997	1897	2597.4203453064	4266.42710505096
604	4.449	126.01101	0.6439	142.5442	Unknown	[M-H]-	similar chromatogram in higher mz_2965	0.5	False	null	null	null	null	null	null	null	999	False	False	False	False		False	False	null	null	null	null	null	null	null	null	7.69	liver_neg_4_p1-a1_1_4300	126.01811:244 127.02146:0 128.02482:0		0.640589761734009	0.640589761734009	6	1602	182	143	322.227205673854	631.865218184746
605	2.651	126.98625	-1	-1	Unknown	[M-H]-		1	False	null	null	null	null	null	null	null	999	False	False	False	False		False	False	null	null	null	null	null	null	null	null	20.38	liver_neg_3_p1-a1_1_4299	126.98625:3467 127.9896:0 128.99296:0		13620	14999	19320	17896	17896	15668	16566.4083658854	2147.81597397277
606	2.651	126.98625	0.5213	115.3383	Unknown	[M-H]-		1	False	null	null	null	null	null	null	null	999	False	False	False	False		False	False	null	null	null	null	null	null	null	null	20.38	liver_neg_3_p1-a1_1_4299	126.98628:501 127.98963:0 128.99299:0		248	330	153	119	165	372	231.353621164958	102.967987978636
607	2.651	126.98625	0.8527	188.6412	Unknown	[M-H]-		1	False	null	null	null	null	null	null	null	999	False	False	False	False		False	False	null	null	null	null	null	null	null	null	20.38	liver_neg_3_p1-a1_1_4299	126.98804:2426 127.99139:0 128.99475:0		1811	2617	2662	2531	2456	2229	2384.23203531901	319.430371724466
608	2.556	126.98802	-1	-1	Unknown	[M-H]-		1	False	null	null	null	null	null	null	null	999	False	False	False	False		False	False	null	null	null	null	null	null	null	null	25.77	liver_neg_2_p1-a1_1_4298	126.98802:4864 127.99137:0 128.99473:0		17306	26094	18721	18491	13749	20132	19082.154296875	4058.10195730281
609	2.556	126.98802	0.5249	116.1341	Unknown	[M-H]-		1	False	null	null	null	null	null	null	null	999	False	False	False	False		False	False	null	null	null	null	null	null	null	null	25.77	liver_neg_2_p1-a1_1_4298	126.98806:664 127.99141:0 128.99477:0		292	490	149	94	208	477	285.074381510417	167.282338252959
610	2.556	126.98802	0.8518	188.4482	Unknown	[M-H]-		1	False	null	null	null	null	null	null	null	999	False	False	False	False		False	False	null	null	null	null	null	null	null	null	25.77	liver_neg_2_p1-a1_1_4298	126.98627:2246 127.98962:0 128.99298:0		2036	2549	2536	2414	2041	1304	2146.78167724609	472.928887570539
611	4.572	127.052	-1	-1	Unknown	[M-H]-		0.667	False	null	null	null	null	null	null	null	999	False	False	False	False		False	False	null	null	null	null	null	null	null	null	7.23	liver_neg_1_p1-a1_1_4297	127.052:1399 128.05535:0 129.05871:0		8717	3379	384	8180	139	4797	4266.15946451823	3696.15524154166
612	4.572	127.052	0.6141	135.8591	Unknown	[M-H]-		0.667	False	null	null	null	null	null	null	null	999	False	False	False	False		False	False	null	null	null	null	null	null	null	null	7.23	liver_neg_1_p1-a1_1_4297	127.052:549 128.05535:0 129.05871:0		331	213	21.2658920288086	286	21.2658920288086	398	204.620602925618	169.551022814657
613	4.572	127.052	0.6456	142.8316	Unknown	[M-H]-		0.667	False	null	null	null	null	null	null	null	999	False	False	False	False		False	False	null	null	null	null	null	null	null	null	7.23	liver_neg_1_p1-a1_1_4297	127.05199:441 128.05534:0 129.0587:0		236	448	8	0.383576679229736	4	360	175.951228459676	200.05526932474
614	5.564	127.05202	-1	-1	Unknown	[M-H]-		1	True	null	null	null	null	null	null	null	999	False	False	False	False		False	False	null	null	null	null	null	null	null	null	15.39	liver_neg_6_p1-a1_1_4302	127.05202:2998 128.05537:0 129.05873:0		13335	3379	13472	14005	14105	16009	12384.0610351563	4514.54384512143
615	5.564	127.05202	0.5578	123.3986	Unknown	[M-H]-		1	True	null	null	null	null	null	null	null	999	False	False	False	False		False	False	null	null	null	null	null	null	null	null	15.39	liver_neg_6_p1-a1_1_4302	127.052:454 128.05535:0 129.05871:0	41.99768:165	377	398	332	347	392	350	365.910751342773	26.7811689625204
616	5.564	127.05202	0.5807	128.4699	Unknown	[M-H]-		1	True	null	null	null	null	null	null	null	999	False	False	False	False		False	False	null	null	null	null	null	null	null	null	15.39	liver_neg_6_p1-a1_1_4302	127.052:623 128.05535:0 129.05871:0		474	520	440	512	487	585	502.945948282878	49.1690325270116
617	5.564	127.05202	0.6082	134.5568	Unknown	[M-H]-		1	True	null	null	null	null	null	null	null	999	False	False	False	False		False	False	null	null	null	null	null	null	null	null	15.39	liver_neg_6_p1-a1_1_4302	127.05199:166 128.05534:0 129.0587:0		77	64	71	6	68	121	67.7414134343465	36.6738517228914
618	5.564	127.05202	0.7084	156.714	Unknown	[M-H]-		1	True	null	null	null	null	null	null	null	999	False	False	False	False		False	False	null	null	null	null	null	null	null	null	15.39	liver_neg_6_p1-a1_1_4302	127.05022:400 128.05357:0 129.05693:0		108	29	187	240	196	143	150.713761965434	74.7893814071358
619	0.729	127.11421	-1	-1	Unknown	[M-H]-	similar chromatogram in higher mz_1635; similar chromatogram in higher mz_721; similar chromatogram in higher mz_3345	0.667	False	null	null	null	null	null	null	null	999	False	False	False	False		False	False	null	null	null	null	null	null	null	null	89.31	liver_neg_4_p1-a1_1_4300	127.11421:15844 128.11756:0 129.12092:0		35341	23044	26353	45810	21488	12432	27411.3782552083	11670.8900712175
620	0.729	127.11421	0.682	150.8742	Unknown	[M-H]-	similar chromatogram in higher mz_1635; similar chromatogram in higher mz_721; similar chromatogram in higher mz_3345	0.667	False	null	null	null	null	null	null	null	999	False	False	False	False		False	False	null	null	null	null	null	null	null	null	89.31	liver_neg_4_p1-a1_1_4300	127.11421:6648 128.11756:0 129.12092:0		2594	1570	2456	4692	1873	487	2278.80641682943	1402.27326195221
621	3.075	128.03484	-1	-1	Unknown	[M-H]-	similar chromatogram in higher mz_446; similar chromatogram in higher mz_236	0.833	True	null	null	null	null	null	null	null	999	False	False	False	False		False	False	null	null	null	null	null	null	null	null	6.09	liver_neg_1_p1-a1_1_4297	128.03484:2846 129.03819:0 130.04155:0		11040	5700	9747	6021	10003	11837	9058.04597981771	2589.13189766575
622	3.075	128.03484	0.6219	137.4788	Unknown	[M-H]-	similar chromatogram in higher mz_446; similar chromatogram in higher mz_236	0.833	True	null	null	null	null	null	null	null	999	False	False	False	False		False	False	null	null	null	null	null	null	null	null	6.09	liver_neg_1_p1-a1_1_4297	128.03482:364 129.03817:0 130.04153:0		70	209	143	44	774	48	214.739837010702	281.484216530888
623	3.075	128.03484	0.6323	139.7826	Unknown	[M-H]-	similar chromatogram in higher mz_446; similar chromatogram in higher mz_236	0.833	True	null	null	null	null	null	null	null	999	False	False	False	False		False	False	null	null	null	null	null	null	null	null	6.09	liver_neg_1_p1-a1_1_4297	128.03484:2107 129.03819:0 130.04155:0	20.73538:105 26.67399:105 32.79363:105 36.75627:105 69.85896:105 91.08152:105 97.03317:105 113.5505:105	1176	141	889	1021	1092	987	884.239077250163	376.969514853798
624	6.181	128.03484	-1	-1	Unknown	[M-H]-		1	False	null	null	null	null	null	null	null	999	False	False	False	False		False	False	null	null	null	null	null	null	null	null	5.62	liver_neg_3_p1-a1_1_4299	128.03484:2272 129.03819:0 130.04155:0		7919	5351	8368	7648	6503	6368	7026.16845703125	1140.03919417218
625	6.181	128.03484	0.5585	123.4715	Unknown	[M-H]-		1	False	null	null	null	null	null	null	null	999	False	False	False	False		False	False	null	null	null	null	null	null	null	null	5.62	liver_neg_3_p1-a1_1_4299	128.03664:131 129.03999:0 130.04335:0		9	35	33	68	61	33	39.9442404111226	21.5598197818358
626	6.181	128.03484	0.6362	140.6483	Unknown	[M-H]-		1	False	null	null	null	null	null	null	null	999	False	False	False	False		False	False	null	null	null	null	null	null	null	null	5.62	liver_neg_3_p1-a1_1_4299	128.03484:632 129.03819:0 130.04155:0		272	555	706	673	579	589	562.528844197591	153.697208094136
627	6.181	128.03484	0.6392	141.317	Unknown	[M-H]-		1	False	null	null	null	null	null	null	null	999	False	False	False	False		False	False	null	null	null	null	null	null	null	null	5.62	liver_neg_3_p1-a1_1_4299	128.03484:750 129.03819:0 130.04155:0		395	436	718	758	275	545	521.082138061523	189.294221235149
628	6.181	128.03484	0.806	178.1894	Unknown	[M-H]-		1	False	null	null	null	null	null	null	null	999	False	False	False	False		False	False	null	null	null	null	null	null	null	null	5.62	liver_neg_3_p1-a1_1_4299	128.03661:170 129.03996:0 130.04332:0		53	80	76	87	84	35	69.0520655314128	20.468483842123
629	4.135	128.03485	-1	-1	Unknown	[M-H]-		0.5	False	null	null	null	null	null	null	null	999	False	False	False	False		False	False	null	null	null	null	null	null	null	null	4.1	liver_neg_6_p1-a1_1_4302	128.03485:1447 129.0382:0 130.04156:0		6415	8270	3728	8264	5529	7585	6631.74772135417	1785.9439394233
630	4.135	128.03485	0.8869	196.0804	Unknown	[M-H]-		0.5	False	null	null	null	null	null	null	null	999	False	False	False	False		False	False	null	null	null	null	null	null	null	null	4.1	liver_neg_6_p1-a1_1_4302	128.03838:493 129.04173:0 130.04509:0		100	421	175	470	129	191	247.72572072347	157.265767084506
631	7.959	128.03487	-1	-1	Unknown	[M-H]-	similar chromatogram in higher mz_2980; similar chromatogram in higher mz_1354; similar chromatogram in higher mz_1346; similar chromatogram in higher mz_1591; similar chromatogram in higher mz_262; similar chromatogram in higher mz_345; similar chromatogram in higher mz_440; similar chromatogram in higher mz_593; similar chromatogram in higher mz_666; similar chromatogram in higher mz_1091; simi…	1	False	null	null	null	null	null	null	null	999	False	False	False	False		False	False	null	null	null	null	null	null	null	null	11.55	liver_neg_6_p1-a1_1_4302	128.03487:4142 129.03822:0 130.04158:0		14682	13916	13185	12439	14394	14359	13829.3513997396	858.043524815116
632	7.959	128.03487	0.6527	144.3042	Unknown	[M-H]-	similar chromatogram in higher mz_2980; similar chromatogram in higher mz_1354; similar chromatogram in higher mz_1346; similar chromatogram in higher mz_1591; similar chromatogram in higher mz_262; similar chromatogram in higher mz_345; similar chromatogram in higher mz_440; similar chromatogram in higher mz_593; similar chromatogram in higher mz_666; similar chromatogram in higher mz_1091; simi…	1	False	null	null	null	null	null	null	null	999	False	False	False	False		False	False	null	null	null	null	null	null	null	null	11.55	liver_neg_6_p1-a1_1_4302	128.03661:1931 129.03996:0 130.04332:0		1596	1551	1417	1336	1584	1622	1517.68446858724	114.508785753978
633	6.364	128.03661	-1	-1	Unknown	[M-H]-		1	True	null	null	null	null	null	null	null	999	False	False	False	False		False	False	null	null	null	null	null	null	null	null	11.55	liver_neg_3_p1-a1_1_4299	128.03661:4764 129.03996:0 130.04332:0		17852	15814	17926	16226	15535	15382	16455.8019205729	1146.92586288821
634	6.364	128.03661	0.5666	125.2621	Unknown	[M-H]-		1	True	null	null	null	null	null	null	null	999	False	False	False	False		False	False	null	null	null	null	null	null	null	null	11.55	liver_neg_3_p1-a1_1_4299	128.03661:710 129.03996:0 130.04332:0	82.02886:99	632	497	635	547	199	56	427.892203648885	242.588108256735
635	6.364	128.03661	0.9895	218.7447	Unknown	[M-H]-		1	True	null	null	null	null	null	null	null	999	False	False	False	False		False	False	null	null	null	null	null	null	null	null	11.55	liver_neg_3_p1-a1_1_4299	128.03485:517 129.0382:0 130.04156:0		254	180	181	1434	239	363	441.86648050944	490.530645901329
636	6.364	128.03661	1.0101	223.3038	Unknown	[M-H]-		1	True	null	null	null	null	null	null	null	999	False	False	False	False		False	False	null	null	null	null	null	null	null	null	11.55	liver_neg_3_p1-a1_1_4299	128.03661:858 129.03996:0 130.04332:0		745	518	466	766	437	204	522.664301554362	210.063745645662
637	4.804	128.03662	-1	-1	Unknown	[M-H]-	similar chromatogram in higher mz_1382; similar chromatogram in higher mz_2247	1	False	null	null	null	null	null	null	null	999	False	False	False	False		False	False	null	null	null	null	null	null	null	null	76.92	liver_neg_1_p1-a1_1_4297	128.03662:31446 129.03997:0 130.04333:0		113831	103098	103176	99260	98907	99121	102898.751302083	5710.84887516395
638	4.804	128.03662	0.8162	180.4332	Unknown	[M-H]-	similar chromatogram in higher mz_1382; similar chromatogram in higher mz_2247	1	False	null	null	null	null	null	null	null	999	False	False	False	False		False	False	null	null	null	null	null	null	null	null	76.92	liver_neg_1_p1-a1_1_4297	128.03662:9254 129.03997:0 130.04333:0		10961	9772	10005	9373	9556	9475	9857.11376953125	586.09682024671
639	0.548	128.05089	-1	-1	Unknown	[M-H]-		0.667	False	null	null	null	null	null	null	null	999	False	False	False	False		False	False	null	null	null	null	null	null	null	null	9.01	liver_neg_4_p1-a1_1_4300	128.05089:3649 129.05424:0 130.0576:0		5607	6233	8564	9168	6568	8845	7497.43937174479	1534.87088236192
640	0.548	128.05089	0.6016	133.002	Unknown	[M-H]-		0.667	False	null	null	null	null	null	null	null	999	False	False	False	False		False	False	null	null	null	null	null	null	null	null	9.01	liver_neg_4_p1-a1_1_4300	128.0509:1416 129.05425:0 130.05761:0		888	526	1006	582	933	1176	851.830851236979	251.450124539475
641	5.665	129.01964	-1	-1	Unknown	[M-H]-		1	False	null	null	null	null	null	null	null	999	False	False	False	False		False	False	null	null	null	null	null	null	null	null	15.24	liver_neg_2_p1-a1_1_4298	129.01964:3265 130.02299:0 131.02635:0		22312	23570	22866	23773	21429	22563	22752.1175130208	860.614801200251
642	5.665	129.01964	0.5798	128.0952	Unknown	[M-H]-		1	False	null	null	null	null	null	null	null	999	False	False	False	False		False	False	null	null	null	null	null	null	null	null	15.24	liver_neg_2_p1-a1_1_4298	129.01965:309 130.023:0 131.02636:0		218	271	259	96	186	232	210.579966227214	63.6503905548679
643	5.665	129.01964	0.6259	138.2705	Unknown	[M-H]-		1	False	null	null	null	null	null	null	null	999	False	False	False	False		False	False	null	null	null	null	null	null	null	null	15.24	liver_neg_2_p1-a1_1_4298	129.01965:1723 130.023:0 131.02636:0		1930	1972	999	1949	1977	1961	1798.26903279622	391.706913585249
644	3.802	129.01965	-1	-1	Unknown	[M-H]-	similar chromatogram in higher mz_1645; similar chromatogram in higher mz_432	1	False	null	null	null	null	null	null	null	999	False	False	False	False		False	False	null	null	null	null	null	null	null	null	13.49	liver_neg_3_p1-a1_1_4299	129.01965:3047 130.023:0 131.02636:0		10691	11006	11065	11483	9538	9893	10612.6927083333	747.824968994522
645	3.802	129.01965	0.6232	137.6802	Unknown	[M-H]-	similar chromatogram in higher mz_1645; similar chromatogram in higher mz_432	1	False	null	null	null	null	null	null	null	999	False	False	False	False		False	False	null	null	null	null	null	null	null	null	13.49	liver_neg_3_p1-a1_1_4299	129.01965:1460 130.023:0 131.02636:0		1088	1083	1111	1171	1016	981	1074.99826049805	67.7886439072083
646	5.936	129.02147	-1	-1	Unknown	[M-H]-		0.833	False	null	null	null	null	null	null	null	999	False	False	False	False		False	False	null	null	null	null	null	null	null	null	10.85	liver_neg_6_p1-a1_1_4302	129.02147:3690 130.02482:0 131.02818:0		15229	26501	11757	19070	22601	13829	18164.8557942708	5629.81488589164
647	5.936	129.02147	0.6227	137.5619	Unknown	[M-H]-		0.833	False	null	null	null	null	null	null	null	999	False	False	False	False		False	False	null	null	null	null	null	null	null	null	10.85	liver_neg_6_p1-a1_1_4302	129.01965:2709 130.023:0 131.02636:0		2780	2767	2690	2559	2682	2948	2737.6318766276	129.638155614245
648	0.738	129.05727	-1	-1	Unknown	[M-H]-		0.5	False	null	null	null	null	null	null	null	999	False	False	False	False		False	False	null	null	null	null	null	null	null	null	35.18	liver_neg_4_p1-a1_1_4300	129.05727:8208 130.06062:0 131.06398:0		28113	11093	10413	20404	17900	14931	17142.2674153646	6608.28333664238
649	0.738	129.05727	1.0368	229.0544	Unknown	[M-H]-		0.5	False	null	null	null	null	null	null	null	999	False	False	False	False		False	False	null	null	null	null	null	null	null	null	35.18	liver_neg_4_p1-a1_1_4300	129.05727:711 130.06062:0 131.06398:0		189	148	437	180	162	272	231.226298014323	109.57502706145
650	0.738	129.05727	1.0555	233.1743	Unknown	[M-H]-		0.5	False	null	null	null	null	null	null	null	999	False	False	False	False		False	False	null	null	null	null	null	null	null	null	35.18	liver_neg_4_p1-a1_1_4300	129.0555:1408 130.05885:0 131.06221:0		103	117	125	201	756	137	239.880921681722	255.330197185045
651	5.627	130.06223	-1	-1	Unknown	[M-H]-	similar chromatogram in higher mz_2609; similar chromatogram in higher mz_1362	1	False	null	null	null	null	null	null	null	999	False	False	False	False		False	False	null	null	null	null	null	null	null	null	10.33	liver_neg_6_p1-a1_1_4302	130.06223:2854 131.06558:0 132.06894:0		9978	9001	9146	9605	8346	9592	9277.97216796875	576.163902742366
652	5.627	130.06223	0.7073	156.152	Unknown	[M-H]-	similar chromatogram in higher mz_2609; similar chromatogram in higher mz_1362	1	False	null	null	null	null	null	null	null	999	False	False	False	False		False	False	null	null	null	null	null	null	null	null	10.33	liver_neg_6_p1-a1_1_4302	130.06219:123 131.06554:0 132.0689:0		75	99	62	30	42	81	64.6281436284383	25.4117816961282
653	5.627	130.06223	0.7695	169.8856	Unknown	[M-H]-	similar chromatogram in higher mz_2609; similar chromatogram in higher mz_1362	1	False	null	null	null	null	null	null	null	999	False	False	False	False		False	False	null	null	null	null	null	null	null	null	10.33	liver_neg_6_p1-a1_1_4302	130.06218:273 131.06553:0 132.06889:0		292	357	268	270	281	294	293.814473470052	32.7772835858115
654	5.627	130.06223	0.8141	179.7172	Unknown	[M-H]-	similar chromatogram in higher mz_2609; similar chromatogram in higher mz_1362	1	False	null	null	null	null	null	null	null	999	False	False	False	False		False	False	null	null	null	null	null	null	null	null	10.33	liver_neg_6_p1-a1_1_4302	130.06219:234 131.06554:0 132.0689:0		109	168	96	210	160	158	150.39070892334	41.587964899953
655	5.627	130.06223	0.8375	184.8872	Unknown	[M-H]-	similar chromatogram in higher mz_2609; similar chromatogram in higher mz_1362	1	False	null	null	null	null	null	null	null	999	False	False	False	False		False	False	null	null	null	null	null	null	null	null	10.33	liver_neg_6_p1-a1_1_4302	130.06219:246 131.06554:0 132.0689:0		206	146	129	72	107	130	131.583255767822	44.5446539098012
656	0.541	130.06761	-1	-1	Unknown	[M-H]-	similar chromatogram in higher mz_859; similar chromatogram in higher mz_473; similar chromatogram in higher mz_750; similar chromatogram in higher mz_1791; similar chromatogram in higher mz_2024; similar chromatogram in higher mz_2304; similar chromatogram in higher mz_2649; similar chromatogram in higher mz_2665; similar chromatogram in higher mz_2778; similar chromatogram in higher mz_2867; si…	1	True	null	null	null	null	null	null	null	999	False	False	False	False		False	False	null	null	null	null	null	null	null	null	23.91	liver_neg_6_p1-a1_1_4302	130.06761:6598 131.07096:0 132.07432:0		12228	16502	14907	15146	16475	17415	15445.6334635417	1832.28175715246
657	0.541	130.06761	0.5222	115.2896	Unknown	[M-H]-	similar chromatogram in higher mz_859; similar chromatogram in higher mz_473; similar chromatogram in higher mz_750; similar chromatogram in higher mz_1791; similar chromatogram in higher mz_2024; similar chromatogram in higher mz_2304; similar chromatogram in higher mz_2649; similar chromatogram in higher mz_2665; similar chromatogram in higher mz_2778; similar chromatogram in higher mz_2867; si…	1	True	null	null	null	null	null	null	null	999	False	False	False	False		False	False	null	null	null	null	null	null	null	null	23.91	liver_neg_6_p1-a1_1_4302	130.0694:378 131.07275:0 132.07611:0		29	93	2.34530467987061	100	133	23	63.0378567377726	52.6874167931993
658	0.541	130.06761	0.5605	123.7335	Unknown	[M-H]-	similar chromatogram in higher mz_859; similar chromatogram in higher mz_473; similar chromatogram in higher mz_750; similar chromatogram in higher mz_1791; similar chromatogram in higher mz_2024; similar chromatogram in higher mz_2304; similar chromatogram in higher mz_2649; similar chromatogram in higher mz_2665; similar chromatogram in higher mz_2778; similar chromatogram in higher mz_2867; si…	1	True	null	null	null	null	null	null	null	999	False	False	False	False		False	False	null	null	null	null	null	null	null	null	23.91	liver_neg_6_p1-a1_1_4302	130.06758:1573 131.07093:0 132.07429:0		225	632	1230	692	885	831	749.153198242188	331.253343810173
659	0.541	130.06761	0.5633	124.3665	Unknown	[M-H]-	similar chromatogram in higher mz_859; similar chromatogram in higher mz_473; similar chromatogram in higher mz_750; similar chromatogram in higher mz_1791; similar chromatogram in higher mz_2024; similar chromatogram in higher mz_2304; similar chromatogram in higher mz_2649; similar chromatogram in higher mz_2665; similar chromatogram in higher mz_2778; similar chromatogram in higher mz_2867; si…	1	True	null	null	null	null	null	null	null	999	False	False	False	False		False	False	null	null	null	null	null	null	null	null	23.91	liver_neg_6_p1-a1_1_4302	130.0694:1155 131.07275:0 132.07611:0	20.05757:35 23.74712:35 24.45529:35 30.56493:35 42.65721:35 42.66956:35 56.29088:35 64.80296:35 115.03032:634 129.05727:642 130.0658:1610 130.0694:401	514	494	1225	1092	885	898	851.245152791341	297.525860364524
660	0.541	130.06761	0.5993	132.3044	Unknown	[M-H]-	similar chromatogram in higher mz_859; similar chromatogram in higher mz_473; similar chromatogram in higher mz_750; similar chromatogram in higher mz_1791; similar chromatogram in higher mz_2024; similar chromatogram in higher mz_2304; similar chromatogram in higher mz_2649; similar chromatogram in higher mz_2665; similar chromatogram in higher mz_2778; similar chromatogram in higher mz_2867; si…	1	True	null	null	null	null	null	null	null	999	False	False	False	False		False	False	null	null	null	null	null	null	null	null	23.91	liver_neg_6_p1-a1_1_4302	130.06761:1350 131.07096:0 132.07432:0	18.99045:34 26.90246:34 43.71813:34 45.86198:34 55.48003:34 58.22342:34 62.39536:34 71.78005:34 75.40439:34 103.30133:34 103.85168:34 124.69424:34 130.06401:197	811	992	967	883	1062	1179	982.290852864583	129.974460596475
661	4.208	130.08736	-1	-1	Unknown	[M-H]-		1	False	null	null	null	null	null	null	null	999	False	False	False	False		False	False	null	null	null	null	null	null	null	null	38.11	liver_neg_2_p1-a1_1_4298	130.08736:9656 131.09071:0 132.09407:0		50502	54211	53681	51912	50570	51264	52023.3307291667	1584.2913288447
662	4.208	130.08736	0.5891	130.0543	Unknown	[M-H]-		1	False	null	null	null	null	null	null	null	999	False	False	False	False		False	False	null	null	null	null	null	null	null	null	38.11	liver_neg_2_p1-a1_1_4298	130.08737:2085 131.09072:0 132.09408:0		1813	1877	1918	2101	2024	2096	1971.47808837891	120.038713487061
663	4.208	130.08736	0.7044	155.4937	Unknown	[M-H]-		1	False	null	null	null	null	null	null	null	999	False	False	False	False		False	False	null	null	null	null	null	null	null	null	38.11	liver_neg_2_p1-a1_1_4298	130.08736:409 131.09071:0 132.09407:0		169	319	119	148	69	317	190.110855102539	104.289714637036
664	4.208	130.08736	0.8883	196.1096	Unknown	[M-H]-		1	False	null	null	null	null	null	null	null	999	False	False	False	False		False	False	null	null	null	null	null	null	null	null	38.11	liver_neg_2_p1-a1_1_4298	130.08736:1439 131.09071:0 132.09407:0		845	1465	820	1111	761	1063	1011.02001953125	262.772483678558
665	4.421	130.08917	-1	-1	Unknown	[M-H]-		1	False	null	null	null	null	null	null	null	999	False	False	False	False		False	False	null	null	null	null	null	null	null	null	29.04	liver_neg_1_p1-a1_1_4297	130.08917:8674 131.09252:0 132.09588:0		48151	40936	41940	47042	46856	48400	45554.1842447917	3259.72396399514
666	4.421	130.08917	0.5854	129.2253	Unknown	[M-H]-		1	False	null	null	null	null	null	null	null	999	False	False	False	False		False	False	null	null	null	null	null	null	null	null	29.04	liver_neg_1_p1-a1_1_4297	130.08917:1727 131.09252:0 132.09588:0		1740	1477	1542	1709	1884	1674	1671.04964192708	145.593170616679
667	4.421	130.08917	0.7119	157.1631	Unknown	[M-H]-		1	False	null	null	null	null	null	null	null	999	False	False	False	False		False	False	null	null	null	null	null	null	null	null	29.04	liver_neg_1_p1-a1_1_4297	130.08916:418 131.09251:0 132.09587:0		191	311	120	136	127	176	176.842669169108	71.6548476778515
668	4.421	130.08917	0.8282	182.8405	Unknown	[M-H]-		1	False	null	null	null	null	null	null	null	999	False	False	False	False		False	False	null	null	null	null	null	null	null	null	29.04	liver_neg_1_p1-a1_1_4297	130.08917:523 131.09252:0 132.09588:0		671	257	594	463	546	187	453.086469014486	192.51303308912
669	4.421	130.08917	0.8836	195.0735	Unknown	[M-H]-		1	False	null	null	null	null	null	null	null	999	False	False	False	False		False	False	null	null	null	null	null	null	null	null	29.04	liver_neg_1_p1-a1_1_4297	130.08739:555 131.09074:0 132.0941:0		921	186	517	499	431	500	509.027969360352	236.848267323953
670	4.421	130.08917	0.9934	219.308	Unknown	[M-H]-		1	False	null	null	null	null	null	null	null	999	False	False	False	False		False	False	null	null	null	null	null	null	null	null	29.04	liver_neg_1_p1-a1_1_4297	130.08917:497 131.09252:0 132.09588:0		567	489	250	311	558	245	403.264223734538	151.727930419252
671	1.896	131.00063	-1	-1	Unknown	[M-H]-		0.667	False	null	null	null	null	null	null	null	999	False	False	False	False		False	False	null	null	null	null	null	null	null	null	44.61	liver_neg_2_p1-a1_1_4298	131.00063:6799 132.00398:0 133.00734:0		39145	34301	47999	23632	46687	38837	38433.4518229167	8904.65541213747
672	1.896	131.00063	0.7876	173.7671	Unknown	[M-H]-		0.667	False	null	null	null	null	null	null	null	999	False	False	False	False		False	False	null	null	null	null	null	null	null	null	44.61	liver_neg_2_p1-a1_1_4298	130.99884:805 132.00219:0 133.00555:0		222	178	251	367	625	559	366.979787190755	186.079700027312
673	1.896	131.00063	0.8133	179.4255	Unknown	[M-H]-		0.667	False	null	null	null	null	null	null	null	999	False	False	False	False		False	False	null	null	null	null	null	null	null	null	44.61	liver_neg_2_p1-a1_1_4298	131.00063:639 132.00398:0 133.00734:0		332	369	177	37	315	149	229.703059514364	129.494680112435
674	1.896	131.00063	0.8624	190.2708	Unknown	[M-H]-		0.667	False	null	null	null	null	null	null	null	999	False	False	False	False		False	False	null	null	null	null	null	null	null	null	44.61	liver_neg_2_p1-a1_1_4298	130.99706:2670 132.00041:0 133.00377:0		1508	2496	1265	706	1631	1834	1573.24725341797	595.947386854029
675	1.896	131.00063	1.0545	232.6389	Unknown	[M-H]-		0.667	False	null	null	null	null	null	null	null	999	False	False	False	False		False	False	null	null	null	null	null	null	null	null	44.61	liver_neg_2_p1-a1_1_4298	131.00063:742 132.00398:0 133.00734:0		271	633	307	121	113	328	295.440324147542	189.487463155704
676	1.658	131.03494	-1	-1	Unknown	[M-H]-		1	True	null	null	null	null	null	null	null	999	False	False	False	False		False	False	null	null	null	null	null	null	null	null	19.67	liver_neg_1_p1-a1_1_4297	131.03494:10622 132.03829:0 133.04165:0		92073	50170	57570	54369	42807	49551	57756.591796875	17535.535262763
677	1.658	131.03494	0.8847	195.1789	Unknown	[M-H]-		1	True	null	null	null	null	null	null	null	999	False	False	False	False		False	False	null	null	null	null	null	null	null	null	19.67	liver_neg_1_p1-a1_1_4297	131.03493:1208 132.03828:0 133.04164:0		55	103	332	273	745	379	314.538785298665	246.606143917235
678	1.658	131.03494	0.9135	201.5343	Unknown	[M-H]-		1	True	null	null	null	null	null	null	null	999	False	False	False	False		False	False	null	null	null	null	null	null	null	null	19.67	liver_neg_1_p1-a1_1_4297	131.03494:835 132.03829:0 133.04165:0	30.1757:69 49.95089:69 57.45605:69 58.51249:69 64.66217:69 83.39241:69 87.75565:69 96.12216:69	432	273	454	744	293	82	379.639081319173	223.087152249251
679	1.658	131.03494	0.9294	205.049	Unknown	[M-H]-		1	True	null	null	null	null	null	null	null	999	False	False	False	False		False	False	null	null	null	null	null	null	null	null	19.67	liver_neg_1_p1-a1_1_4297	131.03494:2248 132.03829:0 133.04165:0		1126	209	684	495	478	836	638.229522705078	318.992086801577
680	1.658	131.03494	1.0386	229.1237	Unknown	[M-H]-		1	True	null	null	null	null	null	null	null	999	False	False	False	False		False	False	null	null	null	null	null	null	null	null	19.67	liver_neg_1_p1-a1_1_4297	131.03494:3286 132.03829:0 133.04165:0		1610	1657	1172	743	2608	2124	1652.33074951172	662.629390147601
681	1.658	131.03494	1.0488	231.3891	Unknown	[M-H]-		1	True	null	null	null	null	null	null	null	999	False	False	False	False		False	False	null	null	null	null	null	null	null	null	19.67	liver_neg_1_p1-a1_1_4297	131.03494:3671 132.03829:0 133.04165:0		2285	623	2066	3925	716	1129	1790.65755208333	1251.58436193143
682	1.658	131.03494	1.0632	234.5562	Unknown	[M-H]-		1	True	null	null	null	null	null	null	null	999	False	False	False	False		False	False	null	null	null	null	null	null	null	null	19.67	liver_neg_1_p1-a1_1_4297	131.03494:2532 132.03829:0 133.04165:0		1252	1504	443	656	453	963	878.626475016276	437.659255527885
683	6.396	131.03671	-1	-1	Unknown	[M-H]-		1	False	null	null	null	null	null	null	null	999	False	False	False	False		False	False	null	null	null	null	null	null	null	null	6.66	liver_neg_2_p1-a1_1_4298	131.03671:3496 132.04006:0 133.04342:0		16435	17757	14764	13553	14011	16734	15542.3497721354	1675.04682027741
684	6.396	131.03671	0.6726	148.3933	Unknown	[M-H]-		1	False	null	null	null	null	null	null	null	999	False	False	False	False		False	False	null	null	null	null	null	null	null	null	6.66	liver_neg_2_p1-a1_1_4298	131.03853:1624 132.04188:0 133.04524:0		1467	1786	1352	1311	1427	1627	1495.04903157552	179.938884226904
685	6.396	131.03671	0.8157	179.9655	Unknown	[M-H]-		1	False	null	null	null	null	null	null	null	999	False	False	False	False		False	False	null	null	null	null	null	null	null	null	6.66	liver_neg_2_p1-a1_1_4298	131.03853:311 132.04188:0 133.04524:0		125	45	102	88	111	152	103.820512135824	35.9696661769898
686	6.3	131.04575	-1	-1	Unknown	[M-H]-		0.5	False	null	null	null	null	null	null	null	999	False	False	False	False		False	False	null	null	null	null	null	null	null	null	3.3	liver_neg_1_p1-a1_1_4297	131.04575:2522 132.0491:0 133.05246:0		13627	5617	13754	12009	11387	9772	11027.6401367188	3037.77234799286
687	6.3	131.04575	0.6737	148.6271	Unknown	[M-H]-		0.5	False	null	null	null	null	null	null	null	999	False	False	False	False		False	False	null	null	null	null	null	null	null	null	3.3	liver_neg_1_p1-a1_1_4297	131.04575:865 132.0491:0 133.05246:0		656	147	1340	1099	1204	1297	957.19016011556	466.77250920735
688	6.3	131.04575	0.9633	212.5173	Unknown	[M-H]-		0.5	False	null	null	null	null	null	null	null	999	False	False	False	False		False	False	null	null	null	null	null	null	null	null	3.3	liver_neg_1_p1-a1_1_4297	131.04575:970 132.0491:0 133.05246:0		748	739	283	728	1151	520	694.72575378418	287.761813894269
689	6.064	131.04755	-1	-1	Unknown	[M-H]-		1	False	null	null	null	null	null	null	null	999	False	False	False	False		False	False	null	null	null	null	null	null	null	null	10.26	liver_neg_2_p1-a1_1_4298	131.04755:4608 132.0509:0 133.05426:0		16763	20397	18652	16150	18129	18908	18166.6098632813	1536.00080917428
690	6.064	131.04755	0.6783	149.6439	Unknown	[M-H]-		1	False	null	null	null	null	null	null	null	999	False	False	False	False		False	False	null	null	null	null	null	null	null	null	10.26	liver_neg_2_p1-a1_1_4298	131.04755:850 132.0509:0 133.05426:0		566	587	584	468	482	520	534.646794637044	51.8485207962701
691	6.064	131.04755	0.7558	166.7468	Unknown	[M-H]-		1	False	null	null	null	null	null	null	null	999	False	False	False	False		False	False	null	null	null	null	null	null	null	null	10.26	liver_neg_2_p1-a1_1_4298	131.04755:620 132.0509:0 133.05426:0		521	533	415	527	480	381	476.176620483398	64.0341806276592
692	6.064	131.04755	0.7784	171.7291	Unknown	[M-H]-		1	False	null	null	null	null	null	null	null	999	False	False	False	False		False	False	null	null	null	null	null	null	null	null	10.26	liver_neg_2_p1-a1_1_4298	131.04756:309 132.05091:0 133.05427:0		111	139	71	229	129	203	147.052556355794	58.6758976540573
693	6.064	131.04755	0.8068	177.9834	Unknown	[M-H]-		1	False	null	null	null	null	null	null	null	999	False	False	False	False		False	False	null	null	null	null	null	null	null	null	10.26	liver_neg_2_p1-a1_1_4298	131.04755:317 132.0509:0 133.05426:0		211	196	198	176	76	143	166.665462493896	50.1735697644007
694	6.064	131.04755	0.8289	182.8761	Unknown	[M-H]-		1	False	null	null	null	null	null	null	null	999	False	False	False	False		False	False	null	null	null	null	null	null	null	null	10.26	liver_neg_2_p1-a1_1_4298	131.04755:439 132.0509:0 133.05426:0		139	385	275	216	303	380	282.882942199707	95.3346663827159
695	6.064	131.04755	0.98	216.2047	Unknown	[M-H]-		1	False	null	null	null	null	null	null	null	999	False	False	False	False		False	False	null	null	null	null	null	null	null	null	10.26	liver_neg_2_p1-a1_1_4298	131.04575:227 132.0491:0 133.05246:0		81	108	95	70	102	27	80.6892391840617	29.6065915179807
696	5.104	131.04756	-1	-1	Unknown	[M-H]-		1	False	null	null	null	null	null	null	null	999	False	False	False	False		False	False	null	null	null	null	null	null	null	null	3.44	liver_neg_4_p1-a1_1_4300	131.04756:1727 132.05091:0 133.05427:0		6159	7317	7330	7746	7438	5276	6877.71557617188	953.626826378334
697	5.104	131.04756	0.6328	139.6117	Unknown	[M-H]-		1	False	null	null	null	null	null	null	null	999	False	False	False	False		False	False	null	null	null	null	null	null	null	null	3.44	liver_neg_4_p1-a1_1_4300	131.04573:161 132.04908:0 133.05244:0		87	128	201	61	77	169	120.462540944417	55.7083411490467
698	5.104	131.04756	0.6912	152.4967	Unknown	[M-H]-		1	False	null	null	null	null	null	null	null	999	False	False	False	False		False	False	null	null	null	null	null	null	null	null	3.44	liver_neg_4_p1-a1_1_4300	131.04756:444 132.05091:0 133.05427:0		174	298	182	331	328	278	265.06093343099	70.4748710436739
699	5.104	131.04756	0.8165	180.1379	Unknown	[M-H]-		1	False	null	null	null	null	null	null	null	999	False	False	False	False		False	False	null	null	null	null	null	null	null	null	3.44	liver_neg_4_p1-a1_1_4300	131.04755:257 132.0509:0 133.05426:0		87	94	137	197	88	80	113.677041371663	45.4373772681921
700	6.438	132.0312	-1	-1	Unknown	[M-H]-		1	False	null	null	null	null	null	null	null	999	False	False	False	False		False	False	null	null	null	null	null	null	null	null	199.25	liver_neg_4_p1-a1_1_4300	132.0312:25705 133.03455:0 134.03791:0		150201	165285	162174	162758	157089	158710	159369.5078125	5367.49936763822
701	6.438	132.0312	0.9748	214.9237	Unknown	[M-H]-		1	False	null	null	null	null	null	null	null	999	False	False	False	False		False	False	null	null	null	null	null	null	null	null	199.25	liver_neg_4_p1-a1_1_4300	132.03119:3459 133.03454:0 134.0379:0		2541	3019	2549	2241	2951	4188	2914.71256510417	687.04739244428
702	6.438	132.0312	0.9958	219.5528	Unknown	[M-H]-		1	False	null	null	null	null	null	null	null	999	False	False	False	False		False	False	null	null	null	null	null	null	null	null	199.25	liver_neg_4_p1-a1_1_4300	132.03119:7675 133.03454:0 134.0379:0		8788	9262	9499	10395	12362	11135	10240.2140299479	1337.4189779262
703	0.438	132.04572	-1	-1	Unknown	[M-H]-	similar chromatogram in higher mz_1604; similar chromatogram in higher mz_2313; similar chromatogram in higher mz_840; similar chromatogram in higher mz_2571; similar chromatogram in higher mz_272; similar chromatogram in higher mz_842; similar chromatogram in higher mz_1290; similar chromatogram in higher mz_1756; similar chromatogram in higher mz_2053; similar chromatogram in higher mz_2075; si…	1	True	null	null	null	null	null	null	null	999	False	False	False	False		False	False	null	null	null	null	null	null	null	null	58.37	liver_neg_1_p1-a1_1_4297	132.04572:9648 133.04907:0 134.05243:0		28571	20031	24158	26891	23137	18879	23611.0087890625	3770.59395241597
704	0.438	132.04572	0.6611	145.7496	Unknown	[M-H]-	similar chromatogram in higher mz_1604; similar chromatogram in higher mz_2313; similar chromatogram in higher mz_840; similar chromatogram in higher mz_2571; similar chromatogram in higher mz_272; similar chromatogram in higher mz_842; similar chromatogram in higher mz_1290; similar chromatogram in higher mz_1756; similar chromatogram in higher mz_2053; similar chromatogram in higher mz_2075; si…	1	True	null	null	null	null	null	null	null	999	False	False	False	False		False	False	null	null	null	null	null	null	null	null	58.37	liver_neg_1_p1-a1_1_4297	132.04568:2450 133.04903:0 134.05239:0		332	106	190	975	167	171	323.449164072673	327.814603251091
705	0.438	132.04572	0.673	148.3715	Unknown	[M-H]-	similar chromatogram in higher mz_1604; similar chromatogram in higher mz_2313; similar chromatogram in higher mz_840; similar chromatogram in higher mz_2571; similar chromatogram in higher mz_272; similar chromatogram in higher mz_842; similar chromatogram in higher mz_1290; similar chromatogram in higher mz_1756; similar chromatogram in higher mz_2053; similar chromatogram in higher mz_2075; si…	1	True	null	null	null	null	null	null	null	999	False	False	False	False		False	False	null	null	null	null	null	null	null	null	58.37	liver_neg_1_p1-a1_1_4297	132.04568:2050 133.04903:0 134.05239:0	17.0718:134 23.35768:134	3023	1911	2481	1794	2176	1355	2123.30118815104	580.572418359141
706	1.28	132.08191	-1	-1	Unknown	[M-H]-		0.667	True	null	null	null	null	null	null	null	999	False	False	False	False		False	False	null	null	null	null	null	null	null	null	43.62	liver_neg_2_p1-a1_1_4298	132.08191:6957 133.08526:0 134.08862:0		25680	44602	38946	37940	45826	29467	37076.7701822917	8064.97180637317
707	1.28	132.08191	0.5691	125.4622	Unknown	[M-H]-		0.667	True	null	null	null	null	null	null	null	999	False	False	False	False		False	False	null	null	null	null	null	null	null	null	43.62	liver_neg_2_p1-a1_1_4298	132.08191:2192 133.08526:0 134.08862:0	22.71902:73 34.86575:73 45.13035:73 52.55567:73 65.18552:73 116.05048:1748 116.7206:73 124.41972:73 131.3726:73	521	1758	1716	1721	1123	2151	1498.32981363932	580.841993388214
708	1.28	132.08191	0.6669	147.0384	Unknown	[M-H]-		0.667	True	null	null	null	null	null	null	null	999	False	False	False	False		False	False	null	null	null	null	null	null	null	null	43.62	liver_neg_2_p1-a1_1_4298	132.08195:1544 133.0853:0 134.08866:0		1409	815	571	701	409	595	749.831019083659	350.155249738447
709	1.28	132.08191	0.6923	152.6256	Unknown	[M-H]-		0.667	True	null	null	null	null	null	null	null	999	False	False	False	False		False	False	null	null	null	null	null	null	null	null	43.62	liver_neg_2_p1-a1_1_4298	132.08192:1762 133.08527:0 134.08863:0		276	848	885	230	1264	472	662.670433044434	404.565495448258
710	1.769	132.9949	-1	-1	Unknown	[M-H]-	similar chromatogram in higher mz_532; similar chromatogram in higher mz_941	1	True	null	null	null	null	null	null	null	999	False	False	False	False		False	False	null	null	null	null	null	null	null	null	30.68	liver_neg_1_p1-a1_1_4297	132.9949:6100 133.99825:0 135.00161:0		33967	32473	26318	28840	23980	30381	29326.3961588542	3752.61307478284
711	1.769	132.9949	0.5456	120.2118	Unknown	[M-H]-	similar chromatogram in higher mz_532; similar chromatogram in higher mz_941	1	True	null	null	null	null	null	null	null	999	False	False	False	False		False	False	null	null	null	null	null	null	null	null	30.68	liver_neg_1_p1-a1_1_4297	132.9949:3131 133.99825:0 135.00161:0	18.00331:67 24.54894:67 24.60834:67 27.00396:67 38.50079:67 46.11322:67 53.56166:67 60.97636:2232 61.2549:67 64.66977:67 75.3168:67 76.12897:67 102.9859:1366 102.9923:739 105.03753:67 107.00499:67 122.98191:67 130.91045:67 132.9949:75	2915	3327	2674	2710	2276	3016	2819.42838541667	355.854091997803
712	0.555	132.99854	-1	-1	Unknown	[M-H]-	similar chromatogram in higher mz_1141; similar chromatogram in higher mz_598	1	False	null	null	null	null	null	null	null	999	False	False	False	False		False	False	null	null	null	null	null	null	null	null	20.23	liver_neg_6_p1-a1_1_4302	132.99854:3705 134.00189:0 135.00525:0		8421	8187	8849	8215	8762	9977	8734.90494791667	667.065852496837
713	0.555	132.99854	0.547	120.5279	Unknown	[M-H]-	similar chromatogram in higher mz_1141; similar chromatogram in higher mz_598	1	False	null	null	null	null	null	null	null	999	False	False	False	False		False	False	null	null	null	null	null	null	null	null	20.23	liver_neg_6_p1-a1_1_4302	132.99669:279 134.00004:0 135.0034:0		40	167	38	66	34	33	63.0615126291911	52.2540536139623
714	0.555	132.99854	0.9688	213.4578	Unknown	[M-H]-	similar chromatogram in higher mz_1141; similar chromatogram in higher mz_598	1	False	null	null	null	null	null	null	null	999	False	False	False	False		False	False	null	null	null	null	null	null	null	null	20.23	liver_neg_6_p1-a1_1_4302	132.99669:696 134.00004:0 135.0034:0		295	429	168	479	209	279	309.720125834147	121.745488818509
715	0.555	132.99854	0.989	217.9162	Unknown	[M-H]-	similar chromatogram in higher mz_1141; similar chromatogram in higher mz_598	1	False	null	null	null	null	null	null	null	999	False	False	False	False		False	False	null	null	null	null	null	null	null	null	20.23	liver_neg_6_p1-a1_1_4302	132.9967:308 134.00005:0 135.00341:0		57	178	94	103	193	70	115.894525527954	56.673538512233
716	0.555	132.99854	1.0362	228.2974	Unknown	[M-H]-	similar chromatogram in higher mz_1141; similar chromatogram in higher mz_598	1	False	null	null	null	null	null	null	null	999	False	False	False	False		False	False	null	null	null	null	null	null	null	null	20.23	liver_neg_6_p1-a1_1_4302	132.9967:279 134.00005:0 135.00341:0		59	64	12	72	5	8	36.740998506546	31.2602461512418
717	0.555	132.99854	1.0454	230.3341	Unknown	[M-H]-	similar chromatogram in higher mz_1141; similar chromatogram in higher mz_598	1	False	null	null	null	null	null	null	null	999	False	False	False	False		False	False	null	null	null	null	null	null	null	null	20.23	liver_neg_6_p1-a1_1_4302	132.99854:244 134.00189:0 135.00525:0		97	15	22	71	37	76	53.009380976359	33.2857882202583
718	6.402	133.01488	-1	-1	Unknown	[M-H]-		1	False	null	null	null	null	null	null	null	999	False	False	False	False		False	False	null	null	null	null	null	null	null	null	375.63	liver_neg_2_p1-a1_1_4298	133.01488:71811 134.01823:0 135.02159:0		242511	264164	265881	267182	259571	248554	257977.2265625	10158.9684003568
719	6.402	133.01488	0.9698	213.6836	Unknown	[M-H]-		1	False	null	null	null	null	null	null	null	999	False	False	False	False		False	False	null	null	null	null	null	null	null	null	375.63	liver_neg_2_p1-a1_1_4298	133.01488:7520 134.01823:0 135.02159:0		3822	5116	5055	4924	5581	5062	4926.75724283854	586.340044938185
720	6.402	133.01488	0.9895	218.0087	Unknown	[M-H]-		1	False	null	null	null	null	null	null	null	999	False	False	False	False		False	False	null	null	null	null	null	null	null	null	375.63	liver_neg_2_p1-a1_1_4298	133.01488:25002 134.01823:0 135.02159:0		33373	30907	30167	30347	30476	29365	30772.580078125	1370.74620135552
721	6.493	133.01488	-1	-1	Unknown	[M-H]-		1	False	null	null	null	null	null	null	null	999	False	False	False	False		False	False	null	null	null	null	null	null	null	null	140.64	liver_neg_3_p1-a1_1_4299	133.01488:29834 134.01823:0 135.02159:0		264903	256176	246559	247876	217897	242502	245985.611979167	15916.7462422039
722	6.493	133.01488	0.9891	217.9329	Unknown	[M-H]-		1	False	null	null	null	null	null	null	null	999	False	False	False	False		False	False	null	null	null	null	null	null	null	null	140.64	liver_neg_3_p1-a1_1_4299	133.01488:24514 134.01823:0 135.02159:0		35038	29007	36690	35628	39902	33995	35043.330078125	3583.446484378
723	3.434	133.01671	-1	-1	Unknown	[M-H]-		1	False	null	null	null	null	null	null	null	999	False	False	False	False		False	False	null	null	null	null	null	null	null	null	4.35	liver_neg_1_p1-a1_1_4297	133.01671:941 134.02006:0 135.02342:0		4906	4751	3679	4250	4315	5084	4497.44193522135	517.449122651387
724	3.434	133.01671	0.521	114.7857	Unknown	[M-H]-		1	False	null	null	null	null	null	null	null	999	False	False	False	False		False	False	null	null	null	null	null	null	null	null	4.35	liver_neg_1_p1-a1_1_4297	133.01671:256 134.02006:0 135.02342:0		148	199	176	170	234	219	191.037823994954	32.0360114704791
725	3.434	133.01671	0.5531	121.8705	Unknown	[M-H]-		1	False	null	null	null	null	null	null	null	999	False	False	False	False		False	False	null	null	null	null	null	null	null	null	4.35	liver_neg_1_p1-a1_1_4297	133.01671:195 134.02006:0 135.02342:0		164	188	91	154	167	189	158.708489735921	36.1224973438109
726	2.5	134.04784	-1	-1	Unknown	[M-H]-		0.833	True	null	null	null	null	null	null	null	999	False	False	False	False		False	False	null	null	null	null	null	null	null	null	19.93	liver_neg_3_p1-a1_1_4299	134.04784:3557 135.05119:0 136.05455:0		18508	17410	21757	17247	18270	19410	18766.9938151042	1662.40293921376
727	2.5	134.04784	0.542	119.339	Unknown	[M-H]-		0.833	True	null	null	null	null	null	null	null	999	False	False	False	False		False	False	null	null	null	null	null	null	null	null	19.93	liver_neg_3_p1-a1_1_4299	134.04604:1611 135.04939:0 136.05275:0	24.59974:30 46.63823:30 50.87325:30 52.48142:30 56.25777:30 65.01381:531 66.63439:30 68.88726:30 69.9486:30 75.85135:30 83.46297:30 87.77189:30 88.34739:30 109.66327:30 119.03998:30	1210	1169	1456	1281	1377	1397	1314.80224609375	113.218818715886
728	2.5	134.04784	1.0334	227.5386	Unknown	[M-H]-		0.833	True	null	null	null	null	null	null	null	999	False	False	False	False		False	False	null	null	null	null	null	null	null	null	19.93	liver_neg_3_p1-a1_1_4299	134.04787:616 135.05122:0 136.05458:0		236	205	347	166	96	324	229.227265675863	95.18657488109
729	1.643	134.04787	-1	-1	Unknown	[M-H]-		0.667	True	null	null	null	null	null	null	null	999	False	False	False	False		False	False	null	null	null	null	null	null	null	null	33.03	liver_neg_6_p1-a1_1_4302	134.04787:5586 135.05122:0 136.05458:0		36624	24170	29844	33803	32420	35821	32113.6409505208	4588.83175020606
730	1.643	134.04787	0.5413	119.1809	Unknown	[M-H]-		0.667	True	null	null	null	null	null	null	null	999	False	False	False	False		False	False	null	null	null	null	null	null	null	null	33.03	liver_neg_6_p1-a1_1_4302	134.04787:2633 135.05122:0 136.05458:0	73.42562:47 92.02434:800 97.38136:47 107.03598:1237	1552	1023	611	1403	960	1239	1131.09734090169	338.987948928416
731	1.643	134.04787	0.8784	193.4144	Unknown	[M-H]-		0.667	True	null	null	null	null	null	null	null	999	False	False	False	False		False	False	null	null	null	null	null	null	null	null	33.03	liver_neg_6_p1-a1_1_4302	134.04787:2102 135.05122:0 136.05458:0		1371	1220	657	1209	1426	1376	1209.84129842122	284.874621984028
732	5.042	134.07339	-1	-1	Unknown	[M-H]-		1	False	null	null	null	null	null	null	null	999	False	False	False	False		False	False	null	null	null	null	null	null	null	null	5.4	liver_neg_1_p1-a1_1_4297	134.07339:896 135.07674:0 136.0801:0		3274	2224	2584	2855	1913	2668	2586.58768717448	476.603425615624
733	5.042	134.07339	0.6579	144.8538	Unknown	[M-H]-		1	False	null	null	null	null	null	null	null	999	False	False	False	False		False	False	null	null	null	null	null	null	null	null	5.4	liver_neg_1_p1-a1_1_4297	134.07523:388 135.07858:0 136.08194:0		326	177	261	273	232	173	240.259658813477	58.8416771664592
734	5.264	135.02985	-1	-1	Unknown	[M-H]-		0.833	False	null	null	null	null	null	null	null	999	False	False	False	False		False	False	null	null	null	null	null	null	null	null	148.26	liver_neg_1_p1-a1_1_4297	135.02985:18131 136.0332:0 137.03656:0		84959	81262	68422	97267	77006	151788	93450.7096354167	30117.4538508324
735	5.264	135.02985	0.8403	184.8981	Unknown	[M-H]-		0.833	False	null	null	null	null	null	null	null	999	False	False	False	False		False	False	null	null	null	null	null	null	null	null	148.26	liver_neg_1_p1-a1_1_4297	135.02985:1074 136.0332:0 137.03656:0		1179	754	929	922	413	978	862.245671590169	258.90542934349
736	5.264	135.02985	0.8783	193.2545	Unknown	[M-H]-		0.833	False	null	null	null	null	null	null	null	999	False	False	False	False		False	False	null	null	null	null	null	null	null	null	148.26	liver_neg_1_p1-a1_1_4297	135.02985:4944 136.0332:0 137.03656:0		6261	6074	9452	6276	6247	6026	6722.70296223958	1341.27094668104
737	5.264	135.02985	0.9654	212.4198	Unknown	[M-H]-		0.833	False	null	null	null	null	null	null	null	999	False	False	False	False		False	False	null	null	null	null	null	null	null	null	148.26	liver_neg_1_p1-a1_1_4297	135.02985:4247 136.0332:0 137.03656:0		5287	5101	7554	5202	5104	5007	5542.60864257813	990.130308624759
738	2.709	135.03166	-1	-1	Unknown	[M-H]-		1	True	null	null	null	null	null	null	null	999	False	False	False	False		False	False	null	null	null	null	null	null	null	null	147.34	liver_neg_2_p1-a1_1_4298	135.03166:18194 136.03501:0 137.03837:0		94605	106851	101767	109659	102019	91165	101010.791666667	7049.04429070675
739	2.709	135.03166	0.5305	116.7339	Unknown	[M-H]-		1	True	null	null	null	null	null	null	null	999	False	False	False	False		False	False	null	null	null	null	null	null	null	null	147.34	liver_neg_2_p1-a1_1_4298	135.03169:3772 136.03504:0 137.0384:0	41.99973:103 65.01381:134 65.01508:599 65.01635:361 65.9976:252 66.00912:190 92.02433:389 92.02584:460 92.02736:133 92.2589:33 92.31948:33 92.35433:33 110.02678:47 135.03169:221	3165	3695	3718	3674	3946	2981	3529.85241699219	371.679453863723
740	2.709	135.03166	0.5469	120.3304	Unknown	[M-H]-		1	True	null	null	null	null	null	null	null	999	False	False	False	False		False	False	null	null	null	null	null	null	null	null	147.34	liver_neg_2_p1-a1_1_4298	135.03169:4259 136.03504:0 137.0384:0	45.02451:51 45.20453:69 65.01508:151 65.01635:191 66.01169:114 66.71936:54 80.02648:176 92.02433:149 92.02584:1464 105.01975:135 106.03034:141 108.07749:45 108.1529:72 133.01126:105	3825	4684	4243	5213	3833	3666	4243.9609781901	602.035957662885
741	2.709	135.03166	0.5802	127.6642	Unknown	[M-H]-		1	True	null	null	null	null	null	null	null	999	False	False	False	False		False	False	null	null	null	null	null	null	null	null	147.34	liver_neg_2_p1-a1_1_4298	135.03169:663 136.03504:0 137.0384:0	65.01635:157 92.02584:209 92.02887:166	488	609	548	555	634	620	575.631749471029	55.3712464035945
742	2.709	135.03166	1.0334	227.3952	Unknown	[M-H]-		1	True	null	null	null	null	null	null	null	999	False	False	False	False		False	False	null	null	null	null	null	null	null	null	147.34	liver_neg_2_p1-a1_1_4298	135.03169:1425 136.03504:0 137.0384:0		1334	1293	1131	670	1323	1215	1161.02756754557	252.396733546325
743	2.094	135.03166	-1	-1	Unknown	[M-H]-		1	True	null	null	null	null	null	null	null	999	False	False	False	False		False	False	null	null	null	null	null	null	null	null	42.11	liver_neg_2_p1-a1_1_4298	135.03166:6038 136.03501:0 137.03837:0		34797	38488	41605	36991	32260	35857	36666.2255859375	3205.59536818737
744	2.094	135.03166	0.5422	119.3033	Unknown	[M-H]-		1	True	null	null	null	null	null	null	null	999	False	False	False	False		False	False	null	null	null	null	null	null	null	null	42.11	liver_neg_2_p1-a1_1_4298	135.03169:2360 136.03504:0 137.0384:0	16.38:44 28.42139:44 35.06713:44 45.91751:44 55.87058:44 56.86009:44 62.32066:44 64.8804:44 75.20738:44 97.5697:44 101.81172:44 135.02986:647	1282	492	1171	1344	880	987	1026.03447469076	314.918518934848
745	2.094	135.03166	0.7236	159.2175	Unknown	[M-H]-		1	True	null	null	null	null	null	null	null	999	False	False	False	False		False	False	null	null	null	null	null	null	null	null	42.11	liver_neg_2_p1-a1_1_4298	135.03169:4664 136.03504:0 137.0384:0	15.53863:44 26.63248:44 35.74914:44 42.52551:44 72.10098:44 122.88402:44 123.44041:44 129.63643:44 130.7157:44	3024	3239	3174	2918	4506	3495	3392.57486979167	580.031412824078
746	3.504	135.03166	-1	-1	Unknown	[M-H]-		0.833	False	null	null	null	null	null	null	null	999	False	False	False	False		False	False	null	null	null	null	null	null	null	null	15.15	liver_neg_2_p1-a1_1_4298	135.03166:1806 136.03501:0 137.03837:0		8656	13484	10010	8550	8103	11035	9972.90470377604	2035.47628003204
747	3.504	135.03166	0.7288	160.3628	Unknown	[M-H]-		0.833	False	null	null	null	null	null	null	null	999	False	False	False	False		False	False	null	null	null	null	null	null	null	null	15.15	liver_neg_2_p1-a1_1_4298	135.03168:279 136.03503:0 137.03839:0		926	194	208	138	255	91	301.749782562256	310.842909335592
748	3.504	135.03166	0.7546	166.042	Unknown	[M-H]-		0.833	False	null	null	null	null	null	null	null	999	False	False	False	False		False	False	null	null	null	null	null	null	null	null	15.15	liver_neg_2_p1-a1_1_4298	135.03166:1020 136.03501:0 137.03837:0		5193	556	699	862	5305	824	2239.88760375977	2333.71353483786
749	0.759	135.1178	-1	-1	Unknown	[M-H]-		0.833	False	null	null	null	null	null	null	null	999	False	False	False	False		False	False	null	null	null	null	null	null	null	null	22.29	liver_neg_5_p1-a1_1_4301	135.1178:2998 136.12115:0 137.12451:0		6691	2790	3899	6153	7926	6334	5632.10168457031	1909.63102693035
750	0.759	135.1178	0.8311	182.8669	Unknown	[M-H]-		0.833	False	null	null	null	null	null	null	null	999	False	False	False	False		False	False	null	null	null	null	null	null	null	null	22.29	liver_neg_5_p1-a1_1_4301	135.1178:803 136.12115:0 137.12451:0		135	52	70	293	117	81	124.749713261922	87.947086010249
751	0.759	135.1178	0.884	194.5057	Unknown	[M-H]-		0.833	False	null	null	null	null	null	null	null	999	False	False	False	False		False	False	null	null	null	null	null	null	null	null	22.29	liver_neg_5_p1-a1_1_4301	135.1178:2045 136.12115:0 137.12451:0		395	45	108	54	549	75	204.4094581604	214.030182769164
752	0.759	135.1178	0.9052	199.1812	Unknown	[M-H]-		0.833	False	null	null	null	null	null	null	null	999	False	False	False	False		False	False	null	null	null	null	null	null	null	null	22.29	liver_neg_5_p1-a1_1_4301	135.1178:2067 136.12115:0 137.12451:0		527	410	4	956	516	53	410.920504808426	350.722734221128
753	0.759	135.1178	0.9383	206.462	Unknown	[M-H]-		0.833	False	null	null	null	null	null	null	null	999	False	False	False	False		False	False	null	null	null	null	null	null	null	null	22.29	liver_neg_5_p1-a1_1_4301	135.1178:1452 136.12115:0 137.12451:0		339	23.8323852539063	334	238	445	23.8323852539063	226.003646850586	186.873773107675
754	0.394	135.97131	-1	-1	Unknown	[M-H]-	similar chromatogram in higher mz_3344	1	True	null	null	null	null	null	null	null	999	False	False	False	False		False	False	null	null	null	null	null	null	null	null	33.01	liver_neg_1_p1-a1_1_4297	135.97131:3239 136.97466:0 137.97802:0		11528	8357	9241	8629	8212	7171	8856.20491536458	1472.48985514275
755	0.394	135.97131	0.5165	113.5792	Unknown	[M-H]-	similar chromatogram in higher mz_3344	1	True	null	null	null	null	null	null	null	999	False	False	False	False		False	False	null	null	null	null	null	null	null	null	33.01	liver_neg_1_p1-a1_1_4297	135.97131:485 136.97466:0 137.97802:0	15.75315:50 18.37175:50 18.98771:50 20.73826:50 22.70099:50 33.09768:50 39.15308:50 40.01803:50 41.67036:50 60.60023:50 66.88172:50 86.81298:50 93.26867:50 101.01789:50 110.88176:50 111.09436:50 122.50682:50 125.71035:56	254	390	327	388	166	220	290.800221761068	92.4858761027956
756	0.394	135.97131	0.8843	194.4767	Unknown	[M-H]-	similar chromatogram in higher mz_3344	1	True	null	null	null	null	null	null	null	999	False	False	False	False		False	False	null	null	null	null	null	null	null	null	33.01	liver_neg_1_p1-a1_1_4297	135.97131:317 136.97466:0 137.97802:0		108	75	38	59	51	32	60.3059317270915	27.9563861754008
757	1.349	136.00806	-1	-1	Unknown	[M-H]-		1	True	null	null	null	null	null	null	null	999	False	False	False	False		False	False	null	null	null	null	null	null	null	null	301.85	liver_neg_2_p1-a1_1_4298	136.00806:58362 137.01141:0 138.01477:0		343108	252034	210725	335496	240203	313816	282563.8046875	55374.1479411069
758	1.349	136.00806	0.5521	121.4004	Unknown	[M-H]-		1	True	null	null	null	null	null	null	null	999	False	False	False	False		False	False	null	null	null	null	null	null	null	null	301.85	liver_neg_2_p1-a1_1_4298	136.00809:14612 137.01144:0 138.0148:0	28.3777:72 30.60679:72 61.53161:72 76.49807:72 79.95599:6144 79.9574:7536 79.95881:5912 80.08856:272 80.96287:1784 80.9657:3424 80.96712:3464 81.51991:80 84.02564:400 93.9719:768 102.55119:72 124.98313:72	13811	14696	15965	13063	12364	12307	13701.0701497396	1432.86406546803
759	1.349	136.00806	0.5895	129.6304	Unknown	[M-H]-		1	True	null	null	null	null	null	null	null	999	False	False	False	False		False	False	null	null	null	null	null	null	null	null	301.85	liver_neg_2_p1-a1_1_4298	136.00809:13641 137.01144:0 138.0148:0	16.79091:73 16.81482:73 28.00937:73 28.16311:73 30.50221:73 33.17755:73 40.89243:73 44.11933:73 50.92724:73 58.94744:73 63.53125:73 79.95599:1016 79.9574:2161 80.96429:766 80.9657:1121 82.09599:73 95.62818:73 117.19804:73	12078	13944	14926	12450	13077	13867	13390.337890625	1058.05280809323
760	1.349	136.00806	0.8016	176.2865	Unknown	[M-H]-		1	True	null	null	null	null	null	null	null	999	False	False	False	False		False	False	null	null	null	null	null	null	null	null	301.85	liver_neg_2_p1-a1_1_4298	136.00809:3479 137.01144:0 138.0148:0		3092	3452	4040	3302	3199	3254	3389.85847981771	339.844908358322
761	1.62	136.00806	-1	-1	Unknown	[M-H]-		1	True	null	null	null	null	null	null	null	999	False	False	False	False		False	False	null	null	null	null	null	null	null	null	273.29	liver_neg_2_p1-a1_1_4298	136.00806:49282 137.01141:0 138.01477:0		455962	446334	414467	558755	388406	472904	456137.895833333	58705.3519818854
762	1.62	136.00806	0.5519	121.361	Unknown	[M-H]-		1	True	null	null	null	null	null	null	null	999	False	False	False	False		False	False	null	null	null	null	null	null	null	null	273.29	liver_neg_2_p1-a1_1_4298	136.00809:19056 137.01144:0 138.0148:0	17.35371:69 22.21388:69 30.07187:69 36.13951:69 40.6267:69 47.46769:69 48.61835:69 59.74417:69 79.95458:800 79.95599:731 79.9574:5524 79.95881:9554 79.96021:1031 80.15629:100 80.31163:77 80.63692:254 80.96428:1531 80.9657:6185 81.35202:69 131.45938:77 136.47365:69	18723	19435	20303	20311	20400	18382	19592.4169921875	885.336251084157
763	1.62	136.00806	0.5897	129.6697	Unknown	[M-H]-		1	True	null	null	null	null	null	null	null	999	False	False	False	False		False	False	null	null	null	null	null	null	null	null	273.29	liver_neg_2_p1-a1_1_4298	136.00809:22473 137.01144:0 138.0148:0	16.18724:47 21.52016:47 23.37902:47 38.15333:47 42.18077:47 79.9574:1710 79.95881:2526 79.96163:605 99.16931:47 124.85625:47	17113	19029	17503	17802	18050	15841	17556.5755208333	1059.46771500517
764	3.454	136.00806	-1	-1	Unknown	[M-H]-		1	False	null	null	null	null	null	null	null	999	False	False	False	False		False	False	null	null	null	null	null	null	null	null	33.32	liver_neg_2_p1-a1_1_4298	136.00806:5403 137.01141:0 138.01477:0		24574	25639	23709	25015	24973	25894	24967.4205729167	781.214746536309
765	3.454	136.00806	0.6559	144.2461	Unknown	[M-H]-		1	False	null	null	null	null	null	null	null	999	False	False	False	False		False	False	null	null	null	null	null	null	null	null	33.32	liver_neg_2_p1-a1_1_4298	136.00807:2792 137.01142:0 138.01478:0		2623	2707	2454	2554	2598	2773	2618.2821858724	112.367240403356
766	4.348	136.00806	-1	-1	Unknown	[M-H]-		0.833	False	null	null	null	null	null	null	null	999	False	False	False	False		False	False	null	null	null	null	null	null	null	null	5.4	liver_neg_3_p1-a1_1_4299	136.00806:1063 137.01141:0 138.01477:0		3052	3756	4060	3246	4409	6108	4105.17744954427	1102.30201059771
767	4.348	136.00806	0.8609	189.308	Unknown	[M-H]-		0.833	False	null	null	null	null	null	null	null	999	False	False	False	False		False	False	null	null	null	null	null	null	null	null	5.4	liver_neg_3_p1-a1_1_4299	136.00621:475 137.00956:0 138.01292:0		279	360	300	291	289	341	309.802118937174	32.5506214004558
768	0.72	136.00807	-1	-1	Unknown	[M-H]-	similar chromatogram in higher mz_283; similar chromatogram in higher mz_392; similar chromatogram in higher mz_971; similar chromatogram in higher mz_979; similar chromatogram in higher mz_994; similar chromatogram in higher mz_1327; similar chromatogram in higher mz_1931; similar chromatogram in higher mz_2175; similar chromatogram in higher mz_2697; similar chromatogram in higher mz_1806	0.833	False	null	null	null	null	null	null	null	999	False	False	False	False		False	False	null	null	null	null	null	null	null	null	173.85	liver_neg_4_p1-a1_1_4300	136.00807:40118 137.01142:0 138.01478:0		50031	80493	69215	109050	62553	74785	74354.5846354167	19994.7346998752
769	0.72	136.00807	0.6753	148.4997	Unknown	[M-H]-	similar chromatogram in higher mz_283; similar chromatogram in higher mz_392; similar chromatogram in higher mz_971; similar chromatogram in higher mz_979; similar chromatogram in higher mz_994; similar chromatogram in higher mz_1327; similar chromatogram in higher mz_1931; similar chromatogram in higher mz_2175; similar chromatogram in higher mz_2697; similar chromatogram in higher mz_1806	0.833	False	null	null	null	null	null	null	null	999	False	False	False	False		False	False	null	null	null	null	null	null	null	null	173.85	liver_neg_4_p1-a1_1_4300	136.00809:1547 137.01144:0 138.0148:0		154	164	259	114	545	293	254.848297119141	157.586558428761
770	0.72	136.00807	0.7011	154.1848	Unknown	[M-H]-	similar chromatogram in higher mz_283; similar chromatogram in higher mz_392; similar chromatogram in higher mz_971; similar chromatogram in higher mz_979; similar chromatogram in higher mz_994; similar chromatogram in higher mz_1327; similar chromatogram in higher mz_1931; similar chromatogram in higher mz_2175; similar chromatogram in higher mz_2697; similar chromatogram in higher mz_1806	0.833	False	null	null	null	null	null	null	null	999	False	False	False	False		False	False	null	null	null	null	null	null	null	null	173.85	liver_neg_4_p1-a1_1_4300	136.00989:10970 137.01324:0 138.0166:0		8354	7643	5307	683	1656	4312	4659.11394246419	3096.10601934161
771	0.72	136.00807	0.7475	164.3906	Unknown	[M-H]-	similar chromatogram in higher mz_283; similar chromatogram in higher mz_392; similar chromatogram in higher mz_971; similar chromatogram in higher mz_979; similar chromatogram in higher mz_994; similar chromatogram in higher mz_1327; similar chromatogram in higher mz_1931; similar chromatogram in higher mz_2175; similar chromatogram in higher mz_2697; similar chromatogram in higher mz_1806	0.833	False	null	null	null	null	null	null	null	999	False	False	False	False		False	False	null	null	null	null	null	null	null	null	173.85	liver_neg_4_p1-a1_1_4300	136.00809:1815 137.01144:0 138.0148:0		8	0.779358673095703	287	0.779358673095703	467	294	175.975724538167	200.533248922987
772	0.72	136.00807	0.7911	173.974	Unknown	[M-H]-	similar chromatogram in higher mz_283; similar chromatogram in higher mz_392; similar chromatogram in higher mz_971; similar chromatogram in higher mz_979; similar chromatogram in higher mz_994; similar chromatogram in higher mz_1327; similar chromatogram in higher mz_1931; similar chromatogram in higher mz_2175; similar chromatogram in higher mz_2697; similar chromatogram in higher mz_1806	0.833	False	null	null	null	null	null	null	null	999	False	False	False	False		False	False	null	null	null	null	null	null	null	null	173.85	liver_neg_4_p1-a1_1_4300	136.00807:2768 137.01142:0 138.01478:0		0.177822744846344	0.177822744846344	2	701	622	304	271.534276107947	325.302324907578
773	6.127	136.05037	-1	-1	Unknown	[M-H]-		1	True	null	null	null	null	null	null	null	999	False	False	False	False		False	False	null	null	null	null	null	null	null	null	4.14	liver_neg_5_p1-a1_1_4301	136.05037:764 137.05372:0 138.05708:0		3148	3809	2606	2938	4608	3114	3370.43229166667	722.411902159689
774	6.127	136.05037	0.5918	130.1378	Unknown	[M-H]-		1	True	null	null	null	null	null	null	null	999	False	False	False	False		False	False	null	null	null	null	null	null	null	null	4.14	liver_neg_5_p1-a1_1_4301	136.0522:466 137.05555:0 138.05891:0	42.00075:123	340	335	163	345	412	305	316.675987243652	83.0014379880194
775	0.846	136.94183	-1	-1	Unknown	[M-H]-		0.5	True	null	null	null	null	null	null	null	999	False	False	False	False		False	False	null	null	null	null	null	null	null	null	17.46	liver_neg_3_p1-a1_1_4299	136.94183:2765 137.94518:0 138.94854:0		10906	8901	13410	11159	9512	12442	11055.1531575521	1704.08713833218
776	0.846	136.94183	0.4802	105.5457	Unknown	[M-H]-		0.5	True	null	null	null	null	null	null	null	999	False	False	False	False		False	False	null	null	null	null	null	null	null	null	17.46	liver_neg_3_p1-a1_1_4299	136.94371:998 137.94706:0 138.95042:0	76.97177:293	874	655	1154	667	492	941	797.214991251628	238.316830498213
777	0.846	136.94183	0.5591	122.8859	Unknown	[M-H]-		0.5	True	null	null	null	null	null	null	null	999	False	False	False	False		False	False	null	null	null	null	null	null	null	null	17.46	liver_neg_3_p1-a1_1_4299	136.94183:259 137.94518:0 138.94854:0		79	15	138	152	54	110	91.334188302358	52.2608295296588
778	5.976	136.98615	-1	-1	Unknown	[M-H]-	similar chromatogram in higher mz_2000; similar chromatogram in higher mz_324; similar chromatogram in higher mz_1627; similar chromatogram in higher mz_716; similar chromatogram in higher mz_2838; similar chromatogram in higher mz_1039; similar chromatogram in higher mz_889; similar chromatogram in higher mz_1314; similar chromatogram in higher mz_1468; similar chromatogram in higher mz_1851; si…	1	False	null	null	null	null	null	null	null	999	False	False	False	False		False	False	null	null	null	null	null	null	null	null	7.61	liver_neg_6_p1-a1_1_4302	136.98615:2308 137.9895:0 138.99286:0		5846	4591	6088	5300	6154	6743	5786.96451822917	749.749707613998
779	5.976	136.98615	0.6629	145.68	Unknown	[M-H]-	similar chromatogram in higher mz_2000; similar chromatogram in higher mz_324; similar chromatogram in higher mz_1627; similar chromatogram in higher mz_716; similar chromatogram in higher mz_2838; similar chromatogram in higher mz_1039; similar chromatogram in higher mz_889; similar chromatogram in higher mz_1314; similar chromatogram in higher mz_1468; similar chromatogram in higher mz_1851; si…	1	False	null	null	null	null	null	null	null	999	False	False	False	False		False	False	null	null	null	null	null	null	null	null	7.61	liver_neg_6_p1-a1_1_4302	136.98611:383 137.98946:0 138.99282:0		438	357	443	349	495	452	422.310460408529	57.5601439613951
780	6.13	137.03593	-1	-1	Unknown	[M-H]-		1	True	null	null	null	null	null	null	null	999	False	False	False	False		False	False	null	null	null	null	null	null	null	null	6.25	liver_neg_2_p1-a1_1_4298	137.03593:1610 138.03928:0 139.04264:0		9602	7910	9701	9100	6088	6779	8196.73478190104	1522.64424823869
781	6.13	137.03593	0.5891	129.4688	Unknown	[M-H]-		1	True	null	null	null	null	null	null	null	999	False	False	False	False		False	False	null	null	null	null	null	null	null	null	6.25	liver_neg_2_p1-a1_1_4298	137.0378:1236 138.04115:0 139.04451:0	93.04649:178	927	982	942	910	450	905	852.662434895833	199.180111799552
782	0.723	137.10054	-1	-1	Unknown	[M-H]-	similar chromatogram in higher mz_3490	1	True	null	null	null	null	null	null	null	999	False	False	False	False		False	False	null	null	null	null	null	null	null	null	120.14	liver_neg_2_p1-a1_1_4298	137.10054:25377 138.10389:0 139.10725:0		48583	75165	41776	76426	26677	53384	53668.6357421875	19369.6129297692
783	0.723	137.10054	0.5574	122.5001	Unknown	[M-H]-	similar chromatogram in higher mz_3490	1	True	null	null	null	null	null	null	null	999	False	False	False	False		False	False	null	null	null	null	null	null	null	null	120.14	liver_neg_2_p1-a1_1_4298	137.09689:2117 138.10024:0 139.1036:0	15.19687:300 16.69544:300 24.11345:300 41.83743:300 57.13146:300 60.70336:300 66.96942:300 71.96182:300 77.56629:300 82.53655:300 116.58441:300 119.54451:300 135.54698:300	547	22	1.74497547149658	637	17	469	281.936902046204	299.382058800765
784	0.723	137.10054	0.6245	137.2362	Unknown	[M-H]-	similar chromatogram in higher mz_3490	1	True	null	null	null	null	null	null	null	999	False	False	False	False		False	False	null	null	null	null	null	null	null	null	120.14	liver_neg_2_p1-a1_1_4298	137.09686:6243 138.10021:0 139.10357:0		34	1421	1026	2092	389	647	934.764429092407	744.957069668601
785	0.723	137.10054	0.6569	144.3664	Unknown	[M-H]-	similar chromatogram in higher mz_3490	1	True	null	null	null	null	null	null	null	999	False	False	False	False		False	False	null	null	null	null	null	null	null	null	120.14	liver_neg_2_p1-a1_1_4298	137.10054:1551 138.10389:0 139.10725:0		260	807	26	234	136	272	289.238410631816	270.021616999194
786	0.723	137.10054	0.6849	150.5016	Unknown	[M-H]-	similar chromatogram in higher mz_3490	1	True	null	null	null	null	null	null	null	999	False	False	False	False		False	False	null	null	null	null	null	null	null	null	120.14	liver_neg_2_p1-a1_1_4298	137.09689:6363 138.10024:0 139.1036:0		2594	4733	2070	1410	801	2949	2426.07008870443	1372.71416129243
787	1.096	138.05663	-1	-1	Unknown	[M-H]-		1	True	null	null	null	null	null	null	null	999	False	False	False	False		False	False	null	null	null	null	null	null	null	null	2252.21	liver_neg_1_p1-a1_1_4297	138.05663:314971 139.05998:0 140.06334:0		989529	951123	1929	975217	939070	960587	802909.224772135	392799.031538961
788	1.096	138.05663	0.5731	125.8593	Unknown	[M-H]-		1	True	null	null	null	null	null	null	null	999	False	False	False	False		False	False	null	null	null	null	null	null	null	null	2252.21	liver_neg_1_p1-a1_1_4297	138.05663:27744 139.05998:0 140.06334:0	15.84841:225 20.42641:225 27.85606:225 29.82684:225 34.57036:225 34.87693:225 50.13826:225 65.03797:2175 70.9968:250 73.25686:225 79.01286:225 79.01986:2450 79.41135:725 79.41697:375 80.05188:3075 80.39077:225 92.05307:825 92.7168:1400 94.02846:3075 94.0468:500 106.98379:525 107.03598:3400 107.73522:950 108.04472:6350 108.04636:5525 108.21194:300 108.35467:925 109.1356:225 120.04838:2150 122.0239…	24149	18871	53	26137	12083	19993	16880.9054088593	9574.36685400383
789	1.096	138.05663	0.6093	133.8196	Unknown	[M-H]-		1	True	null	null	null	null	null	null	null	999	False	False	False	False		False	False	null	null	null	null	null	null	null	null	2252.21	liver_neg_1_p1-a1_1_4297	138.05663:87313 139.05998:0 140.06334:0	19.43548:176 31.10772:176 35.10448:176 36.51961:196 41.40618:176 42.74375:176 77.3027:176 78.49659:176 84.72801:176 91.81877:176 92.04854:2431 92.55747:1059 94.03304:2765 108.04309:1373 108.04636:3255 116.42785:176 119.03998:1216 125.77045:176 128.26865:176	85139	82143	79745	78081	77493	81362	80660.3684895833	2837.93309050479
790	5.075	138.0677	-1	-1	Unknown	[M-H]-	similar chromatogram in higher mz_3501	1	True	null	null	null	null	null	null	null	999	False	False	False	False		False	False	null	null	null	null	null	null	null	null	32.77	liver_neg_2_p1-a1_1_4298	138.0677:4239 139.07105:0 140.07441:0		14773	17049	15773	17611	16513	15737	16242.6118164063	1022.94897495853
791	5.075	138.0677	0.5786	127.0692	Unknown	[M-H]-	similar chromatogram in higher mz_3501	1	True	null	null	null	null	null	null	null	999	False	False	False	False		False	False	null	null	null	null	null	null	null	null	32.77	liver_neg_2_p1-a1_1_4298	138.0677:231 139.07105:0 140.07441:0	81.04514:86 110.07141:80	66	141	127	159	87	87	111.119904836019	36.5924356795286
792	5.075	138.0677	0.6234	136.9122	Unknown	[M-H]-	similar chromatogram in higher mz_3501	1	True	null	null	null	null	null	null	null	999	False	False	False	False		False	False	null	null	null	null	null	null	null	null	32.77	liver_neg_2_p1-a1_1_4298	138.0677:1579 139.07105:0 140.07441:0	80.03917:125	1532	1657	1602	1707	1629	1549	1612.70874023438	66.0338537577066
793	0.677	138.70384	-1	-1	Unknown	[M-H]-		0.5	False	null	null	null	null	null	null	null	999	False	False	False	False		False	False	null	null	null	null	null	null	null	null	13.54	liver_neg_3_p1-a1_1_4299	138.70384:900 139.70719:0 140.71055:0		872	843	2585	207	1054	1412	1162.1493250529	799.71027490647
794	0.677	138.70384	0.6093	133.7669	Unknown	[M-H]-		0.5	False	null	null	null	null	null	null	null	999	False	False	False	False		False	False	null	null	null	null	null	null	null	null	13.54	liver_neg_3_p1-a1_1_4299	138.70384:368 139.70719:0 140.71055:0		32	29	116	12	87	101	63.0944566726685	43.7028466107661
795	3.25	139.05128	-1	-1	Unknown	[M-H]-		0.667	False	null	null	null	null	null	null	null	999	False	False	False	False		False	False	null	null	null	null	null	null	null	null	6.46	liver_neg_4_p1-a1_1_4300	139.05128:1103 140.05463:0 141.05799:0		5655	2960	3536	6046	3010	3970	4196.1913655599	1339.60110146435
796	3.25	139.05128	1.0854	238.2314	Unknown	[M-H]-		0.667	False	null	null	null	null	null	null	null	999	False	False	False	False		False	False	null	null	null	null	null	null	null	null	6.46	liver_neg_4_p1-a1_1_4300	139.05128:255 140.05463:0 141.05799:0		33	46	24	145	95	77	70.0216868718465	45.1873176282898
797	1.304	139.11079	-1	-1	Unknown	[M-H]-		0.667	False	null	null	null	null	null	null	null	999	False	False	False	False		False	False	null	null	null	null	null	null	null	null	36.44	liver_neg_5_p1-a1_1_4301	139.11079:3828 140.11414:0 141.1175:0		17421	22004	13679	13402	20894	27340	19123.2796223958	5370.73491813584
798	1.304	139.11079	0.6994	153.503	Unknown	[M-H]-		0.667	False	null	null	null	null	null	null	null	999	False	False	False	False		False	False	null	null	null	null	null	null	null	null	36.44	liver_neg_5_p1-a1_1_4301	139.11449:2885 140.11784:0 141.1212:0		3656	2161	2834	2876	2998	2784	2884.93640136719	478.385277536774
799	0.601	139.11638	-1	-1	Unknown	[M-H]-		0.5	False	null	null	null	null	null	null	null	999	False	False	False	False		False	False	null	null	null	null	null	null	null	null	21.8	liver_neg_1_p1-a1_1_4297	139.11638:1713 140.11973:0 141.12309:0		9073	1115	6159	4588	6901	5888	5620.7090250651	2656.58248097154
800	0.601	139.11638	0.699	153.4248	Unknown	[M-H]-		0.5	False	null	null	null	null	null	null	null	999	False	False	False	False		False	False	null	null	null	null	null	null	null	null	21.8	liver_neg_1_p1-a1_1_4297	139.11452:2001 140.11787:0 141.12123:0		716	170	867	518	1012	720	667.332135518392	294.223250792049
801	0.601	139.11638	0.7199	158.001	Unknown	[M-H]-		0.5	False	null	null	null	null	null	null	null	999	False	False	False	False		False	False	null	null	null	null	null	null	null	null	21.8	liver_neg_1_p1-a1_1_4297	139.11638:596 140.11973:0 141.12309:0		353	59	628	239	165	233	279.51179822286	196.14665498728
802	3.083	139.98613	-1	-1	Unknown	[M-H]-	similar chromatogram in higher mz_3137	0.5	True	null	null	null	null	null	null	null	999	False	False	False	False		False	False	null	null	null	null	null	null	null	null	24.53	liver_neg_6_p1-a1_1_4302	139.98613:1664 140.98948:0 141.99284:0		3354	2208	1692	3124	2241	6130	3124.8276163737	1597.31213654314
803	3.083	139.98613	0.5466	119.9088	Unknown	[M-H]-	similar chromatogram in higher mz_3137	0.5	True	null	null	null	null	null	null	null	999	False	False	False	False		False	False	null	null	null	null	null	null	null	null	24.53	liver_neg_6_p1-a1_1_4302	139.98611:347 140.98946:0 141.99282:0	15.99877:54 20.85113:54 21.45366:54 25.35216:54 63.60163:54 68.29707:54 69.82076:54 70.29713:54 84.27005:54 95.93367:819 99.12535:54 110.31803:54 122.14412:54 136.69475:54	152	125	295	174	246	592	263.9873975118	172.549252701903
804	1.75	139.98796	-1	-1	Unknown	[M-H]-		0.5	False	null	null	null	null	null	null	null	999	False	False	False	False		False	False	null	null	null	null	null	null	null	null	17.61	liver_neg_2_p1-a1_1_4298	139.98796:1523 140.99131:0 141.99467:0		4664	5662	2615	2196	6860	4982	4496.55509440104	1791.23760842526
805	1.75	139.98796	0.6116	134.1725	Unknown	[M-H]-		0.5	False	null	null	null	null	null	null	null	999	False	False	False	False		False	False	null	null	null	null	null	null	null	null	17.61	liver_neg_2_p1-a1_1_4298	139.98796:1533 140.99131:0 141.99467:0		611	1049	805	577	410	781	705.565979003906	221.930909054864
806	1.825	140.00848	-1	-1	Unknown	[M-H]-	similar chromatogram in higher mz_1207	1	True	null	null	null	null	null	null	null	999	False	False	False	False		False	False	null	null	null	null	null	null	null	null	49.51	liver_neg_2_p1-a1_1_4298	140.00848:6447 141.01183:0 142.01519:0		31005	30323	28495	26329	25822	23437	27568.5869140625	2895.33432397042
807	1.825	140.00848	0.5968	130.9208	Unknown	[M-H]-	similar chromatogram in higher mz_1207	1	True	null	null	null	null	null	null	null	999	False	False	False	False		False	False	null	null	null	null	null	null	null	null	49.51	liver_neg_2_p1-a1_1_4298	140.01038:3450 141.01373:0 142.01709:0	41.99973:1077 45.46141:63 76.5422:63 103.94327:63 109.34651:63 123.37386:63	2909	3111	2854	2209	1980	2056	2519.87469482422	493.148817831279
808	6.396	140.01035	-1	-1	Unknown	[M-H]-	similar chromatogram in higher mz_3726	0.833	False	null	null	null	null	null	null	null	999	False	False	False	False		False	False	null	null	null	null	null	null	null	null	4.44	liver_neg_3_p1-a1_1_4299	140.01035:603 141.0137:0 142.01706:0		1909	1912	2484	1578	2221	1643	1957.81508382161	344.816758188592
809	6.396	140.01035	0.6669	146.3081	Unknown	[M-H]-	similar chromatogram in higher mz_3726	0.833	False	null	null	null	null	null	null	null	999	False	False	False	False		False	False	null	null	null	null	null	null	null	null	4.44	liver_neg_3_p1-a1_1_4299	140.01224:302 141.01559:0 142.01895:0		145	213	138	133	59	18	117.412667274475	68.9314575271281
810	0.353	140.02718	-1	-1	Unknown	[M-H]-	similar chromatogram in higher mz_3173	0.667	True	null	null	null	null	null	null	null	999	False	False	False	False		False	False	null	null	null	null	null	null	null	null	13.38	liver_neg_6_p1-a1_1_4302	140.02718:1839 141.03053:0 142.03389:0		3342	4905	4313	4201	4001	5669	4405.24991861979	798.710609287875
811	0.353	140.02718	0.5388	118.1887	Unknown	[M-H]-	similar chromatogram in higher mz_3173	0.667	True	null	null	null	null	null	null	null	999	False	False	False	False		False	False	null	null	null	null	null	null	null	null	13.38	liver_neg_6_p1-a1_1_4302	140.02527:531 141.02862:0 142.03198:0	89.01398:117 113.01352:133 113.0152:191 140.02527:159	190	348	339	152	308	422	293.095008850098	102.367534194345
812	1.934	140.03462	-1	-1	Unknown	[M-H]-		0.5	False	null	null	null	null	null	null	null	999	False	False	False	False		False	False	null	null	null	null	null	null	null	null	30.5	liver_neg_4_p1-a1_1_4300	140.03462:4064 141.03797:0 142.04133:0		543	4329	18207	33755	2.4065357208252	24	9476.2194296519	13792.1136603231
813	1.934	140.03462	0.7174	157.3727	Unknown	[M-H]-		0.5	False	null	null	null	null	null	null	null	999	False	False	False	False		False	False	null	null	null	null	null	null	null	null	30.5	liver_neg_4_p1-a1_1_4300	140.03461:2621 141.03796:0 142.04132:0		36	48	1883	1249	3.59122695922852	3.59122695922852	536.016972859701	823.019963992725
814	4.188	140.03647	-1	-1	Unknown	[M-H]-		0.667	False	null	null	null	null	null	null	null	999	False	False	False	False		False	False	null	null	null	null	null	null	null	null	7.9	liver_neg_3_p1-a1_1_4299	140.03647:1033 141.03982:0 142.04318:0		5758	3667	6724	7986	7473	6491	6349.86018880208	1526.38450313065
815	4.188	140.03647	0.741	162.5573	Unknown	[M-H]-		0.667	False	null	null	null	null	null	null	null	999	False	False	False	False		False	False	null	null	null	null	null	null	null	null	7.9	liver_neg_3_p1-a1_1_4299	140.03647:658 141.03982:0 142.04318:0		373	326	566	397	460	378	416.727127075195	84.9740916525002
816	4.188	140.03647	0.7753	170.0817	Unknown	[M-H]-		0.667	False	null	null	null	null	null	null	null	999	False	False	False	False		False	False	null	null	null	null	null	null	null	null	7.9	liver_neg_3_p1-a1_1_4299	140.03462:462 141.03797:0 142.04133:0		249	388	210	475	236	254	301.896458943685	105.217001152178
817	2.573	140.0365	-1	-1	Unknown	[M-H]-		1	False	null	null	null	null	null	null	null	999	False	False	False	False		False	False	null	null	null	null	null	null	null	null	41.68	liver_neg_6_p1-a1_1_4302	140.0365:5000 141.03985:0 142.04321:0		38998	35691	18207	33755	35056	35897	32933.8190104167	7419.19975097236
818	2.573	140.0365	0.6408	140.5769	Unknown	[M-H]-		1	False	null	null	null	null	null	null	null	999	False	False	False	False		False	False	null	null	null	null	null	null	null	null	41.68	liver_neg_6_p1-a1_1_4302	140.03648:611 141.03983:0 142.04319:0		370	461	230	411	529	436	406.268541971842	101.321337412641
819	2.573	140.0365	0.7114	156.055	Unknown	[M-H]-		1	False	null	null	null	null	null	null	null	999	False	False	False	False		False	False	null	null	null	null	null	null	null	null	41.68	liver_neg_6_p1-a1_1_4302	140.03464:3338 141.03799:0 142.04135:0		3407	3062	1065	1326	2746	2952	2426.31884765625	980.707079876018
820	2.688	140.10925	-1	-1	Unknown	[M-H]-		0.667	False	null	null	null	null	null	null	null	999	False	False	False	False		False	False	null	null	null	null	null	null	null	null	12.19	liver_neg_1_p1-a1_1_4297	140.10925:848 141.1126:0 142.11596:0		2998	2343	1616	11	0.023009866476059	2713	1613.63668869932	1328.79644153183
821	2.688	140.10925	0.6253	137.1728	Unknown	[M-H]-		0.667	False	null	null	null	null	null	null	null	999	False	False	False	False		False	False	null	null	null	null	null	null	null	null	12.19	liver_neg_1_p1-a1_1_4297	140.1055:188 141.10885:0 142.11221:0		0.0834803581237793	70	71	0.0834803581237793	1	46	31.2363508542379	35.0836946596714
822	2.688	140.10925	0.6719	147.3891	Unknown	[M-H]-		0.667	False	null	null	null	null	null	null	null	999	False	False	False	False		False	False	null	null	null	null	null	null	null	null	12.19	liver_neg_1_p1-a1_1_4297	140.10741:461 141.11076:0 142.11412:0		158	99	125	9	0.860864353179932	211	100.27450577418	83.3347350703135
823	2.81	140.97459	-1	-1	Unknown	[M-H]-		1	False	null	null	null	null	null	null	null	999	False	False	False	False		False	False	null	null	null	null	null	null	null	null	11.74	liver_neg_3_p1-a1_1_4299	140.97459:1075 141.97794:0 142.9813:0		5653	3673	7452	3784	2669	5854	4847.40478515625	1771.94012606017
824	2.81	140.97459	0.8027	175.9857	Unknown	[M-H]-		1	False	null	null	null	null	null	null	null	999	False	False	False	False		False	False	null	null	null	null	null	null	null	null	11.74	liver_neg_3_p1-a1_1_4299	140.97649:398 141.97984:0 142.9832:0		193	265	299	295	155	169	229.270584106445	64.742252923944
825	2.81	140.97459	0.8694	190.608	Unknown	[M-H]-		1	False	null	null	null	null	null	null	null	999	False	False	False	False		False	False	null	null	null	null	null	null	null	null	11.74	liver_neg_3_p1-a1_1_4299	140.97649:260 141.97984:0 142.9832:0		77	32	80	21	143	52	67.5924078623454	43.8403868863751
826	1.828	140.99144	-1	-1	Unknown	[M-H]-		1	True	null	null	null	null	null	null	null	999	False	False	False	False		False	False	null	null	null	null	null	null	null	null	19.71	liver_neg_2_p1-a1_1_4298	140.99144:4838 141.99479:0 142.99815:0		17508	23305	16562	19808	10142	22356	18279.8974609375	4774.38317600633
827	1.828	140.99144	0.5296	116.1041	Unknown	[M-H]-		1	True	null	null	null	null	null	null	null	999	False	False	False	False		False	False	null	null	null	null	null	null	null	null	19.71	liver_neg_2_p1-a1_1_4298	140.99335:796 141.9967:0 143.00006:0		9.69216995239258	118	169	97	163	206	125.386764526367	72.5622636648805
828	1.828	140.99144	0.5995	131.4321	Unknown	[M-H]-		1	True	null	null	null	null	null	null	null	999	False	False	False	False		False	False	null	null	null	null	null	null	null	null	19.71	liver_neg_2_p1-a1_1_4298	140.99521:1835 141.99856:0 143.00192:0	22.9964:60 35.6267:60 41.99973:1053 61.14143:60 123.8436:60	1783	2179	1453	1861	1435	1948	1776.45597330729	290.066744858597
829	1.828	140.99144	0.8583	188.1779	Unknown	[M-H]-		1	True	null	null	null	null	null	null	null	999	False	False	False	False		False	False	null	null	null	null	null	null	null	null	19.71	liver_neg_2_p1-a1_1_4298	140.99144:341 141.99479:0 142.99815:0		88	97	71	5.32879867553711	65	53	62.5073382059733	34.4960331762917
830	6.282	141.01579	-1	-1	Unknown	[M-H]-		0.667	False	null	null	null	null	null	null	null	999	False	False	False	False		False	False	null	null	null	null	null	null	null	null	8.93	liver_neg_1_p1-a1_1_4297	141.01579:3117 142.01914:0 143.0225:0		17110	14659	14675	14512	15848	13826	15104.9060872396	1178.23121899642
831	6.282	141.01579	0.9819	215.27	Unknown	[M-H]-		0.667	False	null	null	null	null	null	null	null	999	False	False	False	False		False	False	null	null	null	null	null	null	null	null	8.93	liver_neg_1_p1-a1_1_4297	141.01765:1547 142.021:0 143.02436:0		1661	1441	1358	1312	1581	1271	1437.25838216146	154.974932674449
832	5.984	141.01765	-1	-1	Unknown	[M-H]-	similar chromatogram in higher mz_605; similar chromatogram in higher mz_744; similar chromatogram in higher mz_916; similar chromatogram in higher mz_1208; similar chromatogram in higher mz_1532; similar chromatogram in higher mz_2105; similar chromatogram in higher mz_2279; similar chromatogram in higher mz_2555; similar chromatogram in higher mz_2844; similar chromatogram in higher mz_3066; si…	1	False	null	null	null	null	null	null	null	999	False	False	False	False		False	False	null	null	null	null	null	null	null	null	354.21	liver_neg_1_p1-a1_1_4297	141.01765:60152 142.021:0 143.02436:0		281549	276097	270064	268801	265187	263082	270796.572916667	6916.95519554764
833	5.984	141.01765	0.6942	152.204	Unknown	[M-H]-	similar chromatogram in higher mz_605; similar chromatogram in higher mz_744; similar chromatogram in higher mz_916; similar chromatogram in higher mz_1208; similar chromatogram in higher mz_1532; similar chromatogram in higher mz_2105; similar chromatogram in higher mz_2279; similar chromatogram in higher mz_2555; similar chromatogram in higher mz_2844; similar chromatogram in higher mz_3066; si…	1	False	null	null	null	null	null	null	null	999	False	False	False	False		False	False	null	null	null	null	null	null	null	null	354.21	liver_neg_1_p1-a1_1_4297	141.01765:2381 142.021:0 143.02436:0		2308	2615	2356	2417	2617	2256	2428.08036295573	154.921884700944
834	5.984	141.01765	0.7174	157.2812	Unknown	[M-H]-	similar chromatogram in higher mz_605; similar chromatogram in higher mz_744; similar chromatogram in higher mz_916; similar chromatogram in higher mz_1208; similar chromatogram in higher mz_1532; similar chromatogram in higher mz_2105; similar chromatogram in higher mz_2279; similar chromatogram in higher mz_2555; similar chromatogram in higher mz_2844; similar chromatogram in higher mz_3066; si…	1	False	null	null	null	null	null	null	null	999	False	False	False	False		False	False	null	null	null	null	null	null	null	null	354.21	liver_neg_1_p1-a1_1_4297	141.01767:2158 142.02102:0 143.02438:0		1209	2193	1497	2185	1844	2224	1858.79071044922	425.35700466419
835	5.984	141.01765	0.7706	168.9433	Unknown	[M-H]-	similar chromatogram in higher mz_605; similar chromatogram in higher mz_744; similar chromatogram in higher mz_916; similar chromatogram in higher mz_1208; similar chromatogram in higher mz_1532; similar chromatogram in higher mz_2105; similar chromatogram in higher mz_2279; similar chromatogram in higher mz_2555; similar chromatogram in higher mz_2844; similar chromatogram in higher mz_3066; si…	1	False	null	null	null	null	null	null	null	999	False	False	False	False		False	False	null	null	null	null	null	null	null	null	354.21	liver_neg_1_p1-a1_1_4297	141.01765:12964 142.021:0 143.02436:0		16953	16190	15978	15551	15704	16128	16084.0006510417	491.392373693092
836	5.984	141.01765	0.8188	179.5114	Unknown	[M-H]-	similar chromatogram in higher mz_605; similar chromatogram in higher mz_744; similar chromatogram in higher mz_916; similar chromatogram in higher mz_1208; similar chromatogram in higher mz_1532; similar chromatogram in higher mz_2105; similar chromatogram in higher mz_2279; similar chromatogram in higher mz_2555; similar chromatogram in higher mz_2844; similar chromatogram in higher mz_3066; si…	1	False	null	null	null	null	null	null	null	999	False	False	False	False		False	False	null	null	null	null	null	null	null	null	354.21	liver_neg_1_p1-a1_1_4297	141.01765:2315 142.021:0 143.02436:0		2775	2492	1921	2225	2163	2104	2279.95977783203	305.370431998016
837	5.984	141.01765	0.8548	187.3959	Unknown	[M-H]-	similar chromatogram in higher mz_605; similar chromatogram in higher mz_744; similar chromatogram in higher mz_916; similar chromatogram in higher mz_1208; similar chromatogram in higher mz_1532; similar chromatogram in higher mz_2105; similar chromatogram in higher mz_2279; similar chromatogram in higher mz_2555; similar chromatogram in higher mz_2844; similar chromatogram in higher mz_3066; si…	1	False	null	null	null	null	null	null	null	999	False	False	False	False		False	False	null	null	null	null	null	null	null	null	354.21	liver_neg_1_p1-a1_1_4297	141.01765:2340 142.021:0 143.02436:0		3269	2843	3303	3851	3519	2504	3214.83341471354	479.827710460615
838	4.661	141.07011	-1	-1	Unknown	[M-H]-	similar chromatogram in higher mz_558	0.833	False	null	null	null	null	null	null	null	999	False	False	False	False		False	False	null	null	null	null	null	null	null	null	4.88	liver_neg_6_p1-a1_1_4302	141.07011:1056 142.07346:0 143.07682:0		3733	3037	4010	3743	3561	4773	3809.53723144531	572.346691859785
839	4.661	141.07011	0.8391	183.9489	Unknown	[M-H]-	similar chromatogram in higher mz_558	0.833	False	null	null	null	null	null	null	null	999	False	False	False	False		False	False	null	null	null	null	null	null	null	null	4.88	liver_neg_6_p1-a1_1_4302	141.06636:258 142.06971:0 143.07307:0		47	157	37	173	209	205	138.037403106689	77.0234357730123
840	0.654	142.01732	-1	-1	Unknown	[M-H]-	similar chromatogram in higher mz_433; similar chromatogram in higher mz_1399; similar chromatogram in higher mz_3070	0.667	False	null	null	null	null	null	null	null	999	False	False	False	False		False	False	null	null	null	null	null	null	null	null	29.44	liver_neg_6_p1-a1_1_4302	142.01732:3854 143.02067:0 144.02403:0		6763	6283	7265	7166	5661	10496	7272.31746419271	1687.32173224545
841	0.654	142.01732	0.8406	184.1914	Unknown	[M-H]-	similar chromatogram in higher mz_433; similar chromatogram in higher mz_1399; similar chromatogram in higher mz_3070	0.667	False	null	null	null	null	null	null	null	999	False	False	False	False		False	False	null	null	null	null	null	null	null	null	29.44	liver_neg_6_p1-a1_1_4302	142.01355:253 143.0169:0 144.02026:0		40	2.62500228881836	57	64	2.62500228881836	26	31.188393274943	27.4391174479614
842	0.654	142.01732	0.9698	212.4868	Unknown	[M-H]-	similar chromatogram in higher mz_433; similar chromatogram in higher mz_1399; similar chromatogram in higher mz_3070	0.667	False	null	null	null	null	null	null	null	999	False	False	False	False		False	False	null	null	null	null	null	null	null	null	29.44	liver_neg_6_p1-a1_1_4302	142.01732:426 143.02067:0 144.02403:0		82	143	104	83	3	106	86.8730648358663	46.7558544903531
843	0.654	142.01732	0.9826	215.295	Unknown	[M-H]-	similar chromatogram in higher mz_433; similar chromatogram in higher mz_1399; similar chromatogram in higher mz_3070	0.667	False	null	null	null	null	null	null	null	999	False	False	False	False		False	False	null	null	null	null	null	null	null	null	29.44	liver_neg_6_p1-a1_1_4302	142.01732:1143 143.02067:0 144.02403:0		78	30	127	142	3	490	145.06248998642	177.474823452737
844	0.654	142.01732	1.001	219.3191	Unknown	[M-H]-	similar chromatogram in higher mz_433; similar chromatogram in higher mz_1399; similar chromatogram in higher mz_3070	0.667	False	null	null	null	null	null	null	null	999	False	False	False	False		False	False	null	null	null	null	null	null	null	null	29.44	liver_neg_6_p1-a1_1_4302	142.01733:474 143.02068:0 144.02404:0		227	30	70	108	89	88	101.852086385091	66.5794707728145
845	0.547	142.04362	-1	-1	Unknown	[M-H]-		0.5	True	null	null	null	null	null	null	null	999	False	False	False	False		False	False	null	null	null	null	null	null	null	null	8.55	liver_neg_1_p1-a1_1_4297	142.04362:1148 143.04697:0 144.05033:0		5461	5535	5465	4561	5482	3622	5021.0614827474	779.236550468634
846	0.547	142.04362	0.5522	120.9983	Unknown	[M-H]-		0.5	True	null	null	null	null	null	null	null	999	False	False	False	False		False	False	null	null	null	null	null	null	null	null	8.55	liver_neg_1_p1-a1_1_4297	142.05115:220 143.0545:0 144.05786:0	115.02864:112 115.03033:115	364	227	211	155	90	90	189.520066579183	103.209267428335
847	6.544	142.05112	-1	-1	Unknown	[M-H]-	similar chromatogram in higher mz_348; similar chromatogram in higher mz_2451; similar chromatogram in higher mz_2885; similar chromatogram in higher mz_2116	1	False	null	null	null	null	null	null	null	999	False	False	False	False		False	False	null	null	null	null	null	null	null	null	10.47	liver_neg_2_p1-a1_1_4298	142.05112:1377 143.05447:0 144.05783:0		4471	5038	4030	3182	5112	3836	4278.28186035156	743.906985582907
848	6.544	142.05112	0.5973	130.8812	Unknown	[M-H]-	similar chromatogram in higher mz_348; similar chromatogram in higher mz_2451; similar chromatogram in higher mz_2885; similar chromatogram in higher mz_2116	1	False	null	null	null	null	null	null	null	999	False	False	False	False		False	False	null	null	null	null	null	null	null	null	10.47	liver_neg_2_p1-a1_1_4298	142.05112:423 143.05447:0 144.05783:0		439	414	373	335	461	391	402.222803751628	45.6956718170121
849	4.517	142.05301	-1	-1	Unknown	[M-H]-		0.833	False	null	null	null	null	null	null	null	999	False	False	False	False		False	False	null	null	null	null	null	null	null	null	12.5	liver_neg_4_p1-a1_1_4300	142.05301:1591 143.05636:0 144.05972:0		7381	8037	8509	7805	9110	2592	7239.04504394531	2353.25930559385
850	4.517	142.05301	0.8377	183.5374	Unknown	[M-H]-		0.833	False	null	null	null	null	null	null	null	999	False	False	False	False		False	False	null	null	null	null	null	null	null	null	12.5	liver_neg_4_p1-a1_1_4300	142.05112:242 143.05447:0 144.05783:0		125	52	204	91	116	65	108.940284093221	54.5248156842635
851	4.517	142.05301	0.8757	191.8604	Unknown	[M-H]-		0.833	False	null	null	null	null	null	null	null	999	False	False	False	False		False	False	null	null	null	null	null	null	null	null	12.5	liver_neg_4_p1-a1_1_4300	142.05301:258 143.05636:0 144.05972:0		34	143	92	117	144	57	97.7727801005046	45.4207001680356
852	4.517	142.05301	0.8986	196.8852	Unknown	[M-H]-		0.833	False	null	null	null	null	null	null	null	999	False	False	False	False		False	False	null	null	null	null	null	null	null	null	12.5	liver_neg_4_p1-a1_1_4300	142.05112:381 143.05447:0 144.05783:0		351	388	295	253	394	183	310.814918518066	83.0165207408098
853	4.128	142.06804	-1	-1	Unknown	[M-H]-		1	True	null	null	null	null	null	null	null	999	False	False	False	False		False	False	null	null	null	null	null	null	null	null	32.35	liver_neg_1_p1-a1_1_4297	142.06804:3549 143.07139:0 144.07475:0		17048	14784	17483	16774	18224	17029	16890.2449544271	1151.05609530948
854	4.128	142.06804	0.5718	125.2767	Unknown	[M-H]-		1	True	null	null	null	null	null	null	null	999	False	False	False	False		False	False	null	null	null	null	null	null	null	null	32.35	liver_neg_1_p1-a1_1_4297	142.06804:1196 143.07139:0 144.07475:0	140.05141:117 142.06992:220	981	703	940	754	857	801	839.330586751302	107.454854778245
855	4.128	142.06804	0.6664	146.0147	Unknown	[M-H]-		1	True	null	null	null	null	null	null	null	999	False	False	False	False		False	False	null	null	null	null	null	null	null	null	32.35	liver_neg_1_p1-a1_1_4297	142.06618:147 143.06953:0 144.07289:0		163	130	211	140	58	66	128.075317382813	58.4541598208556
856	4.128	142.06804	0.7082	155.172	Unknown	[M-H]-		1	True	null	null	null	null	null	null	null	999	False	False	False	False		False	False	null	null	null	null	null	null	null	null	32.35	liver_neg_1_p1-a1_1_4297	142.06804:578 143.07139:0 144.07475:0		623	314	878	688	715	321	589.721827189128	226.968583960027
857	2.811	142.97334	-1	-1	Unknown	[M-H]-		1	False	null	null	null	null	null	null	null	999	False	False	False	False		False	False	null	null	null	null	null	null	null	null	15.94	liver_neg_4_p1-a1_1_4300	142.97334:1313 143.97669:0 144.98005:0		4311	4685	3022	6057	5964	6022	5010.33174641927	1231.03946274342
858	2.811	142.97334	0.8036	175.9734	Unknown	[M-H]-		1	False	null	null	null	null	null	null	null	999	False	False	False	False		False	False	null	null	null	null	null	null	null	null	15.94	liver_neg_4_p1-a1_1_4300	142.97522:234 143.97857:0 144.98193:0		261	167	177	159	155	244	193.816853841146	46.2989213866542
859	2.811	142.97334	0.8608	188.4997	Unknown	[M-H]-		1	False	null	null	null	null	null	null	null	999	False	False	False	False		False	False	null	null	null	null	null	null	null	null	15.94	liver_neg_4_p1-a1_1_4300	142.97334:194 143.97669:0 144.98005:0		63	53	33	100	148	112	84.8911616007487	42.6088873700009
860	5.517	142.97522	-1	-1	Unknown	[M-H]-	similar chromatogram in higher mz_1991; similar chromatogram in higher mz_3047; similar chromatogram in higher mz_3224	0.667	False	null	null	null	null	null	null	null	999	False	False	False	False		False	False	null	null	null	null	null	null	null	null	20.2	liver_neg_3_p1-a1_1_4299	142.97522:1595 143.97857:0 144.98193:0		9775	5036	11441	9632	8499	10158	9090.21264648438	2200.74678929142
861	5.517	142.97522	0.7869	172.3268	Unknown	[M-H]-	similar chromatogram in higher mz_1991; similar chromatogram in higher mz_3047; similar chromatogram in higher mz_3224	0.667	False	null	null	null	null	null	null	null	999	False	False	False	False		False	False	null	null	null	null	null	null	null	null	20.2	liver_neg_3_p1-a1_1_4299	142.97523:487 143.97858:0 144.98194:0		223	311	461	169	373	295	305.410380045573	104.005925540855
862	5.517	142.97522	0.8864	194.1187	Unknown	[M-H]-	similar chromatogram in higher mz_1991; similar chromatogram in higher mz_3047; similar chromatogram in higher mz_3224	0.667	False	null	null	null	null	null	null	null	999	False	False	False	False		False	False	null	null	null	null	null	null	null	null	20.2	liver_neg_3_p1-a1_1_4299	142.97713:236 143.98048:0 144.98384:0		122	148	177	221	159	140	161.343018849691	34.48128593911
863	6.397	143.03369	-1	-1	Unknown	[M-H]-		1	False	null	null	null	null	null	null	null	999	False	False	False	False		False	False	null	null	null	null	null	null	null	null	13.96	liver_neg_5_p1-a1_1_4301	143.03369:9345 144.03704:0 145.0404:0		46841	55714	50620	52742	53383	52628	51988.19140625	3005.89701942802
864	6.397	143.03369	0.8179	179.1101	Unknown	[M-H]-		1	False	null	null	null	null	null	null	null	999	False	False	False	False		False	False	null	null	null	null	null	null	null	null	13.96	liver_neg_5_p1-a1_1_4301	143.03555:3158 144.0389:0 145.04226:0		4137	4352	2426	4171	4112	3778	3829.28881835938	712.135760881344
865	6.397	143.03369	0.8944	195.8617	Unknown	[M-H]-		1	False	null	null	null	null	null	null	null	999	False	False	False	False		False	False	null	null	null	null	null	null	null	null	13.96	liver_neg_5_p1-a1_1_4301	143.03555:1183 144.0389:0 145.04226:0		1827	858	1453	1561	1717	1746	1527.05813598633	354.742892633398
866	8.541	143.03554	-1	-1	Unknown	[M-H]-	similar chromatogram in higher mz_3365; similar chromatogram in higher mz_2666	1	False	null	null	null	null	null	null	null	999	False	False	False	False		False	False	null	null	null	null	null	null	null	null	4.99	liver_neg_2_p1-a1_1_4298	143.03554:4027 144.03889:0 145.04225:0		13842	18066	14267	13594	11643	11557	13828.1313476563	2372.54518725525
867	8.541	143.03554	0.7697	168.5533	Unknown	[M-H]-	similar chromatogram in higher mz_3365; similar chromatogram in higher mz_2666	1	False	null	null	null	null	null	null	null	999	False	False	False	False		False	False	null	null	null	null	null	null	null	null	4.99	liver_neg_2_p1-a1_1_4298	143.03555:209 144.0389:0 145.04226:0		94	87	69	101	93	57	83.5633646647135	17.1520792659237
868	8.541	143.03554	0.8205	179.6842	Unknown	[M-H]-	similar chromatogram in higher mz_3365; similar chromatogram in higher mz_2666	1	False	null	null	null	null	null	null	null	999	False	False	False	False		False	False	null	null	null	null	null	null	null	null	4.99	liver_neg_2_p1-a1_1_4298	143.03555:488 144.0389:0 145.04226:0		381	317	273	383	176	362	315.312383015951	80.3327822919852
869	8.541	143.03554	0.8502	186.1842	Unknown	[M-H]-	similar chromatogram in higher mz_3365; similar chromatogram in higher mz_2666	1	False	null	null	null	null	null	null	null	999	False	False	False	False		False	False	null	null	null	null	null	null	null	null	4.99	liver_neg_2_p1-a1_1_4298	143.03555:1132 144.0389:0 145.04226:0		1587	1410	1682	1591	1877	857	1500.72591145833	349.995601931448
870	6.295	143.03555	-1	-1	Unknown	[M-H]-		1	False	null	null	null	null	null	null	null	999	False	False	False	False		False	False	null	null	null	null	null	null	null	null	12.09	liver_neg_1_p1-a1_1_4297	143.03555:7558 144.0389:0 145.04226:0		36593	32353	34407	33543	32568	35949	34235.3942057292	1750.78472747522
871	6.295	143.03555	0.8172	178.9567	Unknown	[M-H]-		1	False	null	null	null	null	null	null	null	999	False	False	False	False		False	False	null	null	null	null	null	null	null	null	12.09	liver_neg_1_p1-a1_1_4297	143.03555:2861 144.0389:0 145.04226:0		3618	3477	3169	3354	3258	3655	3421.86474609375	195.610942510508
872	6.295	143.03555	0.8949	195.9755	Unknown	[M-H]-		1	False	null	null	null	null	null	null	null	999	False	False	False	False		False	False	null	null	null	null	null	null	null	null	12.09	liver_neg_1_p1-a1_1_4297	143.03555:1460 144.0389:0 145.04226:0		1187	1658	1459	1533	1566	1599	1500.32887776693	167.412321353624
873	8.45	143.03557	-1	-1	Unknown	[M-H]-		1	False	null	null	null	null	null	null	null	999	False	False	False	False		False	False	null	null	null	null	null	null	null	null	6.26	liver_neg_4_p1-a1_1_4300	143.03557:3978 144.03892:0 145.04228:0		13371	11538	13010	13599	13760	10932	12701.603515625	1179.39040585611
874	8.45	143.03557	0.7697	168.5533	Unknown	[M-H]-		1	False	null	null	null	null	null	null	null	999	False	False	False	False		False	False	null	null	null	null	null	null	null	null	6.26	liver_neg_4_p1-a1_1_4300	143.03555:344 144.0389:0 145.04226:0		197	166	93	162	59	135	135.375213623047	51.2643146436072
875	8.45	143.03557	0.7802	170.8607	Unknown	[M-H]-		1	False	null	null	null	null	null	null	null	999	False	False	False	False		False	False	null	null	null	null	null	null	null	null	6.26	liver_neg_4_p1-a1_1_4300	143.03557:274 144.03892:0 145.04228:0		89	48	107	95	147	57	90.3684508005778	35.5604072149672
876	8.45	143.03557	0.8026	175.756	Unknown	[M-H]-		1	False	null	null	null	null	null	null	null	999	False	False	False	False		False	False	null	null	null	null	null	null	null	null	6.26	liver_neg_4_p1-a1_1_4300	143.03557:290 144.03892:0 145.04228:0		217	127	69	206	151	59	138.158734003703	66.5135551679176
877	8.45	143.03557	0.8205	179.6842	Unknown	[M-H]-		1	False	null	null	null	null	null	null	null	999	False	False	False	False		False	False	null	null	null	null	null	null	null	null	6.26	liver_neg_4_p1-a1_1_4300	143.03558:362 144.03893:0 145.04229:0		226	203	150	318	190	327	235.917264302572	71.8788930075508
878	8.45	143.03557	0.8549	187.2139	Unknown	[M-H]-		1	False	null	null	null	null	null	null	null	999	False	False	False	False		False	False	null	null	null	null	null	null	null	null	6.26	liver_neg_4_p1-a1_1_4300	143.03555:1307 144.0389:0 145.04226:0		1632	1503	1804	208	1404	110	1110.23153940837	749.458012927685
879	7.363	143.03746	-1	-1	Unknown	[M-H]-		1	False	null	null	null	null	null	null	null	999	False	False	False	False		False	False	null	null	null	null	null	null	null	null	8.61	liver_neg_5_p1-a1_1_4301	143.03746:5988 144.04081:0 145.04417:0		39743	34677	23912	40953	41401	38264	36491.6705729167	6621.98443221284
880	7.363	143.03746	0.8166	178.8262	Unknown	[M-H]-		1	False	null	null	null	null	null	null	null	999	False	False	False	False		False	False	null	null	null	null	null	null	null	null	8.61	liver_neg_5_p1-a1_1_4301	143.03558:358 144.03893:0 145.04229:0		272	209	255	164	11	212	187.049438158671	94.472443642238
881	7.363	143.03746	0.8994	196.9446	Unknown	[M-H]-		1	False	null	null	null	null	null	null	null	999	False	False	False	False		False	False	null	null	null	null	null	null	null	null	8.61	liver_neg_5_p1-a1_1_4301	143.03745:354 144.0408:0 145.04416:0		140	87	132	220	38	153	128.322895050049	61.8487628967958
882	7.363	143.03746	1.0104	221.2671	Unknown	[M-H]-		1	False	null	null	null	null	null	null	null	999	False	False	False	False		False	False	null	null	null	null	null	null	null	null	8.61	liver_neg_5_p1-a1_1_4301	143.03365:1675 144.037:0 145.04036:0		1568	1258	2063	1521	1886	2074	1728.3491007487	330.744487687561
883	7.363	143.03746	1.0212	223.6344	Unknown	[M-H]-		1	False	null	null	null	null	null	null	null	999	False	False	False	False		False	False	null	null	null	null	null	null	null	null	8.61	liver_neg_5_p1-a1_1_4301	143.03555:1862 144.0389:0 145.04226:0		1257	1225	1365	1435	1448	958	1281.36855061849	182.815256452082
884	7.363	143.03746	1.0628	232.7421	Unknown	[M-H]-		1	False	null	null	null	null	null	null	null	999	False	False	False	False		False	False	null	null	null	null	null	null	null	null	8.61	liver_neg_5_p1-a1_1_4301	143.03746:564 144.04081:0 145.04417:0		880	215	193	263	336	254	356.75887298584	261.165221600581
885	7.96	143.04684	-1	-1	Unknown	[M-H]-	similar chromatogram in higher mz_1091; similar chromatogram in higher mz_273; similar chromatogram in higher mz_666; similar chromatogram in higher mz_783; similar chromatogram in higher mz_1200; similar chromatogram in higher mz_1214; similar chromatogram in higher mz_1279; similar chromatogram in higher mz_1360; similar chromatogram in higher mz_2980; similar chromatogram in higher mz_2983; si…	1	False	null	null	null	null	null	null	null	999	False	False	False	False		False	False	null	null	null	null	null	null	null	null	6.71	liver_neg_2_p1-a1_1_4298	143.04684:4639 144.05019:0 145.05355:0		16303	16088	16205	14902	16232	16342	16012.0721028646	550.754239087032
886	7.96	143.04684	0.652	142.7828	Unknown	[M-H]-	similar chromatogram in higher mz_1091; similar chromatogram in higher mz_273; similar chromatogram in higher mz_666; similar chromatogram in higher mz_783; similar chromatogram in higher mz_1200; similar chromatogram in higher mz_1214; similar chromatogram in higher mz_1279; similar chromatogram in higher mz_1360; similar chromatogram in higher mz_2980; similar chromatogram in higher mz_2983; si…	1	False	null	null	null	null	null	null	null	999	False	False	False	False		False	False	null	null	null	null	null	null	null	null	6.71	liver_neg_2_p1-a1_1_4298	143.04686:1834 144.05021:0 145.05357:0		1695	1782	1764	1595	1748	1629	1701.8525390625	76.3675955376224
887	5.52	143.08269	-1	-1	Unknown	[M-H]-	similar chromatogram in higher mz_2171; similar chromatogram in higher mz_2178; similar chromatogram in higher mz_2957; similar chromatogram in higher mz_2728; similar chromatogram in higher mz_3668; similar chromatogram in higher mz_3698	0.833	False	null	null	null	null	null	null	null	999	False	False	False	False		False	False	null	null	null	null	null	null	null	null	2.46	liver_neg_3_p1-a1_1_4299	143.08269:1615 144.08604:0 145.0894:0		6599	7773	6696	7312	6324	6749	6908.91943359375	532.62003552832
888	5.52	143.08269	0.7852	171.9321	Unknown	[M-H]-	similar chromatogram in higher mz_2171; similar chromatogram in higher mz_2178; similar chromatogram in higher mz_2957; similar chromatogram in higher mz_2728; similar chromatogram in higher mz_3668; similar chromatogram in higher mz_3698	0.833	False	null	null	null	null	null	null	null	999	False	False	False	False		False	False	null	null	null	null	null	null	null	null	2.46	liver_neg_3_p1-a1_1_4299	143.08081:591 144.08416:0 145.08752:0		436	402	548	549	221	481	439.62996673584	122.483688245637
889	5.52	143.08269	0.8432	184.6516	Unknown	[M-H]-	similar chromatogram in higher mz_2171; similar chromatogram in higher mz_2178; similar chromatogram in higher mz_2957; similar chromatogram in higher mz_2728; similar chromatogram in higher mz_3668; similar chromatogram in higher mz_3698	0.833	False	null	null	null	null	null	null	null	999	False	False	False	False		False	False	null	null	null	null	null	null	null	null	2.46	liver_neg_3_p1-a1_1_4299	143.0808:213 144.08415:0 145.08751:0		136	136	81	28	11	70	76.9696776072184	52.4757600676158
890	0.767	143.10912	-1	-1	Unknown	[M-H]-	similar chromatogram in higher mz_1444; similar chromatogram in higher mz_698; similar chromatogram in higher mz_897; similar chromatogram in higher mz_1089; similar chromatogram in higher mz_1652; similar chromatogram in higher mz_2488; similar chromatogram in higher mz_2913; similar chromatogram in higher mz_3300; similar chromatogram in higher mz_3310; similar chromatogram in higher mz_3493; s…	1	True	null	null	null	null	null	null	null	999	False	False	False	False		False	False	null	null	null	null	null	null	null	null	24.89	liver_neg_6_p1-a1_1_4302	143.10912:15398 144.11247:0 145.11583:0		38258	30743	33502	27586	35359	36310	33626.3453776042	3910.61802838449
891	0.767	143.10912	0.5508	120.6088	Unknown	[M-H]-	similar chromatogram in higher mz_1444; similar chromatogram in higher mz_698; similar chromatogram in higher mz_897; similar chromatogram in higher mz_1089; similar chromatogram in higher mz_1652; similar chromatogram in higher mz_2488; similar chromatogram in higher mz_2913; similar chromatogram in higher mz_3300; similar chromatogram in higher mz_3310; similar chromatogram in higher mz_3493; s…	1	True	null	null	null	null	null	null	null	999	False	False	False	False		False	False	null	null	null	null	null	null	null	null	24.89	liver_neg_6_p1-a1_1_4302	143.10912:1322 144.11247:0 145.11583:0		329	232	23.1951995849609	244	23.1951995849609	341	190.957623799642	154.20871473949
892	0.767	143.10912	0.6241	136.653	Unknown	[M-H]-	similar chromatogram in higher mz_1444; similar chromatogram in higher mz_698; similar chromatogram in higher mz_897; similar chromatogram in higher mz_1089; similar chromatogram in higher mz_1652; similar chromatogram in higher mz_2488; similar chromatogram in higher mz_2913; similar chromatogram in higher mz_3300; similar chromatogram in higher mz_3310; similar chromatogram in higher mz_3493; s…	1	True	null	null	null	null	null	null	null	999	False	False	False	False		False	False	null	null	null	null	null	null	null	null	24.89	liver_neg_6_p1-a1_1_4302	143.10724:1413 144.11059:0 145.11395:0	20.59491:59 30.66962:59 35.71993:59 43.60562:59 51.8767:59 56.66529:59 64.3178:59 66.78892:59 79.72496:59 81.26957:59 98.52353:59 99.77311:59 104.04456:59 108.17258:59 121.12175:59 126.9845:59	672	16	447	350	843	262	431.601846694946	295.127261696985
893	0.767	143.10912	0.646	141.4543	Unknown	[M-H]-	similar chromatogram in higher mz_1444; similar chromatogram in higher mz_698; similar chromatogram in higher mz_897; similar chromatogram in higher mz_1089; similar chromatogram in higher mz_1652; similar chromatogram in higher mz_2488; similar chromatogram in higher mz_2913; similar chromatogram in higher mz_3300; similar chromatogram in higher mz_3310; similar chromatogram in higher mz_3493; s…	1	True	null	null	null	null	null	null	null	999	False	False	False	False		False	False	null	null	null	null	null	null	null	null	24.89	liver_neg_6_p1-a1_1_4302	143.10724:2384 144.11059:0 145.11395:0	25.50481:237 57.1553:237 72.03674:237 115.20625:237 116.67976:237 129.41396:237 130.58595:237 137.8011:237 141.58553:237	2275	1547	3111	1905	1764	2630	2205.16587320964	587.188698758197
894	4.576	143.11853	-1	-1	Unknown	[M-H]-		0.5	False	null	null	null	null	null	null	null	999	False	False	False	False		False	False	null	null	null	null	null	null	null	null	6	liver_neg_1_p1-a1_1_4297	143.11853:456 144.12188:0 145.12524:0		1969	1423	1280	1692	1494	1952	1635.11460367839	284.896124716865
895	4.576	143.11853	0.6755	147.9072	Unknown	[M-H]-		0.5	False	null	null	null	null	null	null	null	999	False	False	False	False		False	False	null	null	null	null	null	null	null	null	6	liver_neg_1_p1-a1_1_4297	143.12041:252 144.12376:0 145.12712:0		141	174	24	78	41	170	104.588109970093	65.9826653829594
896	4.668	144.03094	-1	-1	Unknown	[M-H]-		0.833	False	null	null	null	null	null	null	null	999	False	False	False	False		False	False	null	null	null	null	null	null	null	null	3.38	liver_neg_2_p1-a1_1_4298	144.03094:1537 145.03429:0 146.03765:0		6865	6805	9406	10563	9871	4992	8083.68400065104	2180.31978029324
897	4.668	144.03094	0.8189	179.219	Unknown	[M-H]-		0.833	False	null	null	null	null	null	null	null	999	False	False	False	False		False	False	null	null	null	null	null	null	null	null	3.38	liver_neg_2_p1-a1_1_4298	144.03094:196 145.03429:0 146.03765:0		77	96	97	64	61	119	85.6052888234456	22.3052063991274
898	4.668	144.03094	0.8633	188.9465	Unknown	[M-H]-		0.833	False	null	null	null	null	null	null	null	999	False	False	False	False		False	False	null	null	null	null	null	null	null	null	3.38	liver_neg_2_p1-a1_1_4298	144.03094:1104 145.03429:0 146.03765:0		597	789	642	80	724	130	493.575462341309	308.847622987272
899	4.668	144.03094	0.9645	211.0876	Unknown	[M-H]-		0.833	False	null	null	null	null	null	null	null	999	False	False	False	False		False	False	null	null	null	null	null	null	null	null	3.38	liver_neg_2_p1-a1_1_4298	144.03096:212 145.03431:0 146.03767:0		104	142	62	127	93	97	104.349746704102	27.9795543869849
900	4.15	144.03098	-1	-1	Unknown	[M-H]-	similar chromatogram in higher mz_662; similar chromatogram in higher mz_836; similar chromatogram in higher mz_1500	1	True	null	null	null	null	null	null	null	999	False	False	False	False		False	False	null	null	null	null	null	null	null	null	2.76	liver_neg_4_p1-a1_1_4300	144.03098:1477 145.03433:0 146.03769:0		13301	9529	6473	9883	7465	6329	8830.05436197917	2655.45942354454
901	4.15	144.03098	0.5657	123.8034	Unknown	[M-H]-	similar chromatogram in higher mz_662; similar chromatogram in higher mz_836; similar chromatogram in higher mz_1500	1	True	null	null	null	null	null	null	null	999	False	False	False	False		False	False	null	null	null	null	null	null	null	null	2.76	liver_neg_4_p1-a1_1_4300	144.04417:699 145.04752:0 146.05088:0	41.00339:131 65.99758:120 144.04608:94	990	581	598	609	662	693	688.90478515625	153.410765716016
902	4.15	144.03098	0.8812	192.8611	Unknown	[M-H]-	similar chromatogram in higher mz_662; similar chromatogram in higher mz_836; similar chromatogram in higher mz_1500	1	True	null	null	null	null	null	null	null	999	False	False	False	False		False	False	null	null	null	null	null	null	null	null	2.76	liver_neg_4_p1-a1_1_4300	144.03098:445 145.03433:0 146.03769:0		408	374	216	347	511	294	358.19398244222	100.361752224192
903	3.438	144.06879	-1	-1	Unknown	[M-H]-		0.5	False	null	null	null	null	null	null	null	999	False	False	False	False		False	False	null	null	null	null	null	null	null	null	4.28	liver_neg_2_p1-a1_1_4298	144.06879:1659 145.07214:0 146.0755:0		5509	5828	4538	5245	5652	4953	5287.57023111979	479.370627854107
904	3.438	144.06879	0.8609	188.4011	Unknown	[M-H]-		0.5	False	null	null	null	null	null	null	null	999	False	False	False	False		False	False	null	null	null	null	null	null	null	null	4.28	liver_neg_2_p1-a1_1_4298	144.06879:364 145.07214:0 146.0755:0		267	305	117	112	144	82	171.454113006592	91.8684434226167
905	5.082	145.06209	-1	-1	Unknown	[M-H]-		1	True	null	null	null	null	null	null	null	999	False	False	False	False		False	False	null	null	null	null	null	null	null	null	60.45	liver_neg_1_p1-a1_1_4297	145.06209:26896 146.06544:0 147.0688:0		136535	133398	130187	131916	131901	1872	110968.254862467	53488.6175855694
906	5.082	145.06209	0.5861	128.1934	Unknown	[M-H]-		1	True	null	null	null	null	null	null	null	999	False	False	False	False		False	False	null	null	null	null	null	null	null	null	60.45	liver_neg_1_p1-a1_1_4297	145.06209:978 146.06544:0 147.0688:0	41.9987:300 41.99972:370	868	692	786	865	750	83	674.169002532959	297.631569403252
907	5.082	145.06209	0.7077	154.792	Unknown	[M-H]-		1	True	null	null	null	null	null	null	null	999	False	False	False	False		False	False	null	null	null	null	null	null	null	null	60.45	liver_neg_1_p1-a1_1_4297	145.06209:5363 146.06544:0 147.0688:0		4831	4684	4579	4473	4452	4784	4633.70222981771	158.647625034064
908	5.082	145.06209	0.7883	172.4152	Unknown	[M-H]-		1	True	null	null	null	null	null	null	null	999	False	False	False	False		False	False	null	null	null	null	null	null	null	null	60.45	liver_neg_1_p1-a1_1_4297	145.06209:1506 146.06544:0 147.0688:0		1607	129.310766601563	1525	1293	1571	1571	1261.14326985677	628.112123673041
909	5.082	145.06209	0.8363	182.9181	Unknown	[M-H]-		1	True	null	null	null	null	null	null	null	999	False	False	False	False		False	False	null	null	null	null	null	null	null	null	60.45	liver_neg_1_p1-a1_1_4297	145.06209:1608 146.06544:0 147.0688:0		2150	1702	1799	1667	1758	1562	1773.06154378255	202.006195508631
910	5.082	145.06209	0.8589	187.8772	Unknown	[M-H]-		1	True	null	null	null	null	null	null	null	999	False	False	False	False		False	False	null	null	null	null	null	null	null	null	60.45	liver_neg_1_p1-a1_1_4297	145.06209:1236 146.06544:0 147.0688:0		1275	1465	1699	992	1328	1381	1356.39693196615	232.351284159207
911	4.231	145.06209	-1	-1	Unknown	[M-H]-		1	False	null	null	null	null	null	null	null	999	False	False	False	False		False	False	null	null	null	null	null	null	null	null	4.31	liver_neg_1_p1-a1_1_4297	145.06209:1961 146.06544:0 147.0688:0		7458	7716	7011	6133	7424	1872	6269.0502726237	2224.64284853922
912	4.231	145.06209	0.6481	141.7651	Unknown	[M-H]-		1	False	null	null	null	null	null	null	null	999	False	False	False	False		False	False	null	null	null	null	null	null	null	null	4.31	liver_neg_1_p1-a1_1_4297	145.06209:767 146.06544:0 147.0688:0		702	602	579	550	663	552	608.088551839193	61.964201187612
913	4.231	145.06209	0.6168	134.9119	Unknown	[M-H]-		1	False	null	null	null	null	null	null	null	999	False	False	False	False		False	False	null	null	null	null	null	null	null	null	4.31	liver_neg_1_p1-a1_1_4297	145.0659:331 146.06925:0 147.07261:0		8	14	36	74	1	129	43.6678314208984	49.6683812640825
914	8.567	145.09814	-1	-1	Unknown	[M-H]-		1	False	null	null	null	null	null	null	null	999	False	False	False	False		False	False	null	null	null	null	null	null	null	null	26.56	liver_neg_2_p1-a1_1_4298	145.09814:9358 146.10149:0 147.10485:0		66826	66095	45833	52531	74087	56783	60359.3984375	10471.2392387117
915	8.567	145.09814	0.6118	133.817	Unknown	[M-H]-		1	False	null	null	null	null	null	null	null	999	False	False	False	False		False	False	null	null	null	null	null	null	null	null	26.56	liver_neg_2_p1-a1_1_4298	145.09816:4875 146.10151:0 147.10487:0		4403	4306	4382	4454	4223	4092	4309.97790527344	134.087624499235
916	0.447	146.03783	-1	-1	Unknown	[M-H]-	similar chromatogram in higher mz_1153	0.5	False	null	null	null	null	null	null	null	999	False	False	False	False		False	False	null	null	null	null	null	null	null	null	8.22	liver_neg_4_p1-a1_1_4300	146.03783:2145 147.04118:0 148.04454:0		4270	4228	3587	8267	6105	6672	5521.43920898438	1799.20529207566
917	0.447	146.03783	1.0951	239.3967	Unknown	[M-H]-	similar chromatogram in higher mz_1153	0.5	False	null	null	null	null	null	null	null	999	False	False	False	False		False	False	null	null	null	null	null	null	null	null	8.22	liver_neg_4_p1-a1_1_4300	146.03783:697 147.04118:0 148.04454:0		137	21	73	210	82	30	92.078750928243	71.1604339220563
918	7.963	146.04356	-1	-1	Unknown	[M-H]-	similar chromatogram in higher mz_3294; similar chromatogram in higher mz_3507; similar chromatogram in higher mz_3658; similar chromatogram in higher mz_3117	0.833	False	null	null	null	null	null	null	null	999	False	False	False	False		False	False	null	null	null	null	null	null	null	null	3.41	liver_neg_6_p1-a1_1_4302	146.04356:680 147.04691:0 148.05027:0		2071	2326	1641	560	1776	2521	1815.65139770508	697.411265869784
919	7.963	146.04356	0.6522	142.5814	Unknown	[M-H]-	similar chromatogram in higher mz_3294; similar chromatogram in higher mz_3507; similar chromatogram in higher mz_3658; similar chromatogram in higher mz_3117	0.833	False	null	null	null	null	null	null	null	999	False	False	False	False		False	False	null	null	null	null	null	null	null	null	3.41	liver_neg_6_p1-a1_1_4302	146.04736:368 147.05071:0 148.05407:0		225	235	138	335	180	258	228.479644775391	67.3772806186072
920	6.364	146.04735	-1	-1	Unknown	[M-H]-	similar chromatogram in higher mz_1438	1	True	null	null	null	null	null	null	null	999	False	False	False	False		False	False	null	null	null	null	null	null	null	null	977.67	liver_neg_1_p1-a1_1_4297	146.04735:195568 147.0507:0 148.05406:0		720889	701644	696424	661037	670250	653683	683987.895833333	26313.4622950718
921	6.364	146.04735	0.9865	215.6705	Unknown	[M-H]-	similar chromatogram in higher mz_1438	1	True	null	null	null	null	null	null	null	999	False	False	False	False		False	False	null	null	null	null	null	null	null	null	977.67	liver_neg_1_p1-a1_1_4297	146.04735:21908 147.0507:0 148.05406:0		23854	24617	25973	24077	25129	24922	24761.9137369792	767.000552910494
922	6.364	146.04735	1.0079	220.3304	Unknown	[M-H]-	similar chromatogram in higher mz_1438	1	True	null	null	null	null	null	null	null	999	False	False	False	False		False	False	null	null	null	null	null	null	null	null	977.67	liver_neg_1_p1-a1_1_4297	146.04735:44802 147.0507:0 148.05406:0	102.05683:158	52002	49588	47476	45309	45278	44013	47277.7434895833	3040.69352917567
923	4.528	146.04735	-1	-1	Unknown	[M-H]-		1	False	null	null	null	null	null	null	null	999	False	False	False	False		False	False	null	null	null	null	null	null	null	null	23.93	liver_neg_3_p1-a1_1_4299	146.04735:5272 147.0507:0 148.05406:0		23315	39333	23280	19345	20944	21612	24638.2177734375	7353.30899552931
924	4.528	146.04735	0.8274	180.8709	Unknown	[M-H]-		1	False	null	null	null	null	null	null	null	999	False	False	False	False		False	False	null	null	null	null	null	null	null	null	23.93	liver_neg_3_p1-a1_1_4299	146.04549:760 147.04884:0 148.0522:0		143	428	362	342	305	599	363.142011006673	149.88021493323
925	4.528	146.04735	0.8678	189.716	Unknown	[M-H]-		1	False	null	null	null	null	null	null	null	999	False	False	False	False		False	False	null	null	null	null	null	null	null	null	23.93	liver_neg_3_p1-a1_1_4299	146.04546:828 147.04881:0 148.05217:0		490	417	611	563	552	462	515.857452392578	71.8823678897973
926	4.528	146.04735	0.8869	193.8979	Unknown	[M-H]-		1	False	null	null	null	null	null	null	null	999	False	False	False	False		False	False	null	null	null	null	null	null	null	null	23.93	liver_neg_3_p1-a1_1_4299	146.04735:1948 147.0507:0 148.05406:0		2009	1997	1802	1691	1937	2158	1932.40252685547	164.951033398576
927	4.528	146.04735	0.9969	217.9265	Unknown	[M-H]-		1	False	null	null	null	null	null	null	null	999	False	False	False	False		False	False	null	null	null	null	null	null	null	null	23.93	liver_neg_3_p1-a1_1_4299	146.04543:794 147.04878:0 148.05214:0		558	694	559	474	606	466	559.654485066732	85.1020362819944
928	4.325	146.08354	-1	-1	Unknown	[M-H]-		1	True	null	null	null	null	null	null	null	999	False	False	False	False		False	False	null	null	null	null	null	null	null	null	105.84	liver_neg_2_p1-a1_1_4298	146.08354:20687 147.08689:0 148.09025:0		134506	129427	79358	132192	131754	131678	123152.416666667	21515.5632327197
929	4.325	146.08354	0.6948	151.882	Unknown	[M-H]-		1	True	null	null	null	null	null	null	null	999	False	False	False	False		False	False	null	null	null	null	null	null	null	null	105.84	liver_neg_2_p1-a1_1_4298	146.08356:10726 147.08691:0 148.09027:0	41.9987:106	13656	13207	13777	13366	13471	13701	13529.7065429688	219.312977575444
930	6.363	146.40767	-1	-1	Unknown	[M-H]-	similar chromatogram in higher mz_395	1	False	null	null	null	null	null	null	null	999	False	False	False	False		False	False	null	null	null	null	null	null	null	null	16.58	liver_neg_1_p1-a1_1_4297	146.40767:935 147.41102:0 148.41438:0		2971	2743	2654	2213	2331	2504	2569.53959147135	278.062836762729
931	6.363	146.40767	1.0094	220.6245	Unknown	[M-H]-	similar chromatogram in higher mz_395	1	False	null	null	null	null	null	null	null	999	False	False	False	False		False	False	null	null	null	null	null	null	null	null	16.58	liver_neg_1_p1-a1_1_4297	146.40005:272 147.4034:0 148.40676:0		249	209	194	103	188	171	185.804964701335	48.4397770990537
932	3.546	147.02451	-1	-1	Unknown	[M-H]-		0.833	False	null	null	null	null	null	null	null	999	False	False	False	False		False	False	null	null	null	null	null	null	null	null	5	liver_neg_5_p1-a1_1_4301	147.02451:2028 148.02786:0 149.03122:0		4945	6107	6524	6681	6898	6787	6323.72819010417	729.314125366758
933	3.546	147.02451	1.0772	235.3575	Unknown	[M-H]-		0.833	False	null	null	null	null	null	null	null	999	False	False	False	False		False	False	null	null	null	null	null	null	null	null	5	liver_neg_5_p1-a1_1_4301	147.02451:208 148.02786:0 149.03122:0		61	59	52	98	131	93	82.1962337493896	30.3339508204852
934	6.255	147.03021	-1	-1	Unknown	[M-H]-		1	False	null	null	null	null	null	null	null	999	False	False	False	False		False	False	null	null	null	null	null	null	null	null	11.56	liver_neg_2_p1-a1_1_4298	147.03021:4541 148.03356:0 149.03692:0		18237	17877	17675	16385	16996	15641	17135.2356770833	987.030841782001
935	6.255	147.03021	0.9908	216.4941	Unknown	[M-H]-		1	False	null	null	null	null	null	null	null	999	False	False	False	False		False	False	null	null	null	null	null	null	null	null	11.56	liver_neg_2_p1-a1_1_4298	147.03021:1612 148.03356:0 149.03692:0		1992	1889	1761	1879	1881	1759	1860.26082356771	88.0943097679561
936	5.196	147.03021	-1	-1	Unknown	[M-H]-		1	False	null	null	null	null	null	null	null	999	False	False	False	False		False	False	null	null	null	null	null	null	null	null	9.95	liver_neg_1_p1-a1_1_4297	147.03021:3233 148.03356:0 149.03692:0		18166	17357	18343	14131	21191	19185	18062.1416015625	2327.66541158427
937	5.196	147.03021	0.5821	127.196	Unknown	[M-H]-		1	False	null	null	null	null	null	null	null	999	False	False	False	False		False	False	null	null	null	null	null	null	null	null	9.95	liver_neg_1_p1-a1_1_4297	147.03021:1748 148.03356:0 149.03692:0		2016	1927	1949	1923	2051	1944	1968.421875	52.5370704328813
938	4.086	147.0455	-1	-1	Unknown	[M-H]-		1	True	null	null	null	null	null	null	null	999	False	False	False	False		False	False	null	null	null	null	null	null	null	null	35.28	liver_neg_2_p1-a1_1_4298	147.0455:10209 148.04885:0 149.05221:0		80182	84817	61327	79446	71506	81281	76426.3359375	8595.33793378264
939	4.086	147.0455	0.6426	140.406	Unknown	[M-H]-		1	True	null	null	null	null	null	null	null	999	False	False	False	False		False	False	null	null	null	null	null	null	null	null	35.28	liver_neg_2_p1-a1_1_4298	147.04552:5394 148.04887:0 149.05223:0	77.04093:100 103.0579:60	5711	6050	5958	5884	5578	5803	5830.59545898438	170.956952410034
940	5.988	147.06844	-1	-1	Unknown	[M-H]-		0.5	False	null	null	null	null	null	null	null	999	False	False	False	False		False	False	null	null	null	null	null	null	null	null	5.12	liver_neg_2_p1-a1_1_4298	147.06844:2134 148.07179:0 149.07515:0		7455	8410	8634	7849	8363	8437	8191.43440755208	445.784095031951
941	5.988	147.06844	0.5777	126.2161	Unknown	[M-H]-		0.5	False	null	null	null	null	null	null	null	999	False	False	False	False		False	False	null	null	null	null	null	null	null	null	5.12	liver_neg_2_p1-a1_1_4298	147.06654:226 148.06989:0 149.07325:0		74	138	135	135	102	123	117.629573822021	25.2647459171799
942	5.988	147.06844	0.7741	169.1339	Unknown	[M-H]-		0.5	False	null	null	null	null	null	null	null	999	False	False	False	False		False	False	null	null	null	null	null	null	null	null	5.12	liver_neg_2_p1-a1_1_4298	147.06654:898 148.06989:0 149.07325:0		207	592	630	626	609	604	544.654774983724	165.933171303222
943	0.703	148.00681	-1	-1	Unknown	[M-H]-	similar chromatogram in higher mz_1502; similar chromatogram in higher mz_1188	0.667	True	null	null	null	null	null	null	null	999	False	False	False	False		False	False	null	null	null	null	null	null	null	null	71.58	liver_neg_4_p1-a1_1_4300	148.00681:9331 149.01016:0 150.01352:0		9094	5336	15022	34426	20146	36095	20019.8679199219	12852.538126055
944	0.703	148.00681	0.6139	134.0713	Unknown	[M-H]-	similar chromatogram in higher mz_1502; similar chromatogram in higher mz_1188	0.667	True	null	null	null	null	null	null	null	999	False	False	False	False		False	False	null	null	null	null	null	null	null	null	71.58	liver_neg_4_p1-a1_1_4300	148.0183:1961 149.02165:0 150.02501:0	16.96968:300 33.21751:300 40.52326:300 65.85933:300 78.35137:300 120.85986:300 135.96577:300	331	195	651	1822	72	2226	882.934425354004	913.728011999499
945	0.703	148.00681	0.6834	149.2485	Unknown	[M-H]-	similar chromatogram in higher mz_1502; similar chromatogram in higher mz_1188	0.667	True	null	null	null	null	null	null	null	999	False	False	False	False		False	False	null	null	null	null	null	null	null	null	71.58	liver_neg_4_p1-a1_1_4300	148.00681:5374 149.01016:0 150.01352:0		715	1616	385	1874	429	825	974.115559895833	625.384619049267
946	4.526	148.04324	-1	-1	Unknown	[M-H]-		1	False	null	null	null	null	null	null	null	999	False	False	False	False		False	False	null	null	null	null	null	null	null	null	465.15	liver_neg_4_p1-a1_1_4300	148.04324:43399 149.04659:0 150.04995:0		307127	306859	314176	309610	316773	307184	310288.203125	4219.30929370175
947	4.526	148.04324	0.8455	184.6396	Unknown	[M-H]-		1	False	null	null	null	null	null	null	null	999	False	False	False	False		False	False	null	null	null	null	null	null	null	null	465.15	liver_neg_4_p1-a1_1_4300	148.04517:11898 149.04852:0 150.05188:0		17948	17547	17554	16566	17320	16728	17277.111328125	530.619330548484
948	4.526	148.04324	0.9021	196.9858	Unknown	[M-H]-		1	False	null	null	null	null	null	null	null	999	False	False	False	False		False	False	null	null	null	null	null	null	null	null	465.15	liver_neg_4_p1-a1_1_4300	148.04517:6316 149.04852:0 150.05188:0		6507	7172	7971	7966	7457	7565	7439.80395507813	550.799765743944
949	0.513	149.00967	-1	-1	Unknown	[M-H]-		1	True	null	null	null	null	null	null	null	999	False	False	False	False		False	False	null	null	null	null	null	null	null	null	47.88	liver_neg_2_p1-a1_1_4298	149.00967:15049 150.01302:0 151.01638:0		49574	82382	47990	51042	50082	45641	54451.9479166667	13813.0175675014
950	0.513	149.00967	0.5855	127.8024	Unknown	[M-H]-		1	True	null	null	null	null	null	null	null	999	False	False	False	False		False	False	null	null	null	null	null	null	null	null	47.88	liver_neg_2_p1-a1_1_4298	149.00972:4931 150.01307:0 151.01643:0	38.73004:44 59.96371:173 59.96616:159 59.96738:332 59.9686:596 59.96982:212 60.97513:148 74.99015:1709 74.99152:7503 74.99288:2911 75.08029:48 75.11717:79 75.13767:30 75.17184:47 75.29902:39 75.30586:62 75.31543:61 75.43041:35 75.50437:63 76.82384:32 104.95191:93 116.94557:208 116.94728:225 116.95069:110 117.95706:242 118.90929:95 118.96087:375 118.96259:145 118.96431:425 118.96603:833 119.11396:…	4938	5068	4434	4711	4784	4516	4741.91845703125	242.310049613034
951	0.513	149.00967	0.6072	132.5201	Unknown	[M-H]-		1	True	null	null	null	null	null	null	null	999	False	False	False	False		False	False	null	null	null	null	null	null	null	null	47.88	liver_neg_2_p1-a1_1_4298	149.00972:1629 150.01307:0 151.01643:0	59.9686:120 74.99015:1118 74.99152:539 74.99288:92 75.1486:41 75.34143:34 75.46053:30 118.96603:224 149.00972:86	1404	1655	1823	1945	1455	1263	1590.86875406901	262.358170620956
952	0.513	149.00967	0.7285	159.0074	Unknown	[M-H]-		1	True	null	null	null	null	null	null	null	999	False	False	False	False		False	False	null	null	null	null	null	null	null	null	47.88	liver_neg_2_p1-a1_1_4298	149.00967:1425 150.01302:0 151.01638:0		216	733	2081	370	471	84	659.155532836914	731.310053269532
953	2.496	149.04436	-1	-1	Unknown	[M-H]-		0.833	False	null	null	null	null	null	null	null	999	False	False	False	False		False	False	null	null	null	null	null	null	null	null	20.32	liver_neg_1_p1-a1_1_4297	149.04436:7001 150.04771:0 151.05107:0		43784	32083	37757	34005	32399	31041	35178.0247395833	4827.19523431091
954	2.496	149.04436	0.781	170.449	Unknown	[M-H]-		0.833	False	null	null	null	null	null	null	null	999	False	False	False	False		False	False	null	null	null	null	null	null	null	null	20.32	liver_neg_1_p1-a1_1_4297	149.04436:1525 150.04771:0 151.05107:0		792	775	850	595	741	629	730.158040364583	98.8090264942043
955	2.496	149.04436	1.0024	218.7737	Unknown	[M-H]-		0.833	False	null	null	null	null	null	null	null	999	False	False	False	False		False	False	null	null	null	null	null	null	null	null	20.32	liver_neg_1_p1-a1_1_4297	149.04436:952 150.04771:0 151.05107:0		473	457	288	460	358	261	382.725667317708	93.9575990273439
956	2.496	149.04436	1.026	223.9427	Unknown	[M-H]-		0.833	False	null	null	null	null	null	null	null	999	False	False	False	False		False	False	null	null	null	null	null	null	null	null	20.32	liver_neg_1_p1-a1_1_4297	149.04436:707 150.04771:0 151.05107:0		411	215	190	284	151	247	249.675435384115	91.3002147155026
957	2.496	149.04436	1.0384	226.6352	Unknown	[M-H]-		0.833	False	null	null	null	null	null	null	null	999	False	False	False	False		False	False	null	null	null	null	null	null	null	null	20.32	liver_neg_1_p1-a1_1_4297	149.04436:846 150.04771:0 151.05107:0		570	481	226	98	654	245	379.030690511068	220.271891737607
958	2.496	149.04436	1.0601	231.3761	Unknown	[M-H]-		0.833	False	null	null	null	null	null	null	null	999	False	False	False	False		False	False	null	null	null	null	null	null	null	null	20.32	liver_neg_1_p1-a1_1_4297	149.0463:1019 150.04965:0 151.05301:0		352	654	488	930	623	478	587.240859985352	200.190746842755
959	2.496	149.04436	1.0678	233.0534	Unknown	[M-H]-		0.833	False	null	null	null	null	null	null	null	999	False	False	False	False		False	False	null	null	null	null	null	null	null	null	20.32	liver_neg_1_p1-a1_1_4297	149.04626:1092 150.04961:0 151.05297:0		498	554	482	930	1223	178	644.159568786621	371.466516962212
960	1.661	149.04625	-1	-1	Unknown	[M-H]-		0.833	True	null	null	null	null	null	null	null	999	False	False	False	False		False	False	null	null	null	null	null	null	null	null	24.73	liver_neg_3_p1-a1_1_4299	149.04625:9627 150.0496:0 151.05296:0		43816	37781	67744	75675	64178	63330	58754.0865885417	14700.6848557752
961	1.661	149.04625	0.9287	202.7041	Unknown	[M-H]-		0.833	True	null	null	null	null	null	null	null	999	False	False	False	False		False	False	null	null	null	null	null	null	null	null	24.73	liver_neg_3_p1-a1_1_4299	149.0482:1419 150.05155:0 151.05491:0		510	391	150	585	843	550	504.764340718587	228.777690544208
962	1.661	149.04625	1.0418	227.3821	Unknown	[M-H]-		0.833	True	null	null	null	null	null	null	null	999	False	False	False	False		False	False	null	null	null	null	null	null	null	null	24.73	liver_neg_3_p1-a1_1_4299	149.04625:1286 150.0496:0 151.05296:0	25.18099:65 26.61864:65 29.58623:65 34.33161:65 73.74883:65 88.70932:65 126.99335:65 137.85474:65	3534	762	2510	1310	2107	2840	2177.28275553385	1014.98366462328
963	1.661	149.04625	1.0533	229.8837	Unknown	[M-H]-		0.833	True	null	null	null	null	null	null	null	999	False	False	False	False		False	False	null	null	null	null	null	null	null	null	24.73	liver_neg_3_p1-a1_1_4299	149.04625:2783 150.0496:0 151.05296:0		404	1050	1160	1682	1611	1229	1189.21893310547	460.114217671353
964	1.661	149.04625	1.0668	232.8297	Unknown	[M-H]-		0.833	True	null	null	null	null	null	null	null	999	False	False	False	False		False	False	null	null	null	null	null	null	null	null	24.73	liver_neg_3_p1-a1_1_4299	149.04625:1489 150.0496:0 151.05296:0		306	549	719	322	330	420	440.950566609701	163.73419520332
965	1.246	149.98895	-1	-1	Unknown	[M-H]-		0.667	False	null	null	null	null	null	null	null	999	False	False	False	False		False	False	null	null	null	null	null	null	null	null	32.48	liver_neg_5_p1-a1_1_4301	149.98895:11730 150.9923:0 151.99566:0		2170	24527	20059	2329	37888	6024	15499.5214029948	14452.8397276786
966	1.246	149.98895	0.5938	129.5301	Unknown	[M-H]-		0.667	False	null	null	null	null	null	null	null	999	False	False	False	False		False	False	null	null	null	null	null	null	null	null	32.48	liver_neg_5_p1-a1_1_4301	149.98895:3524 150.9923:0 151.99566:0		21	605	600	501	1544	5	546.207793156306	560.689197202637
967	6.029	150.01982	-1	-1	Unknown	[M-H]-		0.667	True	null	null	null	null	null	null	null	999	False	False	False	False		False	False	null	null	null	null	null	null	null	null	4.42	liver_neg_2_p1-a1_1_4298	150.01982:897 151.02317:0 152.02653:0		4245	5357	3856	4129	2684	3816	4014.48946126302	860.688758755249
968	6.029	150.01982	0.6082	132.683	Unknown	[M-H]-		0.667	True	null	null	null	null	null	null	null	999	False	False	False	False		False	False	null	null	null	null	null	null	null	null	4.42	liver_neg_2_p1-a1_1_4298	150.01598:473 151.01933:0 152.02269:0	107.03922:94	372	369	399	358	305	84	314.528656005859	117.180642958235
969	4.528	150.04109	-1	-1	Unknown	[M-H]-		1	False	null	null	null	null	null	null	null	999	False	False	False	False		False	False	null	null	null	null	null	null	null	null	14.25	liver_neg_4_p1-a1_1_4300	150.04109:2950 151.04444:0 152.0478:0		17720	14201	17330	14217	15314	16898	15946.7068684896	1574.81239509513
970	4.528	150.04109	0.8424	183.7588	Unknown	[M-H]-		1	False	null	null	null	null	null	null	null	999	False	False	False	False		False	False	null	null	null	null	null	null	null	null	14.25	liver_neg_4_p1-a1_1_4300	150.04109:741 151.04444:0 152.0478:0		669	789	598	1074	1047	429	767.856999715169	255.083343004392
971	4.528	150.04109	0.8488	185.1667	Unknown	[M-H]-		1	False	null	null	null	null	null	null	null	999	False	False	False	False		False	False	null	null	null	null	null	null	null	null	14.25	liver_neg_4_p1-a1_1_4300	150.03912:821 151.04247:0 152.04583:0		499	914	355	259	415	978	570.009140014648	302.321989746146
972	4.528	150.04109	0.905	197.4203	Unknown	[M-H]-		1	False	null	null	null	null	null	null	null	999	False	False	False	False		False	False	null	null	null	null	null	null	null	null	14.25	liver_neg_4_p1-a1_1_4300	150.03914:516 151.04249:0 152.04585:0		186	359	307	493	384	248	329.395263671875	107.695050588445
973	0.628	150.99077	-1	-1	Unknown	[M-H]-		0.667	True	null	null	null	null	null	null	null	999	False	False	False	False		False	False	null	null	null	null	null	null	null	null	46.48	liver_neg_3_p1-a1_1_4299	150.99077:3504 151.99412:0 152.99748:0		7477	10253	10906	10519	9156	14580	10481.6459960938	2358.43635350633
974	0.628	150.99077	0.5765	125.696	Unknown	[M-H]-		0.667	True	null	null	null	null	null	null	null	999	False	False	False	False		False	False	null	null	null	null	null	null	null	null	46.48	liver_neg_3_p1-a1_1_4299	150.99075:316 151.9941:0 152.99746:0		72	175	89	115	140	164	125.796674092611	41.1650364175918
975	0.628	150.99077	0.7065	154.0365	Unknown	[M-H]-		0.667	True	null	null	null	null	null	null	null	999	False	False	False	False		False	False	null	null	null	null	null	null	null	null	46.48	liver_neg_3_p1-a1_1_4299	150.99077:889 151.99412:0 152.99748:0		159	2405	423	117	53	1108	710.785600026449	916.510349115938
976	0.628	150.99077	0.7156	156.0329	Unknown	[M-H]-		0.667	True	null	null	null	null	null	null	null	999	False	False	False	False		False	False	null	null	null	null	null	null	null	null	46.48	liver_neg_3_p1-a1_1_4299	150.99075:1371 151.9941:0 152.99746:0	19.15017:31 25.42206:31 31.84717:31 38.25076:31 53.74526:34 60.51678:31 149.79398:31	413	924	374	239	734	310	498.992111206055	269.272783944241
977	3.714	151.02563	-1	-1	Unknown	[M-H]-		1	True	null	null	null	null	null	null	null	999	False	False	False	False		False	False	null	null	null	null	null	null	null	null	62.58	liver_neg_2_p1-a1_1_4298	151.02563:10458 152.02898:0 153.03234:0		96479	86424	95409	100678	76467	85311	90128.1497395833	8978.60949080994
978	3.714	151.02563	0.5522	120.4043	Unknown	[M-H]-		1	True	null	null	null	null	null	null	null	999	False	False	False	False		False	False	null	null	null	null	null	null	null	null	62.58	liver_neg_2_p1-a1_1_4298	151.0276:6396 152.03095:0 153.03431:0	41.99973:382 66.00016:120 96.02171:130 108.01686:161 108.02013:214 108.02177:715 108.02341:438 109.0302:112 109.32672:34 109.56753:56 151.0276:198	6303	5966	6089	6227	6113	6226	6154.05859375	121.666107214639
979	3.434	151.02568	-1	-1	Unknown	[M-H]-		1	True	null	null	null	null	null	null	null	999	False	False	False	False		False	False	null	null	null	null	null	null	null	null	502.17	liver_neg_6_p1-a1_1_4302	151.02568:60417 152.02903:0 153.03239:0		470939	467281	468057	456402	480120	474027	469470.885416667	7923.59029555067
980	3.434	151.02568	0.5528	120.5216	Unknown	[M-H]-		1	True	null	null	null	null	null	null	null	999	False	False	False	False		False	False	null	null	null	null	null	null	null	null	502.17	liver_neg_6_p1-a1_1_4302	151.02567:28038 152.02902:0 153.03238:0	38.00253:82 40.95293:105 41.99768:126 41.99871:2314 41.99973:962 42.09787:38 42.37656:45 65.9976:115 65.99888:889 66.00016:154 80.02507:724 80.02648:594 80.02789:454 108.01686:116 108.0185:181 108.02013:3073 108.02177:2644 108.02341:568 108.02505:246 108.42524:41 133.01671:117 151.02373:225 151.0276:399 151.02953:104 151.03342:87	31273	30670	30402	30534	30298	30718	30649.330078125	344.224123201757
981	4.978	151.02568	-1	-1	Unknown	[M-H]-	similar chromatogram in higher mz_1173	1	False	null	null	null	null	null	null	null	999	False	False	False	False		False	False	null	null	null	null	null	null	null	null	56.85	liver_neg_6_p1-a1_1_4302	151.02568:7341 152.02903:0 153.03239:0		34376	29750	32698	32077	31837	31392	32021.6044921875	1522.70879498166
982	4.978	151.02568	0.7565	164.9465	Unknown	[M-H]-	similar chromatogram in higher mz_1173	1	False	null	null	null	null	null	null	null	999	False	False	False	False		False	False	null	null	null	null	null	null	null	null	56.85	liver_neg_6_p1-a1_1_4302	151.02759:3607 152.03094:0 153.0343:0		3325	3065	3075	3090	3252	3363	3195.00801595052	134.586946334279
983	1.626	151.05086	-1	-1	Unknown	[M-H]-	similar chromatogram in higher mz_2322; similar chromatogram in higher mz_875; similar chromatogram in higher mz_2584; similar chromatogram in higher mz_3374	0.667	True	null	null	null	null	null	null	null	999	False	False	False	False		False	False	null	null	null	null	null	null	null	null	31.51	liver_neg_5_p1-a1_1_4301	151.05086:5101 152.05421:0 153.05757:0		22669	19664	27821	25875	35390	18328	24957.8450520833	6246.62132393507
984	1.626	151.05086	0.7315	159.4911	Unknown	[M-H]-	similar chromatogram in higher mz_2322; similar chromatogram in higher mz_875; similar chromatogram in higher mz_2584; similar chromatogram in higher mz_3374	0.667	True	null	null	null	null	null	null	null	999	False	False	False	False		False	False	null	null	null	null	null	null	null	null	31.51	liver_neg_5_p1-a1_1_4301	151.05086:3706 152.05421:0 153.05757:0	27.22397:69 43.5796:69 48.36365:69 52.53168:69 54.1262:69 54.40028:69 67.83923:69 81.4459:69 98.04213:69 101.50811:69 133.46257:69 147.67136:69	2976	2241	2720	2302	2966	2776	2663.43631998698	320.810540281041
985	0.566	151.99986	-1	-1	Unknown	[M-H]-		0.5	True	null	null	null	null	null	null	null	999	False	False	False	False		False	False	null	null	null	null	null	null	null	null	35.2	liver_neg_1_p1-a1_1_4297	151.99986:3959 153.00321:0 154.00657:0		15382	11897	11733	12763	10995	14118	12814.5904947917	1650.26269765321
986	0.566	151.99986	0.6389	139.2253	Unknown	[M-H]-		0.5	True	null	null	null	null	null	null	null	999	False	False	False	False		False	False	null	null	null	null	null	null	null	null	35.2	liver_neg_1_p1-a1_1_4297	151.99986:1720 153.00321:0 154.00657:0	68.99853:122	1528	1110	1060	631	716	1247	1048.64686075846	334.019929439815
987	2.741	152.00369	-1	-1	Unknown	[M-H]-		1	True	null	null	null	null	null	null	null	999	False	False	False	False		False	False	null	null	null	null	null	null	null	null	121.35	liver_neg_2_p1-a1_1_4298	152.00369:19155 153.00704:0 154.0104:0		103401	109476	85881	99985	88068	76315	93854.25390625	12469.5654122196
988	2.741	152.00369	0.5691	124.0153	Unknown	[M-H]-		1	True	null	null	null	null	null	null	null	999	False	False	False	False		False	False	null	null	null	null	null	null	null	null	121.35	liver_neg_2_p1-a1_1_4298	152.00372:12950 153.00707:0 154.01043:0	41.99871:142 79.95598:224 79.95739:3400 79.9588:2417 79.96021:447 79.96303:111 80.09702:36 80.41763:63 80.51238:48 80.96428:276 80.9657:103 80.96712:87 81.4587:49 106.97889:272 106.98052:246 106.98215:293 106.98378:134 151.99985:104	11245	11920	10141	10303	10325	9014	10491.5830078125	997.676018612912
989	2.741	152.00369	0.8963	195.3291	Unknown	[M-H]-		1	True	null	null	null	null	null	null	null	999	False	False	False	False		False	False	null	null	null	null	null	null	null	null	121.35	liver_neg_2_p1-a1_1_4298	152.00372:2196 153.00707:0 154.01043:0		2019	2284	2018	2338	1768	1614	2006.68296305339	282.218312941414
990	2.871	152.00372	-1	-1	Unknown	[M-H]-		1	True	null	null	null	null	null	null	null	999	False	False	False	False		False	False	null	null	null	null	null	null	null	null	1130.24	liver_neg_1_p1-a1_1_4297	152.00372:161168 153.00707:0 154.01043:0		820350	760698	825084	797521	792505	753552	791618.364583333	29618.2532707455
991	2.871	152.00372	0.5694	124.0933	Unknown	[M-H]-		1	True	null	null	null	null	null	null	null	999	False	False	False	False		False	False	null	null	null	null	null	null	null	null	1130.24	liver_neg_1_p1-a1_1_4297	152.00372:64481 153.00707:0 154.01043:0	41.99871:629 41.99973:1110 42.00075:291 42.12038:41 43.0225:214 44.01467:180 44.01572:201 56.83631:180 58.03229:205 60.04553:240 79.89819:58 79.93907:47 79.95598:161 79.95739:53677 79.9588:77629 79.96021:223 79.96162:272 79.96867:995 79.97008:130 80.01943:64 80.03213:47 80.06739:38 80.08009:88 80.10831:53 80.12947:113 80.14217:135 80.145:45 80.15205:73 80.16194:109 80.16617:114 80.19158:86 80.194…	70303	65517	71777	69297	66776	63815	67914.0924479167	3045.80945490682
992	2.568	152.03677	-1	-1	Unknown	[M-H]-		1	True	null	null	null	null	null	null	null	999	False	False	False	False		False	False	null	null	null	null	null	null	null	null	56.18	liver_neg_4_p1-a1_1_4300	152.03677:8227 153.04012:0 154.04348:0		52659	57275	48572	58478	59960	53409	55058.7369791667	4270.29740272989
993	2.568	152.03677	0.7156	155.9489	Unknown	[M-H]-		1	True	null	null	null	null	null	null	null	999	False	False	False	False		False	False	null	null	null	null	null	null	null	null	56.18	liver_neg_4_p1-a1_1_4300	152.03484:4697 153.03819:0 154.04155:0	110.26174:200	5135	5288	4792	5451	5503	2113	4713.53780110677	1299.38768320735
994	2.871	152.37132	-1	-1	Unknown	[M-H]-		0.667	False	null	null	null	null	null	null	null	999	False	False	False	False		False	False	null	null	null	null	null	null	null	null	9.28	liver_neg_1_p1-a1_1_4297	152.37132:492 153.37467:0 154.37803:0		1927	1479	2085	1972	1157	1477	1682.7788289388	364.61135131514
995	2.871	152.37132	0.5696	124.109	Unknown	[M-H]-		0.667	False	null	null	null	null	null	null	null	999	False	False	False	False		False	False	null	null	null	null	null	null	null	null	9.28	liver_neg_1_p1-a1_1_4297	152.37132:264 153.37467:0 154.37803:0		180	84	99	205	198	207	162.148114522298	55.8125294419104
996	5.564	152.99472	-1	-1	Unknown	[M-H]-	similar chromatogram in higher mz_2043; similar chromatogram in higher mz_2111; similar chromatogram in higher mz_2239; similar chromatogram in higher mz_2851; similar chromatogram in higher mz_3191	1	False	null	null	null	null	null	null	null	999	False	False	False	False		False	False	null	null	null	null	null	null	null	null	6.5	liver_neg_6_p1-a1_1_4302	152.99472:781 153.99807:0 155.00143:0		2066	2296	2325	2152	1929	2663	2238.32053629557	254.530210771663
997	5.564	152.99472	0.6964	151.6759	Unknown	[M-H]-	similar chromatogram in higher mz_2043; similar chromatogram in higher mz_2111; similar chromatogram in higher mz_2239; similar chromatogram in higher mz_2851; similar chromatogram in higher mz_3191	1	False	null	null	null	null	null	null	null	999	False	False	False	False		False	False	null	null	null	null	null	null	null	null	6.5	liver_neg_6_p1-a1_1_4302	152.99666:221 154.00001:0 155.00337:0		226	231	248	218	180	279	230.289418538411	32.8676605186515
998	3.586	152.99666	-1	-1	Unknown	[M-H]-		0.833	True	null	null	null	null	null	null	null	999	False	False	False	False		False	False	null	null	null	null	null	null	null	null	19.78	liver_neg_5_p1-a1_1_4301	152.99666:2820 154.00001:0 155.00337:0		70	11088	10060	10737	12934	2413	7883.96148045858	5284.5738358211
999	3.586	152.99666	0.5621	122.4308	Unknown	[M-H]-		0.833	True	null	null	null	null	null	null	null	999	False	False	False	False		False	False	null	null	null	null	null	null	null	null	19.78	liver_neg_5_p1-a1_1_4301	152.99663:1193 153.99998:0 155.00334:0	78.95819:143 78.95959:887 78.96099:282 79.24844:42	1	995	1041	1101	1440	68	774.220238506794	594.445421571654
1000	3.586	152.99666	0.8113	176.7044	Unknown	[M-H]-		0.833	True	null	null	null	null	null	null	null	999	False	False	False	False		False	False	null	null	null	null	null	null	null	null	19.78	liver_neg_5_p1-a1_1_4301	152.99666:739 154.00001:0 155.00337:0		3.765380859375	452	482	550	650	38	361.856658935547	274.513956248603
1001	3.586	152.99666	0.8725	190.0447	Unknown	[M-H]-		0.833	True	null	null	null	null	null	null	null	999	False	False	False	False		False	False	null	null	null	null	null	null	null	null	19.78	liver_neg_5_p1-a1_1_4301	152.99663:875 153.99998:0 155.00334:0		0.475869274139404	843	965	980	1337	5	688.218357563019	556.229547320421
1002	4.271	152.99667	-1	-1	Unknown	[M-H]-		1	True	null	null	null	null	null	null	null	999	False	False	False	False		False	False	null	null	null	null	null	null	null	null	30.21	liver_neg_6_p1-a1_1_4302	152.99667:7432 154.00002:0 155.00338:0		29061	28961	28097	29131	26589	29062	28483.5029296875	1005.40271415393
1003	4.271	152.99667	0.5632	122.665	Unknown	[M-H]-		1	True	null	null	null	null	null	null	null	999	False	False	False	False		False	False	null	null	null	null	null	null	null	null	30.21	liver_neg_6_p1-a1_1_4302	152.99664:1708 153.99999:0 155.00335:0	78.9582:549 78.9596:2144 78.961:1203 79.04228:50 79.41977:30 152.99664:75 153.0025:92	1394	1214	1273	1253	1456	1433	1337.25651041667	102.697632085742
1004	4.271	152.99667	0.8104	176.5138	Unknown	[M-H]-		1	True	null	null	null	null	null	null	null	999	False	False	False	False		False	False	null	null	null	null	null	null	null	null	30.21	liver_neg_6_p1-a1_1_4302	152.99664:1014 153.99999:0 155.00335:0		809	789	747	749	743	618	742.3955078125	66.3956475169591
1005	4.271	152.99667	0.857	186.6695	Unknown	[M-H]-		1	True	null	null	null	null	null	null	null	999	False	False	False	False		False	False	null	null	null	null	null	null	null	null	30.21	liver_neg_6_p1-a1_1_4302	152.99664:652 153.99999:0 155.00335:0		484	623	546	559	434	252	482.939114888509	130.392294470872
1006	4.271	152.99667	0.871	189.7036	Unknown	[M-H]-		1	True	null	null	null	null	null	null	null	999	False	False	False	False		False	False	null	null	null	null	null	null	null	null	30.21	liver_neg_6_p1-a1_1_4302	152.99467:812 153.99802:0 155.00138:0		494	509	1336	998	601	1380	886.486338297526	409.015125705867
1007	6.059	153.02785	-1	-1	Unknown	[M-H]-		1	False	null	null	null	null	null	null	null	999	False	False	False	False		False	False	null	null	null	null	null	null	null	null	7.78	liver_neg_3_p1-a1_1_4299	153.02785:1228 154.0312:0 155.03456:0		4959	4268	5279	4902	6180	6453	5340.26969401042	828.724422457467
1008	6.059	153.02785	0.67	145.9238	Unknown	[M-H]-		1	False	null	null	null	null	null	null	null	999	False	False	False	False		False	False	null	null	null	null	null	null	null	null	7.78	liver_neg_3_p1-a1_1_4299	153.02785:619 154.0312:0 155.03456:0		430	389	394	390	401	421	404.084111531576	17.2802915271473
1009	6.059	153.02785	0.6925	150.8254	Unknown	[M-H]-		1	False	null	null	null	null	null	null	null	999	False	False	False	False		False	False	null	null	null	null	null	null	null	null	7.78	liver_neg_3_p1-a1_1_4299	153.02786:268 154.03121:0 155.03457:0		59	50	37	28	137	73	63.9381071726481	39.0363762699713
1010	3.926	153.02979	-1	-1	Unknown	[M-H]-	similar chromatogram in higher mz_893; similar chromatogram in higher mz_1409	1	False	null	null	null	null	null	null	null	999	False	False	False	False		False	False	null	null	null	null	null	null	null	null	13.79	liver_neg_3_p1-a1_1_4299	153.02979:3289 154.03314:0 155.0365:0		15250	16499	17576	15771	14952	16400	16074.5543619792	956.208415034352
1011	3.926	153.02979	0.7024	152.9832	Unknown	[M-H]-	similar chromatogram in higher mz_893; similar chromatogram in higher mz_1409	1	False	null	null	null	null	null	null	null	999	False	False	False	False		False	False	null	null	null	null	null	null	null	null	13.79	liver_neg_3_p1-a1_1_4299	153.0298:1832 154.03315:0 155.03651:0		1582	1615	1763	1665	1497	1673	1632.4248453776	90.7036409518353
1012	2.575	153.02982	-1	-1	Unknown	[M-H]-		0.833	False	null	null	null	null	null	null	null	999	False	False	False	False		False	False	null	null	null	null	null	null	null	null	41.63	liver_neg_5_p1-a1_1_4301	153.02982:8316 154.03317:0 155.03653:0		59917	61676	57002	55297	63537	55392	58803.45703125	3437.46687284553
1013	2.575	153.02982	0.7155	155.8317	Unknown	[M-H]-		0.833	False	null	null	null	null	null	null	null	999	False	False	False	False		False	False	null	null	null	null	null	null	null	null	41.63	liver_neg_5_p1-a1_1_4301	153.03175:4967 154.0351:0 155.03846:0		5350	5866	5474	5278	6061	5130	5526.46508789063	361.545089098417
1014	0.93	153.12733	-1	-1	Unknown	[M-H]-	similar chromatogram in higher mz_3289; similar chromatogram in higher mz_3100; similar chromatogram in higher mz_3074	0.5	False	null	null	null	null	null	null	null	999	False	False	False	False		False	False	null	null	null	null	null	null	null	null	36.41	liver_neg_5_p1-a1_1_4301	153.12733:2698 154.13068:0 155.13404:0		180	6623	2392	112	7054	147	2751.49413045247	3286.20905547333
1015	0.93	153.12733	0.6988	152.2052	Unknown	[M-H]-	similar chromatogram in higher mz_3289; similar chromatogram in higher mz_3100; similar chromatogram in higher mz_3074	0.5	False	null	null	null	null	null	null	null	999	False	False	False	False		False	False	null	null	null	null	null	null	null	null	36.41	liver_neg_5_p1-a1_1_4301	153.1273:494 154.13065:0 155.13401:0		3.62175788879395	154	55	36	138	42	70.7474384307861	61.1124453766306
1016	0.93	153.12733	0.7102	154.6697	Unknown	[M-H]-	similar chromatogram in higher mz_3289; similar chromatogram in higher mz_3100; similar chromatogram in higher mz_3074	0.5	False	null	null	null	null	null	null	null	999	False	False	False	False		False	False	null	null	null	null	null	null	null	null	36.41	liver_neg_5_p1-a1_1_4301	153.1273:580 154.13065:0 155.13401:0		3.62175788879395	292	74	36	65	42	84.9784800211589	104.870125041783
1017	0.93	153.12733	0.7218	157.2104	Unknown	[M-H]-	similar chromatogram in higher mz_3289; similar chromatogram in higher mz_3100; similar chromatogram in higher mz_3074	0.5	False	null	null	null	null	null	null	null	999	False	False	False	False		False	False	null	null	null	null	null	null	null	null	36.41	liver_neg_5_p1-a1_1_4301	153.12733:768 154.13068:0 155.13404:0		4	217	52	34	389	41	122.758581320445	150.547262742814
1018	1.413	153.13124	-1	-1	Unknown	[M-H]-		0.5	False	null	null	null	null	null	null	null	999	False	False	False	False		False	False	null	null	null	null	null	null	null	null	12.6	liver_neg_4_p1-a1_1_4300	153.13124:1080 154.13459:0 155.13795:0		82	7.02905654907227	2392	3283	70	1381	1201.53092193604	1397.14742203625
1019	1.413	153.13124	0.6893	150.1229	Unknown	[M-H]-		0.5	False	null	null	null	null	null	null	null	999	False	False	False	False		False	False	null	null	null	null	null	null	null	null	12.6	liver_neg_4_p1-a1_1_4300	153.13124:429 154.13459:0 155.13795:0		4.85861587524414	4.85861587524414	49	173	4.85861587524414	134	59.3596127827962	76.5174229707577
1020	0.773	153.98305	-1	-1	Unknown	[M-H]-		1	False	null	null	null	null	null	null	null	999	False	False	False	False		False	False	null	null	null	null	null	null	null	null	20.89	liver_neg_6_p1-a1_1_4302	153.98305:10232 154.9864:0 155.98976:0		34415	2070	37941	34372	32987	37171	29825.9557291667	13725.238363393
1021	0.773	153.98305	0.6587	143.4002	Unknown	[M-H]-		1	False	null	null	null	null	null	null	null	999	False	False	False	False		False	False	null	null	null	null	null	null	null	null	20.89	liver_neg_6_p1-a1_1_4302	153.98305:301 154.9864:0 155.98976:0		196	101	170	19	124	1.92851257324219	101.73616027832	79.0615830016845
1022	0.773	153.98305	0.8267	179.974	Unknown	[M-H]-		1	False	null	null	null	null	null	null	null	999	False	False	False	False		False	False	null	null	null	null	null	null	null	null	20.89	liver_neg_6_p1-a1_1_4302	153.98305:565 154.9864:0 155.98976:0		143	114	180	294	22	248	166.681034723918	97.2211007436922
1023	0.773	153.98305	0.8981	195.5109	Unknown	[M-H]-		1	False	null	null	null	null	null	null	null	999	False	False	False	False		False	False	null	null	null	null	null	null	null	null	20.89	liver_neg_6_p1-a1_1_4302	153.98305:365 154.9864:0 155.98976:0		125	213	120	288	11.9524765014648	11.9524765014648	124.261402130127	114.502059060944
1024	0.773	153.98305	0.9784	212.9923	Unknown	[M-H]-		1	False	null	null	null	null	null	null	null	999	False	False	False	False		False	False	null	null	null	null	null	null	null	null	20.89	liver_neg_6_p1-a1_1_4302	153.98302:643 154.98637:0 155.98973:0		20	64	220	45	154	163	110.903102874756	78.9427285045065
1025	0.773	153.98305	1.0937	238.111	Unknown	[M-H]-		1	False	null	null	null	null	null	null	null	999	False	False	False	False		False	False	null	null	null	null	null	null	null	null	20.89	liver_neg_6_p1-a1_1_4302	153.98305:476 154.9864:0 155.98976:0		328	19.1636016845703	203	241	192	249	202.15641784668	110.027490018347
1026	0.773	153.98305	1.1326	246.5774	Unknown	[M-H]-		1	False	null	null	null	null	null	null	null	999	False	False	False	False		False	False	null	null	null	null	null	null	null	null	20.89	liver_neg_6_p1-a1_1_4302	153.98105:561 154.9844:0 155.98776:0		200	242	203	188	127	234	199.067310333252	40.9488297349264
1027	2.87	154.00063	-1	-1	Unknown	[M-H]-		1	True	null	null	null	null	null	null	null	999	False	False	False	False		False	False	null	null	null	null	null	null	null	null	20.94	liver_neg_3_p1-a1_1_4299	154.00063:9942 155.00398:0 156.00734:0		46866	44669	51993	45069	43953	47840	46731.662109375	2955.42141203617
1028	2.87	154.00063	0.5702	124.124	Unknown	[M-H]-		1	True	null	null	null	null	null	null	null	999	False	False	False	False		False	False	null	null	null	null	null	null	null	null	20.94	liver_neg_3_p1-a1_1_4299	153.99869:3812 155.00204:0 156.0054:0	79.95739:251 81.9532:624 81.95463:744 109.47019:79	4170	3874	4447	4041	3877	4047	4075.94067382813	213.926236235149
1029	6.136	154.06128	-1	-1	Unknown	[M-H]-		1	True	null	null	null	null	null	null	null	999	False	False	False	False		False	False	null	null	null	null	null	null	null	null	41.61	liver_neg_1_p1-a1_1_4297	154.06128:16085 155.06463:0 156.06799:0		117616	118386	117565	122661	127830	116482	120090.149739583	4357.21211832772
1030	6.136	154.06128	0.5891	128.2488	Unknown	[M-H]-		1	True	null	null	null	null	null	null	null	999	False	False	False	False		False	False	null	null	null	null	null	null	null	null	41.61	liver_neg_1_p1-a1_1_4297	154.06128:7201 155.06463:0 156.06799:0	66.03346:99 67.03006:165 67.03135:375 67.03265:116 72.00863:142 72.00997:186 72.0113:136 73.82333:36 80.03776:121 80.03917:157 81.04515:316 93.04497:226 93.04649:1901 93.04801:339 93.04953:287 93.3052:48 108.05782:150	6606	6851	6265	6462	6321	6589	6515.4169921875	214.36533678302
1031	6.136	154.06128	0.7185	156.4045	Unknown	[M-H]-		1	True	null	null	null	null	null	null	null	999	False	False	False	False		False	False	null	null	null	null	null	null	null	null	41.61	liver_neg_1_p1-a1_1_4297	154.06128:770 155.06463:0 156.06799:0		606	344	709	665	622	554	583.176401774089	128.646157993064
1032	6.136	154.06128	1.0067	219.1444	Unknown	[M-H]-		1	True	null	null	null	null	null	null	null	999	False	False	False	False		False	False	null	null	null	null	null	null	null	null	41.61	liver_neg_1_p1-a1_1_4297	154.06128:2318 155.06463:0 156.06799:0		2485	2427	2026	1992	2262	2505	2282.59997558594	229.081377310771
1033	8.886	154.06323	-1	-1	Unknown	[M-H]-		1	True	null	null	null	null	null	null	null	999	False	False	False	False		False	False	null	null	null	null	null	null	null	null	4.87	liver_neg_1_p1-a1_1_4297	154.06323:3780 155.06658:0 156.06994:0		24456	34995	36849	31183	22137	23474	28848.8203125	6331.88664161065
1034	8.886	154.06323	0.5886	128.132	Unknown	[M-H]-		1	True	null	null	null	null	null	null	null	999	False	False	False	False		False	False	null	null	null	null	null	null	null	null	4.87	liver_neg_1_p1-a1_1_4297	154.06323:1217 155.06658:0 156.06994:0	44.99912:82 93.04649:530 93.04953:96	1142	1176	1231	1265	1141	1082	1172.96533203125	66.1999293495324
1035	8.886	154.06323	0.7848	170.8496	Unknown	[M-H]-		1	True	null	null	null	null	null	null	null	999	False	False	False	False		False	False	null	null	null	null	null	null	null	null	4.87	liver_neg_1_p1-a1_1_4297	154.06323:1430 155.06658:0 156.06994:0		1343	1061	1372	1027	874	1178	1142.47918701172	193.040339790575
1036	8.886	154.06323	0.8558	186.3039	Unknown	[M-H]-		1	True	null	null	null	null	null	null	null	999	False	False	False	False		False	False	null	null	null	null	null	null	null	null	4.87	liver_neg_1_p1-a1_1_4297	154.06323:457 155.06658:0 156.06994:0		477	259	137	330	72	326	266.762978871663	145.988221330453
1037	5.064	154.06326	-1	-1	Unknown	[M-H]-	similar chromatogram in higher mz_3550; similar chromatogram in higher mz_3553	1	True	null	null	null	null	null	null	null	999	False	False	False	False		False	False	null	null	null	null	null	null	null	null	13.48	liver_neg_5_p1-a1_1_4301	154.06326:5587 155.06661:0 156.06997:0		27303	26756	28799	26838	27068	24793	26926.1715494792	1284.93575164687
1038	5.064	154.06326	0.5884	128.093	Unknown	[M-H]-	similar chromatogram in higher mz_3550; similar chromatogram in higher mz_3553	1	True	null	null	null	null	null	null	null	999	False	False	False	False		False	False	null	null	null	null	null	null	null	null	13.48	liver_neg_5_p1-a1_1_4301	154.06323:612 155.06658:0 156.06994:0	67.02877:115 67.03007:58 93.04649:214 110.06977:76	503	453	484	693	651	239	504.045837402344	161.758147757555
1039	5.064	154.06326	0.6245	135.9408	Unknown	[M-H]-	similar chromatogram in higher mz_3550; similar chromatogram in higher mz_3553	1	True	null	null	null	null	null	null	null	999	False	False	False	False		False	False	null	null	null	null	null	null	null	null	13.48	liver_neg_5_p1-a1_1_4301	154.06323:1240 155.06658:0 156.06994:0		1112	1295	1395	1072	1240	1239	1225.4341023763	118.901864541333
1040	5.064	154.06326	0.6581	143.2592	Unknown	[M-H]-	similar chromatogram in higher mz_3550; similar chromatogram in higher mz_3553	1	True	null	null	null	null	null	null	null	999	False	False	False	False		False	False	null	null	null	null	null	null	null	null	13.48	liver_neg_5_p1-a1_1_4301	154.06323:1382 155.06658:0 156.06994:0		1201	1032	1033	1030	968	916	1030.07221476237	96.0088508003513
1041	6.75	154.06326	-1	-1	Unknown	[M-H]-		1	True	null	null	null	null	null	null	null	999	False	False	False	False		False	False	null	null	null	null	null	null	null	null	8.48	liver_neg_5_p1-a1_1_4301	154.06326:3933 155.06661:0 156.06997:0		14646	23485	26018	23496	23869	25122	22772.7685546875	4106.89343377362
1042	6.75	154.06326	0.5893	128.2876	Unknown	[M-H]-		1	True	null	null	null	null	null	null	null	999	False	False	False	False		False	False	null	null	null	null	null	null	null	null	8.48	liver_neg_5_p1-a1_1_4301	154.06128:1304 155.06463:0 156.06799:0	67.03006:101 74.02665:98 80.03917:115 81.04515:73 93.04497:167 93.04649:341	1076	1087	1076	1128	1152	1175	1115.56736246745	42.3281528792049
1043	6.75	154.06326	0.9934	216.2634	Unknown	[M-H]-		1	True	null	null	null	null	null	null	null	999	False	False	False	False		False	False	null	null	null	null	null	null	null	null	8.48	liver_neg_5_p1-a1_1_4301	154.06128:403 155.06463:0 156.06799:0		412	312	364	252	169	507	336.13424428304	119.519929356536
1044	6.75	154.06326	1.02	222.0586	Unknown	[M-H]-		1	True	null	null	null	null	null	null	null	999	False	False	False	False		False	False	null	null	null	null	null	null	null	null	8.48	liver_neg_5_p1-a1_1_4301	154.06322:594 155.06657:0 156.06993:0		959	312	1065	792	650	572	725.040669759115	273.304509713679
1045	6.75	154.06326	1.0248	223.1039	Unknown	[M-H]-		1	True	null	null	null	null	null	null	null	999	False	False	False	False		False	False	null	null	null	null	null	null	null	null	8.48	liver_neg_5_p1-a1_1_4301	154.06322:609 155.06657:0 156.06993:0		605	303	618	499	373	387	464.238240559896	130.557365868969
1046	9.733	154.94707	-1	-1	Unknown	[M-H]-		1	True	null	null	null	null	null	null	null	999	False	False	False	False		False	False	null	null	null	null	null	null	null	null	4.67	liver_neg_4_p1-a1_1_4300	154.94707:6830 155.95042:0 156.95378:0		85244	24310	54555	28569	70048	81201	57321.2294921875	26214.5064028757
1047	9.733	154.94707	0.5535	120.4388	Unknown	[M-H]-		1	True	null	null	null	null	null	null	null	999	False	False	False	False		False	False	null	null	null	null	null	null	null	null	4.67	liver_neg_4_p1-a1_1_4300	154.94704:1290 155.95039:0 156.95375:0	76.96898:224 76.97037:225 136.93262:136 136.93629:151 136.93816:1415 136.93999:241 136.94183:127 136.94368:92	1092	983	1030	1246	966	1067	1063.9389851888	101.15113692389
1048	9.733	154.94707	0.5764	125.4291	Unknown	[M-H]-		1	True	null	null	null	null	null	null	null	999	False	False	False	False		False	False	null	null	null	null	null	null	null	null	4.67	liver_neg_4_p1-a1_1_4300	154.94704:3096 155.95039:0 156.95375:0	76.97037:132 76.97452:121 136.93629:526 136.93999:127 137.77145:48	2691	2826	2477	3078	2685	2762	2753.0742594401	197.725261091053
1049	9.733	154.94707	0.6563	142.8098	Unknown	[M-H]-		1	True	null	null	null	null	null	null	null	999	False	False	False	False		False	False	null	null	null	null	null	null	null	null	4.67	liver_neg_4_p1-a1_1_4300	154.94704:4232 155.95039:0 156.95375:0	76.97037:79	3635	3613	3246	3546	3454	3417	3485.06778971354	145.051675119516
1050	1.766	154.94708	-1	-1	Unknown	[M-H]-		0.667	False	null	null	null	null	null	null	null	999	False	False	False	False		False	False	null	null	null	null	null	null	null	null	10.18	liver_neg_6_p1-a1_1_4302	154.94708:3062 155.95043:0 156.95379:0		9527	12989	13636	12135	6501	14952	11623.3505859375	3094.90504254692
1051	1.766	154.94708	0.5542	120.5949	Unknown	[M-H]-		0.667	False	null	null	null	null	null	null	null	999	False	False	False	False		False	False	null	null	null	null	null	null	null	null	10.18	liver_neg_6_p1-a1_1_4302	154.94704:501 155.95039:0 156.95375:0		106	54	182	161	84	121	118.028032302856	47.7493171445208
1052	1.766	154.94708	0.5782	125.8185	Unknown	[M-H]-		0.667	False	null	null	null	null	null	null	null	999	False	False	False	False		False	False	null	null	null	null	null	null	null	null	10.18	liver_neg_6_p1-a1_1_4302	154.94704:1397 155.95039:0 156.95375:0		629	959	243	427	375	716	558.224858601888	261.037802953742
1053	1.766	154.94708	0.6366	138.5157	Unknown	[M-H]-		0.667	False	null	null	null	null	null	null	null	999	False	False	False	False		False	False	null	null	null	null	null	null	null	null	10.18	liver_neg_6_p1-a1_1_4302	154.94704:475 155.95039:0 156.95375:0		67	143	133	150	31	53	95.9904699325562	51.8373922783173
1054	1.766	154.94708	0.6592	143.4474	Unknown	[M-H]-		0.667	False	null	null	null	null	null	null	null	999	False	False	False	False		False	False	null	null	null	null	null	null	null	null	10.18	liver_neg_6_p1-a1_1_4302	154.94704:666 155.95039:0 156.95375:0		79	232	427	170	43	49	166.521068572998	147.860674252514
1055	1.766	154.94708	0.6941	151.0271	Unknown	[M-H]-		0.667	False	null	null	null	null	null	null	null	999	False	False	False	False		False	False	null	null	null	null	null	null	null	null	10.18	liver_neg_6_p1-a1_1_4302	154.94708:347 155.95043:0 156.95379:0		49	40	60	58	40	177	70.6980463663737	52.76891381465
1056	1.766	154.94708	0.7118	154.8944	Unknown	[M-H]-		0.667	False	null	null	null	null	null	null	null	999	False	False	False	False		False	False	null	null	null	null	null	null	null	null	10.18	liver_neg_6_p1-a1_1_4302	154.94704:451 155.95039:0 156.95375:0		63	151	10	44	126	213	101.188367684682	75.6122495165844
1057	5.973	154.94901	-1	-1	Unknown	[M-H]-	similar chromatogram in higher mz_1208; similar chromatogram in higher mz_1821; similar chromatogram in higher mz_1949	0.5	False	null	null	null	null	null	null	null	999	False	False	False	False		False	False	null	null	null	null	null	null	null	null	3.87	liver_neg_1_p1-a1_1_4297	154.94901:1101 155.95236:0 156.95572:0		3784	2654	2488	2740	3273	2223	2860.49922688802	570.161866883929
1058	5.973	154.94901	0.6558	142.6938	Unknown	[M-H]-	similar chromatogram in higher mz_1208; similar chromatogram in higher mz_1821; similar chromatogram in higher mz_1949	0.5	False	null	null	null	null	null	null	null	999	False	False	False	False		False	False	null	null	null	null	null	null	null	null	3.87	liver_neg_1_p1-a1_1_4297	154.94904:326 155.95239:0 156.95575:0		199	85	131	73	159	52	116.504400889079	56.2360686955929
1059	0.468	154.97453	-1	-1	Unknown	[M-H]-	similar chromatogram in higher mz_414; similar chromatogram in higher mz_740	1	False	null	null	null	null	null	null	null	999	False	False	False	False		False	False	null	null	null	null	null	null	null	null	10.72	liver_neg_4_p1-a1_1_4300	154.97453:3229 155.97788:0 156.98124:0		8497	4993	7851	9398	7235	6678	7441.93481445313	1531.85896554642
1060	0.468	154.97453	0.6236	135.6854	Unknown	[M-H]-	similar chromatogram in higher mz_414; similar chromatogram in higher mz_740	1	False	null	null	null	null	null	null	null	999	False	False	False	False		False	False	null	null	null	null	null	null	null	null	10.72	liver_neg_4_p1-a1_1_4300	154.97455:1044 155.9779:0 156.98126:0		798	559	863	584	811	739	725.789143880208	125.951379016326
1061	3.662	155.00986	-1	-1	Unknown	[M-H]-		1	False	null	null	null	null	null	null	null	999	False	False	False	False		False	False	null	null	null	null	null	null	null	null	12.94	liver_neg_3_p1-a1_1_4299	155.00986:4815 156.01321:0 157.01657:0		15937	15402	18037	16814	15481	16157	16304.6007486979	991.21192359815
1062	3.662	155.00986	0.785	170.8075	Unknown	[M-H]-		1	False	null	null	null	null	null	null	null	999	False	False	False	False		False	False	null	null	null	null	null	null	null	null	12.94	liver_neg_3_p1-a1_1_4299	155.00987:1047 156.01322:0 157.01658:0		892	872	981	865	858	892	893.458862304688	45.1970387445648
1063	3.662	155.00986	0.8603	187.202	Unknown	[M-H]-		1	False	null	null	null	null	null	null	null	999	False	False	False	False		False	False	null	null	null	null	null	null	null	null	12.94	liver_neg_3_p1-a1_1_4299	155.00986:198 156.01321:0 157.01657:0		63	40	144	34	15	88	63.8736955324809	46.3385013772084
1064	3.662	155.00986	0.9453	205.698	Unknown	[M-H]-		1	False	null	null	null	null	null	null	null	999	False	False	False	False		False	False	null	null	null	null	null	null	null	null	12.94	liver_neg_3_p1-a1_1_4299	155.00987:199 156.01322:0 157.01658:0		134	146	142	108	55	166	125.173400878906	39.3774160450162
1065	7.196	155.03539	-1	-1	Unknown	[M-H]-	similar chromatogram in higher mz_1068; similar chromatogram in higher mz_412; similar chromatogram in higher mz_1421; similar chromatogram in higher mz_754; similar chromatogram in higher mz_2662	1	False	null	null	null	null	null	null	null	999	False	False	False	False		False	False	null	null	null	null	null	null	null	null	6.35	liver_neg_5_p1-a1_1_4301	155.03539:2524 156.03874:0 157.0421:0		7928	8781	8012	6985	8269	6783	7792.88720703125	766.922680228536
1066	7.196	155.03539	0.7335	159.5921	Unknown	[M-H]-	similar chromatogram in higher mz_1068; similar chromatogram in higher mz_412; similar chromatogram in higher mz_1421; similar chromatogram in higher mz_754; similar chromatogram in higher mz_2662	1	False	null	null	null	null	null	null	null	999	False	False	False	False		False	False	null	null	null	null	null	null	null	null	6.35	liver_neg_5_p1-a1_1_4301	155.03732:758 156.04067:0 157.04403:0		628	700	588	568	644	556	613.900939941406	54.1781367961089
1067	7.196	155.03539	0.7843	170.6526	Unknown	[M-H]-	similar chromatogram in higher mz_1068; similar chromatogram in higher mz_412; similar chromatogram in higher mz_1421; similar chromatogram in higher mz_754; similar chromatogram in higher mz_2662	1	False	null	null	null	null	null	null	null	999	False	False	False	False		False	False	null	null	null	null	null	null	null	null	6.35	liver_neg_5_p1-a1_1_4301	155.03732:302 156.04067:0 157.04403:0		149	108	609	278	740	196	346.870632171631	263.628040460044
1068	7.196	155.03539	0.7889	171.6641	Unknown	[M-H]-	similar chromatogram in higher mz_1068; similar chromatogram in higher mz_412; similar chromatogram in higher mz_1421; similar chromatogram in higher mz_754; similar chromatogram in higher mz_2662	1	False	null	null	null	null	null	null	null	999	False	False	False	False		False	False	null	null	null	null	null	null	null	null	6.35	liver_neg_5_p1-a1_1_4301	155.03539:314 156.03874:0 157.0421:0		98	556	226	54	276	63	212.226808547974	191.067819014966
1069	5.125	155.0452	-1	-1	Unknown	[M-H]-		0.833	True	null	null	null	null	null	null	null	999	False	False	False	False		False	False	null	null	null	null	null	null	null	null	5.39	liver_neg_4_p1-a1_1_4300	155.0452:2039 156.04855:0 157.05191:0		5974	4385	5722	7195	5705	6197	5862.96337890625	908.588244580686
1070	5.125	155.0452	0.6002	130.5964	Unknown	[M-H]-		0.833	True	null	null	null	null	null	null	null	999	False	False	False	False		False	False	null	null	null	null	null	null	null	null	5.39	liver_neg_4_p1-a1_1_4300	155.04715:247 156.0505:0 157.05386:0	41.99972:135 57.23756:36 58.02989:103 58.03109:230 96.0078:31 96.00934:104	146	77	154	202	149	133	143.55571492513	40.3937748125424
1071	5.125	155.0452	0.6211	135.1378	Unknown	[M-H]-		0.833	True	null	null	null	null	null	null	null	999	False	False	False	False		False	False	null	null	null	null	null	null	null	null	5.39	liver_neg_4_p1-a1_1_4300	155.04715:524 156.0505:0 157.05386:0	41.9987:145	510	112	254	280	441	483	346.674102783203	156.287226085002
1072	2.121	155.08447	-1	-1	Unknown	[M-H]-		1	True	null	null	null	null	null	null	null	999	False	False	False	False		False	False	null	null	null	null	null	null	null	null	11.84	liver_neg_6_p1-a1_1_4302	155.08447:9051 156.08782:0 157.09118:0		38911	55613	24816	87049	48721	60905	52669.2711588542	21162.1515745662
1073	2.121	155.08447	0.8228	179.0319	Unknown	[M-H]-		1	True	null	null	null	null	null	null	null	999	False	False	False	False		False	False	null	null	null	null	null	null	null	null	11.84	liver_neg_6_p1-a1_1_4302	155.08247:1049 156.08582:0 157.08918:0	33.61486:34 55.46358:34 58.86515:34 66.41835:34 68.47437:34 118.78036:34 127.20664:34 131.72702:34 138.98993:34	350	424	586	588	182	465	432.500109354655	154.066305593873
1074	2.121	155.08447	0.8593	186.9677	Unknown	[M-H]-		1	True	null	null	null	null	null	null	null	999	False	False	False	False		False	False	null	null	null	null	null	null	null	null	11.84	liver_neg_6_p1-a1_1_4302	155.0825:4191 156.08585:0 157.08921:0	16.6671:37 17.61476:37 24.84274:37 34.19596:37 37.67184:41 52.40949:37 76.98975:37 79.44226:37 110.8552:37 134.8101:37	5095	2170	1408	2769	604	917	2160.45202636719	1644.21198086882
1075	2.121	155.08447	0.8746	190.3009	Unknown	[M-H]-		1	True	null	null	null	null	null	null	null	999	False	False	False	False		False	False	null	null	null	null	null	null	null	null	11.84	liver_neg_6_p1-a1_1_4302	155.08447:1683 156.08782:0 157.09118:0		409	677	911	594	831	870	715.097880045573	192.613884518048
1076	2.121	155.08447	0.9231	200.8585	Unknown	[M-H]-		1	True	null	null	null	null	null	null	null	999	False	False	False	False		False	False	null	null	null	null	null	null	null	null	11.84	liver_neg_6_p1-a1_1_4302	155.08447:499 156.08782:0 157.09118:0		199	116	80	111	249	178	155.510567982992	63.8609442291988
1077	2.121	155.08447	1.098	238.8995	Unknown	[M-H]-		1	True	null	null	null	null	null	null	null	999	False	False	False	False		False	False	null	null	null	null	null	null	null	null	11.84	liver_neg_6_p1-a1_1_4302	155.0825:1495 156.08585:0 157.08921:0		738	309	386	303	451	102	381.489743550618	210.586198758673
1078	2.121	155.08447	1.1129	242.157	Unknown	[M-H]-		1	True	null	null	null	null	null	null	null	999	False	False	False	False		False	False	null	null	null	null	null	null	null	null	11.84	liver_neg_6_p1-a1_1_4302	155.08247:1080 156.08582:0 157.08918:0		386	528	630	161	654	1204	593.958147684733	349.839679696132
1079	0.727	155.11195	-1	-1	Unknown	[M-H]-		0.667	False	null	null	null	null	null	null	null	999	False	False	False	False		False	False	null	null	null	null	null	null	null	null	28.34	liver_neg_4_p1-a1_1_4300	155.11195:6973 156.1153:0 157.11866:0		18139	15588	19121	22308	15305	16147	17768.0919596354	2684.00724035361
1080	0.727	155.11195	0.69	150.1289	Unknown	[M-H]-		0.667	False	null	null	null	null	null	null	null	999	False	False	False	False		False	False	null	null	null	null	null	null	null	null	28.34	liver_neg_4_p1-a1_1_4300	155.10803:2000 156.11138:0 157.11474:0		971	423	371	95	510	371	456.912982940674	287.929784582079
1081	5.973	156.02829	-1	-1	Unknown	[M-H]-	similar chromatogram in higher mz_625; similar chromatogram in higher mz_916; similar chromatogram in higher mz_2251; similar chromatogram in higher mz_2757; similar chromatogram in higher mz_2711	1	False	null	null	null	null	null	null	null	999	False	False	False	False		False	False	null	null	null	null	null	null	null	null	23.15	liver_neg_3_p1-a1_1_4299	156.02829:5044 157.03164:0 158.035:0		19401	17644	20321	18728	17638	18693	18737.3714192708	1035.03779009944
1082	5.973	156.02829	0.6861	149.2142	Unknown	[M-H]-	similar chromatogram in higher mz_625; similar chromatogram in higher mz_916; similar chromatogram in higher mz_2251; similar chromatogram in higher mz_2757; similar chromatogram in higher mz_2711	1	False	null	null	null	null	null	null	null	999	False	False	False	False		False	False	null	null	null	null	null	null	null	null	23.15	liver_neg_3_p1-a1_1_4299	156.02827:182 157.03162:0 158.03498:0		15	90	95	35	62	10	51.2326833407084	37.1885079915468
1083	5.973	156.02829	0.725	157.673	Unknown	[M-H]-	similar chromatogram in higher mz_625; similar chromatogram in higher mz_916; similar chromatogram in higher mz_2251; similar chromatogram in higher mz_2757; similar chromatogram in higher mz_2711	1	False	null	null	null	null	null	null	null	999	False	False	False	False		False	False	null	null	null	null	null	null	null	null	23.15	liver_neg_3_p1-a1_1_4299	156.02832:326 157.03167:0 158.03503:0		207	219	202	122	148	273	195.114095052083	53.6422997578985
1084	5.973	156.02829	0.7473	162.5339	Unknown	[M-H]-	similar chromatogram in higher mz_625; similar chromatogram in higher mz_916; similar chromatogram in higher mz_2251; similar chromatogram in higher mz_2757; similar chromatogram in higher mz_2711	1	False	null	null	null	null	null	null	null	999	False	False	False	False		False	False	null	null	null	null	null	null	null	null	23.15	liver_neg_3_p1-a1_1_4299	156.02831:355 157.03166:0 158.03502:0		243	143	138	149	105	236	169.025343577067	56.8274014255528
1085	5.973	156.02829	0.7957	173.0485	Unknown	[M-H]-	similar chromatogram in higher mz_625; similar chromatogram in higher mz_916; similar chromatogram in higher mz_2251; similar chromatogram in higher mz_2757; similar chromatogram in higher mz_2711	1	False	null	null	null	null	null	null	null	999	False	False	False	False		False	False	null	null	null	null	null	null	null	null	23.15	liver_neg_3_p1-a1_1_4299	156.02829:669 157.03164:0 158.035:0		418	260	355	702	188	519	406.886042277018	185.447236871447
1086	5.973	156.02829	0.8367	181.9696	Unknown	[M-H]-	similar chromatogram in higher mz_625; similar chromatogram in higher mz_916; similar chromatogram in higher mz_2251; similar chromatogram in higher mz_2757; similar chromatogram in higher mz_2711	1	False	null	null	null	null	null	null	null	999	False	False	False	False		False	False	null	null	null	null	null	null	null	null	23.15	liver_neg_3_p1-a1_1_4299	156.02831:280 157.03166:0 158.03502:0		125	124	126	194	176	114	143.178487141927	33.132367150747
1087	5.973	156.02829	0.8718	189.607	Unknown	[M-H]-	similar chromatogram in higher mz_625; similar chromatogram in higher mz_916; similar chromatogram in higher mz_2251; similar chromatogram in higher mz_2757; similar chromatogram in higher mz_2711	1	False	null	null	null	null	null	null	null	999	False	False	False	False		False	False	null	null	null	null	null	null	null	null	23.15	liver_neg_3_p1-a1_1_4299	156.02831:199 157.03166:0 158.03502:0		61	39	124	118	79	67	81.3599580128988	33.3237144762278
1088	5.522	156.99078	-1	-1	Unknown	[M-H]-		1	True	null	null	null	null	null	null	null	999	False	False	False	False		False	False	null	null	null	null	null	null	null	null	365.49	liver_neg_1_p1-a1_1_4297	156.99078:105944 157.99413:0 158.99749:0		632432	621795	617884	628119	614260	613181	621278.572916667	7717.83172588575
1089	5.522	156.99078	0.7593	165.0672	Unknown	[M-H]-		1	True	null	null	null	null	null	null	null	999	False	False	False	False		False	False	null	null	null	null	null	null	null	null	365.49	liver_neg_1_p1-a1_1_4297	156.99078:3861 157.99413:0 158.99749:0	59.77584:41	4442	4469	4596	4848	4842	4763	4659.95532226563	182.737903659799
1090	5.522	156.99078	0.8163	177.4592	Unknown	[M-H]-		1	True	null	null	null	null	null	null	null	999	False	False	False	False		False	False	null	null	null	null	null	null	null	null	365.49	liver_neg_1_p1-a1_1_4297	156.99078:23658 157.99413:0 158.99749:0		34316	32617	33754	33106	32048	31484	32887.6510416667	1057.28841485735
1091	5.522	156.99078	0.8652	188.0812	Unknown	[M-H]-		1	True	null	null	null	null	null	null	null	999	False	False	False	False		False	False	null	null	null	null	null	null	null	null	365.49	liver_neg_1_p1-a1_1_4297	156.99078:5249 157.99413:0 158.99749:0		7950	5139	7796	7881	8447	8189	7567.06233723958	1212.74343236002
1092	5.522	156.99078	0.9145	198.8043	Unknown	[M-H]-		1	True	null	null	null	null	null	null	null	999	False	False	False	False		False	False	null	null	null	null	null	null	null	null	365.49	liver_neg_1_p1-a1_1_4297	156.99078:10742 157.99413:0 158.99749:0		17230	17184	16632	16986	16460	16223	16785.7716471354	410.427347889757
1093	0.645	156.99869	-1	-1	Unknown	[M-H]-		0.5	True	null	null	null	null	null	null	null	999	False	False	False	False		False	False	null	null	null	null	null	null	null	null	11.02	liver_neg_3_p1-a1_1_4299	156.99869:3146 158.00204:0 159.0054:0		6358	8125	10107	3668	9924	6741	7487.23409016927	2434.20519096353
[truncated: 9,504 more rows]
