# Supplementary material for: A mass spectrum-oriented computational method for ion mobility-resolved untargeted metabolomics
Source: Nat Commun. 2023 Mar 31;14:1813. doi: 10.1038/s41467-023-37539-0 (PMC10066191; doi:10.1038/s41467-023-37539-0)
Supplement: Supplementary file 5 — Supplementary Data 2 [file 41467_2023_37539_MOESM5_ESM.zip › 07_mouse_brain_pos.txt]

																																				Class	1	1	1	1	1	1	NA	NA
																																				File type	Sample	Sample	Sample	Sample	Sample	Sample	NA	NA
																																				Injection order	1	2	3	4	5	6	NA	NA
																																				Batch ID	1	1	1	1	1	1	Average	Stdev
Alignment ID	Average Rt(min)	Average Mz	Average mobility	Average CCS	Metabolite name	Adduct type	Post curation result	Fill %	MS/MS assigned	Reference RT	Reference CCS	Reference m/z	Formula	Ontology	INCHIKEY	SMILES	Annotation tag (VS1.0)	RT matched	CCS matched	m/z matched	MS/MS matched	Comment	Manually modified for quantification	Manually modified for annotation	Isotope tracking parent ID	Isotope tracking weight number	Total score	RT similarity	CCS similarity	Dot product	Reverse dot product	Fragment presence %	S/N average	Spectrum reference file name	MS1 isotopic spectrum	MS/MS spectrum	mouse_brain_pos_01_p1-a1_1_10139	mouse_brain_pos_02_p1-a1_1_10140	mouse_brain_pos_03_p1-a1_1_10141	mouse_brain_pos_04_p1-a1_1_10142	mouse_brain_pos_05_p1-a1_1_10143	mouse_brain_pos_06_p1-a1_1_10144	1	1
0	4.97	60.0794	-1	-1	Unknown	[M+H]+		0.833	False	null	null	null	null	null	null	null	999	False	False	False	False		False	False	null	null	null	null	null	null	null	null	12.85	mouse_brain_pos_01_p1-a1_1_10139	60.0794:1160 61.08275:0 62.08611:0		4018	909	2165	2029	2374	2496	2331.73677571615	1001.49337233818
1	4.97	60.0794	0.6672	161.7918	Unknown	[M+H]+		0.833	False	null	null	null	null	null	null	null	999	False	False	False	False		False	False	null	null	null	null	null	null	null	null	12.85	mouse_brain_pos_01_p1-a1_1_10139	60.0794:276 61.08275:0 62.08611:0		76	55	14	40	87	27	50.0321884155273	28.2610622497057
2	4.97	60.0794	0.6768	164.1189	Unknown	[M+H]+		0.833	False	null	null	null	null	null	null	null	999	False	False	False	False		False	False	null	null	null	null	null	null	null	null	12.85	mouse_brain_pos_01_p1-a1_1_10139	60.0794:594 61.08275:0 62.08611:0		219	814	195	76	801	177	380.366542816162	334.403702509042
3	2.765	65.01169	-1	-1	Unknown	[M+H]+		0.667	False	null	null	null	null	null	null	null	999	False	False	False	False		False	False	null	null	null	null	null	null	null	null	10.85	mouse_brain_pos_03_p1-a1_1_10141	65.01169:1177 66.01504:0 67.0184:0		4807	3625	5872	7013	1192	5412	4653.28127034505	2034.08302405342
4	2.765	65.01169	0.5613	134.4624	Unknown	[M+H]+		0.667	False	null	null	null	null	null	null	null	999	False	False	False	False		False	False	null	null	null	null	null	null	null	null	10.85	mouse_brain_pos_03_p1-a1_1_10141	65.01169:343 66.01504:0 67.0184:0		36	77	173	87	397	126	149.268838246663	130.076262342986
5	2.765	65.01169	0.596	142.775	Unknown	[M+H]+		0.667	False	null	null	null	null	null	null	null	999	False	False	False	False		False	False	null	null	null	null	null	null	null	null	10.85	mouse_brain_pos_03_p1-a1_1_10141	65.01169:378 66.01504:0 67.0184:0		1038	398	64	52	923	260	455.521110534668	427.876937421852
6	2.758	67.02747	-1	-1	Unknown	[M+H]+	similar chromatogram in higher mz_3088; similar chromatogram in higher mz_3105	0.5	False	null	null	null	null	null	null	null	999	False	False	False	False		False	False	null	null	null	null	null	null	null	null	12.97	mouse_brain_pos_04_p1-a1_1_10142	67.02747:1788 68.03082:0 69.03418:0		1973	5105	4984	10600	4601	3212	5079.0264078776	2961.26348183918
7	2.758	67.02747	0.5888	140.3957	Unknown	[M+H]+	similar chromatogram in higher mz_3088; similar chromatogram in higher mz_3105	0.5	False	null	null	null	null	null	null	null	999	False	False	False	False		False	False	null	null	null	null	null	null	null	null	12.97	mouse_brain_pos_04_p1-a1_1_10142	67.02747:804 68.03082:0 69.03418:0		241	630	178	136	386	715	381.185394287109	242.794340359291
8	2.628	70.02766	-1	-1	Unknown	[M+H]+	similar chromatogram in higher mz_726	0.833	False	null	null	null	null	null	null	null	999	False	False	False	False		False	False	null	null	null	null	null	null	null	null	3.77	mouse_brain_pos_01_p1-a1_1_10139	70.02766:668 71.03101:0 72.03437:0		2848	1146	2148	1634	1029	2059	1810.7206624349	683.464714662887
9	2.628	70.02766	0.5253	124.4641	Unknown	[M+H]+	similar chromatogram in higher mz_726	0.833	False	null	null	null	null	null	null	null	999	False	False	False	False		False	False	null	null	null	null	null	null	null	null	3.77	mouse_brain_pos_01_p1-a1_1_10139	70.02766:325 71.03101:0 72.03437:0		134	37	130	99	94	113	101.285036087036	35.3703276698056
10	2.628	70.02766	0.5299	125.5559	Unknown	[M+H]+	similar chromatogram in higher mz_726	0.833	False	null	null	null	null	null	null	null	999	False	False	False	False		False	False	null	null	null	null	null	null	null	null	3.77	mouse_brain_pos_01_p1-a1_1_10139	70.02764:220 71.03099:0 72.03435:0		53	76	130	17	94	72	73.6360069910685	37.9248479584558
11	0.773	72.04284	-1	-1	Unknown	[M+H]+		0.5	False	null	null	null	null	null	null	null	999	False	False	False	False		False	False	null	null	null	null	null	null	null	null	5.66	mouse_brain_pos_01_p1-a1_1_10139	72.04284:987 73.04619:0 74.04955:0		2468	2140	1647	2114	3322	1832	2253.7885538737	594.430716390452
12	0.773	72.04284	1.117	263.6122	Unknown	[M+H]+		0.5	False	null	null	null	null	null	null	null	999	False	False	False	False		False	False	null	null	null	null	null	null	null	null	5.66	mouse_brain_pos_01_p1-a1_1_10139	72.04282:267 73.04617:0 74.04953:0		86	95	38	65	23	15	53.6606423060099	33.43341173635
13	8.778	72.07764	-1	-1	Unknown	[M+H]+	similar chromatogram in higher mz_2454; similar chromatogram in higher mz_4078; similar chromatogram in higher mz_2322; similar chromatogram in higher mz_2440; similar chromatogram in higher mz_2468; similar chromatogram in higher mz_2703; similar chromatogram in higher mz_2716; similar chromatogram in higher mz_2721; similar chromatogram in higher mz_3018; similar chromatogram in higher mz_3024;…	0.667	False	null	null	null	null	null	null	null	999	False	False	False	False		False	False	null	null	null	null	null	null	null	null	12.71	mouse_brain_pos_04_p1-a1_1_10142	72.07764:2222 73.08099:0 74.08435:0		7864	7654	8539	8910	8981	7627	8262.615234375	623.806223560829
14	8.778	72.07764	0.6188	146.0167	Unknown	[M+H]+	similar chromatogram in higher mz_2454; similar chromatogram in higher mz_4078; similar chromatogram in higher mz_2322; similar chromatogram in higher mz_2440; similar chromatogram in higher mz_2468; similar chromatogram in higher mz_2703; similar chromatogram in higher mz_2716; similar chromatogram in higher mz_2721; similar chromatogram in higher mz_3018; similar chromatogram in higher mz_3024;…	0.667	False	null	null	null	null	null	null	null	999	False	False	False	False		False	False	null	null	null	null	null	null	null	null	12.71	mouse_brain_pos_04_p1-a1_1_10142	72.08031:1011 73.08366:0 74.08702:0		471	494	325	343	486	583	450.310775756836	98.2531773369294
15	0.54	75.04129	-1	-1	Unknown	[M+H]+	similar chromatogram in higher mz_1257	0.667	False	null	null	null	null	null	null	null	999	False	False	False	False		False	False	null	null	null	null	null	null	null	null	10.12	mouse_brain_pos_04_p1-a1_1_10142	75.04129:937 76.04464:0 77.048:0		1595	1739	2782	3946	2439	1241	2290.12656656901	989.353507317191
16	0.54	75.04129	0.9071	212.8599	Unknown	[M+H]+	similar chromatogram in higher mz_1257	0.667	False	null	null	null	null	null	null	null	999	False	False	False	False		False	False	null	null	null	null	null	null	null	null	10.12	mouse_brain_pos_04_p1-a1_1_10142	75.04129:458 76.04464:0 77.048:0		2.5642183303833	26	51	125	83	2.5642183303833	47.4925177892049	49.6715576202441
17	0.54	75.04129	0.9509	223.1559	Unknown	[M+H]+	similar chromatogram in higher mz_1257	0.667	False	null	null	null	null	null	null	null	999	False	False	False	False		False	False	null	null	null	null	null	null	null	null	10.12	mouse_brain_pos_04_p1-a1_1_10142	75.04266:262 76.04601:0 77.04937:0		64	77	67	54	46	28	56.1419076919556	17.3658015477144
18	4.164	77.03685	-1	-1	Unknown	[M+H]+		0.667	False	null	null	null	null	null	null	null	999	False	False	False	False		False	False	null	null	null	null	null	null	null	null	9.68	mouse_brain_pos_02_p1-a1_1_10140	77.03685:1023 78.0402:0 79.04356:0		7153	5648	5163	6727	5275	3730	5615.87145996094	1222.97708800774
19	4.164	77.03685	0.4961	116	Unknown	[M+H]+		0.667	False	null	null	null	null	null	null	null	999	False	False	False	False		False	False	null	null	null	null	null	null	null	null	9.68	mouse_brain_pos_02_p1-a1_1_10140	77.03685:379 78.0402:0 79.04356:0		104	200	385	279	296	255	253.058554331462	94.8950973120178
20	4.164	77.03685	0.5747	134.3855	Unknown	[M+H]+		0.667	False	null	null	null	null	null	null	null	999	False	False	False	False		False	False	null	null	null	null	null	null	null	null	9.68	mouse_brain_pos_02_p1-a1_1_10140	77.03685:545 78.0402:0 79.04356:0		411	356	769	272	881	269	493.225133260091	265.106919189635
21	0.86	78.03262	-1	-1	Unknown	[M+H]+		1	True	null	null	null	null	null	null	null	999	False	False	False	False		False	False	null	null	null	null	null	null	null	null	65.74	mouse_brain_pos_06_p1-a1_1_10144	78.03262:7992 79.03597:0 80.03933:0		43469	36135	32687	27551	25214	31266	32720.2763671875	6517.33445717774
22	0.86	78.03262	0.4666	108.9357	Unknown	[M+H]+		1	True	null	null	null	null	null	null	null	999	False	False	False	False		False	False	null	null	null	null	null	null	null	null	65.74	mouse_brain_pos_06_p1-a1_1_10144	78.03263:600 79.03598:0 80.03934:0		227	112	105	109	52	98	117.255004882813	58.2499270496523
23	0.86	78.03262	0.5044	117.7596	Unknown	[M+H]+		1	True	null	null	null	null	null	null	null	999	False	False	False	False		False	False	null	null	null	null	null	null	null	null	65.74	mouse_brain_pos_06_p1-a1_1_10144	78.03261:503 79.03596:0 80.03932:0		158	237	532	397	229	269	303.743403116862	136.452821716963
24	0.86	78.03262	0.5224	121.9485	Unknown	[M+H]+		1	True	null	null	null	null	null	null	null	999	False	False	False	False		False	False	null	null	null	null	null	null	null	null	65.74	mouse_brain_pos_06_p1-a1_1_10144	78.03263:655 79.03598:0 80.03934:0	26.18159:47 27.1056:47 28.51872:47 30.17706:47 37.51431:47 40.39219:47 50.89851:47 70.52612:47	419	257	371	422	219	291	329.989298502604	86.2613876407172
25	0.86	78.03262	0.5406	126.2105	Unknown	[M+H]+		1	True	null	null	null	null	null	null	null	999	False	False	False	False		False	False	null	null	null	null	null	null	null	null	65.74	mouse_brain_pos_06_p1-a1_1_10144	78.03261:888 79.03596:0 80.03932:0		263	375	487	540	165	370	366.422653198242	138.68891158696
26	0.86	78.03262	0.5601	130.7429	Unknown	[M+H]+		1	True	null	null	null	null	null	null	null	999	False	False	False	False		False	False	null	null	null	null	null	null	null	null	65.74	mouse_brain_pos_06_p1-a1_1_10144	78.03263:2475 79.03598:0 80.03934:0	26.25831:32 38.3927:32 50.01234:503 51.48984:32 51.74821:32 52.01632:340 73.65553:32	1370	3207	1221	6053	7110	2401	3560.24377441406	2472.03118742177
27	0.86	78.03262	0.564	131.6564	Unknown	[M+H]+		1	True	null	null	null	null	null	null	null	999	False	False	False	False		False	False	null	null	null	null	null	null	null	null	65.74	mouse_brain_pos_06_p1-a1_1_10144	78.03263:3211 79.03598:0 80.03934:0	35.51587:41 50.01457:515 50.89176:41 51.02123:565 51.39595:41 52.01632:1518 52.01859:520	1762	6932	1899	3199	2980	7152	3987.43341064453	2434.53131210694
28	0.863	80.04754	-1	-1	Unknown	[M+H]+		1	True	null	null	null	null	null	null	null	999	False	False	False	False		False	False	null	null	null	null	null	null	null	null	142.49	mouse_brain_pos_04_p1-a1_1_10142	80.04754:24446 81.05089:0 82.05425:0		130306	128594	130856	115000	121454	134082	126715.346354167	7110.04170252964
29	0.863	80.04754	0.4722	109.8746	Unknown	[M+H]+		1	True	null	null	null	null	null	null	null	999	False	False	False	False		False	False	null	null	null	null	null	null	null	null	142.49	mouse_brain_pos_04_p1-a1_1_10142	80.04756:2387 81.05091:0 82.05427:0	53.03479:405 80.04897:1123	1297	2398	2115	1079	1609	2074	1761.97265625	516.191996045878
30	0.863	80.04754	0.5628	130.9409	Unknown	[M+H]+		1	True	null	null	null	null	null	null	null	999	False	False	False	False		False	False	null	null	null	null	null	null	null	null	142.49	mouse_brain_pos_04_p1-a1_1_10142	80.04756:8955 81.05091:0 82.05427:0	53.03594:615 53.03709:1697 55.69183:53 62.37354:53 80.04474:597 80.04615:857 80.04756:509 80.04897:627 80.05038:503	10403	11444	11838	11348	9711	11106	10975.1528320313	780.440310547003
31	1.007	80.04754	-1	-1	Unknown	[M+H]+		1	True	null	null	null	null	null	null	null	999	False	False	False	False		False	False	null	null	null	null	null	null	null	null	86.26	mouse_brain_pos_04_p1-a1_1_10142	80.04754:17517 81.05089:0 82.05425:0		180192	161573	143187	207623	92297	141999	154478.48046875	39206.1310333249
32	1.007	80.04754	0.4707	109.5153	Unknown	[M+H]+		1	True	null	null	null	null	null	null	null	999	False	False	False	False		False	False	null	null	null	null	null	null	null	null	86.26	mouse_brain_pos_04_p1-a1_1_10142	80.04756:2147 81.05091:0 82.05427:0	53.03709:840 80.04474:200 80.04615:399 80.04756:1785	2331	2782	2824	2963	2569	3193	2777.06205240885	300.768963258363
33	1.007	80.04754	0.5633	131.0596	Unknown	[M+H]+		1	True	null	null	null	null	null	null	null	999	False	False	False	False		False	False	null	null	null	null	null	null	null	null	86.26	mouse_brain_pos_04_p1-a1_1_10142	80.04756:11028 81.05091:0 82.05427:0	53.03594:301 53.03709:1272 53.03824:269 80.04615:298 80.04756:439	12352	12258	12726	13264	12424	12002	12504.2548828125	440.383961814021
34	0.529	81.06819	-1	-1	Unknown	[M+H]+		0.667	False	null	null	null	null	null	null	null	999	False	False	False	False		False	False	null	null	null	null	null	null	null	null	19.3	mouse_brain_pos_05_p1-a1_1_10143	81.06819:3282 82.07154:0 83.0749:0		10247	7079	11883	10921	14530	10170	10805.0284016927	2435.16986898502
35	0.529	81.06819	0.7406	172.021	Unknown	[M+H]+		0.667	False	null	null	null	null	null	null	null	999	False	False	False	False		False	False	null	null	null	null	null	null	null	null	19.3	mouse_brain_pos_05_p1-a1_1_10143	81.06819:499 82.07154:0 83.0749:0		274	148	311	65	359	167	220.76193745931	111.634722274512
36	2.716	82.03672	-1	-1	Unknown	[M+H]+		0.5	False	null	null	null	null	null	null	null	999	False	False	False	False		False	False	null	null	null	null	null	null	null	null	14.98	mouse_brain_pos_03_p1-a1_1_10141	82.03672:2893 83.04007:0 84.04343:0		4694	5232	23888	7109	11398	9217	10256.3015950521	7131.54622179219
37	2.716	82.03672	0.5803	134.5891	Unknown	[M+H]+		0.5	False	null	null	null	null	null	null	null	999	False	False	False	False		False	False	null	null	null	null	null	null	null	null	14.98	mouse_brain_pos_03_p1-a1_1_10141	82.03672:1436 83.04007:0 84.04343:0		6433	7425	666	569	8397	879	4061.24354044596	3730.56388467457
38	2.784	82.03958	-1	-1	Unknown	[M+H]+		0.833	True	null	null	null	null	null	null	null	999	False	False	False	False		False	False	null	null	null	null	null	null	null	null	11.95	mouse_brain_pos_04_p1-a1_1_10142	82.03958:3162 83.04293:0 84.04629:0		16355	11719	23888	20396	12450	7321	15354.9810384115	6089.68361735652
39	2.784	82.03958	0.526	121.991	Unknown	[M+H]+		0.833	True	null	null	null	null	null	null	null	999	False	False	False	False		False	False	null	null	null	null	null	null	null	null	11.95	mouse_brain_pos_04_p1-a1_1_10142	82.03958:417 83.04293:0 84.04629:0		158	122	608	247	350	355	306.778462727865	175.76610369966
40	2.784	82.03958	0.5439	126.1447	Unknown	[M+H]+		0.833	True	null	null	null	null	null	null	null	999	False	False	False	False		False	False	null	null	null	null	null	null	null	null	11.95	mouse_brain_pos_04_p1-a1_1_10142	82.03958:341 83.04293:0 84.04629:0		96	983	140	145	1123	389	479.372927347819	458.539198269955
41	2.784	82.03958	0.5844	135.5338	Unknown	[M+H]+		0.833	True	null	null	null	null	null	null	null	999	False	False	False	False		False	False	null	null	null	null	null	null	null	null	11.95	mouse_brain_pos_04_p1-a1_1_10142	82.03672:1662 83.04007:0 84.04343:0	40.83545:39 72.43022:39 82.25686:39	1453	955	1250	888	960	5708	1869.05927530924	1893.19022914873
42	3.553	82.03959	-1	-1	Unknown	[M+H]+		0.667	False	null	null	null	null	null	null	null	999	False	False	False	False		False	False	null	null	null	null	null	null	null	null	5.18	mouse_brain_pos_01_p1-a1_1_10139	82.03959:1113 83.04294:0 84.0463:0		5695	4065	6881	5567	5459	4797	5410.64729817708	943.907042831629
43	3.553	82.03959	0.5828	135.1794	Unknown	[M+H]+		0.667	False	null	null	null	null	null	null	null	999	False	False	False	False		False	False	null	null	null	null	null	null	null	null	5.18	mouse_brain_pos_01_p1-a1_1_10139	82.03959:461 83.04294:0 84.0463:0		325	2030	300	368	2019	333	895.936808268229	874.540973712668
44	6.269	83.04693	-1	-1	Unknown	[M+H]+		0.667	False	null	null	null	null	null	null	null	999	False	False	False	False		False	False	null	null	null	null	null	null	null	null	7.72	mouse_brain_pos_04_p1-a1_1_10142	83.04693:2126 84.05028:0 85.05364:0		1485	7861	5736	10086	6699	7654	6587.06162516276	2890.48186358956
45	6.269	83.04693	0.6233	144.35	Unknown	[M+H]+		0.667	False	null	null	null	null	null	null	null	999	False	False	False	False		False	False	null	null	null	null	null	null	null	null	7.72	mouse_brain_pos_04_p1-a1_1_10142	83.04693:1252 84.05028:0 85.05364:0		109	980	552	550	132	748	511.710240681966	341.844841446348
46	7.004	83.05987	-1	-1	Unknown	[M+H]+		1	True	null	null	null	null	null	null	null	999	False	False	False	False		False	False	null	null	null	null	null	null	null	null	18.98	mouse_brain_pos_05_p1-a1_1_10143	83.05987:4202 84.06322:0 85.06658:0		22541	24698	22443	31393	34615	24872	26760.2395833333	5048.24677593278
47	7.004	83.05987	0.4717	109.2377	Unknown	[M+H]+		1	True	null	null	null	null	null	null	null	999	False	False	False	False		False	False	null	null	null	null	null	null	null	null	18.98	mouse_brain_pos_05_p1-a1_1_10143	83.05845:253 84.0618:0 85.06516:0	54.03415:129	87	109	78	128	43	42	81.1858444213867	34.766888983453
48	7.004	83.05987	0.4836	111.9775	Unknown	[M+H]+		1	True	null	null	null	null	null	null	null	999	False	False	False	False		False	False	null	null	null	null	null	null	null	null	18.98	mouse_brain_pos_05_p1-a1_1_10143	83.05845:480 84.0618:0 85.06516:0	66.03305:191	277	88	349	173	304	232	236.998352050781	94.8933181598306
49	7.004	83.05987	0.5033	116.5372	Unknown	[M+H]+		1	True	null	null	null	null	null	null	null	999	False	False	False	False		False	False	null	null	null	null	null	null	null	null	18.98	mouse_brain_pos_05_p1-a1_1_10143	83.05843:266 84.06178:0 85.06514:0		70	55	151	122	95	127	103.38848177592	36.7174726664689
50	7.004	83.05987	0.533	123.4204	Unknown	[M+H]+		1	True	null	null	null	null	null	null	null	999	False	False	False	False		False	False	null	null	null	null	null	null	null	null	18.98	mouse_brain_pos_05_p1-a1_1_10143	83.05845:1147 84.0618:0 85.06516:0	54.03299:269	1424	612	823	751	1667	908	1030.8996480306	417.217350431837
51	7.004	83.05987	0.6066	140.4665	Unknown	[M+H]+		1	True	null	null	null	null	null	null	null	999	False	False	False	False		False	False	null	null	null	null	null	null	null	null	18.98	mouse_brain_pos_05_p1-a1_1_10143	83.05845:1244 84.0618:0 85.06516:0	82.05102:161	1029	925	1054	1260	1169	1265	1116.95079549154	136.952258274953
52	6.354	84.04163	-1	-1	Unknown	[M+H]+	similar chromatogram in higher mz_422; similar chromatogram in higher mz_1034	1	True	null	null	null	null	null	null	null	999	False	False	False	False		False	False	null	null	null	null	null	null	null	null	28.82	mouse_brain_pos_02_p1-a1_1_10140	84.04163:7626 85.04498:0 86.04834:0		27742	37030	34894	29621	25982	20017	29214.4996744792	6176.04968256256
53	6.354	84.04163	0.5	115.6057	Unknown	[M+H]+	similar chromatogram in higher mz_422; similar chromatogram in higher mz_1034	1	True	null	null	null	null	null	null	null	999	False	False	False	False		False	False	null	null	null	null	null	null	null	null	28.82	mouse_brain_pos_02_p1-a1_1_10140	84.04308:482 85.04643:0 86.04979:0		87	150	127	194	114	42	119.135859807332	52.000867970125
54	6.354	84.04163	0.5571	128.8175	Unknown	[M+H]+	similar chromatogram in higher mz_422; similar chromatogram in higher mz_1034	1	True	null	null	null	null	null	null	null	999	False	False	False	False		False	False	null	null	null	null	null	null	null	null	28.82	mouse_brain_pos_02_p1-a1_1_10140	84.04308:617 85.04643:0 86.04979:0		100	51	10	176	308	113	126.090318838755	105.395111638979
55	6.354	84.04163	0.575	132.9621	Unknown	[M+H]+	similar chromatogram in higher mz_422; similar chromatogram in higher mz_1034	1	True	null	null	null	null	null	null	null	999	False	False	False	False		False	False	null	null	null	null	null	null	null	null	28.82	mouse_brain_pos_02_p1-a1_1_10140	84.04308:2235 85.04643:0 86.04979:0	22.1167:37 31.58282:33 46.41964:33 70.44269:33	558	185	121	1533	488	1050	655.690453847249	542.13641811557
56	6.354	84.04163	0.584	135.0438	Unknown	[M+H]+	similar chromatogram in higher mz_422; similar chromatogram in higher mz_1034	1	True	null	null	null	null	null	null	null	999	False	False	False	False		False	False	null	null	null	null	null	null	null	null	28.82	mouse_brain_pos_02_p1-a1_1_10140	84.0431:2770 85.04645:0 86.04981:0	21.64452:42 23.71413:42 24.91173:42 25.02207:42 26.5826:42 37.94058:46 39.20121:42 48.70042:42 55.9853:42 58.07557:42 61.80682:42 70.55262:42	1580	1710	1648	1011	571	436	1159.38577779134	567.679402696283
57	6.354	84.04163	0.6015	139.0839	Unknown	[M+H]+	similar chromatogram in higher mz_422; similar chromatogram in higher mz_1034	1	True	null	null	null	null	null	null	null	999	False	False	False	False		False	False	null	null	null	null	null	null	null	null	28.82	mouse_brain_pos_02_p1-a1_1_10140	84.04308:1723 85.04643:0 86.04979:0	31.45531:78 33.74598:78 56.80372:78 61.89612:78 62.46324:78 78.63565:78	645	930	1217	806	1047	960	934.317606608073	196.631429670348
58	7.041	84.04308	-1	-1	Unknown	[M+H]+	similar chromatogram in higher mz_985; similar chromatogram in higher mz_3121; similar chromatogram in higher mz_3209; similar chromatogram in higher mz_3313	0.833	False	null	null	null	null	null	null	null	999	False	False	False	False		False	False	null	null	null	null	null	null	null	null	10.01	mouse_brain_pos_04_p1-a1_1_10142	84.04308:2434 85.04643:0 86.04979:0		11398	11185	10820	9383	10093	12114	10832.2197265625	973.183179757537
59	7.041	84.04308	0.6018	139.162	Unknown	[M+H]+	similar chromatogram in higher mz_985; similar chromatogram in higher mz_3121; similar chromatogram in higher mz_3209; similar chromatogram in higher mz_3313	0.833	False	null	null	null	null	null	null	null	999	False	False	False	False		False	False	null	null	null	null	null	null	null	null	10.01	mouse_brain_pos_04_p1-a1_1_10142	84.04308:600 85.04643:0 86.04979:0		90	264	260	346	187	333	246.779130299886	95.7071955169528
60	7.041	84.04308	0.797	184.2849	Unknown	[M+H]+	similar chromatogram in higher mz_985; similar chromatogram in higher mz_3121; similar chromatogram in higher mz_3209; similar chromatogram in higher mz_3313	0.833	False	null	null	null	null	null	null	null	999	False	False	False	False		False	False	null	null	null	null	null	null	null	null	10.01	mouse_brain_pos_04_p1-a1_1_10142	84.04164:447 85.04499:0 86.04835:0		1152	310	311	232	240	146	398.471392313639	374.200730087305
61	4.91	84.04308	-1	-1	Unknown	[M+H]+		1	False	null	null	null	null	null	null	null	999	False	False	False	False		False	False	null	null	null	null	null	null	null	null	10.25	mouse_brain_pos_06_p1-a1_1_10144	84.04308:2386 85.04643:0 86.04979:0		9264	9906	8939	11043	11774	9457	10063.7854817708	1111.78771325783
62	4.91	84.04308	0.5886	136.1028	Unknown	[M+H]+		1	False	null	null	null	null	null	null	null	999	False	False	False	False		False	False	null	null	null	null	null	null	null	null	10.25	mouse_brain_pos_06_p1-a1_1_10144	84.04308:398 85.04643:0 86.04979:0		136	55	184	202	183	124	147.41512743632	54.3420594122495
63	4.91	84.04308	0.6332	146.4173	Unknown	[M+H]+		1	False	null	null	null	null	null	null	null	999	False	False	False	False		False	False	null	null	null	null	null	null	null	null	10.25	mouse_brain_pos_06_p1-a1_1_10144	84.04308:320 85.04643:0 86.04979:0		76	73	17	127	137	171	100.185138702393	55.518862378186
64	4.91	84.04308	0.6455	149.2525	Unknown	[M+H]+		1	False	null	null	null	null	null	null	null	999	False	False	False	False		False	False	null	null	null	null	null	null	null	null	10.25	mouse_brain_pos_06_p1-a1_1_10144	84.04308:449 85.04643:0 86.04979:0		203	184	171	133	86	324	183.435269673665	80.2354561884051
65	4.91	84.04308	0.6537	151.1644	Unknown	[M+H]+		1	False	null	null	null	null	null	null	null	999	False	False	False	False		False	False	null	null	null	null	null	null	null	null	10.25	mouse_brain_pos_06_p1-a1_1_10144	84.04308:756 85.04643:0 86.04979:0		452	228	610	320	544	530	447.358848571777	146.2924350188
66	4.91	84.04308	0.6723	155.4507	Unknown	[M+H]+		1	False	null	null	null	null	null	null	null	999	False	False	False	False		False	False	null	null	null	null	null	null	null	null	10.25	mouse_brain_pos_06_p1-a1_1_10144	84.04308:405 85.04643:0 86.04979:0		102	32	184	46	97	150	101.807219187419	58.392631098609
67	4.91	84.04308	0.6831	157.9411	Unknown	[M+H]+		1	False	null	null	null	null	null	null	null	999	False	False	False	False		False	False	null	null	null	null	null	null	null	null	10.25	mouse_brain_pos_06_p1-a1_1_10144	84.04308:737 85.04643:0 86.04979:0		198	356	208	291	274	210	256.219418843587	62.2124828345441
68	4.91	84.04308	0.6896	159.4652	Unknown	[M+H]+		1	False	null	null	null	null	null	null	null	999	False	False	False	False		False	False	null	null	null	null	null	null	null	null	10.25	mouse_brain_pos_06_p1-a1_1_10144	84.0431:507 85.04645:0 86.04981:0		239	90	236	258	6	116	157.518455902735	102.186258618908
69	8.785	84.08067	-1	-1	Unknown	[M+H]+	similar chromatogram in higher mz_2701; similar chromatogram in higher mz_2734; similar chromatogram in higher mz_3378	1	True	null	null	null	null	null	null	null	999	False	False	False	False		False	False	null	null	null	null	null	null	null	null	18.05	mouse_brain_pos_02_p1-a1_1_10140	84.08067:5558 85.08402:0 86.08738:0		39172	47126	31671	40027	29985	36882	37477.1979166667	6207.55349432123
70	8.785	84.08067	0.5495	127.0617	Unknown	[M+H]+	similar chromatogram in higher mz_2701; similar chromatogram in higher mz_2734; similar chromatogram in higher mz_3378	1	True	null	null	null	null	null	null	null	999	False	False	False	False		False	False	null	null	null	null	null	null	null	null	18.05	mouse_brain_pos_02_p1-a1_1_10140	84.08067:552 85.08402:0 86.08738:0	28.81259:1143 36.84782:81 44.93585:81 48.02584:81 51.99014:81 72.28264:81	267	281	172	137	89	26	161.982488632202	99.7523814455968
71	8.785	84.08067	0.5861	135.5066	Unknown	[M+H]+	similar chromatogram in higher mz_2701; similar chromatogram in higher mz_2734; similar chromatogram in higher mz_3378	1	True	null	null	null	null	null	null	null	999	False	False	False	False		False	False	null	null	null	null	null	null	null	null	18.05	mouse_brain_pos_02_p1-a1_1_10140	84.0778:2427 85.08115:0 86.08451:0		1200	803	843	1574	948	291	943.209081013997	428.605701816177
72	8.785	84.08067	0.6224	143.9109	Unknown	[M+H]+	similar chromatogram in higher mz_2701; similar chromatogram in higher mz_2734; similar chromatogram in higher mz_3378	1	True	null	null	null	null	null	null	null	999	False	False	False	False		False	False	null	null	null	null	null	null	null	null	18.05	mouse_brain_pos_02_p1-a1_1_10140	84.07924:478 85.08259:0 86.08595:0		87	20	120	129	70	49	79.1929324467977	41.6146453600554
73	8.785	84.08067	0.6666	154.1178	Unknown	[M+H]+	similar chromatogram in higher mz_2701; similar chromatogram in higher mz_2734; similar chromatogram in higher mz_3378	1	True	null	null	null	null	null	null	null	999	False	False	False	False		False	False	null	null	null	null	null	null	null	null	18.05	mouse_brain_pos_02_p1-a1_1_10140	84.07924:604 85.08259:0 86.08595:0		270	404	347	369	319	134	307.247380574544	96.2923606122855
74	5.269	85.02625	-1	-1	Unknown	[M+H]+		1	False	null	null	null	null	null	null	null	999	False	False	False	False		False	False	null	null	null	null	null	null	null	null	13.72	mouse_brain_pos_02_p1-a1_1_10140	85.02625:3921 86.0296:0 87.03296:0		26053	22694	6162	24832	24741	25796	21712.9662272135	7709.86100132296
75	5.269	85.02625	0.6662	153.8216	Unknown	[M+H]+		1	False	null	null	null	null	null	null	null	999	False	False	False	False		False	False	null	null	null	null	null	null	null	null	13.72	mouse_brain_pos_02_p1-a1_1_10140	85.02628:4154 86.02963:0 87.03299:0		4227	3532	385	3459	3041	3779	3070.39040629069	1372.18732197429
76	4.965	85.02626	-1	-1	Unknown	[M+H]+	similar chromatogram in higher mz_208	1	True	null	null	null	null	null	null	null	999	False	False	False	False		False	False	null	null	null	null	null	null	null	null	199.67	mouse_brain_pos_03_p1-a1_1_10141	85.02626:52711 86.02961:0 87.03297:0		257744	261086	270291	257881	255328	256807	259856.184895833	5451.11523857103
77	4.965	85.02626	0.678	156.5473	Unknown	[M+H]+	similar chromatogram in higher mz_208	1	True	null	null	null	null	null	null	null	999	False	False	False	False		False	False	null	null	null	null	null	null	null	null	199.67	mouse_brain_pos_03_p1-a1_1_10141	85.02628:18756 86.02963:0 87.03299:0	25.12316:45 36.76363:45 54.95511:45 65.31218:45 66.21645:45	25150	24429	26502	25694	25050	25753	25429.6904296875	713.916345221747
78	4.152	85.02626	-1	-1	Unknown	[M+H]+	similar chromatogram in higher mz_1033	0.667	False	null	null	null	null	null	null	null	999	False	False	False	False		False	False	null	null	null	null	null	null	null	null	4.99	mouse_brain_pos_02_p1-a1_1_10140	85.02626:1330 86.02961:0 87.03297:0		4745	7337	6458	4095	6684	6493	5968.7724609375	1257.21011832315
79	4.152	85.02626	0.7332	169.2973	Unknown	[M+H]+	similar chromatogram in higher mz_1033	0.667	False	null	null	null	null	null	null	null	999	False	False	False	False		False	False	null	null	null	null	null	null	null	null	4.99	mouse_brain_pos_02_p1-a1_1_10140	85.02628:840 86.02963:0 87.03299:0		662	677	600	352	670	1883	807.438934326172	541.03875785818
80	5.785	85.02627	-1	-1	Unknown	[M+H]+		0.833	False	null	null	null	null	null	null	null	999	False	False	False	False		False	False	null	null	null	null	null	null	null	null	5.42	mouse_brain_pos_05_p1-a1_1_10143	85.02627:1648 86.02962:0 87.03298:0		11261	6704	6162	9216	12532	9035	9151.82250976563	2482.92110105875
81	5.785	85.02627	0.614	141.7767	Unknown	[M+H]+		0.833	False	null	null	null	null	null	null	null	999	False	False	False	False		False	False	null	null	null	null	null	null	null	null	5.42	mouse_brain_pos_05_p1-a1_1_10143	85.02628:783 86.02963:0 87.03299:0		938	2255	513	819	509	948	996.906234741211	647.063713864378
82	0.54	85.10045	-1	-1	Unknown	[M+H]+		0.667	False	null	null	null	null	null	null	null	999	False	False	False	False		False	False	null	null	null	null	null	null	null	null	3.23	mouse_brain_pos_06_p1-a1_1_10144	85.10045:1132 86.1038:0 87.10716:0		6714	5336	3846	2611	4632	4420	4593.09484863281	1383.15561034051
83	0.54	85.10045	0.9061	209.1833	Unknown	[M+H]+		0.667	False	null	null	null	null	null	null	null	999	False	False	False	False		False	False	null	null	null	null	null	null	null	null	3.23	mouse_brain_pos_06_p1-a1_1_10144	85.10044:244 86.10379:0 87.10715:0		21	67	62	43	7	63	43.8272318045298	25.0313389531974
84	0.54	85.10045	0.9327	215.3355	Unknown	[M+H]+		0.667	False	null	null	null	null	null	null	null	999	False	False	False	False		False	False	null	null	null	null	null	null	null	null	3.23	mouse_brain_pos_06_p1-a1_1_10144	85.09899:209 86.10234:0 87.1057:0		100	17	39	51	34	84	54.3276456197103	31.661378821668
85	0.54	85.10045	1.0054	232.1151	Unknown	[M+H]+		0.667	False	null	null	null	null	null	null	null	999	False	False	False	False		False	False	null	null	null	null	null	null	null	null	3.23	mouse_brain_pos_06_p1-a1_1_10144	85.10044:246 86.10379:0 87.10715:0		24	50	59	48	10	2	32.0001750389735	23.3405128493745
86	0.54	85.10045	1.0762	248.4651	Unknown	[M+H]+		0.667	False	null	null	null	null	null	null	null	999	False	False	False	False		False	False	null	null	null	null	null	null	null	null	3.23	mouse_brain_pos_06_p1-a1_1_10144	85.10045:464 86.1038:0 87.10716:0		123	66	82	81	25	160	89.5643246968587	46.8568996062708
87	7.981	86.09416	-1	-1	Unknown	[M+H]+		0.5	True	null	null	null	null	null	null	null	999	False	False	False	False		False	False	null	null	null	null	null	null	null	null	92.38	mouse_brain_pos_02_p1-a1_1_10140	86.09416:27745 87.09751:0 88.10087:0		177673	512076	172389	101415	60906	325479	224989.685546875	167162.590716434
88	7.981	86.09416	0.6396	147.4451	Unknown	[M+H]+		0.5	True	null	null	null	null	null	null	null	999	False	False	False	False		False	False	null	null	null	null	null	null	null	null	92.38	mouse_brain_pos_02_p1-a1_1_10140	86.09416:22400 87.09751:0 88.10087:0	22.48614:33 22.89486:33 32.05257:33 33.84867:33 42.03239:549 42.76773:33 47.25292:33 56.04785:741 56.29964:33 58.66842:33	39428	29132	40739	28285	41644	27787	34502.6139322917	6734.3555481641
89	7.939	86.09418	-1	-1	Unknown	[M+H]+		0.5	True	null	null	null	null	null	null	null	999	False	False	False	False		False	False	null	null	null	null	null	null	null	null	69.13	mouse_brain_pos_01_p1-a1_1_10139	86.09418:27261 87.09753:0 88.10089:0		209322	66787	172389	193106	330536	325968	216351.458333333	99945.9866257788
90	7.939	86.09418	0.6399	147.523	Unknown	[M+H]+		0.5	True	null	null	null	null	null	null	null	999	False	False	False	False		False	False	null	null	null	null	null	null	null	null	69.13	mouse_brain_pos_01_p1-a1_1_10139	86.09418:21925 87.09753:0 88.10089:0	21.01081:36 22.52805:36 28.55326:36 30.18745:36 33.01697:36 42.311:36 42.776:36 47.96575:36 51.06518:36 51.63821:36 54.32089:36 54.83825:36 56.04786:540 61.38719:36 69.94981:36 73.87226:36 79.39836:36 83.53779:36	28791	39492	27331	37660	26022	38463	32959.6246744792	6200.87750048048
91	6.265	86.09565	-1	-1	Unknown	[M+H]+		1	False	null	null	null	null	null	null	null	999	False	False	False	False		False	False	null	null	null	null	null	null	null	null	12.69	mouse_brain_pos_01_p1-a1_1_10139	86.09565:4164 87.099:0 88.10236:0		29058	10484	13624	10452	10899	16448	15160.9873046875	7202.21468636323
92	6.265	86.09565	0.6419	147.9897	Unknown	[M+H]+		1	False	null	null	null	null	null	null	null	999	False	False	False	False		False	False	null	null	null	null	null	null	null	null	12.69	mouse_brain_pos_01_p1-a1_1_10139	86.09563:420 87.09898:0 88.10234:0		137	618	188	206	84	239	245.220245361328	190.715333851142
93	6.265	86.09565	0.6859	158.1288	Unknown	[M+H]+		1	False	null	null	null	null	null	null	null	999	False	False	False	False		False	False	null	null	null	null	null	null	null	null	12.69	mouse_brain_pos_01_p1-a1_1_10139	86.09563:270 87.09898:0 88.10234:0		49	94	34	65	688	1085	335.923435846965	445.133084954086
94	6.265	86.09565	0.7418	171.004	Unknown	[M+H]+		1	False	null	null	null	null	null	null	null	999	False	False	False	False		False	False	null	null	null	null	null	null	null	null	12.69	mouse_brain_pos_01_p1-a1_1_10139	86.09565:1928 87.099:0 88.10236:0		979	875	683	527	452	700	702.537094116211	200.186443044879
95	6.265	86.09565	0.7518	173.3164	Unknown	[M+H]+		1	False	null	null	null	null	null	null	null	999	False	False	False	False		False	False	null	null	null	null	null	null	null	null	12.69	mouse_brain_pos_01_p1-a1_1_10139	86.09563:1650 87.09898:0 88.10234:0		299	314	224	927	17382	497	3273.68619791667	6916.22560995652
96	6.265	86.09565	0.7757	178.819	Unknown	[M+H]+		1	False	null	null	null	null	null	null	null	999	False	False	False	False		False	False	null	null	null	null	null	null	null	null	12.69	mouse_brain_pos_01_p1-a1_1_10139	86.09565:1709 87.099:0 88.10236:0		1324	333	127	346	112	470	451.923197428385	448.841366457983
97	0.708	87.04214	-1	-1	Unknown	[M+H]+		0.833	False	null	null	null	null	null	null	null	999	False	False	False	False		False	False	null	null	null	null	null	null	null	null	6.97	mouse_brain_pos_04_p1-a1_1_10142	87.04214:1407 88.04549:0 89.04885:0		3519	1791	4523	5376	5620	4153	4163.72143554688	1397.6529793739
98	0.708	87.04214	0.6206	142.889	Unknown	[M+H]+		0.833	False	null	null	null	null	null	null	null	999	False	False	False	False		False	False	null	null	null	null	null	null	null	null	6.97	mouse_brain_pos_04_p1-a1_1_10142	87.04215:615 88.0455:0 89.04886:0		191	111	267	319	391	113	232.102890014648	113.680127047096
99	6.136	87.04215	-1	-1	Unknown	[M+H]+		0.667	False	null	null	null	null	null	null	null	999	False	False	False	False		False	False	null	null	null	null	null	null	null	null	6.95	mouse_brain_pos_05_p1-a1_1_10143	87.04215:1539 88.0455:0 89.04886:0		6747	10188	5979	10712	9457	8340	8570.54451497396	1901.67141688363
100	6.136	87.04215	0.5939	136.7266	Unknown	[M+H]+		0.667	False	null	null	null	null	null	null	null	999	False	False	False	False		False	False	null	null	null	null	null	null	null	null	6.95	mouse_brain_pos_05_p1-a1_1_10143	87.04363:620 88.04698:0 89.05034:0		499	500	664	547	509	486	534.275522867839	66.8000555152129
101	6.293	88.03821	-1	-1	Unknown	[M+H]+		1	True	null	null	null	null	null	null	null	999	False	False	False	False		False	False	null	null	null	null	null	null	null	null	17.43	mouse_brain_pos_02_p1-a1_1_10140	88.03821:2858 89.04156:0 90.04492:0		10761	9067	9165	9149	12066	7293	9583.59228515625	1638.83052265154
102	6.293	88.03821	0.5294	121.7126	Unknown	[M+H]+		1	True	null	null	null	null	null	null	null	999	False	False	False	False		False	False	null	null	null	null	null	null	null	null	17.43	mouse_brain_pos_02_p1-a1_1_10140	88.03822:383 89.04157:0 90.04493:0		20	60	179	41	69	69	73.0384565989176	55.0742802636916
103	6.293	88.03821	0.5417	124.5359	Unknown	[M+H]+		1	True	null	null	null	null	null	null	null	999	False	False	False	False		False	False	null	null	null	null	null	null	null	null	17.43	mouse_brain_pos_02_p1-a1_1_10140	88.03673:301 89.04008:0 90.04344:0	20.06023:89 21.66139:89 24.70198:89 27.88632:89 39.44352:89 42.38181:89 46.39385:89 47.51458:89 59.57798:89 62.29756:89 76.2994:89 86.25228:89	77	52	3.84155426025391	38	3.84155426025391	74	40.3175900777181	34.3060468600953
104	6.293	88.03821	0.5743	132.0489	Unknown	[M+H]+		1	True	null	null	null	null	null	null	null	999	False	False	False	False		False	False	null	null	null	null	null	null	null	null	17.43	mouse_brain_pos_02_p1-a1_1_10140	88.03824:364 89.04159:0 90.04495:0		89	64	0.392136096954346	50	83	4	48.3957184155782	38.5637520007014
105	6.293	88.03821	0.6012	138.2144	Unknown	[M+H]+		1	True	null	null	null	null	null	null	null	999	False	False	False	False		False	False	null	null	null	null	null	null	null	null	17.43	mouse_brain_pos_02_p1-a1_1_10140	88.03822:867 89.04157:0 90.04493:0		204	77	81	334	65	55	136.091361363729	111.554094592934
106	6.293	88.03821	0.6195	142.4197	Unknown	[M+H]+		1	True	null	null	null	null	null	null	null	999	False	False	False	False		False	False	null	null	null	null	null	null	null	null	17.43	mouse_brain_pos_02_p1-a1_1_10140	88.03821:1181 89.04156:0 90.04492:0		505	352	106	491	608	219	380.196839650472	190.486057118454
107	6.293	88.03821	0.6284	144.465	Unknown	[M+H]+		1	True	null	null	null	null	null	null	null	999	False	False	False	False		False	False	null	null	null	null	null	null	null	null	17.43	mouse_brain_pos_02_p1-a1_1_10140	88.03673:989 89.04008:0 90.04344:0		158	114	45	407	55	302	179.989960988363	145.042379278338
108	5.653	90.05337	-1	-1	Unknown	[M+H]+	similar chromatogram in higher mz_977; similar chromatogram in higher mz_1744; similar chromatogram in higher mz_4259	1	True	null	null	null	null	null	null	null	999	False	False	False	False		False	False	null	null	null	null	null	null	null	null	50.05	mouse_brain_pos_05_p1-a1_1_10143	90.05337:7976 91.05672:0 92.06008:0		79880	39481	80110	80049	77500	42964	66664.072265625	19761.8314306507
109	5.653	90.05337	0.5703	130.757	Unknown	[M+H]+	similar chromatogram in higher mz_977; similar chromatogram in higher mz_1744; similar chromatogram in higher mz_4259	1	True	null	null	null	null	null	null	null	999	False	False	False	False		False	False	null	null	null	null	null	null	null	null	50.05	mouse_brain_pos_05_p1-a1_1_10143	90.05338:6781 91.05673:0 92.06009:0	44.04794:277	6451	6237	6046	6504	6387	6072	6282.798828125	195.039665103457
110	4.374	90.05337	-1	-1	Unknown	[M+H]+		1	False	null	null	null	null	null	null	null	999	False	False	False	False		False	False	null	null	null	null	null	null	null	null	8.47	mouse_brain_pos_04_p1-a1_1_10142	90.05337:1462 91.05672:0 92.06008:0		4896	7234	7575	8508	5194	6794	6700.36881510417	1403.51334957518
111	4.374	90.05337	0.7017	160.8951	Unknown	[M+H]+		1	False	null	null	null	null	null	null	null	999	False	False	False	False		False	False	null	null	null	null	null	null	null	null	8.47	mouse_brain_pos_04_p1-a1_1_10142	90.05338:972 91.05673:0 92.06009:0		705	712	689	732	701	645	697.388264973958	29.3521443301637
112	4.972	91.05292	-1	-1	Unknown	[M+H]+		0.833	True	null	null	null	null	null	null	null	999	False	False	False	False		False	False	null	null	null	null	null	null	null	null	6.64	mouse_brain_pos_03_p1-a1_1_10141	91.05292:1469 92.05627:0 93.05963:0		5162	4344	5316	4060	1488	3977	4057.90584309896	1378.23440504046
113	4.972	91.05292	0.5749	131.6374	Unknown	[M+H]+		0.833	True	null	null	null	null	null	null	null	999	False	False	False	False		False	False	null	null	null	null	null	null	null	null	6.64	mouse_brain_pos_03_p1-a1_1_10141	91.05292:281 92.05627:0 93.05963:0		54	79	91	94	36	58	68.5599174499512	22.7843215801474
114	4.972	91.05292	0.6044	138.3984	Unknown	[M+H]+		0.833	True	null	null	null	null	null	null	null	999	False	False	False	False		False	False	null	null	null	null	null	null	null	null	6.64	mouse_brain_pos_03_p1-a1_1_10141	91.05292:540 92.05627:0 93.05963:0	21.81509:44 25.86537:44 29.4639:44 38.46308:44 73.55538:44 77.84324:44	374	289	410	142	145	208	261.411476135254	115.084191111248
115	4.867	91.05292	-1	-1	Unknown	[M+H]+		0.667	True	null	null	null	null	null	null	null	999	False	False	False	False		False	False	null	null	null	null	null	null	null	null	6.89	mouse_brain_pos_03_p1-a1_1_10141	91.05292:1182 92.05627:0 93.05963:0		3826	3964	5206	5678	5541	5335	4924.75838216146	815.626467685675
116	4.867	91.05292	0.533	122.0466	Unknown	[M+H]+		0.667	True	null	null	null	null	null	null	null	999	False	False	False	False		False	False	null	null	null	null	null	null	null	null	6.89	mouse_brain_pos_03_p1-a1_1_10141	91.05292:265 92.05627:0 93.05963:0		92	33	121	76	109	47	79.4715569814046	34.5774005235173
117	4.867	91.05292	0.6042	138.3596	Unknown	[M+H]+		0.667	True	null	null	null	null	null	null	null	999	False	False	False	False		False	False	null	null	null	null	null	null	null	null	6.89	mouse_brain_pos_03_p1-a1_1_10141	91.05292:384 92.05627:0 93.05963:0	50.01232:74 65.03586:89	243	218	337	162	201	357	252.919372558594	77.6630359039305
118	4.169	91.05293	-1	-1	Unknown	[M+H]+		0.833	False	null	null	null	null	null	null	null	999	False	False	False	False		False	False	null	null	null	null	null	null	null	null	4.99	mouse_brain_pos_06_p1-a1_1_10144	91.05293:850 92.05628:0 93.05964:0		5443	3269	5604	4970	4216	5370	4812.18412272135	905.354678210385
119	4.169	91.05293	0.4755	108.8859	Unknown	[M+H]+		0.833	False	null	null	null	null	null	null	null	999	False	False	False	False		False	False	null	null	null	null	null	null	null	null	4.99	mouse_brain_pos_06_p1-a1_1_10144	91.05292:211 92.05627:0 93.05963:0		102	22	175	23	112	102	89.4075736999512	58.6275407049219
120	4.169	91.05293	0.5422	124.1551	Unknown	[M+H]+		0.833	False	null	null	null	null	null	null	null	999	False	False	False	False		False	False	null	null	null	null	null	null	null	null	4.99	mouse_brain_pos_06_p1-a1_1_10144	91.05293:206 92.05628:0 93.05964:0		81	91	92	30	92	128	85.5790599187215	31.5618063129142
121	4.169	91.05293	0.5714	130.8434	Unknown	[M+H]+		0.833	False	null	null	null	null	null	null	null	999	False	False	False	False		False	False	null	null	null	null	null	null	null	null	4.99	mouse_brain_pos_06_p1-a1_1_10144	91.05144:249 92.05479:0 93.05815:0		162	74	343	214	129	141	177.186763763428	93.0553878276062
122	2.911	92.02321	-1	-1	Unknown	[M+H]+		1	True	null	null	null	null	null	null	null	999	False	False	False	False		False	False	null	null	null	null	null	null	null	null	26.69	mouse_brain_pos_02_p1-a1_1_10140	92.02321:5062 93.02656:0 94.02992:0		26316	32651	27376	26837	25588	8803	24595.1638997396	8136.08486787495
123	2.911	92.02321	0.5358	122.5503	Unknown	[M+H]+		1	True	null	null	null	null	null	null	null	999	False	False	False	False		False	False	null	null	null	null	null	null	null	null	26.69	mouse_brain_pos_02_p1-a1_1_10140	92.0217:433 93.02505:0 94.02841:0		160	406	155	249	163	32	194.20859781901	124.7334199094
124	2.911	92.02321	0.55	125.7933	Unknown	[M+H]+		1	True	null	null	null	null	null	null	null	999	False	False	False	False		False	False	null	null	null	null	null	null	null	null	26.69	mouse_brain_pos_02_p1-a1_1_10140	92.0217:1005 93.02505:0 94.02841:0	21.42493:37 29.11222:37 35.36657:37 40.32104:37 48.88991:37 49.19365:37 53.73775:37 66.01766:379	140	356	268	600	112	77	258.951986948649	197.079230045467
125	2.911	92.02321	0.5689	130.1133	Unknown	[M+H]+		1	True	null	null	null	null	null	null	null	999	False	False	False	False		False	False	null	null	null	null	null	null	null	null	26.69	mouse_brain_pos_02_p1-a1_1_10140	92.02322:1988 93.02657:0 94.02993:0	22.1078:31 22.13451:34 24.70433:31 32.96261:31 60.60376:31 65.7258:31 71.01439:31	441	3581	625	1770	1266	475	1359.52736409505	1206.29017192059
126	2.911	92.02321	0.5823	133.1832	Unknown	[M+H]+		1	True	null	null	null	null	null	null	null	999	False	False	False	False		False	False	null	null	null	null	null	null	null	null	26.69	mouse_brain_pos_02_p1-a1_1_10140	92.02172:2118 93.02507:0 94.02843:0	23.41705:35 26.41048:39 40.98375:35 65.01298:919 67.10369:35 74.64289:35	1041	846	1130	2655	1030	1502	1367.04577636719	666.899744047893
127	2.911	92.02321	0.5991	137.0172	Unknown	[M+H]+		1	True	null	null	null	null	null	null	null	999	False	False	False	False		False	False	null	null	null	null	null	null	null	null	26.69	mouse_brain_pos_02_p1-a1_1_10140	92.0217:1063 93.02505:0 94.02841:0	20.9025:36 26.26235:36 32.31743:36 34.9215:36 36.63845:36 38.0018:419 54.63753:36 66.02022:720 67.83045:36 70.44666:36	281	381	131	641	310	79	304.103712717692	200.236858159244
128	3.529	92.02322	-1	-1	Unknown	[M+H]+		1	False	null	null	null	null	null	null	null	999	False	False	False	False		False	False	null	null	null	null	null	null	null	null	10.96	mouse_brain_pos_05_p1-a1_1_10143	92.02322:1386 93.02657:0 94.02993:0		4728	7571	7110	6733	8524	8803	7244.94026692708	1468.62565769836
129	3.529	92.02322	0.5766	131.8625	Unknown	[M+H]+		1	False	null	null	null	null	null	null	null	999	False	False	False	False		False	False	null	null	null	null	null	null	null	null	10.96	mouse_brain_pos_05_p1-a1_1_10143	92.02169:512 93.02504:0 94.0284:0		271	1327	385	300	361	242	481.178756713867	417.918855845946
130	3.529	92.02322	0.5906	135.0853	Unknown	[M+H]+		1	False	null	null	null	null	null	null	null	999	False	False	False	False		False	False	null	null	null	null	null	null	null	null	10.96	mouse_brain_pos_05_p1-a1_1_10143	92.02321:519 93.02656:0 94.02992:0		345	256	184	118	279	130	218.712450663249	89.6324437899476
131	2.77	93.00624	-1	-1	Unknown	[M+H]+		0.667	False	null	null	null	null	null	null	null	999	False	False	False	False		False	False	null	null	null	null	null	null	null	null	5.76	mouse_brain_pos_04_p1-a1_1_10142	93.00624:1037 94.00959:0 95.01295:0		2910	3604	1704	3698	2540	376	2471.94897969564	1262.11588671335
132	2.77	93.00624	0.5771	131.8237	Unknown	[M+H]+		0.667	False	null	null	null	null	null	null	null	999	False	False	False	False		False	False	null	null	null	null	null	null	null	null	5.76	mouse_brain_pos_04_p1-a1_1_10142	93.00624:432 94.00959:0 95.01295:0		90	222	442	128	127	44	175.364346822103	143.091489882102
133	2.77	93.00624	0.5811	132.7469	Unknown	[M+H]+		0.667	False	null	null	null	null	null	null	null	999	False	False	False	False		False	False	null	null	null	null	null	null	null	null	5.76	mouse_brain_pos_04_p1-a1_1_10142	93.00625:386 94.0096:0 95.01296:0		79	903	442	68	158	411	343.502246856689	318.679616234271
134	2.77	93.00624	0.581	132.7086	Unknown	[M+H]+		0.667	False	null	null	null	null	null	null	null	999	False	False	False	False		False	False	null	null	null	null	null	null	null	null	5.76	mouse_brain_pos_04_p1-a1_1_10142	93.00625:443 94.0096:0 95.01296:0		82	141	442	106	165	411	224.408959706624	159.378182038773
135	7.007	93.04275	-1	-1	Unknown	[M+H]+		1	True	null	null	null	null	null	null	null	999	False	False	False	False		False	False	null	null	null	null	null	null	null	null	19.92	mouse_brain_pos_04_p1-a1_1_10142	93.04275:3556 94.0461:0 95.04946:0		20516	16431	33086	30353	22457	19742	23764.1627604167	6519.60521436025
136	7.007	93.04275	0.4917	112.3224	Unknown	[M+H]+		1	True	null	null	null	null	null	null	null	999	False	False	False	False		False	False	null	null	null	null	null	null	null	null	19.92	mouse_brain_pos_04_p1-a1_1_10142	93.04276:385 94.04611:0 95.04947:0		55	84	123	109	172	101	107.1848487854	39.2902881134185
137	7.007	93.04275	0.5142	117.449	Unknown	[M+H]+		1	True	null	null	null	null	null	null	null	999	False	False	False	False		False	False	null	null	null	null	null	null	null	null	19.92	mouse_brain_pos_04_p1-a1_1_10142	93.04277:834 94.04612:0 95.04948:0		567	481	388	512	662	100	451.585353851318	194.917869739944
138	7.007	93.04275	0.5321	121.5441	Unknown	[M+H]+		1	True	null	null	null	null	null	null	null	999	False	False	False	False		False	False	null	null	null	null	null	null	null	null	19.92	mouse_brain_pos_04_p1-a1_1_10142	93.04274:1149 94.04609:0 95.04945:0	66.03431:250	463	423	1000	563	412	702	593.884648640951	226.856010489356
139	7.007	93.04275	0.6081	138.9012	Unknown	[M+H]+		1	True	null	null	null	null	null	null	null	999	False	False	False	False		False	False	null	null	null	null	null	null	null	null	19.92	mouse_brain_pos_04_p1-a1_1_10142	93.04275:1127 94.0461:0 95.04946:0		583	565	791	905	782	1278	817.665161132813	260.993057120572
140	2.752	94.03883	-1	-1	Unknown	[M+H]+	similar chromatogram in higher mz_3065; similar chromatogram in higher mz_85; similar chromatogram in higher mz_109; similar chromatogram in higher mz_174; similar chromatogram in higher mz_180; similar chromatogram in higher mz_2251; similar chromatogram in higher mz_3051	0.5	True	null	null	null	null	null	null	null	999	False	False	False	False		False	False	null	null	null	null	null	null	null	null	61.94	mouse_brain_pos_03_p1-a1_1_10141	94.03883:9389 95.04218:0 96.04554:0		12137	50203	102102	42369	29808	38894	45919.0185546875	30455.0838907431
141	2.752	94.03883	0.5349	122.0178	Unknown	[M+H]+	similar chromatogram in higher mz_3065; similar chromatogram in higher mz_85; similar chromatogram in higher mz_109; similar chromatogram in higher mz_174; similar chromatogram in higher mz_180; similar chromatogram in higher mz_2251; similar chromatogram in higher mz_3051	0.5	True	null	null	null	null	null	null	null	999	False	False	False	False		False	False	null	null	null	null	null	null	null	null	61.94	mouse_brain_pos_03_p1-a1_1_10141	94.03883:1143 95.04218:0 96.04554:0	26.99731:40 34.61274:40 46.13637:40 67.02747:416 68.60031:40 78.07162:40 78.74198:40 82.48016:40 84.5209:40 88.14924:40	232	777	649	701	1641	456	742.773816426595	482.085262293205
142	2.752	94.03883	0.5818	132.7336	Unknown	[M+H]+	similar chromatogram in higher mz_3065; similar chromatogram in higher mz_85; similar chromatogram in higher mz_109; similar chromatogram in higher mz_174; similar chromatogram in higher mz_180; similar chromatogram in higher mz_2251; similar chromatogram in higher mz_3051	0.5	True	null	null	null	null	null	null	null	999	False	False	False	False		False	False	null	null	null	null	null	null	null	null	61.94	mouse_brain_pos_03_p1-a1_1_10141	94.03731:4635 95.04066:0 96.04402:0	23.68879:36 28.70517:36 30.12855:40 33.37683:36 36.09913:36 40.01615:851 40.01715:492 52.14834:36 53.41565:36 56.78708:36 59.64374:36 63.43429:36 63.92263:36 67.02747:464 86.76866:36 94.0419:411	12428	4373	4609	2238	11058	7536	7040.29870605469	4037.20329604734
143	2.811	94.03884	-1	-1	Unknown	[M+H]+	similar chromatogram in higher mz_85; similar chromatogram in higher mz_2251	0.833	True	null	null	null	null	null	null	null	999	False	False	False	False		False	False	null	null	null	null	null	null	null	null	51	mouse_brain_pos_04_p1-a1_1_10142	94.03884:9318 95.04219:0 96.04555:0		74890	52465	102102	43012	67929	35915	62718.80859375	24241.4903027115
144	2.811	94.03884	0.5808	132.5011	Unknown	[M+H]+	similar chromatogram in higher mz_85; similar chromatogram in higher mz_2251	0.833	True	null	null	null	null	null	null	null	999	False	False	False	False		False	False	null	null	null	null	null	null	null	null	51	mouse_brain_pos_04_p1-a1_1_10142	94.03886:4842 95.04221:0 96.04557:0	20.98624:54 22.26233:54 26.78384:54 29.68349:54 38.85929:54 40.01816:874 66.23314:54 84.31225:54	6103	6486	7832	3295	4498	4177	5398.62841796875	1692.77937285602
145	3.529	94.03884	-1	-1	Unknown	[M+H]+		1	True	null	null	null	null	null	null	null	999	False	False	False	False		False	False	null	null	null	null	null	null	null	null	18.52	mouse_brain_pos_02_p1-a1_1_10140	94.03884:3027 95.04219:0 96.04555:0		9692	19298	20559	19730	17470	19557	17717.5791015625	4061.30226294533
146	3.529	94.03884	0.5022	114.5746	Unknown	[M+H]+		1	True	null	null	null	null	null	null	null	999	False	False	False	False		False	False	null	null	null	null	null	null	null	null	18.52	mouse_brain_pos_02_p1-a1_1_10140	94.03883:165 95.04218:0 96.04554:0		134	21	62	117	61	114	84.7492326100667	43.7053368449533
147	3.529	94.03884	0.533	121.5897	Unknown	[M+H]+		1	True	null	null	null	null	null	null	null	999	False	False	False	False		False	False	null	null	null	null	null	null	null	null	18.52	mouse_brain_pos_02_p1-a1_1_10140	94.03886:284 95.04221:0 96.04557:0		138	149	146	65	43	68	101.493225733439	47.7935242143543
148	3.529	94.03884	0.5439	124.0791	Unknown	[M+H]+		1	True	null	null	null	null	null	null	null	999	False	False	False	False		False	False	null	null	null	null	null	null	null	null	18.52	mouse_brain_pos_02_p1-a1_1_10140	94.03884:216 95.04219:0 96.04555:0		83	199	348	101	258	247	206.045663197835	100.7310281166
149	3.529	94.03884	0.5769	131.6098	Unknown	[M+H]+		1	True	null	null	null	null	null	null	null	999	False	False	False	False		False	False	null	null	null	null	null	null	null	null	18.52	mouse_brain_pos_02_p1-a1_1_10140	94.03883:1105 95.04218:0 96.04554:0	67.02747:121	641	689	772	1205	2135	760	1033.72131347656	575.897050713397
150	3.529	94.03884	0.5839	133.1984	Unknown	[M+H]+		1	True	null	null	null	null	null	null	null	999	False	False	False	False		False	False	null	null	null	null	null	null	null	null	18.52	mouse_brain_pos_02_p1-a1_1_10140	94.03886:1142 95.04221:0 96.04557:0	67.02619:257 67.03007:60	940	958	2405	392	1112	451	1042.97003173828	728.197661654102
151	5.345	94.92802	-1	-1	Unknown	[M+H]+	similar chromatogram in higher mz_187; similar chromatogram in higher mz_425; similar chromatogram in higher mz_433; similar chromatogram in higher mz_663; similar chromatogram in higher mz_672; similar chromatogram in higher mz_906; similar chromatogram in higher mz_926; similar chromatogram in higher mz_1027; similar chromatogram in higher mz_1251; similar chromatogram in higher mz_1267; simila…	1	False	null	null	null	null	null	null	null	999	False	False	False	False		False	False	null	null	null	null	null	null	null	null	68.17	mouse_brain_pos_02_p1-a1_1_10140	94.92802:7588 95.93137:0 96.93473:0		62793	61217	64881	61072	60907	64591	62576.80078125	1806.23232747761
152	5.345	94.92802	0.6686	152.3775	Unknown	[M+H]+	similar chromatogram in higher mz_187; similar chromatogram in higher mz_425; similar chromatogram in higher mz_433; similar chromatogram in higher mz_663; similar chromatogram in higher mz_672; similar chromatogram in higher mz_906; similar chromatogram in higher mz_926; similar chromatogram in higher mz_1027; similar chromatogram in higher mz_1251; similar chromatogram in higher mz_1267; simila…	1	False	null	null	null	null	null	null	null	999	False	False	False	False		False	False	null	null	null	null	null	null	null	null	68.17	mouse_brain_pos_02_p1-a1_1_10140	94.92802:363 95.93137:0 96.93473:0		130	156	112	93	112	195	132.745104471842	37.0727320603647
153	5.345	94.92802	0.6911	157.5	Unknown	[M+H]+	similar chromatogram in higher mz_187; similar chromatogram in higher mz_425; similar chromatogram in higher mz_433; similar chromatogram in higher mz_663; similar chromatogram in higher mz_672; similar chromatogram in higher mz_906; similar chromatogram in higher mz_926; similar chromatogram in higher mz_1027; similar chromatogram in higher mz_1251; similar chromatogram in higher mz_1267; simila…	1	False	null	null	null	null	null	null	null	999	False	False	False	False		False	False	null	null	null	null	null	null	null	null	68.17	mouse_brain_pos_02_p1-a1_1_10140	94.92804:700 95.93139:0 96.93475:0		715	731	494	717	492	461	601.564702351888	131.197262573385
154	5.345	94.92802	0.7178	163.5825	Unknown	[M+H]+	similar chromatogram in higher mz_187; similar chromatogram in higher mz_425; similar chromatogram in higher mz_433; similar chromatogram in higher mz_663; similar chromatogram in higher mz_672; similar chromatogram in higher mz_906; similar chromatogram in higher mz_926; similar chromatogram in higher mz_1027; similar chromatogram in higher mz_1251; similar chromatogram in higher mz_1267; simila…	1	False	null	null	null	null	null	null	null	999	False	False	False	False		False	False	null	null	null	null	null	null	null	null	68.17	mouse_brain_pos_02_p1-a1_1_10140	94.92802:1276 95.93137:0 96.93473:0		883	1039	808	708	1183	852	912.151245117188	171.03528071714
155	5.345	94.92802	0.7413	168.9254	Unknown	[M+H]+	similar chromatogram in higher mz_187; similar chromatogram in higher mz_425; similar chromatogram in higher mz_433; similar chromatogram in higher mz_663; similar chromatogram in higher mz_672; similar chromatogram in higher mz_906; similar chromatogram in higher mz_926; similar chromatogram in higher mz_1027; similar chromatogram in higher mz_1251; similar chromatogram in higher mz_1267; simila…	1	False	null	null	null	null	null	null	null	999	False	False	False	False		False	False	null	null	null	null	null	null	null	null	68.17	mouse_brain_pos_02_p1-a1_1_10140	94.92804:1946 95.93139:0 96.93475:0		2020	985	2147	2040	2073	1971	1872.51096598307	438.941890506796
156	5.345	94.92802	0.766	174.5607	Unknown	[M+H]+	similar chromatogram in higher mz_187; similar chromatogram in higher mz_425; similar chromatogram in higher mz_433; similar chromatogram in higher mz_663; similar chromatogram in higher mz_672; similar chromatogram in higher mz_906; similar chromatogram in higher mz_926; similar chromatogram in higher mz_1027; similar chromatogram in higher mz_1251; similar chromatogram in higher mz_1267; simila…	1	False	null	null	null	null	null	null	null	999	False	False	False	False		False	False	null	null	null	null	null	null	null	null	68.17	mouse_brain_pos_02_p1-a1_1_10140	94.92802:1089 95.93137:0 96.93473:0		697	315	728	1044	403	658	640.859161376953	259.327193176502
157	5.345	94.92802	0.782	178.209	Unknown	[M+H]+	similar chromatogram in higher mz_187; similar chromatogram in higher mz_425; similar chromatogram in higher mz_433; similar chromatogram in higher mz_663; similar chromatogram in higher mz_672; similar chromatogram in higher mz_906; similar chromatogram in higher mz_926; similar chromatogram in higher mz_1027; similar chromatogram in higher mz_1251; similar chromatogram in higher mz_1267; simila…	1	False	null	null	null	null	null	null	null	999	False	False	False	False		False	False	null	null	null	null	null	null	null	null	68.17	mouse_brain_pos_02_p1-a1_1_10140	94.92803:663 95.93138:0 96.93474:0		541	976	258	426	999	469	611.455647786458	305.531415761297
158	5.345	94.92802	0.7958	181.3588	Unknown	[M+H]+	similar chromatogram in higher mz_187; similar chromatogram in higher mz_425; similar chromatogram in higher mz_433; similar chromatogram in higher mz_663; similar chromatogram in higher mz_672; similar chromatogram in higher mz_906; similar chromatogram in higher mz_926; similar chromatogram in higher mz_1027; similar chromatogram in higher mz_1251; similar chromatogram in higher mz_1267; simila…	1	False	null	null	null	null	null	null	null	999	False	False	False	False		False	False	null	null	null	null	null	null	null	null	68.17	mouse_brain_pos_02_p1-a1_1_10140	94.92802:670 95.93137:0 96.93473:0		369	197	337	294	412	414	337.094797770182	82.546065859226
159	5.212	94.92802	-1	-1	Unknown	[M+H]+		0.667	False	null	null	null	null	null	null	null	999	False	False	False	False		False	False	null	null	null	null	null	null	null	null	37.37	mouse_brain_pos_02_p1-a1_1_10140	94.92802:2450 95.93137:0 96.93473:0		6599	9438	7567	8169	8041	7725	7923.14086914063	925.976612294323
160	5.212	94.92802	0.6921	157.7146	Unknown	[M+H]+		0.667	False	null	null	null	null	null	null	null	999	False	False	False	False		False	False	null	null	null	null	null	null	null	null	37.37	mouse_brain_pos_02_p1-a1_1_10140	94.92803:293 95.93138:0 96.93474:0		152	197	69	154	109	48	121.636320114136	56.8455096706041
161	5.212	94.92802	0.7163	163.2386	Unknown	[M+H]+		0.667	False	null	null	null	null	null	null	null	999	False	False	False	False		False	False	null	null	null	null	null	null	null	null	37.37	mouse_brain_pos_02_p1-a1_1_10140	94.92802:438 95.93137:0 96.93473:0		134	143	303	192	211	240	203.848904927572	63.1321097544624
162	5.212	94.92802	0.7451	169.802	Unknown	[M+H]+		0.667	False	null	null	null	null	null	null	null	999	False	False	False	False		False	False	null	null	null	null	null	null	null	null	37.37	mouse_brain_pos_02_p1-a1_1_10140	94.92957:538 95.93292:0 96.93628:0		462	351	479	385	437	215	388.07231648763	97.1442258822613
163	5.212	94.92802	0.7682	175.0551	Unknown	[M+H]+		0.667	False	null	null	null	null	null	null	null	999	False	False	False	False		False	False	null	null	null	null	null	null	null	null	37.37	mouse_brain_pos_02_p1-a1_1_10140	94.92957:401 95.93292:0 96.93628:0		91	242	291	152	281	202	210.026786804199	77.7390531096611
164	5.212	94.92802	0.7888	179.7648	Unknown	[M+H]+		0.667	False	null	null	null	null	null	null	null	999	False	False	False	False		False	False	null	null	null	null	null	null	null	null	37.37	mouse_brain_pos_02_p1-a1_1_10140	94.92957:407 95.93292:0 96.93628:0		145	276	236	81	147	146	171.803098042806	71.0568569582004
165	3.923	95.02334	-1	-1	Unknown	[M+H]+		0.5	False	null	null	null	null	null	null	null	999	False	False	False	False		False	False	null	null	null	null	null	null	null	null	3.56	mouse_brain_pos_01_p1-a1_1_10139	95.02334:824 96.02669:0 97.03005:0		3856	4363	2060	5363	2119	4644	3734.16874186198	1363.78846264129
166	3.923	95.02334	0.5266	119.9986	Unknown	[M+H]+		0.5	False	null	null	null	null	null	null	null	999	False	False	False	False		False	False	null	null	null	null	null	null	null	null	3.56	mouse_brain_pos_01_p1-a1_1_10139	95.02334:322 96.02669:0 97.03005:0		249	54	550	349	316	112	271.59531656901	178.282413912923
167	6.999	95.05714	-1	-1	Unknown	[M+H]+		0.5	True	null	null	null	null	null	null	null	999	False	False	False	False		False	False	null	null	null	null	null	null	null	null	8.01	mouse_brain_pos_03_p1-a1_1_10141	95.05714:2084 96.06049:0 97.06385:0		3325	7901	9787	11851	15259	10192	9719.10994466146	3991.20792218308
168	6.999	95.05714	0.6073	138.3672	Unknown	[M+H]+		0.5	True	null	null	null	null	null	null	null	999	False	False	False	False		False	False	null	null	null	null	null	null	null	null	8.01	mouse_brain_pos_03_p1-a1_1_10141	95.05714:972 96.06049:0 97.06385:0	95.05868:228	563	621	836	854	887	581	723.755177815755	150.276699356232
169	2.629	96.00677	-1	-1	Unknown	[M+H]+	similar chromatogram in higher mz_96; similar chromatogram in higher mz_2175; similar chromatogram in higher mz_159; similar chromatogram in higher mz_120; similar chromatogram in higher mz_726; similar chromatogram in higher mz_963; similar chromatogram in higher mz_2331	1	False	null	null	null	null	null	null	null	999	False	False	False	False		False	False	null	null	null	null	null	null	null	null	8.56	mouse_brain_pos_01_p1-a1_1_10139	96.00677:1426 97.01012:0 98.01348:0		5728	5260	4257	3945	5373	5145	4951.45125325521	694.066884382805
170	2.629	96.00677	0.5277	120.0995	Unknown	[M+H]+	similar chromatogram in higher mz_96; similar chromatogram in higher mz_2175; similar chromatogram in higher mz_159; similar chromatogram in higher mz_120; similar chromatogram in higher mz_726; similar chromatogram in higher mz_963; similar chromatogram in higher mz_2331	1	False	null	null	null	null	null	null	null	999	False	False	False	False		False	False	null	null	null	null	null	null	null	null	8.56	mouse_brain_pos_01_p1-a1_1_10139	96.00674:610 97.01009:0 98.01345:0		274	344	255	207	96	151	221.32562383016	89.2569888460525
171	2.629	96.00677	0.5463	124.33	Unknown	[M+H]+	similar chromatogram in higher mz_96; similar chromatogram in higher mz_2175; similar chromatogram in higher mz_159; similar chromatogram in higher mz_120; similar chromatogram in higher mz_726; similar chromatogram in higher mz_963; similar chromatogram in higher mz_2331	1	False	null	null	null	null	null	null	null	999	False	False	False	False		False	False	null	null	null	null	null	null	null	null	8.56	mouse_brain_pos_01_p1-a1_1_10139	96.00677:569 97.01012:0 98.01348:0		189	32	49	91	135	100	99.4741039276123	57.3106758130573
172	4.242	96.04229	-1	-1	Unknown	[M+H]+	similar chromatogram in higher mz_2436; similar chromatogram in higher mz_1321; similar chromatogram in higher mz_1965	1	False	null	null	null	null	null	null	null	999	False	False	False	False		False	False	null	null	null	null	null	null	null	null	5.16	mouse_brain_pos_02_p1-a1_1_10140	96.04229:828 97.04564:0 98.049:0		3102	4571	5568	4817	5072	4303	4572.12418619792	840.988549395255
173	4.242	96.04229	0.5548	126.2626	Unknown	[M+H]+	similar chromatogram in higher mz_2436; similar chromatogram in higher mz_1321; similar chromatogram in higher mz_1965	1	False	null	null	null	null	null	null	null	999	False	False	False	False		False	False	null	null	null	null	null	null	null	null	5.16	mouse_brain_pos_02_p1-a1_1_10140	96.04384:410 97.04719:0 98.05055:0		143	154	389	117	164	197	194.110841115316	99.1762020479482
174	0.866	96.0423	-1	-1	Unknown	[M+H]+		1	True	null	null	null	null	null	null	null	999	False	False	False	False		False	False	null	null	null	null	null	null	null	null	22.96	mouse_brain_pos_06_p1-a1_1_10144	96.0423:3994 97.04565:0 98.04901:0		14717	14460	11023	12307	22743	15732	15163.6560872396	4093.08705103303
175	0.866	96.0423	0.486	110.6172	Unknown	[M+H]+		1	True	null	null	null	null	null	null	null	999	False	False	False	False		False	False	null	null	null	null	null	null	null	null	22.96	mouse_brain_pos_06_p1-a1_1_10144	96.04385:350 97.0472:0 98.05056:0		80	95	73	87	142	102	96.4373792012533	24.7882354066961
176	0.866	96.0423	0.5108	116.2453	Unknown	[M+H]+		1	True	null	null	null	null	null	null	null	999	False	False	False	False		False	False	null	null	null	null	null	null	null	null	22.96	mouse_brain_pos_06_p1-a1_1_10144	96.04386:1547 97.04721:0 98.05057:0		976	65	1037	619	126	781	600.85112508138	418.608865819938
177	0.866	96.0423	0.5435	123.7043	Unknown	[M+H]+		1	True	null	null	null	null	null	null	null	999	False	False	False	False		False	False	null	null	null	null	null	null	null	null	22.96	mouse_brain_pos_06_p1-a1_1_10144	96.04075:715 97.0441:0 98.04746:0		350	241	214	303	169	163	239.855415344238	74.6722285246394
178	0.866	96.0423	0.5628	128.0829	Unknown	[M+H]+		1	True	null	null	null	null	null	null	null	999	False	False	False	False		False	False	null	null	null	null	null	null	null	null	22.96	mouse_brain_pos_06_p1-a1_1_10144	96.04384:1725 97.04719:0 98.05055:0	22.33681:31 28.44969:31 30.48716:31 35.65229:31 36.32978:31 36.39731:31 40.72969:31 43.26634:75 48.93293:31 52.0163:549 76.65249:31 83.79168:31 96.22168:31	655	1052	782	350	664	1093	765.971211751302	277.635228139736
179	0.866	96.0423	1.4213	323.4614	Unknown	[M+H]+		1	True	null	null	null	null	null	null	null	999	False	False	False	False		False	False	null	null	null	null	null	null	null	null	22.96	mouse_brain_pos_06_p1-a1_1_10144	96.04386:286 97.04721:0 98.05057:0		75	66	59	56	16	26	49.7318417231242	23.3323582668808
180	1.022	96.04384	-1	-1	Unknown	[M+H]+		0.667	True	null	null	null	null	null	null	null	999	False	False	False	False		False	False	null	null	null	null	null	null	null	null	12.67	mouse_brain_pos_02_p1-a1_1_10140	96.04384:3197 97.04719:0 98.05055:0		13334	12765	16971	23513	14857	23180	17436.6536458333	4804.94138222337
181	1.022	96.04384	0.5058	115.1173	Unknown	[M+H]+		0.667	True	null	null	null	null	null	null	null	999	False	False	False	False		False	False	null	null	null	null	null	null	null	null	12.67	mouse_brain_pos_02_p1-a1_1_10140	96.04232:1132 97.04567:0 98.04903:0	54.03067:222	1099	1125	1070	1184	880	918	1046.19439697266	120.337543404412
182	1.022	96.04384	0.5435	123.7041	Unknown	[M+H]+		0.667	True	null	null	null	null	null	null	null	999	False	False	False	False		False	False	null	null	null	null	null	null	null	null	12.67	mouse_brain_pos_02_p1-a1_1_10140	96.04384:779 97.04719:0 98.05055:0		297	335	70	136	183	178	199.951908111572	99.3512787115533
183	1.022	96.04384	0.5628	128.0829	Unknown	[M+H]+		0.667	True	null	null	null	null	null	null	null	999	False	False	False	False		False	False	null	null	null	null	null	null	null	null	12.67	mouse_brain_pos_02_p1-a1_1_10140	96.04232:1196 97.04567:0 98.04903:0		851	1302	1410	1257	1382	1878	1346.53354899089	329.740555679771
184	5.332	96.92536	-1	-1	Unknown	[M+H]+		1	False	null	null	null	null	null	null	null	999	False	False	False	False		False	False	null	null	null	null	null	null	null	null	8.3	mouse_brain_pos_04_p1-a1_1_10142	96.92536:1255 97.92871:0 98.93207:0		8468	6903	7393	8638	8477	5677	7592.47819010417	1168.37355445264
185	5.332	96.92536	0.6912	157.149	Unknown	[M+H]+		1	False	null	null	null	null	null	null	null	999	False	False	False	False		False	False	null	null	null	null	null	null	null	null	8.3	mouse_brain_pos_04_p1-a1_1_10142	96.92536:172 97.92871:0 98.93207:0		100	70	36	101	74	79	76.4866523742676	24.0090620070234
186	5.332	96.92536	0.7192	163.5029	Unknown	[M+H]+		1	False	null	null	null	null	null	null	null	999	False	False	False	False		False	False	null	null	null	null	null	null	null	null	8.3	mouse_brain_pos_04_p1-a1_1_10142	96.92381:214 97.92716:0 98.93052:0		101	60	41	121	170	138	105.151741663615	48.5187876474658
187	5.332	96.92536	0.7422	168.7336	Unknown	[M+H]+		1	False	null	null	null	null	null	null	null	999	False	False	False	False		False	False	null	null	null	null	null	null	null	null	8.3	mouse_brain_pos_04_p1-a1_1_10142	96.92536:361 97.92871:0 98.93207:0		301	178	243	299	104	153	212.93660736084	80.9633896252843
188	5.332	96.92536	0.7668	174.3401	Unknown	[M+H]+		1	False	null	null	null	null	null	null	null	999	False	False	False	False		False	False	null	null	null	null	null	null	null	null	8.3	mouse_brain_pos_04_p1-a1_1_10142	96.92535:250 97.9287:0 98.93206:0		38	111	164	118	74	89	98.8922856648763	42.6029495103353
189	6.554	98.05906	-1	-1	Unknown	[M+H]+	similar chromatogram in higher mz_203; similar chromatogram in higher mz_908	0.833	False	null	null	null	null	null	null	null	999	False	False	False	False		False	False	null	null	null	null	null	null	null	null	10.03	mouse_brain_pos_04_p1-a1_1_10142	98.05906:1599 99.06241:0 100.06577:0		5554	4400	5782	6021	5568	6831	5692.87662760417	789.783116659603
190	6.554	98.05906	0.5949	135.0747	Unknown	[M+H]+	similar chromatogram in higher mz_203; similar chromatogram in higher mz_908	0.833	False	null	null	null	null	null	null	null	999	False	False	False	False		False	False	null	null	null	null	null	null	null	null	10.03	mouse_brain_pos_04_p1-a1_1_10142	98.05906:483 99.06241:0 100.06577:0		240	248	203	268	319	492	295.021873474121	103.726124498723
191	6.554	98.05906	0.6215	141.1055	Unknown	[M+H]+	similar chromatogram in higher mz_203; similar chromatogram in higher mz_908	0.833	False	null	null	null	null	null	null	null	999	False	False	False	False		False	False	null	null	null	null	null	null	null	null	10.03	mouse_brain_pos_04_p1-a1_1_10142	98.05906:401 99.06241:0 100.06577:0		134	19	163	199	227	116	143.258456865946	73.1202130548552
192	3.08	98.97485	-1	-1	Unknown	[M+H]+		0.667	True	null	null	null	null	null	null	null	999	False	False	False	False		False	False	null	null	null	null	null	null	null	null	8.46	mouse_brain_pos_06_p1-a1_1_10144	98.97485:1841 99.9782:0 100.98156:0		3652	5428	1720	7667	11603	5528	5932.89514160156	3421.28164141452
193	3.08	98.97485	0.5555	125.9942	Unknown	[M+H]+		0.667	True	null	null	null	null	null	null	null	999	False	False	False	False		False	False	null	null	null	null	null	null	null	null	8.46	mouse_brain_pos_06_p1-a1_1_10144	98.97485:206 99.9782:0 100.98156:0		18	53	32	29	37	50	36.5662612915039	13.1499665132893
194	3.08	98.97485	0.5732	130.0059	Unknown	[M+H]+		0.667	True	null	null	null	null	null	null	null	999	False	False	False	False		False	False	null	null	null	null	null	null	null	null	8.46	mouse_brain_pos_06_p1-a1_1_10144	98.97485:305 99.9782:0 100.98156:0	20.07436:42 23.03697:42 29.43651:42 52.32047:42 75.38051:42	18	82	25	84	86	58	58.6203505198161	30.968051359267
195	3.08	98.97485	0.6171	139.9701	Unknown	[M+H]+		0.667	True	null	null	null	null	null	null	null	999	False	False	False	False		False	False	null	null	null	null	null	null	null	null	8.46	mouse_brain_pos_06_p1-a1_1_10144	98.97329:355 99.97664:0 100.98:0		21	46	9	139	161	19	65.9406553904216	66.7186639917786
196	3.08	98.97485	0.6338	143.7676	Unknown	[M+H]+		0.667	True	null	null	null	null	null	null	null	999	False	False	False	False		False	False	null	null	null	null	null	null	null	null	8.46	mouse_brain_pos_06_p1-a1_1_10144	98.97329:525 99.97664:0 100.98:0		28	185	36	73	202	94	102.916376113892	74.5277226187655
197	3.08	98.97485	0.6594	149.5677	Unknown	[M+H]+		0.667	True	null	null	null	null	null	null	null	999	False	False	False	False		False	False	null	null	null	null	null	null	null	null	8.46	mouse_brain_pos_06_p1-a1_1_10144	98.97485:370 99.9782:0 100.98156:0		93	103	11	177	240	35	109.810784022013	86.0527239666743
198	3.08	98.97485	0.6647	150.7718	Unknown	[M+H]+		0.667	True	null	null	null	null	null	null	null	999	False	False	False	False		False	False	null	null	null	null	null	null	null	null	8.46	mouse_brain_pos_06_p1-a1_1_10144	98.97329:583 99.97664:0 100.98:0	26.75609:30 32.93002:34 34.4089:30 36.55067:30 54.77169:30 71.95852:30 78.65105:30 87.51071:30 88.61781:30	24	86	8	141	374	349	163.553623835246	160.543983453674
199	3.08	98.97485	0.6869	155.8114	Unknown	[M+H]+		0.667	True	null	null	null	null	null	null	null	999	False	False	False	False		False	False	null	null	null	null	null	null	null	null	8.46	mouse_brain_pos_06_p1-a1_1_10144	98.97329:386 99.97664:0 100.98:0		47	172	143	96	99	111	111.435036341349	42.7498284679332
200	0.529	98.9827	-1	-1	Unknown	[M+H]+		0.5	False	null	null	null	null	null	null	null	999	False	False	False	False		False	False	null	null	null	null	null	null	null	null	4.67	mouse_brain_pos_02_p1-a1_1_10140	98.9827:1292 99.98605:0 100.98941:0		3501	4376	5229	3390	5130	2369	3999.13094075521	1114.28039511437
201	0.529	98.9827	0.6181	140.1992	Unknown	[M+H]+		0.5	False	null	null	null	null	null	null	null	999	False	False	False	False		False	False	null	null	null	null	null	null	null	null	4.67	mouse_brain_pos_02_p1-a1_1_10140	98.98115:329 99.9845:0 100.98786:0		119	38	33	10	35	230	77.468460559845	83.3563892080412
202	6.274	101.05847	-1	-1	Unknown	[M+H]+		1	True	null	null	null	null	null	null	null	999	False	False	False	False		False	False	null	null	null	null	null	null	null	null	36.52	mouse_brain_pos_03_p1-a1_1_10141	101.05847:8484 102.06182:0 103.06518:0		49305	31776	49636	19982	47498	37681	39312.9091796875	11887.5173274288
203	6.274	101.05847	0.6218	140.7236	Unknown	[M+H]+		1	True	null	null	null	null	null	null	null	999	False	False	False	False		False	False	null	null	null	null	null	null	null	null	36.52	mouse_brain_pos_03_p1-a1_1_10141	101.0585:5150 102.06185:0 103.06521:0	22.90317:92 23.40789:92 24.85508:92 28.41942:92 47.60923:92 67.68895:92	4434	4157	5066	3998	4216	1671	3923.5883585612	1164.97310932541
204	7.046	102.05187	-1	-1	Unknown	[M+H]+		1	False	null	null	null	null	null	null	null	999	False	False	False	False		False	False	null	null	null	null	null	null	null	null	13.53	mouse_brain_pos_05_p1-a1_1_10143	102.05187:3935 103.05522:0 104.05858:0		15740	15883	17058	15016	17059	16467	16203.7176106771	807.524489987065
205	7.046	102.05187	0.5993	135.4829	Unknown	[M+H]+		1	False	null	null	null	null	null	null	null	999	False	False	False	False		False	False	null	null	null	null	null	null	null	null	13.53	mouse_brain_pos_05_p1-a1_1_10143	102.05346:320 103.05681:0 104.06017:0		98	23	103	146	107	53	88.164072672526	43.5489164180822
206	7.046	102.05187	0.7694	173.9438	Unknown	[M+H]+		1	False	null	null	null	null	null	null	null	999	False	False	False	False		False	False	null	null	null	null	null	null	null	null	13.53	mouse_brain_pos_05_p1-a1_1_10143	102.05187:437 103.05522:0 104.05858:0		116	109	76	156	232	110	133.267105102539	54.8167413588908
207	7.046	102.05187	0.795	179.7227	Unknown	[M+H]+		1	False	null	null	null	null	null	null	null	999	False	False	False	False		False	False	null	null	null	null	null	null	null	null	13.53	mouse_brain_pos_05_p1-a1_1_10143	102.05187:1333 103.05522:0 104.05858:0		693	1082	740	1240	1259	1270	1047.45095825195	265.448547622037
208	3.636	102.0646	-1	-1	Unknown	[M+H]+		0.667	False	null	null	null	null	null	null	null	999	False	False	False	False		False	False	null	null	null	null	null	null	null	null	4.47	mouse_brain_pos_02_p1-a1_1_10140	102.0646:1089 103.06795:0 104.07131:0		7456	7161	6857	7229	6139	5865	6784.53076171875	641.536376601361
209	3.636	102.0646	0.912	206.1735	Unknown	[M+H]+		0.667	False	null	null	null	null	null	null	null	999	False	False	False	False		False	False	null	null	null	null	null	null	null	null	4.47	mouse_brain_pos_02_p1-a1_1_10140	102.06463:771 103.06798:0 104.07134:0		739	708	681	668	608	733	689.501251220703	48.7633004570576
210	1.848	102.0901	-1	-1	Unknown	[M+H]+		0.5	True	null	null	null	null	null	null	null	999	False	False	False	False		False	False	null	null	null	null	null	null	null	null	8.57	mouse_brain_pos_03_p1-a1_1_10141	102.0901:3115 103.09345:0 104.09681:0		5157	14987	12828	7674	7366	12199	10035.0914713542	3833.9535759393
211	1.848	102.0901	0.6748	152.5479	Unknown	[M+H]+		0.5	True	null	null	null	null	null	null	null	999	False	False	False	False		False	False	null	null	null	null	null	null	null	null	8.57	mouse_brain_pos_03_p1-a1_1_10141	102.08851:1876 103.09186:0 104.09522:0	26.32301:70 31.04619:70 33.89641:70 44.36253:70 50.28933:70 55.46606:78 69.69148:70 82.33556:70 87.38681:70 92.68405:70	2013	1775	2013	2664	2232	843	1923.20009358724	608.023103218656
212	5.81	102.09011	-1	-1	Unknown	[M+H]+	similar chromatogram in higher mz_285	0.667	True	null	null	null	null	null	null	null	999	False	False	False	False		False	False	null	null	null	null	null	null	null	null	12.08	mouse_brain_pos_05_p1-a1_1_10143	102.09011:2682 103.09346:0 104.09682:0		10248	20857	22315	14520	23280	23388	19101.359375	5451.95133328596
213	5.81	102.09011	0.5137	116.1227	Unknown	[M+H]+	similar chromatogram in higher mz_285	0.667	True	null	null	null	null	null	null	null	999	False	False	False	False		False	False	null	null	null	null	null	null	null	null	12.08	mouse_brain_pos_05_p1-a1_1_10143	102.0901:317 103.09345:0 104.09681:0	58.06234:79 59.0714:131	70	337	143	174	290	283	216.062753041585	103.039415176791
214	5.81	102.09011	0.6147	138.9625	Unknown	[M+H]+	similar chromatogram in higher mz_285	0.667	True	null	null	null	null	null	null	null	999	False	False	False	False		False	False	null	null	null	null	null	null	null	null	12.08	mouse_brain_pos_05_p1-a1_1_10143	102.0901:1328 103.09345:0 104.09681:0	58.06474:254	3501	1416	3384	1738	1904	3268	2535.10408528646	946.02855886365
215	0.684	102.09011	-1	-1	Unknown	[M+H]+	similar chromatogram in higher mz_1349; similar chromatogram in higher mz_718; similar chromatogram in higher mz_920; similar chromatogram in higher mz_1402	1	False	null	null	null	null	null	null	null	999	False	False	False	False		False	False	null	null	null	null	null	null	null	null	11.04	mouse_brain_pos_05_p1-a1_1_10143	102.09011:3010 103.09346:0 104.09682:0		9721	12234	7651	8942	10287	7084	9319.64599609375	1871.68047287131
216	0.684	102.09011	0.6655	150.454	Unknown	[M+H]+	similar chromatogram in higher mz_1349; similar chromatogram in higher mz_718; similar chromatogram in higher mz_920; similar chromatogram in higher mz_1402	1	False	null	null	null	null	null	null	null	999	False	False	False	False		False	False	null	null	null	null	null	null	null	null	11.04	mouse_brain_pos_05_p1-a1_1_10143	102.08851:854 103.09186:0 104.09522:0		548	459	427	627	476	273	468.474126180013	119.77029920093
217	0.684	102.09011	0.6741	152.3956	Unknown	[M+H]+	similar chromatogram in higher mz_1349; similar chromatogram in higher mz_718; similar chromatogram in higher mz_920; similar chromatogram in higher mz_1402	1	False	null	null	null	null	null	null	null	999	False	False	False	False		False	False	null	null	null	null	null	null	null	null	11.04	mouse_brain_pos_05_p1-a1_1_10143	102.08851:1218 103.09186:0 104.09522:0		424	717	431	440	566	502	513.408274332682	113.850617658326
218	0.684	102.09011	0.8174	184.7891	Unknown	[M+H]+	similar chromatogram in higher mz_1349; similar chromatogram in higher mz_718; similar chromatogram in higher mz_920; similar chromatogram in higher mz_1402	1	False	null	null	null	null	null	null	null	999	False	False	False	False		False	False	null	null	null	null	null	null	null	null	11.04	mouse_brain_pos_05_p1-a1_1_10143	102.08851:195 103.09186:0 104.09522:0		46	101	63	20	5	53	47.867876291275	33.9142902445587
219	5.782	102.09012	-1	-1	Unknown	[M+H]+		0.5	True	null	null	null	null	null	null	null	999	False	False	False	False		False	False	null	null	null	null	null	null	null	null	9.14	mouse_brain_pos_01_p1-a1_1_10139	102.09012:2594 103.09347:0 104.09683:0		11000	20857	22315	7306	23280	23388	18024.2850748698	7029.2587672186
220	5.782	102.09012	0.6149	139.0008	Unknown	[M+H]+		0.5	True	null	null	null	null	null	null	null	999	False	False	False	False		False	False	null	null	null	null	null	null	null	null	9.14	mouse_brain_pos_01_p1-a1_1_10139	102.09012:1215 103.09347:0 104.09683:0	58.06235:128 58.06355:168	1510	2779	1613	2813	3284	1601	2266.69761149089	779.269271095972
221	5.8	103.0373	-1	-1	Unknown	[M+H]+		1	True	null	null	null	null	null	null	null	999	False	False	False	False		False	False	null	null	null	null	null	null	null	null	42.49	mouse_brain_pos_05_p1-a1_1_10143	103.0373:8330 104.04065:0 105.04401:0		66527	58350	63999	53547	77024	62831	63712.7265625	7975.82904710178
222	5.8	103.0373	0.6164	139.2072	Unknown	[M+H]+		1	True	null	null	null	null	null	null	null	999	False	False	False	False		False	False	null	null	null	null	null	null	null	null	42.49	mouse_brain_pos_05_p1-a1_1_10143	103.03732:4484 104.04067:0 105.04403:0	59.06778:166	5634	5597	4742	5394	6944	5647	5659.47745768229	716.470153440336
223	4.157	103.05172	-1	-1	Unknown	[M+H]+		1	True	null	null	null	null	null	null	null	999	False	False	False	False		False	False	null	null	null	null	null	null	null	null	17.34	mouse_brain_pos_01_p1-a1_1_10139	103.05172:3051 104.05507:0 105.05843:0		20054	22448	11311	17623	24236	20861	19422.1474609375	4556.84107961283
224	4.157	103.05172	0.4956	111.9115	Unknown	[M+H]+		1	True	null	null	null	null	null	null	null	999	False	False	False	False		False	False	null	null	null	null	null	null	null	null	17.34	mouse_brain_pos_01_p1-a1_1_10139	103.05172:937 104.05507:0 105.05843:0	51.02011:111 51.02123:312 62.01407:121 77.03687:237 103.04852:110	715	871	528	615	689	470	647.817530314128	143.765288613253
225	4.157	103.05172	0.5733	129.4764	Unknown	[M+H]+		1	True	null	null	null	null	null	null	null	999	False	False	False	False		False	False	null	null	null	null	null	null	null	null	17.34	mouse_brain_pos_01_p1-a1_1_10139	103.05172:847 104.05507:0 105.05843:0	51.02236:131	899	1179	1004	903	1048	930	993.891764322917	108.405640044189
226	0.466	103.95347	-1	-1	Unknown	[M+H]+	similar chromatogram in higher mz_75; similar chromatogram in higher mz_580; similar chromatogram in higher mz_4429	1	True	null	null	null	null	null	null	null	999	False	False	False	False		False	False	null	null	null	null	null	null	null	null	7.62	mouse_brain_pos_04_p1-a1_1_10142	103.95347:1757 104.95682:0 105.96018:0		7996	6766	9390	9043	7116	4063	7395.79093424479	1930.36446746219
227	0.466	103.95347	0.5067	114.317	Unknown	[M+H]+	similar chromatogram in higher mz_75; similar chromatogram in higher mz_580; similar chromatogram in higher mz_4429	1	True	null	null	null	null	null	null	null	999	False	False	False	False		False	False	null	null	null	null	null	null	null	null	7.62	mouse_brain_pos_04_p1-a1_1_10142	103.9535:793 104.95685:0 105.96021:0	62.92658:272	669	617	719	758	726	759	708.042683919271	55.6297354145006
228	0.466	103.95347	0.5616	126.7092	Unknown	[M+H]+	similar chromatogram in higher mz_75; similar chromatogram in higher mz_580; similar chromatogram in higher mz_4429	1	True	null	null	null	null	null	null	null	999	False	False	False	False		False	False	null	null	null	null	null	null	null	null	7.62	mouse_brain_pos_04_p1-a1_1_10142	103.95347:292 104.95682:0 105.96018:0		79	6	125	75	47	40	62.0877458254496	40.4320487194165
229	7.045	104.06928	-1	-1	Unknown	[M+H]+	similar chromatogram in higher mz_985; similar chromatogram in higher mz_3121	0.833	False	null	null	null	null	null	null	null	999	False	False	False	False		False	False	null	null	null	null	null	null	null	null	11.13	mouse_brain_pos_02_p1-a1_1_10140	104.06928:2905 105.07263:0 106.07599:0		14701	13996	14308	13831	20147	11855	14806.3637695313	2796.32682716338
230	7.045	104.06928	0.9196	207.4527	Unknown	[M+H]+	similar chromatogram in higher mz_985; similar chromatogram in higher mz_3121	0.833	False	null	null	null	null	null	null	null	999	False	False	False	False		False	False	null	null	null	null	null	null	null	null	11.13	mouse_brain_pos_02_p1-a1_1_10140	104.06931:1289 105.07266:0 106.07602:0		777	1114	1228	917	643	1026	950.854512532552	216.955603433496
231	6.133	104.06929	-1	-1	Unknown	[M+H]+		1	False	null	null	null	null	null	null	null	999	False	False	False	False		False	False	null	null	null	null	null	null	null	null	37.87	mouse_brain_pos_04_p1-a1_1_10142	104.06929:8190 105.07264:0 106.076:0		77461	104625	93973	64088	100001	61168	83552.6575520833	18655.9597519451
232	6.133	104.06929	0.726	163.7897	Unknown	[M+H]+		1	False	null	null	null	null	null	null	null	999	False	False	False	False		False	False	null	null	null	null	null	null	null	null	37.87	mouse_brain_pos_04_p1-a1_1_10142	104.06931:510 105.07266:0 106.07602:0		322	570	372	254	373	181	345.055028279622	132.532590692214
233	6.133	104.06929	0.8186	184.6649	Unknown	[M+H]+		1	False	null	null	null	null	null	null	null	999	False	False	False	False		False	False	null	null	null	null	null	null	null	null	37.87	mouse_brain_pos_04_p1-a1_1_10142	104.0693:403 105.07265:0 106.07601:0		93	262	79	159	302	83	163.082505544027	97.4135206098096
234	6.133	104.06929	0.883	199.2011	Unknown	[M+H]+		1	False	null	null	null	null	null	null	null	999	False	False	False	False		False	False	null	null	null	null	null	null	null	null	37.87	mouse_brain_pos_04_p1-a1_1_10142	104.06928:449 105.07263:0 106.07599:0		313	233	243	175	272	116	225.268980662028	70.4645395522002
235	6.133	104.06929	0.9388	211.79	Unknown	[M+H]+		1	False	null	null	null	null	null	null	null	999	False	False	False	False		False	False	null	null	null	null	null	null	null	null	37.87	mouse_brain_pos_04_p1-a1_1_10142	104.06931:1534 105.07266:0 106.07602:0		1546	1673	1274	1585	1705	1688	1578.37701416016	161.645300266503
236	6.133	104.06929	0.9716	219.1857	Unknown	[M+H]+		1	False	null	null	null	null	null	null	null	999	False	False	False	False		False	False	null	null	null	null	null	null	null	null	37.87	mouse_brain_pos_04_p1-a1_1_10142	104.06928:562 105.07263:0 106.07599:0		357	417	357	472	119	440	360.283673604329	126.635004382765
237	6.133	104.06929	1.0241	231.0441	Unknown	[M+H]+		1	False	null	null	null	null	null	null	null	999	False	False	False	False		False	False	null	null	null	null	null	null	null	null	37.87	mouse_brain_pos_04_p1-a1_1_10142	104.06928:450 105.07263:0 106.07599:0		187	123	250	243	171	100	178.935567220052	61.2695128868817
238	6.133	104.06929	1.0529	237.5373	Unknown	[M+H]+		1	False	null	null	null	null	null	null	null	999	False	False	False	False		False	False	null	null	null	null	null	null	null	null	37.87	mouse_brain_pos_04_p1-a1_1_10142	104.06931:387 105.07266:0 106.07602:0		271	139	325	186	306	188	235.772308349609	75.361170594974
239	6.133	104.06929	1.0985	247.8092	Unknown	[M+H]+		1	False	null	null	null	null	null	null	null	999	False	False	False	False		False	False	null	null	null	null	null	null	null	null	37.87	mouse_brain_pos_04_p1-a1_1_10142	104.06931:453 105.07266:0 106.07602:0		350	236	191	242	286	90	232.399386088053	88.1965662548099
240	6.133	104.06929	1.1382	256.7651	Unknown	[M+H]+		1	False	null	null	null	null	null	null	null	999	False	False	False	False		False	False	null	null	null	null	null	null	null	null	37.87	mouse_brain_pos_04_p1-a1_1_10142	104.06931:829 105.07266:0 106.07602:0		704	835	669	917	1071	312	751.547124226888	260.283770549944
241	6.133	104.06929	1.1816	266.5549	Unknown	[M+H]+		1	False	null	null	null	null	null	null	null	999	False	False	False	False		False	False	null	null	null	null	null	null	null	null	37.87	mouse_brain_pos_04_p1-a1_1_10142	104.06929:450 105.07264:0 106.076:0		171	124	174	445	233	150	215.97095489502	117.784818499742
242	6.515	104.10468	-1	-1	Unknown	[M+H]+		1	False	null	null	null	null	null	null	null	999	False	False	False	False		False	False	null	null	null	null	null	null	null	null	221.41	mouse_brain_pos_02_p1-a1_1_10140	104.10468:58167 105.10803:0 106.11139:0		465620	480415	472847	473540	449802	460143	467061.3125	10969.0662142098
243	6.515	104.10468	0.7459	168.2767	Unknown	[M+H]+		1	False	null	null	null	null	null	null	null	999	False	False	False	False		False	False	null	null	null	null	null	null	null	null	221.41	mouse_brain_pos_02_p1-a1_1_10140	104.10471:41206 105.10806:0 106.11142:0		53639	53590	53884	53752	54491	53298	53775.6302083333	401.382407000577
244	3.061	104.10468	-1	-1	Unknown	[M+H]+		0.5	False	null	null	null	null	null	null	null	999	False	False	False	False		False	False	null	null	null	null	null	null	null	null	10.47	mouse_brain_pos_03_p1-a1_1_10141	104.10468:2190 105.10803:0 106.11139:0		5107	6771	8434	10635	7250	11553	8291.62443033854	2436.74314987764
245	3.061	104.10468	1.1343	255.8835	Unknown	[M+H]+		0.5	False	null	null	null	null	null	null	null	999	False	False	False	False		False	False	null	null	null	null	null	null	null	null	10.47	mouse_brain_pos_03_p1-a1_1_10141	104.10468:1278 105.10803:0 106.11139:0		762	11070	788	196	306	967	2348.38165537516	4283.16424392982
246	4.432	104.10469	-1	-1	Unknown	[M+H]+		1	True	null	null	null	null	null	null	null	999	False	False	False	False		False	False	null	null	null	null	null	null	null	null	68.48	mouse_brain_pos_04_p1-a1_1_10142	104.10469:17551 105.10804:0 106.1114:0		145380	164710	152891	169034	151528	140426	153994.994791667	11014.8235448901
247	4.432	104.10469	0.5197	117.2295	Unknown	[M+H]+		1	True	null	null	null	null	null	null	null	999	False	False	False	False		False	False	null	null	null	null	null	null	null	null	68.48	mouse_brain_pos_04_p1-a1_1_10142	104.10471:5318 105.10806:0 106.11142:0	42.03138:102 44.0469:88 44.04794:138 45.03001:178 45.03212:111 58.05995:110 58.06235:140 58.06356:544 58.06476:67 60.0794:156 60.08062:80	5339	5741	5336	5137	5426	5145	5354.025390625	222.152436379478
248	4.432	104.10469	0.7359	166.0125	Unknown	[M+H]+		1	True	null	null	null	null	null	null	null	999	False	False	False	False		False	False	null	null	null	null	null	null	null	null	68.48	mouse_brain_pos_04_p1-a1_1_10142	104.10471:1494 105.10806:0 106.11142:0		1363	1453	1426	1696	1652	1398	1498.06860351563	140.379676681754
249	4.432	104.10469	0.8206	185.1156	Unknown	[M+H]+		1	True	null	null	null	null	null	null	null	999	False	False	False	False		False	False	null	null	null	null	null	null	null	null	68.48	mouse_brain_pos_04_p1-a1_1_10142	104.10468:661 105.10803:0 106.11139:0		460	559	451	502	293	511	462.641983032227	92.0114458672382
250	4.432	104.10469	0.945	213.1893	Unknown	[M+H]+		1	True	null	null	null	null	null	null	null	999	False	False	False	False		False	False	null	null	null	null	null	null	null	null	68.48	mouse_brain_pos_04_p1-a1_1_10142	104.10471:1536 105.10806:0 106.11142:0		1282	1229	1210	1461	1161	679	1170.42055257161	261.944551599887
251	3.003	104.10469	-1	-1	Unknown	[M+H]+		0.833	False	null	null	null	null	null	null	null	999	False	False	False	False		False	False	null	null	null	null	null	null	null	null	6.66	mouse_brain_pos_04_p1-a1_1_10142	104.10469:2482 105.10804:0 106.1114:0		8993	10809	2840	10635	7377	8380	8172.37325032552	2925.75207398335
252	3.003	104.10469	0.5202	117.3451	Unknown	[M+H]+		0.833	False	null	null	null	null	null	null	null	999	False	False	False	False		False	False	null	null	null	null	null	null	null	null	6.66	mouse_brain_pos_04_p1-a1_1_10142	104.1063:299 105.10965:0 106.11301:0		3.04575634002686	63	30	35	57	102	47.9837916692098	34.817750527122
253	3.003	104.10469	1.1108	250.5889	Unknown	[M+H]+		0.833	False	null	null	null	null	null	null	null	999	False	False	False	False		False	False	null	null	null	null	null	null	null	null	6.66	mouse_brain_pos_04_p1-a1_1_10142	104.10469:349 105.10804:0 106.1114:0		43	817	325	131	124	62	250.290847142537	295.146876375432
254	3.003	104.10469	1.1398	257.1191	Unknown	[M+H]+		0.833	False	null	null	null	null	null	null	null	999	False	False	False	False		False	False	null	null	null	null	null	null	null	null	6.66	mouse_brain_pos_04_p1-a1_1_10142	104.1063:909 105.10965:0 106.11301:0		373	381	333	472	287	527	395.656280517578	88.876464721179
255	3.003	104.10469	1.1536	260.2413	Unknown	[M+H]+		0.833	False	null	null	null	null	null	null	null	999	False	False	False	False		False	False	null	null	null	null	null	null	null	null	6.66	mouse_brain_pos_04_p1-a1_1_10142	104.10471:1058 105.10806:0 106.11142:0		405	567	807	467	167	473	480.809918721517	208.854951682716
256	3.003	104.10469	1.1774	265.6046	Unknown	[M+H]+		0.833	False	null	null	null	null	null	null	null	999	False	False	False	False		False	False	null	null	null	null	null	null	null	null	6.66	mouse_brain_pos_04_p1-a1_1_10142	104.1047:414 105.10805:0 106.11141:0		77	136	100	140	107	257	136.062716166178	63.5020745522715
257	4.982	104.10629	-1	-1	Unknown	[M+H]+		0.5	True	null	null	null	null	null	null	null	999	False	False	False	False		False	False	null	null	null	null	null	null	null	null	8.43	mouse_brain_pos_02_p1-a1_1_10140	104.10629:2366 105.10964:0 106.113:0		10113	10870	5822	9408	8537	7796	8757.55183919271	1806.21238324843
258	4.982	104.10629	0.4772	107.6545	Unknown	[M+H]+		0.5	True	null	null	null	null	null	null	null	999	False	False	False	False		False	False	null	null	null	null	null	null	null	null	8.43	mouse_brain_pos_02_p1-a1_1_10140	104.10308:166 105.10643:0 106.10979:0	22.68103:44 26.71287:44 36.49729:44 41.95063:44 42.43831:44 47.24859:44 47.67889:44 57.70116:44 60.48226:44 71.34572:44 84.56731:44	7	52	38	50	14	27	31.210252682368	18.8895580955432
259	4.982	104.10629	0.5169	116.6128	Unknown	[M+H]+		0.5	True	null	null	null	null	null	null	null	999	False	False	False	False		False	False	null	null	null	null	null	null	null	null	8.43	mouse_brain_pos_02_p1-a1_1_10140	104.10629:1266 105.10964:0 106.113:0	58.06474:208	370	651	280	805	778	439	553.626154581706	221.391833021216
260	6.289	104.1063	-1	-1	Unknown	[M+H]+		1	True	null	null	null	null	null	null	null	999	False	False	False	False		False	False	null	null	null	null	null	null	null	null	612.31	mouse_brain_pos_04_p1-a1_1_10142	104.1063:176775 105.10965:0 106.11301:0		1599674	1131273	1060701	1667445	693902	1541632	1282437.65625	383260.518713939
261	6.289	104.1063	0.7451	168.0878	Unknown	[M+H]+		1	True	null	null	null	null	null	null	null	999	False	False	False	False		False	False	null	null	null	null	null	null	null	null	612.31	mouse_brain_pos_04_p1-a1_1_10142	104.10471:104124 105.10806:0 106.11142:0	23.43232:75 36.31838:75 37.85901:75 40.3962:83 50.43149:75 52.349:75 58.5477:75 60.25679:75 66.28963:75 71.62043:75 73.01128:75 95.50363:75 96.37028:75	137448	147599	147288	137000	123609	119986	135488.266927083	11605.67964674
262	5.892	104.99168	-1	-1	Unknown	[M+H]+		1	False	null	null	null	null	null	null	null	999	False	False	False	False		False	False	null	null	null	null	null	null	null	null	20.2	mouse_brain_pos_01_p1-a1_1_10139	104.99168:3498 105.99503:0 106.99839:0		22149	22622	20865	19391	22322	19472	21136.9016927083	1450.9595735749
263	5.892	104.99168	0.781	176.0269	Unknown	[M+H]+		1	False	null	null	null	null	null	null	null	999	False	False	False	False		False	False	null	null	null	null	null	null	null	null	20.2	mouse_brain_pos_01_p1-a1_1_10139	104.99168:2019 105.99503:0 106.99839:0		1951	1874	1844	1690	1867	1691	1819.38362630208	106.224956257618
264	0.462	105.95219	-1	-1	Unknown	[M+H]+		1	True	null	null	null	null	null	null	null	999	False	False	False	False		False	False	null	null	null	null	null	null	null	null	11.51	mouse_brain_pos_05_p1-a1_1_10143	105.95219:1059 106.95554:0 107.9589:0		5354	3248	4174	4128	4865	4297	4344.23742675781	717.097234289799
265	0.462	105.95219	0.5065	114.0493	Unknown	[M+H]+		1	True	null	null	null	null	null	null	null	999	False	False	False	False		False	False	null	null	null	null	null	null	null	null	11.51	mouse_brain_pos_05_p1-a1_1_10143	105.9522:667 106.95555:0 107.95891:0	20.45494:59 26.53058:59 31.19754:59 33.13671:59 60.37683:59 73.22167:59 74.07167:59 74.96482:59 86.19373:59 86.48096:59	270	164	472	365	443	392	350.95884958903	115.191254557591
266	0.538	106.02688	-1	-1	Unknown	[M+H]+		0.5	True	null	null	null	null	null	null	null	999	False	False	False	False		False	False	null	null	null	null	null	null	null	null	37.61	mouse_brain_pos_05_p1-a1_1_10143	106.02688:6934 107.03023:0 108.03359:0		13404	22543	15077	18829	20049	17855	17959.3893229167	3322.87845272223
267	0.538	106.02688	0.5434	122.3435	Unknown	[M+H]+		0.5	True	null	null	null	null	null	null	null	999	False	False	False	False		False	False	null	null	null	null	null	null	null	null	37.61	mouse_brain_pos_05_p1-a1_1_10143	106.02688:743 107.03023:0 108.03359:0	24.28203:46 38.36142:46 51.02235:753 60.90249:46 64.0488:46 100.88732:46 103.60161:46	172	237	110	156	314	135	187.377586364746	75.3263525893691
268	0.538	106.02688	0.5567	125.3347	Unknown	[M+H]+		0.5	True	null	null	null	null	null	null	null	999	False	False	False	False		False	False	null	null	null	null	null	null	null	null	37.61	mouse_brain_pos_05_p1-a1_1_10143	106.02688:880 107.03023:0 108.03359:0		253	277	221	267	421	253	282.028470357259	70.70546055
269	0.538	106.02688	0.5857	131.8792	Unknown	[M+H]+		0.5	True	null	null	null	null	null	null	null	999	False	False	False	False		False	False	null	null	null	null	null	null	null	null	37.61	mouse_brain_pos_05_p1-a1_1_10143	106.02687:906 107.03022:0 108.03358:0		542	761	472	664	388	325	525.411626180013	165.560138320352
270	0.538	106.02688	0.6396	144.0023	Unknown	[M+H]+		0.5	True	null	null	null	null	null	null	null	999	False	False	False	False		False	False	null	null	null	null	null	null	null	null	37.61	mouse_brain_pos_05_p1-a1_1_10143	106.02687:1888 107.03022:0 108.03358:0		1019	715	1341	1699	1322	1368	1243.92150878906	337.379644841507
271	0.626	106.08374	-1	-1	Unknown	[M+H]+		1	False	null	null	null	null	null	null	null	999	False	False	False	False		False	False	null	null	null	null	null	null	null	null	44.2	mouse_brain_pos_01_p1-a1_1_10139	106.08374:8740 107.08709:0 108.09045:0		37535	34059	35538	29367	35428	35878	34634.166015625	2810.21017913066
272	0.626	106.08374	0.8863	199.5427	Unknown	[M+H]+		1	False	null	null	null	null	null	null	null	999	False	False	False	False		False	False	null	null	null	null	null	null	null	null	44.2	mouse_brain_pos_01_p1-a1_1_10139	106.08374:1677 107.08709:0 108.09045:0		1357	1244	1574	1299	1544	1115	1355.41927083333	177.283829997418
273	0.626	106.08374	0.9373	211.0305	Unknown	[M+H]+		1	False	null	null	null	null	null	null	null	999	False	False	False	False		False	False	null	null	null	null	null	null	null	null	44.2	mouse_brain_pos_01_p1-a1_1_10139	106.08374:1623 107.08709:0 108.09045:0		1653	1382	1356	1123	1410	1281	1367.37589518229	173.765177933347
274	0.626	106.08374	0.9814	220.9537	Unknown	[M+H]+		1	False	null	null	null	null	null	null	null	999	False	False	False	False		False	False	null	null	null	null	null	null	null	null	44.2	mouse_brain_pos_01_p1-a1_1_10139	106.08374:575 107.08709:0 108.09045:0		303	276	377	207	254	252	278.162694295247	57.9642409980579
275	0.626	106.08374	0.9907	223.0511	Unknown	[M+H]+		1	False	null	null	null	null	null	null	null	999	False	False	False	False		False	False	null	null	null	null	null	null	null	null	44.2	mouse_brain_pos_01_p1-a1_1_10139	106.08373:394 107.08708:0 108.09044:0		148	122	117	77	403	196	177.044481913249	117.228310589767
276	2.616	107.05903	-1	-1	Unknown	[M+H]+		1	False	null	null	null	null	null	null	null	999	False	False	False	False		False	False	null	null	null	null	null	null	null	null	9.81	mouse_brain_pos_01_p1-a1_1_10139	107.05903:1718 108.06238:0 109.06574:0		10630	9498	6989	9486	10405	6322	8888.22224934896	1802.97808396185
277	2.616	107.05903	0.4724	106.2592	Unknown	[M+H]+		1	False	null	null	null	null	null	null	null	999	False	False	False	False		False	False	null	null	null	null	null	null	null	null	9.81	mouse_brain_pos_01_p1-a1_1_10139	107.05738:203 108.06073:0 109.06409:0		11	78	62	44	59	20	45.6913328170776	26.0751682331436
278	2.616	107.05903	0.5197	116.8859	Unknown	[M+H]+		1	False	null	null	null	null	null	null	null	999	False	False	False	False		False	False	null	null	null	null	null	null	null	null	9.81	mouse_brain_pos_01_p1-a1_1_10139	107.059:446 108.06235:0 109.06571:0		205	333	253	65	205	161	203.646986643473	89.861685852675
279	2.616	107.05903	0.542	121.9136	Unknown	[M+H]+		1	False	null	null	null	null	null	null	null	999	False	False	False	False		False	False	null	null	null	null	null	null	null	null	9.81	mouse_brain_pos_01_p1-a1_1_10139	107.05901:1157 108.06236:0 109.06572:0		817	480	808	616	422	624	627.784830729167	162.851266607339
280	4.773	108.00926	-1	-1	Unknown	[M+H]+		1	False	null	null	null	null	null	null	null	999	False	False	False	False		False	False	null	null	null	null	null	null	null	null	8.12	mouse_brain_pos_05_p1-a1_1_10143	108.00926:1233 109.01261:0 110.01597:0		5493	6871	6136	4693	5887	6491	5928.65388997396	769.982762799441
281	4.773	108.00926	0.603	135.5138	Unknown	[M+H]+		1	False	null	null	null	null	null	null	null	999	False	False	False	False		False	False	null	null	null	null	null	null	null	null	8.12	mouse_brain_pos_05_p1-a1_1_10143	108.01088:401 109.01423:0 110.01759:0		296	338	291	377	208	342	308.771883646647	58.6861532091431
282	4.773	108.00926	0.7692	172.8477	Unknown	[M+H]+		1	False	null	null	null	null	null	null	null	999	False	False	False	False		False	False	null	null	null	null	null	null	null	null	8.12	mouse_brain_pos_05_p1-a1_1_10143	108.01088:239 109.01423:0 110.01759:0		50	131	284	103	223	152	157.076377232869	84.1825063700688
283	2.918	108.00926	-1	-1	Unknown	[M+H]+		0.5	False	null	null	null	null	null	null	null	999	False	False	False	False		False	False	null	null	null	null	null	null	null	null	8.47	mouse_brain_pos_05_p1-a1_1_10143	108.00926:1184 109.01261:0 110.01597:0		6096	3775	1426	4317	4457	4511	4097.15417480469	1522.01027850584
284	2.918	108.00926	0.6057	136.104	Unknown	[M+H]+		0.5	False	null	null	null	null	null	null	null	999	False	False	False	False		False	False	null	null	null	null	null	null	null	null	8.47	mouse_brain_pos_05_p1-a1_1_10143	108.00927:343 109.01262:0 110.01598:0		214	120	99	38	114	42	104.345187505086	64.2120288176345
285	2.918	108.00926	0.6211	139.5853	Unknown	[M+H]+		0.5	False	null	null	null	null	null	null	null	999	False	False	False	False		False	False	null	null	null	null	null	null	null	null	8.47	mouse_brain_pos_05_p1-a1_1_10143	108.00925:328 109.0126:0 110.01596:0		37	28	28	116	81	36	54.5318587621053	36.2050844115977
286	7.619	109.0279	-1	-1	Unknown	[M+H]+		0.667	False	null	null	null	null	null	null	null	999	False	False	False	False		False	False	null	null	null	null	null	null	null	null	8.83	mouse_brain_pos_06_p1-a1_1_10144	109.0279:3294 110.03125:0 111.03461:0		14872	24009	14562	13140	28714	20115	19235.3767903646	6187.64886271822
287	7.619	109.0279	0.6576	147.6407	Unknown	[M+H]+		0.667	False	null	null	null	null	null	null	null	999	False	False	False	False		False	False	null	null	null	null	null	null	null	null	8.83	mouse_brain_pos_06_p1-a1_1_10144	109.02625:1005 110.0296:0 111.03296:0		1182	845	171	237	145	1084	610.536811828613	480.628546982205
288	7.619	109.0279	0.6871	154.2563	Unknown	[M+H]+		0.667	False	null	null	null	null	null	null	null	999	False	False	False	False		False	False	null	null	null	null	null	null	null	null	8.83	mouse_brain_pos_06_p1-a1_1_10144	109.02625:1037 110.0296:0 111.03296:0		203	827	537	567	895	545	595.476038614909	246.712928387055
289	7.619	109.0279	0.7057	158.4427	Unknown	[M+H]+		0.667	False	null	null	null	null	null	null	null	999	False	False	False	False		False	False	null	null	null	null	null	null	null	null	8.83	mouse_brain_pos_06_p1-a1_1_10144	109.02626:641 110.02961:0 111.03297:0		186	447	404	292	355	228	318.856488545736	101.724912408735
290	7.619	109.0279	0.7233	162.3958	Unknown	[M+H]+		0.667	False	null	null	null	null	null	null	null	999	False	False	False	False		False	False	null	null	null	null	null	null	null	null	8.83	mouse_brain_pos_06_p1-a1_1_10144	109.02792:248 110.03127:0 111.03463:0		80	137	33	128	105	102	97.3295497894287	37.5736602199129
291	7.505	109.02791	-1	-1	Unknown	[M+H]+		0.5	False	null	null	null	null	null	null	null	999	False	False	False	False		False	False	null	null	null	null	null	null	null	null	12.23	mouse_brain_pos_04_p1-a1_1_10142	109.02791:2410 110.03126:0 111.03462:0		7737	13403	6005	15004	14252	11252	11275.3811848958	3676.82636743036
292	7.505	109.02791	0.6494	145.8009	Unknown	[M+H]+		0.5	False	null	null	null	null	null	null	null	999	False	False	False	False		False	False	null	null	null	null	null	null	null	null	12.23	mouse_brain_pos_04_p1-a1_1_10142	109.02791:517 110.03126:0 111.03462:0		325	49	234	367	126	118	202.841755549113	126.312967885325
293	7.505	109.02791	0.6859	153.9921	Unknown	[M+H]+		0.5	False	null	null	null	null	null	null	null	999	False	False	False	False		False	False	null	null	null	null	null	null	null	null	12.23	mouse_brain_pos_04_p1-a1_1_10142	109.02627:990 110.02962:0 111.03298:0		535	944	989	885	815	450	769.552729288737	224.244216548228
294	7.505	109.02791	0.7019	157.5758	Unknown	[M+H]+		0.5	False	null	null	null	null	null	null	null	999	False	False	False	False		False	False	null	null	null	null	null	null	null	null	12.23	mouse_brain_pos_04_p1-a1_1_10142	109.02626:931 110.02961:0 111.03297:0		254	125	442	623	672	684	466.645601908366	235.034059249398
295	0.54	109.10037	-1	-1	Unknown	[M+H]+		0.833	False	null	null	null	null	null	null	null	999	False	False	False	False		False	False	null	null	null	null	null	null	null	null	15.03	mouse_brain_pos_03_p1-a1_1_10141	109.10037:2694 110.10372:0 111.10708:0		10375	14417	12315	6636	9374	11044	10693.2718098958	2642.92804590251
296	0.54	109.10037	0.9422	211.5106	Unknown	[M+H]+		0.833	False	null	null	null	null	null	null	null	999	False	False	False	False		False	False	null	null	null	null	null	null	null	null	15.03	mouse_brain_pos_03_p1-a1_1_10141	109.09873:331 110.10208:0 111.10544:0		94	79	47	107	143	199	111.692866007487	53.2339798396746
297	0.54	109.10037	0.9865	221.4705	Unknown	[M+H]+		0.833	False	null	null	null	null	null	null	null	999	False	False	False	False		False	False	null	null	null	null	null	null	null	null	15.03	mouse_brain_pos_03_p1-a1_1_10141	109.09873:346 110.10208:0 111.10544:0		47	143	65	46	54	202	93.0540250142415	64.9829419381659
298	3.532	110.03314	-1	-1	Unknown	[M+H]+		1	True	null	null	null	null	null	null	null	999	False	False	False	False		False	False	null	null	null	null	null	null	null	null	23.03	mouse_brain_pos_02_p1-a1_1_10140	110.03314:10700 111.03649:0 112.03985:0		89908	92756	89834	82355	96281	87782	89819.3046875	4695.61284903811
299	3.532	110.03314	0.5652	126.7651	Unknown	[M+H]+		1	True	null	null	null	null	null	null	null	999	False	False	False	False		False	False	null	null	null	null	null	null	null	null	23.03	mouse_brain_pos_02_p1-a1_1_10140	110.03314:2644 111.03649:0 112.03985:0	38.0018:170 53.01295:92 55.02644:328 55.02761:387 55.02878:224	1729	4131	2253	1668	1882	2521	2364.06113688151	924.813690695198
300	3.532	110.03314	0.58	130.0816	Unknown	[M+H]+		1	True	null	null	null	null	null	null	null	999	False	False	False	False		False	False	null	null	null	null	null	null	null	null	23.03	mouse_brain_pos_02_p1-a1_1_10140	110.03317:3546 111.03652:0 112.03988:0	55.02646:191 55.02763:508 56.57929:54 67.02619:171	4616	6614	2194	4411	4074	4078	4331.12109375	1413.87708668996
301	2.785	110.03316	-1	-1	Unknown	[M+H]+		0.833	True	null	null	null	null	null	null	null	999	False	False	False	False		False	False	null	null	null	null	null	null	null	null	93.32	mouse_brain_pos_05_p1-a1_1_10143	110.03316:31332 111.03651:0 112.03987:0		326223	326567	237266	338338	360422	201273	298348.130208333	63530.1375813929
302	2.785	110.03316	0.5662	126.994	Unknown	[M+H]+		0.833	True	null	null	null	null	null	null	null	999	False	False	False	False		False	False	null	null	null	null	null	null	null	null	93.32	mouse_brain_pos_05_p1-a1_1_10143	110.03317:9171 111.03652:0 112.03988:0	21.86301:39 24.52279:39 27.94883:39 28.47915:39 31.76836:39 40.01716:546 44.9697:39 51.99357:39 53.01297:420 55.02646:888 55.02763:771 56.90363:39 71.18995:39 75.71914:39 76.6608:39 77.88223:39 99.03137:39 103.72688:39	6248	24144	8502	7609	14880	8188	11595.1993001302	6840.08422434205
303	2.785	110.03316	0.5808	130.2721	Unknown	[M+H]+		0.833	True	null	null	null	null	null	null	null	999	False	False	False	False		False	False	null	null	null	null	null	null	null	null	93.32	mouse_brain_pos_05_p1-a1_1_10143	110.03317:14977 111.03652:0 112.03988:0	21.01804:39 31.07433:39 34.34879:39 35.6297:39 41.87712:39 45.73445:39 46.67791:39 53.01297:351 54.57228:39 55.02646:1189 55.02763:1123 55.03114:737 55.54598:39 61.45518:39 66.79397:39 80.49268:44 82.03817:610 93.9517:39	19000	16457	18380	19249	26915	12705	18784.0895182292	4667.27014399675
304	0.767	110.05796	-1	-1	Unknown	[M+H]+		0.833	True	null	null	null	null	null	null	null	999	False	False	False	False		False	False	null	null	null	null	null	null	null	null	3.93	mouse_brain_pos_03_p1-a1_1_10141	110.05796:1945 111.06131:0 112.06467:0		3379	4296	5928	3208	3423	4603	4139.69360351563	1039.07616964642
305	0.767	110.05796	0.4925	110.4564	Unknown	[M+H]+		0.833	True	null	null	null	null	null	null	null	999	False	False	False	False		False	False	null	null	null	null	null	null	null	null	3.93	mouse_brain_pos_03_p1-a1_1_10141	110.05963:222 111.06298:0 112.06634:0		34	47	51	17	15	58	37.030485312144	18.0686020810308
306	0.767	110.05796	0.5184	116.2794	Unknown	[M+H]+		0.833	True	null	null	null	null	null	null	null	999	False	False	False	False		False	False	null	null	null	null	null	null	null	null	3.93	mouse_brain_pos_03_p1-a1_1_10141	110.05796:390 111.06131:0 112.06467:0	23.53014:76 23.98835:76 37.37532:76 78.03261:1339 83.61275:76 93.31069:76 96.89739:76	133	116	201	190	255	36	155.190996170044	76.6922860407005
307	0.767	110.05796	0.5309	119.0824	Unknown	[M+H]+		0.833	True	null	null	null	null	null	null	null	999	False	False	False	False		False	False	null	null	null	null	null	null	null	null	3.93	mouse_brain_pos_03_p1-a1_1_10141	110.05796:236 111.06131:0 112.06467:0		118	93	154	39	12	80	82.6917899449666	51.4795545486541
308	7.006	110.06954	-1	-1	Unknown	[M+H]+		1	True	null	null	null	null	null	null	null	999	False	False	False	False		False	False	null	null	null	null	null	null	null	null	74.6	mouse_brain_pos_03_p1-a1_1_10141	110.06954:41002 111.07289:0 112.07625:0		399423	268929	407444	433077	232352	374780	352667.596354167	82011.1744807567
309	7.006	110.06954	0.5292	118.6983	Unknown	[M+H]+		1	True	null	null	null	null	null	null	null	999	False	False	False	False		False	False	null	null	null	null	null	null	null	null	74.6	mouse_brain_pos_03_p1-a1_1_10141	110.06957:3928 111.07292:0 112.07628:0	56.04786:149 66.03177:136 66.03305:181 82.05102:515 82.05245:293 83.05701:38 83.06276:157 93.04581:208	5732	2623	6368	3572	3982	3292	4261.46626790365	1468.05709236097
310	7.006	110.06954	0.6066	136.0505	Unknown	[M+H]+		1	True	null	null	null	null	null	null	null	999	False	False	False	False		False	False	null	null	null	null	null	null	null	null	74.6	mouse_brain_pos_03_p1-a1_1_10141	110.06957:17887 111.07292:0 112.07628:0	42.03343:227 54.03183:247 56.04786:931 56.04904:387 82.05102:416 93.04125:247	16543	14733	19325	19964	18739	16009	17552.4127604167	2084.0453142144
311	6.848	110.06954	-1	-1	Unknown	[M+H]+		0.5	True	null	null	null	null	null	null	null	999	False	False	False	False		False	False	null	null	null	null	null	null	null	null	22.04	mouse_brain_pos_02_p1-a1_1_10140	110.06954:9795 111.07289:0 112.07625:0		70437	68272	63151	65874	72476	66618	67804.6484375	3339.60196376994
312	6.848	110.06954	0.5321	119.349	Unknown	[M+H]+		0.5	True	null	null	null	null	null	null	null	999	False	False	False	False		False	False	null	null	null	null	null	null	null	null	22.04	mouse_brain_pos_02_p1-a1_1_10140	110.06957:777 111.07292:0 112.07628:0	55.0522:187 69.04389:155 93.04277:176	516	1268	1028	542	431	1041	804.302032470703	349.8053709225
313	6.848	110.06954	0.6061	135.9365	Unknown	[M+H]+		0.5	True	null	null	null	null	null	null	null	999	False	False	False	False		False	False	null	null	null	null	null	null	null	null	22.04	mouse_brain_pos_02_p1-a1_1_10140	110.06957:2803 111.07292:0 112.07628:0		2109	2501	3270	2593	3224	2264	2660.07344563802	485.97737869817
314	6.848	110.06954	0.7126	159.8324	Unknown	[M+H]+		0.5	True	null	null	null	null	null	null	null	999	False	False	False	False		False	False	null	null	null	null	null	null	null	null	22.04	mouse_brain_pos_02_p1-a1_1_10140	110.06957:3609 111.07292:0 112.07628:0		3702	3679	9481	8212	7908	3997	6163.23767089844	2652.37714075623
315	5.103	110.06955	-1	-1	Unknown	[M+H]+		0.5	False	null	null	null	null	null	null	null	999	False	False	False	False		False	False	null	null	null	null	null	null	null	null	3.11	mouse_brain_pos_04_p1-a1_1_10142	110.06955:1422 111.0729:0 112.07626:0		7146	7271	4427	7847	6955	5882	6587.94612630208	1238.25834202215
316	5.103	110.06955	0.6066	136.058	Unknown	[M+H]+		0.5	False	null	null	null	null	null	null	null	999	False	False	False	False		False	False	null	null	null	null	null	null	null	null	3.11	mouse_brain_pos_04_p1-a1_1_10142	110.06957:303 111.07292:0 112.07628:0		218	84	148	232	71	33	131.123442967733	81.8217152002236
317	5.103	110.06955	0.6416	143.9032	Unknown	[M+H]+		0.5	False	null	null	null	null	null	null	null	999	False	False	False	False		False	False	null	null	null	null	null	null	null	null	3.11	mouse_brain_pos_04_p1-a1_1_10142	110.06955:417 111.0729:0 112.07626:0		332	506	346	307	586	327	400.589360555013	116.167882126932
318	5.103	110.06955	0.6672	149.653	Unknown	[M+H]+		0.5	False	null	null	null	null	null	null	null	999	False	False	False	False		False	False	null	null	null	null	null	null	null	null	3.11	mouse_brain_pos_04_p1-a1_1_10142	110.06954:180 111.07289:0 112.07625:0		45	121	87	48	102	279	113.711771647135	86.0672506017231
319	0.533	111.11448	-1	-1	Unknown	[M+H]+		0.667	False	null	null	null	null	null	null	null	999	False	False	False	False		False	False	null	null	null	null	null	null	null	null	5.31	mouse_brain_pos_02_p1-a1_1_10140	111.11448:1562 112.11783:0 113.12119:0		5007	6551	4987	10587	4550	3848	5921.66463216146	2451.55535680517
320	0.533	111.11448	0.963	215.7918	Unknown	[M+H]+		0.667	False	null	null	null	null	null	null	null	999	False	False	False	False		False	False	null	null	null	null	null	null	null	null	5.31	mouse_brain_pos_02_p1-a1_1_10140	111.11448:334 112.11783:0 113.12119:0		162	186	12	67	104	87	103.025596618652	63.3717282816864
321	7.118	112.04911	-1	-1	Unknown	[M+H]+		1	True	null	null	null	null	null	null	null	999	False	False	False	False		False	False	null	null	null	null	null	null	null	null	42.06	mouse_brain_pos_02_p1-a1_1_10140	112.04911:11711 113.05246:0 114.05582:0		72305	83192	81969	68956	80087	78740	77541.6197916667	5667.03508704072
322	7.118	112.04911	0.6191	138.6116	Unknown	[M+H]+		1	True	null	null	null	null	null	null	null	999	False	False	False	False		False	False	null	null	null	null	null	null	null	null	42.06	mouse_brain_pos_02_p1-a1_1_10140	112.04911:1520 113.05246:0 114.05582:0	84.05031:254	534	710	543	739	508	772	634.150858561198	118.347650265209
323	7.118	112.04911	0.6342	141.981	Unknown	[M+H]+		1	True	null	null	null	null	null	null	null	999	False	False	False	False		False	False	null	null	null	null	null	null	null	null	42.06	mouse_brain_pos_02_p1-a1_1_10140	112.04914:5924 113.05249:0 114.05585:0		4277	5093	4527	4266	5135	4247	4590.64217122396	418.072949202271
324	7.118	112.04911	0.8134	182.1199	Unknown	[M+H]+		1	True	null	null	null	null	null	null	null	999	False	False	False	False		False	False	null	null	null	null	null	null	null	null	42.06	mouse_brain_pos_02_p1-a1_1_10140	112.04911:1205 113.05246:0 114.05582:0		929	1076	776	579	624	202	697.798393249512	305.977938872741
325	3.916	112.04912	-1	-1	Unknown	[M+H]+		1	True	null	null	null	null	null	null	null	999	False	False	False	False		False	False	null	null	null	null	null	null	null	null	93.01	mouse_brain_pos_02_p1-a1_1_10140	112.04912:23568 113.05247:0 114.05583:0		185564	171628	191373	185856	193000	202247	188278.143229167	10173.4006374285
326	3.916	112.04912	0.5234	117.1861	Unknown	[M+H]+		1	True	null	null	null	null	null	null	null	999	False	False	False	False		False	False	null	null	null	null	null	null	null	null	93.01	mouse_brain_pos_02_p1-a1_1_10140	112.04914:2453 113.05249:0 114.05585:0	40.01716:144 42.03241:80 52.01632:121 67.02748:142 68.01114:65 68.01374:120 69.04389:86 80.04756:108 94.03733:108 94.03886:105 95.0218:774 95.02334:323	2150	1999	1980	2185	2121	1769	2033.9355061849	153.920825139042
327	3.916	112.04912	0.5439	121.769	Unknown	[M+H]+		1	True	null	null	null	null	null	null	null	999	False	False	False	False		False	False	null	null	null	null	null	null	null	null	93.01	mouse_brain_pos_02_p1-a1_1_10140	112.04914:1437 113.05249:0 114.05585:0	67.02878:155 95.0218:242 95.02334:714 112.04914:149	1120	1042	1164	955	1228	1036	1090.84349568685	98.871761032544
328	3.916	112.04912	0.7138	159.8085	Unknown	[M+H]+		1	True	null	null	null	null	null	null	null	999	False	False	False	False		False	False	null	null	null	null	null	null	null	null	93.01	mouse_brain_pos_02_p1-a1_1_10140	112.04914:4382 113.05249:0 114.05585:0		4769	4520	5287	4891	4686	4505	4776.33658854167	290.282325694779
329	3.916	112.04912	0.7336	164.2352	Unknown	[M+H]+		1	True	null	null	null	null	null	null	null	999	False	False	False	False		False	False	null	null	null	null	null	null	null	null	93.01	mouse_brain_pos_02_p1-a1_1_10140	112.04914:3145 113.05249:0 114.05585:0		3193	3431	1728	3175	3206	3376	3018.21936035156	640.817897369452
330	3.916	112.04912	1.0656	238.5709	Unknown	[M+H]+		1	True	null	null	null	null	null	null	null	999	False	False	False	False		False	False	null	null	null	null	null	null	null	null	93.01	mouse_brain_pos_02_p1-a1_1_10140	112.04914:2085 113.05249:0 114.05585:0		2617	1894	1547	2784	1601	2625	2177.73394775391	560.573811876692
331	3.362	112.04912	-1	-1	Unknown	[M+H]+	similar chromatogram in higher mz_625; similar chromatogram in higher mz_1979; similar chromatogram in higher mz_760; similar chromatogram in higher mz_1375; similar chromatogram in higher mz_3247	1	True	null	null	null	null	null	null	null	999	False	False	False	False		False	False	null	null	null	null	null	null	null	null	25.35	mouse_brain_pos_06_p1-a1_1_10144	112.04912:6686 113.05247:0 114.05583:0		34042	30001	33132	31645	37770	32751	33223.66015625	2624.88636296622
332	3.362	112.04912	0.5239	117.3008	Unknown	[M+H]+	similar chromatogram in higher mz_625; similar chromatogram in higher mz_1979; similar chromatogram in higher mz_760; similar chromatogram in higher mz_1375; similar chromatogram in higher mz_3247	1	True	null	null	null	null	null	null	null	999	False	False	False	False		False	False	null	null	null	null	null	null	null	null	25.35	mouse_brain_pos_06_p1-a1_1_10144	112.04914:953 113.05249:0 114.05585:0	52.01632:82 52.01745:106 68.01244:102 95.02027:290 95.0218:141 95.02334:587	658	691	822	640	707	652	695.025705973307	67.0000973311385
333	3.362	112.04912	0.5435	121.6927	Unknown	[M+H]+	similar chromatogram in higher mz_625; similar chromatogram in higher mz_1979; similar chromatogram in higher mz_760; similar chromatogram in higher mz_1375; similar chromatogram in higher mz_3247	1	True	null	null	null	null	null	null	null	999	False	False	False	False		False	False	null	null	null	null	null	null	null	null	25.35	mouse_brain_pos_06_p1-a1_1_10144	112.04914:557 113.05249:0 114.05585:0	67.02878:129 68.01244:128 95.02027:139 95.0218:84 95.02334:309 112.04747:91	377	197	430	283	319	336	323.585881551107	79.7585628667136
334	3.362	112.04912	0.7202	161.235	Unknown	[M+H]+	similar chromatogram in higher mz_625; similar chromatogram in higher mz_1979; similar chromatogram in higher mz_760; similar chromatogram in higher mz_1375; similar chromatogram in higher mz_3247	1	True	null	null	null	null	null	null	null	999	False	False	False	False		False	False	null	null	null	null	null	null	null	null	25.35	mouse_brain_pos_06_p1-a1_1_10144	112.04912:204 113.05247:0 114.05583:0		110	177	70	51	69	109	97.704953511556	45.6120700584073
335	3.362	112.04912	0.8582	192.1417	Unknown	[M+H]+	similar chromatogram in higher mz_625; similar chromatogram in higher mz_1979; similar chromatogram in higher mz_760; similar chromatogram in higher mz_1375; similar chromatogram in higher mz_3247	1	True	null	null	null	null	null	null	null	999	False	False	False	False		False	False	null	null	null	null	null	null	null	null	25.35	mouse_brain_pos_06_p1-a1_1_10144	112.04911:227 113.05246:0 114.05582:0		64	54	106	136	155	36	91.8094266255697	47.8629193988812
336	3.362	112.04912	0.8929	199.9072	Unknown	[M+H]+	similar chromatogram in higher mz_625; similar chromatogram in higher mz_1979; similar chromatogram in higher mz_760; similar chromatogram in higher mz_1375; similar chromatogram in higher mz_3247	1	True	null	null	null	null	null	null	null	999	False	False	False	False		False	False	null	null	null	null	null	null	null	null	25.35	mouse_brain_pos_06_p1-a1_1_10144	112.04914:1460 113.05249:0 114.05585:0		1214	968	984	1008	1104	1180	1076.2956644694	105.303452922103
337	3.362	112.04912	1.0368	232.1347	Unknown	[M+H]+	similar chromatogram in higher mz_625; similar chromatogram in higher mz_1979; similar chromatogram in higher mz_760; similar chromatogram in higher mz_1375; similar chromatogram in higher mz_3247	1	True	null	null	null	null	null	null	null	999	False	False	False	False		False	False	null	null	null	null	null	null	null	null	25.35	mouse_brain_pos_06_p1-a1_1_10144	112.04914:323 113.05249:0 114.05585:0		255	308	306	154	90	216	221.418683369954	86.567123581786
338	4.636	112.07418	-1	-1	Unknown	[M+H]+		1	True	null	null	null	null	null	null	null	999	False	False	False	False		False	False	null	null	null	null	null	null	null	null	8.68	mouse_brain_pos_05_p1-a1_1_10143	112.07418:2430 113.07753:0 114.08089:0		12537	12345	12348	11581	13611	12385	12467.9363606771	653.537395654021
339	4.636	112.07418	0.614	137.4717	Unknown	[M+H]+		1	True	null	null	null	null	null	null	null	999	False	False	False	False		False	False	null	null	null	null	null	null	null	null	8.68	mouse_brain_pos_05_p1-a1_1_10143	112.07419:1140 113.07754:0 114.0809:0	41.03728:158	937	1089	1013	1039	1187	1125	1064.99022420247	88.2370945091412
340	6.56	112.99773	-1	-1	Unknown	[M+H]+		0.667	False	null	null	null	null	null	null	null	999	False	False	False	False		False	False	null	null	null	null	null	null	null	null	7.75	mouse_brain_pos_03_p1-a1_1_10141	112.99773:1315 114.00108:0 115.00444:0		4113	4968	4973	3040	3684	4033	4135.20776367188	749.573398006585
341	6.56	112.99773	0.7111	159.0739	Unknown	[M+H]+		0.667	False	null	null	null	null	null	null	null	999	False	False	False	False		False	False	null	null	null	null	null	null	null	null	7.75	mouse_brain_pos_03_p1-a1_1_10141	112.99607:709 113.99942:0 115.00278:0		528	473	497	634	403	402	489.420227050781	86.7377432432693
342	2.626	113.03295	-1	-1	Unknown	[M+H]+	similar chromatogram in higher mz_120; similar chromatogram in higher mz_158	1	True	null	null	null	null	null	null	null	999	False	False	False	False		False	False	null	null	null	null	null	null	null	null	105.33	mouse_brain_pos_04_p1-a1_1_10142	113.03295:28416 114.0363:0 115.03966:0		122265	115171	121910	130536	120379	130906	123527.83984375	6124.34929435099
343	2.626	113.03295	0.5268	117.8478	Unknown	[M+H]+	similar chromatogram in higher mz_120; similar chromatogram in higher mz_158	1	True	null	null	null	null	null	null	null	999	False	False	False	False		False	False	null	null	null	null	null	null	null	null	105.33	mouse_brain_pos_04_p1-a1_1_10142	113.03297:2847 114.03632:0 115.03968:0	40.01716:355 43.01669:367 43.01772:367 52.01632:364 53.00034:379 69.99071:334 70.02502:278 96.00522:269	2255	1592	2333	1962	2141	2638	2153.50917561849	354.545209873458
344	2.626	113.03295	0.5447	121.8535	Unknown	[M+H]+	similar chromatogram in higher mz_120; similar chromatogram in higher mz_158	1	True	null	null	null	null	null	null	null	999	False	False	False	False		False	False	null	null	null	null	null	null	null	null	105.33	mouse_brain_pos_04_p1-a1_1_10142	113.03294:1014 114.03629:0 115.03965:0	40.01715:271 70.02632:310 70.02896:266 96.00674:376	511	473	681	1032	451	402	591.704895019531	235.890061365398
345	2.626	113.03295	0.7067	158.0932	Unknown	[M+H]+	similar chromatogram in higher mz_120; similar chromatogram in higher mz_158	1	True	null	null	null	null	null	null	null	999	False	False	False	False		False	False	null	null	null	null	null	null	null	null	105.33	mouse_brain_pos_04_p1-a1_1_10142	113.03297:6179 114.03632:0 115.03968:0	23.37966:32 27.65692:32 27.66439:32 28.50272:32 29.15309:32 33.89642:32 107.35624:36	5811	6849	7005	7613	6113	7273	6777.44571940104	689.348993512324
346	2.626	113.03295	1.0547	235.9312	Unknown	[M+H]+	similar chromatogram in higher mz_120; similar chromatogram in higher mz_158	1	True	null	null	null	null	null	null	null	999	False	False	False	False		False	False	null	null	null	null	null	null	null	null	105.33	mouse_brain_pos_04_p1-a1_1_10142	113.03294:1341 114.03629:0 115.03965:0		1587	1378	946	938	1695	1638	1363.68384806315	343.491553440391
347	0.482	113.1319	-1	-1	Unknown	[M+H]+		0.5	False	null	null	null	null	null	null	null	999	False	False	False	False		False	False	null	null	null	null	null	null	null	null	9.06	mouse_brain_pos_02_p1-a1_1_10140	113.1319:1700 114.13525:0 115.13861:0		7008	6736	4985	5653	8731	6923	6672.65340169271	1288.81913226945
348	0.482	113.1319	1.0243	229.1098	Unknown	[M+H]+		0.5	False	null	null	null	null	null	null	null	999	False	False	False	False		False	False	null	null	null	null	null	null	null	null	9.06	mouse_brain_pos_02_p1-a1_1_10140	113.1319:995 114.13525:0 115.13861:0		638	656	498	342	265	489	481.630218505859	155.794089396736
349	2.761	114.06486	-1	-1	Unknown	[M+H]+		0.833	True	null	null	null	null	null	null	null	999	False	False	False	False		False	False	null	null	null	null	null	null	null	null	26.74	mouse_brain_pos_03_p1-a1_1_10141	114.06486:8133 115.06821:0 116.07157:0		38200	43118	55087	49366	49499	12430	41283.4783528646	15289.119130647
350	2.761	114.06486	0.5473	122.3151	Unknown	[M+H]+		0.833	True	null	null	null	null	null	null	null	999	False	False	False	False		False	False	null	null	null	null	null	null	null	null	26.74	mouse_brain_pos_03_p1-a1_1_10141	114.06317:774 115.06652:0 116.06988:0		206	418	198	221	334	49	237.634731928507	126.941917912651
351	2.761	114.06486	0.7287	162.8595	Unknown	[M+H]+		0.833	True	null	null	null	null	null	null	null	999	False	False	False	False		False	False	null	null	null	null	null	null	null	null	26.74	mouse_brain_pos_03_p1-a1_1_10141	114.0632:3782 115.06655:0 116.06991:0	20.33812:38 21.82468:38 22.63299:38 22.82248:38 22.91374:38 23.3789:38 39.13903:38 44.75525:38 46.62512:38 69.7916:38 105.52242:38	2770	2769	3976	3350	3410	486	2793.53652445475	1217.66884165417
352	2.921	114.06486	-1	-1	Unknown	[M+H]+		1	True	null	null	null	null	null	null	null	999	False	False	False	False		False	False	null	null	null	null	null	null	null	null	16.02	mouse_brain_pos_06_p1-a1_1_10144	114.06486:5954 115.06821:0 116.07157:0		25087	26313	33841	26567	29552	30726	28681.0201822917	3303.5227262571
353	2.921	114.06486	0.5476	122.3913	Unknown	[M+H]+		1	True	null	null	null	null	null	null	null	999	False	False	False	False		False	False	null	null	null	null	null	null	null	null	16.02	mouse_brain_pos_06_p1-a1_1_10144	114.06487:956 115.06822:0 116.07158:0		72	127	414	310	452	507	313.612902323405	178.914409217599
354	2.921	114.06486	0.7297	163.084	Unknown	[M+H]+		1	True	null	null	null	null	null	null	null	999	False	False	False	False		False	False	null	null	null	null	null	null	null	null	16.02	mouse_brain_pos_06_p1-a1_1_10144	114.06489:2029 115.06824:0 116.0716:0	23.27682:54 30.79011:54 38.87109:54 48.96825:54 50.47182:54 51.59402:54 52.69191:54 52.83971:54 78.44697:54 96.99215:54 105.00945:54	1740	2287	2155	2271	2151	1917	2086.83223470052	215.198020762488
355	0.752	114.09013	-1	-1	Unknown	[M+H]+	similar chromatogram in higher mz_1097; similar chromatogram in higher mz_1385; similar chromatogram in higher mz_1705; similar chromatogram in higher mz_1819; similar chromatogram in higher mz_2142; similar chromatogram in higher mz_2182; similar chromatogram in higher mz_2340; similar chromatogram in higher mz_2807; similar chromatogram in higher mz_3600	1	True	null	null	null	null	null	null	null	999	False	False	False	False		False	False	null	null	null	null	null	null	null	null	10.98	mouse_brain_pos_02_p1-a1_1_10140	114.09013:4278 115.09348:0 116.09684:0		7793	12126	6164	8647	6359	7511	8099.97241210938	2178.52997368278
356	0.752	114.09013	0.5104	114.0738	Unknown	[M+H]+	similar chromatogram in higher mz_1097; similar chromatogram in higher mz_1385; similar chromatogram in higher mz_1705; similar chromatogram in higher mz_1819; similar chromatogram in higher mz_2142; similar chromatogram in higher mz_2182; similar chromatogram in higher mz_2340; similar chromatogram in higher mz_2807; similar chromatogram in higher mz_3600	1	True	null	null	null	null	null	null	null	999	False	False	False	False		False	False	null	null	null	null	null	null	null	null	10.98	mouse_brain_pos_02_p1-a1_1_10140	114.09013:219 115.09348:0 116.09684:0		57	77	64	9	80	28	52.6089738210042	28.5007086460417
357	0.752	114.09013	0.5368	119.9698	Unknown	[M+H]+	similar chromatogram in higher mz_1097; similar chromatogram in higher mz_1385; similar chromatogram in higher mz_1705; similar chromatogram in higher mz_1819; similar chromatogram in higher mz_2142; similar chromatogram in higher mz_2182; similar chromatogram in higher mz_2340; similar chromatogram in higher mz_2807; similar chromatogram in higher mz_3600	1	True	null	null	null	null	null	null	null	999	False	False	False	False		False	False	null	null	null	null	null	null	null	null	10.98	mouse_brain_pos_02_p1-a1_1_10140	114.09014:428 115.09349:0 116.09685:0		124	33	60	65	161	72	85.5221290588379	47.2791344595377
358	0.752	114.09013	0.5476	122.3886	Unknown	[M+H]+	similar chromatogram in higher mz_1097; similar chromatogram in higher mz_1385; similar chromatogram in higher mz_1705; similar chromatogram in higher mz_1819; similar chromatogram in higher mz_2142; similar chromatogram in higher mz_2182; similar chromatogram in higher mz_2340; similar chromatogram in higher mz_2807; similar chromatogram in higher mz_3600	1	True	null	null	null	null	null	null	null	999	False	False	False	False		False	False	null	null	null	null	null	null	null	null	10.98	mouse_brain_pos_02_p1-a1_1_10140	114.08847:600 115.09182:0 116.09518:0	44.01131:287	375	681	89	421	263	492	387.010250091553	201.603613591662
359	0.758	115.05243	-1	-1	Unknown	[M+H]+		0.833	False	null	null	null	null	null	null	null	999	False	False	False	False		False	False	null	null	null	null	null	null	null	null	6.37	mouse_brain_pos_01_p1-a1_1_10139	115.05243:1502 116.05578:0 117.05914:0		5293	1912	3551	3587	4636	3514	3748.69761149089	1154.45379863701
360	0.758	115.05243	0.5147	114.9343	Unknown	[M+H]+		0.833	False	null	null	null	null	null	null	null	999	False	False	False	False		False	False	null	null	null	null	null	null	null	null	6.37	mouse_brain_pos_01_p1-a1_1_10139	115.05243:512 116.05578:0 117.05914:0		406	193	250	275	146	262	255.516693115234	88.0078586643646
361	5.05	116.068	-1	-1	Unknown	[M+H]+		1	False	null	null	null	null	null	null	null	999	False	False	False	False		False	False	null	null	null	null	null	null	null	null	52.35	mouse_brain_pos_05_p1-a1_1_10143	116.068:18948 117.07135:0 118.07471:0		173617	168666	172173	173367	169559	176582	172327.411458333	2896.18230078858
362	5.05	116.068	0.7369	164.4124	Unknown	[M+H]+		1	False	null	null	null	null	null	null	null	999	False	False	False	False		False	False	null	null	null	null	null	null	null	null	52.35	mouse_brain_pos_05_p1-a1_1_10143	116.06971:2038 117.07306:0 118.07642:0		1566	1575	1402	1732	1307	1426	1501.42460123698	152.479141491706
363	5.05	116.068	0.7865	175.4756	Unknown	[M+H]+		1	False	null	null	null	null	null	null	null	999	False	False	False	False		False	False	null	null	null	null	null	null	null	null	52.35	mouse_brain_pos_05_p1-a1_1_10143	116.06971:1473 117.07306:0 118.07642:0		1288	1048	1420	1329	1245	1234	1260.76792399089	124.237002690497
364	5.05	116.068	0.8108	180.8951	Unknown	[M+H]+		1	False	null	null	null	null	null	null	null	999	False	False	False	False		False	False	null	null	null	null	null	null	null	null	52.35	mouse_brain_pos_05_p1-a1_1_10143	116.06971:2248 117.07306:0 118.07642:0		2480	2381	2026	2690	2450	2331	2392.78531901042	218.053014041701
365	5.05	116.068	0.8508	189.8137	Unknown	[M+H]+		1	False	null	null	null	null	null	null	null	999	False	False	False	False		False	False	null	null	null	null	null	null	null	null	52.35	mouse_brain_pos_05_p1-a1_1_10143	116.06971:1096 117.07306:0 118.07642:0		577	998	923	744	187	1110	756.751091003418	336.820137073129
366	5.05	116.068	0.8797	196.2685	Unknown	[M+H]+		1	False	null	null	null	null	null	null	null	999	False	False	False	False		False	False	null	null	null	null	null	null	null	null	52.35	mouse_brain_pos_05_p1-a1_1_10143	116.06971:772 117.07306:0 118.07642:0		708	436	141	572	363	236	409.338930765788	210.052855665329
367	5.05	116.068	0.903	201.4568	Unknown	[M+H]+		1	False	null	null	null	null	null	null	null	999	False	False	False	False		False	False	null	null	null	null	null	null	null	null	52.35	mouse_brain_pos_05_p1-a1_1_10143	116.06971:1047 117.07306:0 118.07642:0		1046	409	642	343	1100	559	683.325770060221	320.414303785151
368	5.05	116.068	0.9125	203.5875	Unknown	[M+H]+		1	False	null	null	null	null	null	null	null	999	False	False	False	False		False	False	null	null	null	null	null	null	null	null	52.35	mouse_brain_pos_05_p1-a1_1_10143	116.06971:856 117.07306:0 118.07642:0		682	749	293	1437	233	291	614.182744344076	458.809086756517
369	5.05	116.068	0.9531	212.6399	Unknown	[M+H]+		1	False	null	null	null	null	null	null	null	999	False	False	False	False		False	False	null	null	null	null	null	null	null	null	52.35	mouse_brain_pos_05_p1-a1_1_10143	116.06971:1094 117.07306:0 118.07642:0		612	1461	1181	949	628	1257	1014.52975463867	347.078063520638
370	5.05	116.068	0.9601	214.2122	Unknown	[M+H]+		1	False	null	null	null	null	null	null	null	999	False	False	False	False		False	False	null	null	null	null	null	null	null	null	52.35	mouse_brain_pos_05_p1-a1_1_10143	116.06971:1217 117.07306:0 118.07642:0		888	647	1199	1024	1245	393	899.432947794596	330.087618883423
371	5.05	116.068	0.9752	217.5727	Unknown	[M+H]+		1	False	null	null	null	null	null	null	null	999	False	False	False	False		False	False	null	null	null	null	null	null	null	null	52.35	mouse_brain_pos_05_p1-a1_1_10143	116.06798:766 117.07133:0 118.07469:0		426	352	717	281	503	294	428.833033243815	164.056120209182
372	5.05	116.068	1.128	251.6697	Unknown	[M+H]+		1	False	null	null	null	null	null	null	null	999	False	False	False	False		False	False	null	null	null	null	null	null	null	null	52.35	mouse_brain_pos_05_p1-a1_1_10143	116.06971:616 117.07306:0 118.07642:0		273	502	406	1044	242	588	509.270711263021	293.37783010297
373	5.05	116.068	1.1332	252.8204	Unknown	[M+H]+		1	False	null	null	null	null	null	null	null	999	False	False	False	False		False	False	null	null	null	null	null	null	null	null	52.35	mouse_brain_pos_05_p1-a1_1_10143	116.06971:794 117.07306:0 118.07642:0		500	789	499	893	725	143	591.484285990397	270.562328537481
374	4.155	117.05563	-1	-1	Unknown	[M+H]+		0.5	False	null	null	null	null	null	null	null	999	False	False	False	False		False	False	null	null	null	null	null	null	null	null	3.53	mouse_brain_pos_01_p1-a1_1_10139	117.05563:803 118.05898:0 119.06234:0		5422	2324	3879	3197	4729	2601	3691.89111328125	1217.31206023919
375	4.155	117.05563	0.5354	119.3619	Unknown	[M+H]+		0.5	False	null	null	null	null	null	null	null	999	False	False	False	False		False	False	null	null	null	null	null	null	null	null	3.53	mouse_brain_pos_01_p1-a1_1_10139	117.05563:311 118.05898:0 119.06234:0		220	211	42	116	112	103	133.997217814128	68.7926300922174
376	0.719	118.05084	-1	-1	Unknown	[M+H]+	similar chromatogram in higher mz_3744; similar chromatogram in higher mz_3122	0.667	True	null	null	null	null	null	null	null	999	False	False	False	False		False	False	null	null	null	null	null	null	null	null	6.06	mouse_brain_pos_02_p1-a1_1_10140	118.05084:1524 119.05419:0 120.05755:0		4824	4307	4445	2923	4189	2713	3899.97566731771	867.448524214924
377	0.719	118.05084	0.5698	126.9109	Unknown	[M+H]+	similar chromatogram in higher mz_3744; similar chromatogram in higher mz_3122	0.667	True	null	null	null	null	null	null	null	999	False	False	False	False		False	False	null	null	null	null	null	null	null	null	6.06	mouse_brain_pos_02_p1-a1_1_10140	118.05083:254 119.05418:0 120.05754:0	64.02733:100	2072	297	102	121	197	1846	772.361497243245	924.342513524934
378	4.154	118.06284	-1	-1	Unknown	[M+H]+		1	True	null	null	null	null	null	null	null	999	False	False	False	False		False	False	null	null	null	null	null	null	null	null	9.87	mouse_brain_pos_04_p1-a1_1_10142	118.06284:2711 119.06619:0 120.06955:0		11827	13706	12108	15657	12799	15737	13639.1416015625	1721.12851857032
379	4.154	118.06284	0.5418	120.6916	Unknown	[M+H]+		1	True	null	null	null	null	null	null	null	999	False	False	False	False		False	False	null	null	null	null	null	null	null	null	9.87	mouse_brain_pos_04_p1-a1_1_10142	118.06286:533 119.06621:0 120.06957:0	65.03715:77 78.03124:62 89.03403:55 91.05144:113 91.05295:120 91.05445:337 117.05563:108 117.05905:119 118.06286:157 118.06458:120	227	596	692	847	729	962	675.40062713623	253.556674096776
380	4.154	118.06284	0.5944	132.4018	Unknown	[M+H]+		1	True	null	null	null	null	null	null	null	999	False	False	False	False		False	False	null	null	null	null	null	null	null	null	9.87	mouse_brain_pos_04_p1-a1_1_10142	118.06284:432 119.06619:0 120.06955:0		164	154	265	306	313	244	240.902135213216	68.5877767312773
381	4.154	118.06284	0.6529	145.4302	Unknown	[M+H]+		1	True	null	null	null	null	null	null	null	999	False	False	False	False		False	False	null	null	null	null	null	null	null	null	9.87	mouse_brain_pos_04_p1-a1_1_10142	118.06283:360 119.06618:0 120.06954:0		266	974	272	241	102	131	331.088104248047	323.145778905492
382	4.976	118.0834	-1	-1	Unknown	[M+H]+		0.5	True	null	null	null	null	null	null	null	999	False	False	False	False		False	False	null	null	null	null	null	null	null	null	14.08	mouse_brain_pos_03_p1-a1_1_10141	118.0834:4840 119.08675:0 120.09011:0		16193	14701	24619	8258	12786	14138	15115.6411132813	5386.25491368945
383	4.976	118.0834	0.5422	120.7655	Unknown	[M+H]+		0.5	True	null	null	null	null	null	null	null	999	False	False	False	False		False	False	null	null	null	null	null	null	null	null	14.08	mouse_brain_pos_03_p1-a1_1_10141	118.08511:466 119.08846:0 120.09182:0	20.60359:42 21.11867:46 24.76865:42 42.30689:42 59.95353:42 76.88327:42 106.68399:42 111.08621:42 111.62046:46	183	304	252	304	180	107	221.818542480469	78.4723968547721
384	4.976	118.0834	0.8249	183.7462	Unknown	[M+H]+		0.5	True	null	null	null	null	null	null	null	999	False	False	False	False		False	False	null	null	null	null	null	null	null	null	14.08	mouse_brain_pos_03_p1-a1_1_10141	118.0834:569 119.08675:0 120.09011:0		249	237	231	185	94	59	175.939627965291	80.9510267605475
385	4.976	118.0834	0.8422	187.5802	Unknown	[M+H]+		0.5	True	null	null	null	null	null	null	null	999	False	False	False	False		False	False	null	null	null	null	null	null	null	null	14.08	mouse_brain_pos_03_p1-a1_1_10141	118.08514:487 119.08849:0 120.09185:0		172	194	176	91	184	268	180.906416575114	56.4166204729223
386	4.976	118.0834	0.8614	191.8572	Unknown	[M+H]+		0.5	True	null	null	null	null	null	null	null	999	False	False	False	False		False	False	null	null	null	null	null	null	null	null	14.08	mouse_brain_pos_03_p1-a1_1_10141	118.08511:772 119.08846:0 120.09182:0		151	491	165	136	250	222	235.944864908854	132.133002310793
387	4.894	118.08511	-1	-1	Unknown	[M+H]+		1	True	null	null	null	null	null	null	null	999	False	False	False	False		False	False	null	null	null	null	null	null	null	null	17.64	mouse_brain_pos_02_p1-a1_1_10140	118.08511:4647 119.08846:0 120.09182:0		23700	24579	21256	42970	28650	21772	27154.6240234375	8181.56994966507
388	4.894	118.08511	0.5424	120.8033	Unknown	[M+H]+		1	True	null	null	null	null	null	null	null	999	False	False	False	False		False	False	null	null	null	null	null	null	null	null	17.64	mouse_brain_pos_02_p1-a1_1_10140	118.08514:513 119.08849:0 120.09185:0	58.06235:101 58.06355:249	294	324	299	347	282	207	292.297136942546	47.9462745737093
389	4.894	118.08511	0.752	167.499	Unknown	[M+H]+		1	True	null	null	null	null	null	null	null	999	False	False	False	False		False	False	null	null	null	null	null	null	null	null	17.64	mouse_brain_pos_02_p1-a1_1_10140	118.08511:281 119.08846:0 120.09182:0		167	118	77	83	67	101	102.203306833903	36.6602506171955
390	4.894	118.08511	0.8186	182.333	Unknown	[M+H]+		1	True	null	null	null	null	null	null	null	999	False	False	False	False		False	False	null	null	null	null	null	null	null	null	17.64	mouse_brain_pos_02_p1-a1_1_10140	118.08514:646 119.08849:0 120.09185:0		539	217	245	490	192	451	355.768249511719	154.252231028058
391	4.894	118.08511	0.8443	188.0597	Unknown	[M+H]+		1	True	null	null	null	null	null	null	null	999	False	False	False	False		False	False	null	null	null	null	null	null	null	null	17.64	mouse_brain_pos_02_p1-a1_1_10140	118.08514:510 119.08849:0 120.09185:0		340	267	247	137	324	284	266.226740519206	72.2331563923087
392	4.894	118.08511	0.8615	191.8938	Unknown	[M+H]+		1	True	null	null	null	null	null	null	null	999	False	False	False	False		False	False	null	null	null	null	null	null	null	null	17.64	mouse_brain_pos_02_p1-a1_1_10140	118.08342:622 119.08677:0 120.09013:0		119	464	159	85	259	264	225.096027374268	137.722695760714
393	4.894	118.08511	0.8671	193.146	Unknown	[M+H]+		1	True	null	null	null	null	null	null	null	999	False	False	False	False		False	False	null	null	null	null	null	null	null	null	17.64	mouse_brain_pos_02_p1-a1_1_10140	118.08511:765 119.08846:0 120.09182:0		188	517	174	87	243	272	246.845759073893	146.930742117134
394	4.894	118.08511	0.8888	197.9643	Unknown	[M+H]+		1	True	null	null	null	null	null	null	null	999	False	False	False	False		False	False	null	null	null	null	null	null	null	null	17.64	mouse_brain_pos_02_p1-a1_1_10140	118.08511:508 119.08846:0 120.09182:0		137	155	191	358	115	222	196.003401438395	87.837647446776
395	4.894	118.08511	0.8974	199.8921	Unknown	[M+H]+		1	True	null	null	null	null	null	null	null	999	False	False	False	False		False	False	null	null	null	null	null	null	null	null	17.64	mouse_brain_pos_02_p1-a1_1_10140	118.08511:442 119.08846:0 120.09182:0		84	145	226	29	131	53	111.398851076762	71.6991898250154
396	3.528	119.03308	-1	-1	Unknown	[M+H]+		1	True	null	null	null	null	null	null	null	999	False	False	False	False		False	False	null	null	null	null	null	null	null	null	81.52	mouse_brain_pos_02_p1-a1_1_10140	119.03308:13947 120.03643:0 121.03979:0		98113	102206	98235	100763	96378	94880	98429.0221354167	2707.71913672723
397	3.528	119.03308	0.5817	129.4578	Unknown	[M+H]+		1	True	null	null	null	null	null	null	null	999	False	False	False	False		False	False	null	null	null	null	null	null	null	null	81.52	mouse_brain_pos_02_p1-a1_1_10140	119.03311:3641 120.03646:0 121.03982:0	38.00083:128 40.01716:235 40.01815:228 65.00535:161 65.01171:755 65.01298:487 67.02748:132 77.01196:150 92.0202:192 92.02172:158 92.02474:100	4689	4814	4745	4321	4059	4982	4601.7733968099	343.818219355931
398	3.528	119.03308	0.5998	133.4985	Unknown	[M+H]+		1	True	null	null	null	null	null	null	null	999	False	False	False	False		False	False	null	null	null	null	null	null	null	null	81.52	mouse_brain_pos_02_p1-a1_1_10140	119.03311:3674 120.03646:0 121.03982:0	65.01171:409 65.01298:152 67.02748:134 92.02172:287 92.02323:100 119.03483:129	2725	3126	3113	3207	3020	3104	3049.20141601563	169.530455847853
399	2.786	119.03311	-1	-1	Unknown	[M+H]+	similar chromatogram in higher mz_174; similar chromatogram in higher mz_180; similar chromatogram in higher mz_2674	0.833	True	null	null	null	null	null	null	null	999	False	False	False	False		False	False	null	null	null	null	null	null	null	null	252.3	mouse_brain_pos_01_p1-a1_1_10139	119.03311:46715 120.03646:0 121.03982:0		566974	519583	337384	105506	337921	289583	359491.783854167	166750.222673971
400	2.786	119.03311	0.5813	129.3822	Unknown	[M+H]+	similar chromatogram in higher mz_174; similar chromatogram in higher mz_180; similar chromatogram in higher mz_2674	0.833	True	null	null	null	null	null	null	null	999	False	False	False	False		False	False	null	null	null	null	null	null	null	null	252.3	mouse_brain_pos_01_p1-a1_1_10139	119.03311:16736 120.03646:0 121.03982:0	21.27626:40 30.46714:40 30.96979:40 32.37844:40 38.00083:705 38.2599:40 40.01616:500 43.27984:40 44.14849:40 45.59377:40 57.01314:40 57.1466:40 65.01171:2409 65.01298:482 67.02748:589 74.46857:40 77.00919:522 77.64301:40 85.10192:40 92.02172:1642 92.02323:869 92.02474:442 114.73967:40 119.03311:1070 119.40336:45	24548	25125	22885	34402	23607	19626	25032.0771484375	4978.04859401971
401	2.786	119.03311	0.6001	133.574	Unknown	[M+H]+	similar chromatogram in higher mz_174; similar chromatogram in higher mz_180; similar chromatogram in higher mz_2674	0.833	True	null	null	null	null	null	null	null	999	False	False	False	False		False	False	null	null	null	null	null	null	null	null	252.3	mouse_brain_pos_01_p1-a1_1_10139	119.03311:20280 120.03646:0 121.03982:0	21.97451:44 25.50407:39 26.42345:39 40.01716:829 40.21996:39 48.80504:39 52.91196:39 60.55344:39 65.00789:518 65.01171:1908 65.01298:1921 65.01425:632 65.48054:39 67.02103:439 67.02748:719 68.3341:39 71.50969:39 77.00919:474 77.01057:579 90.41445:39 92.02323:2772 92.02474:706 95.03257:39 97.30151:39 119.03483:531	15901	15804	15047	17571	16652	15818	16132.1783854167	869.180189117424
402	4.866	119.04686	-1	-1	Unknown	[M+H]+		1	True	null	null	null	null	null	null	null	999	False	False	False	False		False	False	null	null	null	null	null	null	null	null	7.9	mouse_brain_pos_05_p1-a1_1_10143	119.04686:1527 120.05021:0 121.05357:0		5933	5595	6239	6340	7209	6388	6284.16097005208	542.190181291325
403	4.866	119.04686	0.5317	118.3376	Unknown	[M+H]+		1	True	null	null	null	null	null	null	null	999	False	False	False	False		False	False	null	null	null	null	null	null	null	null	7.9	mouse_brain_pos_05_p1-a1_1_10143	119.04686:391 120.05021:0 121.05357:0	65.03714:140 91.05143:97 105.28438:46	67	81	237	78	334	146	156.948122660319	107.63580330799
404	4.866	119.04686	0.5822	129.5697	Unknown	[M+H]+		1	True	null	null	null	null	null	null	null	999	False	False	False	False		False	False	null	null	null	null	null	null	null	null	7.9	mouse_brain_pos_05_p1-a1_1_10143	119.04687:351 120.05022:0 121.05358:0		200	70	155	67	182	123	132.838460286458	56.1895149962881
405	4.866	119.04686	0.6081	135.345	Unknown	[M+H]+		1	True	null	null	null	null	null	null	null	999	False	False	False	False		False	False	null	null	null	null	null	null	null	null	7.9	mouse_brain_pos_05_p1-a1_1_10143	119.04687:431 120.05022:0 121.05358:0		302	215	160	191	210	161	206.619194030762	52.3228796820201
406	4.866	119.04686	0.6783	150.977	Unknown	[M+H]+		1	True	null	null	null	null	null	null	null	999	False	False	False	False		False	False	null	null	null	null	null	null	null	null	7.9	mouse_brain_pos_05_p1-a1_1_10143	119.04686:210 120.05021:0 121.05357:0		22	60	45	21	76	45	44.7495082219442	21.2841787823689
407	0.572	119.08298	-1	-1	Unknown	[M+H]+	similar chromatogram in higher mz_1842	1	False	null	null	null	null	null	null	null	999	False	False	False	False		False	False	null	null	null	null	null	null	null	null	105.34	mouse_brain_pos_03_p1-a1_1_10141	119.08298:20439 120.08633:0 121.08969:0		75924	81425	86867	78342	81873	83246	81279.4973958333	3814.94700178871
408	0.572	119.08298	0.9352	208.1349	Unknown	[M+H]+	similar chromatogram in higher mz_1842	1	False	null	null	null	null	null	null	null	999	False	False	False	False		False	False	null	null	null	null	null	null	null	null	105.34	mouse_brain_pos_03_p1-a1_1_10141	119.083:574 120.08635:0 121.08971:0		184	212	386	128	277	318	250.858004252116	94.3317263540361
409	0.572	119.08298	0.9654	214.8509	Unknown	[M+H]+	similar chromatogram in higher mz_1842	1	False	null	null	null	null	null	null	null	999	False	False	False	False		False	False	null	null	null	null	null	null	null	null	105.34	mouse_brain_pos_03_p1-a1_1_10141	119.08299:2537 120.08634:0 121.0897:0		992	1440	2094	1399	1360	1720	1500.76965332031	371.900055235899
410	0.572	119.08298	0.9753	217.073	Unknown	[M+H]+	similar chromatogram in higher mz_1842	1	False	null	null	null	null	null	null	null	999	False	False	False	False		False	False	null	null	null	null	null	null	null	null	105.34	mouse_brain_pos_03_p1-a1_1_10141	119.08298:2582 120.08633:0 121.08969:0		1555	1457	2852	1348	1507	1047	1627.8251953125	626.683586708816
411	0.572	119.08298	0.9847	219.1475	Unknown	[M+H]+	similar chromatogram in higher mz_1842	1	False	null	null	null	null	null	null	null	999	False	False	False	False		False	False	null	null	null	null	null	null	null	null	105.34	mouse_brain_pos_03_p1-a1_1_10141	119.08298:2840 120.08633:0 121.08969:0		670	1712	1532	1192	3059	707	1478.75198364258	881.773938684126
412	0.572	119.08298	0.9992	222.383	Unknown	[M+H]+	similar chromatogram in higher mz_1842	1	False	null	null	null	null	null	null	null	999	False	False	False	False		False	False	null	null	null	null	null	null	null	null	105.34	mouse_brain_pos_03_p1-a1_1_10141	119.08301:2720 120.08636:0 121.08972:0		3378	3773	2079	2718	2194	3580	2953.85489908854	726.89293252041
413	2.807	120.01596	-1	-1	Unknown	[M+H]+		0.833	True	null	null	null	null	null	null	null	999	False	False	False	False		False	False	null	null	null	null	null	null	null	null	25.13	mouse_brain_pos_01_p1-a1_1_10139	120.01596:7466 121.01931:0 122.02267:0		46147	44298	48095	32096	30605	38859	40016.7249348958	7400.14417397432
414	2.807	120.01596	0.5701	126.7873	Unknown	[M+H]+		0.833	True	null	null	null	null	null	null	null	999	False	False	False	False		False	False	null	null	null	null	null	null	null	null	25.13	mouse_brain_pos_01_p1-a1_1_10139	120.01767:2834 121.02102:0 122.02438:0		919	334	491	586	3376	1456	1193.55425008138	1140.94781153442
415	2.807	120.01596	0.5805	129.0924	Unknown	[M+H]+		0.833	True	null	null	null	null	null	null	null	999	False	False	False	False		False	False	null	null	null	null	null	null	null	null	25.13	mouse_brain_pos_01_p1-a1_1_10139	120.01766:2135 121.02101:0 122.02437:0	66.01125:309 93.02601:272 120.02976:198	1298	956	2469	3163	3261	2631	2296.25461832682	960.862970043313
416	2.807	120.01596	0.604	134.3367	Unknown	[M+H]+		0.833	True	null	null	null	null	null	null	null	999	False	False	False	False		False	False	null	null	null	null	null	null	null	null	25.13	mouse_brain_pos_01_p1-a1_1_10139	120.01765:2692 121.021:0 122.02436:0	20.11679:40 26.21306:40 40.92722:40 65.01169:137 68.02673:40 73.25404:40 75.4901:40 94.68691:40 120.03666:687	1680	1717	2021	1572	1758	2127	1812.49601236979	214.448188272026
417	3.53	120.01765	-1	-1	Unknown	[M+H]+		0.833	False	null	null	null	null	null	null	null	999	False	False	False	False		False	False	null	null	null	null	null	null	null	null	7.59	mouse_brain_pos_03_p1-a1_1_10141	120.01765:2128 121.021:0 122.02436:0		5805	11080	13457	12568	9617	11994	10753.6756998698	2757.71369625245
418	3.53	120.01765	0.5815	129.3188	Unknown	[M+H]+		0.833	False	null	null	null	null	null	null	null	999	False	False	False	False		False	False	null	null	null	null	null	null	null	null	7.59	mouse_brain_pos_03_p1-a1_1_10141	120.01766:643 121.02101:0 122.02437:0		424	673	540	528	728	546	573.192565917969	109.342618014814
419	3.53	120.01765	0.6037	134.2611	Unknown	[M+H]+		0.833	False	null	null	null	null	null	null	null	999	False	False	False	False		False	False	null	null	null	null	null	null	null	null	7.59	mouse_brain_pos_03_p1-a1_1_10141	120.01765:637 121.021:0 122.02436:0		411	307	588	426	483	448	444.007456461589	92.1491493431972
420	4.155	120.07814	-1	-1	Unknown	[M+H]+		1	True	null	null	null	null	null	null	null	999	False	False	False	False		False	False	null	null	null	null	null	null	null	null	39.7	mouse_brain_pos_03_p1-a1_1_10141	120.07814:9940 121.08149:0 122.08485:0		70042	103879	82716	106004	107902	73106	90608.1510416667	17342.5148787734
421	4.155	120.07814	0.5721	127.2348	Unknown	[M+H]+		1	True	null	null	null	null	null	null	null	999	False	False	False	False		False	False	null	null	null	null	null	null	null	null	39.7	mouse_brain_pos_03_p1-a1_1_10141	120.07817:4690 121.08152:0 122.08488:0	51.02123:116 77.03687:1119 77.03826:186 85.00301:70 91.05295:209 93.06559:71 103.05012:94 103.05172:417 103.05333:331 103.99692:47 118.05944:99	4426	3839	3921	4045	3982	3839	4008.72082519531	219.928654494344
422	4.155	120.07814	0.6475	143.9953	Unknown	[M+H]+		1	True	null	null	null	null	null	null	null	999	False	False	False	False		False	False	null	null	null	null	null	null	null	null	39.7	mouse_brain_pos_03_p1-a1_1_10141	120.07817:1307 121.08152:0 122.08488:0	77.03826:193 103.05172:132	1301	1376	1262	1334	1232	1310	1302.49940999349	51.1535031461128
423	5.974	122.06867	-1	-1	Unknown	[M+H]+		1	False	null	null	null	null	null	null	null	999	False	False	False	False		False	False	null	null	null	null	null	null	null	null	30.54	mouse_brain_pos_03_p1-a1_1_10141	122.06867:8909 123.07202:0 124.07538:0		75290	63647	97148	86874	100302	100751	87335.3873697917	15171.3771879739
424	5.974	122.06867	0.7757	172.2298	Unknown	[M+H]+		1	False	null	null	null	null	null	null	null	999	False	False	False	False		False	False	null	null	null	null	null	null	null	null	30.54	mouse_brain_pos_03_p1-a1_1_10141	122.06871:7753 123.07206:0 124.07542:0		7437	7660	7769	7099	7800	7280	7507.55102539063	283.084951736589
425	0.754	122.06869	-1	-1	Unknown	[M+H]+		0.833	False	null	null	null	null	null	null	null	999	False	False	False	False		False	False	null	null	null	null	null	null	null	null	4.22	mouse_brain_pos_05_p1-a1_1_10143	122.06869:1138 123.07204:0 124.0754:0		3639	2985	2517	3891	3661	2842	3255.89676920573	548.723367939639
426	0.754	122.06869	0.5718	126.9629	Unknown	[M+H]+		0.833	False	null	null	null	null	null	null	null	999	False	False	False	False		False	False	null	null	null	null	null	null	null	null	4.22	mouse_brain_pos_05_p1-a1_1_10143	122.06869:275 123.07204:0 124.0754:0		52	80	161	62	87	168	101.578055063883	50.2772871893418
427	4.982	123.05346	-1	-1	Unknown	[M+H]+	similar chromatogram in higher mz_1769; similar chromatogram in higher mz_147	0.667	True	null	null	null	null	null	null	null	999	False	False	False	False		False	False	null	null	null	null	null	null	null	null	2.93	mouse_brain_pos_02_p1-a1_1_10140	123.05346:2262 124.05681:0 125.06017:0		10631	11238	6914	10174	5388	10058	9067.03312174479	2346.85345218501
428	4.982	123.05346	0.5619	124.6797	Unknown	[M+H]+	similar chromatogram in higher mz_1769; similar chromatogram in higher mz_147	0.667	True	null	null	null	null	null	null	null	999	False	False	False	False		False	False	null	null	null	null	null	null	null	null	2.93	mouse_brain_pos_02_p1-a1_1_10140	123.05349:1516 124.05684:0 125.0602:0	29.26732:45 34.95507:45 34.96626:45 41.14243:45 41.62845:45 46.04002:45 50.33856:45 57.78746:45 65.19496:45 71.17265:45 71.91572:45 80.04756:606 85.39171:45 114.64339:45 121.18856:45	1032	1182	420	1050	507	611	800.418451944987	325.290645174767
429	0.861	123.05347	-1	-1	Unknown	[M+H]+		1	True	null	null	null	null	null	null	null	999	False	False	False	False		False	False	null	null	null	null	null	null	null	null	284.35	mouse_brain_pos_06_p1-a1_1_10144	123.05347:165227 124.05682:0 125.06018:0		857347	924720	851613	806742	838273	1020406	883183.645833333	77562.5955903588
430	0.861	123.05347	0.5624	124.7929	Unknown	[M+H]+		1	True	null	null	null	null	null	null	null	999	False	False	False	False		False	False	null	null	null	null	null	null	null	null	284.35	mouse_brain_pos_06_p1-a1_1_10144	123.05349:76643 124.05684:0 125.0602:0	42.03138:591 45.74299:55 52.01745:554 52.02997:55 52.04248:160 53.03479:529 53.03594:3275 53.03709:6527 53.03824:1600 53.09109:55 68.04886:782 69.2708:55 71.36039:55 78.03124:6193 78.03263:8089 78.03402:1663 78.04935:234 78.7476:80 78.79379:55 80.04474:203 80.04615:2216 80.04756:25393 80.04897:9610 80.05038:449 80.77877:68 96.04077:579 97.32018:55 105.0434:1108 106.02689:425 106.02852:523 113.803…	83943	90766	87052	91796	86484	89628	88278.1901041667	2963.01122401096
431	1.013	123.05347	-1	-1	Unknown	[M+H]+		1	True	null	null	null	null	null	null	null	999	False	False	False	False		False	False	null	null	null	null	null	null	null	null	208.27	mouse_brain_pos_05_p1-a1_1_10143	123.05347:122649 124.05682:0 125.06018:0		1333879	1481254	1040532	1368580	1480212	1340491	1340824.57291667	161334.165965437
432	1.013	123.05347	0.5624	124.7929	Unknown	[M+H]+		1	True	null	null	null	null	null	null	null	999	False	False	False	False		False	False	null	null	null	null	null	null	null	null	208.27	mouse_brain_pos_05_p1-a1_1_10143	123.05349:88875 124.05684:0 125.0602:0	36.17499:62 44.01131:344 51.02011:318 51.02123:313 51.02236:230 52.01632:109 52.02997:282 53.03594:698 53.03709:3313 53.03824:2509 78.03124:7150 78.03263:4447 78.03402:554 79.03899:595 79.04039:235 79.04179:316 80.04192:458 80.04333:199 80.04474:83 80.04615:365 80.04756:15201 80.04897:8377 80.05038:1004 81.04265:310 83.4787:62 96.03922:233 96.04232:266 96.04386:290 106.02365:191 106.02852:101 123…	103021	117869	107163	107770	102728	105872	107403.920572917	5533.90532997127
433	2.625	123.09021	-1	-1	Unknown	[M+H]+		1	True	null	null	null	null	null	null	null	999	False	False	False	False		False	False	null	null	null	null	null	null	null	null	15.7	mouse_brain_pos_06_p1-a1_1_10144	123.09021:8941 124.09356:0 125.09692:0		48100	51180	49238	43870	54460	54528	50229.3880208333	4080.1516643427
434	2.625	123.09021	0.5418	120.218	Unknown	[M+H]+		1	True	null	null	null	null	null	null	null	999	False	False	False	False		False	False	null	null	null	null	null	null	null	null	15.7	mouse_brain_pos_06_p1-a1_1_10144	123.09023:6380 124.09358:0 125.09694:0	26.01962:30 26.29065:30 32.01687:30 32.72038:30 36.7187:30 79.03899:354 79.04039:887 79.04179:398 93.75612:30 104.05483:30 107.05577:897 107.0574:492 107.05903:2334 107.06066:206 108.06337:422 108.06501:337 108.06665:509 108.06829:304 108.06993:91 108.07157:128 111.79385:30 117.05734:30 123.08498:482 123.09023:1302 123.09198:749	4523	4837	5270	4822	5064	4654	4861.61865234375	271.133780609412
435	0.535	124.03694	-1	-1	Unknown	[M+H]+	similar chromatogram in higher mz_1522; similar chromatogram in higher mz_3037; similar chromatogram in higher mz_1525; similar chromatogram in higher mz_1077; similar chromatogram in higher mz_1680; similar chromatogram in higher mz_1082; similar chromatogram in higher mz_1281; similar chromatogram in higher mz_4260; similar chromatogram in higher mz_1460	1	True	null	null	null	null	null	null	null	999	False	False	False	False		False	False	null	null	null	null	null	null	null	null	68.54	mouse_brain_pos_06_p1-a1_1_10144	124.03694:22715 125.04029:0 126.04365:0		57223	62324	56568	66984	65544	71594	63372.7389322917	5840.7102384772
436	0.535	124.03694	0.5862	129.9756	Unknown	[M+H]+	similar chromatogram in higher mz_1522; similar chromatogram in higher mz_3037; similar chromatogram in higher mz_1525; similar chromatogram in higher mz_1077; similar chromatogram in higher mz_1680; similar chromatogram in higher mz_1082; similar chromatogram in higher mz_1281; similar chromatogram in higher mz_4260; similar chromatogram in higher mz_1460	1	True	null	null	null	null	null	null	null	999	False	False	False	False		False	False	null	null	null	null	null	null	null	null	68.54	mouse_brain_pos_06_p1-a1_1_10144	124.03692:677 125.04027:0 126.04363:0	22.9772:39 27.90298:39 28.41184:39 32.73571:39 34.76137:39 40.47642:39 51.662:39 55.58358:39 62.11967:39 65.54179:39 71.96386:43 78.03121:569 102.03114:39	610	455	430	503	392	536	487.608062744141	78.671247828876
437	0.535	124.03694	0.6534	144.8692	Unknown	[M+H]+	similar chromatogram in higher mz_1522; similar chromatogram in higher mz_3037; similar chromatogram in higher mz_1525; similar chromatogram in higher mz_1077; similar chromatogram in higher mz_1680; similar chromatogram in higher mz_1082; similar chromatogram in higher mz_1281; similar chromatogram in higher mz_4260; similar chromatogram in higher mz_1460	1	True	null	null	null	null	null	null	null	999	False	False	False	False		False	False	null	null	null	null	null	null	null	null	68.54	mouse_brain_pos_06_p1-a1_1_10144	124.03696:4430 125.04031:0 126.04367:0	25.07575:59 27.72332:59 40.31604:59 42.61831:59 43.1606:59 51.47739:59 56.87032:59 59.50741:59 78.03402:1171 78.58533:59 92.56871:59 108.22083:59 109.23389:59 121.47348:59	4171	5291	3937	5328	5298	5487	4918.69543457031	677.400162975927
438	7.946	124.99787	-1	-1	Unknown	[M+H]+		1	True	null	null	null	null	null	null	null	999	False	False	False	False		False	False	null	null	null	null	null	null	null	null	50.93	mouse_brain_pos_04_p1-a1_1_10142	124.99787:19609 126.00122:0 127.00458:0		244020	139854	75586	239926	76197	215868	165241.93359375	78687.5378881129
439	7.946	124.99787	0.6401	141.8124	Unknown	[M+H]+		1	True	null	null	null	null	null	null	null	999	False	False	False	False		False	False	null	null	null	null	null	null	null	null	50.93	mouse_brain_pos_04_p1-a1_1_10142	124.99789:16030 126.00124:0 127.0046:0	20.44995:35 25.78522:35 27.22809:35 37.28186:35 37.75815:35 43.94751:35 46.44114:35 48.6113:35 54.30695:35 61.11932:35 66.43353:35 73.46479:35 80.97167:528 80.97309:719 90.70262:35 91.26829:35 101.59829:35 102.46496:35 113.39545:35 119.74829:35 122.1541:35	20641	18546	19994	20358	17513	20675	19621.0305989583	1298.72243706904
440	8.075	124.99787	-1	-1	Unknown	[M+H]+		0.5	True	null	null	null	null	null	null	null	999	False	False	False	False		False	False	null	null	null	null	null	null	null	null	69.58	mouse_brain_pos_04_p1-a1_1_10142	124.99787:16783 126.00122:0 127.00458:0		83587	53892	35550	109948	36171	80824	66661.923828125	29736.7697128291
441	8.075	124.99787	0.6392	141.6254	Unknown	[M+H]+		0.5	True	null	null	null	null	null	null	null	999	False	False	False	False		False	False	null	null	null	null	null	null	null	null	69.58	mouse_brain_pos_04_p1-a1_1_10142	124.99789:14845 126.00124:0 127.0046:0	30.10778:93 31.35985:84 32.41345:84 36.03757:84 48.16914:84 49.45508:84 54.76703:84 56.38607:84 57.14541:84 62.96161:643 65.644:84 71.77134:84 89.78567:93 96.65538:84 111.46224:84	17513	26516	20869	18456	24445	15213	20502.1419270833	4311.35760125623
442	6.273	124.99787	-1	-1	Unknown	[M+H]+		0.5	True	null	null	null	null	null	null	null	999	False	False	False	False		False	False	null	null	null	null	null	null	null	null	12.36	mouse_brain_pos_04_p1-a1_1_10142	124.99787:3415 126.00122:0 127.00458:0		12158	5806	18087	12447	2410	8330	9873.0663655599	5548.48233898201
443	6.273	124.99787	0.7428	164.5639	Unknown	[M+H]+		0.5	True	null	null	null	null	null	null	null	999	False	False	False	False		False	False	null	null	null	null	null	null	null	null	12.36	mouse_brain_pos_04_p1-a1_1_10142	124.99786:1866 126.00121:0 127.00457:0	21.00719:33 21.98042:33 22.28019:33 30.12855:33 30.67643:33 33.31126:33 34.4237:33 44.4382:33 84.3354:33 96.23405:33 97.55056:33 121.56386:33	801	19523	2071	500	24688	20497	11346.8252258301	11344.3870163063
444	6.303	124.99787	-1	-1	Unknown	[M+H]+		0.667	False	null	null	null	null	null	null	null	999	False	False	False	False		False	False	null	null	null	null	null	null	null	null	8.12	mouse_brain_pos_04_p1-a1_1_10142	124.99787:3415 126.00122:0 127.00458:0		6931	7642	18087	12447	7757	10472	10556.1879882813	4236.97546836741
445	6.303	124.99787	0.7458	165.2308	Unknown	[M+H]+		0.667	False	null	null	null	null	null	null	null	999	False	False	False	False		False	False	null	null	null	null	null	null	null	null	8.12	mouse_brain_pos_04_p1-a1_1_10142	124.99787:2382 126.00122:0 127.00458:0		11124	1437	26736	1459	1745	1892	7398.95397949219	10207.1859367646
446	0.536	125.13017	-1	-1	Unknown	[M+H]+		0.833	False	null	null	null	null	null	null	null	999	False	False	False	False		False	False	null	null	null	null	null	null	null	null	6.93	mouse_brain_pos_01_p1-a1_1_10139	125.13017:1011 126.13352:0 127.13688:0		5021	3518	3208	1438	2184	1939	2884.88346354167	1307.40157647936
447	0.536	125.13017	0.9598	212.6262	Unknown	[M+H]+		0.833	False	null	null	null	null	null	null	null	999	False	False	False	False		False	False	null	null	null	null	null	null	null	null	6.93	mouse_brain_pos_01_p1-a1_1_10139	125.13017:603 126.13352:0 127.13688:0		192	17	71	1	37	11	54.7045890390873	71.7417064238821
448	0.536	125.13017	0.9799	217.0864	Unknown	[M+H]+		0.833	False	null	null	null	null	null	null	null	999	False	False	False	False		False	False	null	null	null	null	null	null	null	null	6.93	mouse_brain_pos_01_p1-a1_1_10139	125.13191:244 126.13526:0 127.13862:0		61	118	71	11	48	53	60.2977161407471	34.7493558083121
449	4.774	126.01917	-1	-1	Unknown	[M+H]+		1	True	null	null	null	null	null	null	null	999	False	False	False	False		False	False	null	null	null	null	null	null	null	null	170.71	mouse_brain_pos_05_p1-a1_1_10143	126.01917:42981 127.02252:0 128.02588:0		226389	236467	231639	223976	229112	225910	228915.533854167	4567.3522162653
450	4.774	126.01917	0.6008	133.0168	Unknown	[M+H]+		1	True	null	null	null	null	null	null	null	999	False	False	False	False		False	False	null	null	null	null	null	null	null	null	170.71	mouse_brain_pos_05_p1-a1_1_10143	126.01915:1821 127.0225:0 128.02586:0	44.04898:244	1339	2217	1221	1960	1502	2225	1744.0752360026	446.557665920472
451	4.774	126.01917	0.7034	155.7238	Unknown	[M+H]+		1	True	null	null	null	null	null	null	null	999	False	False	False	False		False	False	null	null	null	null	null	null	null	null	170.71	mouse_brain_pos_05_p1-a1_1_10143	126.01918:4785 127.02253:0 128.02589:0		3884	3682	4115	3848	4126	3767	3903.85119628906	181.724922139301
452	4.774	126.01917	0.7381	163.4047	Unknown	[M+H]+		1	True	null	null	null	null	null	null	null	999	False	False	False	False		False	False	null	null	null	null	null	null	null	null	170.71	mouse_brain_pos_05_p1-a1_1_10143	126.01918:1745 127.02253:0 128.02589:0		1564	1809	1644	1701	1945	1578	1706.86285400391	147.140154525686
453	4.774	126.01917	0.7655	169.4723	Unknown	[M+H]+		1	True	null	null	null	null	null	null	null	999	False	False	False	False		False	False	null	null	null	null	null	null	null	null	170.71	mouse_brain_pos_05_p1-a1_1_10143	126.01918:11724 127.02253:0 128.02589:0		11401	11771	11590	11136	11294	11567	11459.8551432292	228.346514812079
454	4.774	126.01917	0.8675	192.0499	Unknown	[M+H]+		1	True	null	null	null	null	null	null	null	999	False	False	False	False		False	False	null	null	null	null	null	null	null	null	170.71	mouse_brain_pos_05_p1-a1_1_10143	126.01918:1677 127.02253:0 128.02589:0		1660	1894	1786	1872	1709	1924	1807.37727864583	107.041008674717
455	2.918	126.01918	-1	-1	Unknown	[M+H]+	similar chromatogram in higher mz_1341; similar chromatogram in higher mz_3084	0.833	True	null	null	null	null	null	null	null	999	False	False	False	False		False	False	null	null	null	null	null	null	null	null	11.48	mouse_brain_pos_01_p1-a1_1_10139	126.01918:3689 127.02253:0 128.02589:0		12311	11900	8187	10488	10982	7104	10161.8249511719	2081.90874347428
456	2.918	126.01918	0.5406	119.6936	Unknown	[M+H]+	similar chromatogram in higher mz_1341; similar chromatogram in higher mz_3084	0.833	True	null	null	null	null	null	null	null	999	False	False	False	False		False	False	null	null	null	null	null	null	null	null	11.48	mouse_brain_pos_01_p1-a1_1_10139	126.01918:352 127.02253:0 128.02589:0		120	39	102	26	18	39	57.2362073262533	43.0243956703278
457	2.918	126.01918	0.5728	126.8166	Unknown	[M+H]+	similar chromatogram in higher mz_1341; similar chromatogram in higher mz_3084	0.833	True	null	null	null	null	null	null	null	999	False	False	False	False		False	False	null	null	null	null	null	null	null	null	11.48	mouse_brain_pos_01_p1-a1_1_10139	126.01918:457 127.02253:0 128.02589:0		140	44	115	165	91	27	96.936427116394	53.9648597923056
458	2.918	126.01918	0.5981	132.4162	Unknown	[M+H]+	similar chromatogram in higher mz_1341; similar chromatogram in higher mz_3084	0.833	True	null	null	null	null	null	null	null	999	False	False	False	False		False	False	null	null	null	null	null	null	null	null	11.48	mouse_brain_pos_01_p1-a1_1_10139	126.01918:864 127.02253:0 128.02589:0	21.42202:60 26.55333:60 26.81732:60 27.43837:60 30.20566:60 43.54796:60 54.74019:60 57.93623:60 65.81791:60 68.87231:60 88.16703:60 92.64157:60 102.8165:60 106.64981:60 114.46446:60 115.33004:60 121.84054:60 123.96144:60	406	208	235	423	122	251	274.059113820394	117.613914978503
459	2.918	126.01918	0.6071	134.4048	Unknown	[M+H]+	similar chromatogram in higher mz_1341; similar chromatogram in higher mz_3084	0.833	True	null	null	null	null	null	null	null	999	False	False	False	False		False	False	null	null	null	null	null	null	null	null	11.48	mouse_brain_pos_01_p1-a1_1_10139	126.01918:467 127.02253:0 128.02589:0	25.56703:49 26.43318:49 30.05588:49 32.30668:49 34.53948:49 52.61409:49 76.09703:49 76.73815:49 78.7588:49 85.32322:49	155	238	233	232	599	220	279.28938293457	159.383312281133
460	2.918	126.01918	0.6171	136.6167	Unknown	[M+H]+	similar chromatogram in higher mz_1341; similar chromatogram in higher mz_3084	0.833	True	null	null	null	null	null	null	null	999	False	False	False	False		False	False	null	null	null	null	null	null	null	null	11.48	mouse_brain_pos_01_p1-a1_1_10139	126.01915:636 127.0225:0 128.02586:0	26.87616:58 29.28268:58 33.37683:58 36.03094:58 36.96377:58 39.87161:58 44.52656:58 48.77418:58 54.25581:58 69.32856:58 85.54479:58 92.1988:58 118.39554:58	133	229	136	59	237	278	178.618695576986	82.469504660965
461	2.918	126.01918	0.6277	138.9761	Unknown	[M+H]+	similar chromatogram in higher mz_1341; similar chromatogram in higher mz_3084	0.833	True	null	null	null	null	null	null	null	999	False	False	False	False		False	False	null	null	null	null	null	null	null	null	11.48	mouse_brain_pos_01_p1-a1_1_10139	126.01918:805 127.02253:0 128.02589:0	29.74195:58 33.36226:58 35.04932:58 52.44491:58 55.01125:58 56.75263:58 77.71669:58 92.66586:65 104.31885:58	268	167	121	12	52	123	123.762841542562	89.6710012496568
462	0.949	126.02092	-1	-1	Unknown	[M+H]+		1	True	null	null	null	null	null	null	null	999	False	False	False	False		False	False	null	null	null	null	null	null	null	null	17.28	mouse_brain_pos_04_p1-a1_1_10142	126.02092:6227 127.02427:0 128.02763:0		42857	29988	37469	42116	20997	40495	35653.7513020833	8571.06029983676
463	0.949	126.02092	0.6517	144.2855	Unknown	[M+H]+		1	True	null	null	null	null	null	null	null	999	False	False	False	False		False	False	null	null	null	null	null	null	null	null	17.28	mouse_brain_pos_04_p1-a1_1_10142	126.02095:5413 127.0243:0 128.02766:0	44.04794:368	4078	3784	4030	4777	3833	4425	4154.60420735677	380.214230200092
464	4.98	126.02092	-1	-1	Unknown	[M+H]+		1	False	null	null	null	null	null	null	null	999	False	False	False	False		False	False	null	null	null	null	null	null	null	null	10.42	mouse_brain_pos_03_p1-a1_1_10141	126.02092:3292 127.02427:0 128.02763:0		9868	13310	13595	13460	11923	10851	12167.9029947917	1555.21912798128
465	4.98	126.02092	0.6026	133.4105	Unknown	[M+H]+		1	False	null	null	null	null	null	null	null	999	False	False	False	False		False	False	null	null	null	null	null	null	null	null	10.42	mouse_brain_pos_03_p1-a1_1_10141	126.02092:322 127.02427:0 128.02763:0		38	112	105	111	103	137	101.056365966797	33.035406095231
466	4.98	126.02092	0.7036	155.7607	Unknown	[M+H]+		1	False	null	null	null	null	null	null	null	999	False	False	False	False		False	False	null	null	null	null	null	null	null	null	10.42	mouse_brain_pos_03_p1-a1_1_10141	126.01918:274 127.02253:0 128.02589:0		133	24	104	91	35	53	73.5673729578654	42.8170019198244
467	4.98	126.02092	0.7625	168.8069	Unknown	[M+H]+		1	False	null	null	null	null	null	null	null	999	False	False	False	False		False	False	null	null	null	null	null	null	null	null	10.42	mouse_brain_pos_03_p1-a1_1_10141	126.02092:1113 127.02427:0 128.02763:0		351	675	943	190	809	794	626.953542073568	293.518264110184
468	4.98	126.02092	0.7663	169.6568	Unknown	[M+H]+		1	False	null	null	null	null	null	null	null	999	False	False	False	False		False	False	null	null	null	null	null	null	null	null	10.42	mouse_brain_pos_03_p1-a1_1_10141	126.01916:1057 127.02251:0 128.02587:0		534	875	541	874	771	285	646.797993977865	234.302291403083
469	4.98	126.02092	0.8704	192.7082	Unknown	[M+H]+		1	False	null	null	null	null	null	null	null	999	False	False	False	False		False	False	null	null	null	null	null	null	null	null	10.42	mouse_brain_pos_03_p1-a1_1_10141	126.02092:295 127.02427:0 128.02763:0		139	119	96	12	66	106	89.7412923177083	45.0788755100613
470	4.241	126.05282	-1	-1	Unknown	[M+H]+		0.5	False	null	null	null	null	null	null	null	999	False	False	False	False		False	False	null	null	null	null	null	null	null	null	5.8	mouse_brain_pos_01_p1-a1_1_10139	126.05282:1582 127.05617:0 128.05953:0		11846	7874	15132	10403	10978	13653	11647.7249348958	2547.03456818837
471	4.241	126.05282	0.6593	145.9618	Unknown	[M+H]+		0.5	False	null	null	null	null	null	null	null	999	False	False	False	False		False	False	null	null	null	null	null	null	null	null	5.8	mouse_brain_pos_01_p1-a1_1_10139	126.05281:448 127.05616:0 128.05952:0		201	239	305	151	319	241	242.476473490397	63.1471627707101
472	4.115	126.06341	-1	-1	Unknown	[M+H]+		1	True	null	null	null	null	null	null	null	999	False	False	False	False		False	False	null	null	null	null	null	null	null	null	12.89	mouse_brain_pos_02_p1-a1_1_10140	126.06341:3419 127.06676:0 128.07012:0		20302	24668	25995	20887	18563	15334	20958.1350911458	3922.5818954709
473	4.115	126.06341	0.557	123.3109	Unknown	[M+H]+		1	True	null	null	null	null	null	null	null	999	False	False	False	False		False	False	null	null	null	null	null	null	null	null	12.89	mouse_brain_pos_02_p1-a1_1_10140	126.06341:671 127.06676:0 128.07012:0	43.02806:107 56.04667:128 67.02747:102 67.76421:30 81.04263:80 94.04036:92 95.02332:133 126.06164:125	589	563	610	543	518	454	546.415059407552	55.6701191857967
474	4.115	126.06341	0.749	165.8061	Unknown	[M+H]+		1	True	null	null	null	null	null	null	null	999	False	False	False	False		False	False	null	null	null	null	null	null	null	null	12.89	mouse_brain_pos_02_p1-a1_1_10140	126.06345:1375 127.0668:0 128.07016:0		1334	1353	1313	1359	1393	1371	1353.88470458984	27.9138327566697
475	3.214	126.06341	-1	-1	Unknown	[M+H]+		0.833	True	null	null	null	null	null	null	null	999	False	False	False	False		False	False	null	null	null	null	null	null	null	null	7.93	mouse_brain_pos_03_p1-a1_1_10141	126.06341:2141 127.06676:0 128.07012:0		11425	12636	11762	12537	12085	11602	12007.9501953125	499.11658914665
476	3.214	126.06341	0.5459	120.8603	Unknown	[M+H]+		0.833	True	null	null	null	null	null	null	null	999	False	False	False	False		False	False	null	null	null	null	null	null	null	null	7.93	mouse_brain_pos_03_p1-a1_1_10141	126.06522:493 127.06857:0 128.07193:0	84.0778:131 109.03781:45	382	458	514	325	415	328	403.60585530599	74.2899126491621
477	3.214	126.06341	0.5681	125.7587	Unknown	[M+H]+		0.833	True	null	null	null	null	null	null	null	999	False	False	False	False		False	False	null	null	null	null	null	null	null	null	7.93	mouse_brain_pos_03_p1-a1_1_10141	126.06519:189 127.06854:0 128.0719:0		65	82	88	66	19	87	67.6505791346232	25.8821785922577
478	3.214	126.06341	0.7204	159.4881	Unknown	[M+H]+		0.833	True	null	null	null	null	null	null	null	999	False	False	False	False		False	False	null	null	null	null	null	null	null	null	7.93	mouse_brain_pos_03_p1-a1_1_10141	126.06341:339 127.06676:0 128.07012:0		114	70	213	96	136	175	133.928159077962	52.4302292676364
479	3.214	126.06341	0.9148	202.5149	Unknown	[M+H]+		0.833	True	null	null	null	null	null	null	null	999	False	False	False	False		False	False	null	null	null	null	null	null	null	null	7.93	mouse_brain_pos_03_p1-a1_1_10141	126.06341:346 127.06676:0 128.07012:0		207	271	192	264	204	139	212.7390721639	48.9093211908594
480	7.63	127.03751	-1	-1	Unknown	[M+H]+		1	True	null	null	null	null	null	null	null	999	False	False	False	False		False	False	null	null	null	null	null	null	null	null	31.64	mouse_brain_pos_01_p1-a1_1_10139	127.03751:8072 128.04086:0 129.04422:0		77885	73909	70524	71224	73032	67987	72426.7734375	3380.28393310506
481	7.63	127.03751	0.6841	151.3352	Unknown	[M+H]+		1	True	null	null	null	null	null	null	null	999	False	False	False	False		False	False	null	null	null	null	null	null	null	null	31.64	mouse_brain_pos_01_p1-a1_1_10139	127.03751:4709 128.04086:0 129.04422:0	84.01852:176	4929	5029	5116	4736	5192	4896	4982.85595703125	164.270616778431
482	1.65	127.04815	-1	-1	Unknown	[M+H]+		1	True	null	null	null	null	null	null	null	999	False	False	False	False		False	False	null	null	null	null	null	null	null	null	17.51	mouse_brain_pos_04_p1-a1_1_10142	127.04815:5315 128.0515:0 129.05486:0		45900	35266	28355	41993	19192	27259	32994.1526692708	9976.23166709642
483	1.65	127.04815	0.5172	114.4181	Unknown	[M+H]+		1	True	null	null	null	null	null	null	null	999	False	False	False	False		False	False	null	null	null	null	null	null	null	null	17.51	mouse_brain_pos_04_p1-a1_1_10142	127.04815:582 128.0515:0 129.05486:0	40.61301:39 57.20861:39 70.93067:39 81.04263:721 94.86349:39 97.76566:39 112.54886:39 121.9119:39	212	400	147	156	29	175	186.354470570882	121.210934000671
484	1.65	127.04815	0.5488	121.4158	Unknown	[M+H]+		1	True	null	null	null	null	null	null	null	999	False	False	False	False		False	False	null	null	null	null	null	null	null	null	17.51	mouse_brain_pos_04_p1-a1_1_10142	127.04996:3561 128.05331:0 129.05667:0	27.13353:48 59.23518:48 71.10214:48 83.7686:48 110.01828:591 110.02159:886 113.34675:48	2952	2789	2672	3344	2733	2894	2897.30745442708	241.886465687505
485	1.65	127.04815	0.7183	158.9121	Unknown	[M+H]+		1	True	null	null	null	null	null	null	null	999	False	False	False	False		False	False	null	null	null	null	null	null	null	null	17.51	mouse_brain_pos_04_p1-a1_1_10142	127.04996:818 128.05331:0 129.05667:0		437	212	80	439	111	342	270.246420542399	159.041022131119
486	3.616	127.09441	-1	-1	Unknown	[M+H]+		1	False	null	null	null	null	null	null	null	999	False	False	False	False		False	False	null	null	null	null	null	null	null	null	10.49	mouse_brain_pos_01_p1-a1_1_10139	127.09441:2457 128.09776:0 129.10112:0		19944	18727	16005	18902	21399	16716	18615.3123372396	2001.60763307613
487	3.616	127.09441	0.9555	211.3828	Unknown	[M+H]+		1	False	null	null	null	null	null	null	null	999	False	False	False	False		False	False	null	null	null	null	null	null	null	null	10.49	mouse_brain_pos_01_p1-a1_1_10139	127.09441:1729 128.09776:0 129.10112:0		1682	1506	1581	1556	1642	1333	1549.80456542969	123.164550098237
488	0.535	127.11039	-1	-1	Unknown	[M+H]+		0.5	False	null	null	null	null	null	null	null	999	False	False	False	False		False	False	null	null	null	null	null	null	null	null	8.05	mouse_brain_pos_06_p1-a1_1_10144	127.11039:1912 128.11374:0 129.1171:0		6481	6165	4795	5350	7406	8059	6376.06575520833	1224.94987424166
489	0.535	127.11039	0.9371	207.2939	Unknown	[M+H]+		0.5	False	null	null	null	null	null	null	null	999	False	False	False	False		False	False	null	null	null	null	null	null	null	null	8.05	mouse_brain_pos_06_p1-a1_1_10144	127.11038:319 128.11373:0 129.11709:0		68	87	122	53	29	100	76.6904357274373	33.4321247221593
490	0.481	127.14595	-1	-1	Unknown	[M+H]+		0.833	False	null	null	null	null	null	null	null	999	False	False	False	False		False	False	null	null	null	null	null	null	null	null	9.61	mouse_brain_pos_02_p1-a1_1_10140	127.14595:2346 128.1493:0 129.15266:0		8735	7510	7351	8353	7351	7258	7759.63948567708	624.889562291353
491	0.481	127.14595	1.0679	236.2234	Unknown	[M+H]+		0.833	False	null	null	null	null	null	null	null	999	False	False	False	False		False	False	null	null	null	null	null	null	null	null	9.61	mouse_brain_pos_02_p1-a1_1_10140	127.14774:845 128.15109:0 129.15445:0		235	75	291	225	155	444	237.414544423421	125.62897393856
492	0.481	127.14595	1.0795	238.8035	Unknown	[M+H]+		0.833	False	null	null	null	null	null	null	null	999	False	False	False	False		False	False	null	null	null	null	null	null	null	null	9.61	mouse_brain_pos_02_p1-a1_1_10140	127.14772:348 128.15107:0 129.15443:0		235	49	212	61	155	409	186.656292597453	132.850387998389
493	0.481	127.14595	1.0811	239.163	Unknown	[M+H]+		0.833	False	null	null	null	null	null	null	null	999	False	False	False	False		False	False	null	null	null	null	null	null	null	null	9.61	mouse_brain_pos_02_p1-a1_1_10140	127.14595:631 128.1493:0 129.15266:0		296	367	322	200	305	185	279.14478302002	71.4600410099342
494	4.773	128.0153	-1	-1	Unknown	[M+H]+	similar chromatogram in higher mz_4496; similar chromatogram in higher mz_3965; similar chromatogram in higher mz_4629	1	False	null	null	null	null	null	null	null	999	False	False	False	False		False	False	null	null	null	null	null	null	null	null	10.85	mouse_brain_pos_02_p1-a1_1_10140	128.0153:2804 129.01865:0 130.02201:0		11949	15045	13618	14360	13422	13927	13720.2154947917	1043.34221347463
495	4.773	128.0153	0.7024	155.2801	Unknown	[M+H]+	similar chromatogram in higher mz_4496; similar chromatogram in higher mz_3965; similar chromatogram in higher mz_4629	1	False	null	null	null	null	null	null	null	999	False	False	False	False		False	False	null	null	null	null	null	null	null	null	10.85	mouse_brain_pos_02_p1-a1_1_10140	128.0153:384 129.01865:0 130.02201:0		205	262	245	208	221	262	234.114616394043	26.0186411921291
496	4.773	128.0153	0.7393	163.4318	Unknown	[M+H]+	similar chromatogram in higher mz_4496; similar chromatogram in higher mz_3965; similar chromatogram in higher mz_4629	1	False	null	null	null	null	null	null	null	999	False	False	False	False		False	False	null	null	null	null	null	null	null	null	10.85	mouse_brain_pos_02_p1-a1_1_10140	128.0153:256 129.01865:0 130.02201:0		26	167	107	80	97	71	91.2598794301351	46.2114375161569
497	4.773	128.0153	0.765	169.1211	Unknown	[M+H]+	similar chromatogram in higher mz_4496; similar chromatogram in higher mz_3965; similar chromatogram in higher mz_4629	1	False	null	null	null	null	null	null	null	999	False	False	False	False		False	False	null	null	null	null	null	null	null	null	10.85	mouse_brain_pos_02_p1-a1_1_10140	128.0153:933 129.01865:0 130.02201:0		594	527	656	760	339	738	602.369557698568	155.727588124015
498	4.773	128.0153	0.8672	191.7225	Unknown	[M+H]+	similar chromatogram in higher mz_4496; similar chromatogram in higher mz_3965; similar chromatogram in higher mz_4629	1	False	null	null	null	null	null	null	null	999	False	False	False	False		False	False	null	null	null	null	null	null	null	null	10.85	mouse_brain_pos_02_p1-a1_1_10140	128.01711:177 129.02046:0 130.02382:0		76	49	69	35	51	43	53.7027117411296	15.6129815140343
499	4.91	128.06883	-1	-1	Unknown	[M+H]+		0.5	False	null	null	null	null	null	null	null	999	False	False	False	False		False	False	null	null	null	null	null	null	null	null	5.09	mouse_brain_pos_03_p1-a1_1_10141	128.06883:1303 129.07218:0 130.07554:0		6176	4983	4635	7248	5221	5355	5602.84220377604	955.351307173185
500	4.91	128.06883	0.6541	144.5975	Unknown	[M+H]+		0.5	False	null	null	null	null	null	null	null	999	False	False	False	False		False	False	null	null	null	null	null	null	null	null	5.09	mouse_brain_pos_03_p1-a1_1_10141	128.06883:418 129.07218:0 130.07554:0		172	157	256	202	120	185	181.937713623047	45.6768130315501
501	0.797	128.10454	-1	-1	Unknown	[M+H]+		0.5	False	null	null	null	null	null	null	null	999	False	False	False	False		False	False	null	null	null	null	null	null	null	null	8.34	mouse_brain_pos_04_p1-a1_1_10142	128.10454:1215 129.10789:0 130.11125:0		3626	1113	2092	5969	2483	1887	2861.47648111979	1731.06192719816
502	0.797	128.10454	0.5565	123.0192	Unknown	[M+H]+		0.5	False	null	null	null	null	null	null	null	999	False	False	False	False		False	False	null	null	null	null	null	null	null	null	8.34	mouse_brain_pos_04_p1-a1_1_10142	128.10454:535 129.10789:0 130.11125:0		150	12	52	142	80	53	81.4381564458211	54.43150917243
503	5.889	128.95209	-1	-1	Unknown	[M+H]+		1	True	null	null	null	null	null	null	null	999	False	False	False	False		False	False	null	null	null	null	null	null	null	null	132.91	mouse_brain_pos_03_p1-a1_1_10141	128.95209:29496 129.95544:0 130.9588:0		236776	240120	237702	239476	239988	236742	238467.268229167	1580.00454222722
504	5.889	128.95209	0.5781	127.7178	Unknown	[M+H]+		1	True	null	null	null	null	null	null	null	999	False	False	False	False		False	False	null	null	null	null	null	null	null	null	132.91	mouse_brain_pos_03_p1-a1_1_10141	128.95212:1691 129.95547:0 130.95883:0	84.9623:235	1609	1408	1476	1454	1826	1547	1553.28735351563	151.453354685511
505	5.889	128.95209	0.6438	142.2345	Unknown	[M+H]+		1	True	null	null	null	null	null	null	null	999	False	False	False	False		False	False	null	null	null	null	null	null	null	null	132.91	mouse_brain_pos_03_p1-a1_1_10141	128.95212:1439 129.95547:0 130.95883:0		1411	1341	1113	1200	1563	1153	1296.79919433594	172.96635676273
506	5.889	128.95209	0.7188	158.8111	Unknown	[M+H]+		1	True	null	null	null	null	null	null	null	999	False	False	False	False		False	False	null	null	null	null	null	null	null	null	132.91	mouse_brain_pos_03_p1-a1_1_10141	128.95209:2300 129.95544:0 130.9588:0		2129	2058	1974	1806	1919	730	1769.16888427734	521.216391977202
507	5.889	128.95209	0.7568	167.2033	Unknown	[M+H]+		1	True	null	null	null	null	null	null	null	999	False	False	False	False		False	False	null	null	null	null	null	null	null	null	132.91	mouse_brain_pos_03_p1-a1_1_10141	128.95212:11527 129.95547:0 130.95883:0		13388	13554	13692	13101	12742	12895	13228.7814127604	377.173157139354
508	5.889	128.95209	0.7952	175.6756	Unknown	[M+H]+		1	True	null	null	null	null	null	null	null	999	False	False	False	False		False	False	null	null	null	null	null	null	null	null	132.91	mouse_brain_pos_03_p1-a1_1_10141	128.95209:1592 129.95544:0 130.9588:0		718	1571	1660	1516	1474	1826	1460.83075968424	384.838941765675
509	0.748	129.07031	-1	-1	Unknown	[M+H]+		0.667	True	null	null	null	null	null	null	null	999	False	False	False	False		False	False	null	null	null	null	null	null	null	null	6.88	mouse_brain_pos_03_p1-a1_1_10141	129.07031:1471 130.07366:0 131.07702:0		2811	3752	4900	4555	4334	6962	4552.46980794271	1389.13143317095
510	0.748	129.07031	0.5391	119.098	Unknown	[M+H]+		0.667	True	null	null	null	null	null	null	null	999	False	False	False	False		False	False	null	null	null	null	null	null	null	null	6.88	mouse_brain_pos_03_p1-a1_1_10141	129.06853:460 130.07188:0 131.07524:0	26.43318:32 27.87633:32 28.67138:32 31.25394:32 33.22756:32 34.44684:32 39.13507:32 44.84497:32 51.82538:32 128.05099:442 128.05992:399	253	238	245	302	230	106	228.986132303874	65.3013108109962
511	7.963	130.04692	-1	-1	Unknown	[M+H]+		1	True	null	null	null	null	null	null	null	999	False	False	False	False		False	False	null	null	null	null	null	null	null	null	9.97	mouse_brain_pos_03_p1-a1_1_10141	130.04692:5266 131.05027:0 132.05363:0		24352	27238	24211	21375	30333	28592	26016.7262369792	3296.33300024725
512	7.963	130.04692	0.7171	158.3217	Unknown	[M+H]+		1	True	null	null	null	null	null	null	null	999	False	False	False	False		False	False	null	null	null	null	null	null	null	null	9.97	mouse_brain_pos_03_p1-a1_1_10141	130.04695:3263 131.0503:0 132.05366:0	28.94906:36 29.46904:36 31.37398:36 38.37706:36 38.3927:36 38.48657:36 75.6766:36 101.60465:36 115.55372:36 124.21795:36	2252	2278	2477	1973	2668	2454	2350.22904459635	238.81820305913
513	6.897	130.04694	-1	-1	Unknown	[M+H]+	similar chromatogram in higher mz_485; similar chromatogram in higher mz_1716; similar chromatogram in higher mz_3170; similar chromatogram in higher mz_3200	0.833	False	null	null	null	null	null	null	null	999	False	False	False	False		False	False	null	null	null	null	null	null	null	null	12.69	mouse_brain_pos_04_p1-a1_1_10142	130.04694:7796 131.05029:0 132.05365:0		44585	46401	47705	49315	52611	45060	47612.7389322917	3001.30427078201
514	6.897	130.04694	0.7135	157.5072	Unknown	[M+H]+	similar chromatogram in higher mz_485; similar chromatogram in higher mz_1716; similar chromatogram in higher mz_3170; similar chromatogram in higher mz_3200	0.833	False	null	null	null	null	null	null	null	999	False	False	False	False		False	False	null	null	null	null	null	null	null	null	12.69	mouse_brain_pos_04_p1-a1_1_10142	130.04694:1481 131.05029:0 132.05365:0		1199	1136	1332	719	1604	1235	1204.4309387207	288.855811828848
515	6.897	130.04694	0.7735	170.7623	Unknown	[M+H]+	similar chromatogram in higher mz_485; similar chromatogram in higher mz_1716; similar chromatogram in higher mz_3170; similar chromatogram in higher mz_3200	0.833	False	null	null	null	null	null	null	null	999	False	False	False	False		False	False	null	null	null	null	null	null	null	null	12.69	mouse_brain_pos_04_p1-a1_1_10142	130.04875:3052 131.0521:0 132.05546:0		2756	5271	2670	2925	2935	1716	3045.49833170573	1181.04604483207
516	5.148	130.04694	-1	-1	Unknown	[M+H]+		0.5	False	null	null	null	null	null	null	null	999	False	False	False	False		False	False	null	null	null	null	null	null	null	null	2.49	mouse_brain_pos_04_p1-a1_1_10142	130.04694:1179 131.05029:0 132.05365:0		4520	6524	5207	5430	5365	5038	5347.43562825521	661.982648057034
517	5.148	130.04694	0.7533	166.3031	Unknown	[M+H]+		0.5	False	null	null	null	null	null	null	null	999	False	False	False	False		False	False	null	null	null	null	null	null	null	null	2.49	mouse_brain_pos_04_p1-a1_1_10142	130.04695:350 131.0503:0 132.05366:0		243	126	137	291	264	198	209.55536142985	68.0983852391338
518	5.003	130.04872	-1	-1	Unknown	[M+H]+	similar chromatogram in higher mz_4096	1	False	null	null	null	null	null	null	null	999	False	False	False	False		False	False	null	null	null	null	null	null	null	null	3.14	mouse_brain_pos_06_p1-a1_1_10144	130.04872:2397 131.05207:0 132.05543:0		9348	9975	7619	9198	10429	10602	9528.63151041667	1090.9958128926
519	5.003	130.04872	0.6059	133.7639	Unknown	[M+H]+	similar chromatogram in higher mz_4096	1	False	null	null	null	null	null	null	null	999	False	False	False	False		False	False	null	null	null	null	null	null	null	null	3.14	mouse_brain_pos_06_p1-a1_1_10144	130.04692:302 131.05027:0 132.05363:0		46	105	41	38	166	69	77.6008542378743	50.2561407111559
520	5.003	130.04872	0.6414	141.6056	Unknown	[M+H]+	similar chromatogram in higher mz_4096	1	False	null	null	null	null	null	null	null	999	False	False	False	False		False	False	null	null	null	null	null	null	null	null	3.14	mouse_brain_pos_06_p1-a1_1_10144	130.04874:532 131.05209:0 132.05545:0		355	364	276	422	449	601	411.270757039388	110.60044925616
521	5.003	130.04872	0.6772	149.4955	Unknown	[M+H]+	similar chromatogram in higher mz_4096	1	False	null	null	null	null	null	null	null	999	False	False	False	False		False	False	null	null	null	null	null	null	null	null	3.14	mouse_brain_pos_06_p1-a1_1_10144	130.04692:430 131.05027:0 132.05363:0		104	107	179	176	201	81	141.37601852417	49.854717399448
522	5.003	130.04872	0.6883	151.9463	Unknown	[M+H]+	similar chromatogram in higher mz_4096	1	False	null	null	null	null	null	null	null	999	False	False	False	False		False	False	null	null	null	null	null	null	null	null	3.14	mouse_brain_pos_06_p1-a1_1_10144	130.04875:553 131.0521:0 132.05546:0		366	159	276	94	120	243	209.734568277995	103.942220989556
523	3.85	130.04872	-1	-1	Unknown	[M+H]+		0.833	False	null	null	null	null	null	null	null	999	False	False	False	False		False	False	null	null	null	null	null	null	null	null	1.81	mouse_brain_pos_06_p1-a1_1_10144	130.04872:1363 131.05207:0 132.05543:0		7482	7613	8934	5723	4714	9062	7254.72762044271	1736.01632420523
524	3.85	130.04872	0.6345	140.0767	Unknown	[M+H]+		0.833	False	null	null	null	null	null	null	null	999	False	False	False	False		False	False	null	null	null	null	null	null	null	null	1.81	mouse_brain_pos_06_p1-a1_1_10144	130.04871:368 131.05206:0 132.05542:0		308	414	297	298	419	256	332.060475667318	68.0372392293027
525	3.85	130.04872	0.6908	152.503	Unknown	[M+H]+		0.833	False	null	null	null	null	null	null	null	999	False	False	False	False		False	False	null	null	null	null	null	null	null	null	1.81	mouse_brain_pos_06_p1-a1_1_10144	130.04871:1176 131.05206:0 132.05542:0		762	847	816	853	775	745	799.809885660807	45.6136306038356
526	7.041	130.04874	-1	-1	Unknown	[M+H]+		1	False	null	null	null	null	null	null	null	999	False	False	False	False		False	False	null	null	null	null	null	null	null	null	16.06	mouse_brain_pos_05_p1-a1_1_10143	130.04874:9376 131.05209:0 132.05545:0		42369	41675	49312	48618	53396	50623	47665.615234375	4672.17372938296
527	7.041	130.04874	0.6003	132.5292	Unknown	[M+H]+		1	False	null	null	null	null	null	null	null	999	False	False	False	False		False	False	null	null	null	null	null	null	null	null	16.06	mouse_brain_pos_05_p1-a1_1_10143	130.04875:490 131.0521:0 132.05546:0		435	127	169	210	110	175	204.364468892415	118.586237830856
528	7.041	130.04874	0.7166	158.2103	Unknown	[M+H]+		1	False	null	null	null	null	null	null	null	999	False	False	False	False		False	False	null	null	null	null	null	null	null	null	16.06	mouse_brain_pos_05_p1-a1_1_10143	130.04875:742 131.0521:0 132.05546:0		558	272	405	160	184	270	308.331815083822	149.447655433854
529	7.041	130.04874	0.7713	170.2833	Unknown	[M+H]+		1	False	null	null	null	null	null	null	null	999	False	False	False	False		False	False	null	null	null	null	null	null	null	null	16.06	mouse_brain_pos_05_p1-a1_1_10143	130.04875:1937 131.0521:0 132.05546:0		1357	1378	927	1281	1473	1145	1260.15934244792	196.455379791395
530	7.041	130.04874	0.7938	175.2495	Unknown	[M+H]+		1	False	null	null	null	null	null	null	null	999	False	False	False	False		False	False	null	null	null	null	null	null	null	null	16.06	mouse_brain_pos_05_p1-a1_1_10143	130.04875:2598 131.0521:0 132.05546:0		2733	2478	3005	2587	3110	2511	2737.40502929688	265.068674116134
531	6.353	130.04874	-1	-1	Unknown	[M+H]+		0.833	True	null	null	null	null	null	null	null	999	False	False	False	False		False	False	null	null	null	null	null	null	null	null	16.03	mouse_brain_pos_04_p1-a1_1_10142	130.04874:9332 131.05209:0 132.05545:0		26972	37365	49855	44820	42092	37888	39831.9384765625	7819.26168042045
532	6.353	130.04874	0.5191	114.61	Unknown	[M+H]+		0.833	True	null	null	null	null	null	null	null	999	False	False	False	False		False	False	null	null	null	null	null	null	null	null	16.03	mouse_brain_pos_04_p1-a1_1_10142	130.04874:538 131.05209:0 132.05545:0	24.8425:41 32.05614:41 39.92541:41 48.79181:41 63.31502:41 63.85456:41 66.42838:41 82.64068:41 100.95228:41 102.2288:41 104.93834:41 109.03286:41 125.97136:46 129.6731:41	88	404	332	84	253	280	240.07421875	129.93502835807
533	6.353	130.04874	0.5468	120.7111	Unknown	[M+H]+		0.833	True	null	null	null	null	null	null	null	999	False	False	False	False		False	False	null	null	null	null	null	null	null	null	16.03	mouse_brain_pos_04_p1-a1_1_10142	130.04874:600 131.05209:0 132.05545:0	33.40144:88 38.47874:88 42.02627:88 44.01131:1287 53.69151:88 58.31139:88 64.40778:88 65.48053:88 81.7912:88 82.20538:88 82.38996:88 94.58259:88 98.53757:88 101.51563:88 102.10764:88 109.83802:88	94	170	221	262	417	234	232.940227508545	107.687939120952
534	6.353	130.04874	0.5704	125.9334	Unknown	[M+H]+		0.833	True	null	null	null	null	null	null	null	999	False	False	False	False		False	False	null	null	null	null	null	null	null	null	16.03	mouse_brain_pos_04_p1-a1_1_10142	130.04874:2251 131.05209:0 132.05545:0	22.2058:80 22.87977:80 24.91803:80 35.2616:80 49.17595:80 69.72836:80 75.61623:80 84.04308:1212 106.78828:80	544	1499	524	1615	1307	1410	1149.75295003255	487.542793997684
535	6.353	130.04874	0.5834	128.7839	Unknown	[M+H]+		0.833	True	null	null	null	null	null	null	null	999	False	False	False	False		False	False	null	null	null	null	null	null	null	null	16.03	mouse_brain_pos_04_p1-a1_1_10142	130.04874:2200 131.05209:0 132.05545:0	29.86508:78 34.99704:78 39.79596:78 44.22817:78 55.95107:78 56.04785:731 62.26396:78 63.49461:78 84.04308:1966 86.3402:78 94.21941:78	403	1006	718	1063	1414	490	848.884073893229	383.357021838153
536	6.353	130.04874	0.6	132.4543	Unknown	[M+H]+		0.833	True	null	null	null	null	null	null	null	999	False	False	False	False		False	False	null	null	null	null	null	null	null	null	16.03	mouse_brain_pos_04_p1-a1_1_10142	130.04874:1645 131.05209:0 132.05545:0	27.953:40 31.7248:40 33.06593:40 34.27949:40 43.95169:40 70.80587:40 71.77266:40 73.95632:40 78.14412:40 84.04164:628 84.04308:783 88.76634:40 120.1058:40	361	632	374	811	1213	1081	745.398961385091	356.162365926148
537	6.353	130.04874	0.6179	136.418	Unknown	[M+H]+		0.833	True	null	null	null	null	null	null	null	999	False	False	False	False		False	False	null	null	null	null	null	null	null	null	16.03	mouse_brain_pos_04_p1-a1_1_10142	130.04871:1131 131.05206:0 132.05542:0		244	384	258	426	321	411	340.701685587565	78.500068273891
538	7.709	130.04874	-1	-1	Unknown	[M+H]+		0.5	False	null	null	null	null	null	null	null	999	False	False	False	False		False	False	null	null	null	null	null	null	null	null	8.08	mouse_brain_pos_04_p1-a1_1_10142	130.04874:5382 131.05209:0 132.05545:0		37893	28852	31303	59498	9036	51649	36371.8251953125	17888.4831074827
539	7.709	130.04874	0.7081	156.3218	Unknown	[M+H]+		0.5	False	null	null	null	null	null	null	null	999	False	False	False	False		False	False	null	null	null	null	null	null	null	null	8.08	mouse_brain_pos_04_p1-a1_1_10142	130.04875:2186 131.0521:0 132.05546:0		2022	1672	1869	1868	2019	1738	1864.71590169271	142.86540711547
540	7.709	130.04874	0.7347	162.2047	Unknown	[M+H]+		0.5	False	null	null	null	null	null	null	null	999	False	False	False	False		False	False	null	null	null	null	null	null	null	null	8.08	mouse_brain_pos_04_p1-a1_1_10142	130.04875:1469 131.0521:0 132.05546:0		1392	809	1473	963	1604	1328	1261.60245768229	308.745982043397
541	8.548	130.08292	-1	-1	Unknown	[M+H]+		0.667	True	null	null	null	null	null	null	null	999	False	False	False	False		False	False	null	null	null	null	null	null	null	null	7.39	mouse_brain_pos_05_p1-a1_1_10143	130.08292:5311 131.08627:0 132.08963:0		12317	11407	14547	20699	23065	23752	17631.2700195313	5529.85787713968
542	8.548	130.08292	0.5747	126.8685	Unknown	[M+H]+		0.667	True	null	null	null	null	null	null	null	999	False	False	False	False		False	False	null	null	null	null	null	null	null	null	7.39	mouse_brain_pos_05_p1-a1_1_10143	130.08292:487 131.08627:0 132.08963:0	63.59519:38 84.07779:455 84.07924:464 90.62452:38 97.63783:38 126.91487:38	234	119	163	384	427	391	286.488808949788	131.2112368273
543	2.455	130.15665	-1	-1	Unknown	[M+H]+		1	True	null	null	null	null	null	null	null	999	False	False	False	False		False	False	null	null	null	null	null	null	null	null	13.82	mouse_brain_pos_03_p1-a1_1_10141	130.15665:7822 131.16:0 132.16336:0		21503	39134	39857	48307	33715	42167	37447.17578125	9132.41871983583
544	2.455	130.15665	0.5662	124.9857	Unknown	[M+H]+		1	True	null	null	null	null	null	null	null	999	False	False	False	False		False	False	null	null	null	null	null	null	null	null	13.82	mouse_brain_pos_03_p1-a1_1_10141	130.15666:1461 131.16001:0 132.16337:0	77.03685:61	313	480	451	100	177	378	316.452964782715	151.480974718912
545	2.455	130.15665	0.6054	133.6418	Unknown	[M+H]+		1	True	null	null	null	null	null	null	null	999	False	False	False	False		False	False	null	null	null	null	null	null	null	null	13.82	mouse_brain_pos_03_p1-a1_1_10141	130.15849:2989 131.16184:0 132.1652:0	22.95831:58 29.58389:58 41.03728:1072 41.62438:58 45.01413:58 46.27362:58 55.58125:58 56.10928:58 122.19769:58 124.51696:58	2230	2397	1922	3762	3090	2849	2708.30556233724	666.320059545025
546	0.759	131.08318	-1	-1	Unknown	[M+H]+		0.667	True	null	null	null	null	null	null	null	999	False	False	False	False		False	False	null	null	null	null	null	null	null	null	13.24	mouse_brain_pos_05_p1-a1_1_10143	131.08318:2403 132.08653:0 133.08989:0		6887	7133	6200	7654	7352	6738	6993.91878255208	508.006382666938
547	0.759	131.08318	0.5533	122.0546	Unknown	[M+H]+		0.667	True	null	null	null	null	null	null	null	999	False	False	False	False		False	False	null	null	null	null	null	null	null	null	13.24	mouse_brain_pos_05_p1-a1_1_10143	131.08321:706 132.08656:0 133.08992:0	65.03842:410 78.04099:222 89.03105:289 91.05144:402 91.05295:101	454	185	243	428	360	247	319.460662841797	110.32866385804
548	5.692	132.07458	-1	-1	Unknown	[M+H]+		1	True	null	null	null	null	null	null	null	999	False	False	False	False		False	False	null	null	null	null	null	null	null	null	159.78	mouse_brain_pos_03_p1-a1_1_10141	132.07458:54077 133.07793:0 134.08129:0		435278	437542	471582	366658	470713	412626	432399.859375	39372.1760620323
549	5.692	132.07458	0.5701	125.6873	Unknown	[M+H]+		1	True	null	null	null	null	null	null	null	999	False	False	False	False		False	False	null	null	null	null	null	null	null	null	159.78	mouse_brain_pos_03_p1-a1_1_10141	132.07463:14758 133.07798:0 134.08134:0	43.02703:492 43.02807:510 43.0291:377 43.77933:35 44.01027:95 44.03643:142 44.0469:263 44.04794:2242 44.04899:1494 58.05154:143 69.0452:124 72.05623:116 73.06115:140 115.04904:96	16042	14807	15769	14666	15771	16273	15554.7127278646	662.73430055953
550	5.692	132.07458	0.7908	174.3504	Unknown	[M+H]+		1	True	null	null	null	null	null	null	null	999	False	False	False	False		False	False	null	null	null	null	null	null	null	null	159.78	mouse_brain_pos_03_p1-a1_1_10141	132.07463:21495 133.07798:0 134.08134:0		21974	19414	21395	19823	21914	20702	20870.234375	1079.69791453871
551	5.692	132.07458	1.0175	224.3171	Unknown	[M+H]+		1	True	null	null	null	null	null	null	null	999	False	False	False	False		False	False	null	null	null	null	null	null	null	null	159.78	mouse_brain_pos_03_p1-a1_1_10141	132.07463:2950 133.07798:0 134.08134:0		3390	2934	3005	789	2764	3074	2659.31827799479	939.218930756086
552	5.601	132.07458	-1	-1	Unknown	[M+H]+		1	True	null	null	null	null	null	null	null	999	False	False	False	False		False	False	null	null	null	null	null	null	null	null	173.17	mouse_brain_pos_06_p1-a1_1_10144	132.07458:52111 133.07793:0 134.08129:0		214133	198813	185493	280461	203421	231513	218972.471354167	33854.5070825897
553	5.601	132.07458	0.5701	125.6873	Unknown	[M+H]+		1	True	null	null	null	null	null	null	null	999	False	False	False	False		False	False	null	null	null	null	null	null	null	null	173.17	mouse_brain_pos_06_p1-a1_1_10144	132.07463:12093 133.07798:0 134.08134:0	42.03241:274 43.02703:225 43.02807:237 43.0291:88 43.03841:123 44.0469:411 44.04794:2339 44.04899:544 55.02763:105 72.05355:180 87.0554:173 90.05338:115	13378	14167	13436	14830	13991	15202	14167.2555338542	734.610144942395
554	5.601	132.07458	0.7907	174.3138	Unknown	[M+H]+		1	True	null	null	null	null	null	null	null	999	False	False	False	False		False	False	null	null	null	null	null	null	null	null	173.17	mouse_brain_pos_06_p1-a1_1_10144	132.07463:14809 133.07798:0 134.08134:0		15431	15931	15662	16143	16276	16632	16012.4267578125	433.011805475623
555	4.271	132.09998	-1	-1	Unknown	[M+H]+		1	False	null	null	null	null	null	null	null	999	False	False	False	False		False	False	null	null	null	null	null	null	null	null	26.65	mouse_brain_pos_06_p1-a1_1_10144	132.09998:8431 133.10333:0 134.10669:0		58493	56416	61886	63813	60633	60747	60331.1139322917	2588.83036472353
556	4.271	132.09998	0.7812	172.2176	Unknown	[M+H]+		1	False	null	null	null	null	null	null	null	999	False	False	False	False		False	False	null	null	null	null	null	null	null	null	26.65	mouse_brain_pos_06_p1-a1_1_10144	132.09999:306 133.10334:0 134.1067:0		169	76	69	176	234	121	140.891660054525	64.0665867456858
557	4.271	132.09998	0.8261	182.1309	Unknown	[M+H]+		1	False	null	null	null	null	null	null	null	999	False	False	False	False		False	False	null	null	null	null	null	null	null	null	26.65	mouse_brain_pos_06_p1-a1_1_10144	132.09998:334 133.10333:0 134.10669:0		36	253	170	126	210	242	172.875090281169	81.9444146984342
558	4.271	132.09998	0.8584	189.239	Unknown	[M+H]+		1	False	null	null	null	null	null	null	null	999	False	False	False	False		False	False	null	null	null	null	null	null	null	null	26.65	mouse_brain_pos_06_p1-a1_1_10144	132.10001:463 133.10336:0 134.10672:0		234	177	176	273	227	84	195.351036071777	65.6758336023036
559	4.271	132.09998	0.8899	196.1944	Unknown	[M+H]+		1	False	null	null	null	null	null	null	null	999	False	False	False	False		False	False	null	null	null	null	null	null	null	null	26.65	mouse_brain_pos_06_p1-a1_1_10144	132.09998:545 133.10333:0 134.10669:0		362	256	405	449	516	311	383.258255004883	93.9776715682066
560	4.271	132.09998	0.9104	200.6992	Unknown	[M+H]+		1	False	null	null	null	null	null	null	null	999	False	False	False	False		False	False	null	null	null	null	null	null	null	null	26.65	mouse_brain_pos_06_p1-a1_1_10144	132.10001:588 133.10336:0 134.10672:0		535	220	343	356	158	286	316.365287780762	130.657004333028
561	4.271	132.09998	0.937	206.5712	Unknown	[M+H]+		1	False	null	null	null	null	null	null	null	999	False	False	False	False		False	False	null	null	null	null	null	null	null	null	26.65	mouse_brain_pos_06_p1-a1_1_10144	132.10001:617 133.10336:0 134.10672:0		429	371	236	380	390	360	360.948003133138	65.6102149566758
562	4.271	132.09998	0.9678	213.3668	Unknown	[M+H]+		1	False	null	null	null	null	null	null	null	999	False	False	False	False		False	False	null	null	null	null	null	null	null	null	26.65	mouse_brain_pos_06_p1-a1_1_10144	132.09998:426 133.10333:0 134.10669:0		205	240	204	90	282	187	201.359909057617	64.2421021600519
563	4.271	132.09998	0.9938	219.0986	Unknown	[M+H]+		1	False	null	null	null	null	null	null	null	999	False	False	False	False		False	False	null	null	null	null	null	null	null	null	26.65	mouse_brain_pos_06_p1-a1_1_10144	132.09998:433 133.10333:0 134.10669:0		191	329	102	180	262	213	212.8008740743	77.1452863771017
564	4.271	132.09998	1.0217	225.2468	Unknown	[M+H]+		1	False	null	null	null	null	null	null	null	999	False	False	False	False		False	False	null	null	null	null	null	null	null	null	26.65	mouse_brain_pos_06_p1-a1_1_10144	132.09998:441 133.10333:0 134.10669:0		244	251	252	390	162	156	242.465019226074	84.8647957460248
565	4.271	132.09998	1.0403	229.3548	Unknown	[M+H]+		1	False	null	null	null	null	null	null	null	999	False	False	False	False		False	False	null	null	null	null	null	null	null	null	26.65	mouse_brain_pos_06_p1-a1_1_10144	132.09998:346 133.10333:0 134.10669:0		69	198	144	168	169	61	134.956499735514	56.6724410645769
566	4.271	132.09998	1.0635	234.4569	Unknown	[M+H]+		1	False	null	null	null	null	null	null	null	999	False	False	False	False		False	False	null	null	null	null	null	null	null	null	26.65	mouse_brain_pos_06_p1-a1_1_10144	132.09999:338 133.10334:0 134.1067:0		80	100	202	213	217	73	147.432876586914	70.0048278429496
567	4.271	132.09998	1.111	244.9261	Unknown	[M+H]+		1	False	null	null	null	null	null	null	null	999	False	False	False	False		False	False	null	null	null	null	null	null	null	null	26.65	mouse_brain_pos_06_p1-a1_1_10144	132.09998:364 133.10333:0 134.10669:0		48	177	170	121	85	138	123.259208679199	49.9081528219842
568	2.632	132.10001	-1	-1	Unknown	[M+H]+		1	True	null	null	null	null	null	null	null	999	False	False	False	False		False	False	null	null	null	null	null	null	null	null	11.36	mouse_brain_pos_01_p1-a1_1_10139	132.10001:2662 133.10336:0 134.10672:0		16700	14393	11351	13385	14785	11692	13717.4093424479	2015.04093370868
569	2.632	132.10001	0.5292	116.672	Unknown	[M+H]+		1	True	null	null	null	null	null	null	null	999	False	False	False	False		False	False	null	null	null	null	null	null	null	null	11.36	mouse_brain_pos_01_p1-a1_1_10139	132.09998:252 133.10333:0 134.10669:0		114	143	31	46	8	109	75.0109688440959	53.8107663023488
570	2.632	132.10001	0.5648	124.523	Unknown	[M+H]+		1	True	null	null	null	null	null	null	null	999	False	False	False	False		False	False	null	null	null	null	null	null	null	null	11.36	mouse_brain_pos_01_p1-a1_1_10139	132.09998:404 133.10333:0 134.10669:0	104.04998:172 132.04016:335	324	310	154	271	379	245	280.520774841309	77.2715490234273
571	2.632	132.10001	0.5951	131.1879	Unknown	[M+H]+		1	True	null	null	null	null	null	null	null	999	False	False	False	False		False	False	null	null	null	null	null	null	null	null	11.36	mouse_brain_pos_01_p1-a1_1_10139	132.10001:1327 133.10336:0 134.10672:0	88.07376:428	914	227	738	752	882	328	640.069709777832	291.057890429399
572	2.629	133.04791	-1	-1	Unknown	[M+H]+		1	False	null	null	null	null	null	null	null	999	False	False	False	False		False	False	null	null	null	null	null	null	null	null	8.25	mouse_brain_pos_04_p1-a1_1_10142	133.04791:2073 134.05126:0 135.05462:0		7213	6937	8397	8990	6704	8653	7815.76041666667	978.978943750473
573	2.629	133.04791	0.7098	156.379	Unknown	[M+H]+		1	False	null	null	null	null	null	null	null	999	False	False	False	False		False	False	null	null	null	null	null	null	null	null	8.25	mouse_brain_pos_04_p1-a1_1_10142	133.04794:781 134.05129:0 135.05465:0		583	596	548	878	551	784	656.557088216146	139.299984179309
574	2.629	133.04791	0.7267	160.1096	Unknown	[M+H]+		1	False	null	null	null	null	null	null	null	999	False	False	False	False		False	False	null	null	null	null	null	null	null	null	8.25	mouse_brain_pos_04_p1-a1_1_10142	133.04791:442 134.05126:0 135.05462:0		68	12	258	46	58	16	76.1312084197998	91.9303816649823
575	0.724	133.07343	-1	-1	Unknown	[M+H]+	similar chromatogram in higher mz_3490; similar chromatogram in higher mz_3744; similar chromatogram in higher mz_2359; similar chromatogram in higher mz_3621	1	True	null	null	null	null	null	null	null	999	False	False	False	False		False	False	null	null	null	null	null	null	null	null	238.64	mouse_brain_pos_01_p1-a1_1_10139	133.07343:53456 134.07678:0 135.08014:0		157675	146439	152420	157397	145957	150460	151724.671875	5116.16318802517
576	0.724	133.07343	0.5698	125.5298	Unknown	[M+H]+	similar chromatogram in higher mz_3490; similar chromatogram in higher mz_3744; similar chromatogram in higher mz_2359; similar chromatogram in higher mz_3621	1	True	null	null	null	null	null	null	null	999	False	False	False	False		False	False	null	null	null	null	null	null	null	null	238.64	mouse_brain_pos_01_p1-a1_1_10139	133.07343:12166 134.07678:0 135.08014:0	53.03479:241 63.0217:258 64.01725:327 64.02861:350 64.80078:90 77.01334:54 77.03133:200 77.03549:873 77.03687:2880 77.03826:1949 78.03124:206 78.03263:275 79.05161:3628 79.05301:5338 80.04615:49 82.8961:88 89.03701:226 90.02944:861 90.03093:725 90.03243:298 90.03392:803 91.03489:223 91.03639:176 91.0379:223 91.0394:539 91.04091:748 91.05144:466 92.00961:41 92.04593:329 92.04744:421 93.05494:241 9…	12552	10990	11056	11804	11116	11766	11547.3111979167	609.992611448745
577	6.292	134.04309	-1	-1	Unknown	[M+H]+	similar chromatogram in higher mz_669; similar chromatogram in higher mz_447; similar chromatogram in higher mz_1490; similar chromatogram in higher mz_1615; similar chromatogram in higher mz_1751; similar chromatogram in higher mz_2104; similar chromatogram in higher mz_2198; similar chromatogram in higher mz_751; similar chromatogram in higher mz_1887	1	True	null	null	null	null	null	null	null	999	False	False	False	False		False	False	null	null	null	null	null	null	null	null	25.5	mouse_brain_pos_05_p1-a1_1_10143	134.04309:7552 135.04644:0 136.0498:0		26149	23445	20222	22383	27192	25180	24095.158203125	2582.27671838906
578	6.292	134.04309	0.5664	124.7008	Unknown	[M+H]+	similar chromatogram in higher mz_669; similar chromatogram in higher mz_447; similar chromatogram in higher mz_1490; similar chromatogram in higher mz_1615; similar chromatogram in higher mz_1751; similar chromatogram in higher mz_2104; similar chromatogram in higher mz_2198; similar chromatogram in higher mz_751; similar chromatogram in higher mz_1887	1	True	null	null	null	null	null	null	null	999	False	False	False	False		False	False	null	null	null	null	null	null	null	null	25.5	mouse_brain_pos_05_p1-a1_1_10143	134.04309:451 135.04644:0 136.0498:0	26.82712:88 31.82082:88 34.42741:88 62.64288:88 67.06364:88 79.58959:88 90.72665:88 93.28024:88 116.66177:88 121.4526:88 122.45235:88 132.62076:88	37	3.70044021606445	3.70044021606445	96	241	60	72.45858446757	90.591602589852
579	6.292	134.04309	0.6013	132.4025	Unknown	[M+H]+	similar chromatogram in higher mz_669; similar chromatogram in higher mz_447; similar chromatogram in higher mz_1490; similar chromatogram in higher mz_1615; similar chromatogram in higher mz_1751; similar chromatogram in higher mz_2104; similar chromatogram in higher mz_2198; similar chromatogram in higher mz_751; similar chromatogram in higher mz_1887	1	True	null	null	null	null	null	null	null	999	False	False	False	False		False	False	null	null	null	null	null	null	null	null	25.5	mouse_brain_pos_05_p1-a1_1_10143	134.04124:889 135.04459:0 136.04795:0		63	326	235	162	24	65	145.776308059692	117.426924086706
580	6.292	134.04309	0.6205	136.6162	Unknown	[M+H]+	similar chromatogram in higher mz_669; similar chromatogram in higher mz_447; similar chromatogram in higher mz_1490; similar chromatogram in higher mz_1615; similar chromatogram in higher mz_1751; similar chromatogram in higher mz_2104; similar chromatogram in higher mz_2198; similar chromatogram in higher mz_751; similar chromatogram in higher mz_1887	1	True	null	null	null	null	null	null	null	999	False	False	False	False		False	False	null	null	null	null	null	null	null	null	25.5	mouse_brain_pos_05_p1-a1_1_10143	134.04309:3002 135.04644:0 136.0498:0	22.34277:88 26.01318:88 31.8956:88 35.58452:88 35.9316:88 39.14297:88 42.57816:88 46.85047:88 49.97999:88 52.33074:88 56.03723:88 57.91222:88 58.01789:88 62.22788:88 74.0228:1326 74.99622:88 79.88817:88 87.4222:88 88.62375:88 95.98667:88 119.80697:88	1464	1678	1597	1724	2582	1978	1837.0492960612	402.346076085268
581	6.292	134.04309	0.8546	188.1608	Unknown	[M+H]+	similar chromatogram in higher mz_669; similar chromatogram in higher mz_447; similar chromatogram in higher mz_1490; similar chromatogram in higher mz_1615; similar chromatogram in higher mz_1751; similar chromatogram in higher mz_2104; similar chromatogram in higher mz_2198; similar chromatogram in higher mz_751; similar chromatogram in higher mz_1887	1	True	null	null	null	null	null	null	null	999	False	False	False	False		False	False	null	null	null	null	null	null	null	null	25.5	mouse_brain_pos_05_p1-a1_1_10143	134.04311:395 135.04646:0 136.04982:0		97	51	16	79	60	121	70.6015934944153	36.9448259333874
582	0.543	135.11526	-1	-1	Unknown	[M+H]+		0.667	False	null	null	null	null	null	null	null	999	False	False	False	False		False	False	null	null	null	null	null	null	null	null	24.85	mouse_brain_pos_03_p1-a1_1_10141	135.11526:5045 136.11861:0 137.12197:0		18076	14575	21944	20185	16959	21105	18807.5631510417	2788.52424924605
583	0.543	135.11526	0.5735	126.1875	Unknown	[M+H]+		0.667	False	null	null	null	null	null	null	null	999	False	False	False	False		False	False	null	null	null	null	null	null	null	null	24.85	mouse_brain_pos_03_p1-a1_1_10141	135.11343:470 136.11678:0 137.12014:0		243	74	74	331	107	204	172.034236907959	104.773805244668
584	0.543	135.11526	0.902	198.4592	Unknown	[M+H]+		0.667	False	null	null	null	null	null	null	null	999	False	False	False	False		False	False	null	null	null	null	null	null	null	null	24.85	mouse_brain_pos_03_p1-a1_1_10141	135.11343:704 136.11678:0 137.12014:0		159	244	193	158	227	234	202.554974873861	38.1875581098171
585	0.543	135.11526	1.0152	223.3727	Unknown	[M+H]+		0.667	False	null	null	null	null	null	null	null	999	False	False	False	False		False	False	null	null	null	null	null	null	null	null	24.85	mouse_brain_pos_03_p1-a1_1_10141	135.1153:386 136.11865:0 137.12201:0		143	100	87	32	19	133	85.7276159922282	50.8074461820063
586	3.455	136.01141	-1	-1	Unknown	[M+H]+		0.5	True	null	null	null	null	null	null	null	999	False	False	False	False		False	False	null	null	null	null	null	null	null	null	12.19	mouse_brain_pos_05_p1-a1_1_10143	136.01141:3615 137.01476:0 138.01812:0		20264	19654	18456	16930	19514	20326	19190.4384765625	1296.86764742936
587	3.455	136.01141	0.5986	131.6406	Unknown	[M+H]+		0.5	True	null	null	null	null	null	null	null	999	False	False	False	False		False	False	null	null	null	null	null	null	null	null	12.19	mouse_brain_pos_05_p1-a1_1_10143	136.01141:1604 137.01476:0 138.01812:0	53.01181:136 53.99589:144 81.00288:118 81.00572:185 81.00714:222 81.00856:70 110.03315:67 119.0348:98	1893	1965	1821	1441	1615	1514	1707.97914632161	214.864020386571
588	0.511	136.04083	-1	-1	Unknown	[M+H]+		0.667	False	null	null	null	null	null	null	null	999	False	False	False	False		False	False	null	null	null	null	null	null	null	null	5.29	mouse_brain_pos_02_p1-a1_1_10140	136.04083:1932 137.04418:0 138.04754:0		3115	6323	4685	3830	6778	4207	4822.71520996094	1440.42096860824
589	0.511	136.04083	0.8701	191.3403	Unknown	[M+H]+		0.667	False	null	null	null	null	null	null	null	999	False	False	False	False		False	False	null	null	null	null	null	null	null	null	5.29	mouse_brain_pos_02_p1-a1_1_10140	136.04083:670 137.04418:0 138.04754:0		55	409	170	218	80	226	192.91109975179	126.978153613812
590	0.511	136.04083	0.9649	212.1774	Unknown	[M+H]+		0.667	False	null	null	null	null	null	null	null	999	False	False	False	False		False	False	null	null	null	null	null	null	null	null	5.29	mouse_brain_pos_02_p1-a1_1_10140	136.04083:385 137.04418:0 138.04754:0		11	195	63	62	161	87	96.546124458313	68.6850023540938
591	1.453	136.05743	-1	-1	Unknown	[M+H]+		0.833	True	null	null	null	null	null	null	null	999	False	False	False	False		False	False	null	null	null	null	null	null	null	null	4	mouse_brain_pos_01_p1-a1_1_10139	136.05743:5388 137.06078:0 138.06414:0		20801	22290	21274	21585	20963	12770	19947.3473307292	3555.3223030406
592	1.453	136.05743	0.5694	125.2153	Unknown	[M+H]+		0.833	True	null	null	null	null	null	null	null	999	False	False	False	False		False	False	null	null	null	null	null	null	null	null	4	mouse_brain_pos_01_p1-a1_1_10139	136.06107:500 137.06442:0 138.06778:0	80.04754:145 119.0348:243 121.08959:383	324	232	256	182	115	270	229.836851755778	72.7093625908901
593	1.453	136.05743	0.75	164.9157	Unknown	[M+H]+		0.833	True	null	null	null	null	null	null	null	999	False	False	False	False		False	False	null	null	null	null	null	null	null	null	4	mouse_brain_pos_01_p1-a1_1_10139	136.05743:2188 137.06078:0 138.06414:0		2058	966	2238	1515	2096	4132	2167.5110168457	1072.41789642532
594	1.453	136.05743	0.7793	171.3756	Unknown	[M+H]+		0.833	True	null	null	null	null	null	null	null	999	False	False	False	False		False	False	null	null	null	null	null	null	null	null	4	mouse_brain_pos_01_p1-a1_1_10139	136.06107:741 137.06442:0 138.06778:0		292	524	342	997	2028	1238	903.561630249023	666.230412952123
595	1.453	136.05743	0.8171	179.681	Unknown	[M+H]+		0.833	True	null	null	null	null	null	null	null	999	False	False	False	False		False	False	null	null	null	null	null	null	null	null	4	mouse_brain_pos_01_p1-a1_1_10139	136.05743:3515 137.06078:0 138.06414:0	21.09621:36 24.30458:36 26.02284:36 49.16712:36 49.93094:36 68.13606:36 75.00443:36 86.4443:36 88.5525:36 121.33445:36 125.99262:36 132.3902:36	2507	2510	2175	2723	2497	4095	2751.26432291667	681.455736310077
596	2.775	136.05923	-1	-1	Unknown	[M+H]+		0.833	True	null	null	null	null	null	null	null	999	False	False	False	False		False	False	null	null	null	null	null	null	null	null	72.67	mouse_brain_pos_02_p1-a1_1_10140	136.05923:36184 137.06258:0 138.06594:0		209098	231836	251937	274366	215926	149584	222124.364583333	42854.5831723965
597	2.775	136.05923	0.5664	124.5422	Unknown	[M+H]+		0.833	True	null	null	null	null	null	null	null	999	False	False	False	False		False	False	null	null	null	null	null	null	null	null	72.67	mouse_brain_pos_02_p1-a1_1_10140	136.0611:22343 137.06445:0 138.06781:0	27.68679:37 40.01716:347 44.9274:37 49.82846:37 65.47033:37 67.02619:1138 67.02878:204 69.38637:37 82.03817:669 90.67859:37 90.92507:37 92.02172:302 92.02323:2223 94.03733:241 94.03886:384 108.79914:37 109.04769:314 109.04934:551 110.03152:518 110.03317:437 118.47452:37 119.02967:110 119.03139:791 119.03311:3031 119.03483:2665 136.05743:559	19529	25615	23555	25848	24121	15014	22280.158203125	4224.54846433349
598	2.775	136.05923	0.7424	163.261	Unknown	[M+H]+		0.833	True	null	null	null	null	null	null	null	999	False	False	False	False		False	False	null	null	null	null	null	null	null	null	72.67	mouse_brain_pos_02_p1-a1_1_10140	136.0611:4587 137.06445:0 138.06781:0		2393	4319	3920	7736	6822	4558	4958.177734375	1970.52994963558
599	2.612	136.0611	-1	-1	Unknown	[M+H]+		1	True	null	null	null	null	null	null	null	999	False	False	False	False		False	False	null	null	null	null	null	null	null	null	272.49	mouse_brain_pos_01_p1-a1_1_10139	136.0611:88499 137.06445:0 138.06781:0		773442	454290	775573	770454	482440	413810	611668.203125	178249.44119569
600	2.612	136.0611	0.5682	124.9534	Unknown	[M+H]+		1	True	null	null	null	null	null	null	null	999	False	False	False	False		False	False	null	null	null	null	null	null	null	null	272.49	mouse_brain_pos_01_p1-a1_1_10139	136.0611:58509 137.06445:0 138.06781:0	55.02529:343 55.02763:1364 65.00789:297 65.01044:307 65.01171:1787 65.01298:406 67.02619:347 67.02748:1069 67.02878:545 77.01196:395 82.03531:227 82.03674:204 82.03817:1632 82.0396:219 82.04102:282 92.0202:265 92.02172:2160 92.02323:3692 92.02474:124 94.03733:584 94.03886:1064 94.04039:746 95.0218:240 95.7998:53 109.0477:422 109.04934:985 109.05099:217 109.05264:174 110.02656:252 110.02821:282 11…	55289	54004	55274	56849	55496	53598	55085.07421875	1160.74996891847
601	6.961	136.0611	-1	-1	Unknown	[M+H]+		0.667	False	null	null	null	null	null	null	null	999	False	False	False	False		False	False	null	null	null	null	null	null	null	null	8.43	mouse_brain_pos_05_p1-a1_1_10143	136.0611:4200 137.06445:0 138.06781:0		15396	27761	35917	32387	41048	17815	28387.2552083333	10138.4629354193
602	6.961	136.0611	0.8259	181.6154	Unknown	[M+H]+		0.667	False	null	null	null	null	null	null	null	999	False	False	False	False		False	False	null	null	null	null	null	null	null	null	8.43	mouse_brain_pos_05_p1-a1_1_10143	136.06107:2653 137.06442:0 138.06778:0		3748	2526	2350	2813	2638	3379	2909.07059733073	541.613068624349
603	6.961	136.0611	0.8582	188.7203	Unknown	[M+H]+		0.667	False	null	null	null	null	null	null	null	999	False	False	False	False		False	False	null	null	null	null	null	null	null	null	8.43	mouse_brain_pos_05_p1-a1_1_10143	136.05923:539 137.06258:0 138.06594:0		156	188	139	272	302	181	206.157742818197	65.454325783211
604	4.97	136.07211	-1	-1	Unknown	[M+H]+		0.5	False	null	null	null	null	null	null	null	999	False	False	False	False		False	False	null	null	null	null	null	null	null	null	5.56	mouse_brain_pos_02_p1-a1_1_10140	136.07211:2115 137.07546:0 138.07882:0		8601	8674	7717	8220	9194	10144	8758.21809895833	838.521726198663
605	4.97	136.07211	0.604	132.8283	Unknown	[M+H]+		0.5	False	null	null	null	null	null	null	null	999	False	False	False	False		False	False	null	null	null	null	null	null	null	null	5.56	mouse_brain_pos_02_p1-a1_1_10140	136.07211:752 137.07546:0 138.07882:0		487	674	606	244	717	475	533.793401082357	172.08517155786
606	4.97	136.07211	0.6807	149.6849	Unknown	[M+H]+		0.5	False	null	null	null	null	null	null	null	999	False	False	False	False		False	False	null	null	null	null	null	null	null	null	5.56	mouse_brain_pos_02_p1-a1_1_10140	136.07213:418 137.07548:0 138.07884:0		177	295	118	128	177	128	170.423488616943	66.2157394671291
607	4.862	136.07397	-1	-1	Unknown	[M+H]+		1	True	null	null	null	null	null	null	null	999	False	False	False	False		False	False	null	null	null	null	null	null	null	null	7.91	mouse_brain_pos_05_p1-a1_1_10143	136.07397:2880 137.07732:0 138.08068:0		12246	12459	12730	12409	14462	12666	12828.8230794271	819.102709190634
608	4.862	136.07397	0.6035	132.7163	Unknown	[M+H]+		1	True	null	null	null	null	null	null	null	999	False	False	False	False		False	False	null	null	null	null	null	null	null	null	7.91	mouse_brain_pos_05_p1-a1_1_10143	136.07397:656 137.07732:0 138.08068:0	39.02071:88 65.03714:375 65.03842:153 79.05301:108 91.05144:250 91.05295:667 91.05445:223 107.04924:119	586	575	658	695	765	624	650.381713867188	71.7216268571619
609	4.862	136.07397	0.6772	148.9077	Unknown	[M+H]+		1	True	null	null	null	null	null	null	null	999	False	False	False	False		False	False	null	null	null	null	null	null	null	null	7.91	mouse_brain_pos_05_p1-a1_1_10143	136.07397:651 137.07732:0 138.08068:0	91.05445:98 107.04761:161	438	327	469	516	551	420	453.422795613607	78.7717727734132
610	5.342	136.93819	-1	-1	Unknown	[M+H]+		1	False	null	null	null	null	null	null	null	999	False	False	False	False		False	False	null	null	null	null	null	null	null	null	12.53	mouse_brain_pos_02_p1-a1_1_10140	136.93819:6185 137.94154:0 138.9449:0		42716	48691	46997	41501	43332	44435	44612.0390625	2730.30961624418
611	5.342	136.93819	0.6792	149.2713	Unknown	[M+H]+		1	False	null	null	null	null	null	null	null	999	False	False	False	False		False	False	null	null	null	null	null	null	null	null	12.53	mouse_brain_pos_02_p1-a1_1_10140	136.93822:2098 137.94157:0 138.94493:0		2031	2290	2206	1976	1987	2153	2107.27087402344	128.72666306466
612	5.342	136.93819	0.8144	178.9982	Unknown	[M+H]+		1	False	null	null	null	null	null	null	null	999	False	False	False	False		False	False	null	null	null	null	null	null	null	null	12.53	mouse_brain_pos_02_p1-a1_1_10140	136.93822:1703 137.94157:0 138.94493:0		1504	1952	1845	1597	1711	1700	1718.30397542318	162.218309387086
613	4.247	137.04341	-1	-1	Unknown	[M+H]+		0.667	True	null	null	null	null	null	null	null	999	False	False	False	False		False	False	null	null	null	null	null	null	null	null	23.11	mouse_brain_pos_03_p1-a1_1_10141	137.04341:14961 138.04676:0 139.05012:0		132937	126448	139592	68370	145594	124356	122882.828125	27865.8989277883
614	4.247	137.04341	0.5801	127.4911	Unknown	[M+H]+		0.667	True	null	null	null	null	null	null	null	999	False	False	False	False		False	False	null	null	null	null	null	null	null	null	23.11	mouse_brain_pos_03_p1-a1_1_10141	137.04341:10125 138.04676:0 139.05012:0	55.02644:444 55.02761:219 65.01042:119 65.01169:126 67.02618:99 67.02747:277 68.02153:128 82.03814:227 82.03957:415 82.041:143 83.02106:130 92.02169:81 92.02321:157 93.00623:151 93.00775:119 94.03578:101 94.03883:212 94.04036:158 110.02983:238 110.03149:870 110.03314:407 110.0348:361 111.39728:35 119.02275:90 119.03135:316 119.03308:1121 119.0348:79 120.01766:132 120.36521:54 137.04156:276 137.04…	10077	8686	10343	11311	10767	9952	10189.5681966146	888.247048959984
615	4.247	137.04341	0.7548	165.8795	Unknown	[M+H]+		0.667	True	null	null	null	null	null	null	null	999	False	False	False	False		False	False	null	null	null	null	null	null	null	null	23.11	mouse_brain_pos_03_p1-a1_1_10141	137.04341:3009 138.04676:0 139.05012:0		2644	2624	2797	2610	2649	2688	2668.7294514974	68.2530720727476
616	5.142	137.04341	-1	-1	Unknown	[M+H]+		0.667	True	null	null	null	null	null	null	null	999	False	False	False	False		False	False	null	null	null	null	null	null	null	null	6.82	mouse_brain_pos_02_p1-a1_1_10140	137.04341:2833 138.04676:0 139.05012:0		16113	20180	12581	19060	25748	19618	18883.361328125	4399.39338780688
617	5.142	137.04341	0.5793	127.3044	Unknown	[M+H]+		0.667	True	null	null	null	null	null	null	null	999	False	False	False	False		False	False	null	null	null	null	null	null	null	null	6.82	mouse_brain_pos_02_p1-a1_1_10140	137.04529:1515 138.04864:0 139.052:0	42.03241:117 81.04123:62 82.03817:362 92.0429:141 92.04744:88 94.03733:113 94.0618:78 94.06333:92 119.03139:122 119.03311:104 137.04344:52	1400	1303	1348	1597	1453	1318	1403.16156005859	109.914617150614
618	5.142	137.04341	0.9273	203.7884	Unknown	[M+H]+		0.667	True	null	null	null	null	null	null	null	999	False	False	False	False		False	False	null	null	null	null	null	null	null	null	6.82	mouse_brain_pos_02_p1-a1_1_10140	137.04341:580 138.04676:0 139.05012:0		352	445	313	251	222	255	306.500526428223	82.6889436201526
619	2.783	137.04344	-1	-1	Unknown	[M+H]+	similar chromatogram in higher mz_2266; similar chromatogram in higher mz_180	1	True	null	null	null	null	null	null	null	999	False	False	False	False		False	False	null	null	null	null	null	null	null	null	2221.07	mouse_brain_pos_01_p1-a1_1_10139	137.04344:994318 138.04679:0 139.05015:0		10911884	10941029	11961397	11244278	11757640	9027483	10973951.8333333	1044602.18113489
620	2.783	137.04344	0.5805	127.5657	Unknown	[M+H]+	similar chromatogram in higher mz_2266; similar chromatogram in higher mz_180	1	True	null	null	null	null	null	null	null	999	False	False	False	False		False	False	null	null	null	null	null	null	null	null	2221.07	mouse_brain_pos_01_p1-a1_1_10139	137.04344:579024 138.04679:0 139.05015:0	21.51337:38 32.84681:38 38.00083:320 39.75717:38 40.01616:827 40.01716:1325 42.03241:592 44.79007:38 45.04059:541 45.54692:145 53.01067:175 54.36275:38 54.42789:38 55.02412:584 55.02646:3899 55.02763:39412 55.0288:1210 55.03699:38 55.03816:141 55.50014:38 56.01008:554 56.53303:85 57.22413:89 64.86936:38 65.00789:605 65.01044:2400 65.01171:4390 65.01298:422 67.01845:188 67.02619:6822 67.02748:7986…	828731	820902	859302	859569	853031	687031	818094.302083333	66238.1734435408
621	2.783	137.04344	0.7595	166.9073	Unknown	[M+H]+	similar chromatogram in higher mz_2266; similar chromatogram in higher mz_180	1	True	null	null	null	null	null	null	null	999	False	False	False	False		False	False	null	null	null	null	null	null	null	null	2221.07	mouse_brain_pos_01_p1-a1_1_10139	137.04344:70026 138.04679:0 139.05015:0	41.36023:32 65.19242:32 82.03817:262	66591	66787	84932	79054	80803	30960	68187.98046875	19738.3247952597
622	3.532	137.04344	-1	-1	Unknown	[M+H]+		1	True	null	null	null	null	null	null	null	999	False	False	False	False		False	False	null	null	null	null	null	null	null	null	823.02	mouse_brain_pos_01_p1-a1_1_10139	137.04344:368488 138.04679:0 139.05015:0		2871197	2810140	2665094	2542506	2568544	2599942	2676237.20833333	135178.801842173
623	3.532	137.04344	0.5801	127.4911	Unknown	[M+H]+		1	True	null	null	null	null	null	null	null	999	False	False	False	False		False	False	null	null	null	null	null	null	null	null	823.02	mouse_brain_pos_01_p1-a1_1_10139	137.04344:132430 138.04679:0 139.05015:0	40.01616:44 40.01716:147 53.01067:132 53.01182:199 55.02646:1523 55.02763:10556 55.0288:1198 55.68006:31 65.01044:179 65.01171:1346 65.01298:85 65.01425:63 67.02361:143 67.0249:193 67.02619:535 67.02748:2662 67.02878:1556 68.01114:189 68.01244:82 77.00919:81 77.01196:126 82.03674:1365 82.03817:8236 82.03959:1169 83.01389:67 83.01964:512 83.02108:184 83.02252:98 83.02395:401 83.03258:46 92.0202:32…	189280	188050	178214	170220	172794	175790	179057.890625	7925.6626747414
624	3.532	137.04344	0.753	165.4756	Unknown	[M+H]+		1	True	null	null	null	null	null	null	null	999	False	False	False	False		False	False	null	null	null	null	null	null	null	null	823.02	mouse_brain_pos_01_p1-a1_1_10139	137.04344:32540 138.04679:0 139.05015:0	94.03886:65 119.02794:110 137.04344:297	37148	36178	31479	28825	29221	32738	32598.134765625	3476.48638285177
625	3.755	137.04344	-1	-1	Unknown	[M+H]+		1	True	null	null	null	null	null	null	null	999	False	False	False	False		False	False	null	null	null	null	null	null	null	null	143.19	mouse_brain_pos_01_p1-a1_1_10139	137.04344:82795 138.04679:0 139.05015:0		1170638	793491	1158152	796205	789207	777975	914278.125	193879.746104991
626	3.755	137.04344	0.5798	127.4164	Unknown	[M+H]+		1	True	null	null	null	null	null	null	null	999	False	False	False	False		False	False	null	null	null	null	null	null	null	null	143.19	mouse_brain_pos_01_p1-a1_1_10139	137.04344:51229 138.04679:0 139.05015:0	40.01616:111 42.00685:111 43.02393:71 55.02646:854 55.02763:3528 55.0288:634 57.06794:162 65.01044:213 65.01171:332 67.02619:288 67.02748:852 67.02878:128 67.97472:34 68.01114:188 82.03531:371 82.03674:602 82.03817:2237 82.03959:720 82.04102:65 82.14534:87 82.32699:87 83.02252:176 83.02395:101 83.34042:36 92.0202:252 92.02172:918 92.02323:1400 92.02474:103 93.0017:162 93.00474:131 93.00778:238 94…	62231	61504	62484	60393	59003	61768	61230.44140625	1311.45175088429
627	3.755	137.04344	0.7525	165.3654	Unknown	[M+H]+		1	True	null	null	null	null	null	null	null	999	False	False	False	False		False	False	null	null	null	null	null	null	null	null	143.19	mouse_brain_pos_01_p1-a1_1_10139	137.04344:16822 138.04679:0 139.05015:0	55.03114:144 92.02474:129	17638	17083	17445	17139	17830	17541	17445.8125	289.695309587246
628	0.735	137.06926	-1	-1	Unknown	[M+H]+		1	True	null	null	null	null	null	null	null	999	False	False	False	False		False	False	null	null	null	null	null	null	null	null	8.7	mouse_brain_pos_04_p1-a1_1_10142	137.06926:3666 138.07261:0 139.07597:0		10013	9675	11238	11363	10672	11143	10683.9619140625	699.508465812885
629	0.735	137.06926	0.5725	125.8089	Unknown	[M+H]+		1	True	null	null	null	null	null	null	null	999	False	False	False	False		False	False	null	null	null	null	null	null	null	null	8.7	mouse_brain_pos_04_p1-a1_1_10142	137.06924:181 138.07259:0 139.07595:0	67.04038:184 94.05107:158 109.07566:150 110.03314:334	142	129	115	67	45	173	112.048708597819	47.6552401131261
630	0.735	137.06926	1.1316	248.6719	Unknown	[M+H]+		1	True	null	null	null	null	null	null	null	999	False	False	False	False		False	False	null	null	null	null	null	null	null	null	8.7	mouse_brain_pos_04_p1-a1_1_10142	137.06924:412 138.07259:0 139.07595:0		337	244	176	183	66	141	191.268641153971	91.9604775396694
631	0.735	137.06926	1.161	255.1438	Unknown	[M+H]+		1	True	null	null	null	null	null	null	null	999	False	False	False	False		False	False	null	null	null	null	null	null	null	null	8.7	mouse_brain_pos_04_p1-a1_1_10142	137.06924:404 138.07259:0 139.07595:0		174	216	282	92	83	90	156.139999389648	81.9225649310238
632	4.996	137.06927	-1	-1	Unknown	[M+H]+		0.667	True	null	null	null	null	null	null	null	999	False	False	False	False		False	False	null	null	null	null	null	null	null	null	6.29	mouse_brain_pos_04_p1-a1_1_10142	137.06927:3344 138.07262:0 139.07598:0		15806	24683	29603	26995	19202	25930	23703.2501627604	5180.54493773196
633	4.996	137.06927	0.5715	125.5847	Unknown	[M+H]+		0.667	True	null	null	null	null	null	null	null	999	False	False	False	False		False	False	null	null	null	null	null	null	null	null	6.29	mouse_brain_pos_04_p1-a1_1_10142	137.06929:2005 138.07264:0 139.076:0	25.76921:46 33.48628:46 36.45158:46 44.09192:46 51.62574:46 60.36213:46 61.58631:46 68.41235:46 78.03263:1326 88.47386:46 103.39945:52 113.16548:46 119.03311:583 122.0025:46	1654	1579	1992	1913	1123	1729	1664.86047363281	307.652159013086
634	0.526	137.1302	-1	-1	Unknown	[M+H]+		0.5	False	null	null	null	null	null	null	null	999	False	False	False	False		False	False	null	null	null	null	null	null	null	null	10.32	mouse_brain_pos_04_p1-a1_1_10142	137.1302:2118 138.13355:0 139.13691:0		4888	7885	9012	9817	2768	5828	6699.68135579427	2682.27986153479
635	0.526	137.1302	0.9656	212.1915	Unknown	[M+H]+		0.5	False	null	null	null	null	null	null	null	999	False	False	False	False		False	False	null	null	null	null	null	null	null	null	10.32	mouse_brain_pos_04_p1-a1_1_10142	137.1302:445 138.13355:0 139.13691:0		38	107	217	171	101	114	124.655729293823	61.9207638754576
636	2.784	137.37595	-1	-1	Unknown	[M+H]+		1	False	null	null	null	null	null	null	null	999	False	False	False	False		False	False	null	null	null	null	null	null	null	null	58.71	mouse_brain_pos_02_p1-a1_1_10140	137.37595:3470 138.3793:0 139.38266:0		33580	34845	34898	34668	21576	18921	29748.2294921875	7421.67938177913
637	2.784	137.37595	0.5803	127.5022	Unknown	[M+H]+		1	False	null	null	null	null	null	null	null	999	False	False	False	False		False	False	null	null	null	null	null	null	null	null	58.71	mouse_brain_pos_02_p1-a1_1_10140	137.37596:3625 138.37931:0 139.38267:0		3587	3656	3755	3733	3654	3255	3606.94303385417	182.469843655773
638	3.531	137.37599	-1	-1	Unknown	[M+H]+		1	False	null	null	null	null	null	null	null	999	False	False	False	False		False	False	null	null	null	null	null	null	null	null	18.91	mouse_brain_pos_01_p1-a1_1_10139	137.37599:1197 138.37934:0 139.3827:0		6809	6507	5956	5966	6039	6279	6259.41292317708	343.845556208012
639	3.531	137.37599	0.58	127.4276	Unknown	[M+H]+		1	False	null	null	null	null	null	null	null	999	False	False	False	False		False	False	null	null	null	null	null	null	null	null	18.91	mouse_brain_pos_01_p1-a1_1_10139	137.37599:683 138.37934:0 139.3827:0		733	681	649	641	645	669	669.878997802734	34.6738119092506
640	2.755	137.39999	-1	-1	Unknown	[M+H]+		0.5	False	null	null	null	null	null	null	null	999	False	False	False	False		False	False	null	null	null	null	null	null	null	null	42.7	mouse_brain_pos_05_p1-a1_1_10143	137.39999:2516 138.40334:0 139.4067:0		26426	26753	11436	13037	11169	25994	19135.6023763021	7977.00360597915
641	2.755	137.39999	0.5811	127.6869	Unknown	[M+H]+		0.5	False	null	null	null	null	null	null	null	999	False	False	False	False		False	False	null	null	null	null	null	null	null	null	42.7	mouse_brain_pos_05_p1-a1_1_10143	137.39999:2695 138.40334:0 139.4067:0		2602	2716	2626	2590	2663	2587	2630.55196126302	50.3355125866191
642	1.457	138.02003	-1	-1	Unknown	[M+H]+		1	True	null	null	null	null	null	null	null	999	False	False	False	False		False	False	null	null	null	null	null	null	null	null	11.41	mouse_brain_pos_05_p1-a1_1_10143	138.02003:4752 139.02338:0 140.02674:0		22998	42352	31097	25150	36284	28958	31139.7379557292	7198.71691468992
643	1.457	138.02003	0.591	129.8006	Unknown	[M+H]+		1	True	null	null	null	null	null	null	null	999	False	False	False	False		False	False	null	null	null	null	null	null	null	null	11.41	mouse_brain_pos_05_p1-a1_1_10143	138.0182:2911 139.02155:0 140.02491:0	20.04329:30 36.64323:30 38.19651:30 40.12798:30 41.03627:30 56.04786:364 65.92544:30 80.96315:265 86.31091:30 93.05494:434 95.8631:30 97.46337:30 108.06501:490	2372	2208	2109	1926	1853	2375	2140.28491210938	220.400200157207
644	1.457	138.02003	0.86	188.8911	Unknown	[M+H]+		1	True	null	null	null	null	null	null	null	999	False	False	False	False		False	False	null	null	null	null	null	null	null	null	11.41	mouse_brain_pos_05_p1-a1_1_10143	138.0182:699 139.02155:0 140.02491:0	20.01787:36 29.91423:36 30.2707:40 35.97322:36 52.6736:36 63.23473:36 77.11026:36 109.00982:36 121.59171:36 132.86064:36	515	660	395	386	213	376	424.006390889486	150.3939344163
645	4.639	138.05339	-1	-1	Unknown	[M+H]+		1	True	null	null	null	null	null	null	null	999	False	False	False	False		False	False	null	null	null	null	null	null	null	null	11.52	mouse_brain_pos_05_p1-a1_1_10143	138.05339:4906 139.05674:0 140.0601:0		31623	29428	30064	31951	31293	29764	30687.2255859375	1064.36384911942
646	4.639	138.05339	0.5636	123.7909	Unknown	[M+H]+		1	True	null	null	null	null	null	null	null	999	False	False	False	False		False	False	null	null	null	null	null	null	null	null	11.52	mouse_brain_pos_05_p1-a1_1_10143	138.05341:2890 139.05676:0 140.06012:0	50.00787:92 50.01345:46 65.03587:115 66.04587:144 68.02285:153 78.03263:101 78.03402:107 92.0429:142 92.04441:114 92.04744:537 92.04895:253 93.05342:123 93.05494:85 94.02815:76 94.06333:547	2263	2273	2280	2431	2401	1916	2260.5669148763	183.490825619021
647	0.578	138.05341	-1	-1	Unknown	[M+H]+	similar chromatogram in higher mz_1737	1	False	null	null	null	null	null	null	null	999	False	False	False	False		False	False	null	null	null	null	null	null	null	null	10.31	mouse_brain_pos_01_p1-a1_1_10139	138.05341:4338 139.05676:0 140.06012:0		13376	14124	13583	12225	12478	12502	13047.9995117188	755.265979180538
648	0.578	138.05341	0.557	122.3331	Unknown	[M+H]+	similar chromatogram in higher mz_1737	1	False	null	null	null	null	null	null	null	999	False	False	False	False		False	False	null	null	null	null	null	null	null	null	10.31	mouse_brain_pos_01_p1-a1_1_10139	138.05341:484 139.05676:0 140.06012:0		330	500	68	429	173	504	333.967400868734	180.254561861359
649	0.578	138.05341	1.0781	236.7751	Unknown	[M+H]+	similar chromatogram in higher mz_1737	1	False	null	null	null	null	null	null	null	999	False	False	False	False		False	False	null	null	null	null	null	null	null	null	10.31	mouse_brain_pos_01_p1-a1_1_10139	138.05341:1186 139.05676:0 140.06012:0		710	320	404	494	371	289	431.335637410482	154.256270607967
650	6.848	138.06448	-1	-1	Unknown	[M+H]+		0.5	False	null	null	null	null	null	null	null	999	False	False	False	False		False	False	null	null	null	null	null	null	null	null	4.98	mouse_brain_pos_03_p1-a1_1_10141	138.06448:2227 139.06783:0 140.07119:0		11532	8035	11367	12851	13571	10485	11307.0773925781	1946.51505842422
651	6.848	138.06448	0.7165	157.3575	Unknown	[M+H]+		0.5	False	null	null	null	null	null	null	null	999	False	False	False	False		False	False	null	null	null	null	null	null	null	null	4.98	mouse_brain_pos_03_p1-a1_1_10141	138.06448:1041 139.06783:0 140.07119:0		946	336	780	759	457	954	705.365626017253	255.438331745593
652	5.346	138.91643	-1	-1	Unknown	[M+H]+		1	False	null	null	null	null	null	null	null	999	False	False	False	False		False	False	null	null	null	null	null	null	null	null	35.26	mouse_brain_pos_03_p1-a1_1_10141	138.91643:6880 139.91978:0 140.92314:0		62485	56861	55154	61390	52621	54610	57186.9095052083	3936.13228466324
653	5.346	138.91643	0.6693	146.9105	Unknown	[M+H]+		1	False	null	null	null	null	null	null	null	999	False	False	False	False		False	False	null	null	null	null	null	null	null	null	35.26	mouse_brain_pos_03_p1-a1_1_10141	138.91643:202 139.91978:0 140.92314:0		120	118	44	74	79	51	80.9058278401693	32.2690423069137
654	5.346	138.91643	0.6893	151.3058	Unknown	[M+H]+		1	False	null	null	null	null	null	null	null	999	False	False	False	False		False	False	null	null	null	null	null	null	null	null	35.26	mouse_brain_pos_03_p1-a1_1_10141	138.91643:469 139.91978:0 140.92314:0		190	425	615	613	375	371	431.397560119629	162.338550889849
655	5.346	138.91643	0.7163	157.2393	Unknown	[M+H]+		1	False	null	null	null	null	null	null	null	999	False	False	False	False		False	False	null	null	null	null	null	null	null	null	35.26	mouse_brain_pos_03_p1-a1_1_10141	138.91643:1008 139.91978:0 140.92314:0		856	914	1050	894	875	937	920.966969807943	69.3073930087609
656	5.346	138.91643	0.7429	163.0843	Unknown	[M+H]+		1	False	null	null	null	null	null	null	null	999	False	False	False	False		False	False	null	null	null	null	null	null	null	null	35.26	mouse_brain_pos_03_p1-a1_1_10141	138.91646:1355 139.91981:0 140.92317:0		1207	1248	1383	1211	533	1269	1141.72801717122	305.005602388644
657	5.346	138.91643	0.7637	167.6324	Unknown	[M+H]+		1	False	null	null	null	null	null	null	null	999	False	False	False	False		False	False	null	null	null	null	null	null	null	null	35.26	mouse_brain_pos_03_p1-a1_1_10141	138.91646:1303 139.91981:0 140.92317:0		942	1415	1103	1562	1817	1169	1334.71812947591	324.332623265905
658	5.346	138.91643	0.7842	172.135	Unknown	[M+H]+		1	False	null	null	null	null	null	null	null	999	False	False	False	False		False	False	null	null	null	null	null	null	null	null	35.26	mouse_brain_pos_03_p1-a1_1_10141	138.91827:958 139.92162:0 140.92498:0		551	769	695	369	548	682	602.19612121582	143.39505845836
659	5.346	138.91643	0.8035	176.3733	Unknown	[M+H]+		1	False	null	null	null	null	null	null	null	999	False	False	False	False		False	False	null	null	null	null	null	null	null	null	35.26	mouse_brain_pos_03_p1-a1_1_10141	138.91643:756 139.91978:0 140.92314:0		444	292	353	223	228	320	310.035491943359	82.8390505725576
660	5.206	138.91643	-1	-1	Unknown	[M+H]+		1	False	null	null	null	null	null	null	null	999	False	False	False	False		False	False	null	null	null	null	null	null	null	null	16.34	mouse_brain_pos_03_p1-a1_1_10141	138.91643:3695 139.91978:0 140.92314:0		10497	11189	14065	14215	13074	9971	12168.5760091146	1854.06588528221
661	5.206	138.91643	0.6907	151.6084	Unknown	[M+H]+		1	False	null	null	null	null	null	null	null	999	False	False	False	False		False	False	null	null	null	null	null	null	null	null	16.34	mouse_brain_pos_03_p1-a1_1_10141	138.91827:214 139.92162:0 140.92498:0		138	125	122	123	93	125	121.11384455363	14.8263515820919
662	5.206	138.91643	0.7153	157.0185	Unknown	[M+H]+		1	False	null	null	null	null	null	null	null	999	False	False	False	False		False	False	null	null	null	null	null	null	null	null	16.34	mouse_brain_pos_03_p1-a1_1_10141	138.9183:555 139.92165:0 140.92501:0		111	125	217	245	163	187	174.747645060221	51.9477901574247
663	5.206	138.91643	0.7505	164.7354	Unknown	[M+H]+		1	False	null	null	null	null	null	null	null	999	False	False	False	False		False	False	null	null	null	null	null	null	null	null	16.34	mouse_brain_pos_03_p1-a1_1_10141	138.9183:534 139.92165:0 140.92501:0		269	255	333	65	243	203	227.766359965007	90.4585169453671
664	5.206	138.91643	0.7755	170.2322	Unknown	[M+H]+		1	False	null	null	null	null	null	null	null	999	False	False	False	False		False	False	null	null	null	null	null	null	null	null	16.34	mouse_brain_pos_03_p1-a1_1_10141	138.91643:592 139.91978:0 140.92314:0		229	363	439	199	310	439	329.785893758138	102.621537754528
665	5.206	138.91643	0.8056	176.8479	Unknown	[M+H]+		1	False	null	null	null	null	null	null	null	999	False	False	False	False		False	False	null	null	null	null	null	null	null	null	16.34	mouse_brain_pos_03_p1-a1_1_10141	138.91646:391 139.91981:0 140.92317:0		259	108	67	55	225	245	159.741800308228	93.2479296593751
666	5.206	138.91643	0.8227	180.6041	Unknown	[M+H]+		1	False	null	null	null	null	null	null	null	999	False	False	False	False		False	False	null	null	null	null	null	null	null	null	16.34	mouse_brain_pos_03_p1-a1_1_10141	138.91643:305 139.91978:0 140.92314:0		136	94	194	126	29	66	107.561558087667	57.5773678340634
667	6.371	140.06575	-1	-1	Unknown	[M+H]+	similar chromatogram in higher mz_1181; similar chromatogram in higher mz_3947	1	False	null	null	null	null	null	null	null	999	False	False	False	False		False	False	null	null	null	null	null	null	null	null	10.95	mouse_brain_pos_03_p1-a1_1_10141	140.06575:3073 141.0691:0 142.07246:0		10476	10877	13650	11526	10687	8196	10902.0530598958	1760.39739870774
668	6.371	140.06575	0.7285	159.8071	Unknown	[M+H]+	similar chromatogram in higher mz_1181; similar chromatogram in higher mz_3947	1	False	null	null	null	null	null	null	null	999	False	False	False	False		False	False	null	null	null	null	null	null	null	null	10.95	mouse_brain_pos_03_p1-a1_1_10141	140.06947:490 141.07282:0 142.07618:0		94	143	146	74	218	84	126.30667368571	54.318490207252
669	6.371	140.06575	0.7783	170.7368	Unknown	[M+H]+	similar chromatogram in higher mz_1181; similar chromatogram in higher mz_3947	1	False	null	null	null	null	null	null	null	999	False	False	False	False		False	False	null	null	null	null	null	null	null	null	10.95	mouse_brain_pos_03_p1-a1_1_10141	140.06947:1338 141.07282:0 142.07618:0		861	980	136	247	791	832	641.097376505534	355.59578515902
670	4.426	140.06577	-1	-1	Unknown	[M+H]+		1	False	null	null	null	null	null	null	null	999	False	False	False	False		False	False	null	null	null	null	null	null	null	null	21.34	mouse_brain_pos_04_p1-a1_1_10142	140.06577:4446 141.06912:0 142.07248:0		24953	25905	25546	27386	27094	26509	26232.1243489583	934.274985448042
671	4.426	140.06577	0.6074	133.248	Unknown	[M+H]+		1	False	null	null	null	null	null	null	null	999	False	False	False	False		False	False	null	null	null	null	null	null	null	null	21.34	mouse_brain_pos_04_p1-a1_1_10142	140.0658:367 141.06915:0 142.07251:0		324	172	314	311	244	75	240.100858052572	99.3158965586298
672	4.426	140.06577	0.8685	190.5074	Unknown	[M+H]+		1	False	null	null	null	null	null	null	null	999	False	False	False	False		False	False	null	null	null	null	null	null	null	null	21.34	mouse_brain_pos_04_p1-a1_1_10142	140.06387:201 141.06722:0 142.07058:0		163	31	81	30	46	155	84.1991437276204	60.9840954306648
673	4.426	140.06577	0.8978	196.952	Unknown	[M+H]+		1	False	null	null	null	null	null	null	null	999	False	False	False	False		False	False	null	null	null	null	null	null	null	null	21.34	mouse_brain_pos_04_p1-a1_1_10142	140.0658:322 141.06915:0 142.07251:0		320	354	396	187	396	127	296.870054880778	113.647198773674
674	4.426	140.06577	0.9959	218.4713	Unknown	[M+H]+		1	False	null	null	null	null	null	null	null	999	False	False	False	False		False	False	null	null	null	null	null	null	null	null	21.34	mouse_brain_pos_04_p1-a1_1_10142	140.06575:269 141.0691:0 142.07246:0		242	110	265	288	365	284	259.090674082438	83.9160591833551
675	4.634	140.06577	-1	-1	Unknown	[M+H]+		0.833	False	null	null	null	null	null	null	null	999	False	False	False	False		False	False	null	null	null	null	null	null	null	null	9.11	mouse_brain_pos_04_p1-a1_1_10142	140.06577:1799 141.06912:0 142.07248:0		10866	11282	10412	10787	10590	11203	10856.587890625	339.169071669304
676	4.634	140.06577	0.5538	121.4742	Unknown	[M+H]+		0.833	False	null	null	null	null	null	null	null	999	False	False	False	False		False	False	null	null	null	null	null	null	null	null	9.11	mouse_brain_pos_04_p1-a1_1_10142	140.06577:142 141.06912:0 142.07248:0		5	42	41	60	26	49	37.2263407707214	19.0205438733906
677	4.634	140.06577	0.5912	129.6778	Unknown	[M+H]+		0.833	False	null	null	null	null	null	null	null	999	False	False	False	False		False	False	null	null	null	null	null	null	null	null	9.11	mouse_brain_pos_04_p1-a1_1_10142	140.06947:208 141.07282:0 142.07618:0		60	44	117	44	83	23	61.8268915812174	33.6219652129202
678	4.634	140.06577	0.6137	134.6225	Unknown	[M+H]+		0.833	False	null	null	null	null	null	null	null	999	False	False	False	False		False	False	null	null	null	null	null	null	null	null	9.11	mouse_brain_pos_04_p1-a1_1_10142	140.06947:594 141.07282:0 142.07618:0		337	615	617	645	587	533	555.624440511068	113.382471513787
679	5.339	140.91449	-1	-1	Unknown	[M+H]+	similar chromatogram in higher mz_425; similar chromatogram in higher mz_1267; similar chromatogram in higher mz_2057	0.833	False	null	null	null	null	null	null	null	999	False	False	False	False		False	False	null	null	null	null	null	null	null	null	12.17	mouse_brain_pos_05_p1-a1_1_10143	140.91449:1258 141.91784:0 142.9212:0		10525	7319	8528	7300	9719	7497	8481.32397460938	1372.9452341686
680	5.339	140.91449	0.7166	157.1256	Unknown	[M+H]+	similar chromatogram in higher mz_425; similar chromatogram in higher mz_1267; similar chromatogram in higher mz_2057	0.833	False	null	null	null	null	null	null	null	999	False	False	False	False		False	False	null	null	null	null	null	null	null	null	12.17	mouse_brain_pos_05_p1-a1_1_10143	140.91634:244 141.91969:0 142.92305:0		155	156	76	77	219	157	139.959882100423	54.83497259868
681	5.339	140.91449	0.7438	163.0735	Unknown	[M+H]+	similar chromatogram in higher mz_425; similar chromatogram in higher mz_1267; similar chromatogram in higher mz_2057	0.833	False	null	null	null	null	null	null	null	999	False	False	False	False		False	False	null	null	null	null	null	null	null	null	12.17	mouse_brain_pos_05_p1-a1_1_10143	140.91449:366 141.91784:0 142.9212:0		163	177	66	98	218	156	146.147846221924	55.2936128576989
682	5.339	140.91449	0.7666	168.0842	Unknown	[M+H]+	similar chromatogram in higher mz_425; similar chromatogram in higher mz_1267; similar chromatogram in higher mz_2057	0.833	False	null	null	null	null	null	null	null	999	False	False	False	False		False	False	null	null	null	null	null	null	null	null	12.17	mouse_brain_pos_05_p1-a1_1_10143	140.91261:307 141.91596:0 142.91932:0		213	180	128	171	54	87	138.66505241394	60.5551915475441
683	4.909	141.0643	-1	-1	Unknown	[M+H]+		1	True	null	null	null	null	null	null	null	999	False	False	False	False		False	False	null	null	null	null	null	null	null	null	9.13	mouse_brain_pos_04_p1-a1_1_10142	141.0643:2369 142.06765:0 143.07101:0		14798	9838	9424	8229	11599	9454	10556.7817382813	2345.53009943394
684	4.909	141.0643	0.5378	117.9109	Unknown	[M+H]+		1	True	null	null	null	null	null	null	null	999	False	False	False	False		False	False	null	null	null	null	null	null	null	null	9.13	mouse_brain_pos_04_p1-a1_1_10142	141.0643:330 142.06765:0 143.07101:0		103	93	68	102	17	30	68.7105000813802	37.6598673121493
685	4.909	141.0643	0.5649	123.8474	Unknown	[M+H]+		1	True	null	null	null	null	null	null	null	999	False	False	False	False		False	False	null	null	null	null	null	null	null	null	9.13	mouse_brain_pos_04_p1-a1_1_10142	141.06429:204 142.06764:0 143.071:0	95.05868:115	90	43	62	64	114	136	84.7991078694661	35.3546770449209
686	4.909	141.0643	0.5832	127.8524	Unknown	[M+H]+		1	True	null	null	null	null	null	null	null	999	False	False	False	False		False	False	null	null	null	null	null	null	null	null	9.13	mouse_brain_pos_04_p1-a1_1_10142	141.06245:1253 142.0658:0 143.06916:0	54.03183:180 81.04407:121 95.05871:766 95.06024:100 95.06178:250 96.06396:237 96.0655:331 96.06705:129 141.06432:99	954	874	986	1039	880	655	897.84614054362	134.854143887687
687	0.699	141.09991	-1	-1	Unknown	[M+H]+		0.5	False	null	null	null	null	null	null	null	999	False	False	False	False		False	False	null	null	null	null	null	null	null	null	3.08	mouse_brain_pos_01_p1-a1_1_10139	141.09991:830 142.10326:0 143.10662:0		3289	1745	4470	2859	2271	1769	2733.94435628255	1045.11969269272
688	0.699	141.09991	0.6115	134.0576	Unknown	[M+H]+		0.5	False	null	null	null	null	null	null	null	999	False	False	False	False		False	False	null	null	null	null	null	null	null	null	3.08	mouse_brain_pos_01_p1-a1_1_10139	141.09991:499 142.10326:0 143.10662:0		228	41	44	82	70	92	92.8043556213379	69.0515004468675
689	7.67	142.02316	-1	-1	Unknown	[M+H]+		1	True	null	null	null	null	null	null	null	999	False	False	False	False		False	False	null	null	null	null	null	null	null	null	71.61	mouse_brain_pos_05_p1-a1_1_10143	142.02316:15381 143.02651:0 144.02987:0		184741	88449	74315	110367	123668	87906	111574.375	39960.764610503
690	7.67	142.02316	0.7439	163.0045	Unknown	[M+H]+		1	True	null	null	null	null	null	null	null	999	False	False	False	False		False	False	null	null	null	null	null	null	null	null	71.61	mouse_brain_pos_05_p1-a1_1_10143	142.02502:1333 143.02837:0 144.03173:0		802	847	1187	1190	1371	931	1054.48222859701	227.302536732854
691	7.67	142.02316	0.8683	190.2528	Unknown	[M+H]+		1	True	null	null	null	null	null	null	null	999	False	False	False	False		False	False	null	null	null	null	null	null	null	null	71.61	mouse_brain_pos_05_p1-a1_1_10143	142.02505:3085 143.0284:0 144.03176:0	43.93078:30	4535	4700	4735	4798	4929	4597	4715.66959635417	141.086965502704
692	7.67	142.02316	0.9472	207.5344	Unknown	[M+H]+		1	True	null	null	null	null	null	null	null	999	False	False	False	False		False	False	null	null	null	null	null	null	null	null	71.61	mouse_brain_pos_05_p1-a1_1_10143	142.02505:889 143.0284:0 144.03176:0		1000	996	1063	494	336	643	755.263097127279	306.073345401423
693	7.67	142.02316	0.9982	218.7211	Unknown	[M+H]+		1	True	null	null	null	null	null	null	null	999	False	False	False	False		False	False	null	null	null	null	null	null	null	null	71.61	mouse_brain_pos_05_p1-a1_1_10143	142.02505:733 143.0284:0 144.03176:0		752	626	499	318	194	381	461.5886815389	205.519599234282
694	7.67	142.02316	1.0325	226.2202	Unknown	[M+H]+		1	True	null	null	null	null	null	null	null	999	False	False	False	False		False	False	null	null	null	null	null	null	null	null	71.61	mouse_brain_pos_05_p1-a1_1_10143	142.02505:948 143.0284:0 144.03176:0		436	537	695	279	356	545	474.551493326823	149.126848997912
695	7.67	142.02316	1.0521	230.5299	Unknown	[M+H]+		1	True	null	null	null	null	null	null	null	999	False	False	False	False		False	False	null	null	null	null	null	null	null	null	71.61	mouse_brain_pos_05_p1-a1_1_10143	142.02505:1012 143.0284:0 144.03176:0		468	505	439	181	435	559	431.040519714355	130.711924182757
696	7.67	142.02316	1.0667	233.7301	Unknown	[M+H]+		1	True	null	null	null	null	null	null	null	999	False	False	False	False		False	False	null	null	null	null	null	null	null	null	71.61	mouse_brain_pos_05_p1-a1_1_10143	142.02505:1040 143.0284:0 144.03176:0		534	602	1033	396	837	774	696.09494527181	229.792990102308
697	7.67	142.02316	1.0947	239.8693	Unknown	[M+H]+		1	True	null	null	null	null	null	null	null	999	False	False	False	False		False	False	null	null	null	null	null	null	null	null	71.61	mouse_brain_pos_05_p1-a1_1_10143	142.02505:1149 143.0284:0 144.03176:0		1278	550	719	466	735	1106	808.860946655273	318.367772925477
698	7.67	142.02316	1.1177	244.8959	Unknown	[M+H]+		1	True	null	null	null	null	null	null	null	999	False	False	False	False		False	False	null	null	null	null	null	null	null	null	71.61	mouse_brain_pos_05_p1-a1_1_10143	142.02505:913 143.0284:0 144.03176:0		554	571	286	332	832	324	483.101303100586	210.232682917488
699	6.05	142.02501	-1	-1	Unknown	[M+H]+		1	False	null	null	null	null	null	null	null	999	False	False	False	False		False	False	null	null	null	null	null	null	null	null	10.91	mouse_brain_pos_02_p1-a1_1_10140	142.02501:2121 143.02836:0 144.03172:0		15957	12648	9410	8638	13103	9641	11566.041015625	2819.2687772669
700	6.05	142.02501	0.7762	170.0653	Unknown	[M+H]+		1	False	null	null	null	null	null	null	null	999	False	False	False	False		False	False	null	null	null	null	null	null	null	null	10.91	mouse_brain_pos_02_p1-a1_1_10140	142.02504:190 143.02839:0 144.03175:0		62	32	64	59	118	52	64.641804377238	28.697031399062
701	6.05	142.02501	0.8074	176.9091	Unknown	[M+H]+		1	False	null	null	null	null	null	null	null	999	False	False	False	False		False	False	null	null	null	null	null	null	null	null	10.91	mouse_brain_pos_02_p1-a1_1_10140	142.02504:372 143.02839:0 144.03175:0		188	148	126	123	195	145	153.822724660238	30.6057327310049
702	6.05	142.02501	0.8274	181.2902	Unknown	[M+H]+		1	False	null	null	null	null	null	null	null	999	False	False	False	False		False	False	null	null	null	null	null	null	null	null	10.91	mouse_brain_pos_02_p1-a1_1_10140	142.02316:383 143.02651:0 144.02987:0		170	74	190	250	131	169	163.875885009766	58.6947337367455
703	6.05	142.02501	0.8412	184.3059	Unknown	[M+H]+		1	False	null	null	null	null	null	null	null	999	False	False	False	False		False	False	null	null	null	null	null	null	null	null	10.91	mouse_brain_pos_02_p1-a1_1_10140	142.02501:382 143.02836:0 144.03172:0		275	576	116	178	383	272	300.007830301921	163.495498489447
704	6.05	142.02501	0.8546	187.2449	Unknown	[M+H]+		1	False	null	null	null	null	null	null	null	999	False	False	False	False		False	False	null	null	null	null	null	null	null	null	10.91	mouse_brain_pos_02_p1-a1_1_10140	142.02501:393 143.02836:0 144.03172:0		124	274	176	148	169	97	164.583196004232	61.1340264292919
705	6.05	142.02501	0.8851	193.9244	Unknown	[M+H]+		1	False	null	null	null	null	null	null	null	999	False	False	False	False		False	False	null	null	null	null	null	null	null	null	10.91	mouse_brain_pos_02_p1-a1_1_10140	142.02501:322 143.02836:0 144.03172:0		206	113	106	125	85	42	112.869330088298	54.1928446670796
706	6.187	142.02502	-1	-1	Unknown	[M+H]+		0.667	False	null	null	null	null	null	null	null	999	False	False	False	False		False	False	null	null	null	null	null	null	null	null	10.08	mouse_brain_pos_04_p1-a1_1_10142	142.02502:1829 143.02837:0 144.03173:0		7888	6428	5416	12200	8559	11001	8582.20621744792	2611.08912305524
707	6.187	142.02502	0.8628	189.0391	Unknown	[M+H]+		0.667	False	null	null	null	null	null	null	null	999	False	False	False	False		False	False	null	null	null	null	null	null	null	null	10.08	mouse_brain_pos_04_p1-a1_1_10142	142.02502:355 143.02837:0 144.03173:0		39	67	260	200	66	193	137.362335840861	91.364693750407
708	6.187	142.02502	0.8867	194.283	Unknown	[M+H]+		0.667	False	null	null	null	null	null	null	null	999	False	False	False	False		False	False	null	null	null	null	null	null	null	null	10.08	mouse_brain_pos_04_p1-a1_1_10142	142.02502:301 143.02837:0 144.03173:0		185	97	206	187	37	133	140.822397867839	65.074405734035
709	6.187	142.02502	0.9242	202.4965	Unknown	[M+H]+		0.667	False	null	null	null	null	null	null	null	999	False	False	False	False		False	False	null	null	null	null	null	null	null	null	10.08	mouse_brain_pos_04_p1-a1_1_10142	142.02502:238 143.02837:0 144.03173:0		114	65	73	106	33	45	72.7476323445638	32.3962349196666
710	4.982	142.08517	-1	-1	Unknown	[M+H]+		0.667	False	null	null	null	null	null	null	null	999	False	False	False	False		False	False	null	null	null	null	null	null	null	null	4.92	mouse_brain_pos_02_p1-a1_1_10140	142.08517:1223 143.08852:0 144.09188:0		4351	5231	4354	3361	4018	5034	4391.37666829427	681.271234947753
711	4.982	142.08517	0.5706	125.0218	Unknown	[M+H]+		0.667	False	null	null	null	null	null	null	null	999	False	False	False	False		False	False	null	null	null	null	null	null	null	null	4.92	mouse_brain_pos_02_p1-a1_1_10140	142.08517:584 143.08852:0 144.09188:0		139	313	188	135	72	138	164.173833211263	81.7879675660339
712	4.982	142.08517	0.5792	126.9018	Unknown	[M+H]+		0.667	False	null	null	null	null	null	null	null	999	False	False	False	False		False	False	null	null	null	null	null	null	null	null	4.92	mouse_brain_pos_02_p1-a1_1_10140	142.08517:493 143.08852:0 144.09188:0		232	34	78	331	201	190	177.63304901123	107.623039479478
713	4.982	142.08517	0.6125	134.2033	Unknown	[M+H]+		0.667	False	null	null	null	null	null	null	null	999	False	False	False	False		False	False	null	null	null	null	null	null	null	null	4.92	mouse_brain_pos_02_p1-a1_1_10140	142.08517:214 143.08852:0 144.09188:0		49	55	81	50	41	88	60.7569745381673	18.8254068330725
714	0.515	142.96449	-1	-1	Unknown	[M+H]+	similar chromatogram in higher mz_1352; similar chromatogram in higher mz_1585	0.833	False	null	null	null	null	null	null	null	999	False	False	False	False		False	False	null	null	null	null	null	null	null	null	4.83	mouse_brain_pos_04_p1-a1_1_10142	142.96449:930 143.96784:0 144.9712:0		1043	1281	1318	2297	2118	748	1467.59497070313	610.953396708486
715	0.515	142.96449	0.6186	135.4695	Unknown	[M+H]+	similar chromatogram in higher mz_1352; similar chromatogram in higher mz_1585	0.833	False	null	null	null	null	null	null	null	999	False	False	False	False		False	False	null	null	null	null	null	null	null	null	4.83	mouse_brain_pos_04_p1-a1_1_10142	142.96072:334 143.96407:0 144.96743:0		43	43	28	109	81	64	61.4267139434814	30.0988501227729
716	4.773	143.0475	-1	-1	Unknown	[M+H]+	similar chromatogram in higher mz_3178; similar chromatogram in higher mz_1504; similar chromatogram in higher mz_784; similar chromatogram in higher mz_2710; similar chromatogram in higher mz_2711; similar chromatogram in higher mz_3181; similar chromatogram in higher mz_3622; similar chromatogram in higher mz_3623; similar chromatogram in higher mz_3964; similar chromatogram in higher mz_3965; …	1	False	null	null	null	null	null	null	null	999	False	False	False	False		False	False	null	null	null	null	null	null	null	null	39.33	mouse_brain_pos_05_p1-a1_1_10143	143.0475:7576 144.05085:0 145.05421:0		31718	31984	29777	31998	33211	32597	31881.0846354167	1162.58421502734
717	4.773	143.0475	0.7029	153.9186	Unknown	[M+H]+	similar chromatogram in higher mz_3178; similar chromatogram in higher mz_1504; similar chromatogram in higher mz_784; similar chromatogram in higher mz_2710; similar chromatogram in higher mz_2711; similar chromatogram in higher mz_3181; similar chromatogram in higher mz_3622; similar chromatogram in higher mz_3623; similar chromatogram in higher mz_3964; similar chromatogram in higher mz_3965; …	1	False	null	null	null	null	null	null	null	999	False	False	False	False		False	False	null	null	null	null	null	null	null	null	39.33	mouse_brain_pos_05_p1-a1_1_10143	143.04752:1908 144.05087:0 145.05423:0		1459	1358	1355	1407	1446	1531	1426.08076985677	67.078453472606
718	4.773	143.0475	0.7379	161.5896	Unknown	[M+H]+	similar chromatogram in higher mz_3178; similar chromatogram in higher mz_1504; similar chromatogram in higher mz_784; similar chromatogram in higher mz_2710; similar chromatogram in higher mz_2711; similar chromatogram in higher mz_3181; similar chromatogram in higher mz_3622; similar chromatogram in higher mz_3623; similar chromatogram in higher mz_3964; similar chromatogram in higher mz_3965; …	1	False	null	null	null	null	null	null	null	999	False	False	False	False		False	False	null	null	null	null	null	null	null	null	39.33	mouse_brain_pos_05_p1-a1_1_10143	143.04749:761 144.05084:0 145.0542:0		509	482	472	456	503	403	470.944478352865	38.6691628598124
719	4.773	143.0475	0.7753	169.7831	Unknown	[M+H]+	similar chromatogram in higher mz_3178; similar chromatogram in higher mz_1504; similar chromatogram in higher mz_784; similar chromatogram in higher mz_2710; similar chromatogram in higher mz_2711; similar chromatogram in higher mz_3181; similar chromatogram in higher mz_3622; similar chromatogram in higher mz_3623; similar chromatogram in higher mz_3964; similar chromatogram in higher mz_3965; …	1	False	null	null	null	null	null	null	null	999	False	False	False	False		False	False	null	null	null	null	null	null	null	null	39.33	mouse_brain_pos_05_p1-a1_1_10143	143.04749:393 144.05084:0 145.0542:0		204	249	176	183	129	191	188.590667724609	39.2318459846312
720	4.773	143.0475	0.7925	173.5409	Unknown	[M+H]+	similar chromatogram in higher mz_3178; similar chromatogram in higher mz_1504; similar chromatogram in higher mz_784; similar chromatogram in higher mz_2710; similar chromatogram in higher mz_2711; similar chromatogram in higher mz_3181; similar chromatogram in higher mz_3622; similar chromatogram in higher mz_3623; similar chromatogram in higher mz_3964; similar chromatogram in higher mz_3965; …	1	False	null	null	null	null	null	null	null	999	False	False	False	False		False	False	null	null	null	null	null	null	null	null	39.33	mouse_brain_pos_05_p1-a1_1_10143	143.04752:921 144.05087:0 145.05423:0		739	836	599	662	830	849	752.82139078776	104.134780623596
721	0.759	143.08333	-1	-1	Unknown	[M+H]+		0.5	False	null	null	null	null	null	null	null	999	False	False	False	False		False	False	null	null	null	null	null	null	null	null	5.87	mouse_brain_pos_06_p1-a1_1_10144	143.08333:1585 144.08668:0 145.09004:0		3352	4057	2071	4658	6578	5399	4352.46826171875	1577.03911093672
722	0.759	143.08333	0.5662	123.9819	Unknown	[M+H]+		0.5	False	null	null	null	null	null	null	null	999	False	False	False	False		False	False	null	null	null	null	null	null	null	null	5.87	mouse_brain_pos_06_p1-a1_1_10144	143.08334:347 144.08669:0 145.09005:0		146	232	140	126	127	124	149.215597788493	41.2717381734741
723	5.957	144.04521	-1	-1	Unknown	[M+H]+		0.833	True	null	null	null	null	null	null	null	999	False	False	False	False		False	False	null	null	null	null	null	null	null	null	9.7	mouse_brain_pos_02_p1-a1_1_10140	144.04521:3828 145.04856:0 146.05192:0		46685	40599	23612	20348	23199	15340	28297.0216471354	12397.3275947573
724	5.957	144.04521	0.576	126.0718	Unknown	[M+H]+		0.833	True	null	null	null	null	null	null	null	999	False	False	False	False		False	False	null	null	null	null	null	null	null	null	9.7	mouse_brain_pos_02_p1-a1_1_10140	144.04526:767 145.04861:0 146.05197:0	58.99386:115 71.99064:84 113.02626:303 113.02794:130	813	882	466	919	731	744	759.007461547852	161.552339926111
725	5.957	144.04521	0.7753	169.6868	Unknown	[M+H]+		0.833	True	null	null	null	null	null	null	null	999	False	False	False	False		False	False	null	null	null	null	null	null	null	null	9.7	mouse_brain_pos_02_p1-a1_1_10140	144.04526:2702 145.04861:0 146.05197:0		2364	2560	2309	2307	2592	2612	2457.44592285156	145.567810160885
726	6.551	144.06227	-1	-1	Unknown	[M+H]+		0.5	False	null	null	null	null	null	null	null	999	False	False	False	False		False	False	null	null	null	null	null	null	null	null	9.93	mouse_brain_pos_05_p1-a1_1_10143	144.06227:2572 145.06562:0 146.06898:0		8703	12126	11150	8079	10898	11674	10438.3015950521	1653.3718357465
727	6.551	144.06227	0.5698	124.6944	Unknown	[M+H]+		0.5	False	null	null	null	null	null	null	null	999	False	False	False	False		False	False	null	null	null	null	null	null	null	null	9.93	mouse_brain_pos_05_p1-a1_1_10143	144.06226:272 145.06561:0 146.06897:0		18	85	26	21	79	103	55.4054374694824	37.9215770016008
728	6.551	144.06227	0.5949	130.1944	Unknown	[M+H]+		0.5	False	null	null	null	null	null	null	null	999	False	False	False	False		False	False	null	null	null	null	null	null	null	null	9.93	mouse_brain_pos_05_p1-a1_1_10143	144.06224:793 145.06559:0 146.06895:0		184	507	294	256	496	454	365.399050394694	137.876668706914
729	6.551	144.06227	0.6233	136.407	Unknown	[M+H]+		0.5	False	null	null	null	null	null	null	null	999	False	False	False	False		False	False	null	null	null	null	null	null	null	null	9.93	mouse_brain_pos_05_p1-a1_1_10143	144.06224:300 145.06559:0 146.06895:0		67	180	112	76	148	86	111.654041290283	44.6740179100467
730	4.229	144.06413	-1	-1	Unknown	[M+H]+		0.5	False	null	null	null	null	null	null	null	999	False	False	False	False		False	False	null	null	null	null	null	null	null	null	5.85	mouse_brain_pos_02_p1-a1_1_10140	144.06413:1707 145.06748:0 146.07084:0		13758	12452	12950	11290	10019	6849	11219.6251627604	2509.98288581632
731	4.229	144.06413	0.5842	127.862	Unknown	[M+H]+		0.5	False	null	null	null	null	null	null	null	999	False	False	False	False		False	False	null	null	null	null	null	null	null	null	5.85	mouse_brain_pos_02_p1-a1_1_10140	144.06413:303 145.06748:0 146.07084:0		261	149	156	76	219	268	188.050621032715	74.6176164479921
732	4.229	144.06413	0.6232	136.3848	Unknown	[M+H]+		0.5	False	null	null	null	null	null	null	null	999	False	False	False	False		False	False	null	null	null	null	null	null	null	null	5.85	mouse_brain_pos_02_p1-a1_1_10140	144.06227:338 145.06562:0 146.06898:0		152	125	123	128	234	284	174.534894307454	68.4322105682828
733	4.229	144.06413	0.6554	143.4449	Unknown	[M+H]+		0.5	False	null	null	null	null	null	null	null	999	False	False	False	False		False	False	null	null	null	null	null	null	null	null	5.85	mouse_brain_pos_02_p1-a1_1_10140	144.06226:499 145.06561:0 146.06897:0		203	440	270	351	350	401	335.913706461589	86.5928625251434
734	3.184	144.06415	-1	-1	Unknown	[M+H]+		0.667	True	null	null	null	null	null	null	null	999	False	False	False	False		False	False	null	null	null	null	null	null	null	null	3.67	mouse_brain_pos_06_p1-a1_1_10144	144.06415:902 145.0675:0 146.07086:0		3527	2756	2367	3688	3749	3828	3319.02286783854	607.759609640433
735	3.184	144.06415	0.5736	125.5423	Unknown	[M+H]+		0.667	True	null	null	null	null	null	null	null	999	False	False	False	False		False	False	null	null	null	null	null	null	null	null	3.67	mouse_brain_pos_06_p1-a1_1_10144	144.06415:351 145.0675:0 146.07086:0	42.0324:108 43.01565:100 68.04885:217	99	103	98	277	217	109	150.490812937419	77.007780746712
736	8.782	144.09822	-1	-1	Unknown	[M+H]+	similar chromatogram in higher mz_2457; similar chromatogram in higher mz_3015; similar chromatogram in higher mz_3043; similar chromatogram in higher mz_3055; similar chromatogram in higher mz_3056; similar chromatogram in higher mz_3057; similar chromatogram in higher mz_3067; similar chromatogram in higher mz_4069; similar chromatogram in higher mz_2755	1	True	null	null	null	null	null	null	null	999	False	False	False	False		False	False	null	null	null	null	null	null	null	null	50.87	mouse_brain_pos_03_p1-a1_1_10141	144.09822:11044 145.10157:0 146.10493:0		81502	89198	94254	85919	80339	89682	86815.7395833333	5295.29016037462
737	8.782	144.09822	0.5299	115.9692	Unknown	[M+H]+	similar chromatogram in higher mz_2457; similar chromatogram in higher mz_3015; similar chromatogram in higher mz_3043; similar chromatogram in higher mz_3055; similar chromatogram in higher mz_3056; similar chromatogram in higher mz_3057; similar chromatogram in higher mz_3067; similar chromatogram in higher mz_4069; similar chromatogram in higher mz_2755	1	True	null	null	null	null	null	null	null	999	False	False	False	False		False	False	null	null	null	null	null	null	null	null	50.87	mouse_brain_pos_03_p1-a1_1_10141	144.1001:896 145.10345:0 146.10681:0		114	657	586	226	166	251	333.361302693685	229.336403337011
738	8.782	144.09822	0.5862	128.2978	Unknown	[M+H]+	similar chromatogram in higher mz_2457; similar chromatogram in higher mz_3015; similar chromatogram in higher mz_3043; similar chromatogram in higher mz_3055; similar chromatogram in higher mz_3056; similar chromatogram in higher mz_3057; similar chromatogram in higher mz_3067; similar chromatogram in higher mz_4069; similar chromatogram in higher mz_2755	1	True	null	null	null	null	null	null	null	999	False	False	False	False		False	False	null	null	null	null	null	null	null	null	50.87	mouse_brain_pos_03_p1-a1_1_10141	144.10204:5404 145.10539:0 146.10875:0	30.48368:76 50.50319:76 54.38601:76 54.84759:76 55.05102:943 63.77645:76 69.78896:76 71.83548:76 73.54863:76 81.33255:76 84.07924:4792 84.08069:1179 107.81429:76 113.83759:84 116.12408:76	4623	5569	4686	5020	5101	303	4217.04923502604	1947.22429183822
739	8.782	144.09822	0.6195	135.5676	Unknown	[M+H]+	similar chromatogram in higher mz_2457; similar chromatogram in higher mz_3015; similar chromatogram in higher mz_3043; similar chromatogram in higher mz_3055; similar chromatogram in higher mz_3056; similar chromatogram in higher mz_3057; similar chromatogram in higher mz_3067; similar chromatogram in higher mz_4069; similar chromatogram in higher mz_2755	1	True	null	null	null	null	null	null	null	999	False	False	False	False		False	False	null	null	null	null	null	null	null	null	50.87	mouse_brain_pos_03_p1-a1_1_10141	144.09822:1409 145.10157:0 146.10493:0	31.65732:62 31.89115:62 41.40689:62 50.79053:62 55.74244:62 59.62912:62 65.55712:62 84.07923:688 84.08068:626 86.45161:62 93.56072:62 110.1523:62 122.05125:62 137.17822:62	571	817	828	853	374	511	659.243153889974	200.957073823379
740	8.782	144.09822	0.7478	163.6527	Unknown	[M+H]+	similar chromatogram in higher mz_2457; similar chromatogram in higher mz_3015; similar chromatogram in higher mz_3043; similar chromatogram in higher mz_3055; similar chromatogram in higher mz_3056; similar chromatogram in higher mz_3057; similar chromatogram in higher mz_3067; similar chromatogram in higher mz_4069; similar chromatogram in higher mz_2755	1	True	null	null	null	null	null	null	null	999	False	False	False	False		False	False	null	null	null	null	null	null	null	null	50.87	mouse_brain_pos_03_p1-a1_1_10141	144.09821:878 145.10156:0 146.10492:0	33.96256:44 52.78124:44 63.94785:44 77.42356:44 98.34976:44 107.82082:44 134.18736:44 137.58492:44 143.45898:44	264	496	298	338	704	680	463.601557413737	194.422574165485
741	7.783	144.1001	-1	-1	Unknown	[M+H]+		1	True	null	null	null	null	null	null	null	999	False	False	False	False		False	False	null	null	null	null	null	null	null	null	40.04	mouse_brain_pos_02_p1-a1_1_10140	144.1001:10861 145.10345:0 146.10681:0		49453	54995	53020	53613	46045	54631	51959.5188802083	3506.1370166346
742	7.783	144.1001	0.583	127.592	Unknown	[M+H]+		1	True	null	null	null	null	null	null	null	999	False	False	False	False		False	False	null	null	null	null	null	null	null	null	40.04	mouse_brain_pos_02_p1-a1_1_10140	144.1001:905 145.10345:0 146.10681:0	84.07922:667	348	385	646	458	585	537	493.410095214844	116.36010298357
743	7.783	144.1001	0.7088	155.1121	Unknown	[M+H]+		1	True	null	null	null	null	null	null	null	999	False	False	False	False		False	False	null	null	null	null	null	null	null	null	40.04	mouse_brain_pos_02_p1-a1_1_10140	144.10014:4709 145.10349:0 146.10685:0		4173	4568	4659	4677	4007	4756	4473.44514973958	307.615501679977
744	4.964	144.10011	-1	-1	Unknown	[M+H]+		1	True	null	null	null	null	null	null	null	999	False	False	False	False		False	False	null	null	null	null	null	null	null	null	29.03	mouse_brain_pos_06_p1-a1_1_10144	144.10011:8413 145.10346:0 146.10682:0		38196	40144	42924	43281	42604	46929	42346.4518229167	2978.05148232364
745	4.964	144.10011	0.5534	121.1171	Unknown	[M+H]+		1	True	null	null	null	null	null	null	null	999	False	False	False	False		False	False	null	null	null	null	null	null	null	null	29.03	mouse_brain_pos_06_p1-a1_1_10144	144.09824:413 145.10159:0 146.10495:0		42	112	126	137	86	28	88.6174138387044	45.1102147751616
746	4.964	144.10011	0.5828	127.5546	Unknown	[M+H]+		1	True	null	null	null	null	null	null	null	999	False	False	False	False		False	False	null	null	null	null	null	null	null	null	29.03	mouse_brain_pos_06_p1-a1_1_10144	144.10013:517 145.10348:0 146.10684:0	84.07779:169 84.08069:286 129.0775:178	384	191	215	216	205	212	237.348589579264	72.6422854959021
747	4.964	144.10011	0.6001	131.342	Unknown	[M+H]+		1	True	null	null	null	null	null	null	null	999	False	False	False	False		False	False	null	null	null	null	null	null	null	null	29.03	mouse_brain_pos_06_p1-a1_1_10144	144.09822:1095 145.10157:0 146.10493:0	25.71078:35 32.26634:35 34.8358:35 36.79614:35 42.03239:334 58.06354:403 66.91775:35 82.07386:35 84.07778:319 84.07923:1317 84.08067:277 85.0248:342 87.88881:35 103.72685:35 104.68643:35 108.25361:35 113.5147:35 119.36714:35 136.91235:35 138.60616:35	479	600	845	1174	877	1373	891.091542561849	337.449133286809
748	4.964	144.10011	0.6076	132.9738	Unknown	[M+H]+		1	True	null	null	null	null	null	null	null	999	False	False	False	False		False	False	null	null	null	null	null	null	null	null	29.03	mouse_brain_pos_06_p1-a1_1_10144	144.10014:1368 145.10349:0 146.10685:0	84.0807:280	668	738	356	157	1091	264	545.804499308268	351.035305335982
749	4.964	144.10011	0.6726	147.2034	Unknown	[M+H]+		1	True	null	null	null	null	null	null	null	999	False	False	False	False		False	False	null	null	null	null	null	null	null	null	29.03	mouse_brain_pos_06_p1-a1_1_10144	144.10014:1374 145.10349:0 146.10685:0	26.29712:39 28.55242:39 29.11904:39 37.57713:39 39.72535:39 41.3004:39 48.76538:39 65.29688:39 95.01719:39 98.70674:39 108.147:39 141.36234:39	880	978	555	1264	1497	2751	1320.81431070964	771.654251208458
750	4.964	144.10011	0.6797	148.7504	Unknown	[M+H]+		1	True	null	null	null	null	null	null	null	999	False	False	False	False		False	False	null	null	null	null	null	null	null	null	29.03	mouse_brain_pos_06_p1-a1_1_10144	144.10014:1724 145.10349:0 146.10685:0		1183	822	1621	1316	497	2698	1356.17791239421	765.025110199924
751	4.407	144.10011	-1	-1	Unknown	[M+H]+		0.833	True	null	null	null	null	null	null	null	999	False	False	False	False		False	False	null	null	null	null	null	null	null	null	12.58	mouse_brain_pos_04_p1-a1_1_10142	144.10011:1444 145.10346:0 146.10682:0		7805	8462	5368	10961	9666	6582	8140.70670572917	2030.46404602064
752	4.407	144.10011	0.5815	127.2575	Unknown	[M+H]+		0.833	True	null	null	null	null	null	null	null	999	False	False	False	False		False	False	null	null	null	null	null	null	null	null	12.58	mouse_brain_pos_04_p1-a1_1_10142	144.10014:752 145.10349:0 146.10685:0	44.04899:194 84.07636:118 84.0778:82 84.07925:292	384	585	677	735	862	288	588.479471842448	217.301781496473
753	5.871	144.92487	-1	-1	Unknown	[M+H]+		1	False	null	null	null	null	null	null	null	999	False	False	False	False		False	False	null	null	null	null	null	null	null	null	24.8	mouse_brain_pos_06_p1-a1_1_10144	144.92487:5992 145.92822:0 146.93158:0		60639	41950	29747	61822	60804	32877	47973.3736979167	14921.5014947225
754	5.871	144.92487	0.5726	125.2661	Unknown	[M+H]+		1	False	null	null	null	null	null	null	null	999	False	False	False	False		False	False	null	null	null	null	null	null	null	null	24.8	mouse_brain_pos_06_p1-a1_1_10144	144.9249:536 145.92825:0 146.93161:0		180	427	388	250	347	332	320.768547058105	90.9954822888558
755	5.871	144.92487	0.6367	139.2771	Unknown	[M+H]+		1	False	null	null	null	null	null	null	null	999	False	False	False	False		False	False	null	null	null	null	null	null	null	null	24.8	mouse_brain_pos_06_p1-a1_1_10144	144.92487:482 145.92822:0 146.93158:0		253	347	336	351	185	211	280.607587178548	73.5922791683817
756	5.871	144.92487	0.7113	155.5907	Unknown	[M+H]+		1	False	null	null	null	null	null	null	null	999	False	False	False	False		False	False	null	null	null	null	null	null	null	null	24.8	mouse_brain_pos_06_p1-a1_1_10144	144.92487:539 145.92822:0 146.93158:0		366	547	529	254	197	205	349.533925374349	157.848054903201
757	5.871	144.92487	0.7389	161.6377	Unknown	[M+H]+		1	False	null	null	null	null	null	null	null	999	False	False	False	False		False	False	null	null	null	null	null	null	null	null	24.8	mouse_brain_pos_06_p1-a1_1_10144	144.9249:1044 145.92825:0 146.93161:0		645	795	553	459	708	361	586.951924641927	161.08384816956
758	5.871	144.92487	0.756	165.368	Unknown	[M+H]+		1	False	null	null	null	null	null	null	null	999	False	False	False	False		False	False	null	null	null	null	null	null	null	null	24.8	mouse_brain_pos_06_p1-a1_1_10144	144.92491:2688 145.92826:0 146.93162:0		2817	2838	2947	3120	2423	3017	2860.5205078125	242.130602532658
759	4.964	145.04642	-1	-1	Unknown	[M+H]+		1	True	null	null	null	null	null	null	null	999	False	False	False	False		False	False	null	null	null	null	null	null	null	null	207.28	mouse_brain_pos_03_p1-a1_1_10141	145.04642:48994 146.04977:0 147.05313:0		244616	257839	263945	258518	252276	246730	253987.213541667	7455.90607555426
760	4.964	145.04642	0.675	147.6408	Unknown	[M+H]+		1	True	null	null	null	null	null	null	null	999	False	False	False	False		False	False	null	null	null	null	null	null	null	null	207.28	mouse_brain_pos_03_p1-a1_1_10141	145.04836:17017 146.05171:0 147.05507:0	85.02628:428	23303	24035	25036	24093	23824	23045	23889.3125	698.184255456219
761	5.168	145.04836	-1	-1	Unknown	[M+H]+		0.833	True	null	null	null	null	null	null	null	999	False	False	False	False		False	False	null	null	null	null	null	null	null	null	14.32	mouse_brain_pos_01_p1-a1_1_10139	145.04836:3912 146.05171:0 147.05507:0		28025	22667	23281	19393	25245	23839	23741.7021484375	2860.10791257231
762	5.168	145.04836	0.6746	147.567	Unknown	[M+H]+		0.833	True	null	null	null	null	null	null	null	999	False	False	False	False		False	False	null	null	null	null	null	null	null	null	14.32	mouse_brain_pos_01_p1-a1_1_10139	145.04836:3767 146.05171:0 147.05507:0	85.02628:110	3879	3519	3825	3176	3485	3052	3489.32104492188	333.018134937986
763	0.686	145.09773	-1	-1	Unknown	[M+H]+		0.667	True	null	null	null	null	null	null	null	999	False	False	False	False		False	False	null	null	null	null	null	null	null	null	5.51	mouse_brain_pos_01_p1-a1_1_10139	145.09773:1927 146.10108:0 147.10444:0		7801	9632	8121	7696	8269	9724	8540.71240234375	905.926625946356
764	0.686	145.09773	0.5832	127.5576	Unknown	[M+H]+		0.667	True	null	null	null	null	null	null	null	999	False	False	False	False		False	False	null	null	null	null	null	null	null	null	5.51	mouse_brain_pos_01_p1-a1_1_10139	145.09773:436 146.10108:0 147.10444:0	77.03687:336 103.05172:322 104.06127:190 105.07088:328 115.05073:215 129.07932:119	317	362	189	175	186	146	229.229024251302	87.8979898667052
765	0.758	145.10155	-1	-1	Unknown	[M+H]+		0.5	False	null	null	null	null	null	null	null	999	False	False	False	False		False	False	null	null	null	null	null	null	null	null	6.53	mouse_brain_pos_01_p1-a1_1_10139	145.10155:1714 146.1049:0 147.10826:0		5517	3543	5871	3819	3710	4484	4490.73038736979	991.878273109387
766	0.758	145.10155	0.5822	127.3345	Unknown	[M+H]+		0.5	False	null	null	null	null	null	null	null	999	False	False	False	False		False	False	null	null	null	null	null	null	null	null	6.53	mouse_brain_pos_01_p1-a1_1_10139	145.10155:423 146.1049:0 147.10826:0		357	156	163	178	177	271	217.109558105469	80.1625642723169
767	4.158	146.05679	-1	-1	Unknown	[M+H]+		1	True	null	null	null	null	null	null	null	999	False	False	False	False		False	False	null	null	null	null	null	null	null	null	22.7	mouse_brain_pos_02_p1-a1_1_10140	146.05679:7044 147.06014:0 148.0635:0		43267	56430	59096	47951	37571	50684	49166.5514322917	8054.74292115899
768	4.158	146.05679	0.594	129.8642	Unknown	[M+H]+		1	True	null	null	null	null	null	null	null	999	False	False	False	False		False	False	null	null	null	null	null	null	null	null	22.7	mouse_brain_pos_02_p1-a1_1_10140	146.05679:508 147.06014:0 148.0635:0	65.03713:109 91.05142:365 117.05048:75 117.0556:135 117.05731:174 118.06112:113 118.06283:93 118.12796:36 145.0692:88	462	511	344	460	556	202	422.572006225586	129.314513271597
769	4.158	146.05679	0.6509	142.2899	Unknown	[M+H]+		1	True	null	null	null	null	null	null	null	999	False	False	False	False		False	False	null	null	null	null	null	null	null	null	22.7	mouse_brain_pos_02_p1-a1_1_10140	146.05684:2968 147.06019:0 148.06355:0	118.06286:127	3288	3990	4081	3783	3807	3822	3795.38110351563	274.82101778807
770	5.778	146.08922	-1	-1	Unknown	[M+H]+		0.833	False	null	null	null	null	null	null	null	999	False	False	False	False		False	False	null	null	null	null	null	null	null	null	3.78	mouse_brain_pos_05_p1-a1_1_10143	146.08922:1294 147.09257:0 148.09593:0		5521	4172	4597	4506	6230	4742	4961.39241536458	766.248330764674
771	5.778	146.08922	0.592	129.4169	Unknown	[M+H]+		0.833	False	null	null	null	null	null	null	null	999	False	False	False	False		False	False	null	null	null	null	null	null	null	null	3.78	mouse_brain_pos_05_p1-a1_1_10143	146.09303:384 147.09638:0 148.09974:0		201	175	189	204	216	134	186.617495218913	29.1227624258226
772	5.778	146.08922	0.8118	177.4624	Unknown	[M+H]+		0.833	False	null	null	null	null	null	null	null	999	False	False	False	False		False	False	null	null	null	null	null	null	null	null	3.78	mouse_brain_pos_05_p1-a1_1_10143	146.09305:345 147.0964:0 148.09976:0		165	174	110	99	213	174	155.787436167399	43.2982361739585
773	6.133	146.11591	-1	-1	Unknown	[M+H]+		1	True	null	null	null	null	null	null	null	999	False	False	False	False		False	False	null	null	null	null	null	null	null	null	36.01	mouse_brain_pos_05_p1-a1_1_10143	146.11591:11314 147.11926:0 148.12262:0		57264	59362	62192	60440	63552	63516	61054.3151041667	2498.08724277595
774	6.133	146.11591	0.594	129.86	Unknown	[M+H]+		1	True	null	null	null	null	null	null	null	999	False	False	False	False		False	False	null	null	null	null	null	null	null	null	36.01	mouse_brain_pos_05_p1-a1_1_10143	146.11594:4896 147.11929:0 148.12265:0	43.01565:551 43.01669:376 44.04794:134 45.03107:130 45.03212:328 45.03318:126 60.07817:134 60.0794:139 87.04069:105 87.04216:294 87.04363:419 87.0451:140	4451	4762	4800	4949	4868	5136	4827.72867838542	227.191434466869
775	4.869	147.04201	-1	-1	Unknown	[M+H]+		0.667	False	null	null	null	null	null	null	null	999	False	False	False	False		False	False	null	null	null	null	null	null	null	null	4.28	mouse_brain_pos_04_p1-a1_1_10142	147.04201:1341 148.04536:0 149.04872:0		5993	5308	6898	7257	4176	6191	5970.48413085938	1115.62669574841
776	4.869	147.04201	0.5856	127.9404	Unknown	[M+H]+		0.667	False	null	null	null	null	null	null	null	999	False	False	False	False		False	False	null	null	null	null	null	null	null	null	4.28	mouse_brain_pos_04_p1-a1_1_10142	147.04201:473 148.04536:0 149.04872:0		182	76	192	96	157	255	159.544319152832	65.7515610224322
777	4.869	147.04201	0.6153	134.4406	Unknown	[M+H]+		0.667	False	null	null	null	null	null	null	null	999	False	False	False	False		False	False	null	null	null	null	null	null	null	null	4.28	mouse_brain_pos_04_p1-a1_1_10142	147.04201:384 148.04536:0 149.04872:0		82	54	42	204	201	199	130.347796122233	78.7520358778948
778	4.97	147.04201	-1	-1	Unknown	[M+H]+		0.5	False	null	null	null	null	null	null	null	999	False	False	False	False		False	False	null	null	null	null	null	null	null	null	3	mouse_brain_pos_02_p1-a1_1_10140	147.04201:1738 148.04536:0 149.04872:0		4096	8206	3198	6286	8640	6755	6196.82735188802	2178.57173293344
779	4.97	147.04201	0.5689	124.3028	Unknown	[M+H]+		0.5	False	null	null	null	null	null	null	null	999	False	False	False	False		False	False	null	null	null	null	null	null	null	null	3	mouse_brain_pos_02_p1-a1_1_10140	147.04204:334 148.04539:0 149.04875:0		150	185	169	157	84	247	165.294867197673	52.6557235990923
780	4.97	147.04201	0.5839	127.5695	Unknown	[M+H]+		0.5	False	null	null	null	null	null	null	null	999	False	False	False	False		False	False	null	null	null	null	null	null	null	null	3	mouse_brain_pos_02_p1-a1_1_10140	147.04204:364 148.04539:0 149.04875:0		214	107	166	184	185	269	187.446554819743	53.2611230437645
781	4.97	147.04201	0.6176	134.9398	Unknown	[M+H]+		0.5	False	null	null	null	null	null	null	null	999	False	False	False	False		False	False	null	null	null	null	null	null	null	null	3	mouse_brain_pos_02_p1-a1_1_10140	147.04201:495 148.04536:0 149.04872:0		243	230	55	147	76	164	152.474966684977	77.2771223543386
782	6.899	147.07452	-1	-1	Unknown	[M+H]+		1	False	null	null	null	null	null	null	null	999	False	False	False	False		False	False	null	null	null	null	null	null	null	null	89.52	mouse_brain_pos_05_p1-a1_1_10143	147.07452:32324 148.07787:0 149.08123:0		188746	181492	193739	187535	189130	179153	186632.588541667	5373.85545400086
783	6.899	147.07452	0.7153	156.2859	Unknown	[M+H]+		1	False	null	null	null	null	null	null	null	999	False	False	False	False		False	False	null	null	null	null	null	null	null	null	89.52	mouse_brain_pos_05_p1-a1_1_10143	147.07455:4544 148.0779:0 149.08126:0		5238	5186	5521	5481	5182	4843	5241.92179361979	245.163533087943
784	6.899	147.07452	0.7733	168.9648	Unknown	[M+H]+		1	False	null	null	null	null	null	null	null	999	False	False	False	False		False	False	null	null	null	null	null	null	null	null	89.52	mouse_brain_pos_05_p1-a1_1_10143	147.07455:12938 148.0779:0 149.08126:0		13027	12596	13330	12813	13910	12668	13057.353515625	495.322744432856
785	7.044	147.07455	-1	-1	Unknown	[M+H]+		1	False	null	null	null	null	null	null	null	999	False	False	False	False		False	False	null	null	null	null	null	null	null	null	18.8	mouse_brain_pos_01_p1-a1_1_10139	147.07455:7858 148.0779:0 149.08126:0		44468	40689	44978	47514	43371	44950	44328.5416666667	2242.17263260079
786	7.044	147.07455	0.7148	156.176	Unknown	[M+H]+		1	False	null	null	null	null	null	null	null	999	False	False	False	False		False	False	null	null	null	null	null	null	null	null	18.8	mouse_brain_pos_01_p1-a1_1_10139	147.07454:1443 148.07789:0 149.08125:0		799	1005	896	1196	1239	777	985.388956705729	197.856045254443
787	7.044	147.07455	0.7727	168.819	Unknown	[M+H]+		1	False	null	null	null	null	null	null	null	999	False	False	False	False		False	False	null	null	null	null	null	null	null	null	18.8	mouse_brain_pos_01_p1-a1_1_10139	147.07455:5318 148.0779:0 149.08126:0		4577	5086	4535	5001	6071	4236	4917.83756510417	647.140116517844
788	7.044	147.07455	0.9686	211.6368	Unknown	[M+H]+		1	False	null	null	null	null	null	null	null	999	False	False	False	False		False	False	null	null	null	null	null	null	null	null	18.8	mouse_brain_pos_01_p1-a1_1_10139	147.07455:1206 148.0779:0 149.08126:0		1021	1097	975	1104	908	1022	1021.27863566081	74.2858074624306
789	0.761	147.07642	-1	-1	Unknown	[M+H]+		0.5	False	null	null	null	null	null	null	null	999	False	False	False	False		False	False	null	null	null	null	null	null	null	null	4.3	mouse_brain_pos_03_p1-a1_1_10141	147.07642:1678 148.07977:0 149.08313:0		6873	5252	5385	4847	4367	4680	5234.02880859375	885.323245565506
790	0.761	147.07642	0.5894	128.7724	Unknown	[M+H]+		0.5	False	null	null	null	null	null	null	null	999	False	False	False	False		False	False	null	null	null	null	null	null	null	null	4.3	mouse_brain_pos_03_p1-a1_1_10141	147.07835:358 148.0817:0 149.08506:0		164	85	127	153	142	67	123.139891306559	38.7251573161555
791	8.566	147.10896	-1	-1	Unknown	[M+H]+		1	True	null	null	null	null	null	null	null	999	False	False	False	False		False	False	null	null	null	null	null	null	null	null	66.39	mouse_brain_pos_04_p1-a1_1_10142	147.10896:23425 148.11231:0 149.11567:0		167438	100270	206716	120605	126831	132419	142379.751302083	38354.7657979321
792	8.566	147.10896	0.8339	182.1868	Unknown	[M+H]+		1	True	null	null	null	null	null	null	null	999	False	False	False	False		False	False	null	null	null	null	null	null	null	null	66.39	mouse_brain_pos_04_p1-a1_1_10142	147.11089:926 148.11424:0 149.1176:0		1073	486	527	319	546	457	568.077677408854	260.089967940555
793	8.566	147.10896	0.9023	197.1365	Unknown	[M+H]+		1	True	null	null	null	null	null	null	null	999	False	False	False	False		False	False	null	null	null	null	null	null	null	null	66.39	mouse_brain_pos_04_p1-a1_1_10142	147.11089:1510 148.11424:0 149.1176:0		851	337	453	1699	1350	1146	972.515848795573	527.02255612192
794	8.566	147.10896	0.9237	201.8115	Unknown	[M+H]+		1	True	null	null	null	null	null	null	null	999	False	False	False	False		False	False	null	null	null	null	null	null	null	null	66.39	mouse_brain_pos_04_p1-a1_1_10142	147.11089:1195 148.11424:0 149.1176:0		998	627	770	215	582	1365	759.421681722005	392.240208384135
795	8.566	147.10896	0.9408	205.5442	Unknown	[M+H]+		1	True	null	null	null	null	null	null	null	999	False	False	False	False		False	False	null	null	null	null	null	null	null	null	66.39	mouse_brain_pos_04_p1-a1_1_10142	147.11086:1440 148.11421:0 149.11757:0		462	360	792	475	608	541	539.778467814128	148.705547993407
796	8.566	147.10896	0.9706	212.0616	Unknown	[M+H]+		1	True	null	null	null	null	null	null	null	999	False	False	False	False		False	False	null	null	null	null	null	null	null	null	66.39	mouse_brain_pos_04_p1-a1_1_10142	147.11086:1364 148.11421:0 149.11757:0		268	739	1063	558	422	484	588.932291666667	279.221919418296
797	8.566	147.10896	0.9904	216.3847	Unknown	[M+H]+		1	True	null	null	null	null	null	null	null	999	False	False	False	False		False	False	null	null	null	null	null	null	null	null	66.39	mouse_brain_pos_04_p1-a1_1_10142	147.10896:1405 148.11231:0 149.11567:0		578	440	296	559	407	963	540.494288126628	231.450744590027
798	8.566	147.10896	1.0106	220.8064	Unknown	[M+H]+		1	True	null	null	null	null	null	null	null	999	False	False	False	False		False	False	null	null	null	null	null	null	null	null	66.39	mouse_brain_pos_04_p1-a1_1_10142	147.11089:1318 148.11424:0 149.1176:0		829	253	846	814	851	685	712.909228006999	233.472126175245
799	8.566	147.10896	1.0661	232.9217	Unknown	[M+H]+		1	True	null	null	null	null	null	null	null	999	False	False	False	False		False	False	null	null	null	null	null	null	null	null	66.39	mouse_brain_pos_04_p1-a1_1_10142	147.11089:1199 148.11424:0 149.1176:0		697	487	824	591	850	370	636.534261067708	189.801409163722
800	8.566	147.10896	1.0938	238.9732	Unknown	[M+H]+		1	True	null	null	null	null	null	null	null	999	False	False	False	False		False	False	null	null	null	null	null	null	null	null	66.39	mouse_brain_pos_04_p1-a1_1_10142	147.11086:1251 148.11421:0 149.11757:0		704	653	512	811	1128	883	781.793075561523	212.944627160352
801	8.566	147.10896	1.1065	241.7635	Unknown	[M+H]+		1	True	null	null	null	null	null	null	null	999	False	False	False	False		False	False	null	null	null	null	null	null	null	null	66.39	mouse_brain_pos_04_p1-a1_1_10142	147.11086:1133 148.11421:0 149.11757:0		576	748	440	574	384	340	510.189519246419	151.499717509602
802	8.566	147.10896	1.1576	252.9253	Unknown	[M+H]+		1	True	null	null	null	null	null	null	null	999	False	False	False	False		False	False	null	null	null	null	null	null	null	null	66.39	mouse_brain_pos_04_p1-a1_1_10142	147.11089:1124 148.11424:0 149.1176:0	29.67317:42 30.65111:42 32.94722:42 38.72961:42 41.2629:42 67.79279:42 72.14059:42 91.739:42 92.70381:42 100.29887:42 136.17519:42	388	541	103	545	590	473	440.054748535156	179.378817632257
803	0.529	147.11469	-1	-1	Unknown	[M+H]+		0.833	False	null	null	null	null	null	null	null	999	False	False	False	False		False	False	null	null	null	null	null	null	null	null	7.85	mouse_brain_pos_04_p1-a1_1_10142	147.11469:2331 148.11804:0 149.1214:0		5396	5617	11397	8371	8699	6632	7685.42154947917	2276.15980196174
804	0.529	147.11469	0.5901	128.9364	Unknown	[M+H]+		0.833	False	null	null	null	null	null	null	null	999	False	False	False	False		False	False	null	null	null	null	null	null	null	null	7.85	mouse_brain_pos_04_p1-a1_1_10142	147.11469:369 148.11804:0 149.1214:0		94	196	36	47	125	130	104.49790318807	59.1614108906213
805	0.529	147.11469	0.9731	212.5976	Unknown	[M+H]+		0.833	False	null	null	null	null	null	null	null	999	False	False	False	False		False	False	null	null	null	null	null	null	null	null	7.85	mouse_brain_pos_04_p1-a1_1_10142	147.11472:373 148.11807:0 149.12143:0		161	27	251	107	80	564	198.369300842285	194.753283344936
806	0.529	147.11469	0.9961	217.6331	Unknown	[M+H]+		0.833	False	null	null	null	null	null	null	null	999	False	False	False	False		False	False	null	null	null	null	null	null	null	null	7.85	mouse_brain_pos_04_p1-a1_1_10142	147.11276:295 148.11611:0 149.11947:0		116	367	126	210	102	295	202.659587860107	108.694555116118
807	0.529	147.11469	1.0046	219.4944	Unknown	[M+H]+		0.833	False	null	null	null	null	null	null	null	999	False	False	False	False		False	False	null	null	null	null	null	null	null	null	7.85	mouse_brain_pos_04_p1-a1_1_10142	147.11469:393 148.11804:0 149.1214:0		115	70	67	171	443	53	153.275561014811	148.620134708844
808	4.976	148.00172	-1	-1	Unknown	[M+H]+		0.5	False	null	null	null	null	null	null	null	999	False	False	False	False		False	False	null	null	null	null	null	null	null	null	7.07	mouse_brain_pos_03_p1-a1_1_10141	148.00172:2598 149.00507:0 150.00843:0		7028	14858	16598	12796	14002	9294	12429.4871419271	3602.63331502481
809	4.976	148.00172	0.6933	151.4053	Unknown	[M+H]+		0.5	False	null	null	null	null	null	null	null	999	False	False	False	False		False	False	null	null	null	null	null	null	null	null	7.07	mouse_brain_pos_03_p1-a1_1_10141	148.00172:653 149.00507:0 150.00843:0		142	310	217	316	188	239	235.427035013835	68.5714032227677
810	4.976	148.00172	0.8785	191.8554	Unknown	[M+H]+		0.5	False	null	null	null	null	null	null	null	999	False	False	False	False		False	False	null	null	null	null	null	null	null	null	7.07	mouse_brain_pos_03_p1-a1_1_10141	148.00175:670 149.0051:0 150.00846:0		493	464	359	656	269	211	408.567756652832	162.725116365313
811	4.794	148.00172	-1	-1	Unknown	[M+H]+		0.833	False	null	null	null	null	null	null	null	999	False	False	False	False		False	False	null	null	null	null	null	null	null	null	6.9	mouse_brain_pos_03_p1-a1_1_10141	148.00172:2579 149.00507:0 150.00843:0		17818	16815	12114	13098	15300	10421	14260.8592122396	2862.3853585724
812	4.794	148.00172	0.8058	175.9711	Unknown	[M+H]+		0.833	False	null	null	null	null	null	null	null	999	False	False	False	False		False	False	null	null	null	null	null	null	null	null	6.9	mouse_brain_pos_03_p1-a1_1_10141	148.00172:362 149.00507:0 150.00843:0		105	134	185	86	109	160	129.947308858236	37.3491432127533
813	4.794	148.00172	0.879	191.9636	Unknown	[M+H]+		0.833	False	null	null	null	null	null	null	null	999	False	False	False	False		False	False	null	null	null	null	null	null	null	null	6.9	mouse_brain_pos_03_p1-a1_1_10141	148.00177:952 149.00512:0 150.00848:0		900	1025	1098	1088	956	1007	1012.42665608724	76.170599139172
814	7.041	148.05737	-1	-1	Unknown	[M+H]+		1	False	null	null	null	null	null	null	null	999	False	False	False	False		False	False	null	null	null	null	null	null	null	null	312.85	mouse_brain_pos_03_p1-a1_1_10141	148.05737:95846 149.06072:0 150.06408:0		406178	411503	450430	443369	440857	401683	425669.911458333	21507.8039837108
815	7.041	148.05737	0.7955	173.7137	Unknown	[M+H]+		1	False	null	null	null	null	null	null	null	999	False	False	False	False		False	False	null	null	null	null	null	null	null	null	312.85	mouse_brain_pos_03_p1-a1_1_10141	148.05934:31801 149.06269:0 150.06605:0		34320	34785	38446	37470	37262	33732	36002.4192708333	1958.3690835533
816	6.369	148.05737	-1	-1	Unknown	[M+H]+		1	True	null	null	null	null	null	null	null	999	False	False	False	False		False	False	null	null	null	null	null	null	null	null	32.73	mouse_brain_pos_03_p1-a1_1_10141	148.05737:11078 149.06072:0 150.06408:0		43732	60346	58254	54815	50079	45381	52101.083984375	6819.07441319048
817	6.369	148.05737	0.6029	131.6482	Unknown	[M+H]+		1	True	null	null	null	null	null	null	null	999	False	False	False	False		False	False	null	null	null	null	null	null	null	null	32.73	mouse_brain_pos_03_p1-a1_1_10141	148.05931:1398 149.06266:0 150.06602:0		284	310	271	936	422	173	399.395215352376	274.888323286075
818	6.369	148.05737	1.0528	229.8963	Unknown	[M+H]+		1	True	null	null	null	null	null	null	null	999	False	False	False	False		False	False	null	null	null	null	null	null	null	null	32.73	mouse_brain_pos_03_p1-a1_1_10141	148.06126:510 149.06461:0 150.06797:0	21.28572:45 24.92433:45 28.83038:45 34.10242:45 35.23538:45 58.55735:45 82.33128:45 89.1159:45 108.40467:45 108.96372:45 123.94739:50 129.35721:45 139.24754:45 144.59093:45	323	360	460	305	112	84	274.112260182699	146.704805192225
819	7.337	148.0593	-1	-1	Unknown	[M+H]+	similar chromatogram in higher mz_4165	1	False	null	null	null	null	null	null	null	999	False	False	False	False		False	False	null	null	null	null	null	null	null	null	70.77	mouse_brain_pos_06_p1-a1_1_10144	148.0593:22318 149.06265:0 150.06601:0		88767	91040	96719	92611	86741	98867	92457.5208333333	4638.36737832086
820	7.337	148.0593	0.7765	169.5667	Unknown	[M+H]+	similar chromatogram in higher mz_4165	1	False	null	null	null	null	null	null	null	999	False	False	False	False		False	False	null	null	null	null	null	null	null	null	70.77	mouse_brain_pos_06_p1-a1_1_10144	148.05742:8974 149.06077:0 150.06413:0		9103	8956	9621	9976	9027	10042	9454.19677734375	490.094385275331
821	0.492	149.02046	-1	-1	Unknown	[M+H]+		1	True	null	null	null	null	null	null	null	999	False	False	False	False		False	False	null	null	null	null	null	null	null	null	56.6	mouse_brain_pos_01_p1-a1_1_10139	149.02046:31929 150.02381:0 151.02717:0		109492	112154	94759	103455	95450	103098	103067.90625	7085.91496398876
822	0.492	149.02046	0.5674	123.8367	Unknown	[M+H]+		1	True	null	null	null	null	null	null	null	999	False	False	False	False		False	False	null	null	null	null	null	null	null	null	56.6	mouse_brain_pos_01_p1-a1_1_10139	149.02046:2803 150.02381:0 151.02717:0	35.99782:158 38.01347:115 39.01874:139 39.01972:197 39.02169:146 52.9946:55 65.02951:269 65.03206:135 65.03333:170 65.0346:310 65.03587:5747 65.03715:3724 65.03842:698 93.02908:302 93.0306:486 93.03212:1693 93.03364:187 121.02714:146 121.03755:113 121.03929:226 149.02238:218	2744	3321	2637	2936	2997	2727	2893.60660807292	249.355688020133
823	0.492	149.02046	0.809	176.5647	Unknown	[M+H]+		1	True	null	null	null	null	null	null	null	999	False	False	False	False		False	False	null	null	null	null	null	null	null	null	56.6	mouse_brain_pos_01_p1-a1_1_10139	149.02046:5037 150.02381:0 151.02717:0	58.70227:30 59.30804:30 61.38101:30 63.00793:30 68.98755:30 85.5915:30 87.6347:30 90.44445:30 107.94536:30 113.76357:30 122.47681:30 147.95573:30	4536	4744	3889	4135	3522	4111	4156.22058105469	439.57675339261
824	0.492	149.02046	1.0225	223.1763	Unknown	[M+H]+		1	True	null	null	null	null	null	null	null	999	False	False	False	False		False	False	null	null	null	null	null	null	null	null	56.6	mouse_brain_pos_01_p1-a1_1_10139	149.02046:2126 150.02381:0 151.02717:0		2092	1721	1670	1933	1541	2037	1832.24865722656	220.563126058222
825	0.531	149.13019	-1	-1	Unknown	[M+H]+		0.833	False	null	null	null	null	null	null	null	999	False	False	False	False		False	False	null	null	null	null	null	null	null	null	20.15	mouse_brain_pos_04_p1-a1_1_10142	149.13019:2555 150.13354:0 151.1369:0		8765	7628	15003	14639	9018	10386	10906.2587076823	3158.59565284351
826	0.531	149.13019	0.5975	130.4075	Unknown	[M+H]+		0.833	False	null	null	null	null	null	null	null	999	False	False	False	False		False	False	null	null	null	null	null	null	null	null	20.15	mouse_brain_pos_04_p1-a1_1_10142	149.13017:400 150.13352:0 151.13688:0		14	16	167	101	90	57	73.98685948054	58.0630013736274
827	0.531	149.13019	0.8691	189.6847	Unknown	[M+H]+		0.833	False	null	null	null	null	null	null	null	999	False	False	False	False		False	False	null	null	null	null	null	null	null	null	20.15	mouse_brain_pos_04_p1-a1_1_10142	149.12827:436 150.13162:0 151.13498:0		76	126	73	74	99	58	84.3572699228923	24.0803981739486
828	0.531	149.13019	0.9581	209.1081	Unknown	[M+H]+		0.833	False	null	null	null	null	null	null	null	999	False	False	False	False		False	False	null	null	null	null	null	null	null	null	20.15	mouse_brain_pos_04_p1-a1_1_10142	149.13019:339 150.13354:0 151.1369:0		54	91	99	252	228	63	131.194170633952	86.3329863439318
829	1.696	150.05225	-1	-1	Unknown	[M+H]+		0.5	True	null	null	null	null	null	null	null	999	False	False	False	False		False	False	null	null	null	null	null	null	null	null	18.32	mouse_brain_pos_03_p1-a1_1_10141	150.05225:5000 151.0556:0 152.05896:0		31905	19780	29344	16599	31695	27838	26193.6005859375	6460.56263640237
830	1.696	150.05225	0.5854	127.6979	Unknown	[M+H]+		0.5	True	null	null	null	null	null	null	null	999	False	False	False	False		False	False	null	null	null	null	null	null	null	null	18.32	mouse_brain_pos_03_p1-a1_1_10141	150.05229:3395 151.05564:0 152.059:0	32.29592:57 35.42663:57 38.33408:57 89.44674:57 94.06333:721 102.37558:57 115.51982:57 117.46553:57	2804	1853	2873	2581	1026	2371	2251.43729654948	703.506461023611
831	1.696	150.05225	0.6151	134.1692	Unknown	[M+H]+		0.5	True	null	null	null	null	null	null	null	999	False	False	False	False		False	False	null	null	null	null	null	null	null	null	18.32	mouse_brain_pos_03_p1-a1_1_10141	150.05229:1848 151.05564:0 152.059:0	21.40742:41 23.27073:41 25.76921:41 39.74524:41 50.33297:41 67.05202:623 71.39236:41 71.49368:41 75.4134:41 79.05441:709 91.3346:41 94.06486:438 124.49232:41 128.86436:41 142.75905:41	1360	452	1491	685	457	1618	1010.43192545573	537.862344539883
832	4.703	150.07544	-1	-1	Unknown	[M+H]+		1	False	null	null	null	null	null	null	null	999	False	False	False	False		False	False	null	null	null	null	null	null	null	null	13.66	mouse_brain_pos_03_p1-a1_1_10141	150.07544:3215 151.07879:0 152.08215:0		22143	17270	19541	18200	22681	19382	19869.5631510417	2143.00090374259
833	4.703	150.07544	0.7828	170.767	Unknown	[M+H]+		1	False	null	null	null	null	null	null	null	999	False	False	False	False		False	False	null	null	null	null	null	null	null	null	13.66	mouse_brain_pos_03_p1-a1_1_10141	150.07549:2614 151.07884:0 152.0822:0		2207	1882	2062	2184	2189	2048	2095.23642985026	124.971978677622
834	2.621	150.11023	-1	-1	Unknown	[M+H]+		1	True	null	null	null	null	null	null	null	999	False	False	False	False		False	False	null	null	null	null	null	null	null	null	40.01	mouse_brain_pos_06_p1-a1_1_10144	150.11023:10134 151.11358:0 152.11694:0		57596	58443	51509	53943	55288	58891	55945.0696614583	2890.20538386386
835	2.621	150.11023	0.5918	129.1007	Unknown	[M+H]+		1	True	null	null	null	null	null	null	null	999	False	False	False	False		False	False	null	null	null	null	null	null	null	null	40.01	mouse_brain_pos_06_p1-a1_1_10144	150.11026:6190 151.11361:0 152.11697:0	21.90064:30 27.55085:30 37.97264:30 45.03107:435 45.03212:385 45.03318:634 51.39934:30 59.97064:30 70.06198:1167 70.0633:361 70.06462:418 80.01511:30 106.06262:418 124.00358:30 132.09637:374 132.55721:30 138.45953:30	4696	4854	4595	5050	4541	4980	4785.92293294271	208.510123839643
836	0.557	151.08379	-1	-1	Unknown	[M+H]+		1	False	null	null	null	null	null	null	null	999	False	False	False	False		False	False	null	null	null	null	null	null	null	null	28.15	mouse_brain_pos_04_p1-a1_1_10142	151.08379:7064 152.08714:0 153.0905:0		28594	39950	35821	36034	28102	26948	32574.7194010417	5374.31402163914
837	0.557	151.08379	0.5986	130.5143	Unknown	[M+H]+		1	False	null	null	null	null	null	null	null	999	False	False	False	False		False	False	null	null	null	null	null	null	null	null	28.15	mouse_brain_pos_04_p1-a1_1_10142	151.08572:508 152.08907:0 153.09243:0		129	238	357	151	244	152	212.069758097331	85.9888653874814
838	0.557	151.08379	0.6402	139.5899	Unknown	[M+H]+		1	False	null	null	null	null	null	null	null	999	False	False	False	False		False	False	null	null	null	null	null	null	null	null	28.15	mouse_brain_pos_04_p1-a1_1_10142	151.08377:434 152.08712:0 153.09048:0		62	362	213	245	100	68	174.97524579366	119.116215086893
839	0.557	151.08379	0.6669	145.4002	Unknown	[M+H]+		1	False	null	null	null	null	null	null	null	999	False	False	False	False		False	False	null	null	null	null	null	null	null	null	28.15	mouse_brain_pos_04_p1-a1_1_10142	151.08377:652 152.08712:0 153.09048:0		322	308	352	248	269	178	279.61540222168	62.1005995139959
840	0.557	151.08379	0.6957	151.6721	Unknown	[M+H]+		1	False	null	null	null	null	null	null	null	999	False	False	False	False		False	False	null	null	null	null	null	null	null	null	28.15	mouse_brain_pos_04_p1-a1_1_10142	151.08572:1227 152.08907:0 153.09243:0		176	885	791	955	145	71	503.834958394368	413.528433326958
841	0.557	151.08379	0.9222	201.0637	Unknown	[M+H]+		1	False	null	null	null	null	null	null	null	999	False	False	False	False		False	False	null	null	null	null	null	null	null	null	28.15	mouse_brain_pos_04_p1-a1_1_10142	151.09541:728 152.09876:0 153.10212:0		432	215	133	380	162	547	311.612058003743	166.312664828427
842	0.557	151.08379	0.9477	206.6139	Unknown	[M+H]+		1	False	null	null	null	null	null	null	null	999	False	False	False	False		False	False	null	null	null	null	null	null	null	null	28.15	mouse_brain_pos_04_p1-a1_1_10142	151.09544:1111 152.09879:0 153.10215:0		405	367	618	383	784	551	517.960927327474	164.754403678284
843	0.557	151.08379	0.9567	208.5942	Unknown	[M+H]+		1	False	null	null	null	null	null	null	null	999	False	False	False	False		False	False	null	null	null	null	null	null	null	null	28.15	mouse_brain_pos_04_p1-a1_1_10142	151.09544:866 152.09879:0 153.10215:0		351	333	298	52	105	123	210.510766983032	131.392093826107
844	0.451	151.86217	-1	-1	Unknown	[M+H]+	similar chromatogram in higher mz_659; similar chromatogram in higher mz_4434; similar chromatogram in higher mz_1041; similar chromatogram in higher mz_356; similar chromatogram in higher mz_370; similar chromatogram in higher mz_432; similar chromatogram in higher mz_514; similar chromatogram in higher mz_585; similar chromatogram in higher mz_594; similar chromatogram in higher mz_1157; simila…	0.667	False	null	null	null	null	null	null	null	999	False	False	False	False		False	False	null	null	null	null	null	null	null	null	5.33	mouse_brain_pos_03_p1-a1_1_10141	151.86217:413 152.86552:0 153.86888:0		764	1230	1596	1270	1414	1084	1226.37536621094	285.637039472787
845	0.451	151.86217	0.6069	132.2719	Unknown	[M+H]+	similar chromatogram in higher mz_659; similar chromatogram in higher mz_4434; similar chromatogram in higher mz_1041; similar chromatogram in higher mz_356; similar chromatogram in higher mz_370; similar chromatogram in higher mz_432; similar chromatogram in higher mz_514; similar chromatogram in higher mz_585; similar chromatogram in higher mz_594; similar chromatogram in higher mz_1157; simila…	0.667	False	null	null	null	null	null	null	null	999	False	False	False	False		False	False	null	null	null	null	null	null	null	null	5.33	mouse_brain_pos_03_p1-a1_1_10141	151.85828:231 152.86163:0 153.86499:0		63	86	167	115	154	95	113.320981343587	40.2608292712398
846	6.381	152.02937	-1	-1	Unknown	[M+H]+		0.5	False	null	null	null	null	null	null	null	999	False	False	False	False		False	False	null	null	null	null	null	null	null	null	4.08	mouse_brain_pos_05_p1-a1_1_10143	152.02937:1276 153.03272:0 154.03608:0		6373	4396	8288	5409	8147	3614	6037.947265625	1928.22364222966
847	6.381	152.02937	0.6164	134.327	Unknown	[M+H]+		0.5	False	null	null	null	null	null	null	null	999	False	False	False	False		False	False	null	null	null	null	null	null	null	null	4.08	mouse_brain_pos_05_p1-a1_1_10143	152.03133:768 153.03468:0 154.03804:0		237	214	192	389	300	308	273.529017130534	73.1670861380475
848	1.102	152.03522	-1	-1	Unknown	[M+H]+		1	True	null	null	null	null	null	null	null	999	False	False	False	False		False	False	null	null	null	null	null	null	null	null	10.9	mouse_brain_pos_06_p1-a1_1_10144	152.03522:3716 153.03857:0 154.04193:0		27687	13764	26953	27143	23228	28238	24502.0068359375	5549.93377923568
849	1.102	152.03522	0.5623	122.5303	Unknown	[M+H]+		1	True	null	null	null	null	null	null	null	999	False	False	False	False		False	False	null	null	null	null	null	null	null	null	10.9	mouse_brain_pos_06_p1-a1_1_10144	152.03326:535 153.03661:0 154.03997:0		44	153	48	15	203	97	93.414413134257	72.301343946226
850	1.102	152.03522	0.6037	131.5586	Unknown	[M+H]+		1	True	null	null	null	null	null	null	null	999	False	False	False	False		False	False	null	null	null	null	null	null	null	null	10.9	mouse_brain_pos_06_p1-a1_1_10144	152.03523:2607 153.03858:0 154.04194:0	42.03241:36 70.06462:461 110.03317:123	2172	2623	2532	2564	2062	2245	2366.2665608724	235.756588154554
851	1.102	152.03522	0.8893	193.7876	Unknown	[M+H]+		1	True	null	null	null	null	null	null	null	999	False	False	False	False		False	False	null	null	null	null	null	null	null	null	10.9	mouse_brain_pos_06_p1-a1_1_10144	152.03522:319 153.03857:0 154.04193:0		38	36	129	31	121	155	84.8591842651367	56.0944505670581
852	2.881	152.03522	-1	-1	Unknown	[M+H]+	similar chromatogram in higher mz_910	1	True	null	null	null	null	null	null	null	999	False	False	False	False		False	False	null	null	null	null	null	null	null	null	6.62	mouse_brain_pos_05_p1-a1_1_10143	152.03522:1846 153.03857:0 154.04193:0		7769	5291	5942	5760	7725	6905	6565.12109375	1055.31649171404
853	2.881	152.03522	0.6013	131.0414	Unknown	[M+H]+	similar chromatogram in higher mz_910	1	True	null	null	null	null	null	null	null	999	False	False	False	False		False	False	null	null	null	null	null	null	null	null	6.62	mouse_brain_pos_05_p1-a1_1_10143	152.03522:169 153.03857:0 154.04193:0	95.05408:234 96.09177:182 124.07208:269	77	55	31	36	51	76	54.3877429962158	19.4335338475814
854	2.881	152.03522	0.6473	141.0667	Unknown	[M+H]+	similar chromatogram in higher mz_910	1	True	null	null	null	null	null	null	null	999	False	False	False	False		False	False	null	null	null	null	null	null	null	null	6.62	mouse_brain_pos_05_p1-a1_1_10143	152.03523:412 153.03858:0 154.04194:0	21.24717:54 32.92007:54 34.72047:54 45.82836:54 52.06638:54 63.03297:54 76.27049:54 82.77839:54 108.26021:54 121.36225:54 145.69299:54	175	314	67	381	308	130	229.2879002889	122.823268143158
855	2.881	152.03522	0.6561	142.9783	Unknown	[M+H]+	similar chromatogram in higher mz_910	1	True	null	null	null	null	null	null	null	999	False	False	False	False		False	False	null	null	null	null	null	null	null	null	6.62	mouse_brain_pos_05_p1-a1_1_10143	152.03523:618 153.03858:0 154.04194:0		262	292	134	51	266	152	193.016022364298	95.1844930518639
856	2.881	152.03522	0.6613	144.1173	Unknown	[M+H]+	similar chromatogram in higher mz_910	1	True	null	null	null	null	null	null	null	999	False	False	False	False		False	False	null	null	null	null	null	null	null	null	6.62	mouse_brain_pos_05_p1-a1_1_10143	152.0352:370 153.03855:0 154.04191:0		247	235	259	46	224	454	244.082720438639	129.456508573279
857	4.241	152.05469	-1	-1	Unknown	[M+H]+		1	True	null	null	null	null	null	null	null	999	False	False	False	False		False	False	null	null	null	null	null	null	null	null	28.52	mouse_brain_pos_01_p1-a1_1_10139	152.05469:7715 153.05804:0 154.0614:0		54488	54753	53340	55977	52090	49747	53399.169921875	2223.67356867122
858	4.241	152.05469	0.5974	130.1905	Unknown	[M+H]+		1	True	null	null	null	null	null	null	null	999	False	False	False	False		False	False	null	null	null	null	null	null	null	null	28.52	mouse_brain_pos_01_p1-a1_1_10139	152.05469:1235 153.05804:0 154.0614:0	43.02807:87 55.02646:89 55.02763:131 68.01114:120 82.03817:73 84.06623:40 93.00626:89 93.00778:89 109.04769:50 110.03152:76 110.03317:154 110.03648:198 117.06758:74 135.02914:590	1376	1470	1367	1285	1446	715	1276.64275105794	282.837719463511
859	4.241	152.05469	0.7832	170.6647	Unknown	[M+H]+		1	True	null	null	null	null	null	null	null	999	False	False	False	False		False	False	null	null	null	null	null	null	null	null	28.52	mouse_brain_pos_01_p1-a1_1_10139	152.05469:3560 153.05804:0 154.0614:0	110.03317:63	3086	2834	3029	3142	3059	2763	2985.62854003906	151.232117641485
860	3.712	152.05663	-1	-1	Unknown	[M+H]+		1	True	null	null	null	null	null	null	null	999	False	False	False	False		False	False	null	null	null	null	null	null	null	null	9.62	mouse_brain_pos_01_p1-a1_1_10139	152.05663:2825 153.05998:0 154.06334:0		16294	14269	15637	15097	15937	12438	14945.392578125	1417.71505703338
861	3.712	152.05663	0.599	130.5229	Unknown	[M+H]+		1	True	null	null	null	null	null	null	null	999	False	False	False	False		False	False	null	null	null	null	null	null	null	null	9.62	mouse_brain_pos_01_p1-a1_1_10139	152.05663:1042 153.05998:0 154.06334:0	43.02807:127 55.02763:246 80.02216:136 82.03817:126 107.03455:153 107.07372:121 110.03152:533 110.03317:75 110.03483:203 135.02548:120 135.02914:276 135.03098:90 152.05663:130	1004	1036	1139	976	845	868	978.003946940104	109.172187712634
862	3.712	152.05663	0.767	167.1398	Unknown	[M+H]+		1	True	null	null	null	null	null	null	null	999	False	False	False	False		False	False	null	null	null	null	null	null	null	null	9.62	mouse_brain_pos_01_p1-a1_1_10139	152.05663:388 153.05998:0 154.06334:0		288	119	229	251	106	277	211.867697397868	79.5346243153318
863	0.556	152.07021	-1	-1	Unknown	[M+H]+	similar chromatogram in higher mz_1921; similar chromatogram in higher mz_1298	1	True	null	null	null	null	null	null	null	999	False	False	False	False		False	False	null	null	null	null	null	null	null	null	24.84	mouse_brain_pos_02_p1-a1_1_10140	152.07021:6890 153.07356:0 154.07692:0		21464	25437	22118	20742	22212	18615	21764.56640625	2229.99564886515
864	0.556	152.07021	0.4812	104.8518	Unknown	[M+H]+	similar chromatogram in higher mz_1921; similar chromatogram in higher mz_1298	1	True	null	null	null	null	null	null	null	999	False	False	False	False		False	False	null	null	null	null	null	null	null	null	24.84	mouse_brain_pos_02_p1-a1_1_10140	152.06635:246 153.0697:0 154.07306:0	39.15481:30 42.40236:30 47.42548:30 52.18481:30 78.03263:553 94.17809:30 114.23508:30	72	98	33	94	50	58	67.4229125976563	25.59533607318
865	0.556	152.07021	0.5245	114.3017	Unknown	[M+H]+	similar chromatogram in higher mz_1921; similar chromatogram in higher mz_1298	1	True	null	null	null	null	null	null	null	999	False	False	False	False		False	False	null	null	null	null	null	null	null	null	24.84	mouse_brain_pos_02_p1-a1_1_10140	152.06827:488 153.07162:0 154.07498:0		57	13	121	110	88	156	90.8664395014445	50.3985321148964
866	0.556	152.07021	0.5631	122.7134	Unknown	[M+H]+	similar chromatogram in higher mz_1921; similar chromatogram in higher mz_1298	1	True	null	null	null	null	null	null	null	999	False	False	False	False		False	False	null	null	null	null	null	null	null	null	24.84	mouse_brain_pos_02_p1-a1_1_10140	152.06827:434 153.07162:0 154.07498:0		150	108	123	83	138	97	116.430308024089	25.4389351236748
867	0.556	152.07021	0.5871	127.9344	Unknown	[M+H]+	similar chromatogram in higher mz_1921; similar chromatogram in higher mz_1298	1	True	null	null	null	null	null	null	null	999	False	False	False	False		False	False	null	null	null	null	null	null	null	null	24.84	mouse_brain_pos_02_p1-a1_1_10140	152.06635:2011 153.0697:0 154.07306:0	78.02706:347 78.02984:490 78.03124:754 78.03263:1025 78.03402:311	1509	1308	1428	580	1430	1090	1224.17408243815	347.93025001543
868	0.556	152.07021	1.1065	241.1142	Unknown	[M+H]+	similar chromatogram in higher mz_1921; similar chromatogram in higher mz_1298	1	True	null	null	null	null	null	null	null	999	False	False	False	False		False	False	null	null	null	null	null	null	null	null	24.84	mouse_brain_pos_02_p1-a1_1_10140	152.06825:345 153.0716:0 154.07496:0		102	32	164	132	88	12	88.3393691380819	57.7655461872961
869	3.448	153.03838	-1	-1	Unknown	[M+H]+	similar chromatogram in higher mz_1512; similar chromatogram in higher mz_2115	1	True	null	null	null	null	null	null	null	999	False	False	False	False		False	False	null	null	null	null	null	null	null	null	79.65	mouse_brain_pos_06_p1-a1_1_10144	153.03838:21367 154.04173:0 155.04509:0		109234	115769	105432	100854	105412	118764	109244.33203125	6823.59936728868
870	3.448	153.03838	0.599	130.4578	Unknown	[M+H]+	similar chromatogram in higher mz_1512; similar chromatogram in higher mz_2115	1	True	null	null	null	null	null	null	null	999	False	False	False	False		False	False	null	null	null	null	null	null	null	null	79.65	mouse_brain_pos_06_p1-a1_1_10144	153.03841:7774 154.04176:0 155.04512:0	53.01182:112 55.02646:160 55.02763:2260 55.0288:481 55.02997:100 80.02216:99 80.02357:137 81.00432:94 81.00573:503 81.00715:737 82.03674:163 82.03817:435 82.03959:219 82.04102:128 82.67367:41 83.01821:123 83.02108:41 83.02252:411 93.00474:205 93.00626:181 108.01583:108 108.01911:122 110.03152:2035 110.03317:3138 110.03483:1725 135.02731:96 135.91029:52 136.0096:417 136.01144:1331 136.01328:1248 1…	7909	8371	8351	8305	8103	8915	8325.44067382813	338.720816785446
871	3.448	153.03838	0.6201	135.069	Unknown	[M+H]+	similar chromatogram in higher mz_1512; similar chromatogram in higher mz_2115	1	True	null	null	null	null	null	null	null	999	False	False	False	False		False	False	null	null	null	null	null	null	null	null	79.65	mouse_brain_pos_06_p1-a1_1_10144	153.03841:1502 154.04176:0 155.04512:0	55.02646:203 65.01298:235 110.03152:437 110.03317:368 110.03648:74 136.0096:135 136.01328:183	1134	1065	1039	929	1072	707	991.035807291667	154.462998376819
872	4.998	153.04031	-1	-1	Unknown	[M+H]+		1	False	null	null	null	null	null	null	null	999	False	False	False	False		False	False	null	null	null	null	null	null	null	null	7.73	mouse_brain_pos_03_p1-a1_1_10141	153.04031:2590 154.04366:0 155.04702:0		9151	10750	11705	11738	10179	6728	10041.7322591146	1894.27601171146
873	4.998	153.04031	0.6008	130.8635	Unknown	[M+H]+		1	False	null	null	null	null	null	null	null	999	False	False	False	False		False	False	null	null	null	null	null	null	null	null	7.73	mouse_brain_pos_03_p1-a1_1_10141	153.04031:638 154.04366:0 155.04702:0		198	149	283	133	294	126	197.34884262085	75.1730984057633
874	4.998	153.04031	0.775	168.8002	Unknown	[M+H]+		1	False	null	null	null	null	null	null	null	999	False	False	False	False		False	False	null	null	null	null	null	null	null	null	7.73	mouse_brain_pos_03_p1-a1_1_10141	153.04031:865 154.04366:0 155.04702:0		187	405	501	472	497	267	388.123161315918	132.148279572126
875	4.998	153.04031	0.9426	205.2994	Unknown	[M+H]+		1	False	null	null	null	null	null	null	null	999	False	False	False	False		False	False	null	null	null	null	null	null	null	null	7.73	mouse_brain_pos_03_p1-a1_1_10141	153.03838:133 154.04173:0 155.04509:0		38	15	28	14	59	67	36.8050934473673	22.0944362760165
876	4.998	153.04031	0.9505	207.0145	Unknown	[M+H]+		1	False	null	null	null	null	null	null	null	999	False	False	False	False		False	False	null	null	null	null	null	null	null	null	7.73	mouse_brain_pos_03_p1-a1_1_10141	153.03838:187 154.04173:0 155.04509:0		31	67	8	32	57	28	37.031377474467	21.284425221429
877	0.545	153.12621	-1	-1	Unknown	[M+H]+		0.667	False	null	null	null	null	null	null	null	999	False	False	False	False		False	False	null	null	null	null	null	null	null	null	7.8	mouse_brain_pos_05_p1-a1_1_10143	153.12621:1880 154.12956:0 155.13292:0		7373	4566	4751	4045	6711	5523	5494.96988932292	1305.74712452761
878	0.545	153.12621	0.9011	196.2652	Unknown	[M+H]+		0.667	False	null	null	null	null	null	null	null	999	False	False	False	False		False	False	null	null	null	null	null	null	null	null	7.8	mouse_brain_pos_05_p1-a1_1_10143	153.12621:571 154.12956:0 155.13292:0		194	78	4	69	198	172	119.286366224289	80.1931615791387
879	2.597	153.99397	-1	-1	Unknown	[M+H]+		0.5	False	null	null	null	null	null	null	null	999	False	False	False	False		False	False	null	null	null	null	null	null	null	null	16.01	mouse_brain_pos_04_p1-a1_1_10142	153.99397:1006 154.99732:0 156.00068:0		2791	1121	3521	2973	4073	1744	2703.61480712891	1099.79433813402
880	2.597	153.99397	0.6056	131.8341	Unknown	[M+H]+		0.5	False	null	null	null	null	null	null	null	999	False	False	False	False		False	False	null	null	null	null	null	null	null	null	16.01	mouse_brain_pos_04_p1-a1_1_10142	153.99397:485 154.99732:0 156.00068:0		165	309	261	314	311	353	285.561243693034	65.9786869285328
881	5.163	154.02531	-1	-1	Unknown	[M+H]+		1	False	null	null	null	null	null	null	null	999	False	False	False	False		False	False	null	null	null	null	null	null	null	null	12.58	mouse_brain_pos_01_p1-a1_1_10139	154.02531:3683 155.02866:0 156.03202:0		16444	17796	21101	20574	21959	21345	19869.8356119792	2217.61181126411
882	5.163	154.02531	0.8373	182.2894	Unknown	[M+H]+		1	False	null	null	null	null	null	null	null	999	False	False	False	False		False	False	null	null	null	null	null	null	null	null	12.58	mouse_brain_pos_01_p1-a1_1_10139	154.02332:305 155.02667:0 156.03003:0		144	102	191	35	103	85	110.141242345174	52.891287307733
883	5.163	154.02531	0.8589	186.9758	Unknown	[M+H]+		1	False	null	null	null	null	null	null	null	999	False	False	False	False		False	False	null	null	null	null	null	null	null	null	12.58	mouse_brain_pos_01_p1-a1_1_10139	154.02528:320 155.02863:0 156.03199:0		164	108	160	288	236	160	186.080038706462	64.7050356856108
884	5.163	154.02531	0.8839	192.429	Unknown	[M+H]+		1	False	null	null	null	null	null	null	null	999	False	False	False	False		False	False	null	null	null	null	null	null	null	null	12.58	mouse_brain_pos_01_p1-a1_1_10139	154.02332:256 155.02667:0 156.03003:0		193	185	157	161	151	75	153.57591120402	42.1191720723
885	5.163	154.02531	0.894	194.6267	Unknown	[M+H]+		1	False	null	null	null	null	null	null	null	999	False	False	False	False		False	False	null	null	null	null	null	null	null	null	12.58	mouse_brain_pos_01_p1-a1_1_10139	154.02531:273 155.02866:0 156.03202:0		139	61	118	132	96	129	112.57510693868	29.2932083257378
886	5.163	154.02531	0.9102	198.1486	Unknown	[M+H]+		1	False	null	null	null	null	null	null	null	999	False	False	False	False		False	False	null	null	null	null	null	null	null	null	12.58	mouse_brain_pos_01_p1-a1_1_10139	154.02531:290 155.02866:0 156.03202:0		275	161	235	113	108	130	170.244832356771	69.3044544835136
887	5.163	154.02531	0.9449	205.6976	Unknown	[M+H]+		1	False	null	null	null	null	null	null	null	999	False	False	False	False		False	False	null	null	null	null	null	null	null	null	12.58	mouse_brain_pos_01_p1-a1_1_10139	154.02332:278 155.02667:0 156.03003:0		54	143	183	125	65	82	108.668694814046	50.1186897024516
888	5.163	154.02531	0.9789	213.1151	Unknown	[M+H]+		1	False	null	null	null	null	null	null	null	999	False	False	False	False		False	False	null	null	null	null	null	null	null	null	12.58	mouse_brain_pos_01_p1-a1_1_10139	154.02332:253 155.02667:0 156.03003:0		82	211	142	53	98	116	116.912692387899	54.8510207712262
889	5.163	154.02531	1.0064	219.089	Unknown	[M+H]+		1	False	null	null	null	null	null	null	null	999	False	False	False	False		False	False	null	null	null	null	null	null	null	null	12.58	mouse_brain_pos_01_p1-a1_1_10139	154.02531:209 155.02866:0 156.03202:0		95	92	107	96	19	60	78.1951939264933	32.8939690230457
890	5.648	154.05659	-1	-1	Unknown	[M+H]+		0.5	False	null	null	null	null	null	null	null	999	False	False	False	False		False	False	null	null	null	null	null	null	null	null	5.01	mouse_brain_pos_02_p1-a1_1_10140	154.05659:1422 155.05994:0 156.0633:0		5886	6154	6704	10196	11389	9491	8303.28759765625	2346.8741314438
891	5.648	154.05659	0.835	181.7812	Unknown	[M+H]+		0.5	False	null	null	null	null	null	null	null	999	False	False	False	False		False	False	null	null	null	null	null	null	null	null	5.01	mouse_brain_pos_02_p1-a1_1_10140	154.05464:740 155.05799:0 156.06135:0		519	433	388	231	341	574	414.346974690755	123.481117099327
892	5.878	154.05664	-1	-1	Unknown	[M+H]+		0.667	False	null	null	null	null	null	null	null	999	False	False	False	False		False	False	null	null	null	null	null	null	null	null	4.22	mouse_brain_pos_01_p1-a1_1_10139	154.05664:1596 155.05999:0 156.06335:0		10664	6922	7840	8435	11383	9980	9203.9658203125	1740.31253032238
893	5.878	154.05664	0.7818	170.2018	Unknown	[M+H]+		0.667	False	null	null	null	null	null	null	null	999	False	False	False	False		False	False	null	null	null	null	null	null	null	null	4.22	mouse_brain_pos_01_p1-a1_1_10139	154.05466:248 155.05801:0 156.06137:0		108	94	160	99	112	21	99.1794722874959	44.6192966286755
894	5.878	154.05664	0.835	181.7813	Unknown	[M+H]+		0.667	False	null	null	null	null	null	null	null	999	False	False	False	False		False	False	null	null	null	null	null	null	null	null	4.22	mouse_brain_pos_01_p1-a1_1_10139	154.05661:298 155.05996:0 156.06332:0		130	59	202	264	44	59	126.257246653239	90.1440888852108
895	2.819	154.0723	-1	-1	Unknown	[M+H]+		0.667	False	null	null	null	null	null	null	null	999	False	False	False	False		False	False	null	null	null	null	null	null	null	null	5.87	mouse_brain_pos_01_p1-a1_1_10139	154.0723:2107 155.07565:0 156.07901:0		11034	9554	10418	9112	8454	8896	9577.99202473958	977.153623289097
896	2.819	154.0723	1.1203	243.8754	Unknown	[M+H]+		0.667	False	null	null	null	null	null	null	null	999	False	False	False	False		False	False	null	null	null	null	null	null	null	null	5.87	mouse_brain_pos_01_p1-a1_1_10139	154.0703:361 155.07365:0 156.07701:0		21	134	24	92	46	65	63.5235795974731	43.5047217254978
897	2.819	154.0723	1.151	250.5563	Unknown	[M+H]+		0.667	False	null	null	null	null	null	null	null	999	False	False	False	False		False	False	null	null	null	null	null	null	null	null	5.87	mouse_brain_pos_01_p1-a1_1_10139	154.0723:450 155.07565:0 156.07901:0		211	122	26	186	46	107	116.421362559001	73.6087538399003
898	4.278	154.08209	-1	-1	Unknown	[M+H]+		1	False	null	null	null	null	null	null	null	999	False	False	False	False		False	False	null	null	null	null	null	null	null	null	6.13	mouse_brain_pos_01_p1-a1_1_10139	154.08209:1746 155.08544:0 156.0888:0		6939	10583	8999	10134	10408	9116	9363.13623046875	1359.71666965426
899	4.278	154.08209	0.8523	185.5294	Unknown	[M+H]+		1	False	null	null	null	null	null	null	null	999	False	False	False	False		False	False	null	null	null	null	null	null	null	null	6.13	mouse_brain_pos_01_p1-a1_1_10139	154.08205:143 155.0854:0 156.08876:0		8	68	36	37	27	65	40.2477189699809	22.8876218131198
900	4.278	154.08209	0.8856	192.779	Unknown	[M+H]+		1	False	null	null	null	null	null	null	null	999	False	False	False	False		False	False	null	null	null	null	null	null	null	null	6.13	mouse_brain_pos_01_p1-a1_1_10139	154.08205:172 155.0854:0 156.08876:0		30	139	153	30	52	75	79.9045604070028	54.1760792235543
901	4.278	154.08209	0.9707	211.3139	Unknown	[M+H]+		1	False	null	null	null	null	null	null	null	999	False	False	False	False		False	False	null	null	null	null	null	null	null	null	6.13	mouse_brain_pos_01_p1-a1_1_10139	154.08011:146 155.08346:0 156.08682:0		47	47	42	54	72	69	55.3081798553467	12.6110527702699
902	4.278	154.08209	1.0015	218.0172	Unknown	[M+H]+		1	False	null	null	null	null	null	null	null	999	False	False	False	False		False	False	null	null	null	null	null	null	null	null	6.13	mouse_brain_pos_01_p1-a1_1_10139	154.08209:161 155.08544:0 156.0888:0		63	53	47	20	52	12	41.112017472585	20.4579383943724
903	6.477	156.02435	-1	-1	Unknown	[M+H]+		0.833	False	null	null	null	null	null	null	null	999	False	False	False	False		False	False	null	null	null	null	null	null	null	null	7.2	mouse_brain_pos_02_p1-a1_1_10140	156.02435:3692 157.0277:0 158.03106:0		21797	24169	16995	31936	24004	20286	23197.8893229167	5037.18507434056
904	6.477	156.02435	0.7805	169.7467	Unknown	[M+H]+		0.833	False	null	null	null	null	null	null	null	999	False	False	False	False		False	False	null	null	null	null	null	null	null	null	7.2	mouse_brain_pos_02_p1-a1_1_10140	156.02437:390 157.02772:0 158.03108:0		149	204	145	235	162	197	182.071118672689	35.6776093991769
905	6.477	156.02435	0.804	174.8516	Unknown	[M+H]+		0.833	False	null	null	null	null	null	null	null	999	False	False	False	False		False	False	null	null	null	null	null	null	null	null	7.2	mouse_brain_pos_02_p1-a1_1_10140	156.02438:343 157.02773:0 158.03109:0		133	100	253	107	134	114	140.174158732096	56.9051419377894
906	6.477	156.02435	0.8383	182.3259	Unknown	[M+H]+		0.833	False	null	null	null	null	null	null	null	999	False	False	False	False		False	False	null	null	null	null	null	null	null	null	7.2	mouse_brain_pos_02_p1-a1_1_10140	156.02637:1416 157.02972:0 158.03308:0		1075	772	1132	1327	1426	1415	1191.15111287435	251.456105294716
907	4.431	156.04012	-1	-1	Unknown	[M+H]+		1	False	null	null	null	null	null	null	null	999	False	False	False	False		False	False	null	null	null	null	null	null	null	null	6.31	mouse_brain_pos_06_p1-a1_1_10144	156.04012:2618 157.04347:0 158.04683:0		14107	15514	14311	14435	15079	14746	14698.6899414063	525.859758657458
908	4.431	156.04012	0.5993	130.3372	Unknown	[M+H]+		1	False	null	null	null	null	null	null	null	999	False	False	False	False		False	False	null	null	null	null	null	null	null	null	6.31	mouse_brain_pos_06_p1-a1_1_10144	156.04015:213 157.0435:0 158.04686:0		113	103	24	72	125	82	86.6291710535685	36.1750595729868
909	4.431	156.04012	0.9946	216.3151	Unknown	[M+H]+		1	False	null	null	null	null	null	null	null	999	False	False	False	False		False	False	null	null	null	null	null	null	null	null	6.31	mouse_brain_pos_06_p1-a1_1_10144	156.03816:184 157.04151:0 158.04487:0		62	51	51	119	61	92	72.8655554453532	27.2891572695375
910	4.431	156.04012	1.037	225.5306	Unknown	[M+H]+		1	False	null	null	null	null	null	null	null	999	False	False	False	False		False	False	null	null	null	null	null	null	null	null	6.31	mouse_brain_pos_06_p1-a1_1_10144	156.04012:227 157.04347:0 158.04683:0		48	118	73	60	148	104	91.9540227254232	38.180405875279
911	4.431	156.04012	1.0669	232.0296	Unknown	[M+H]+		1	False	null	null	null	null	null	null	null	999	False	False	False	False		False	False	null	null	null	null	null	null	null	null	6.31	mouse_brain_pos_06_p1-a1_1_10144	156.04012:150 157.04347:0 158.04683:0		206	94	62	137	95	63	109.501303990682	54.8117443333428
912	4.431	156.04012	1.097	238.5801	Unknown	[M+H]+		1	False	null	null	null	null	null	null	null	999	False	False	False	False		False	False	null	null	null	null	null	null	null	null	6.31	mouse_brain_pos_06_p1-a1_1_10144	156.04012:186 157.04347:0 158.04683:0		46	161	51	50	85	39	71.9567966461182	46.4161394116669
913	4.431	156.04012	1.1161	242.7261	Unknown	[M+H]+		1	False	null	null	null	null	null	null	null	999	False	False	False	False		False	False	null	null	null	null	null	null	null	null	6.31	mouse_brain_pos_06_p1-a1_1_10144	156.04012:176 157.04347:0 158.04683:0		35	122	10	58	47	25	49.5088799794515	39.3010887227166
914	4.909	156.0638	-1	-1	Unknown	[M+H]+		1	False	null	null	null	null	null	null	null	999	False	False	False	False		False	False	null	null	null	null	null	null	null	null	7.1	mouse_brain_pos_05_p1-a1_1_10143	156.0638:4170 157.06715:0 158.07051:0		22087	14974	23654	16056	25073	13924	19294.3227539063	4861.80144148545
915	4.909	156.0638	0.5677	123.4677	Unknown	[M+H]+		1	False	null	null	null	null	null	null	null	999	False	False	False	False		False	False	null	null	null	null	null	null	null	null	7.1	mouse_brain_pos_05_p1-a1_1_10143	156.06178:230 157.06513:0 158.06849:0		63	79	17	19	64	6	41.454759756724	30.7671651717476
916	4.909	156.0638	0.5965	129.7272	Unknown	[M+H]+		1	False	null	null	null	null	null	null	null	999	False	False	False	False		False	False	null	null	null	null	null	null	null	null	7.1	mouse_brain_pos_05_p1-a1_1_10143	156.06378:426 157.06713:0 158.07049:0		95	118	58	189	64	141	111.100093841553	49.7265437881066
917	4.909	156.0638	0.6191	134.6455	Unknown	[M+H]+		1	False	null	null	null	null	null	null	null	999	False	False	False	False		False	False	null	null	null	null	null	null	null	null	7.1	mouse_brain_pos_05_p1-a1_1_10143	156.06378:267 157.06713:0 158.07049:0		112	58	26	139	59	9	67.1634550094604	49.8656755265271
918	4.909	156.0638	0.6364	138.396	Unknown	[M+H]+		1	False	null	null	null	null	null	null	null	999	False	False	False	False		False	False	null	null	null	null	null	null	null	null	7.1	mouse_brain_pos_05_p1-a1_1_10143	156.06178:239 157.06513:0 158.06849:0		112	128	109	89	91	86	102.541582743327	16.429856301122
919	4.909	156.0638	0.657	142.874	Unknown	[M+H]+		1	False	null	null	null	null	null	null	null	999	False	False	False	False		False	False	null	null	null	null	null	null	null	null	7.1	mouse_brain_pos_05_p1-a1_1_10143	156.06377:754 157.06712:0 158.07048:0		599	392	511	243	159	508	401.959665934245	171.067852671707
920	4.909	156.0638	0.6847	148.9171	Unknown	[M+H]+		1	False	null	null	null	null	null	null	null	999	False	False	False	False		False	False	null	null	null	null	null	null	null	null	7.1	mouse_brain_pos_05_p1-a1_1_10143	156.06377:1203 157.06712:0 158.07048:0		1046	921	1172	607	645	427	803.009989420573	287.845249930151
921	7.003	156.07362	-1	-1	Unknown	[M+H]+		1	True	null	null	null	null	null	null	null	999	False	False	False	False		False	False	null	null	null	null	null	null	null	null	136	mouse_brain_pos_04_p1-a1_1_10142	156.07362:85511 157.07697:0 158.08033:0		391534	346927	858535	901023	874275	474527	641136.739583333	262973.870277939
922	7.003	156.07362	0.6066	131.9199	Unknown	[M+H]+		1	True	null	null	null	null	null	null	null	999	False	False	False	False		False	False	null	null	null	null	null	null	null	null	136	mouse_brain_pos_04_p1-a1_1_10142	156.07365:14965 157.077:0 158.08036:0	39.02169:244 41.03829:222 42.03241:226 54.03183:241 54.03415:279 55.03933:152 56.04668:379 56.04786:1520 56.04904:254 56.05022:438 56.86913:36 66.03177:401 67.0404:138 68.04626:179 68.04756:362 68.04886:990 69.04389:218 72.05221:164 81.04123:684 81.04265:863 81.04407:713 81.04549:454 82.04245:138 82.04388:415 82.0496:636 82.05102:3404 82.05245:1648 82.49881:50 83.05701:404 83.05845:3656 83.05989:…	14773	13768	18123	19193	18661	15363	16646.9571940104	2287.68449279976
923	7.003	156.07362	0.7257	157.8234	Unknown	[M+H]+		1	True	null	null	null	null	null	null	null	999	False	False	False	False		False	False	null	null	null	null	null	null	null	null	136	mouse_brain_pos_04_p1-a1_1_10142	156.07365:26165 157.077:0 158.08036:0		26916	24236	37585	38542	36672	28021	31995.2854817708	6289.57359484468
924	7.145	156.07362	-1	-1	Unknown	[M+H]+		0.5	True	null	null	null	null	null	null	null	999	False	False	False	False		False	False	null	null	null	null	null	null	null	null	97.6	mouse_brain_pos_06_p1-a1_1_10144	156.07362:48564 157.07697:0 158.08033:0		589136	506793	104969	100409	109548	629680	340089.373697917	260597.422588753
925	7.145	156.07362	0.6056	131.6989	Unknown	[M+H]+		0.5	True	null	null	null	null	null	null	null	999	False	False	False	False		False	False	null	null	null	null	null	null	null	null	97.6	mouse_brain_pos_06_p1-a1_1_10144	156.07562:13534 157.07897:0 158.08233:0	56.04786:261 56.04904:690 66.03177:56 81.04265:481 81.04407:539 82.05102:249 82.05245:437 82.05388:176 82.78843:54 83.05701:126 83.05845:2817 83.05988:1196 83.06132:232 83.94625:41 85.07428:240 93.04125:197 93.04277:658 93.04429:617 93.04733:141 93.93794:44 95.05717:447 97.03876:201 110.06792:220 110.06957:1655 110.07123:1252	12395	14064	13270	12915	13377	14215	13372.6295572917	687.728361945614
926	7.145	156.07362	0.726	157.8963	Unknown	[M+H]+		0.5	True	null	null	null	null	null	null	null	999	False	False	False	False		False	False	null	null	null	null	null	null	null	null	97.6	mouse_brain_pos_06_p1-a1_1_10144	156.07562:30198 157.07897:0 158.08233:0		29246	28626	31275	31088	29515	30984	30122.24609375	1129.57666881014
927	5.101	156.07362	-1	-1	Unknown	[M+H]+		0.833	True	null	null	null	null	null	null	null	999	False	False	False	False		False	False	null	null	null	null	null	null	null	null	4.16	mouse_brain_pos_04_p1-a1_1_10142	156.07362:2191 157.07697:0 158.08033:0		14935	13352	13379	12322	13435	13612	13505.7071940104	836.654798906406
928	5.101	156.07362	0.606	131.7946	Unknown	[M+H]+		0.833	True	null	null	null	null	null	null	null	999	False	False	False	False		False	False	null	null	null	null	null	null	null	null	4.16	mouse_brain_pos_04_p1-a1_1_10142	156.07362:361 157.07697:0 158.08033:0		166	245	227	46	117	125	154.512342453003	74.2431857632197
929	5.101	156.07362	0.6418	139.571	Unknown	[M+H]+		0.833	True	null	null	null	null	null	null	null	999	False	False	False	False		False	False	null	null	null	null	null	null	null	null	4.16	mouse_brain_pos_04_p1-a1_1_10142	156.07365:975 157.077:0 158.08036:0	82.05102:116 83.05989:147	787	701	704	857	710	637	732.522979736328	77.5744243523705
930	5.101	156.07362	0.6783	147.5261	Unknown	[M+H]+		0.833	True	null	null	null	null	null	null	null	999	False	False	False	False		False	False	null	null	null	null	null	null	null	null	4.16	mouse_brain_pos_04_p1-a1_1_10142	156.07364:315 157.07699:0 158.08035:0		111	156	98	117	174	73	121.50288772583	37.3017714635683
931	0.706	157.07423	-1	-1	Unknown	[M+H]+	similar chromatogram in higher mz_822	1	True	null	null	null	null	null	null	null	999	False	False	False	False		False	False	null	null	null	null	null	null	null	null	70.57	mouse_brain_pos_01_p1-a1_1_10139	157.07423:16522 158.07758:0 159.08094:0		64068	57790	58120	61403	59873	62454	60617.958984375	2477.29227553738
932	0.706	157.07423	0.5794	125.9562	Unknown	[M+H]+	similar chromatogram in higher mz_822	1	True	null	null	null	null	null	null	null	999	False	False	False	False		False	False	null	null	null	null	null	null	null	null	70.57	mouse_brain_pos_01_p1-a1_1_10139	157.07423:2204 158.07758:0 159.08094:0	51.02236:238 77.03687:253 78.00059:107 78.03263:675 78.03402:224 78.08279:52 130.05954:440 130.06134:303 130.06494:211 142.05138:153 155.06056:181 157.07227:550 157.20274:170	1553	1426	1083	867	692	1164	1130.78280639648	326.023616253565
933	0.706	157.07423	0.6027	131.0088	Unknown	[M+H]+	similar chromatogram in higher mz_822	1	True	null	null	null	null	null	null	null	999	False	False	False	False		False	False	null	null	null	null	null	null	null	null	70.57	mouse_brain_pos_01_p1-a1_1_10139	157.07423:5848 158.07758:0 159.08094:0	51.02123:211 52.01745:197 56.04904:336 77.03687:577 78.03124:1981 78.03263:2432 78.03542:131 80.04756:237 103.05172:271 103.05332:285 104.04679:175 104.05:222 105.0434:329 117.05393:528 117.05563:874 117.05734:991 127.05173:207 130.05954:498 130.06134:2330 130.06314:4141 130.06494:1224 130.06673:556 130.07933:63 131.05972:283 141.05496:230 142.04948:273 142.05138:556 155.06056:222 156.06183:543 1…	4574	4030	4391	4413	4107	4327	4306.97241210938	203.334409378799
934	7.041	158.0423	-1	-1	Unknown	[M+H]+		1	False	null	null	null	null	null	null	null	999	False	False	False	False		False	False	null	null	null	null	null	null	null	null	25.91	mouse_brain_pos_05_p1-a1_1_10143	158.0423:12284 159.04565:0 160.04901:0		52022	53338	55910	53858	57150	51125	53900.4583333333	2286.7043398366
935	7.041	158.0423	0.7945	172.6214	Unknown	[M+H]+		1	False	null	null	null	null	null	null	null	999	False	False	False	False		False	False	null	null	null	null	null	null	null	null	25.91	mouse_brain_pos_05_p1-a1_1_10143	158.04231:4213 159.04566:0 160.04902:0		4529	4805	4908	4770	5258	4400	4778.06176757813	301.042673380589
936	6.29	158.0423	-1	-1	Unknown	[M+H]+	similar chromatogram in higher mz_1751; similar chromatogram in higher mz_1849; similar chromatogram in higher mz_447; similar chromatogram in higher mz_1490; similar chromatogram in higher mz_1978	1	True	null	null	null	null	null	null	null	999	False	False	False	False		False	False	null	null	null	null	null	null	null	null	6.41	mouse_brain_pos_04_p1-a1_1_10142	158.0423:3859 159.04565:0 160.04901:0		12332	9792	8354	11596	10828	8910	10301.9480794271	1553.45405093688
937	6.29	158.0423	0.4842	105.2135	Unknown	[M+H]+	similar chromatogram in higher mz_1751; similar chromatogram in higher mz_1849; similar chromatogram in higher mz_447; similar chromatogram in higher mz_1490; similar chromatogram in higher mz_1978	1	True	null	null	null	null	null	null	null	999	False	False	False	False		False	False	null	null	null	null	null	null	null	null	6.41	mouse_brain_pos_04_p1-a1_1_10142	158.0403:326 159.04365:0 160.04701:0		70	2.99138355255127	80	2.99138355255127	30	40	36.7745300928752	33.9841622915747
938	6.29	158.0423	0.5389	117.0787	Unknown	[M+H]+	similar chromatogram in higher mz_1751; similar chromatogram in higher mz_1849; similar chromatogram in higher mz_447; similar chromatogram in higher mz_1490; similar chromatogram in higher mz_1978	1	True	null	null	null	null	null	null	null	999	False	False	False	False		False	False	null	null	null	null	null	null	null	null	6.41	mouse_brain_pos_04_p1-a1_1_10142	158.04031:416 159.04366:0 160.04702:0	24.37617:88 27.19518:88 27.41854:88 34.86188:88 35.57135:88 51.95831:88 53.15546:88 55.69183:88 71.01173:1004 99.09572:88 99.70583:88 116.47786:88 124.58735:88 138.03671:88 144.70473:88 147.3884:88 153.14182:88	86	39	89	51	102	46	68.9905764261882	26.7065436127193
939	6.29	158.0423	0.5517	119.8746	Unknown	[M+H]+	similar chromatogram in higher mz_1751; similar chromatogram in higher mz_1849; similar chromatogram in higher mz_447; similar chromatogram in higher mz_1490; similar chromatogram in higher mz_1978	1	True	null	null	null	null	null	null	null	999	False	False	False	False		False	False	null	null	null	null	null	null	null	null	6.41	mouse_brain_pos_04_p1-a1_1_10142	158.04431:436 159.04766:0 160.05102:0		119	39	92	147	3.85766716003418	46	73.8340663909912	55.0568987297235
940	6.29	158.0423	0.5917	128.5532	Unknown	[M+H]+	similar chromatogram in higher mz_1751; similar chromatogram in higher mz_1849; similar chromatogram in higher mz_447; similar chromatogram in higher mz_1490; similar chromatogram in higher mz_1978	1	True	null	null	null	null	null	null	null	999	False	False	False	False		False	False	null	null	null	null	null	null	null	null	6.41	mouse_brain_pos_04_p1-a1_1_10142	158.04427:629 159.04762:0 160.05098:0		60	158	69	84	51	247	111.632112503052	76.5416965231171
941	6.29	158.0423	0.5973	129.7693	Unknown	[M+H]+	similar chromatogram in higher mz_1751; similar chromatogram in higher mz_1849; similar chromatogram in higher mz_447; similar chromatogram in higher mz_1490; similar chromatogram in higher mz_1978	1	True	null	null	null	null	null	null	null	999	False	False	False	False		False	False	null	null	null	null	null	null	null	null	6.41	mouse_brain_pos_04_p1-a1_1_10142	158.04431:383 159.04766:0 160.05102:0		140	98	78	84	51	247	116.277425765991	70.3538103596762
942	6.29	158.0423	0.6112	132.7885	Unknown	[M+H]+	similar chromatogram in higher mz_1751; similar chromatogram in higher mz_1849; similar chromatogram in higher mz_447; similar chromatogram in higher mz_1490; similar chromatogram in higher mz_1978	1	True	null	null	null	null	null	null	null	999	False	False	False	False		False	False	null	null	null	null	null	null	null	null	6.41	mouse_brain_pos_04_p1-a1_1_10142	158.04431:547 159.04766:0 160.05102:0		188	74	76	126	125	46	105.881158828735	51.029056555986
943	6.29	158.0423	0.6195	134.5907	Unknown	[M+H]+	similar chromatogram in higher mz_1751; similar chromatogram in higher mz_1849; similar chromatogram in higher mz_447; similar chromatogram in higher mz_1490; similar chromatogram in higher mz_1978	1	True	null	null	null	null	null	null	null	999	False	False	False	False		False	False	null	null	null	null	null	null	null	null	6.41	mouse_brain_pos_04_p1-a1_1_10142	158.0423:1437 159.04565:0 160.04901:0		400	510	209	608	666	321	452.212427775065	174.810111732932
944	6.29	158.0423	0.6303	136.9424	Unknown	[M+H]+	similar chromatogram in higher mz_1751; similar chromatogram in higher mz_1849; similar chromatogram in higher mz_447; similar chromatogram in higher mz_1490; similar chromatogram in higher mz_1978	1	True	null	null	null	null	null	null	null	999	False	False	False	False		False	False	null	null	null	null	null	null	null	null	6.41	mouse_brain_pos_04_p1-a1_1_10142	158.04431:666 159.04766:0 160.05102:0		210	78	145	86	59	121	116.591348012288	55.5183570181505
945	6.29	158.0423	0.8669	188.3481	Unknown	[M+H]+	similar chromatogram in higher mz_1751; similar chromatogram in higher mz_1849; similar chromatogram in higher mz_447; similar chromatogram in higher mz_1490; similar chromatogram in higher mz_1978	1	True	null	null	null	null	null	null	null	999	False	False	False	False		False	False	null	null	null	null	null	null	null	null	6.41	mouse_brain_pos_04_p1-a1_1_10142	158.0423:346 159.04565:0 160.04901:0		63	54	36	93	78	63	64.5062630971273	19.6369121586429
946	4.633	158.07996	-1	-1	Unknown	[M+H]+		1	True	null	null	null	null	null	null	null	999	False	False	False	False		False	False	null	null	null	null	null	null	null	null	12.03	mouse_brain_pos_03_p1-a1_1_10141	158.07996:7250 159.08331:0 160.08667:0		36189	38624	40804	37862	37685	37403	38094.46484375	1545.97087238108
947	4.633	158.07996	0.6137	133.338	Unknown	[M+H]+		1	True	null	null	null	null	null	null	null	999	False	False	False	False		False	False	null	null	null	null	null	null	null	null	12.03	mouse_brain_pos_03_p1-a1_1_10141	158.07802:2631 159.08137:0 160.08473:0	37.0031:85 41.03829:89 43.01669:537 45.03107:665 45.03212:225 45.0353:125 56.04432:97 69.02947:279 69.03079:132 69.0321:146 69.03603:106 77.03687:122 79.05301:114 82.06245:164 84.04165:92 84.0778:140 84.07925:167 87.04069:81 87.04216:249 93.05798:52 94.0618:213 94.06333:99 112.07419:130	2330	2738	2885	2657	2920	2673	2700.47965494792	211.521539264064
948	8.466	158.09186	-1	-1	Unknown	[M+H]+		0.667	True	null	null	null	null	null	null	null	999	False	False	False	False		False	False	null	null	null	null	null	null	null	null	8.02	mouse_brain_pos_06_p1-a1_1_10144	158.09186:5241 159.09521:0 160.09857:0		24001	26764	46593	9133	33840	31301	28605.2119140625	12344.7803031142
949	8.466	158.09186	0.6086	132.2334	Unknown	[M+H]+		0.667	True	null	null	null	null	null	null	null	999	False	False	False	False		False	False	null	null	null	null	null	null	null	null	8.02	mouse_brain_pos_06_p1-a1_1_10144	158.08987:2182 159.09322:0 160.09658:0	70.06064:196 70.06196:58 70.06328:413 70.0646:331 71.04761:192 78.034:60 95.05714:150 112.0825:140 112.08417:98	1897	1823	2427	2213	1647	1886	1982.00718180339	284.897926832372
950	8.466	158.09186	0.6337	137.6737	Unknown	[M+H]+		0.667	True	null	null	null	null	null	null	null	999	False	False	False	False		False	False	null	null	null	null	null	null	null	null	8.02	mouse_brain_pos_06_p1-a1_1_10144	158.08987:2948 159.09322:0 160.09658:0	70.0646:604 71.04628:313	2324	2654	2666	1269	2489	2629	2338.35609944661	539.935514345824
951	4.282	158.11368	-1	-1	Unknown	[M+H]+	similar chromatogram in higher mz_2090; similar chromatogram in higher mz_1194; similar chromatogram in higher mz_1883	1	True	null	null	null	null	null	null	null	999	False	False	False	False		False	False	null	null	null	null	null	null	null	null	10.63	mouse_brain_pos_04_p1-a1_1_10142	158.11368:6335 159.11703:0 160.12039:0		35143	32952	37312	36733	36101	33139	35230.099609375	1839.6928619403
952	4.282	158.11368	0.6013	130.649	Unknown	[M+H]+	similar chromatogram in higher mz_2090; similar chromatogram in higher mz_1194; similar chromatogram in higher mz_1883	1	True	null	null	null	null	null	null	null	999	False	False	False	False		False	False	null	null	null	null	null	null	null	null	10.63	mouse_brain_pos_04_p1-a1_1_10142	158.11571:3598 159.11906:0 160.12242:0	38.01347:89 39.02268:105 42.03343:155 42.8565:31 56.04786:131 58.06235:158 58.06356:466 67.05331:153 69.06748:101 71.07023:116 71.07156:232 72.04284:117 72.04418:105 74.0581:110 82.06388:129 84.0778:130 97.08693:86 98.09344:132 98.09501:289 102.05188:92 102.05348:90 112.11093:132 158.10776:99 158.10976:69 158.11172:321 158.11371:57 158.11571:546 158.11768:120 158.12164:70	2871	2709	3098	2858	2974	2942	2908.80603027344	130.62809049635
953	3.74	158.15135	-1	-1	Unknown	[M+H]+		1	True	null	null	null	null	null	null	null	999	False	False	False	False		False	False	null	null	null	null	null	null	null	null	7.67	mouse_brain_pos_03_p1-a1_1_10141	158.15135:1335 159.1547:0 160.15806:0		6659	4131	8527	7308	7248	6212	6681.11417643229	1472.67598526885
954	3.74	158.15135	0.6193	134.5469	Unknown	[M+H]+		1	True	null	null	null	null	null	null	null	999	False	False	False	False		False	False	null	null	null	null	null	null	null	null	7.67	mouse_brain_pos_03_p1-a1_1_10141	158.1514:392 159.15475:0 160.15811:0	41.03728:119 58.06356:418 59.04839:85	351	445	618	460	504	530	484.62021891276	89.8488035385711
955	0.531	158.15335	-1	-1	Unknown	[M+H]+	similar chromatogram in higher mz_1681; similar chromatogram in higher mz_1532; similar chromatogram in higher mz_1678; similar chromatogram in higher mz_2168; similar chromatogram in higher mz_1900; similar chromatogram in higher mz_2089; similar chromatogram in higher mz_2094; similar chromatogram in higher mz_2097; similar chromatogram in higher mz_2327; similar chromatogram in higher mz_2583;…	0.833	False	null	null	null	null	null	null	null	999	False	False	False	False		False	False	null	null	null	null	null	null	null	null	9.22	mouse_brain_pos_06_p1-a1_1_10144	158.15335:1979 159.1567:0 160.16006:0		4884	2904	4646	3019	3898	5827	4196.39489746094	1138.24915990595
956	0.531	158.15335	0.6247	135.723	Unknown	[M+H]+	similar chromatogram in higher mz_1681; similar chromatogram in higher mz_1532; similar chromatogram in higher mz_1678; similar chromatogram in higher mz_2168; similar chromatogram in higher mz_1900; similar chromatogram in higher mz_2089; similar chromatogram in higher mz_2094; similar chromatogram in higher mz_2097; similar chromatogram in higher mz_2327; similar chromatogram in higher mz_2583;…	0.833	False	null	null	null	null	null	null	null	999	False	False	False	False		False	False	null	null	null	null	null	null	null	null	9.22	mouse_brain_pos_06_p1-a1_1_10144	158.15335:252 159.1567:0 160.16006:0		28	26	30	39	45	91	43.2573095957438	24.6464228763938
957	0.531	158.15335	0.6526	141.778	Unknown	[M+H]+	similar chromatogram in higher mz_1681; similar chromatogram in higher mz_1532; similar chromatogram in higher mz_1678; similar chromatogram in higher mz_2168; similar chromatogram in higher mz_1900; similar chromatogram in higher mz_2089; similar chromatogram in higher mz_2094; similar chromatogram in higher mz_2097; similar chromatogram in higher mz_2327; similar chromatogram in higher mz_2583;…	0.833	False	null	null	null	null	null	null	null	999	False	False	False	False		False	False	null	null	null	null	null	null	null	null	9.22	mouse_brain_pos_06_p1-a1_1_10144	158.15137:458 159.15472:0 160.15808:0		168	176	113	183	87	168	149.120416005452	39.6536181927001
958	0.531	158.15335	0.6597	143.3167	Unknown	[M+H]+	similar chromatogram in higher mz_1681; similar chromatogram in higher mz_1532; similar chromatogram in higher mz_1678; similar chromatogram in higher mz_2168; similar chromatogram in higher mz_1900; similar chromatogram in higher mz_2089; similar chromatogram in higher mz_2094; similar chromatogram in higher mz_2097; similar chromatogram in higher mz_2327; similar chromatogram in higher mz_2583;…	0.833	False	null	null	null	null	null	null	null	999	False	False	False	False		False	False	null	null	null	null	null	null	null	null	9.22	mouse_brain_pos_06_p1-a1_1_10144	158.14938:468 159.15273:0 160.15609:0		96	90	113	79	202	100	113.133768717448	44.7718990233798
959	2.721	159.02527	-1	-1	Unknown	[M+H]+	similar chromatogram in higher mz_1702	0.833	False	null	null	null	null	null	null	null	999	False	False	False	False		False	False	null	null	null	null	null	null	null	null	80.07	mouse_brain_pos_03_p1-a1_1_10141	159.02527:27662 160.02862:0 161.03198:0		94119	88645	222643	213353	204836	187685	168546.7734375	60894.8514697319
960	2.721	159.02527	0.7922	172.035	Unknown	[M+H]+	similar chromatogram in higher mz_1702	0.833	False	null	null	null	null	null	null	null	999	False	False	False	False		False	False	null	null	null	null	null	null	null	null	80.07	mouse_brain_pos_03_p1-a1_1_10141	159.02531:19461 160.02866:0 161.03202:0		17817	19640	18455	18206	16553	15307	17662.962890625	1525.4972234525
961	3.262	159.02528	-1	-1	Unknown	[M+H]+		0.833	True	null	null	null	null	null	null	null	999	False	False	False	False		False	False	null	null	null	null	null	null	null	null	31.63	mouse_brain_pos_04_p1-a1_1_10142	159.02528:11808 160.02863:0 161.03199:0		198959	176793	184335	184132	188179	22696	159182.240559896	67256.060027548
962	3.262	159.02528	0.6183	134.2708	Unknown	[M+H]+		0.833	True	null	null	null	null	null	null	null	999	False	False	False	False		False	False	null	null	null	null	null	null	null	null	31.63	mouse_brain_pos_04_p1-a1_1_10142	159.02531:834 160.02866:0 161.03202:0	71.05959:121 81.04407:151	764	817	916	383	752	774	734.351501464844	182.423421826974
963	3.262	159.02528	0.7925	172.1073	Unknown	[M+H]+		0.833	True	null	null	null	null	null	null	null	999	False	False	False	False		False	False	null	null	null	null	null	null	null	null	31.63	mouse_brain_pos_04_p1-a1_1_10142	159.02531:7347 160.02866:0 161.03202:0	25.48495:47 26.64119:47 29.6122:47 33.19485:47 45.78887:47 45.84011:47 53.22908:47 54.14899:47 83.07139:47 106.15686:47 108.91762:47 117.92581:47 131.00557:47 134.35555:47 146.50893:47	6827	6084	6684	6863	6533	6526	6586.20052083333	283.751586227128
964	4.26	159.0253	-1	-1	Unknown	[M+H]+		1	False	null	null	null	null	null	null	null	999	False	False	False	False		False	False	null	null	null	null	null	null	null	null	9.44	mouse_brain_pos_05_p1-a1_1_10143	159.0253:3416 160.02865:0 161.03201:0		26923	24947	25033	27259	26097	25399	25943.1731770833	983.031576923208
965	4.26	159.0253	0.8166	177.3435	Unknown	[M+H]+		1	False	null	null	null	null	null	null	null	999	False	False	False	False		False	False	null	null	null	null	null	null	null	null	9.44	mouse_brain_pos_05_p1-a1_1_10143	159.02731:1936 160.03066:0 161.03402:0		1793	1953	1995	1991	2230	1916	1979.68343098958	143.301299198576
966	4.26	159.0253	0.9074	197.0608	Unknown	[M+H]+		1	False	null	null	null	null	null	null	null	999	False	False	False	False		False	False	null	null	null	null	null	null	null	null	9.44	mouse_brain_pos_05_p1-a1_1_10143	159.02731:689 160.03066:0 161.03402:0		580	349	508	504	219	512	445.484558105469	134.652394179773
967	0.544	159.11281	-1	-1	Unknown	[M+H]+		0.5	False	null	null	null	null	null	null	null	999	False	False	False	False		False	False	null	null	null	null	null	null	null	null	9.38	mouse_brain_pos_02_p1-a1_1_10140	159.11281:1471 160.11616:0 161.11952:0		4071	6836	5248	4314	4477	3261	4701.21073404948	1226.96389012822
968	0.544	159.11281	0.9373	203.5371	Unknown	[M+H]+		0.5	False	null	null	null	null	null	null	null	999	False	False	False	False		False	False	null	null	null	null	null	null	null	null	9.38	mouse_brain_pos_02_p1-a1_1_10140	159.11281:339 160.11616:0 161.11952:0		63	144	79	102	51	13	75.523247718811	44.7743257898789
969	0.759	159.11482	-1	-1	Unknown	[M+H]+		0.667	False	null	null	null	null	null	null	null	999	False	False	False	False		False	False	null	null	null	null	null	null	null	null	11.06	mouse_brain_pos_01_p1-a1_1_10139	159.11482:1874 160.11817:0 161.12153:0		7650	4290	6181	4884	1896	6486	5231.20528157552	2022.69048434951
970	0.759	159.11482	0.6067	131.7463	Unknown	[M+H]+		0.667	False	null	null	null	null	null	null	null	999	False	False	False	False		False	False	null	null	null	null	null	null	null	null	11.06	mouse_brain_pos_01_p1-a1_1_10139	159.11482:362 160.11817:0 161.12153:0		301	37	50	197	66	223	145.701957702637	109.533993316979
971	0.527	160.03725	-1	-1	Unknown	[M+H]+		1	True	null	null	null	null	null	null	null	999	False	False	False	False		False	False	null	null	null	null	null	null	null	null	9.14	mouse_brain_pos_03_p1-a1_1_10141	160.03725:3229 161.0406:0 162.04396:0		7389	4479	10733	10757	10712	6875	8490.75113932292	2646.34729212994
972	0.527	160.03725	0.58	125.8902	Unknown	[M+H]+		1	True	null	null	null	null	null	null	null	999	False	False	False	False		False	False	null	null	null	null	null	null	null	null	9.14	mouse_brain_pos_03_p1-a1_1_10141	160.03728:252 161.04063:0 162.04399:0		25	39	52	47	94	70	54.3849054972331	24.1560047959643
973	0.527	160.03725	0.7882	171.086	Unknown	[M+H]+		1	True	null	null	null	null	null	null	null	999	False	False	False	False		False	False	null	null	null	null	null	null	null	null	9.14	mouse_brain_pos_03_p1-a1_1_10141	160.03729:851 161.04064:0 162.044:0	25.55507:35 30.01266:35 35.60334:35 38.58448:35 49.43401:35 65.84862:35 70.82844:35 79.4096:35 82.19252:35 85.52585:35 92.59299:35 105.32:35 118.2343:35 130.44295:35	721	298	750	835	953	291	641.252451578776	280.770648996941
974	6.259	160.13104	-1	-1	Unknown	[M+H]+		1	True	null	null	null	null	null	null	null	999	False	False	False	False		False	False	null	null	null	null	null	null	null	null	713.91	mouse_brain_pos_02_p1-a1_1_10140	160.13104:180653 161.13439:0 162.13775:0		1058119	1140583	1082170	1064186	1091620	1058451	1082521.54166667	31512.2210205488
975	6.259	160.13104	0.6205	134.6788	Unknown	[M+H]+		1	True	null	null	null	null	null	null	null	999	False	False	False	False		False	False	null	null	null	null	null	null	null	null	713.91	mouse_brain_pos_02_p1-a1_1_10140	160.13109:85333 161.13444:0 162.1378:0	41.03728:80 42.03036:104 43.01565:47 43.01669:331 44.04795:201 44.04899:271 45.03213:124 45.05541:122 45.05647:126 45.05753:137 45.05859:75 53.03594:110 55.0522:2577 55.05337:5103 55.05454:300 55.05805:84 55.44258:64 58.05995:161 58.06235:88 58.06356:435 58.06476:258 59.04597:104 59.04718:1485 59.04839:754 59.07142:100 59.77782:38 60.07328:111 60.07695:138 60.07817:393 60.0794:1370 60.08062:208 6…	79595	84054	82238	80925	79998	81447	81376.30859375	1624.53931230228
976	6.512	160.13106	-1	-1	Unknown	[M+H]+		0.5	True	null	null	null	null	null	null	null	999	False	False	False	False		False	False	null	null	null	null	null	null	null	null	94.28	mouse_brain_pos_05_p1-a1_1_10143	160.13106:12319 161.13441:0 162.13777:0		108005	109648	115192	108550	91262	111513	107361.760416667	8304.13030308955
977	6.512	160.13106	0.6205	134.6788	Unknown	[M+H]+		0.5	True	null	null	null	null	null	null	null	999	False	False	False	False		False	False	null	null	null	null	null	null	null	null	94.28	mouse_brain_pos_05_p1-a1_1_10143	160.13109:10144 161.13444:0 162.1378:0	55.04986:374 55.0522:1810 55.05337:681 59.04718:265 60.0794:509 71.06624:252 83.04551:316 83.04695:265 100.07313:448 101.05692:270 101.0585:297 160.13109:255	9168	9959	9070	8837	9957	9649	9439.859375	480.638841197868
978	5.798	160.89836	-1	-1	Unknown	[M+H]+		0.667	False	null	null	null	null	null	null	null	999	False	False	False	False		False	False	null	null	null	null	null	null	null	null	20.81	mouse_brain_pos_03_p1-a1_1_10141	160.89836:1747 161.90171:0 162.90507:0		9310	11610	12008	13693	6077	11285	10664.0725911458	2651.10742338468
979	5.798	160.89836	0.5655	122.7054	Unknown	[M+H]+		0.667	False	null	null	null	null	null	null	null	999	False	False	False	False		False	False	null	null	null	null	null	null	null	null	20.81	mouse_brain_pos_03_p1-a1_1_10141	160.89836:590 161.90171:0 162.90507:0		145	377	363	365	349	258	309.559092203776	91.2611736231458
980	5.798	160.89836	0.7553	163.8879	Unknown	[M+H]+		0.667	False	null	null	null	null	null	null	null	999	False	False	False	False		False	False	null	null	null	null	null	null	null	null	20.81	mouse_brain_pos_03_p1-a1_1_10141	160.89835:612 161.9017:0 162.90506:0		421	488	538	487	275	422	438.323496500651	91.4576627302616
981	5.195	160.90036	-1	-1	Unknown	[M+H]+		0.833	False	null	null	null	null	null	null	null	999	False	False	False	False		False	False	null	null	null	null	null	null	null	null	17.98	mouse_brain_pos_06_p1-a1_1_10144	160.90036:1283 161.90371:0 162.90707:0		6294	4217	5038	5042	3581	4681	4809.13102213542	915.024758286147
982	5.195	160.90036	0.5664	122.8897	Unknown	[M+H]+		0.833	False	null	null	null	null	null	null	null	999	False	False	False	False		False	False	null	null	null	null	null	null	null	null	17.98	mouse_brain_pos_06_p1-a1_1_10144	160.90036:493 161.90371:0 162.90707:0		378	358	373	385	373	339	367.450790405273	16.6015037759948
983	0.758	161.09451	-1	-1	Unknown	[M+H]+		0.5	False	null	null	null	null	null	null	null	999	False	False	False	False		False	False	null	null	null	null	null	null	null	null	8.33	mouse_brain_pos_01_p1-a1_1_10139	161.09451:2277 162.09786:0 163.10122:0		8537	6524	4392	6779	10324	5126	6947.16910807292	2189.84230593378
984	0.758	161.09451	0.6091	132.1579	Unknown	[M+H]+		0.5	False	null	null	null	null	null	null	null	999	False	False	False	False		False	False	null	null	null	null	null	null	null	null	8.33	mouse_brain_pos_01_p1-a1_1_10139	161.0965:330 162.09985:0 163.10321:0		159	150	164	232	206	152	177.265383402507	33.9909318006864
985	8.779	161.12653	-1	-1	Unknown	[M+H]+		1	False	null	null	null	null	null	null	null	999	False	False	False	False		False	False	null	null	null	null	null	null	null	null	41.89	mouse_brain_pos_04_p1-a1_1_10142	161.12653:7412 162.12988:0 163.13324:0		31637	53547	53221	50234	48404	49617	47776.5035807292	8164.02780007077
986	8.779	161.12653	0.6196	134.4333	Unknown	[M+H]+		1	False	null	null	null	null	null	null	null	999	False	False	False	False		False	False	null	null	null	null	null	null	null	null	41.89	mouse_brain_pos_04_p1-a1_1_10142	161.12653:1302 162.12988:0 163.13324:0		332	762	625	919	204	225	511.37877146403	300.127580763975
987	0.524	161.12852	-1	-1	Unknown	[M+H]+		0.667	False	null	null	null	null	null	null	null	999	False	False	False	False		False	False	null	null	null	null	null	null	null	null	12.82	mouse_brain_pos_05_p1-a1_1_10143	161.12852:2390 162.13187:0 163.13523:0		11348	11074	6619	11400	9379	11764	10263.9153645833	1971.87856603852
988	0.524	161.12852	0.9888	214.5192	Unknown	[M+H]+		0.667	False	null	null	null	null	null	null	null	999	False	False	False	False		False	False	null	null	null	null	null	null	null	null	12.82	mouse_brain_pos_05_p1-a1_1_10143	161.12856:403 162.13191:0 163.13527:0		117	84	158	170	130	113	128.504744211833	31.4651350939388
989	0.524	161.12852	1.0054	218.1321	Unknown	[M+H]+		0.667	False	null	null	null	null	null	null	null	999	False	False	False	False		False	False	null	null	null	null	null	null	null	null	12.82	mouse_brain_pos_05_p1-a1_1_10143	161.13252:451 162.13587:0 163.13923:0		31	54	12	128	134	159	86.4509361584981	61.4338743797777
990	0.684	161.13049	-1	-1	Unknown	[M+H]+		0.5	False	null	null	null	null	null	null	null	999	False	False	False	False		False	False	null	null	null	null	null	null	null	null	5.82	mouse_brain_pos_03_p1-a1_1_10141	161.13049:2084 162.13384:0 163.1372:0		8401	7487	8653	8764	7236	7604	8023.9697265625	658.774879784215
991	0.684	161.13049	0.6174	133.9484	Unknown	[M+H]+		0.5	False	null	null	null	null	null	null	null	999	False	False	False	False		False	False	null	null	null	null	null	null	null	null	5.82	mouse_brain_pos_03_p1-a1_1_10141	161.12852:414 162.13187:0 163.13523:0		163	214	143	45	255	76	149.333958307902	79.8051347849126
992	0.684	161.13049	0.9199	199.5813	Unknown	[M+H]+		0.5	False	null	null	null	null	null	null	null	999	False	False	False	False		False	False	null	null	null	null	null	null	null	null	5.82	mouse_brain_pos_03_p1-a1_1_10141	161.13049:364 162.13384:0 163.1372:0		76	69	275	40	104	47	101.933523813883	87.6183736852162
993	0.761	161.13252	-1	-1	Unknown	[M+H]+		0.5	False	null	null	null	null	null	null	null	999	False	False	False	False		False	False	null	null	null	null	null	null	null	null	10.09	mouse_brain_pos_04_p1-a1_1_10142	161.13252:2033 162.13587:0 163.13923:0		4739	5856	5351	6752	7678	8618	6499.02001953125	1467.89452277865
994	0.761	161.13252	0.6161	133.6616	Unknown	[M+H]+		0.5	False	null	null	null	null	null	null	null	999	False	False	False	False		False	False	null	null	null	null	null	null	null	null	10.09	mouse_brain_pos_04_p1-a1_1_10142	161.13052:402 162.13387:0 163.13723:0		131	72	84	147	240	7	113.473738431931	78.9565447182114
995	0.777	162.01463	-1	-1	Unknown	[M+H]+		0.667	False	null	null	null	null	null	null	null	999	False	False	False	False		False	False	null	null	null	null	null	null	null	null	5.23	mouse_brain_pos_05_p1-a1_1_10143	162.01463:1343 163.01798:0 164.02134:0		2676	2397	1860	2472	2931	2530	2477.59206136068	356.452155485959
996	0.777	162.01463	0.699	151.5983	Unknown	[M+H]+		0.667	False	null	null	null	null	null	null	null	999	False	False	False	False		False	False	null	null	null	null	null	null	null	null	5.23	mouse_brain_pos_05_p1-a1_1_10143	162.01466:467 163.01801:0 164.02137:0		182	48	61	31	118	97	89.556591351827	55.6981829754817
997	2.874	162.05482	-1	-1	Unknown	[M+H]+		1	True	null	null	null	null	null	null	null	999	False	False	False	False		False	False	null	null	null	null	null	null	null	null	16.05	mouse_brain_pos_01_p1-a1_1_10139	162.05482:4520 163.05817:0 164.06153:0		18566	19612	18189	21648	18657	15025	18616.0680338542	2156.95346356053
998	2.874	162.05482	0.6154	133.4587	Unknown	[M+H]+		1	True	null	null	null	null	null	null	null	999	False	False	False	False		False	False	null	null	null	null	null	null	null	null	16.05	mouse_brain_pos_01_p1-a1_1_10139	162.05482:877 163.05817:0 164.06153:0	23.37204:46 23.38348:46 31.88403:46 33.22757:46 33.2594:46 36.69958:46 37.59067:46 42.03343:691 42.61934:46 48.8844:46 55.9558:46 56.41924:46 58.98296:93 59.19513:46 60.9419:46 83.71087:46 86.26989:46 92.34426:46 94.25311:46 101.33775:46 111.34072:46 150.63826:46 155.44574:46	570	245	246	501	350	308	370.044179280599	135.793440694317
999	2.874	162.05482	0.7928	171.9383	Unknown	[M+H]+		1	True	null	null	null	null	null	null	null	999	False	False	False	False		False	False	null	null	null	null	null	null	null	null	16.05	mouse_brain_pos_01_p1-a1_1_10139	162.05478:1325 163.05813:0 164.06149:0	24.51966:32 30.01783:32 34.12821:32 37.32135:35 44.74996:32 46.11067:32 48.57611:32 55.27241:32 94.97566:32 109.22726:32 114.43405:32 122.00944:32 122.46979:32	1103	783	835	937	754	663	846.118143717448	155.03033789935
1000	6.554	162.07484	-1	-1	Unknown	[M+H]+	similar chromatogram in higher mz_908	0.833	False	null	null	null	null	null	null	null	999	False	False	False	False		False	False	null	null	null	null	null	null	null	null	7.71	mouse_brain_pos_02_p1-a1_1_10140	162.07484:1555 163.07819:0 164.08155:0		6472	7137	5268	6496	5457	5853	6113.77400716146	712.193015145923
1001	6.554	162.07484	0.6202	134.5071	Unknown	[M+H]+	similar chromatogram in higher mz_908	0.833	False	null	null	null	null	null	null	null	999	False	False	False	False		False	False	null	null	null	null	null	null	null	null	7.71	mouse_brain_pos_02_p1-a1_1_10140	162.07487:524 163.07822:0 164.08158:0		103	198	144	242	44	164	148.905344009399	69.8811007071147
1002	5.791	162.11102	-1	-1	Unknown	[M+H]+		1	True	null	null	null	null	null	null	null	999	False	False	False	False		False	False	null	null	null	null	null	null	null	null	1160.05	mouse_brain_pos_05_p1-a1_1_10143	162.11102:334674 163.11437:0 164.11773:0		2906937	2949216	2898935	2876796	3334528	2840457	2967811.66666667	183182.716407326
1003	5.791	162.11102	0.6149	133.3452	Unknown	[M+H]+		1	True	null	null	null	null	null	null	null	999	False	False	False	False		False	False	null	null	null	null	null	null	null	null	1160.05	mouse_brain_pos_05_p1-a1_1_10143	162.11104:140661 163.11439:0 164.11775:0	39.02071:88 39.02169:147 41.03627:104 41.03728:947 42.03138:120 42.03343:39 43.01565:1940 43.01669:12848 43.01772:257 43.55317:31 43.59273:53 43.75846:54 44.04271:110 44.0469:129 44.04794:1056 44.04899:283 44.47081:30 45.05435:85 45.05541:445 45.05647:382 45.05753:120 57.02982:65 57.03101:1540 57.0322:2735 57.03339:398 57.87862:44 58.06356:4800 58.06476:1469 59.06778:132 59.07021:159 59.07142:250…	177349	184607	176739	186931	234699	176284	189434.669270833	22621.3230484502
1004	5.789	162.47067	-1	-1	Unknown	[M+H]+		1	False	null	null	null	null	null	null	null	999	False	False	False	False		False	False	null	null	null	null	null	null	null	null	31.48	mouse_brain_pos_05_p1-a1_1_10143	162.47067:1192 163.47402:0 164.47738:0		7423	7279	7036	6844	8565	6866	7335.54801432292	643.949670275426
1005	5.789	162.47067	0.6145	133.25	Unknown	[M+H]+		1	False	null	null	null	null	null	null	null	999	False	False	False	False		False	False	null	null	null	null	null	null	null	null	31.48	mouse_brain_pos_05_p1-a1_1_10143	162.47067:886 163.47402:0 164.47738:0		756	738	727	732	916	709	762.905670166016	76.2994887954791
1006	0.558	163.03	-1	-1	Unknown	[M+H]+		0.833	False	null	null	null	null	null	null	null	999	False	False	False	False		False	False	null	null	null	null	null	null	null	null	9.2	mouse_brain_pos_03_p1-a1_1_10141	163.03:2347 164.03335:0 165.03671:0		8074	8534	8166	10359	7288	8061	8413.45865885417	1035.93666475241
1007	0.558	163.03	0.57	123.5519	Unknown	[M+H]+		0.833	False	null	null	null	null	null	null	null	999	False	False	False	False		False	False	null	null	null	null	null	null	null	null	9.2	mouse_brain_pos_03_p1-a1_1_10141	163.02802:848 164.03137:0 165.03473:0		210	216	103	336	66	352	213.526602427165	116.885063789869
1008	0.558	163.03	0.6013	130.352	Unknown	[M+H]+		0.833	False	null	null	null	null	null	null	null	999	False	False	False	False		False	False	null	null	null	null	null	null	null	null	9.2	mouse_brain_pos_03_p1-a1_1_10141	163.03001:383 164.03336:0 165.03672:0		234	262	270	125	63	150	183.956916809082	84.0089884647743
1009	0.558	163.03	0.682	147.8486	Unknown	[M+H]+		0.833	False	null	null	null	null	null	null	null	999	False	False	False	False		False	False	null	null	null	null	null	null	null	null	9.2	mouse_brain_pos_03_p1-a1_1_10141	163.028:823 164.03135:0 165.03471:0		1031	481	338	440	521	151	493.579015096029	294.918395655128
1010	0.537	163.14482	-1	-1	Unknown	[M+H]+		0.5	False	null	null	null	null	null	null	null	999	False	False	False	False		False	False	null	null	null	null	null	null	null	null	10.54	mouse_brain_pos_02_p1-a1_1_10140	163.14482:1921 164.14817:0 165.15153:0		8035	10484	12596	11307	4651	6307	8896.67244466146	3082.05594219923
1011	0.537	163.14482	0.9473	205.3269	Unknown	[M+H]+		0.5	False	null	null	null	null	null	null	null	999	False	False	False	False		False	False	null	null	null	null	null	null	null	null	10.54	mouse_brain_pos_02_p1-a1_1_10140	163.14684:444 164.15019:0 165.15355:0		111	94	79	196	7	16	83.9457097053528	69.2466657827283
1012	4.746	163.96577	-1	-1	Unknown	[M+H]+		0.833	True	null	null	null	null	null	null	null	999	False	False	False	False		False	False	null	null	null	null	null	null	null	null	17.5	mouse_brain_pos_05_p1-a1_1_10143	163.96577:3140 164.96912:0 165.97248:0		29406	13466	9313	22375	25880	13465	18984.3777669271	8026.27615963709
1013	4.746	163.96577	0.6915	149.8271	Unknown	[M+H]+		0.833	True	null	null	null	null	null	null	null	999	False	False	False	False		False	False	null	null	null	null	null	null	null	null	17.5	mouse_brain_pos_05_p1-a1_1_10143	163.96581:604 164.96916:0 165.97252:0	56.96195:92	526	412	259	560	256	289	383.574620564779	136.370865771693
1014	4.746	163.96577	0.7049	152.7387	Unknown	[M+H]+		0.833	True	null	null	null	null	null	null	null	999	False	False	False	False		False	False	null	null	null	null	null	null	null	null	17.5	mouse_brain_pos_05_p1-a1_1_10143	163.96581:884 164.96916:0 165.97252:0	56.96314:132	643	871	760	818	840	1157	848.160471598307	171.427752925392
1015	4.746	163.96577	0.7272	157.5708	Unknown	[M+H]+		0.833	True	null	null	null	null	null	null	null	999	False	False	False	False		False	False	null	null	null	null	null	null	null	null	17.5	mouse_brain_pos_05_p1-a1_1_10143	163.96779:352 164.97114:0 165.9745:0		162	397	189	152	68	239	201.304192860921	110.997773640458
1016	4.746	163.96577	0.7367	159.6389	Unknown	[M+H]+		0.833	True	null	null	null	null	null	null	null	999	False	False	False	False		False	False	null	null	null	null	null	null	null	null	17.5	mouse_brain_pos_05_p1-a1_1_10143	163.96779:352 164.97114:0 165.9745:0		352	425	262	355	430	150	328.883725484212	107.087696127543
1017	4.962	163.97588	-1	-1	Unknown	[M+H]+		0.667	False	null	null	null	null	null	null	null	999	False	False	False	False		False	False	null	null	null	null	null	null	null	null	11.7	mouse_brain_pos_05_p1-a1_1_10143	163.97588:1871 164.97923:0 165.98259:0		11453	5647	4241	12224	7902	5012	7746.728515625	3405.32742790418
1018	4.962	163.97588	0.7068	153.1453	Unknown	[M+H]+		0.667	False	null	null	null	null	null	null	null	999	False	False	False	False		False	False	null	null	null	null	null	null	null	null	11.7	mouse_brain_pos_05_p1-a1_1_10143	163.96373:617 164.96708:0 165.97044:0		406	94	521	118	84	188	235.101270039876	184.178305823928
1019	0.556	164.03847	-1	-1	Unknown	[M+H]+		1	True	null	null	null	null	null	null	null	999	False	False	False	False		False	False	null	null	null	null	null	null	null	null	95.67	mouse_brain_pos_03_p1-a1_1_10141	164.03847:19260 165.04182:0 166.04518:0		65900	64648	73518	72833	70830	60562	68048.30859375	5152.99631660932
1020	0.556	164.03847	0.604	130.8809	Unknown	[M+H]+		1	True	null	null	null	null	null	null	null	999	False	False	False	False		False	False	null	null	null	null	null	null	null	null	95.67	mouse_brain_pos_03_p1-a1_1_10141	164.03848:1293 165.04183:0 166.04519:0	104.04516:315 104.04676:238 106.06098:169 106.0626:354 106.06423:180 106.06585:119 107.07206:227 132.06372:169 163.03001:632 163.03203:453	1242	1376	1717	1520	1335	723	1318.6957804362	335.566309887127
1021	0.556	164.03847	0.6794	147.1989	Unknown	[M+H]+		1	True	null	null	null	null	null	null	null	999	False	False	False	False		False	False	null	null	null	null	null	null	null	null	95.67	mouse_brain_pos_03_p1-a1_1_10141	164.03851:4957 165.04186:0 166.04522:0	25.1279:35 38.77282:31 51.29988:31 55.46607:31 95.73189:31 106.06425:512 106.06587:345 110.07454:31 118.7356:31 126.72306:31 132.69707:150 134.36285:31	4921	5033	5274	5083	5097	4322	4954.63655598958	330.469999864263
1022	6.852	164.08089	-1	-1	Unknown	[M+H]+		1	False	null	null	null	null	null	null	null	999	False	False	False	False		False	False	null	null	null	null	null	null	null	null	12.9	mouse_brain_pos_02_p1-a1_1_10140	164.08089:2807 165.08424:0 166.0876:0		22158	18507	21421	17291	19380	18635	19565.455078125	1862.90268789056
1023	6.852	164.08089	0.6196	134.2539	Unknown	[M+H]+		1	False	null	null	null	null	null	null	null	999	False	False	False	False		False	False	null	null	null	null	null	null	null	null	12.9	mouse_brain_pos_02_p1-a1_1_10140	164.07887:421 165.08222:0 166.08558:0		278	309	344	67	116	104	203.058767954508	120.554328729579
1024	6.852	164.08089	0.6852	148.4717	Unknown	[M+H]+		1	False	null	null	null	null	null	null	null	999	False	False	False	False		False	False	null	null	null	null	null	null	null	null	12.9	mouse_brain_pos_02_p1-a1_1_10140	164.07887:1306 165.08222:0 166.08558:0		924	956	1077	836	970	979	956.861358642578	78.6629314293438
1025	6.852	164.08089	0.7136	154.6213	Unknown	[M+H]+		1	False	null	null	null	null	null	null	null	999	False	False	False	False		False	False	null	null	null	null	null	null	null	null	12.9	mouse_brain_pos_02_p1-a1_1_10140	164.07887:586 165.08222:0 166.08558:0		452	342	301	413	228	349	347.440907796224	79.495989917437
1026	5.269	164.98724	-1	-1	Unknown	[M+H]+	similar chromatogram in higher mz_872	1	False	null	null	null	null	null	null	null	999	False	False	False	False		False	False	null	null	null	null	null	null	null	null	8.4	mouse_brain_pos_04_p1-a1_1_10142	164.98724:619 165.99059:0 166.99395:0		2161	1799	2270	2692	2368	2152	2240.40260823568	293.37058825057
1027	5.269	164.98724	0.7458	161.5232	Unknown	[M+H]+	similar chromatogram in higher mz_872	1	False	null	null	null	null	null	null	null	999	False	False	False	False		False	False	null	null	null	null	null	null	null	null	8.4	mouse_brain_pos_04_p1-a1_1_10142	164.98727:364 165.99062:0 166.99398:0		213	198	226	131	159	210	189.620546976725	36.4856895509262
1028	0.7	165.04599	-1	-1	Unknown	[M+H]+		1	True	null	null	null	null	null	null	null	999	False	False	False	False		False	False	null	null	null	null	null	null	null	null	83.49	mouse_brain_pos_04_p1-a1_1_10142	165.04599:18353 166.04934:0 167.0527:0		52497	43538	50095	52967	46249	48910	49042.400390625	3648.71502561289
1029	0.7	165.04599	0.614	132.987	Unknown	[M+H]+		1	True	null	null	null	null	null	null	null	999	False	False	False	False		False	False	null	null	null	null	null	null	null	null	83.49	mouse_brain_pos_04_p1-a1_1_10142	165.04604:4692 166.04939:0 167.05275:0	51.02236:186 67.05202:191 77.02995:193 77.03687:305 79.05021:261 79.05301:235 79.05441:322 90.0459:201 104.04839:248 106.061:241 106.06262:866 106.06425:989 106.06587:325 107.06719:244 107.06882:713 107.07045:693 107.07208:1692 107.07372:184 118.05087:191 121.07052:161 123.0115:144 131.05431:197 131.05612:735 131.05792:1277 131.05972:1467 131.06334:218 132.06557:182 132.06737:800 132.06918:159 13…	4208	3365	3789	4128	3736	3682	3818.37215169271	309.625697301799
1030	4.976	165.05208	-1	-1	Unknown	[M+H]+		0.833	False	null	null	null	null	null	null	null	999	False	False	False	False		False	False	null	null	null	null	null	null	null	null	6.4	mouse_brain_pos_04_p1-a1_1_10142	165.05208:2210 166.05543:0 167.05879:0		7572	5403	6467	8046	5186	5558	6372.16333007813	1204.95535348486
1031	4.976	165.05208	0.5805	125.7152	Unknown	[M+H]+		0.833	False	null	null	null	null	null	null	null	999	False	False	False	False		False	False	null	null	null	null	null	null	null	null	6.4	mouse_brain_pos_04_p1-a1_1_10142	165.05206:214 166.05541:0 167.05877:0		86	53	78	15	49	16	49.495800336202	29.7654617301759
1032	4.976	165.05208	0.5973	129.3538	Unknown	[M+H]+		0.833	False	null	null	null	null	null	null	null	999	False	False	False	False		False	False	null	null	null	null	null	null	null	null	6.4	mouse_brain_pos_04_p1-a1_1_10142	165.05612:249 166.05947:0 167.06283:0		67	94	41	60	37	79	62.9465700785319	22.0521346596498
1033	4.976	165.05208	0.6267	135.735	Unknown	[M+H]+		0.833	False	null	null	null	null	null	null	null	999	False	False	False	False		False	False	null	null	null	null	null	null	null	null	6.4	mouse_brain_pos_04_p1-a1_1_10142	165.05612:231 166.05947:0 167.06283:0		113	36	70	55	44	94	68.7490634918213	29.9112558087618
1034	4.976	165.05208	0.6485	140.4544	Unknown	[M+H]+		0.833	False	null	null	null	null	null	null	null	999	False	False	False	False		False	False	null	null	null	null	null	null	null	null	6.4	mouse_brain_pos_04_p1-a1_1_10142	165.05412:187 166.05747:0 167.06083:0		48	58	32	44	12	6	33.2100673516591	20.6469316759433
1035	4.976	165.05208	0.6814	147.5701	Unknown	[M+H]+		0.833	False	null	null	null	null	null	null	null	999	False	False	False	False		False	False	null	null	null	null	null	null	null	null	6.4	mouse_brain_pos_04_p1-a1_1_10142	165.05412:687 166.05747:0 167.06083:0		559	245	441	142	109	226	287.006702423096	176.323431385932
1036	4.862	165.05209	-1	-1	Unknown	[M+H]+		1	True	null	null	null	null	null	null	null	999	False	False	False	False		False	False	null	null	null	null	null	null	null	null	9.48	mouse_brain_pos_05_p1-a1_1_10143	165.05209:2517 166.05544:0 167.0588:0		10061	10451	10033	11454	12879	11205	11013.8103841146	1085.86708310738
1037	4.862	165.05209	0.6044	130.8954	Unknown	[M+H]+		1	True	null	null	null	null	null	null	null	999	False	False	False	False		False	False	null	null	null	null	null	null	null	null	9.48	mouse_brain_pos_05_p1-a1_1_10143	165.05206:364 166.05541:0 167.05877:0	95.04638:85	177	95	196	63	230	93	142.375499725342	67.3750761843704
1038	4.862	165.05209	0.6191	134.0863	Unknown	[M+H]+		1	True	null	null	null	null	null	null	null	999	False	False	False	False		False	False	null	null	null	null	null	null	null	null	9.48	mouse_brain_pos_05_p1-a1_1_10143	165.05206:265 166.05541:0 167.05877:0	91.05142:86 95.04638:120 95.04792:147	127	112	105	271	186	165	160.993462880452	62.5513753906776
1039	4.862	165.05209	0.677	146.6227	Unknown	[M+H]+		1	True	null	null	null	null	null	null	null	999	False	False	False	False		False	False	null	null	null	null	null	null	null	null	9.48	mouse_brain_pos_05_p1-a1_1_10143	165.05211:1018 166.05546:0 167.05882:0		729	582	536	693	625	514	613.206309000651	85.56649592621
1040	3.902	165.10071	-1	-1	Unknown	[M+H]+		1	True	null	null	null	null	null	null	null	999	False	False	False	False		False	False	null	null	null	null	null	null	null	null	7.14	mouse_brain_pos_04_p1-a1_1_10142	165.10071:1594 166.10406:0 167.10742:0		13106	11730	12518	9852	8609	9996	10968.4951171875	1749.94780143916
1041	3.902	165.10071	0.6149	133.1671	Unknown	[M+H]+		1	True	null	null	null	null	null	null	null	999	False	False	False	False		False	False	null	null	null	null	null	null	null	null	7.14	mouse_brain_pos_04_p1-a1_1_10142	165.10074:1072 166.10409:0 167.10745:0	78.03263:263 82.99665:91 107.0574:123 107.05903:78 107.12105:90 119.06064:124 136.0979:105 137.06929:231 137.07114:44 165.09871:218	960	959	890	907	943	948	934.626780192057	29.0856542661459
1042	5.623	165.96513	-1	-1	Unknown	[M+H]+		1	False	null	null	null	null	null	null	null	999	False	False	False	False		False	False	null	null	null	null	null	null	null	null	18.25	mouse_brain_pos_06_p1-a1_1_10144	165.96513:1074 166.96848:0 167.97184:0		5879	7677	3683	7276	6843	6459	6302.88435872396	1427.76761341146
1043	5.623	165.96513	0.6647	143.9028	Unknown	[M+H]+		1	False	null	null	null	null	null	null	null	999	False	False	False	False		False	False	null	null	null	null	null	null	null	null	18.25	mouse_brain_pos_06_p1-a1_1_10144	165.96315:626 166.9665:0 167.96986:0		472	622	511	556	478	494	522.245223999023	57.2257633560507
1044	3.201	166.06879	-1	-1	Unknown	[M+H]+		0.833	True	null	null	null	null	null	null	null	999	False	False	False	False		False	False	null	null	null	null	null	null	null	null	6.49	mouse_brain_pos_03_p1-a1_1_10141	166.06879:1995 167.07214:0 168.0755:0		12012	14237	13450	11386	11697	12156	12489.7423502604	1110.2314121884
1045	3.201	166.06879	0.61	132.0477	Unknown	[M+H]+		0.833	True	null	null	null	null	null	null	null	999	False	False	False	False		False	False	null	null	null	null	null	null	null	null	6.49	mouse_brain_pos_03_p1-a1_1_10141	166.07082:427 167.07417:0 168.07753:0	67.02876:117 70.06328:105 82.06386:117 124.05274:122	296	392	353	301	208	169	286.578412373861	84.5051855293484
1046	3.201	166.06879	0.7978	172.7127	Unknown	[M+H]+		0.833	True	null	null	null	null	null	null	null	999	False	False	False	False		False	False	null	null	null	null	null	null	null	null	6.49	mouse_brain_pos_03_p1-a1_1_10141	166.07082:1024 167.07417:0 168.07753:0		432	920	966	842	839	898	816.142837524414	194.319838183963
1047	2.959	166.07289	-1	-1	Unknown	[M+H]+		0.833	True	null	null	null	null	null	null	null	999	False	False	False	False		False	False	null	null	null	null	null	null	null	null	6.2	mouse_brain_pos_01_p1-a1_1_10139	166.07289:1968 167.07624:0 168.0796:0		9626	6627	6123	7860	8860	5990	7514.2998046875	1512.48796514329
1048	2.959	166.07289	0.608	131.6296	Unknown	[M+H]+		0.833	True	null	null	null	null	null	null	null	999	False	False	False	False		False	False	null	null	null	null	null	null	null	null	6.2	mouse_brain_pos_01_p1-a1_1_10139	166.07289:1392 167.07624:0 168.0796:0	23.72028:48 28.02393:48 33.69103:48 37.65742:48 57.5527:48 82.94206:48 107.01987:575 112.82346:48 126.46043:48 129.00584:48 129.39308:48 138.79379:48 149.04356:827 158.59203:48	886	73	724	801	595	268	557.876055399577	321.181824961845
1049	2.959	166.07289	0.7945	171.9917	Unknown	[M+H]+		0.833	True	null	null	null	null	null	null	null	999	False	False	False	False		False	False	null	null	null	null	null	null	null	null	6.2	mouse_brain_pos_01_p1-a1_1_10139	166.07289:246 167.07624:0 168.0796:0		78	18	51	1.76770896911621	64	42	42.0601291656494	28.9355594091225
1050	4.159	166.08302	-1	-1	Unknown	[M+H]+		1	True	null	null	null	null	null	null	null	999	False	False	False	False		False	False	null	null	null	null	null	null	null	null	37.96	mouse_brain_pos_04_p1-a1_1_10142	166.08302:11241 167.08637:0 168.08973:0		74329	95500	93452	89927	85691	70492	84898.5143229167	10302.7477211482
1051	4.159	166.08302	0.6482	140.318	Unknown	[M+H]+		1	True	null	null	null	null	null	null	null	999	False	False	False	False		False	False	null	null	null	null	null	null	null	null	37.96	mouse_brain_pos_04_p1-a1_1_10142	166.08301:542 167.08636:0 168.08972:0	91.05142:90 91.05443:137 93.06556:108 103.0517:319 120.07295:162 120.07814:274	357	312	479	285	431	135	333.068804423014	121.142159730582
1052	4.159	166.08302	0.8198	177.4612	Unknown	[M+H]+		1	True	null	null	null	null	null	null	null	999	False	False	False	False		False	False	null	null	null	null	null	null	null	null	37.96	mouse_brain_pos_04_p1-a1_1_10142	166.08302:426 167.08637:0 168.08973:0		248	257	188	96	319	305	235.418248494466	82.5598927577089
1053	4.159	166.08302	0.8632	186.8593	Unknown	[M+H]+		1	True	null	null	null	null	null	null	null	999	False	False	False	False		False	False	null	null	null	null	null	null	null	null	37.96	mouse_brain_pos_04_p1-a1_1_10142	166.08305:435 167.0864:0 168.08976:0		304	119	77	267	167	201	189.240170796712	86.5071718546902
1054	4.159	166.08302	0.8797	190.4362	Unknown	[M+H]+		1	True	null	null	null	null	null	null	null	999	False	False	False	False		False	False	null	null	null	null	null	null	null	null	37.96	mouse_brain_pos_04_p1-a1_1_10142	166.08305:482 167.0864:0 168.08976:0		316	98	264	336	362	125	250.152656555176	112.390261423329
1055	4.159	166.08302	0.9046	195.8267	Unknown	[M+H]+		1	True	null	null	null	null	null	null	null	999	False	False	False	False		False	False	null	null	null	null	null	null	null	null	37.96	mouse_brain_pos_04_p1-a1_1_10142	166.08301:750 167.08636:0 168.08972:0		377	600	376	547	457	295	442.17578125	115.089218515926
1056	4.159	166.08302	0.9128	197.6088	Unknown	[M+H]+		1	True	null	null	null	null	null	null	null	999	False	False	False	False		False	False	null	null	null	null	null	null	null	null	37.96	mouse_brain_pos_04_p1-a1_1_10142	166.08305:946 167.0864:0 168.08976:0		451	421	890	378	1239	1032	735.058013916016	366.813918829401
1057	4.159	166.08302	0.9207	199.3183	Unknown	[M+H]+		1	True	null	null	null	null	null	null	null	999	False	False	False	False		False	False	null	null	null	null	null	null	null	null	37.96	mouse_brain_pos_04_p1-a1_1_10142	166.08301:964 167.08636:0 168.08972:0		480	619	249	711	590	431	513.501996358236	163.728983362113
1058	4.159	166.08302	0.9572	207.208	Unknown	[M+H]+		1	True	null	null	null	null	null	null	null	999	False	False	False	False		False	False	null	null	null	null	null	null	null	null	37.96	mouse_brain_pos_04_p1-a1_1_10142	166.08301:655 167.08636:0 168.08972:0		471	431	423	645	417	781	528.124282836914	150.793252087933
1059	4.159	166.08302	1.0237	221.6016	Unknown	[M+H]+		1	True	null	null	null	null	null	null	null	999	False	False	False	False		False	False	null	null	null	null	null	null	null	null	37.96	mouse_brain_pos_04_p1-a1_1_10142	166.08302:416 167.08637:0 168.08973:0		160	180	130	251	120	307	191.323006947835	73.2002933257096
1060	4.159	166.08302	1.0646	230.4678	Unknown	[M+H]+		1	True	null	null	null	null	null	null	null	999	False	False	False	False		False	False	null	null	null	null	null	null	null	null	37.96	mouse_brain_pos_04_p1-a1_1_10142	166.08301:392 167.08636:0 168.08972:0		309	215	160	125	162	152	187.181165059408	66.4256878021707
1061	0.699	167.04379	-1	-1	Unknown	[M+H]+		0.5	False	null	null	null	null	null	null	null	999	False	False	False	False		False	False	null	null	null	null	null	null	null	null	4.1	mouse_brain_pos_06_p1-a1_1_10144	167.04379:1590 168.04714:0 169.0505:0		4210	3968	3531	3562	4139	5258	4111.36348470052	629.788674733974
1062	0.699	167.04379	0.6169	133.4942	Unknown	[M+H]+		0.5	False	null	null	null	null	null	null	null	999	False	False	False	False		False	False	null	null	null	null	null	null	null	null	4.1	mouse_brain_pos_06_p1-a1_1_10144	167.04173:393 168.04508:0 169.04844:0		80	241	38	53	161	197	128.28857866923	83.1065172554894
1063	0.507	167.06825	-1	-1	Unknown	[M+H]+		0.667	True	null	null	null	null	null	null	null	999	False	False	False	False		False	False	null	null	null	null	null	null	null	null	5.6	mouse_brain_pos_05_p1-a1_1_10143	167.06825:1655 168.0716:0 169.07496:0		4905	3456	3509	4488	6300	5764	4737.01432291667	1160.49537217414
1064	0.507	167.06825	0.6654	143.9799	Unknown	[M+H]+		0.667	True	null	null	null	null	null	null	null	999	False	False	False	False		False	False	null	null	null	null	null	null	null	null	5.6	mouse_brain_pos_05_p1-a1_1_10143	167.06825:587 168.0716:0 169.07496:0	24.39798:40 26.02927:40 37.09046:40 50.47629:40 51.67561:40 57.21338:40 67.05201:427 70.61091:40 77.65412:40 87.24533:40 112.20779:40 114.99152:40 133.48672:40 148.1937:40 155.46146:40 160.72237:40	85	57	163	322	228	335	198.252263387044	117.553535180548
1065	3.489	167.11308	-1	-1	Unknown	[M+H]+		0.833	True	null	null	null	null	null	null	null	999	False	False	False	False		False	False	null	null	null	null	null	null	null	null	6.7	mouse_brain_pos_03_p1-a1_1_10141	167.11308:940 168.11643:0 169.11979:0		3628	4580	5011	3208	3702	2426	3759.02103678385	931.899448520228
1066	3.489	167.11308	0.6162	133.3438	Unknown	[M+H]+		0.833	True	null	null	null	null	null	null	null	999	False	False	False	False		False	False	null	null	null	null	null	null	null	null	6.7	mouse_brain_pos_03_p1-a1_1_10141	167.11513:579 168.11848:0 169.12184:0	59.04716:185 109.00979:119 109.07237:175 109.07402:192 148.0593:121	400	394	414	299	305	274	347.555241902669	61.4169800615321
1067	0.535	167.17632	-1	-1	Unknown	[M+H]+		0.5	False	null	null	null	null	null	null	null	999	False	False	False	False		False	False	null	null	null	null	null	null	null	null	3.49	mouse_brain_pos_06_p1-a1_1_10144	167.17632:609 168.17967:0 169.18303:0		904	1769	1647	1361	2124	1752	1592.52253214518	417.132745514814
1068	0.535	167.17632	0.9593	207.5712	Unknown	[M+H]+		0.5	False	null	null	null	null	null	null	null	999	False	False	False	False		False	False	null	null	null	null	null	null	null	null	3.49	mouse_brain_pos_06_p1-a1_1_10144	167.1763:216 168.17965:0 169.18301:0		40	67	38	26	25	47	40.6621106465658	15.414023164888
1069	4.242	168.06253	-1	-1	Unknown	[M+H]+		1	True	null	null	null	null	null	null	null	999	False	False	False	False		False	False	null	null	null	null	null	null	null	null	8.11	mouse_brain_pos_05_p1-a1_1_10143	168.06253:2420 169.06588:0 170.06924:0		13296	13146	14551	14602	15087	15796	14413.0413411458	1027.3571358584
1070	4.242	168.06253	0.5837	126.2496	Unknown	[M+H]+		1	True	null	null	null	null	null	null	null	999	False	False	False	False		False	False	null	null	null	null	null	null	null	null	8.11	mouse_brain_pos_05_p1-a1_1_10143	168.0625:158 169.06585:0 170.06921:0		9	47	4	48	7	49	27.2056557734807	22.6400282631427
1071	4.242	168.06253	0.6252	135.2288	Unknown	[M+H]+		1	True	null	null	null	null	null	null	null	999	False	False	False	False		False	False	null	null	null	null	null	null	null	null	8.11	mouse_brain_pos_05_p1-a1_1_10143	168.06459:427 169.06794:0 170.0713:0	58.06476:91 96.99526:133	348	267	69	185	431	356	275.918502807617	131.761043826697
1072	4.242	168.06253	0.6561	141.9137	Unknown	[M+H]+		1	True	null	null	null	null	null	null	null	999	False	False	False	False		False	False	null	null	null	null	null	null	null	null	8.11	mouse_brain_pos_05_p1-a1_1_10143	168.06252:807 169.06587:0 170.06923:0	77.03824:159	584	302	552	718	666	100	486.742075602214	237.942521296639
1073	4.242	168.06253	0.6794	146.9415	Unknown	[M+H]+		1	True	null	null	null	null	null	null	null	999	False	False	False	False		False	False	null	null	null	null	null	null	null	null	8.11	mouse_brain_pos_05_p1-a1_1_10143	168.0625:217 169.06585:0 170.06921:0		126	135	116	96	72	65	101.566595713298	29.0963634887605
1074	0.607	168.12386	-1	-1	Unknown	[M+H]+		0.667	False	null	null	null	null	null	null	null	999	False	False	False	False		False	False	null	null	null	null	null	null	null	null	8.55	mouse_brain_pos_02_p1-a1_1_10140	168.12386:1209 169.12721:0 170.13057:0		2835	5441	3296	2427	2831	3002	3305.45056152344	1083.60411490868
1075	0.607	168.12386	0.614	132.8102	Unknown	[M+H]+		0.667	False	null	null	null	null	null	null	null	999	False	False	False	False		False	False	null	null	null	null	null	null	null	null	8.55	mouse_brain_pos_02_p1-a1_1_10140	168.12386:600 169.12721:0 170.13057:0		165	288	253	64	340	89	199.883242289225	111.386769518258
1076	5.913	168.94286	-1	-1	Unknown	[M+H]+	similar chromatogram in higher mz_2248	0.833	False	null	null	null	null	null	null	null	999	False	False	False	False		False	False	null	null	null	null	null	null	null	null	5.08	mouse_brain_pos_06_p1-a1_1_10144	168.94286:602 169.94621:0 170.94957:0		2557	4300	3782	4465	1609	3569	3380.32527669271	1098.63778380747
1077	5.913	168.94286	0.6783	146.6685	Unknown	[M+H]+	similar chromatogram in higher mz_2248	0.833	False	null	null	null	null	null	null	null	999	False	False	False	False		False	False	null	null	null	null	null	null	null	null	5.08	mouse_brain_pos_06_p1-a1_1_10144	168.94286:254 169.94621:0 170.94957:0		113	123	114	116	172	74	118.527399698893	31.3503607172493
1078	5.913	168.94286	0.7015	151.6841	Unknown	[M+H]+	similar chromatogram in higher mz_2248	0.833	False	null	null	null	null	null	null	null	999	False	False	False	False		False	False	null	null	null	null	null	null	null	null	5.08	mouse_brain_pos_06_p1-a1_1_10144	168.94492:287 169.94827:0 170.95163:0		116	155	56	205	85	152	128.314911524455	53.4371859027837
1079	0.519	168.97771	-1	-1	Unknown	[M+H]+		1	True	null	null	null	null	null	null	null	999	False	False	False	False		False	False	null	null	null	null	null	null	null	null	11.24	mouse_brain_pos_04_p1-a1_1_10142	168.97771:2888 169.98106:0 170.98442:0		8835	9255	9007	8346	9434	8180	8842.61832682292	496.51467706606
1080	0.519	168.97771	0.5455	117.9438	Unknown	[M+H]+		1	True	null	null	null	null	null	null	null	999	False	False	False	False		False	False	null	null	null	null	null	null	null	null	11.24	mouse_brain_pos_04_p1-a1_1_10142	168.9736:172 169.97695:0 170.98031:0		39	19	42	60	6	49	35.8194115161896	20.2360621071134
1081	0.519	168.97771	0.5935	128.3285	Unknown	[M+H]+		1	True	null	null	null	null	null	null	null	999	False	False	False	False		False	False	null	null	null	null	null	null	null	null	11.24	mouse_brain_pos_04_p1-a1_1_10142	168.97569:1091 169.97904:0 170.9824:0	22.27424:49 26.88598:49 46.27898:49 49.90866:49 53.21988:49 61.07741:49 77.03549:720 77.03687:545 79.31125:55 87.10397:49 100.71632:49 109.00817:2307 122.91007:49 123.97549:49 126.8083:49 134.91188:49 161.51718:49 168.97775:420	788	846	851	775	95	559	652.45378112793	293.210503292016
1082	0.519	168.97771	0.6196	133.9693	Unknown	[M+H]+		1	True	null	null	null	null	null	null	null	999	False	False	False	False		False	False	null	null	null	null	null	null	null	null	11.24	mouse_brain_pos_04_p1-a1_1_10142	168.97772:338 169.98107:0 170.98443:0		51	161	36	92	3	100	73.7108535369237	55.5754601917376
1083	0.75	169.02283	-1	-1	Unknown	[M+H]+		0.667	False	null	null	null	null	null	null	null	999	False	False	False	False		False	False	null	null	null	null	null	null	null	null	10.73	mouse_brain_pos_02_p1-a1_1_10140	169.02283:3021 170.02618:0 171.02954:0		6854	8007	6404	6468	6486	6280	6749.76440429688	645.184376716001
1084	0.75	169.02283	1.0123	218.8573	Unknown	[M+H]+		0.667	False	null	null	null	null	null	null	null	999	False	False	False	False		False	False	null	null	null	null	null	null	null	null	10.73	mouse_brain_pos_02_p1-a1_1_10140	169.02283:390 170.02618:0 171.02954:0		217	220	403	199	221	160	236.701545715332	84.6464020422821
[truncated: 13,419 more rows]
