# Supplementary material for: A mass spectrum-oriented computational method for ion mobility-resolved untargeted metabolomics
Source: Nat Commun. 2023 Mar 31;14:1813. doi: 10.1038/s41467-023-37539-0 (PMC10066191; doi:10.1038/s41467-023-37539-0)
Supplement: Supplementary file 5 — Supplementary Data 2 [file 41467_2023_37539_MOESM5_ESM.zip › 08_mouse_brain_neg.txt]

																																				Class	1	1	1	1	1	1	NA	NA
																																				File type	Sample	Sample	Sample	Sample	Sample	Sample	NA	NA
																																				Injection order	1	2	3	4	5	6	NA	NA
																																				Batch ID	1	1	1	1	1	1	Average	Stdev
Alignment ID	Average Rt(min)	Average Mz	Average mobility	Average CCS	Metabolite name	Adduct type	Post curation result	Fill %	MS/MS assigned	Reference RT	Reference CCS	Reference m/z	Formula	Ontology	INCHIKEY	SMILES	Annotation tag (VS1.0)	RT matched	CCS matched	m/z matched	MS/MS matched	Comment	Manually modified for quantification	Manually modified for annotation	Isotope tracking parent ID	Isotope tracking weight number	Total score	RT similarity	CCS similarity	Dot product	Reverse dot product	Fragment presence %	S/N average	Spectrum reference file name	MS1 isotopic spectrum	MS/MS spectrum	mouce_brain_neg_01_p1-a1_1_10103	mouce_brain_neg_02_p1-a1_1_10104	mouce_brain_neg_03_p1-a1_1_10105	mouce_brain_neg_04_p1-a1_1_10106	mouce_brain_neg_05_p1-a1_1_10107	mouce_brain_neg_06_p1-a1_1_10108	1	1
0	0.566	61.98652	-1	-1	Unknown	[M-H]-	similar chromatogram in higher mz_1483	1	False	null	null	null	null	null	null	null	999	False	False	False	False		False	False	null	null	null	null	null	null	null	null	40.61	mouce_brain_neg_01_p1-a1_1_10103	61.98652:5510 62.98987:0 63.99323:0		22889	24930	23303	26203	24840	18859	23504.0657552083	2572.85875338339
1	0.566	61.98652	1.2922	311.7869	Unknown	[M-H]-	similar chromatogram in higher mz_1483	1	False	null	null	null	null	null	null	null	999	False	False	False	False		False	False	null	null	null	null	null	null	null	null	40.61	mouce_brain_neg_01_p1-a1_1_10103	61.98652:689 62.98987:0 63.99323:0		601	381	675	412	333	359	459.969787597656	142.068013608701
2	0.566	61.98652	1.3396	323.2463	Unknown	[M-H]-	similar chromatogram in higher mz_1483	1	False	null	null	null	null	null	null	null	999	False	False	False	False		False	False	null	null	null	null	null	null	null	null	40.61	mouce_brain_neg_01_p1-a1_1_10103	61.98778:353 62.99113:0 63.99449:0		245	140	177	254	91	337	207.292915344238	88.7650184222131
3	0.776	65.01409	-1	-1	Unknown	[M-H]-	similar chromatogram in higher mz_1125; similar chromatogram in higher mz_1562	0.667	False	null	null	null	null	null	null	null	999	False	False	False	False		False	False	null	null	null	null	null	null	null	null	11.74	mouce_brain_neg_04_p1-a1_1_10106	65.01409:1308 66.01744:0 67.0208:0		2347	2873	2417	3329	3832	3263	3010.17358398438	574.7410898493
4	0.776	65.01409	0.6757	161.8557	Unknown	[M-H]-	similar chromatogram in higher mz_1125; similar chromatogram in higher mz_1562	0.667	False	null	null	null	null	null	null	null	999	False	False	False	False		False	False	null	null	null	null	null	null	null	null	11.74	mouce_brain_neg_04_p1-a1_1_10106	65.01409:552 66.01744:0 67.0208:0		127	959	243	347	808	191	445.860346476237	349.843309471986
5	5.123	71.01313	-1	-1	Unknown	[M-H]-	similar chromatogram in higher mz_14	1	True	null	null	null	null	null	null	null	999	False	False	False	False		False	False	null	null	null	null	null	null	null	null	8.6	mouce_brain_neg_03_p1-a1_1_10105	71.01313:1000 72.01648:0 73.01984:0		5411	5656	6862	6774	5567	6110	6063.45572916667	629.648886385956
6	5.123	71.01313	0.5898	139.4683	Unknown	[M-H]-	similar chromatogram in higher mz_14	1	True	null	null	null	null	null	null	null	999	False	False	False	False		False	False	null	null	null	null	null	null	null	null	8.6	mouce_brain_neg_03_p1-a1_1_10105	71.01312:506 72.01647:0 73.01983:0	41.00327:117	517	541	685	657	544	255	532.903409322103	152.559293837923
7	1.72	75.00563	-1	-1	Unknown	[M-H]-		0.5	False	null	null	null	null	null	null	null	999	False	False	False	False		False	False	null	null	null	null	null	null	null	null	5.68	mouce_brain_neg_04_p1-a1_1_10106	75.00563:742 76.00898:0 77.01234:0		973	3465	2581	3540	1467	4327	2725.52117919922	1300.04509071691
8	1.72	75.00563	0.7534	176.8197	Unknown	[M-H]-		0.5	False	null	null	null	null	null	null	null	999	False	False	False	False		False	False	null	null	null	null	null	null	null	null	5.68	mouce_brain_neg_04_p1-a1_1_10106	75.00837:208 76.01172:0 77.01508:0		29	80	27	61	11	115	53.7792925834656	39.034556681942
9	0.892	78.91673	-1	-1	Unknown	[M-H]-		0.5	False	null	null	null	null	null	null	null	999	False	False	False	False		False	False	null	null	null	null	null	null	null	null	4.39	mouce_brain_neg_05_p1-a1_1_10107	78.91673:477 79.92008:0 80.92344:0		1650	1601	3172	2733	1857	2348	2226.74422200521	636.321780570438
10	0.892	78.91673	0.8703	202.8659	Unknown	[M-H]-		0.5	False	null	null	null	null	null	null	null	999	False	False	False	False		False	False	null	null	null	null	null	null	null	null	4.39	mouce_brain_neg_05_p1-a1_1_10107	78.91673:93 79.92008:0 80.92344:0		3	31	3	29	30	4	16.6187503735224	14.7104682500981
11	7.476	78.95734	-1	-1	Unknown	[M-H]-		1	True	null	null	null	null	null	null	null	999	False	False	False	False		False	False	null	null	null	null	null	null	null	null	16.22	mouce_brain_neg_03_p1-a1_1_10105	78.95734:2288 79.96069:0 80.96405:0		18778	16272	14324	11839	19524	18092	16471.53125	2945.10227582429
12	7.476	78.95734	0.5379	125.3805	Unknown	[M-H]-		1	True	null	null	null	null	null	null	null	999	False	False	False	False		False	False	null	null	null	null	null	null	null	null	16.22	mouce_brain_neg_03_p1-a1_1_10105	78.95873:798 79.96208:0 80.96544:0	62.9635:81 78.95733:64 78.95873:341	666	660	657	483	567	461	582.366785685221	93.0896725569558
13	7.476	78.95734	0.5762	134.294	Unknown	[M-H]-		1	True	null	null	null	null	null	null	null	999	False	False	False	False		False	False	null	null	null	null	null	null	null	null	16.22	mouce_brain_neg_03_p1-a1_1_10105	78.95735:237 79.9607:0 80.96406:0	62.96352:75 78.95875:75	120	275	292	172	174	236	211.363978068034	66.8998263914619
14	7.476	78.95734	0.6482	151.0826	Unknown	[M-H]-		1	True	null	null	null	null	null	null	null	999	False	False	False	False		False	False	null	null	null	null	null	null	null	null	16.22	mouce_brain_neg_03_p1-a1_1_10105	78.95735:207 79.9607:0 80.96406:0		115	95	25	69	47	123	79.0258499781291	38.7930025059795
15	7.476	78.95734	0.6937	161.6919	Unknown	[M-H]-		1	True	null	null	null	null	null	null	null	999	False	False	False	False		False	False	null	null	null	null	null	null	null	null	16.22	mouce_brain_neg_03_p1-a1_1_10105	78.95735:299 79.9607:0 80.96406:0		223	315	182	257	131	198	217.713839213053	63.6421297481121
16	7.476	78.95734	0.7185	167.4646	Unknown	[M-H]-		1	True	null	null	null	null	null	null	null	999	False	False	False	False		False	False	null	null	null	null	null	null	null	null	16.22	mouce_brain_neg_03_p1-a1_1_10105	78.95875:249 79.9621:0 80.96546:0		104	186	124	96	146	76	122.100682576497	39.690707646317
17	7.476	78.95734	0.7983	186.0768	Unknown	[M-H]-		1	True	null	null	null	null	null	null	null	999	False	False	False	False		False	False	null	null	null	null	null	null	null	null	16.22	mouce_brain_neg_03_p1-a1_1_10105	78.95735:174 79.9607:0 80.96406:0		117	92	53	103	58	70	82.2815729777018	25.5625701987998
18	0.714	79.95511	-1	-1	Unknown	[M-H]-	similar chromatogram in higher mz_473; similar chromatogram in higher mz_218; similar chromatogram in higher mz_1184; similar chromatogram in higher mz_1353; similar chromatogram in higher mz_1122; similar chromatogram in higher mz_905; similar chromatogram in higher mz_1830	0.833	True	null	null	null	null	null	null	null	999	False	False	False	False		False	False	null	null	null	null	null	null	null	null	37.45	mouce_brain_neg_01_p1-a1_1_10103	79.95511:5390 80.95846:0 81.96182:0		21732	13130	7825	12767	10527	23462	14907.216389974	6274.65730528851
19	0.714	79.95511	0.4628	107.7003	Unknown	[M-H]-	similar chromatogram in higher mz_473; similar chromatogram in higher mz_218; similar chromatogram in higher mz_1184; similar chromatogram in higher mz_1353; similar chromatogram in higher mz_1122; similar chromatogram in higher mz_905; similar chromatogram in higher mz_1830	0.833	True	null	null	null	null	null	null	null	999	False	False	False	False		False	False	null	null	null	null	null	null	null	null	37.45	mouce_brain_neg_01_p1-a1_1_10103	79.95512:769 80.95847:0 81.96183:0		62	185	92	157	6.24956092834473	83	96.5326760609945	66.5022680474953
20	0.714	79.95511	0.503	117.0403	Unknown	[M-H]-	similar chromatogram in higher mz_473; similar chromatogram in higher mz_218; similar chromatogram in higher mz_1184; similar chromatogram in higher mz_1353; similar chromatogram in higher mz_1122; similar chromatogram in higher mz_905; similar chromatogram in higher mz_1830	0.833	True	null	null	null	null	null	null	null	999	False	False	False	False		False	False	null	null	null	null	null	null	null	null	37.45	mouce_brain_neg_01_p1-a1_1_10103	79.95511:1443 80.95846:0 81.96182:0	28.22643:54	712	74	140	606	217	487	372.694924672445	264.532275255866
21	0.714	79.95511	0.5332	124.0758	Unknown	[M-H]-	similar chromatogram in higher mz_473; similar chromatogram in higher mz_218; similar chromatogram in higher mz_1184; similar chromatogram in higher mz_1353; similar chromatogram in higher mz_1122; similar chromatogram in higher mz_905; similar chromatogram in higher mz_1830	0.833	True	null	null	null	null	null	null	null	999	False	False	False	False		False	False	null	null	null	null	null	null	null	null	37.45	mouce_brain_neg_01_p1-a1_1_10103	79.95655:921 80.9599:0 81.96326:0	33.72809:60 43.24815:60	314	138	50	7	113	358	163.329711437225	142.373903188077
22	0.714	79.95511	0.6177	143.7343	Unknown	[M-H]-	similar chromatogram in higher mz_473; similar chromatogram in higher mz_218; similar chromatogram in higher mz_1184; similar chromatogram in higher mz_1353; similar chromatogram in higher mz_1122; similar chromatogram in higher mz_905; similar chromatogram in higher mz_1830	0.833	True	null	null	null	null	null	null	null	999	False	False	False	False		False	False	null	null	null	null	null	null	null	null	37.45	mouce_brain_neg_01_p1-a1_1_10103	79.95795:1708 80.9613:0 81.96466:0		648	551	2171	533	350	266	753.169682820638	708.519953667591
23	2.907	79.95655	-1	-1	Unknown	[M-H]-	similar chromatogram in higher mz_150; similar chromatogram in higher mz_35	1	True	null	null	null	null	null	null	null	999	False	False	False	False		False	False	null	null	null	null	null	null	null	null	27.03	mouce_brain_neg_05_p1-a1_1_10107	79.95655:3302 80.9599:0 81.96326:0		17700	14219	16561	16668	17470	16738	16559.4620768229	1237.0614218544
24	2.907	79.95655	0.5644	131.3283	Unknown	[M-H]-	similar chromatogram in higher mz_150; similar chromatogram in higher mz_35	1	True	null	null	null	null	null	null	null	999	False	False	False	False		False	False	null	null	null	null	null	null	null	null	27.03	mouce_brain_neg_05_p1-a1_1_10107	79.95653:1465 80.95988:0 81.96324:0	79.95512:69 79.95794:88	1359	1265	1429	1384	1396	1411	1373.93977864583	58.4031879556499
25	4.773	79.95655	-1	-1	Unknown	[M-H]-		1	True	null	null	null	null	null	null	null	999	False	False	False	False		False	False	null	null	null	null	null	null	null	null	14.36	mouce_brain_neg_04_p1-a1_1_10106	79.95655:1745 80.9599:0 81.96326:0		8373	9606	9339	9452	11137	8509	9402.65950520833	991.307284541735
26	4.773	79.95655	0.5254	122.2709	Unknown	[M-H]-		1	True	null	null	null	null	null	null	null	999	False	False	False	False		False	False	null	null	null	null	null	null	null	null	14.36	mouce_brain_neg_04_p1-a1_1_10106	79.95653:1181 80.95988:0 81.96324:0	79.95653:116	982	879	914	1104	1061	1065	1000.84844970703	90.5925396742919
27	0.616	80.01436	-1	-1	Unknown	[M-H]-	similar chromatogram in higher mz_921; similar chromatogram in higher mz_1617; similar chromatogram in higher mz_926	1	False	null	null	null	null	null	null	null	999	False	False	False	False		False	False	null	null	null	null	null	null	null	null	11.1	mouce_brain_neg_06_p1-a1_1_10108	80.01436:1158 81.01771:0 82.02107:0		3253	2478	2297	3465	3309	3335	3022.86869303385	500.173664783433
28	0.616	80.01436	0.6575	152.9806	Unknown	[M-H]-	similar chromatogram in higher mz_921; similar chromatogram in higher mz_1617; similar chromatogram in higher mz_926	1	False	null	null	null	null	null	null	null	999	False	False	False	False		False	False	null	null	null	null	null	null	null	null	11.1	mouce_brain_neg_06_p1-a1_1_10108	80.01293:1296 81.01628:0 82.01964:0		146	581	216	381	129	273	287.61878712972	170.437774100158
29	0.616	80.01436	0.6718	156.315	Unknown	[M-H]-	similar chromatogram in higher mz_921; similar chromatogram in higher mz_1617; similar chromatogram in higher mz_926	1	False	null	null	null	null	null	null	null	999	False	False	False	False		False	False	null	null	null	null	null	null	null	null	11.1	mouce_brain_neg_06_p1-a1_1_10108	80.01293:666 81.01628:0 82.01964:0		57	166	815	43	76	246	233.902008056641	295.137474474157
30	0.71	80.96484	-1	-1	Unknown	[M-H]-	similar chromatogram in higher mz_72; similar chromatogram in higher mz_223; similar chromatogram in higher mz_473; similar chromatogram in higher mz_487; similar chromatogram in higher mz_488; similar chromatogram in higher mz_556; similar chromatogram in higher mz_1228; similar chromatogram in higher mz_1234; similar chromatogram in higher mz_1237; similar chromatogram in higher mz_1299; simila…	0.833	True	null	null	null	null	null	null	null	999	False	False	False	False		False	False	null	null	null	null	null	null	null	null	99.46	mouce_brain_neg_01_p1-a1_1_10103	80.96484:14151 81.96819:0 82.97155:0		53520	45924	45537	36334	45706	39304	44387.5735677083	5992.08838890819
31	0.71	80.96484	0.6105	141.8438	Unknown	[M-H]-	similar chromatogram in higher mz_72; similar chromatogram in higher mz_223; similar chromatogram in higher mz_473; similar chromatogram in higher mz_487; similar chromatogram in higher mz_488; similar chromatogram in higher mz_556; similar chromatogram in higher mz_1228; similar chromatogram in higher mz_1234; similar chromatogram in higher mz_1237; similar chromatogram in higher mz_1299; simila…	0.833	True	null	null	null	null	null	null	null	999	False	False	False	False		False	False	null	null	null	null	null	null	null	null	99.46	mouce_brain_neg_01_p1-a1_1_10103	80.96484:4416 81.96819:0 82.97155:0	80.7196:306	3140	1650	568	1691	1879	7365	2715.49761962891	2420.68169956296
32	0.71	80.96484	0.6378	148.1647	Unknown	[M-H]-	similar chromatogram in higher mz_72; similar chromatogram in higher mz_223; similar chromatogram in higher mz_473; similar chromatogram in higher mz_487; similar chromatogram in higher mz_488; similar chromatogram in higher mz_556; similar chromatogram in higher mz_1228; similar chromatogram in higher mz_1234; similar chromatogram in higher mz_1237; similar chromatogram in higher mz_1299; simila…	0.833	True	null	null	null	null	null	null	null	999	False	False	False	False		False	False	null	null	null	null	null	null	null	null	99.46	mouce_brain_neg_01_p1-a1_1_10103	80.96486:1157 81.96821:0 82.97157:0		308	5096	532	340	415	4251	1823.77391052246	2224.84832234381
33	0.71	80.96484	0.6518	151.423	Unknown	[M-H]-	similar chromatogram in higher mz_72; similar chromatogram in higher mz_223; similar chromatogram in higher mz_473; similar chromatogram in higher mz_487; similar chromatogram in higher mz_488; similar chromatogram in higher mz_556; similar chromatogram in higher mz_1228; similar chromatogram in higher mz_1234; similar chromatogram in higher mz_1237; similar chromatogram in higher mz_1299; simila…	0.833	True	null	null	null	null	null	null	null	999	False	False	False	False		False	False	null	null	null	null	null	null	null	null	99.46	mouce_brain_neg_01_p1-a1_1_10103	80.96485:1134 81.9682:0 82.97156:0		515	302	39	165	328	371	286.660715103149	165.773454045157
34	0.71	80.96484	0.6754	156.9042	Unknown	[M-H]-	similar chromatogram in higher mz_72; similar chromatogram in higher mz_223; similar chromatogram in higher mz_473; similar chromatogram in higher mz_487; similar chromatogram in higher mz_488; similar chromatogram in higher mz_556; similar chromatogram in higher mz_1228; similar chromatogram in higher mz_1234; similar chromatogram in higher mz_1237; similar chromatogram in higher mz_1299; simila…	0.833	True	null	null	null	null	null	null	null	999	False	False	False	False		False	False	null	null	null	null	null	null	null	null	99.46	mouce_brain_neg_01_p1-a1_1_10103	80.96485:1088 81.9682:0 82.97156:0		253	338	318	288	247	1134	429.671844482422	346.983023332
35	0.71	80.96484	0.6984	162.2504	Unknown	[M-H]-	similar chromatogram in higher mz_72; similar chromatogram in higher mz_223; similar chromatogram in higher mz_473; similar chromatogram in higher mz_487; similar chromatogram in higher mz_488; similar chromatogram in higher mz_556; similar chromatogram in higher mz_1228; similar chromatogram in higher mz_1234; similar chromatogram in higher mz_1237; similar chromatogram in higher mz_1299; simila…	0.833	True	null	null	null	null	null	null	null	999	False	False	False	False		False	False	null	null	null	null	null	null	null	null	99.46	mouce_brain_neg_01_p1-a1_1_10103	80.96485:1205 81.9682:0 82.97156:0		337	374	115	1090	84	1917	652.89687983195	718.43197119063
36	0.71	80.96484	0.7025	163.2115	Unknown	[M-H]-	similar chromatogram in higher mz_72; similar chromatogram in higher mz_223; similar chromatogram in higher mz_473; similar chromatogram in higher mz_487; similar chromatogram in higher mz_488; similar chromatogram in higher mz_556; similar chromatogram in higher mz_1228; similar chromatogram in higher mz_1234; similar chromatogram in higher mz_1237; similar chromatogram in higher mz_1299; simila…	0.833	True	null	null	null	null	null	null	null	999	False	False	False	False		False	False	null	null	null	null	null	null	null	null	99.46	mouce_brain_neg_01_p1-a1_1_10103	80.96484:907 81.96819:0 82.97155:0		265	1850	251	359	2165	1917	1134.62244923909	929.867951624727
37	0.489	81.97094	-1	-1	Unknown	[M-H]-	similar chromatogram in higher mz_1470; similar chromatogram in higher mz_1180	0.667	False	null	null	null	null	null	null	null	999	False	False	False	False		False	False	null	null	null	null	null	null	null	null	13.23	mouce_brain_neg_06_p1-a1_1_10108	81.97094:1287 82.97429:0 83.97765:0		3976	3888	5452	3851	6097	4271	4589.22928873698	951.797404012744
38	0.489	81.97094	0.7715	178.9476	Unknown	[M-H]-	similar chromatogram in higher mz_1470; similar chromatogram in higher mz_1180	0.667	False	null	null	null	null	null	null	null	999	False	False	False	False		False	False	null	null	null	null	null	null	null	null	13.23	mouce_brain_neg_06_p1-a1_1_10108	81.97094:248 82.97429:0 83.97765:0		119	78	140	84	167	100	114.881097157796	34.2814558412994
39	0.756	86.02371	-1	-1	Unknown	[M-H]-	similar chromatogram in higher mz_854; similar chromatogram in higher mz_1061; similar chromatogram in higher mz_259; similar chromatogram in higher mz_840; similar chromatogram in higher mz_372; similar chromatogram in higher mz_373; similar chromatogram in higher mz_232; similar chromatogram in higher mz_324; similar chromatogram in higher mz_345; similar chromatogram in higher mz_442; similar …	1	False	null	null	null	null	null	null	null	999	False	False	False	False		False	False	null	null	null	null	null	null	null	null	26.96	mouce_brain_neg_05_p1-a1_1_10107	86.02371:2911 87.02706:0 88.03042:0		6705	7263	8136	4940	8480	6705	7038.06225585938	1261.67612013574
40	0.756	86.02371	0.6383	147.1551	Unknown	[M-H]-	similar chromatogram in higher mz_854; similar chromatogram in higher mz_1061; similar chromatogram in higher mz_259; similar chromatogram in higher mz_840; similar chromatogram in higher mz_372; similar chromatogram in higher mz_373; similar chromatogram in higher mz_232; similar chromatogram in higher mz_324; similar chromatogram in higher mz_345; similar chromatogram in higher mz_442; similar …	1	False	null	null	null	null	null	null	null	999	False	False	False	False		False	False	null	null	null	null	null	null	null	null	26.96	mouce_brain_neg_05_p1-a1_1_10107	86.02369:658 87.02704:0 88.0304:0		82	228	114	645	58	364	248.377237955729	224.906090934272
41	0.756	86.02371	0.6825	157.3555	Unknown	[M-H]-	similar chromatogram in higher mz_854; similar chromatogram in higher mz_1061; similar chromatogram in higher mz_259; similar chromatogram in higher mz_840; similar chromatogram in higher mz_372; similar chromatogram in higher mz_373; similar chromatogram in higher mz_232; similar chromatogram in higher mz_324; similar chromatogram in higher mz_345; similar chromatogram in higher mz_442; similar …	1	False	null	null	null	null	null	null	null	999	False	False	False	False		False	False	null	null	null	null	null	null	null	null	26.96	mouce_brain_neg_05_p1-a1_1_10107	86.02371:786 87.02706:0 88.03042:0		428	573	514	330	550	573	494.750991821289	97.5226995835385
42	0.756	86.02371	0.7207	166.1683	Unknown	[M-H]-	similar chromatogram in higher mz_854; similar chromatogram in higher mz_1061; similar chromatogram in higher mz_259; similar chromatogram in higher mz_840; similar chromatogram in higher mz_372; similar chromatogram in higher mz_373; similar chromatogram in higher mz_232; similar chromatogram in higher mz_324; similar chromatogram in higher mz_345; similar chromatogram in higher mz_442; similar …	1	False	null	null	null	null	null	null	null	999	False	False	False	False		False	False	null	null	null	null	null	null	null	null	26.96	mouce_brain_neg_05_p1-a1_1_10107	86.02371:464 87.02706:0 88.03042:0		230	65	49	112	337	101	149.096897125244	111.741571216245
43	6.414	87.00766	-1	-1	Unknown	[M-H]-		1	False	null	null	null	null	null	null	null	999	False	False	False	False		False	False	null	null	null	null	null	null	null	null	13.31	mouce_brain_neg_01_p1-a1_1_10103	87.00766:1480 88.01101:0 89.01437:0		11288	9101	11255	13981	13417	11640	11780.1293945313	1745.91938974621
44	6.414	87.00766	0.6107	140.6101	Unknown	[M-H]-		1	False	null	null	null	null	null	null	null	999	False	False	False	False		False	False	null	null	null	null	null	null	null	null	13.31	mouce_brain_neg_01_p1-a1_1_10103	87.00766:957 88.01101:0 89.01437:0		1027	573	915	908	1130	904	909.586283365885	187.37020842975
45	5.113	87.00768	-1	-1	Unknown	[M-H]-		1	True	null	null	null	null	null	null	null	999	False	False	False	False		False	False	null	null	null	null	null	null	null	null	21.92	mouce_brain_neg_04_p1-a1_1_10106	87.00768:2874 88.01103:0 89.01439:0		15607	13959	14756	16693	15852	6580	13907.6841634115	3710.66168967371
46	5.113	87.00768	0.5881	135.4111	Unknown	[M-H]-		1	True	null	null	null	null	null	null	null	999	False	False	False	False		False	False	null	null	null	null	null	null	null	null	21.92	mouce_brain_neg_04_p1-a1_1_10106	87.00766:1585 88.01101:0 89.01437:0	41.00226:67	1531	1386	1444	1660	1532	1245	1466.33414713542	142.723537593646
47	2.225	87.00769	-1	-1	Unknown	[M-H]-	similar chromatogram in higher mz_1603	0.5	False	null	null	null	null	null	null	null	999	False	False	False	False		False	False	null	null	null	null	null	null	null	null	7.11	mouce_brain_neg_06_p1-a1_1_10108	87.00769:1296 88.01104:0 89.0144:0		2451	6284	4696	6792	8736	7734	6115.3154296875	2254.66973105168
48	2.225	87.00769	0.7321	168.5639	Unknown	[M-H]-	similar chromatogram in higher mz_1603	0.5	False	null	null	null	null	null	null	null	999	False	False	False	False		False	False	null	null	null	null	null	null	null	null	7.11	mouce_brain_neg_06_p1-a1_1_10108	87.00473:674 88.00808:0 89.01144:0		366	581	489	692	318	398	474.149597167969	141.918951659295
49	0.751	88.00317	-1	-1	Unknown	[M-H]-	similar chromatogram in higher mz_790; similar chromatogram in higher mz_1023; similar chromatogram in higher mz_1714; similar chromatogram in higher mz_1156	0.667	False	null	null	null	null	null	null	null	999	False	False	False	False		False	False	null	null	null	null	null	null	null	null	9.53	mouce_brain_neg_03_p1-a1_1_10105	88.00317:983 89.00652:0 90.00988:0		2780	1988	2601	2268	2255	762	2109.09306844076	716.53401041983
50	0.751	88.00317	1.0375	238.5489	Unknown	[M-H]-	similar chromatogram in higher mz_790; similar chromatogram in higher mz_1023; similar chromatogram in higher mz_1714; similar chromatogram in higher mz_1156	0.667	False	null	null	null	null	null	null	null	999	False	False	False	False		False	False	null	null	null	null	null	null	null	null	9.53	mouce_brain_neg_03_p1-a1_1_10105	88.00466:264 89.00801:0 90.01137:0		98	29	49	5	70	26	46.3297916253408	33.6104512164631
51	0.751	88.00317	1.0657	245.0351	Unknown	[M-H]-	similar chromatogram in higher mz_790; similar chromatogram in higher mz_1023; similar chromatogram in higher mz_1714; similar chromatogram in higher mz_1156	0.667	False	null	null	null	null	null	null	null	999	False	False	False	False		False	False	null	null	null	null	null	null	null	null	9.53	mouce_brain_neg_03_p1-a1_1_10105	88.00463:283 89.00798:0 90.01134:0		209	12	100	101	86	16	87.3259078661601	72.0126597744445
52	6.279	88.03868	-1	-1	Unknown	[M-H]-		1	False	null	null	null	null	null	null	null	999	False	False	False	False		False	False	null	null	null	null	null	null	null	null	68.5	mouce_brain_neg_05_p1-a1_1_10107	88.03868:7373 89.04203:0 90.04539:0		59452	59360	60059	58304	50674	61944	58298.7701822917	3923.7067509658
53	6.279	88.03868	0.6032	138.6921	Unknown	[M-H]-		1	False	null	null	null	null	null	null	null	999	False	False	False	False		False	False	null	null	null	null	null	null	null	null	68.5	mouce_brain_neg_05_p1-a1_1_10107	88.03865:4151 89.042:0 90.04536:0		4785	5012	4998	5091	5126	4885	4982.79174804688	128.23515109709
54	4.412	88.03868	-1	-1	Unknown	[M-H]-		1	False	null	null	null	null	null	null	null	999	False	False	False	False		False	False	null	null	null	null	null	null	null	null	23.16	mouce_brain_neg_06_p1-a1_1_10108	88.03868:2353 89.04203:0 90.04539:0		12891	12324	12735	13658	11975	13186	12794.6787109375	600.749064135447
55	4.412	88.03868	0.687	157.9403	Unknown	[M-H]-		1	False	null	null	null	null	null	null	null	999	False	False	False	False		False	False	null	null	null	null	null	null	null	null	23.16	mouce_brain_neg_06_p1-a1_1_10108	88.04013:1581 89.04348:0 90.04684:0		1377	1333	1372	1418	1365	1472	1389.69224039714	48.8009777250737
56	5.632	88.04015	-1	-1	Unknown	[M-H]-		1	False	null	null	null	null	null	null	null	999	False	False	False	False		False	False	null	null	null	null	null	null	null	null	35.76	mouce_brain_neg_04_p1-a1_1_10106	88.04015:3804 89.0435:0 90.04686:0		20502	16730	19633	21823	21495	19350	19922.2760416667	1845.33255081606
57	5.632	88.04015	0.7032	161.669	Unknown	[M-H]-		1	False	null	null	null	null	null	null	null	999	False	False	False	False		False	False	null	null	null	null	null	null	null	null	35.76	mouce_brain_neg_04_p1-a1_1_10106	88.03865:556 89.042:0 90.04536:0		637	580	480	618	621	596	588.789555867513	56.7648943269521
58	5.632	88.04015	0.8353	192.0349	Unknown	[M-H]-		1	False	null	null	null	null	null	null	null	999	False	False	False	False		False	False	null	null	null	null	null	null	null	null	35.76	mouce_brain_neg_04_p1-a1_1_10106	88.03865:1101 89.042:0 90.04536:0		815	826	869	1079	906	905	899.901824951172	95.8386720554222
59	3.723	89.02367	-1	-1	Unknown	[M-H]-		0.667	False	null	null	null	null	null	null	null	999	False	False	False	False		False	False	null	null	null	null	null	null	null	null	12.64	mouce_brain_neg_06_p1-a1_1_10108	89.02367:1632 90.02702:0 91.03038:0		8386	11533	5614	9278	8983	9695	8914.64135742188	1937.7987023495
60	3.723	89.02367	0.6484	148.8669	Unknown	[M-H]-		0.667	False	null	null	null	null	null	null	null	999	False	False	False	False		False	False	null	null	null	null	null	null	null	null	12.64	mouce_brain_neg_06_p1-a1_1_10108	89.02364:587 90.02699:0 91.03035:0		518	657	523	593	677	644	602.043375651042	69.083796933346
61	3.723	89.02367	0.7038	161.6053	Unknown	[M-H]-		0.667	False	null	null	null	null	null	null	null	999	False	False	False	False		False	False	null	null	null	null	null	null	null	null	12.64	mouce_brain_neg_06_p1-a1_1_10108	89.02365:148 90.027:0 91.03036:0		198	92	170	66	362	72	160.071159362793	112.611619729544
62	0.503	91.02061	-1	-1	Unknown	[M-H]-	similar chromatogram in higher mz_317; similar chromatogram in higher mz_1478; similar chromatogram in higher mz_1078; similar chromatogram in higher mz_1489; similar chromatogram in higher mz_867; similar chromatogram in higher mz_1482; similar chromatogram in higher mz_1504; similar chromatogram in higher mz_1512; similar chromatogram in higher mz_1566; similar chromatogram in higher mz_1602; s…	1	False	null	null	null	null	null	null	null	999	False	False	False	False		False	False	null	null	null	null	null	null	null	null	12.97	mouce_brain_neg_04_p1-a1_1_10106	91.02061:1205 92.02396:0 93.02732:0		3382	4929	3855	4093	3980	3803	4007.08614095052	512.426461048647
63	0.503	91.02061	0.8081	185.0472	Unknown	[M-H]-	similar chromatogram in higher mz_317; similar chromatogram in higher mz_1478; similar chromatogram in higher mz_1078; similar chromatogram in higher mz_1489; similar chromatogram in higher mz_867; similar chromatogram in higher mz_1482; similar chromatogram in higher mz_1504; similar chromatogram in higher mz_1512; similar chromatogram in higher mz_1566; similar chromatogram in higher mz_1602; s…	1	False	null	null	null	null	null	null	null	999	False	False	False	False		False	False	null	null	null	null	null	null	null	null	12.97	mouce_brain_neg_04_p1-a1_1_10106	91.02062:490 92.02397:0 93.02733:0		265	433	343	389	331	327	347.968027750651	57.3957351275923
64	2.758	92.02513	-1	-1	Unknown	[M-H]-	similar chromatogram in higher mz_103	1	True	null	null	null	null	null	null	null	999	False	False	False	False		False	False	null	null	null	null	null	null	null	null	50.63	mouce_brain_neg_06_p1-a1_1_10108	92.02513:4376 93.02848:0 94.03184:0		33522	31747	32334	36534	32617	36034	33797.98046875	2015.19022814716
65	2.758	92.02513	0.5243	119.9062	Unknown	[M-H]-	similar chromatogram in higher mz_103	1	True	null	null	null	null	null	null	null	999	False	False	False	False		False	False	null	null	null	null	null	null	null	null	50.63	mouce_brain_neg_06_p1-a1_1_10108	92.02359:1618 93.02694:0 94.0303:0	65.01408:190 92.02359:253	1508	1450	1513	1509	1371	1440	1465.02126057943	56.1984711584604
66	2.758	92.02513	0.5406	123.6359	Unknown	[M-H]-	similar chromatogram in higher mz_103	1	True	null	null	null	null	null	null	null	999	False	False	False	False		False	False	null	null	null	null	null	null	null	null	50.63	mouce_brain_neg_06_p1-a1_1_10108	92.02359:1659 93.02694:0 94.0303:0	64.60792:42 92.02359:186	1531	1624	1543	1926	1758	1959	1723.48234049479	188.178075574319
67	0.633	92.02513	-1	-1	Unknown	[M-H]-	similar chromatogram in higher mz_826; similar chromatogram in higher mz_607; similar chromatogram in higher mz_944	1	True	null	null	null	null	null	null	null	999	False	False	False	False		False	False	null	null	null	null	null	null	null	null	36.54	mouce_brain_neg_05_p1-a1_1_10107	92.02513:3594 93.02848:0 94.03184:0		9727	8408	10934	8072	11016	8217	9395.56030273438	1357.90765218454
68	0.633	92.02513	0.5536	126.6026	Unknown	[M-H]-	similar chromatogram in higher mz_826; similar chromatogram in higher mz_607; similar chromatogram in higher mz_944	1	True	null	null	null	null	null	null	null	999	False	False	False	False		False	False	null	null	null	null	null	null	null	null	36.54	mouce_brain_neg_05_p1-a1_1_10107	92.02362:637 93.02697:0 94.03033:0		4	41	124	5	11	152	56.4482071399689	65.4565401288755
69	0.633	92.02513	0.6426	146.9576	Unknown	[M-H]-	similar chromatogram in higher mz_826; similar chromatogram in higher mz_607; similar chromatogram in higher mz_944	1	True	null	null	null	null	null	null	null	999	False	False	False	False		False	False	null	null	null	null	null	null	null	null	36.54	mouce_brain_neg_05_p1-a1_1_10107	92.02359:923 93.02694:0 94.0303:0	31.43101:54 86.5773:54	623	350	123	699	821	390	501.044775644938	258.251318503353
70	0.633	92.02513	0.6748	154.3402	Unknown	[M-H]-	similar chromatogram in higher mz_826; similar chromatogram in higher mz_607; similar chromatogram in higher mz_944	1	True	null	null	null	null	null	null	null	999	False	False	False	False		False	False	null	null	null	null	null	null	null	null	36.54	mouce_brain_neg_05_p1-a1_1_10107	92.02513:318 93.02848:0 94.03184:0		253	136	178	51	272	206	182.847503662109	81.2838433907345
71	0.386	93.03363	-1	-1	Unknown	[M-H]-		0.5	False	null	null	null	null	null	null	null	999	False	False	False	False		False	False	null	null	null	null	null	null	null	null	13.94	mouce_brain_neg_04_p1-a1_1_10106	93.03363:1570 94.03698:0 95.04034:0		3900	2931	2249	4589	4828	3389	3647.66784667969	987.879793098043
72	0.386	93.03363	0.5938	135.6286	Unknown	[M-H]-		0.5	False	null	null	null	null	null	null	null	999	False	False	False	False		False	False	null	null	null	null	null	null	null	null	13.94	mouce_brain_neg_04_p1-a1_1_10106	93.03363:741 94.03698:0 95.04034:0		1213	255	103	369	448	358	457.580479939779	388.903396182287
73	0.387	96.95954	-1	-1	Unknown	[M-H]-	similar chromatogram in higher mz_616; similar chromatogram in higher mz_948; similar chromatogram in higher mz_1034; similar chromatogram in higher mz_520; similar chromatogram in higher mz_522; similar chromatogram in higher mz_710; similar chromatogram in higher mz_896; similar chromatogram in higher mz_1103; similar chromatogram in higher mz_1258; similar chromatogram in higher mz_1370; simil…	1	True	null	null	null	null	null	null	null	999	False	False	False	False		False	False	null	null	null	null	null	null	null	null	17.44	mouce_brain_neg_06_p1-a1_1_10108	96.95954:3130 97.96289:0 98.96625:0		8350	5243	6563	5618	8769	9143	7280.92301432292	1688.46245240676
74	0.387	96.95954	0.7884	179.2465	Unknown	[M-H]-	similar chromatogram in higher mz_616; similar chromatogram in higher mz_948; similar chromatogram in higher mz_1034; similar chromatogram in higher mz_520; similar chromatogram in higher mz_522; similar chromatogram in higher mz_710; similar chromatogram in higher mz_896; similar chromatogram in higher mz_1103; similar chromatogram in higher mz_1258; similar chromatogram in higher mz_1370; simil…	1	True	null	null	null	null	null	null	null	999	False	False	False	False		False	False	null	null	null	null	null	null	null	null	17.44	mouce_brain_neg_06_p1-a1_1_10108	96.95951:637 97.96286:0 98.96622:0		261	93	9419	60	364	54	1708.39400800069	3779.36596629602
75	0.387	96.95954	0.8039	182.7713	Unknown	[M-H]-	similar chromatogram in higher mz_616; similar chromatogram in higher mz_948; similar chromatogram in higher mz_1034; similar chromatogram in higher mz_520; similar chromatogram in higher mz_522; similar chromatogram in higher mz_710; similar chromatogram in higher mz_896; similar chromatogram in higher mz_1103; similar chromatogram in higher mz_1258; similar chromatogram in higher mz_1370; simil…	1	True	null	null	null	null	null	null	null	999	False	False	False	False		False	False	null	null	null	null	null	null	null	null	17.44	mouce_brain_neg_06_p1-a1_1_10108	96.95952:711 97.96287:0 98.96623:0	44.81312:47 51.96877:47 82.27238:47	255	221	60249	422	245	175	10261.3305714925	24488.9582414482
76	7.615	96.96885	-1	-1	Unknown	[M-H]-		1	True	null	null	null	null	null	null	null	999	False	False	False	False		False	False	null	null	null	null	null	null	null	null	21.2	mouce_brain_neg_04_p1-a1_1_10106	96.96885:4979 97.9722:0 98.97556:0		39042	42164	49304	33777	47871	46324	43080.3138020833	5931.43987446071
77	7.615	96.96885	0.5775	131.2893	Unknown	[M-H]-		1	True	null	null	null	null	null	null	null	999	False	False	False	False		False	False	null	null	null	null	null	null	null	null	21.2	mouce_brain_neg_04_p1-a1_1_10106	96.96883:618 97.97218:0 98.97554:0	78.95593:117	444	444	359	362	398	534	423.542627970378	65.9067573521064
78	7.615	96.96885	0.6952	158.0565	Unknown	[M-H]-		1	True	null	null	null	null	null	null	null	999	False	False	False	False		False	False	null	null	null	null	null	null	null	null	21.2	mouce_brain_neg_04_p1-a1_1_10106	96.96883:2548 97.97218:0 98.97554:0		3181	2675	3255	3351	3255	3142	3143.23999023438	240.233058263976
79	3.097	98.02273	-1	-1	Unknown	[M-H]-		0.5	False	null	null	null	null	null	null	null	999	False	False	False	False		False	False	null	null	null	null	null	null	null	null	9.97	mouce_brain_neg_02_p1-a1_1_10104	98.02273:986 99.02608:0 100.02944:0		6352	10761	6571	4295	8062	4347	6731.40364583333	2441.19316191613
80	3.097	98.02273	0.7559	171.6441	Unknown	[M-H]-		0.5	False	null	null	null	null	null	null	null	999	False	False	False	False		False	False	null	null	null	null	null	null	null	null	9.97	mouce_brain_neg_02_p1-a1_1_10104	98.02273:428 99.02608:0 100.02944:0		202	216	384	63	458	151	245.777879714966	147.854379383773
81	0.777	99.00704	-1	-1	Unknown	[M-H]-	similar chromatogram in higher mz_1177	1	False	null	null	null	null	null	null	null	999	False	False	False	False		False	False	null	null	null	null	null	null	null	null	17.33	mouce_brain_neg_06_p1-a1_1_10108	99.00704:2514 100.01039:0 101.01375:0		6322	4446	6311	5646	6397	6518	5940.13500976563	793.033797898112
82	0.777	99.00704	0.618	140.1755	Unknown	[M-H]-	similar chromatogram in higher mz_1177	1	False	null	null	null	null	null	null	null	999	False	False	False	False		False	False	null	null	null	null	null	null	null	null	17.33	mouce_brain_neg_06_p1-a1_1_10108	99.00857:642 100.01192:0 101.01528:0		160	19	110	1	0.137372314929962	70	59.9435941576958	65.0700253028053
83	0.777	99.00704	0.6663	151.1376	Unknown	[M-H]-	similar chromatogram in higher mz_1177	1	False	null	null	null	null	null	null	null	999	False	False	False	False		False	False	null	null	null	null	null	null	null	null	17.33	mouce_brain_neg_06_p1-a1_1_10108	99.00859:1705 100.01194:0 101.0153:0		91	163	60	927	215	86	256.845650990804	333.288917515022
84	0.777	99.00704	0.677	153.5608	Unknown	[M-H]-	similar chromatogram in higher mz_1177	1	False	null	null	null	null	null	null	null	999	False	False	False	False		False	False	null	null	null	null	null	null	null	null	17.33	mouce_brain_neg_06_p1-a1_1_10108	99.00704:600 100.01039:0 101.01375:0		432	298	442	529	145	488	388.878547668457	142.732153758737
85	0.777	99.00704	1.0213	231.6511	Unknown	[M-H]-	similar chromatogram in higher mz_1177	1	False	null	null	null	null	null	null	null	999	False	False	False	False		False	False	null	null	null	null	null	null	null	null	17.33	mouce_brain_neg_06_p1-a1_1_10108	99.00702:737 100.01037:0 101.01373:0		5	19	213	169	136	173	119.122087955475	86.8824067529579
86	0.777	99.00704	1.0495	238.0419	Unknown	[M-H]-	similar chromatogram in higher mz_1177	1	False	null	null	null	null	null	null	null	999	False	False	False	False		False	False	null	null	null	null	null	null	null	null	17.33	mouce_brain_neg_06_p1-a1_1_10108	99.00703:1393 100.01038:0 101.01374:0		188	79	46	52	393	229	164.56588490804	134.949323081071
87	0.777	99.00704	1.0677	242.1696	Unknown	[M-H]-	similar chromatogram in higher mz_1177	1	False	null	null	null	null	null	null	null	999	False	False	False	False		False	False	null	null	null	null	null	null	null	null	17.33	mouce_brain_neg_06_p1-a1_1_10108	99.00857:740 100.01192:0 101.01528:0		191	4	214	52	6	136	100.508409341176	92.7028888205553
88	0.687	99.01017	-1	-1	Unknown	[M-H]-		0.667	False	null	null	null	null	null	null	null	999	False	False	False	False		False	False	null	null	null	null	null	null	null	null	18.08	mouce_brain_neg_05_p1-a1_1_10107	99.01017:2582 100.01352:0 101.01688:0		9557	4884	13576	6232	7950	8630	8471.61442057292	3013.73546717791
89	0.687	99.01017	0.6663	151.1371	Unknown	[M-H]-		0.667	False	null	null	null	null	null	null	null	999	False	False	False	False		False	False	null	null	null	null	null	null	null	null	18.08	mouce_brain_neg_05_p1-a1_1_10107	99.00859:1688 100.01194:0 101.0153:0		166	156	59	897	208	83	261.622947057088	315.935823718844
90	0.687	99.01017	1.0234	232.133	Unknown	[M-H]-		0.667	False	null	null	null	null	null	null	null	999	False	False	False	False		False	False	null	null	null	null	null	null	null	null	18.08	mouce_brain_neg_05_p1-a1_1_10107	99.00859:642 100.01194:0 101.0153:0		41	19	37	208	136	169	101.694974899292	79.6446123513533
91	0.687	99.01017	1.0517	238.531	Unknown	[M-H]-		0.667	False	null	null	null	null	null	null	null	999	False	False	False	False		False	False	null	null	null	null	null	null	null	null	18.08	mouce_brain_neg_05_p1-a1_1_10107	99.01017:1476 100.01352:0 101.01688:0		189	249	200	55	471	260	237.343767801921	135.990583154265
92	6.358	100.0388	-1	-1	Unknown	[M-H]-		0.5	False	null	null	null	null	null	null	null	999	False	False	False	False		False	False	null	null	null	null	null	null	null	null	5.17	mouce_brain_neg_05_p1-a1_1_10107	100.0388:496 101.04215:0 102.04551:0		1937	1926	2242	2436	2062	2070	2112.03649902344	195.636029420704
93	6.358	100.0388	0.603	136.6167	Unknown	[M-H]-		0.5	False	null	null	null	null	null	null	null	999	False	False	False	False		False	False	null	null	null	null	null	null	null	null	5.17	mouce_brain_neg_05_p1-a1_1_10107	100.03879:270 101.04214:0 102.0455:0		185	139	195	122	173	51	144.482634862264	53.4537545915208
94	4.605	102.01962	-1	-1	Unknown	[M-H]-		0.833	False	null	null	null	null	null	null	null	999	False	False	False	False		False	False	null	null	null	null	null	null	null	null	10.66	mouce_brain_neg_06_p1-a1_1_10108	102.01962:869 103.02297:0 104.02633:0		4068	4434	3637	5209	4685	5279	4551.9530843099	642.315183549409
95	4.605	102.01962	0.7581	171.3992	Unknown	[M-H]-		0.833	False	null	null	null	null	null	null	null	999	False	False	False	False		False	False	null	null	null	null	null	null	null	null	10.66	mouce_brain_neg_06_p1-a1_1_10108	102.01643:123 103.01978:0 104.02314:0		61	40	89	41	69	55	59.0473105112712	18.4136507404875
96	4.605	102.01962	0.8241	186.2993	Unknown	[M-H]-		0.833	False	null	null	null	null	null	null	null	999	False	False	False	False		False	False	null	null	null	null	null	null	null	null	10.66	mouce_brain_neg_06_p1-a1_1_10108	102.01803:323 103.02138:0 104.02474:0		131	84	87	224	208	119	142.108806610107	60.0418324651625
97	6.051	102.05465	-1	-1	Unknown	[M-H]-	similar chromatogram in higher mz_534; similar chromatogram in higher mz_606; similar chromatogram in higher mz_1910	1	False	null	null	null	null	null	null	null	999	False	False	False	False		False	False	null	null	null	null	null	null	null	null	25.7	mouce_brain_neg_03_p1-a1_1_10105	102.05465:2143 103.058:0 104.06136:0		10072	9503	10381	12878	9680	6515	9838.03043619792	2038.12884448411
98	6.051	102.05465	0.6442	145.6375	Unknown	[M-H]-	similar chromatogram in higher mz_534; similar chromatogram in higher mz_606; similar chromatogram in higher mz_1910	1	False	null	null	null	null	null	null	null	999	False	False	False	False		False	False	null	null	null	null	null	null	null	null	25.7	mouce_brain_neg_03_p1-a1_1_10105	102.05463:670 103.05798:0 104.06134:0		542	574	556	604	348	356	496.791905721029	113.813507042466
99	6.051	102.05465	0.7105	160.6311	Unknown	[M-H]-	similar chromatogram in higher mz_534; similar chromatogram in higher mz_606; similar chromatogram in higher mz_1910	1	False	null	null	null	null	null	null	null	999	False	False	False	False		False	False	null	null	null	null	null	null	null	null	25.7	mouce_brain_neg_03_p1-a1_1_10105	102.05465:199 103.058:0 104.06136:0		124	47	186	163	66	66	108.678847630819	57.5277689379449
100	6.051	102.05465	0.7406	167.4153	Unknown	[M-H]-	similar chromatogram in higher mz_534; similar chromatogram in higher mz_606; similar chromatogram in higher mz_1910	1	False	null	null	null	null	null	null	null	999	False	False	False	False		False	False	null	null	null	null	null	null	null	null	25.7	mouce_brain_neg_03_p1-a1_1_10105	102.05463:234 103.05798:0 104.06134:0		126	77	94	163	35	59	92.4262835184733	46.3479213842508
101	1.718	103.00132	-1	-1	Unknown	[M-H]-		1	False	null	null	null	null	null	null	null	999	False	False	False	False		False	False	null	null	null	null	null	null	null	null	45.87	mouce_brain_neg_06_p1-a1_1_10108	103.00132:3954 104.00467:0 105.00803:0		19528	14054	22665	13909	33993	23770	21319.8645833333	7474.68268469811
102	1.718	103.00132	0.7529	170.0481	Unknown	[M-H]-		1	False	null	null	null	null	null	null	null	999	False	False	False	False		False	False	null	null	null	null	null	null	null	null	45.87	mouce_brain_neg_06_p1-a1_1_10108	103.0013:443 104.00465:0 105.00801:0		191	499	423	210	393	327	340.30618540446	122.057401167393
103	1.718	103.00132	0.8572	193.5846	Unknown	[M-H]-		1	False	null	null	null	null	null	null	null	999	False	False	False	False		False	False	null	null	null	null	null	null	null	null	45.87	mouce_brain_neg_06_p1-a1_1_10108	103.00291:1048 104.00626:0 105.00962:0		755	534	663	803	866	855	745.99306233724	127.670585955096
104	1.718	103.00132	1.3374	302.0398	Unknown	[M-H]-		1	False	null	null	null	null	null	null	null	999	False	False	False	False		False	False	null	null	null	null	null	null	null	null	45.87	mouce_brain_neg_06_p1-a1_1_10108	103.0013:223 104.00465:0 105.00801:0		56	167	111	50	29	118	88.561695098877	52.0009355404899
105	6.209	104.03272	-1	-1	Unknown	[M-H]-		0.667	False	null	null	null	null	null	null	null	999	False	False	False	False		False	False	null	null	null	null	null	null	null	null	20.22	mouce_brain_neg_03_p1-a1_1_10105	104.03272:1495 105.03607:0 106.03943:0		11096	4208	6806	4786	8605	5447	6824.44401041667	2619.69280564074
106	6.209	104.03272	0.8491	191.5591	Unknown	[M-H]-		0.667	False	null	null	null	null	null	null	null	999	False	False	False	False		False	False	null	null	null	null	null	null	null	null	20.22	mouce_brain_neg_03_p1-a1_1_10105	104.03272:166 105.03607:0 106.03943:0		18	19	75	44	48	63	44.4788707097371	22.9908140712542
107	2.904	106.97998	-1	-1	Unknown	[M-H]-	similar chromatogram in higher mz_150	1	True	null	null	null	null	null	null	null	999	False	False	False	False		False	False	null	null	null	null	null	null	null	null	63.79	mouce_brain_neg_03_p1-a1_1_10105	106.97998:4188 107.98333:0 108.98669:0		17619	20798	20986	19088	19826	18946	19543.748046875	1265.1495269596
108	2.904	106.97998	0.5629	126.6152	Unknown	[M-H]-	similar chromatogram in higher mz_150	1	True	null	null	null	null	null	null	null	999	False	False	False	False		False	False	null	null	null	null	null	null	null	null	63.79	mouce_brain_neg_03_p1-a1_1_10105	106.97996:1381 107.98331:0 108.98667:0	79.95512:174 79.95653:404 80.96342:105	1525	1623	1784	1513	1694	1563	1616.9116007487	105.804634101588
109	2.904	106.97998	0.6193	139.3173	Unknown	[M-H]-	similar chromatogram in higher mz_150	1	True	null	null	null	null	null	null	null	999	False	False	False	False		False	False	null	null	null	null	null	null	null	null	63.79	mouce_brain_neg_03_p1-a1_1_10105	106.97998:445 107.98333:0 108.98669:0		363	199	257	302	310	335	294.385091145833	58.423110720424
110	0.981	106.97999	-1	-1	Unknown	[M-H]-		0.667	True	null	null	null	null	null	null	null	999	False	False	False	False		False	False	null	null	null	null	null	null	null	null	52.47	mouce_brain_neg_05_p1-a1_1_10107	106.97999:4275 107.98334:0 108.9867:0		32988	25039	19540	46440	39548	26894	31741.5068359375	9958.44742574953
111	0.981	106.97999	0.6374	143.3844	Unknown	[M-H]-		0.667	True	null	null	null	null	null	null	null	999	False	False	False	False		False	False	null	null	null	null	null	null	null	null	52.47	mouce_brain_neg_05_p1-a1_1_10107	106.97995:2781 107.9833:0 108.98666:0	79.95793:77	3892	4153	3730	4098	4247	3005	3854.14278157552	456.14869246135
112	0.705	106.98162	-1	-1	Unknown	[M-H]-		0.667	False	null	null	null	null	null	null	null	999	False	False	False	False		False	False	null	null	null	null	null	null	null	null	53.21	mouce_brain_neg_05_p1-a1_1_10107	106.98162:4665 107.98497:0 108.98833:0		1330	13292	8319	7097	13186	8906	8688.32751464844	4433.57795416542
113	0.705	106.98162	0.605	136.0915	Unknown	[M-H]-		0.667	False	null	null	null	null	null	null	null	999	False	False	False	False		False	False	null	null	null	null	null	null	null	null	53.21	mouce_brain_neg_05_p1-a1_1_10107	106.97997:2092 107.98332:0 108.98668:0		28	876	419	177	131	150	296.845269521077	311.538224186998
114	0.705	106.98162	0.6436	144.7791	Unknown	[M-H]-		0.667	False	null	null	null	null	null	null	null	999	False	False	False	False		False	False	null	null	null	null	null	null	null	null	53.21	mouce_brain_neg_05_p1-a1_1_10107	106.97998:840 107.98333:0 108.98669:0		201	214	75	233	178	21	153.578820228577	85.4904681551342
115	2.564	107.03379	-1	-1	Unknown	[M-H]-		1	True	null	null	null	null	null	null	null	999	False	False	False	False		False	False	null	null	null	null	null	null	null	null	14.55	mouce_brain_neg_02_p1-a1_1_10104	107.03379:1011 108.03714:0 109.0405:0		4628	5288	5420	4811	6029	3984	5026.67923990885	710.01976529183
116	2.564	107.03379	0.5353	120.3986	Unknown	[M-H]-		1	True	null	null	null	null	null	null	null	999	False	False	False	False		False	False	null	null	null	null	null	null	null	null	14.55	mouce_brain_neg_02_p1-a1_1_10104	107.03378:552 108.03713:0 109.04049:0	66.00813:92 66.01198:63	477	550	527	511	589	298	492.171808878581	102.055445077641
117	0.616	108.00651	-1	-1	Unknown	[M-H]-		0.833	False	null	null	null	null	null	null	null	999	False	False	False	False		False	False	null	null	null	null	null	null	null	null	15.89	mouce_brain_neg_06_p1-a1_1_10108	108.00651:1135 109.00986:0 110.01322:0		2659	3209	2806	3268	3164	3577	3113.9209391276	331.928300289239
118	0.616	108.00651	0.6615	148.6441	Unknown	[M-H]-		0.833	False	null	null	null	null	null	null	null	999	False	False	False	False		False	False	null	null	null	null	null	null	null	null	15.89	mouce_brain_neg_06_p1-a1_1_10108	108.00815:1067 109.0115:0 110.01486:0		247	148	597	105	552	343	331.955635070801	205.571314169854
119	3.458	108.01958	-1	-1	Unknown	[M-H]-		1	True	null	null	null	null	null	null	null	999	False	False	False	False		False	False	null	null	null	null	null	null	null	null	45.18	mouce_brain_neg_01_p1-a1_1_10103	108.01958:3173 109.02293:0 110.02629:0		22025	20192	19442	18909	17898	21124	19931.5852864583	1502.88809931123
120	3.458	108.01958	0.5461	122.7146	Unknown	[M-H]-		1	True	null	null	null	null	null	null	null	999	False	False	False	False		False	False	null	null	null	null	null	null	null	null	45.18	mouce_brain_neg_01_p1-a1_1_10103	108.01958:2120 109.02293:0 110.02629:0	41.99757:119	1918	1924	1882	1731	1724	1861	1839.94132486979	90.2277872243958
121	3.913	109.03956	-1	-1	Unknown	[M-H]-		1	False	null	null	null	null	null	null	null	999	False	False	False	False		False	False	null	null	null	null	null	null	null	null	9.33	mouce_brain_neg_02_p1-a1_1_10104	109.03956:712 110.04291:0 111.04627:0		3273	3962	2951	2602	3449	4076	3385.42907714844	570.663289917454
122	3.913	109.03956	0.703	157.8294	Unknown	[M-H]-		1	False	null	null	null	null	null	null	null	999	False	False	False	False		False	False	null	null	null	null	null	null	null	null	9.33	mouce_brain_neg_02_p1-a1_1_10104	109.03954:390 110.04289:0 111.04625:0		342	265	308	379	365	430	348.192235310872	57.5632539906841
123	0.495	109.94195	-1	-1	Unknown	[M-H]-	similar chromatogram in higher mz_870; similar chromatogram in higher mz_910; similar chromatogram in higher mz_970; similar chromatogram in higher mz_1145; similar chromatogram in higher mz_1470; similar chromatogram in higher mz_1516; similar chromatogram in higher mz_1517; similar chromatogram in higher mz_1519; similar chromatogram in higher mz_1597	1	False	null	null	null	null	null	null	null	999	False	False	False	False		False	False	null	null	null	null	null	null	null	null	14.15	mouce_brain_neg_04_p1-a1_1_10106	109.94195:1355 110.9453:0 111.94866:0		3366	3593	3351	5463	5268	3865	4150.96630859375	961.286049347478
124	0.495	109.94195	0.475	106.5429	Unknown	[M-H]-	similar chromatogram in higher mz_870; similar chromatogram in higher mz_910; similar chromatogram in higher mz_970; similar chromatogram in higher mz_1145; similar chromatogram in higher mz_1470; similar chromatogram in higher mz_1516; similar chromatogram in higher mz_1517; similar chromatogram in higher mz_1519; similar chromatogram in higher mz_1597	1	False	null	null	null	null	null	null	null	999	False	False	False	False		False	False	null	null	null	null	null	null	null	null	14.15	mouce_brain_neg_04_p1-a1_1_10106	109.94193:364 110.94528:0 111.94864:0		180	284	259	450	465	303	323.38565826416	112.218422104705
125	2.632	110.02297	-1	-1	Unknown	[M-H]-		1	False	null	null	null	null	null	null	null	999	False	False	False	False		False	False	null	null	null	null	null	null	null	null	46.17	mouce_brain_neg_03_p1-a1_1_10105	110.02297:3518 111.02632:0 112.02968:0		30269	25411	27682	29813	28718	25136	27837.9856770833	2181.62543537148
126	2.632	110.02297	0.7098	159.2066	Unknown	[M-H]-		1	False	null	null	null	null	null	null	null	999	False	False	False	False		False	False	null	null	null	null	null	null	null	null	46.17	mouce_brain_neg_03_p1-a1_1_10105	110.02295:2603 111.0263:0 112.02966:0		2593	2362	2573	2529	2523	2397	2496.19193522135	94.7822790713739
127	0.569	110.97426	-1	-1	Unknown	[M-H]-		0.667	False	null	null	null	null	null	null	null	999	False	False	False	False		False	False	null	null	null	null	null	null	null	null	9.02	mouce_brain_neg_06_p1-a1_1_10108	110.97426:577 111.97761:0 112.98097:0		1908	2151	2169	2159	2450	2188	2170.9423828125	171.822938228289
128	0.569	110.97426	1.3244	296.8064	Unknown	[M-H]-		0.667	False	null	null	null	null	null	null	null	999	False	False	False	False		False	False	null	null	null	null	null	null	null	null	9.02	mouce_brain_neg_06_p1-a1_1_10108	110.97423:159 111.97758:0 112.98094:0		35	54	11	24	90	80	48.9349575042725	31.504710154483
129	8.177	111.00746	-1	-1	Unknown	[M-H]-		0.5	False	null	null	null	null	null	null	null	999	False	False	False	False		False	False	null	null	null	null	null	null	null	null	9	mouce_brain_neg_03_p1-a1_1_10105	111.00746:2427 112.01081:0 113.01417:0		12428	9882	13531	11216	10118	15954	12187.9344075521	2306.00232991719
130	8.177	111.00746	0.5901	132.2445	Unknown	[M-H]-		0.5	False	null	null	null	null	null	null	null	999	False	False	False	False		False	False	null	null	null	null	null	null	null	null	9	mouce_brain_neg_03_p1-a1_1_10105	111.00746:2883 112.01081:0 113.01417:0		2444	2362	2317	2355	2491	2195	2360.94592285156	103.451436211814
131	4.978	111.01744	-1	-1	Unknown	[M-H]-		1	False	null	null	null	null	null	null	null	999	False	False	False	False		False	False	null	null	null	null	null	null	null	null	7.77	mouce_brain_neg_05_p1-a1_1_10107	111.01744:1195 112.02079:0 113.02415:0		5794	6101	6194	6306	6440	6107	6156.85807291667	219.568832650506
132	4.978	111.01744	0.732	164.0275	Unknown	[M-H]-		1	False	null	null	null	null	null	null	null	999	False	False	False	False		False	False	null	null	null	null	null	null	null	null	7.77	mouce_brain_neg_05_p1-a1_1_10107	111.01907:844 112.02242:0 113.02578:0		604	631	635	654	660	597	630.206339518229	25.5368750336631
133	2.639	111.01745	-1	-1	Unknown	[M-H]-		1	False	null	null	null	null	null	null	null	999	False	False	False	False		False	False	null	null	null	null	null	null	null	null	28.3	mouce_brain_neg_05_p1-a1_1_10107	111.01745:4334 112.0208:0 113.02416:0		19684	45729	44035	18019	24820	45417	32950.708984375	13465.6904435123
134	2.639	111.01745	0.7076	158.5799	Unknown	[M-H]-		1	False	null	null	null	null	null	null	null	999	False	False	False	False		False	False	null	null	null	null	null	null	null	null	28.3	mouce_brain_neg_05_p1-a1_1_10107	111.01908:508 112.02243:0 113.02579:0		374	475	343	643	443	465	457.236246744792	104.767864010527
135	2.639	111.01745	0.7356	164.8424	Unknown	[M-H]-		1	False	null	null	null	null	null	null	null	999	False	False	False	False		False	False	null	null	null	null	null	null	null	null	28.3	mouce_brain_neg_05_p1-a1_1_10107	111.01907:2228 112.02242:0 113.02578:0		2881	1902	3011	2893	3137	3178	2833.68086751302	472.342856958245
136	1.355	111.01745	-1	-1	Unknown	[M-H]-		0.5	False	null	null	null	null	null	null	null	999	False	False	False	False		False	False	null	null	null	null	null	null	null	null	15.13	mouce_brain_neg_06_p1-a1_1_10108	111.01745:2279 112.0208:0 113.02416:0		14207	25036	14800	13593	7344	13159	14689.6346028646	5741.16011037203
137	1.355	111.01745	0.7086	158.8024	Unknown	[M-H]-		0.5	False	null	null	null	null	null	null	null	999	False	False	False	False		False	False	null	null	null	null	null	null	null	null	15.13	mouce_brain_neg_06_p1-a1_1_10108	111.01743:625 112.02078:0 113.02414:0		573	363	427	662	432	417	479.012959798177	113.570751729027
138	1.389	111.0191	-1	-1	Unknown	[M-H]-		0.667	False	null	null	null	null	null	null	null	999	False	False	False	False		False	False	null	null	null	null	null	null	null	null	13.67	mouce_brain_neg_05_p1-a1_1_10107	111.0191:2430 112.02245:0 113.02581:0		27106	24688	14800	3890	20146	13635	17377.6201171875	8465.60793895225
139	1.389	111.0191	0.7083	158.728	Unknown	[M-H]-		0.667	False	null	null	null	null	null	null	null	999	False	False	False	False		False	False	null	null	null	null	null	null	null	null	13.67	mouce_brain_neg_05_p1-a1_1_10107	111.01907:743 112.02242:0 113.02578:0		693	326	465	524	465	439	485.560195922852	120.703645513901
140	1.389	111.0191	1.3609	304.9596	Unknown	[M-H]-		0.667	False	null	null	null	null	null	null	null	999	False	False	False	False		False	False	null	null	null	null	null	null	null	null	13.67	mouce_brain_neg_05_p1-a1_1_10107	111.0191:409 112.02245:0 113.02581:0		232	266	258	334	322	116	254.771368662516	78.4776638981558
141	0.498	111.93797	-1	-1	Unknown	[M-H]-	similar chromatogram in higher mz_1544; similar chromatogram in higher mz_970; similar chromatogram in higher mz_918; similar chromatogram in higher mz_870; similar chromatogram in higher mz_964	0.667	False	null	null	null	null	null	null	null	999	False	False	False	False		False	False	null	null	null	null	null	null	null	null	10.69	mouce_brain_neg_05_p1-a1_1_10107	111.93797:560 112.94132:0 113.94468:0		1678	1375	982	1779	2105	1696	1602.68841552734	383.378321258036
142	0.498	111.93797	0.4746	106.2752	Unknown	[M-H]-	similar chromatogram in higher mz_1544; similar chromatogram in higher mz_970; similar chromatogram in higher mz_918; similar chromatogram in higher mz_870; similar chromatogram in higher mz_964	0.667	False	null	null	null	null	null	null	null	999	False	False	False	False		False	False	null	null	null	null	null	null	null	null	10.69	mouce_brain_neg_05_p1-a1_1_10107	111.93793:215 112.94128:0 113.94464:0		90	138	46	149	181	84	114.74750328064	49.9157243910832
143	6.277	112.03804	-1	-1	Unknown	[M-H]-		0.833	False	null	null	null	null	null	null	null	999	False	False	False	False		False	False	null	null	null	null	null	null	null	null	7.06	mouce_brain_neg_01_p1-a1_1_10103	112.03804:907 113.04139:0 114.04475:0		5589	5138	6195	2529	4638	4261	4724.78983561198	1274.58412407173
144	6.277	112.03804	0.6024	134.873	Unknown	[M-H]-		0.833	False	null	null	null	null	null	null	null	999	False	False	False	False		False	False	null	null	null	null	null	null	null	null	7.06	mouce_brain_neg_01_p1-a1_1_10103	112.03804:540 113.04139:0 114.04475:0		534	300	577	243	483	354	414.954905192057	135.497746969522
145	0.471	112.98456	-1	-1	Unknown	[M-H]-		1	True	null	null	null	null	null	null	null	999	False	False	False	False		False	False	null	null	null	null	null	null	null	null	84.46	mouce_brain_neg_01_p1-a1_1_10103	112.98456:9702 113.98791:0 114.99127:0		50615	50415	42207	48899	43282	43600	46503.0559895833	3878.60641243394
146	0.471	112.98456	0.6142	137.3962	Unknown	[M-H]-		1	True	null	null	null	null	null	null	null	999	False	False	False	False		False	False	null	null	null	null	null	null	null	null	84.46	mouce_brain_neg_01_p1-a1_1_10103	112.98459:932 113.98794:0 114.9913:0	86.33252:52	150	476	392	572	422	206	369.71501159668	161.499663728815
147	0.471	112.98456	0.9929	222.1161	Unknown	[M-H]-		1	True	null	null	null	null	null	null	null	999	False	False	False	False		False	False	null	null	null	null	null	null	null	null	84.46	mouce_brain_neg_01_p1-a1_1_10103	112.98459:406 113.98794:0 114.9913:0		213	71	38	211	114	189	139.400419871012	75.8150842702182
148	3.535	112.98456	-1	-1	Unknown	[M-H]-		0.833	False	null	null	null	null	null	null	null	999	False	False	False	False		False	False	null	null	null	null	null	null	null	null	11.1	mouce_brain_neg_01_p1-a1_1_10103	112.98456:1779 113.98791:0 114.99127:0		21017	15975	9367	11483	10214	13082	13522.7485351563	4353.20199479792
149	3.535	112.98456	0.7133	159.5597	Unknown	[M-H]-		0.833	False	null	null	null	null	null	null	null	999	False	False	False	False		False	False	null	null	null	null	null	null	null	null	11.1	mouce_brain_neg_01_p1-a1_1_10103	112.98456:582 113.98791:0 114.99127:0		643	809	345	290	465	322	479.008316040039	207.200157701077
150	3.535	112.98456	0.8586	192.0786	Unknown	[M-H]-		0.833	False	null	null	null	null	null	null	null	999	False	False	False	False		False	False	null	null	null	null	null	null	null	null	11.1	mouce_brain_neg_01_p1-a1_1_10103	112.98456:593 113.98791:0 114.99127:0		692	583	587	575	402	364	533.999359130859	125.163878120378
151	0.336	114.00747	-1	-1	Unknown	[M-H]-	similar chromatogram in higher mz_1465; similar chromatogram in higher mz_114; similar chromatogram in higher mz_1229; similar chromatogram in higher mz_1487	0.833	True	null	null	null	null	null	null	null	999	False	False	False	False		False	False	null	null	null	null	null	null	null	null	8.68	mouce_brain_neg_04_p1-a1_1_10106	114.00747:749 115.01082:0 116.01418:0		2783	1672	1766	2298	1998	1861	2062.92342122396	414.725072111123
152	0.336	114.00747	0.4906	109.6583	Unknown	[M-H]-	similar chromatogram in higher mz_1465; similar chromatogram in higher mz_114; similar chromatogram in higher mz_1229; similar chromatogram in higher mz_1487	0.833	True	null	null	null	null	null	null	null	999	False	False	False	False		False	False	null	null	null	null	null	null	null	null	8.68	mouce_brain_neg_04_p1-a1_1_10106	114.00916:238 115.01251:0 116.01587:0	88.00466:128 114.00916:166	76	87	66	135	128	40	88.723788579305	36.732028255806
153	6.282	114.01926	-1	-1	Unknown	[M-H]-		1	True	null	null	null	null	null	null	null	999	False	False	False	False		False	False	null	null	null	null	null	null	null	null	39.54	mouce_brain_neg_05_p1-a1_1_10107	114.01926:3205 115.02261:0 116.02597:0		26780	27600	27011	26260	22999	23527	25696.1829427083	1940.23181000162
154	6.282	114.01926	0.6024	134.6384	Unknown	[M-H]-		1	True	null	null	null	null	null	null	null	999	False	False	False	False		False	False	null	null	null	null	null	null	null	null	39.54	mouce_brain_neg_05_p1-a1_1_10107	114.01754:2024 115.02089:0 116.02425:0	68.01366:60	2189	2209	2446	2281	2240	2188	2258.93872070313	97.9661749757814
155	0.457	114.93521	-1	-1	Unknown	[M-H]-	similar chromatogram in higher mz_312; similar chromatogram in higher mz_314; similar chromatogram in higher mz_346; similar chromatogram in higher mz_618; similar chromatogram in higher mz_625; similar chromatogram in higher mz_642; similar chromatogram in higher mz_654; similar chromatogram in higher mz_660; similar chromatogram in higher mz_904; similar chromatogram in higher mz_911; similar c…	1	True	null	null	null	null	null	null	null	999	False	False	False	False		False	False	null	null	null	null	null	null	null	null	131.05	mouce_brain_neg_04_p1-a1_1_10106	114.93521:14335 115.93856:0 116.94192:0		50580	56449	56846	60646	55981	54083	55764.2916666667	3323.20419401738
156	0.457	114.93521	0.515	115.0021	Unknown	[M-H]-	similar chromatogram in higher mz_312; similar chromatogram in higher mz_314; similar chromatogram in higher mz_346; similar chromatogram in higher mz_618; similar chromatogram in higher mz_625; similar chromatogram in higher mz_642; similar chromatogram in higher mz_654; similar chromatogram in higher mz_660; similar chromatogram in higher mz_904; similar chromatogram in higher mz_911; similar c…	1	True	null	null	null	null	null	null	null	999	False	False	False	False		False	False	null	null	null	null	null	null	null	null	131.05	mouce_brain_neg_04_p1-a1_1_10106	114.93518:6438 115.93853:0 116.94189:0	20.29514:249 39.2714:249 44.91449:249 46.36296:249 70.46283:249	5014	5872	5552	6255	5828	5543	5677.25691731771	416.520409204605
157	5.347	114.97914	-1	-1	Unknown	[M-H]-		1	False	null	null	null	null	null	null	null	999	False	False	False	False		False	False	null	null	null	null	null	null	null	null	11.52	mouce_brain_neg_01_p1-a1_1_10103	114.97914:1355 115.98249:0 116.98585:0		9507	8858	7074	7139	8954	7835	8227.80330403646	1022.89913553758
158	5.347	114.97914	0.6991	156.1256	Unknown	[M-H]-		1	False	null	null	null	null	null	null	null	999	False	False	False	False		False	False	null	null	null	null	null	null	null	null	11.52	mouce_brain_neg_01_p1-a1_1_10103	114.97917:263 115.98252:0 116.98588:0		120	98	122	144	142	142	128.015171051025	18.0900574586931
159	5.347	114.97914	0.7409	165.4501	Unknown	[M-H]-		1	False	null	null	null	null	null	null	null	999	False	False	False	False		False	False	null	null	null	null	null	null	null	null	11.52	mouce_brain_neg_01_p1-a1_1_10103	114.97915:192 115.9825:0 116.98586:0		102	98	39	75	64	67	74.2142995198568	23.274652934503
160	5.347	114.97914	0.7669	171.2636	Unknown	[M-H]-		1	False	null	null	null	null	null	null	null	999	False	False	False	False		False	False	null	null	null	null	null	null	null	null	11.52	mouce_brain_neg_01_p1-a1_1_10103	114.97915:262 115.9825:0 116.98586:0		144	100	103	48	112	115	103.871490478516	31.4022339734463
161	5.347	114.97914	0.7973	178.0592	Unknown	[M-H]-		1	False	null	null	null	null	null	null	null	999	False	False	False	False		False	False	null	null	null	null	null	null	null	null	11.52	mouce_brain_neg_01_p1-a1_1_10103	114.97916:201 115.98251:0 116.98587:0		152	151	171	157	65	32	121.414981206258	57.6754727586348
162	5.117	115.00283	-1	-1	Unknown	[M-H]-	similar chromatogram in higher mz_219; similar chromatogram in higher mz_712; similar chromatogram in higher mz_834; similar chromatogram in higher mz_871	1	True	null	null	null	null	null	null	null	999	False	False	False	False		False	False	null	null	null	null	null	null	null	null	86.41	mouce_brain_neg_03_p1-a1_1_10105	115.00283:8685 116.00618:0 117.00954:0		60149	55748	58877	60970	57178	55315	58039.310546875	2330.42156314944
163	5.117	115.00283	0.5888	131.4841	Unknown	[M-H]-	similar chromatogram in higher mz_219; similar chromatogram in higher mz_712; similar chromatogram in higher mz_834; similar chromatogram in higher mz_871	1	True	null	null	null	null	null	null	null	999	False	False	False	False		False	False	null	null	null	null	null	null	null	null	86.41	mouce_brain_neg_03_p1-a1_1_10105	115.00112:5978 116.00447:0 117.00783:0	87.0106:99	5941	5471	5725	6014	5681	5561	5732.10489908854	211.554888803541
164	6.282	115.00283	-1	-1	Unknown	[M-H]-		1	False	null	null	null	null	null	null	null	999	False	False	False	False		False	False	null	null	null	null	null	null	null	null	18.62	mouce_brain_neg_03_p1-a1_1_10105	115.00283:2040 116.00618:0 117.00954:0		12628	14706	13409	16009	8769	13085	13101.0265299479	2454.45882322682
165	6.282	115.00283	0.6036	134.7843	Unknown	[M-H]-		1	False	null	null	null	null	null	null	null	999	False	False	False	False		False	False	null	null	null	null	null	null	null	null	18.62	mouce_brain_neg_03_p1-a1_1_10105	115.00283:1273 116.00618:0 117.00954:0		1374	1422	1622	1330	1542	1266	1426.02825927734	133.791287853467
166	3.736	115.01971	-1	-1	Unknown	[M-H]-		0.667	False	null	null	null	null	null	null	null	999	False	False	False	False		False	False	null	null	null	null	null	null	null	null	7.59	mouce_brain_neg_01_p1-a1_1_10103	115.01971:916 116.02306:0 117.02642:0		7454	4621	4528	5951	3403	4466	5070.2577718099	1421.2945283738
167	3.736	115.01971	0.6142	137.1545	Unknown	[M-H]-		0.667	False	null	null	null	null	null	null	null	999	False	False	False	False		False	False	null	null	null	null	null	null	null	null	7.59	mouce_brain_neg_01_p1-a1_1_10103	115.01971:641 116.02306:0 117.02642:0		637	1999	2204	743	588	452	1103.7577718099	780.983494429192
168	0.769	115.04005	-1	-1	Unknown	[M-H]-	similar chromatogram in higher mz_1687; similar chromatogram in higher mz_1684	1	False	null	null	null	null	null	null	null	999	False	False	False	False		False	False	null	null	null	null	null	null	null	null	10.61	mouce_brain_neg_06_p1-a1_1_10108	115.04005:1767 116.0434:0 117.04676:0		4162	2551	2719	2592	2089	4779	3148.65710449219	1064.07104140747
169	0.769	115.04005	0.9034	201.7274	Unknown	[M-H]-	similar chromatogram in higher mz_1687; similar chromatogram in higher mz_1684	1	False	null	null	null	null	null	null	null	999	False	False	False	False		False	False	null	null	null	null	null	null	null	null	10.61	mouce_brain_neg_06_p1-a1_1_10108	115.04005:419 116.0434:0 117.04676:0		114	47	131	75	66	253	114.095509847005	74.6568707219207
170	0.769	116.03309	-1	-1	Unknown	[M-H]-	similar chromatogram in higher mz_442	0.833	False	null	null	null	null	null	null	null	999	False	False	False	False		False	False	null	null	null	null	null	null	null	null	22.01	mouce_brain_neg_04_p1-a1_1_10106	116.03309:2312 117.03644:0 118.0398:0		9180	9241	7022	10375	6356	6413	8097.97892252604	1714.29228597671
171	0.769	116.03309	1.0002	223.1587	Unknown	[M-H]-	similar chromatogram in higher mz_442	0.833	False	null	null	null	null	null	null	null	999	False	False	False	False		False	False	null	null	null	null	null	null	null	null	22.01	mouce_brain_neg_04_p1-a1_1_10106	116.03309:443 117.03644:0 118.0398:0		128	178	67	251	106	155	147.654594421387	63.6927755615242
172	0.769	116.03309	1.0127	225.9543	Unknown	[M-H]-	similar chromatogram in higher mz_442	0.833	False	null	null	null	null	null	null	null	999	False	False	False	False		False	False	null	null	null	null	null	null	null	null	22.01	mouce_brain_neg_04_p1-a1_1_10106	116.03139:307 117.03474:0 118.0381:0		99	132	157	131	118	65	117.038866678874	31.869960996698
173	0.769	116.03309	1.0385	231.7062	Unknown	[M-H]-	similar chromatogram in higher mz_442	0.833	False	null	null	null	null	null	null	null	999	False	False	False	False		False	False	null	null	null	null	null	null	null	null	22.01	mouce_brain_neg_04_p1-a1_1_10106	116.03306:317 117.03641:0 118.03977:0		145	75	133	120	204	40	119.543899536133	57.1595238393543
174	0.769	116.03309	1.064	237.3984	Unknown	[M-H]-	similar chromatogram in higher mz_442	0.833	False	null	null	null	null	null	null	null	999	False	False	False	False		False	False	null	null	null	null	null	null	null	null	22.01	mouce_brain_neg_04_p1-a1_1_10106	116.03306:591 117.03641:0 118.03977:0		232	110	197	188	120	230	179.447809855143	52.9648577037956
175	0.769	116.03309	1.0875	242.6481	Unknown	[M-H]-	similar chromatogram in higher mz_442	0.833	False	null	null	null	null	null	null	null	999	False	False	False	False		False	False	null	null	null	null	null	null	null	null	22.01	mouce_brain_neg_04_p1-a1_1_10106	116.03139:541 117.03474:0 118.0381:0		77	42	138	102	119	4	80.1860642433167	50.0943924711018
176	4.152	116.04665	-1	-1	Unknown	[M-H]-		0.5	False	null	null	null	null	null	null	null	999	False	False	False	False		False	False	null	null	null	null	null	null	null	null	5.14	mouce_brain_neg_01_p1-a1_1_10103	116.04665:470 117.05:0 118.05336:0		2822	1775	1454	1442	2128	1835	1909.33190917969	515.821342649715
177	4.152	116.04665	0.7037	157.0001	Unknown	[M-H]-		0.5	False	null	null	null	null	null	null	null	999	False	False	False	False		False	False	null	null	null	null	null	null	null	null	5.14	mouce_brain_neg_01_p1-a1_1_10103	116.05007:274 117.05342:0 118.05678:0		230	416	106	240	197	321	251.725694020589	106.393507179426
178	0.451	116.93322	-1	-1	Unknown	[M-H]-		1	True	null	null	null	null	null	null	null	999	False	False	False	False		False	False	null	null	null	null	null	null	null	null	63.19	mouce_brain_neg_04_p1-a1_1_10106	116.93322:6342 117.93657:0 118.93993:0		28456	28187	25317	29849	27939	23671	27236.5390625	2284.96569621641
179	0.451	116.93322	0.5151	114.8465	Unknown	[M-H]-		1	True	null	null	null	null	null	null	null	999	False	False	False	False		False	False	null	null	null	null	null	null	null	null	63.19	mouce_brain_neg_04_p1-a1_1_10106	116.93319:4074 117.93654:0 118.9399:0	89.29309:249 93.44769:249	2970	2904	2549	2896	2892	2460	2778.49532063802	216.064867767325
180	6.417	117.01677	-1	-1	Unknown	[M-H]-		0.5	False	null	null	null	null	null	null	null	999	False	False	False	False		False	False	null	null	null	null	null	null	null	null	7.23	mouce_brain_neg_04_p1-a1_1_10106	117.01677:685 118.02012:0 119.02348:0		2334	2128	2919	4305	3644	2161	2914.95499674479	893.216678984115
181	6.417	117.01677	0.61	136.0001	Unknown	[M-H]-		0.5	False	null	null	null	null	null	null	null	999	False	False	False	False		False	False	null	null	null	null	null	null	null	null	7.23	mouce_brain_neg_04_p1-a1_1_10106	117.01847:450 118.02182:0 119.02518:0		179	144	412	396	216	228	262.1658299764	113.588086694719
182	1.127	117.01846	-1	-1	Unknown	[M-H]-		0.667	False	null	null	null	null	null	null	null	999	False	False	False	False		False	False	null	null	null	null	null	null	null	null	15.5	mouce_brain_neg_02_p1-a1_1_10104	117.01846:1815 118.02181:0 119.02517:0		11714	9060	8135	13285	9861	11649	10617.3842773438	1925.57264114842
183	1.127	117.01846	0.8277	184.5174	Unknown	[M-H]-		0.667	False	null	null	null	null	null	null	null	999	False	False	False	False		False	False	null	null	null	null	null	null	null	null	15.5	mouce_brain_neg_02_p1-a1_1_10104	117.01846:1250 118.02181:0 119.02517:0		630	893	761	523	709	709	704.32899983724	124.23426361516
184	5.776	118.04913	-1	-1	Unknown	[M-H]-		1	False	null	null	null	null	null	null	null	999	False	False	False	False		False	False	null	null	null	null	null	null	null	null	59.08	mouce_brain_neg_03_p1-a1_1_10105	118.04913:3787 119.05248:0 120.05584:0		24724	23657	25524	26700	26396	27365	25727.8118489583	1372.04126376149
185	5.776	118.04913	0.7591	169.076	Unknown	[M-H]-		1	False	null	null	null	null	null	null	null	999	False	False	False	False		False	False	null	null	null	null	null	null	null	null	59.08	mouce_brain_neg_03_p1-a1_1_10105	118.0474:548 119.05075:0 120.05411:0		537	373	484	608	560	636	533.040339152018	94.7572467040974
186	5.776	118.04913	0.785	174.849	Unknown	[M-H]-		1	False	null	null	null	null	null	null	null	999	False	False	False	False		False	False	null	null	null	null	null	null	null	null	59.08	mouce_brain_neg_03_p1-a1_1_10105	118.0474:750 119.05075:0 120.05411:0		888	912	1045	885	928	949	934.572204589844	59.1618645337831
187	5.776	118.04913	0.8534	190.0849	Unknown	[M-H]-		1	False	null	null	null	null	null	null	null	999	False	False	False	False		False	False	null	null	null	null	null	null	null	null	59.08	mouce_brain_neg_03_p1-a1_1_10105	118.04914:229 119.05249:0 120.05585:0		127	84	90	150	141	73	110.583684285482	32.5275944768143
188	5.776	118.04913	0.8689	193.5493	Unknown	[M-H]-		1	False	null	null	null	null	null	null	null	999	False	False	False	False		False	False	null	null	null	null	null	null	null	null	59.08	mouce_brain_neg_03_p1-a1_1_10105	118.0474:182 119.05075:0 120.05411:0		82	82	84	53	94	29	70.7958847681681	24.5853602111874
189	5.776	118.04913	0.9628	214.4625	Unknown	[M-H]-		1	False	null	null	null	null	null	null	null	999	False	False	False	False		False	False	null	null	null	null	null	null	null	null	59.08	mouce_brain_neg_03_p1-a1_1_10105	118.04915:124 119.0525:0 120.05586:0		13	35	16	15	38	48	27.7317790985107	14.8124726932516
190	4.451	119.0327	-1	-1	Unknown	[M-H]-		0.5	False	null	null	null	null	null	null	null	999	False	False	False	False		False	False	null	null	null	null	null	null	null	null	8.45	mouce_brain_neg_03_p1-a1_1_10105	119.0327:1009 120.03605:0 121.03941:0		5964	3193	5877	5905	6361	6060	5560.14904785156	1172.99534981941
191	4.451	119.0327	0.8825	196.4165	Unknown	[M-H]-		0.5	False	null	null	null	null	null	null	null	999	False	False	False	False		False	False	null	null	null	null	null	null	null	null	8.45	mouce_brain_neg_03_p1-a1_1_10105	119.0327:307 120.03605:0 121.03941:0		175	134	263	200	111	230	185.442269643148	57.3980430445136
192	0.758	121.10057	-1	-1	Unknown	[M-H]-	similar chromatogram in higher mz_1008; similar chromatogram in higher mz_885; similar chromatogram in higher mz_413	0.667	False	null	null	null	null	null	null	null	999	False	False	False	False		False	False	null	null	null	null	null	null	null	null	9.6	mouce_brain_neg_06_p1-a1_1_10108	121.10057:669 122.10392:0 123.10728:0		974	781	1278	1367	1711	1915	1337.68176269531	428.736546888154
193	0.758	121.10057	0.8958	199.0564	Unknown	[M-H]-	similar chromatogram in higher mz_1008; similar chromatogram in higher mz_885; similar chromatogram in higher mz_413	0.667	False	null	null	null	null	null	null	null	999	False	False	False	False		False	False	null	null	null	null	null	null	null	null	9.6	mouce_brain_neg_06_p1-a1_1_10108	121.10056:851 122.10391:0 123.10727:0		43	382	177	202	39	477	219.994718551636	178.201370944506
194	0.758	121.10057	0.9086	201.9051	Unknown	[M-H]-	similar chromatogram in higher mz_1008; similar chromatogram in higher mz_885; similar chromatogram in higher mz_413	0.667	False	null	null	null	null	null	null	null	999	False	False	False	False		False	False	null	null	null	null	null	null	null	null	9.6	mouce_brain_neg_06_p1-a1_1_10108	121.10057:787 122.10392:0 123.10728:0		82	312	345	115	124	207	197.622020721436	110.157095891928
195	0.977	121.9905	-1	-1	Unknown	[M-H]-		0.667	False	null	null	null	null	null	null	null	999	False	False	False	False		False	False	null	null	null	null	null	null	null	null	15.52	mouce_brain_neg_05_p1-a1_1_10107	121.9905:1910 122.99385:0 123.99721:0		9469	8383	11092	5837	18103	11540	10737.3621419271	4151.97803245341
196	0.977	121.9905	0.6386	141.7998	Unknown	[M-H]-		0.667	False	null	null	null	null	null	null	null	999	False	False	False	False		False	False	null	null	null	null	null	null	null	null	15.52	mouce_brain_neg_05_p1-a1_1_10107	121.99046:1078 122.99381:0 123.99717:0		1058	1203	1242	1712	1244	808	1211.10701497396	296.286786984729
197	0.718	122.97634	-1	-1	Unknown	[M-H]-		0.833	True	null	null	null	null	null	null	null	999	False	False	False	False		False	False	null	null	null	null	null	null	null	null	39.88	mouce_brain_neg_06_p1-a1_1_10108	122.97634:3343 123.97969:0 124.98305:0		7713	5887	8107	7677	5573	10575	7588.77872721354	1798.37259771705
198	0.718	122.97634	0.5006	111.0848	Unknown	[M-H]-		0.833	True	null	null	null	null	null	null	null	999	False	False	False	False		False	False	null	null	null	null	null	null	null	null	39.88	mouce_brain_neg_06_p1-a1_1_10108	122.97634:1028 123.97969:0 124.98305:0	60.33563:338 62.54014:338 69.5119:338 79.95655:4323 88.41927:338 113.04159:338 120.58237:338	178	12.9216506958008	165	225	129	282	163.220540364583	95.9916315708735
199	0.718	122.97634	0.5056	112.1937	Unknown	[M-H]-		0.833	True	null	null	null	null	null	null	null	999	False	False	False	False		False	False	null	null	null	null	null	null	null	null	39.88	mouce_brain_neg_06_p1-a1_1_10108	122.97804:912 123.98139:0 124.98475:0		312	10	165	16	129	188	136.667771180471	113.555172026497
200	0.718	122.97634	0.529	117.3804	Unknown	[M-H]-		0.833	True	null	null	null	null	null	null	null	999	False	False	False	False		False	False	null	null	null	null	null	null	null	null	39.88	mouce_brain_neg_06_p1-a1_1_10108	122.97281:1085 123.97616:0 124.97952:0	44.5886:88 79.95512:624 97.78717:88	45	585	420	344	574	318	380.946709314982	199.394593996328
201	0.718	122.97634	0.5352	118.7539	Unknown	[M-H]-		0.833	True	null	null	null	null	null	null	null	999	False	False	False	False		False	False	null	null	null	null	null	null	null	null	39.88	mouce_brain_neg_06_p1-a1_1_10108	122.97634:1146 123.97969:0 124.98305:0	29.30877:37 68.24532:37 79.95514:384 91.21024:37	322	220	42	82	574	668	318.156857808431	256.796895157455
202	0.71	123.04278	-1	-1	Unknown	[M-H]-	similar chromatogram in higher mz_561; similar chromatogram in higher mz_1234; similar chromatogram in higher mz_1237; similar chromatogram in higher mz_118; similar chromatogram in higher mz_228	0.667	True	null	null	null	null	null	null	null	999	False	False	False	False		False	False	null	null	null	null	null	null	null	null	54.05	mouce_brain_neg_05_p1-a1_1_10107	123.04278:4704 124.04613:0 125.04949:0		8723	10087	6573	5173	14743	7039	8723.00984700521	3410.44891555173
203	0.71	123.04278	0.5386	119.501	Unknown	[M-H]-	similar chromatogram in higher mz_561; similar chromatogram in higher mz_1234; similar chromatogram in higher mz_1237; similar chromatogram in higher mz_118; similar chromatogram in higher mz_228	0.667	True	null	null	null	null	null	null	null	999	False	False	False	False		False	False	null	null	null	null	null	null	null	null	54.05	mouce_brain_neg_05_p1-a1_1_10107	123.04278:954 124.04613:0 125.04949:0	50.87779:153 93.90397:153 103.33921:153	187	24	28	13	240	84	95.9764218330383	95.8547121971001
204	0.71	123.04278	0.5763	127.8753	Unknown	[M-H]-	similar chromatogram in higher mz_561; similar chromatogram in higher mz_1234; similar chromatogram in higher mz_1237; similar chromatogram in higher mz_118; similar chromatogram in higher mz_228	0.667	True	null	null	null	null	null	null	null	999	False	False	False	False		False	False	null	null	null	null	null	null	null	null	54.05	mouce_brain_neg_05_p1-a1_1_10107	123.04278:1587 124.04613:0 125.04949:0		498	568	796	401	1164	422	641.641835530599	292.850337451464
205	0.71	123.04278	0.611	135.5763	Unknown	[M-H]-	similar chromatogram in higher mz_561; similar chromatogram in higher mz_1234; similar chromatogram in higher mz_1237; similar chromatogram in higher mz_118; similar chromatogram in higher mz_228	0.667	True	null	null	null	null	null	null	null	999	False	False	False	False		False	False	null	null	null	null	null	null	null	null	54.05	mouce_brain_neg_05_p1-a1_1_10107	123.04274:657 124.04609:0 125.04945:0		160	94	35	3.50634765625	3.50634765625	105	65.5534413655599	64.456458041709
206	4.742	124.00475	-1	-1	Unknown	[M-H]-		1	True	null	null	null	null	null	null	null	999	False	False	False	False		False	False	null	null	null	null	null	null	null	null	134.83	mouce_brain_neg_04_p1-a1_1_10106	124.00475:12125 125.0081:0 126.01146:0		89269	84970	86691	88871	86001	94947	88458.28515625	3585.08120931882
207	4.742	124.00475	0.5248	116.3527	Unknown	[M-H]-		1	True	null	null	null	null	null	null	null	999	False	False	False	False		False	False	null	null	null	null	null	null	null	null	134.83	mouce_brain_neg_04_p1-a1_1_10106	124.00648:1962 125.00983:0 126.01319:0	79.95371:65 79.95512:440 79.95653:2114	1780	1869	2042	1935	1846	2029	1916.85951741536	104.491607122914
208	4.742	124.00475	0.7189	159.3916	Unknown	[M-H]-		1	True	null	null	null	null	null	null	null	999	False	False	False	False		False	False	null	null	null	null	null	null	null	null	134.83	mouce_brain_neg_04_p1-a1_1_10106	124.00648:2427 125.00983:0 126.01319:0	79.95512:105	2909	3031	3074	2870	2986	3313	3030.45060221354	157.575023554912
209	4.742	124.00475	0.7638	169.3573	Unknown	[M-H]-		1	True	null	null	null	null	null	null	null	999	False	False	False	False		False	False	null	null	null	null	null	null	null	null	134.83	mouce_brain_neg_04_p1-a1_1_10106	124.00648:1012 125.00983:0 126.01319:0		675	1045	1210	1070	1146	1075	1036.74988810221	187.432073639933
210	4.742	124.00475	0.8061	178.7231	Unknown	[M-H]-		1	True	null	null	null	null	null	null	null	999	False	False	False	False		False	False	null	null	null	null	null	null	null	null	134.83	mouce_brain_neg_04_p1-a1_1_10106	124.00648:821 125.00983:0 126.01319:0		759	412	1029	443	741	757	690.156224568685	230.400763831504
211	4.742	124.00475	0.8346	185.0449	Unknown	[M-H]-		1	True	null	null	null	null	null	null	null	999	False	False	False	False		False	False	null	null	null	null	null	null	null	null	134.83	mouce_brain_neg_04_p1-a1_1_10106	124.00648:806 125.00983:0 126.01319:0		951	947	1235	1128	1098	671	1005.17781575521	197.16903406219
212	0.972	124.00651	-1	-1	Unknown	[M-H]-		1	True	null	null	null	null	null	null	null	999	False	False	False	False		False	False	null	null	null	null	null	null	null	null	197.53	mouce_brain_neg_05_p1-a1_1_10107	124.00651:19459 125.00986:0 126.01322:0		143734	121853	138936	139836	340291	139138	170631.4375	83464.975109877
213	0.972	124.00651	0.5256	116.5371	Unknown	[M-H]-		1	True	null	null	null	null	null	null	null	999	False	False	False	False		False	False	null	null	null	null	null	null	null	null	197.53	mouce_brain_neg_05_p1-a1_1_10107	124.00647:1220 125.00982:0 126.01318:0	79.95511:189 79.95652:689 79.95793:109 79.95934:153	1138	1339	1196	1473	324	1320	1131.6701558431	412.528929113212
214	0.972	124.00651	0.6379	141.4373	Unknown	[M-H]-		1	True	null	null	null	null	null	null	null	999	False	False	False	False		False	False	null	null	null	null	null	null	null	null	197.53	mouce_brain_neg_05_p1-a1_1_10107	124.00647:11529 125.00982:0 126.01318:0	79.95511:167 79.95652:510 79.95793:97 80.96342:84	16981	17143	17376	18639	19119	18103	17893.5589192708	868.022139715538
215	5.007	124.00651	-1	-1	Unknown	[M-H]-		1	True	null	null	null	null	null	null	null	999	False	False	False	False		False	False	null	null	null	null	null	null	null	null	106.34	mouce_brain_neg_05_p1-a1_1_10107	124.00651:10568 125.00986:0 126.01322:0		84392	52960	80004	53130	80667	82106	72209.8522135417	14921.0711614325
216	5.007	124.00651	0.5253	116.4633	Unknown	[M-H]-		1	True	null	null	null	null	null	null	null	999	False	False	False	False		False	False	null	null	null	null	null	null	null	null	106.34	mouce_brain_neg_05_p1-a1_1_10107	124.00647:1441 125.00982:0 126.01318:0	79.95512:71 79.95653:851 79.95794:319 106.97996:64	1196	1145	1243	1146	1280	1344	1225.79130045573	78.5164512874592
217	5.007	124.00651	0.7344	162.8371	Unknown	[M-H]-		1	True	null	null	null	null	null	null	null	999	False	False	False	False		False	False	null	null	null	null	null	null	null	null	106.34	mouce_brain_neg_05_p1-a1_1_10107	124.00647:1185 125.00982:0 126.01318:0		1467	1457	1194	1478	1255	1298	1358.19392903646	124.400452362354
218	5.007	124.00651	0.7671	170.0892	Unknown	[M-H]-		1	True	null	null	null	null	null	null	null	999	False	False	False	False		False	False	null	null	null	null	null	null	null	null	106.34	mouce_brain_neg_05_p1-a1_1_10107	124.00647:2055 125.00982:0 126.01318:0		2945	2784	3104	2464	3018	2949	2877.421875	228.114984542257
219	5.007	124.00651	0.8087	179.3078	Unknown	[M-H]-		1	True	null	null	null	null	null	null	null	999	False	False	False	False		False	False	null	null	null	null	null	null	null	null	106.34	mouce_brain_neg_05_p1-a1_1_10107	124.00651:562 125.00986:0 126.01322:0		271	476	634	398	581	486	474.286193847656	129.733881518821
220	5.007	124.00651	0.8397	186.1768	Unknown	[M-H]-		1	True	null	null	null	null	null	null	null	999	False	False	False	False		False	False	null	null	null	null	null	null	null	null	106.34	mouce_brain_neg_05_p1-a1_1_10107	124.00647:2304 125.00982:0 126.01318:0		2308	2429	2786	2026	2537	2338	2404.11987304688	253.334946597561
221	0.564	124.98809	-1	-1	Unknown	[M-H]-		0.667	False	null	null	null	null	null	null	null	999	False	False	False	False		False	False	null	null	null	null	null	null	null	null	10.66	mouce_brain_neg_03_p1-a1_1_10105	124.98809:645 125.99144:0 126.9948:0		1822	1908	2660	1913	2717	2286	2217.61149088542	398.912022121413
222	0.564	124.98809	0.6349	140.6736	Unknown	[M-H]-		0.667	False	null	null	null	null	null	null	null	999	False	False	False	False		False	False	null	null	null	null	null	null	null	null	10.66	mouce_brain_neg_03_p1-a1_1_10105	124.98809:324 125.99144:0 126.9948:0		130	150	224	177	81	264	171.203280131022	65.7874035366196
223	2.69	124.98987	-1	-1	Unknown	[M-H]-		1	False	null	null	null	null	null	null	null	999	False	False	False	False		False	False	null	null	null	null	null	null	null	null	150.04	mouce_brain_neg_06_p1-a1_1_10108	124.98987:10614 125.99322:0 126.99658:0		73503	75941	78900	78444	76688	62846	74387.1009114583	5975.17599251016
224	2.69	124.98987	0.8486	188.0121	Unknown	[M-H]-		1	False	null	null	null	null	null	null	null	999	False	False	False	False		False	False	null	null	null	null	null	null	null	null	150.04	mouce_brain_neg_06_p1-a1_1_10108	124.98983:5849 125.99318:0 126.99654:0		6013	6122	6467	6450	6392	6441	6314.11336263021	195.557719800251
225	6.41	125.02158	-1	-1	Unknown	[M-H]-		0.667	False	null	null	null	null	null	null	null	999	False	False	False	False		False	False	null	null	null	null	null	null	null	null	7.16	mouce_brain_neg_02_p1-a1_1_10104	125.02158:589 126.02493:0 127.02829:0		2136	2662	2999	3551	2002	2306	2609.20060221354	587.662621714602
226	6.41	125.02158	0.6077	134.6417	Unknown	[M-H]-		0.667	False	null	null	null	null	null	null	null	999	False	False	False	False		False	False	null	null	null	null	null	null	null	null	7.16	mouce_brain_neg_02_p1-a1_1_10104	125.02158:466 126.02493:0 127.02829:0		136	363	321	181	209	206	235.939646402995	87.2530942174431
227	2.81	126.00011	-1	-1	Unknown	[M-H]-		0.833	False	null	null	null	null	null	null	null	999	False	False	False	False		False	False	null	null	null	null	null	null	null	null	7.38	mouce_brain_neg_06_p1-a1_1_10108	126.00011:762 127.00346:0 128.00682:0		3235	2699	2702	2787	2736	2945	2850.63712565104	209.058282607191
228	2.81	126.00011	0.7151	158.3167	Unknown	[M-H]-		0.833	False	null	null	null	null	null	null	null	999	False	False	False	False		False	False	null	null	null	null	null	null	null	null	7.38	mouce_brain_neg_06_p1-a1_1_10108	126.00011:434 127.00346:0 128.00682:0		223	214	227	251	230	290	239.238235473633	28.0499750934258
229	3.878	126.00188	-1	-1	Unknown	[M-H]-		0.833	True	null	null	null	null	null	null	null	999	False	False	False	False		False	False	null	null	null	null	null	null	null	null	10.3	mouce_brain_neg_05_p1-a1_1_10107	126.00188:947 127.00523:0 128.00859:0		4848	10	4774	4773	5381	2296	3680.3407848676	2099.17671543369
230	3.878	126.00188	0.5253	116.2932	Unknown	[M-H]-		0.833	True	null	null	null	null	null	null	null	999	False	False	False	False		False	False	null	null	null	null	null	null	null	null	10.3	mouce_brain_neg_05_p1-a1_1_10107	126.00892:142 127.01227:0 128.01563:0	81.95236:281	146	0.497221851348877	0.497221851348877	122	94	5	61.2857445081075	67.3807555673964
231	3.878	126.00188	0.7197	159.3416	Unknown	[M-H]-		0.833	True	null	null	null	null	null	null	null	999	False	False	False	False		False	False	null	null	null	null	null	null	null	null	10.3	mouce_brain_neg_05_p1-a1_1_10107	126.00892:166 127.01227:0 128.01563:0		147	12.1866424560547	122	136	204	173	130.386797587077	70.2288253937388
232	2.685	126.98596	-1	-1	Unknown	[M-H]-		1	False	null	null	null	null	null	null	null	999	False	False	False	False		False	False	null	null	null	null	null	null	null	null	9.86	mouce_brain_neg_01_p1-a1_1_10103	126.98596:790 127.98931:0 128.99267:0		4372	2949	2241	3189	3345	2740	3138.97469075521	716.540211987888
233	2.685	126.98596	0.8481	187.632	Unknown	[M-H]-		1	False	null	null	null	null	null	null	null	999	False	False	False	False		False	False	null	null	null	null	null	null	null	null	9.86	mouce_brain_neg_01_p1-a1_1_10103	126.98596:460 127.98931:0 128.99267:0		421	422	342	346	416	180	354.611150105794	93.3701112782389
234	5.053	127.04995	-1	-1	Unknown	[M-H]-		1	False	null	null	null	null	null	null	null	999	False	False	False	False		False	False	null	null	null	null	null	null	null	null	8.92	mouce_brain_neg_03_p1-a1_1_10105	127.04995:776 128.0533:0 129.05666:0		3124	3051	3988	3368	2484	2405	3070.04093424479	586.665141879786
235	5.053	127.04995	0.6094	134.812	Unknown	[M-H]-		1	False	null	null	null	null	null	null	null	999	False	False	False	False		False	False	null	null	null	null	null	null	null	null	8.92	mouce_brain_neg_03_p1-a1_1_10105	127.04995:310 128.0533:0 129.05666:0		211	214	222	213	142	129	188.575340270996	41.3256315160556
236	5.053	127.04995	0.6422	142.0785	Unknown	[M-H]-		1	False	null	null	null	null	null	null	null	999	False	False	False	False		False	False	null	null	null	null	null	null	null	null	8.92	mouce_brain_neg_03_p1-a1_1_10105	127.05174:158 128.05509:0 129.05845:0		95	68	201	131	103	74	111.906167348226	48.9586415683738
237	6.054	127.04997	-1	-1	Unknown	[M-H]-		1	True	null	null	null	null	null	null	null	999	False	False	False	False		False	False	null	null	null	null	null	null	null	null	21.68	mouce_brain_neg_06_p1-a1_1_10108	127.04997:1657 128.05332:0 129.05668:0		9196	8554	7218	9794	6432	8699	8315.70434570313	1258.34686440673
238	6.054	127.04997	0.5521	122.1317	Unknown	[M-H]-		1	True	null	null	null	null	null	null	null	999	False	False	False	False		False	False	null	null	null	null	null	null	null	null	21.68	mouce_brain_neg_06_p1-a1_1_10108	127.04815:551 128.0515:0 129.05486:0		365	225	157	333	228	278	264.361020406087	76.4612666446994
239	6.054	127.04997	0.5743	127.0597	Unknown	[M-H]-		1	True	null	null	null	null	null	null	null	999	False	False	False	False		False	False	null	null	null	null	null	null	null	null	21.68	mouce_brain_neg_06_p1-a1_1_10108	127.04815:622 128.0515:0 129.05486:0	41.9986:87	495	547	544	590	494	556	537.529383341471	37.0169345542263
240	6.054	127.04997	0.6044	133.7104	Unknown	[M-H]-		1	True	null	null	null	null	null	null	null	999	False	False	False	False		False	False	null	null	null	null	null	null	null	null	21.68	mouce_brain_neg_06_p1-a1_1_10108	127.04815:203 128.0515:0 129.05486:0		69	73	91	47	104	91	79.1943003336589	20.2337899087966
241	6.054	127.04997	0.7029	155.4895	Unknown	[M-H]-		1	True	null	null	null	null	null	null	null	999	False	False	False	False		False	False	null	null	null	null	null	null	null	null	21.68	mouce_brain_neg_06_p1-a1_1_10108	127.04994:233 128.05329:0 129.05665:0		91	149	99	39	58	98	89.0913874308268	38.2598558644401
242	0.75	127.99532	-1	-1	Unknown	[M-H]-		1	False	null	null	null	null	null	null	null	999	False	False	False	False		False	False	null	null	null	null	null	null	null	null	17.4	mouce_brain_neg_03_p1-a1_1_10105	127.99532:4986 128.99867:0 130.00203:0		13412	13659	13488	10257	11051	10515	12063.7351888021	1617.38208663517
243	0.75	127.99532	1.0051	222.2079	Unknown	[M-H]-		1	False	null	null	null	null	null	null	null	999	False	False	False	False		False	False	null	null	null	null	null	null	null	null	17.4	mouce_brain_neg_03_p1-a1_1_10105	127.99532:218 128.99867:0 130.00203:0		3	10	82	53	12	42	33.6670743227005	30.8566912782878
244	0.75	127.99532	1.039	229.6994	Unknown	[M-H]-		1	False	null	null	null	null	null	null	null	999	False	False	False	False		False	False	null	null	null	null	null	null	null	null	17.4	mouce_brain_neg_03_p1-a1_1_10105	127.9971:1003 129.00045:0 130.00381:0		119	372	241	162	146	92	188.622132619222	103.145877246746
245	0.75	127.99532	1.0692	236.3875	Unknown	[M-H]-		1	False	null	null	null	null	null	null	null	999	False	False	False	False		False	False	null	null	null	null	null	null	null	null	17.4	mouce_brain_neg_03_p1-a1_1_10105	127.99708:1685 129.00043:0 130.00379:0		1098	188	328	1012	474	170	545.008255004883	410.926149659182
246	0.75	127.99532	1.0884	240.6138	Unknown	[M-H]-		1	False	null	null	null	null	null	null	null	999	False	False	False	False		False	False	null	null	null	null	null	null	null	null	17.4	mouce_brain_neg_03_p1-a1_1_10105	127.99532:479 128.99867:0 130.00203:0		209	108	225	199	195	115	175.288411458333	50.342276028653
247	0.75	127.99532	1.1022	243.6825	Unknown	[M-H]-		1	False	null	null	null	null	null	null	null	999	False	False	False	False		False	False	null	null	null	null	null	null	null	null	17.4	mouce_brain_neg_03_p1-a1_1_10105	127.99713:298 129.00048:0 130.00384:0		73	95	45	46	52	92	67.1835289001465	22.6718132169641
248	0.868	127.99711	-1	-1	Unknown	[M-H]-		0.667	False	null	null	null	null	null	null	null	999	False	False	False	False		False	False	null	null	null	null	null	null	null	null	20.39	mouce_brain_neg_03_p1-a1_1_10105	127.99711:2241 129.00046:0 130.00382:0		17327	12258	13626	15260	7769	12708	13157.8420410156	3227.19377793761
249	0.868	127.99711	1.0367	229.1927	Unknown	[M-H]-		0.667	False	null	null	null	null	null	null	null	999	False	False	False	False		False	False	null	null	null	null	null	null	null	null	20.39	mouce_brain_neg_03_p1-a1_1_10105	127.99711:599 129.00046:0 130.00382:0		388	85	409	232	294	299	284.637878417969	117.54040374724
250	0.868	127.99711	1.0684	236.2065	Unknown	[M-H]-		0.667	False	null	null	null	null	null	null	null	999	False	False	False	False		False	False	null	null	null	null	null	null	null	null	20.39	mouce_brain_neg_03_p1-a1_1_10105	127.99708:856 129.00043:0 130.00379:0		829	717	264	401	341	959	585.250203450521	287.456803749044
251	0.868	127.99711	1.0918	241.3718	Unknown	[M-H]-		0.667	False	null	null	null	null	null	null	null	999	False	False	False	False		False	False	null	null	null	null	null	null	null	null	20.39	mouce_brain_neg_03_p1-a1_1_10105	127.99708:273 129.00043:0 130.00379:0		126	91	132	112	164	122	124.503170013428	24.1804899202383
252	2.249	128.01494	-1	-1	Unknown	[M-H]-		1	False	null	null	null	null	null	null	null	999	False	False	False	False		False	False	null	null	null	null	null	null	null	null	22.92	mouce_brain_neg_02_p1-a1_1_10104	128.01494:5906 129.01829:0 130.02165:0		57964	45978	44345	51617	43786	42029	47619.8177083333	6039.02459247061
253	2.249	128.01494	0.8232	181.9966	Unknown	[M-H]-		1	False	null	null	null	null	null	null	null	999	False	False	False	False		False	False	null	null	null	null	null	null	null	null	22.92	mouce_brain_neg_02_p1-a1_1_10104	128.01669:592 129.02004:0 130.0234:0		312	563	161	177	418	425	342.620351155599	156.292595570699
254	2.249	128.01494	0.8555	189.1336	Unknown	[M-H]-		1	False	null	null	null	null	null	null	null	999	False	False	False	False		False	False	null	null	null	null	null	null	null	null	22.92	mouce_brain_neg_02_p1-a1_1_10104	128.01669:3215 129.02004:0 130.0234:0		3355	3584	3636	3804	3653	3756	3631.16007486979	157.694233224026
255	7.039	128.03278	-1	-1	Unknown	[M-H]-	similar chromatogram in higher mz_129; similar chromatogram in higher mz_591; similar chromatogram in higher mz_646; similar chromatogram in higher mz_1100	1	False	null	null	null	null	null	null	null	999	False	False	False	False		False	False	null	null	null	null	null	null	null	null	12.93	mouce_brain_neg_02_p1-a1_1_10104	128.03278:3439 129.03613:0 130.03949:0		13725	15271	14484	14932	13967	12677	14175.7052408854	933.734958289029
256	7.039	128.03278	0.7619	168.4276	Unknown	[M-H]-	similar chromatogram in higher mz_129; similar chromatogram in higher mz_591; similar chromatogram in higher mz_646; similar chromatogram in higher mz_1100	1	False	null	null	null	null	null	null	null	999	False	False	False	False		False	False	null	null	null	null	null	null	null	null	12.93	mouce_brain_neg_02_p1-a1_1_10104	128.03276:1443 129.03611:0 130.03947:0		1368	1580	1480	1506	747	616	1216.03358968099	421.936987928421
257	4.862	128.03279	-1	-1	Unknown	[M-H]-		1	False	null	null	null	null	null	null	null	999	False	False	False	False		False	False	null	null	null	null	null	null	null	null	17.18	mouce_brain_neg_03_p1-a1_1_10105	128.03279:4614 129.03614:0 130.0395:0		34366	36407	27336	36918	24358	28080	31244.1927083333	5316.12270486963
258	4.862	128.03279	0.5518	121.9808	Unknown	[M-H]-		1	False	null	null	null	null	null	null	null	999	False	False	False	False		False	False	null	null	null	null	null	null	null	null	17.18	mouce_brain_neg_03_p1-a1_1_10105	128.03279:291 129.03614:0 130.0395:0		158	79	235	202	127	126	154.736832936605	56.6356942208444
259	4.862	128.03279	0.7759	171.53	Unknown	[M-H]-		1	False	null	null	null	null	null	null	null	999	False	False	False	False		False	False	null	null	null	null	null	null	null	null	17.18	mouce_brain_neg_03_p1-a1_1_10105	128.03276:519 129.03611:0 130.03947:0		410	464	485	158	580	399	416.04682413737	141.962842469995
260	4.862	128.03279	0.8097	179.0062	Unknown	[M-H]-		1	False	null	null	null	null	null	null	null	999	False	False	False	False		False	False	null	null	null	null	null	null	null	null	17.18	mouce_brain_neg_03_p1-a1_1_10105	128.03276:2075 129.03611:0 130.03947:0		2411	2431	2604	2564	2444	2455	2484.89432779948	79.1307536317911
261	6.18	128.03279	-1	-1	Unknown	[M-H]-		1	False	null	null	null	null	null	null	null	999	False	False	False	False		False	False	null	null	null	null	null	null	null	null	3.87	mouce_brain_neg_04_p1-a1_1_10106	128.03279:1092 129.03614:0 130.0395:0		5550	5443	5055	5320	4668	5759	5299.125	388.019225781866
262	6.18	128.03279	0.5542	122.5249	Unknown	[M-H]-		1	False	null	null	null	null	null	null	null	999	False	False	False	False		False	False	null	null	null	null	null	null	null	null	3.87	mouce_brain_neg_04_p1-a1_1_10106	128.03458:123 129.03793:0 130.04129:0		40	40	53	115	67	21	56.0194826126099	32.7675580164066
263	6.18	128.03279	0.5792	128.0367	Unknown	[M-H]-		1	False	null	null	null	null	null	null	null	999	False	False	False	False		False	False	null	null	null	null	null	null	null	null	3.87	mouce_brain_neg_04_p1-a1_1_10106	128.03458:190 129.03793:0 130.04129:0		138	116	97	113	116	58	106.15110651652	26.9822774765148
264	6.18	128.03279	0.6333	140.0003	Unknown	[M-H]-		1	False	null	null	null	null	null	null	null	999	False	False	False	False		False	False	null	null	null	null	null	null	null	null	3.87	mouce_brain_neg_04_p1-a1_1_10106	128.03455:377 129.0379:0 130.04126:0		195	164	362	365	212	383	279.895497639974	99.8719603093082
265	4.239	128.03458	-1	-1	Unknown	[M-H]-		1	False	null	null	null	null	null	null	null	999	False	False	False	False		False	False	null	null	null	null	null	null	null	null	3.34	mouce_brain_neg_05_p1-a1_1_10107	128.03458:1073 129.03793:0 130.04129:0		3816	5103	5653	4628	5363	5144	4951.13496907552	650.39166537384
266	4.239	128.03458	0.8153	180.2451	Unknown	[M-H]-		1	False	null	null	null	null	null	null	null	999	False	False	False	False		False	False	null	null	null	null	null	null	null	null	3.34	mouce_brain_neg_05_p1-a1_1_10107	128.03633:235 129.03968:0 130.04304:0		220	130	213	74	126	249	168.575656890869	68.6228012563136
267	4.239	128.03458	0.8816	194.9004	Unknown	[M-H]-		1	False	null	null	null	null	null	null	null	999	False	False	False	False		False	False	null	null	null	null	null	null	null	null	3.34	mouce_brain_neg_05_p1-a1_1_10107	128.03633:214 129.03968:0 130.04304:0		94	160	174	112	221	206	161.072800954183	50.1151881191681
268	0.699	129.01762	-1	-1	Unknown	[M-H]-		0.5	False	null	null	null	null	null	null	null	999	False	False	False	False		False	False	null	null	null	null	null	null	null	null	18.57	mouce_brain_neg_05_p1-a1_1_10107	129.01762:3877 130.02097:0 131.02433:0		1764	5731	4473	9077	11159	5079	6213.95959472656	3376.61099610412
269	0.699	129.01762	1.0155	224.3508	Unknown	[M-H]-		0.5	False	null	null	null	null	null	null	null	999	False	False	False	False		False	False	null	null	null	null	null	null	null	null	18.57	mouce_brain_neg_05_p1-a1_1_10107	129.01762:884 130.02097:0 131.02433:0		3	70	179	118	289	246	150.948272307714	108.111032527051
270	6.281	130.04939	-1	-1	Unknown	[M-H]-		1	True	null	null	null	null	null	null	null	999	False	False	False	False		False	False	null	null	null	null	null	null	null	null	49.76	mouce_brain_neg_05_p1-a1_1_10107	130.04939:5652 131.05274:0 132.0561:0		48892	51098	39480	48868	40997	48532	46311.1223958333	4815.72623839686
271	6.281	130.04939	0.6022	132.9551	Unknown	[M-H]-		1	True	null	null	null	null	null	null	null	999	False	False	False	False		False	False	null	null	null	null	null	null	null	null	49.76	mouce_brain_neg_05_p1-a1_1_10107	130.04935:3946 131.0527:0 132.05606:0	41.9986:104	4253	4259	4012	4048	4024	3884	4080.06990559896	147.70387880168
272	5.631	130.06017	-1	-1	Unknown	[M-H]-		1	False	null	null	null	null	null	null	null	999	False	False	False	False		False	False	null	null	null	null	null	null	null	null	84.98	mouce_brain_neg_03_p1-a1_1_10105	130.06017:9772 131.06352:0 132.06688:0		54872	56997	56516	56672	53736	56377	55861.6549479167	1275.74234969128
273	5.631	130.06017	0.7029	155.164	Unknown	[M-H]-		1	False	null	null	null	null	null	null	null	999	False	False	False	False		False	False	null	null	null	null	null	null	null	null	84.98	mouce_brain_neg_03_p1-a1_1_10105	130.06013:921 131.06348:0 132.06684:0		823	808	942	816	810	887	847.839365641276	54.8835826644132
274	5.631	130.06017	0.8356	184.4676	Unknown	[M-H]-		1	False	null	null	null	null	null	null	null	999	False	False	False	False		False	False	null	null	null	null	null	null	null	null	84.98	mouce_brain_neg_03_p1-a1_1_10105	130.06013:3139 131.06348:0 132.06684:0		3031	3082	3251	3246	3058	3190	3142.94189453125	98.1438067905087
275	5.631	130.06017	0.904	199.5786	Unknown	[M-H]-		1	False	null	null	null	null	null	null	null	999	False	False	False	False		False	False	null	null	null	null	null	null	null	null	84.98	mouce_brain_neg_03_p1-a1_1_10105	130.06013:531 131.06348:0 132.06684:0		490	499	460	205	498	511	443.704895019531	118.297782438775
276	4.447	130.08711	-1	-1	Unknown	[M-H]-		0.667	False	null	null	null	null	null	null	null	999	False	False	False	False		False	False	null	null	null	null	null	null	null	null	8.89	mouce_brain_neg_01_p1-a1_1_10103	130.08711:1950 131.09046:0 132.09382:0		9586	8086	17234	11684	7770	9730	10681.5299479167	3500.05906117998
277	4.447	130.08711	0.583	128.6988	Unknown	[M-H]-		0.667	False	null	null	null	null	null	null	null	999	False	False	False	False		False	False	null	null	null	null	null	null	null	null	8.89	mouce_brain_neg_01_p1-a1_1_10103	130.08711:576 131.09046:0 132.09382:0		484	524	526	631	484	385	505.785085042318	80.1443046926177
278	4.447	130.08711	0.7009	154.7229	Unknown	[M-H]-		0.667	False	null	null	null	null	null	null	null	999	False	False	False	False		False	False	null	null	null	null	null	null	null	null	8.89	mouce_brain_neg_01_p1-a1_1_10103	130.08711:268 131.09046:0 132.09382:0		177	158	39	158	176	51	126.587787628174	63.5810848002768
279	4.447	130.08711	0.8869	195.8005	Unknown	[M-H]-		0.667	False	null	null	null	null	null	null	null	999	False	False	False	False		False	False	null	null	null	null	null	null	null	null	8.89	mouce_brain_neg_01_p1-a1_1_10103	130.08711:225 131.09046:0 132.09382:0		231	91	123	125	70	135	129.139282226563	55.4542105872525
280	4.294	130.08714	-1	-1	Unknown	[M-H]-		1	True	null	null	null	null	null	null	null	999	False	False	False	False		False	False	null	null	null	null	null	null	null	null	14.48	mouce_brain_neg_04_p1-a1_1_10106	130.08714:1955 131.09049:0 132.09385:0		15310	13948	12161	15501	15064	10725	13784.8271484375	1946.1480859348
281	4.294	130.08714	0.5835	128.8088	Unknown	[M-H]-		1	True	null	null	null	null	null	null	null	999	False	False	False	False		False	False	null	null	null	null	null	null	null	null	14.48	mouce_brain_neg_04_p1-a1_1_10106	130.08531:802 131.08866:0 132.09202:0	45.00012:106	694	583	706	721	638	772	685.74663289388	66.3692754380047
282	4.294	130.08714	0.7007	154.679	Unknown	[M-H]-		1	True	null	null	null	null	null	null	null	999	False	False	False	False		False	False	null	null	null	null	null	null	null	null	14.48	mouce_brain_neg_04_p1-a1_1_10106	130.08531:315 131.08866:0 132.09202:0		144	209	72	198	198	163	164.026927947998	51.5916471871687
283	0.714	131.05818	-1	-1	Unknown	[M-H]-		0.667	True	null	null	null	null	null	null	null	999	False	False	False	False		False	False	null	null	null	null	null	null	null	null	19.59	mouce_brain_neg_06_p1-a1_1_10108	131.05818:3106 132.06153:0 133.06489:0		4818	2742	5792	3470	5801	7725	5057.83349609375	1796.98640591012
284	0.714	131.05818	0.5471	120.6931	Unknown	[M-H]-		0.667	True	null	null	null	null	null	null	null	999	False	False	False	False		False	False	null	null	null	null	null	null	null	null	19.59	mouce_brain_neg_06_p1-a1_1_10108	131.06355:611 132.0669:0 133.07026:0	21.12739:271 41.47507:271 60.04694:271 115.02816:2647 115.89214:271	162	291	159	295	181	696	297.383036295573	204.819330220097
285	0.714	131.05818	0.5605	123.6647	Unknown	[M-H]-		0.667	True	null	null	null	null	null	null	null	999	False	False	False	False		False	False	null	null	null	null	null	null	null	null	19.59	mouce_brain_neg_06_p1-a1_1_10108	131.06178:1320 132.06513:0 133.06849:0	115.03158:171 131.05818:87	84	27	9	29	381	97	104.501472949982	139.975245261429
286	4.927	132.02737	-1	-1	Unknown	[M-H]-		1	False	null	null	null	null	null	null	null	999	False	False	False	False		False	False	null	null	null	null	null	null	null	null	15.83	mouce_brain_neg_05_p1-a1_1_10107	132.02737:1951 133.03072:0 134.03408:0		9395	9303	11872	10951	11753	8504	10296.5045572917	1417.43567308245
287	4.927	132.02737	0.6856	151.1494	Unknown	[M-H]-		1	False	null	null	null	null	null	null	null	999	False	False	False	False		False	False	null	null	null	null	null	null	null	null	15.83	mouce_brain_neg_05_p1-a1_1_10107	132.02737:170 133.03072:0 134.03408:0		103	73	84	90	92	60	83.7446835835775	15.1595832697233
288	4.927	132.02737	0.7969	175.6835	Unknown	[M-H]-		1	False	null	null	null	null	null	null	null	999	False	False	False	False		False	False	null	null	null	null	null	null	null	null	15.83	mouce_brain_neg_05_p1-a1_1_10107	132.02914:655 133.03249:0 134.03585:0		421	578	584	523	600	410	519.18662516276	84.2278736702483
289	4.927	132.02737	0.8758	193.0795	Unknown	[M-H]-		1	False	null	null	null	null	null	null	null	999	False	False	False	False		False	False	null	null	null	null	null	null	null	null	15.83	mouce_brain_neg_05_p1-a1_1_10107	132.02737:243 133.03072:0 134.03408:0		111	90	95	129	99	156	113.252240498861	25.0361193067254
290	6.459	132.02919	-1	-1	Unknown	[M-H]-		1	False	null	null	null	null	null	null	null	999	False	False	False	False		False	False	null	null	null	null	null	null	null	null	60.49	mouce_brain_neg_05_p1-a1_1_10107	132.02919:6278 133.03254:0 134.0359:0		42596	62952	60562	48347	63391	62731	56763.1516927083	8986.95299446763
291	6.459	132.02919	0.7487	165.0741	Unknown	[M-H]-		1	False	null	null	null	null	null	null	null	999	False	False	False	False		False	False	null	null	null	null	null	null	null	null	60.49	mouce_brain_neg_05_p1-a1_1_10107	132.02917:244 133.03252:0 134.03588:0		129	159	161	117	84	219	144.692400614421	46.2254712595813
292	6.459	132.02919	0.7805	172.0822	Unknown	[M-H]-		1	False	null	null	null	null	null	null	null	999	False	False	False	False		False	False	null	null	null	null	null	null	null	null	60.49	mouce_brain_neg_05_p1-a1_1_10107	132.02914:953 133.03249:0 134.03585:0		939	1049	914	963	1012	994	978.649058024089	49.5835775435598
293	6.459	132.02919	0.8089	178.3374	Unknown	[M-H]-		1	False	null	null	null	null	null	null	null	999	False	False	False	False		False	False	null	null	null	null	null	null	null	null	60.49	mouce_brain_neg_05_p1-a1_1_10107	132.02914:764 133.03249:0 134.03585:0		706	618	637	710	715	753	689.828592936198	51.405904912945
294	6.459	132.02919	0.8379	184.7321	Unknown	[M-H]-		1	False	null	null	null	null	null	null	null	999	False	False	False	False		False	False	null	null	null	null	null	null	null	null	60.49	mouce_brain_neg_05_p1-a1_1_10107	132.02914:180 133.03249:0 134.03585:0		145	60	119	50	202	189	127.611194610596	63.4703081104623
295	6.459	132.02919	0.9664	213.0695	Unknown	[M-H]-		1	False	null	null	null	null	null	null	null	999	False	False	False	False		False	False	null	null	null	null	null	null	null	null	60.49	mouce_brain_neg_05_p1-a1_1_10107	132.02914:251 133.03249:0 134.03585:0		173	158	202	112	144	113	150.235459645589	35.2404742335727
296	6.459	132.02919	0.9949	219.3581	Unknown	[M-H]-		1	False	null	null	null	null	null	null	null	999	False	False	False	False		False	False	null	null	null	null	null	null	null	null	60.49	mouce_brain_neg_05_p1-a1_1_10107	132.02914:327 133.03249:0 134.03585:0		189	178	66	142	118	379	178.60344060262	107.456410381792
297	6.459	132.02919	1.021	225.0994	Unknown	[M-H]-		1	False	null	null	null	null	null	null	null	999	False	False	False	False		False	False	null	null	null	null	null	null	null	null	60.49	mouce_brain_neg_05_p1-a1_1_10107	132.02914:383 133.03249:0 134.03585:0		178	169	208	99	206	140	166.515752156576	41.5679575737969
298	6.459	132.02919	1.0421	229.7538	Unknown	[M-H]-		1	False	null	null	null	null	null	null	null	999	False	False	False	False		False	False	null	null	null	null	null	null	null	null	60.49	mouce_brain_neg_05_p1-a1_1_10107	132.02914:335 133.03249:0 134.03585:0		211	39	42	62	331	265	158.085407892863	127.220238384714
299	6.459	132.02919	1.0677	235.4066	Unknown	[M-H]-		1	False	null	null	null	null	null	null	null	999	False	False	False	False		False	False	null	null	null	null	null	null	null	null	60.49	mouce_brain_neg_05_p1-a1_1_10107	132.02914:248 133.03249:0 134.03585:0		96	58	203	111	159	123	125.0018603007	50.5584644128143
300	0.777	133.00197	-1	-1	Unknown	[M-H]-	similar chromatogram in higher mz_421; similar chromatogram in higher mz_169	1	False	null	null	null	null	null	null	null	999	False	False	False	False		False	False	null	null	null	null	null	null	null	null	7.07	mouce_brain_neg_05_p1-a1_1_10107	133.00197:756 134.00532:0 135.00868:0		1519	1457	1148	1197	1784	1360	1410.6928507487	232.613105013846
301	0.777	133.00197	0.6757	148.878	Unknown	[M-H]-	similar chromatogram in higher mz_421; similar chromatogram in higher mz_169	1	False	null	null	null	null	null	null	null	999	False	False	False	False		False	False	null	null	null	null	null	null	null	null	7.07	mouce_brain_neg_05_p1-a1_1_10107	133.00195:258 134.0053:0 135.00866:0		162	159	61	63	135	93	112.164992014567	46.3018143369714
302	2.789	134.04401	-1	-1	Unknown	[M-H]-		0.5	False	null	null	null	null	null	null	null	999	False	False	False	False		False	False	null	null	null	null	null	null	null	null	12.32	mouce_brain_neg_02_p1-a1_1_10104	134.04401:1277 135.04736:0 136.05072:0		7097	9211	7676	10598	9320	9232	8855.75708007813	1265.13118694123
303	2.789	134.04401	0.5364	118.112	Unknown	[M-H]-		0.5	False	null	null	null	null	null	null	null	999	False	False	False	False		False	False	null	null	null	null	null	null	null	null	12.32	mouce_brain_neg_02_p1-a1_1_10104	134.04401:785 135.04736:0 136.05072:0		501	631	625	543	572	510	563.548319498698	55.7708161518684
304	2.789	134.04401	0.8264	181.9497	Unknown	[M-H]-		0.5	False	null	null	null	null	null	null	null	999	False	False	False	False		False	False	null	null	null	null	null	null	null	null	12.32	mouce_brain_neg_02_p1-a1_1_10104	134.04399:399 135.04734:0 136.0507:0		314	353	349	312	379	381	347.947062174479	30.3518493898601
305	1.66	134.04404	-1	-1	Unknown	[M-H]-		1	True	null	null	null	null	null	null	null	999	False	False	False	False		False	False	null	null	null	null	null	null	null	null	22.26	mouce_brain_neg_06_p1-a1_1_10108	134.04404:2667 135.04739:0 136.05075:0		10013	13375	16839	21208	19044	21933	17068.7161458333	4651.34305858639
306	1.66	134.04404	0.5346	117.709	Unknown	[M-H]-		1	True	null	null	null	null	null	null	null	999	False	False	False	False		False	False	null	null	null	null	null	null	null	null	22.26	mouce_brain_neg_06_p1-a1_1_10108	134.04581:1242 135.04916:0 136.05252:0	107.03377:282	1031	989	860	820	949	1100	958.179728190104	104.707636239078
307	1.66	134.04404	0.7134	157.0861	Unknown	[M-H]-		1	True	null	null	null	null	null	null	null	999	False	False	False	False		False	False	null	null	null	null	null	null	null	null	22.26	mouce_brain_neg_06_p1-a1_1_10108	134.04581:305 135.04916:0 136.05252:0		201	144	87	143	144	40	126.635672251383	55.5374038183014
308	1.66	134.04404	0.7338	161.5641	Unknown	[M-H]-		1	True	null	null	null	null	null	null	null	999	False	False	False	False		False	False	null	null	null	null	null	null	null	null	22.26	mouce_brain_neg_06_p1-a1_1_10108	134.04585:256 135.0492:0 136.05256:0		127	216	198	151	130	204	171.043858846029	39.5513398265703
309	1.66	134.04404	0.8099	178.3204	Unknown	[M-H]-		1	True	null	null	null	null	null	null	null	999	False	False	False	False		False	False	null	null	null	null	null	null	null	null	22.26	mouce_brain_neg_06_p1-a1_1_10108	134.04404:375 135.04739:0 136.05075:0		52	98	234	88	113	227	135.291919072469	76.2238757777115
310	1.66	134.04404	0.8774	193.1873	Unknown	[M-H]-		1	True	null	null	null	null	null	null	null	999	False	False	False	False		False	False	null	null	null	null	null	null	null	null	22.26	mouce_brain_neg_06_p1-a1_1_10108	134.04404:709 135.04739:0 136.05075:0		399	389	426	377	246	365	366.98060353597	63.0391423636482
311	2.567	134.04584	-1	-1	Unknown	[M-H]-		1	True	null	null	null	null	null	null	null	999	False	False	False	False		False	False	null	null	null	null	null	null	null	null	123.83	mouce_brain_neg_03_p1-a1_1_10105	134.04584:8752 135.04919:0 136.05255:0		46743	43944	50024	48471	47998	50124	47884.0436197917	2314.50774231893
312	2.567	134.04584	0.5351	117.8187	Unknown	[M-H]-		1	True	null	null	null	null	null	null	null	999	False	False	False	False		False	False	null	null	null	null	null	null	null	null	123.83	mouce_brain_neg_03_p1-a1_1_10105	134.04582:5220 135.04917:0 136.05253:0	41.01337:83 64.00739:117 68.02407:215 92.02359:505 107.03378:166 107.03541:146 107.03704:81 107.03867:86 134.04218:73 134.04399:67	4425	4240	4724	4665	4541	4730	4554.07649739583	193.783287591695
313	2.77	135.02968	-1	-1	Unknown	[M-H]-		1	True	null	null	null	null	null	null	null	999	False	False	False	False		False	False	null	null	null	null	null	null	null	null	123.56	mouce_brain_neg_04_p1-a1_1_10106	135.02968:12312 136.03303:0 137.03639:0		95860	94372	93126	101899	101511	100435	97867.0013020833	3869.29491818307
314	2.77	135.02968	0.5231	115.1078	Unknown	[M-H]-		1	True	null	null	null	null	null	null	null	999	False	False	False	False		False	False	null	null	null	null	null	null	null	null	123.56	mouce_brain_neg_04_p1-a1_1_10106	135.02965:4032 136.033:0 137.03636:0	65.01281:96 65.01408:429 65.01535:70 66.00813:269 66.00941:332 66.01198:85 68.02667:124 78.00897:83 92.02208:484 92.02359:998 92.02511:751 92.02662:239 92.02813:66 92.03116:66 92.25362:40 106.02651:90 106.02814:77 107.01258:133 133.01103:88 133.01466:86 135.03148:64	3279	3718	3702	3475	3991	3761	3654.37638346354	246.569901690166
315	2.77	135.02968	0.5414	119.1357	Unknown	[M-H]-		1	True	null	null	null	null	null	null	null	999	False	False	False	False		False	False	null	null	null	null	null	null	null	null	123.56	mouce_brain_neg_04_p1-a1_1_10106	135.02965:4865 136.033:0 137.03636:0	41.01539:82 64.00612:70 64.00739:77 65.01154:174 65.01281:665 65.01408:171 65.01535:113 66.00045:107 66.00813:111 66.00941:244 66.46492:30 92.02208:111 92.02359:585 92.02511:673 92.02662:114 93.00624:68 93.0108:69 106.02651:188 106.02814:77 106.03138:84 108.02122:92	4794	4164	3961	4834	4720	4707	4529.72884114583	370.809554905022
316	2.77	135.02968	0.5723	125.9408	Unknown	[M-H]-		1	True	null	null	null	null	null	null	null	999	False	False	False	False		False	False	null	null	null	null	null	null	null	null	123.56	mouce_brain_neg_04_p1-a1_1_10106	135.02965:583 136.033:0 137.03636:0	65.01281:73 65.01535:70 66.00813:114 92.02359:259	422	425	430	503	370	242	398.770673116048	87.8687865623597
317	3.535	135.02969	-1	-1	Unknown	[M-H]-		1	False	null	null	null	null	null	null	null	999	False	False	False	False		False	False	null	null	null	null	null	null	null	null	86.07	mouce_brain_neg_05_p1-a1_1_10107	135.02969:8898 136.03304:0 137.0364:0		52482	54607	52634	53073	57314	58983	54848.947265625	2716.28807395545
318	3.535	135.02969	0.7498	164.9892	Unknown	[M-H]-		1	False	null	null	null	null	null	null	null	999	False	False	False	False		False	False	null	null	null	null	null	null	null	null	86.07	mouce_brain_neg_05_p1-a1_1_10107	135.02965:3341 136.033:0 137.03636:0		4611	4648	4466	4493	4760	4784	4626.91446940104	131.803964715442
319	0.769	135.11581	-1	-1	Unknown	[M-H]-		1	False	null	null	null	null	null	null	null	999	False	False	False	False		False	False	null	null	null	null	null	null	null	null	22.28	mouce_brain_neg_05_p1-a1_1_10107	135.11581:2545 136.11916:0 137.12252:0		6701	3768	5451	6144	7222	5892	5862.97155761719	1199.24429955947
320	0.769	135.11581	0.831	182.84	Unknown	[M-H]-		1	False	null	null	null	null	null	null	null	999	False	False	False	False		False	False	null	null	null	null	null	null	null	null	22.28	mouce_brain_neg_05_p1-a1_1_10107	135.11765:629 136.121:0 137.12436:0		165	180	178	341	321	430	269.313975016276	110.027841292166
321	0.769	135.11581	0.8889	195.5878	Unknown	[M-H]-		1	False	null	null	null	null	null	null	null	999	False	False	False	False		False	False	null	null	null	null	null	null	null	null	22.28	mouce_brain_neg_05_p1-a1_1_10107	135.1158:832 136.11915:0 137.12251:0		294	66	167	213	27	79	141.158943494161	101.778432807077
322	0.769	135.11581	0.9086	199.9282	Unknown	[M-H]-		1	False	null	null	null	null	null	null	null	999	False	False	False	False		False	False	null	null	null	null	null	null	null	null	22.28	mouce_brain_neg_05_p1-a1_1_10107	135.1158:842 136.11915:0 137.12251:0		37	167	10	272	129	126	123.471306324005	94.4208340054894
323	0.492	135.94359	-1	-1	Unknown	[M-H]-		1	True	null	null	null	null	null	null	null	999	False	False	False	False		False	False	null	null	null	null	null	null	null	null	66.3	mouce_brain_neg_06_p1-a1_1_10108	135.94359:4169 136.94694:0 137.9503:0		13346	13822	14118	16795	14667	16550	14882.9563802083	1452.6268491274
324	0.492	135.94359	0.4745	104.3434	Unknown	[M-H]-		1	True	null	null	null	null	null	null	null	999	False	False	False	False		False	False	null	null	null	null	null	null	null	null	66.3	mouce_brain_neg_06_p1-a1_1_10108	135.94354:419 136.94689:0 137.95025:0	109.93862:117 109.94027:68 109.94193:64	296	295	285	567	306	397	357.563064575195	110.553715832523
325	0.492	135.94359	0.6591	144.9544	Unknown	[M-H]-		1	True	null	null	null	null	null	null	null	999	False	False	False	False		False	False	null	null	null	null	null	null	null	null	66.3	mouce_brain_neg_06_p1-a1_1_10108	135.94357:149 136.94692:0 137.95028:0		23	69	28	74	83	85	60.2864100138346	27.5831880600992
326	0.492	135.94359	0.7578	166.6521	Unknown	[M-H]-		1	True	null	null	null	null	null	null	null	999	False	False	False	False		False	False	null	null	null	null	null	null	null	null	66.3	mouce_brain_neg_06_p1-a1_1_10108	135.94354:260 136.94689:0 137.95025:0		154	150	122	72	83	132	118.706607818604	34.2650025599733
327	0.492	135.94359	0.7733	170.0508	Unknown	[M-H]-		1	True	null	null	null	null	null	null	null	999	False	False	False	False		False	False	null	null	null	null	null	null	null	null	66.3	mouce_brain_neg_06_p1-a1_1_10108	135.94357:402 136.94692:0 137.95028:0		211	239	79	404	381	532	307.620840708415	161.811813552755
328	0.615	136.00243	-1	-1	Unknown	[M-H]-		1	False	null	null	null	null	null	null	null	999	False	False	False	False		False	False	null	null	null	null	null	null	null	null	405.23	mouce_brain_neg_06_p1-a1_1_10108	136.00243:30496 137.00578:0 138.00914:0		92123	92446	119534	110858	126337	112525	108970.4765625	14044.6306780844
329	0.615	136.00243	0.6575	144.5847	Unknown	[M-H]-		1	False	null	null	null	null	null	null	null	999	False	False	False	False		False	False	null	null	null	null	null	null	null	null	405.23	mouce_brain_neg_06_p1-a1_1_10108	136.00237:11640 137.00572:0 138.00908:0		12177	10946	12081	12033	12601	13280	12186.3569335938	766.93224679259
330	1.476	136.00606	-1	-1	Unknown	[M-H]-		1	True	null	null	null	null	null	null	null	999	False	False	False	False		False	False	null	null	null	null	null	null	null	null	71.18	mouce_brain_neg_02_p1-a1_1_10104	136.00606:5560 137.00941:0 138.01277:0		34608	62741	62477	38909	66528	64462	54954.1953125	14233.6653355484
331	1.476	136.00606	0.5457	120.0133	Unknown	[M-H]-		1	True	null	null	null	null	null	null	null	999	False	False	False	False		False	False	null	null	null	null	null	null	null	null	71.18	mouce_brain_neg_02_p1-a1_1_10104	136.00604:2327 137.00939:0 138.01275:0	79.95511:270 79.95652:1628 79.95793:212 80.96342:353 80.96626:140 80.96768:64	2113	2180	1983	2104	2116	2176	2111.74434407552	71.4752945323186
332	1.476	136.00606	0.5825	128.0921	Unknown	[M-H]-		1	True	null	null	null	null	null	null	null	999	False	False	False	False		False	False	null	null	null	null	null	null	null	null	71.18	mouce_brain_neg_02_p1-a1_1_10104	136.00604:3100 137.00939:0 138.01275:0	79.95511:102 79.95652:450	2663	2342	2427	2401	2301	2332	2410.98400878906	131.964742128833
333	1.476	136.00606	0.815	179.2219	Unknown	[M-H]-		1	True	null	null	null	null	null	null	null	999	False	False	False	False		False	False	null	null	null	null	null	null	null	null	71.18	mouce_brain_neg_02_p1-a1_1_10104	136.00606:744 137.00941:0 138.01277:0		804	583	771	697	589	630	678.882558186849	94.1367157919548
334	1.66	136.00607	-1	-1	Unknown	[M-H]-		0.667	True	null	null	null	null	null	null	null	999	False	False	False	False		False	False	null	null	null	null	null	null	null	null	24.22	mouce_brain_neg_04_p1-a1_1_10106	136.00607:3239 137.00942:0 138.01278:0		13551	19507	10764	12611	23013	6480	14321.0522460938	6001.5745347847
335	1.66	136.00607	0.5459	120.0499	Unknown	[M-H]-		0.667	True	null	null	null	null	null	null	null	999	False	False	False	False		False	False	null	null	null	null	null	null	null	null	24.22	mouce_brain_neg_04_p1-a1_1_10106	136.00606:1589 137.00941:0 138.01277:0	79.95512:148 79.95653:1218 80.96343:438 80.96485:373	1112	1240	1253	1643	1265	1410	1320.54864501953	183.886532368047
336	1.66	136.00607	0.583	128.2016	Unknown	[M-H]-		0.667	True	null	null	null	null	null	null	null	999	False	False	False	False		False	False	null	null	null	null	null	null	null	null	24.22	mouce_brain_neg_04_p1-a1_1_10106	136.00606:1882 137.00941:0 138.01277:0	79.95653:254	1727	1413	1486	1704	1607	1549	1580.82729085286	122.73454028318
337	0.71	137.13179	-1	-1	Unknown	[M-H]-		0.5	False	null	null	null	null	null	null	null	999	False	False	False	False		False	False	null	null	null	null	null	null	null	null	19.1	mouce_brain_neg_02_p1-a1_1_10104	137.13179:1662 138.13514:0 139.1385:0		3240	4706	1023	2899	363	815	2174.36073811849	1704.29537936249
338	0.71	137.13179	0.8935	196.3381	Unknown	[M-H]-		0.5	False	null	null	null	null	null	null	null	999	False	False	False	False		False	False	null	null	null	null	null	null	null	null	19.1	mouce_brain_neg_02_p1-a1_1_10104	137.13179:1145 138.13514:0 139.1385:0		12	292	186	113	189	67	143.151066621145	99.9558940362718
339	0.49	137.93797	-1	-1	Unknown	[M-H]-	similar chromatogram in higher mz_799; similar chromatogram in higher mz_870; similar chromatogram in higher mz_970	1	False	null	null	null	null	null	null	null	999	False	False	False	False		False	False	null	null	null	null	null	null	null	null	23.58	mouce_brain_neg_06_p1-a1_1_10108	137.93797:1860 138.94132:0 139.94468:0		5713	5074	7143	6438	6676	6941	6330.92749023438	790.565639029209
340	0.49	137.93797	0.4753	104.3976	Unknown	[M-H]-	similar chromatogram in higher mz_799; similar chromatogram in higher mz_870; similar chromatogram in higher mz_970	1	False	null	null	null	null	null	null	null	999	False	False	False	False		False	False	null	null	null	null	null	null	null	null	23.58	mouce_brain_neg_06_p1-a1_1_10108	137.93976:217 138.94311:0 139.94647:0		161	123	159	211	160	184	166.16162999471	29.3729617126298
341	0.49	137.93797	0.7703	169.188	Unknown	[M-H]-	similar chromatogram in higher mz_799; similar chromatogram in higher mz_870; similar chromatogram in higher mz_970	1	False	null	null	null	null	null	null	null	999	False	False	False	False		False	False	null	null	null	null	null	null	null	null	23.58	mouce_brain_neg_06_p1-a1_1_10108	137.93979:260 138.94314:0 139.9465:0		111	70	165	140	134	95	119.188171386719	33.9748516901179
342	6.077	138.05463	-1	-1	Unknown	[M-H]-		0.5	False	null	null	null	null	null	null	null	999	False	False	False	False		False	False	null	null	null	null	null	null	null	null	7.32	mouce_brain_neg_04_p1-a1_1_10106	138.05463:502 139.05798:0 140.06134:0		1769	1271	1517	1955	1673	1341	1587.46891276042	261.236372514113
343	6.077	138.05463	0.6532	143.4547	Unknown	[M-H]-		0.5	False	null	null	null	null	null	null	null	999	False	False	False	False		False	False	null	null	null	null	null	null	null	null	7.32	mouce_brain_neg_04_p1-a1_1_10106	138.05646:210 139.05981:0 140.06317:0		120	71	101	118	135	41	97.6585451761882	35.3212063183052
344	6.396	140.01028	-1	-1	Unknown	[M-H]-	similar chromatogram in higher mz_971	1	True	null	null	null	null	null	null	null	999	False	False	False	False		False	False	null	null	null	null	null	null	null	null	14.39	mouce_brain_neg_05_p1-a1_1_10107	140.01028:1158 141.01363:0 142.01699:0		5792	5526	5960	6184	5999	5439	5816.76261393229	288.65463713776
345	6.396	140.01028	0.66	144.776	Unknown	[M-H]-	similar chromatogram in higher mz_971	1	True	null	null	null	null	null	null	null	999	False	False	False	False		False	False	null	null	null	null	null	null	null	null	14.39	mouce_brain_neg_05_p1-a1_1_10107	140.01024:637 141.01359:0 142.01695:0	78.95873:118	585	580	596	615	600	578	592.33149210612	14.1524739981702
346	0.343	140.02333	-1	-1	Unknown	[M-H]-	similar chromatogram in higher mz_280	1	True	null	null	null	null	null	null	null	999	False	False	False	False		False	False	null	null	null	null	null	null	null	null	11.97	mouce_brain_neg_04_p1-a1_1_10106	140.02333:1058 141.02668:0 142.03004:0		3058	3563	2646	3095	2550	3106	3002.626953125	365.561346878624
347	0.343	140.02333	0.5356	117.4927	Unknown	[M-H]-	similar chromatogram in higher mz_280	1	True	null	null	null	null	null	null	null	999	False	False	False	False		False	False	null	null	null	null	null	null	null	null	11.97	mouce_brain_neg_04_p1-a1_1_10106	140.02516:257 141.02851:0 142.03187:0	89.01323:180 113.0097:69 113.01137:90 113.01305:55 113.01473:95 114.74764:37 140.02702:131	196	146	30	171	132	225	150.154856046041	67.7934240916763
348	2.637	140.03453	-1	-1	Unknown	[M-H]-		0.833	False	null	null	null	null	null	null	null	999	False	False	False	False		False	False	null	null	null	null	null	null	null	null	12.55	mouce_brain_neg_05_p1-a1_1_10107	140.03453:1084 141.03788:0 142.04124:0		7207	4112	5934	7467	4526	7104	6058.19083658854	1452.46763877003
349	2.637	140.03453	0.7085	155.4156	Unknown	[M-H]-		0.833	False	null	null	null	null	null	null	null	999	False	False	False	False		False	False	null	null	null	null	null	null	null	null	12.55	mouce_brain_neg_05_p1-a1_1_10107	140.03262:609 141.03597:0 142.03933:0		624	461	557	734	641	597	602.387227376302	90.9657268106068
350	2.85	140.97266	-1	-1	Unknown	[M-H]-	similar chromatogram in higher mz_1838	1	False	null	null	null	null	null	null	null	999	False	False	False	False		False	False	null	null	null	null	null	null	null	null	8.05	mouce_brain_neg_03_p1-a1_1_10105	140.97266:602 141.97601:0 142.97937:0		2950	3281	3609	2783	3258	3338	3203.32255045573	294.298766429927
351	2.85	140.97266	0.7985	175.0668	Unknown	[M-H]-	similar chromatogram in higher mz_1838	1	False	null	null	null	null	null	null	null	999	False	False	False	False		False	False	null	null	null	null	null	null	null	null	8.05	mouce_brain_neg_03_p1-a1_1_10105	140.97636:250 141.97971:0 142.98307:0		145	120	132	151	115	148	135.198184967041	15.2595865695061
352	5.894	141.01569	-1	-1	Unknown	[M-H]-		1	True	null	null	null	null	null	null	null	999	False	False	False	False		False	False	null	null	null	null	null	null	null	null	201.51	mouce_brain_neg_01_p1-a1_1_10103	141.01569:16762 142.01904:0 143.0224:0		140291	133669	125941	131163	132961	128674	132116.372395833	4915.92215546737
353	5.894	141.01569	0.6648	145.7434	Unknown	[M-H]-		1	True	null	null	null	null	null	null	null	999	False	False	False	False		False	False	null	null	null	null	null	null	null	null	201.51	mouce_brain_neg_01_p1-a1_1_10103	141.01569:2008 142.01904:0 143.0224:0	59.01541:81	1493	1305	1257	1451	1323	1374	1367.13116455078	90.1894057693669
354	5.894	141.01569	0.6886	150.9717	Unknown	[M-H]-		1	True	null	null	null	null	null	null	null	999	False	False	False	False		False	False	null	null	null	null	null	null	null	null	201.51	mouce_brain_neg_01_p1-a1_1_10103	141.01569:1820 142.01904:0 143.0224:0		1648	1637	1627	1877	1666	1778	1705.46496582031	100.374176956362
355	5.894	141.01569	0.7118	156.0508	Unknown	[M-H]-		1	True	null	null	null	null	null	null	null	999	False	False	False	False		False	False	null	null	null	null	null	null	null	null	201.51	mouce_brain_neg_01_p1-a1_1_10103	141.01569:2593 142.01904:0 143.0224:0		2347	1997	2295	2311	2072	2071	2182.27490234375	152.076419863954
356	5.894	141.01569	0.767	168.1521	Unknown	[M-H]-		1	True	null	null	null	null	null	null	null	999	False	False	False	False		False	False	null	null	null	null	null	null	null	null	201.51	mouce_brain_neg_01_p1-a1_1_10103	141.01569:4840 142.01904:0 143.0224:0		5506	5494	5228	5238	5200	5073	5289.89436848958	173.250659438159
357	5.894	141.01569	0.8142	178.4966	Unknown	[M-H]-		1	True	null	null	null	null	null	null	null	999	False	False	False	False		False	False	null	null	null	null	null	null	null	null	201.51	mouce_brain_neg_01_p1-a1_1_10103	141.0157:947 142.01905:0 143.02241:0		267	824	167	917	814	248	539.479448954264	345.478194428454
358	5.894	141.01569	0.8506	186.4789	Unknown	[M-H]-		1	True	null	null	null	null	null	null	null	999	False	False	False	False		False	False	null	null	null	null	null	null	null	null	201.51	mouce_brain_neg_01_p1-a1_1_10103	141.01572:652 142.01907:0 143.02243:0		455	579	671	616	257	328	484.462229410807	165.958220322862
359	0.705	141.99095	-1	-1	Unknown	[M-H]-	similar chromatogram in higher mz_268; similar chromatogram in higher mz_339; similar chromatogram in higher mz_1748	0.667	True	null	null	null	null	null	null	null	999	False	False	False	False		False	False	null	null	null	null	null	null	null	null	37.11	mouce_brain_neg_05_p1-a1_1_10107	141.99095:3308 142.9943:0 143.99766:0		6072	6941	5091	7553	9152	7628	7072.79475911458	1400.73477480744
360	0.705	141.99095	0.9884	216.5709	Unknown	[M-H]-	similar chromatogram in higher mz_268; similar chromatogram in higher mz_339; similar chromatogram in higher mz_1748	0.667	True	null	null	null	null	null	null	null	999	False	False	False	False		False	False	null	null	null	null	null	null	null	null	37.11	mouce_brain_neg_05_p1-a1_1_10107	141.99281:913 142.99616:0 143.99952:0		139	79	450	215	180	7.94048156738281	177.375376383464	154.007243616614
361	0.705	141.99095	1.0124	221.8259	Unknown	[M-H]-	similar chromatogram in higher mz_268; similar chromatogram in higher mz_339; similar chromatogram in higher mz_1748	0.667	True	null	null	null	null	null	null	null	999	False	False	False	False		False	False	null	null	null	null	null	null	null	null	37.11	mouce_brain_neg_05_p1-a1_1_10107	141.9966:962 142.99995:0 144.00331:0		98	87	54	35	300	347	153.50982538859	134.516754993269
362	0.705	141.99095	1.0354	226.8617	Unknown	[M-H]-	similar chromatogram in higher mz_268; similar chromatogram in higher mz_339; similar chromatogram in higher mz_1748	0.667	True	null	null	null	null	null	null	null	999	False	False	False	False		False	False	null	null	null	null	null	null	null	null	37.11	mouce_brain_neg_05_p1-a1_1_10107	141.99095:1094 142.9943:0 143.99766:0	42.50589:351 53.57559:351 75.42678:351 94.03235:351 96.57027:351	207	204	39	183	543	211	231.174542744954	166.435951797201
363	3.187	142.0473	-1	-1	Unknown	[M-H]-		1	False	null	null	null	null	null	null	null	999	False	False	False	False		False	False	null	null	null	null	null	null	null	null	11.33	mouce_brain_neg_04_p1-a1_1_10106	142.0473:859 143.05065:0 144.05401:0		3820	3626	2844	3827	3048	3296	3410.24259440104	412.924904319412
364	3.187	142.0473	0.6613	144.8933	Unknown	[M-H]-		1	False	null	null	null	null	null	null	null	999	False	False	False	False		False	False	null	null	null	null	null	null	null	null	11.33	mouce_brain_neg_04_p1-a1_1_10106	142.04729:375 143.05064:0 144.054:0		377	358	340	399	312	351	356.274475097656	30.0028079802017
365	5.336	142.97514	-1	-1	Unknown	[M-H]-	similar chromatogram in higher mz_674; similar chromatogram in higher mz_815; similar chromatogram in higher mz_1138; similar chromatogram in higher mz_946; similar chromatogram in higher mz_1249; similar chromatogram in higher mz_1336; similar chromatogram in higher mz_1594; similar chromatogram in higher mz_1493	0.5	False	null	null	null	null	null	null	null	999	False	False	False	False		False	False	null	null	null	null	null	null	null	null	7.04	mouce_brain_neg_01_p1-a1_1_10103	142.97514:772 143.97849:0 144.98185:0		4376	5041	4915	4569	4739	4703	4723.83463541667	238.067650417472
366	5.336	142.97514	0.7815	171.1421	Unknown	[M-H]-	similar chromatogram in higher mz_674; similar chromatogram in higher mz_815; similar chromatogram in higher mz_1138; similar chromatogram in higher mz_946; similar chromatogram in higher mz_1249; similar chromatogram in higher mz_1336; similar chromatogram in higher mz_1594; similar chromatogram in higher mz_1493	0.5	False	null	null	null	null	null	null	null	999	False	False	False	False		False	False	null	null	null	null	null	null	null	null	7.04	mouce_brain_neg_01_p1-a1_1_10103	142.97514:216 143.97849:0 144.98185:0		208	116	144	151	77	191	147.722170511882	48.1036112773183
367	2.137	142.9978	-1	-1	Unknown	[M-H]-		0.833	True	null	null	null	null	null	null	null	999	False	False	False	False		False	False	null	null	null	null	null	null	null	null	11.1	mouce_brain_neg_04_p1-a1_1_10106	142.9978:2271 144.00115:0 145.00451:0		18654	13074	8336	16479	10948	17392	14147.2788085938	4035.556577447
368	2.137	142.9978	0.5293	115.9041	Unknown	[M-H]-		0.833	True	null	null	null	null	null	null	null	999	False	False	False	False		False	False	null	null	null	null	null	null	null	null	11.1	mouce_brain_neg_04_p1-a1_1_10106	142.99588:727 143.99923:0 145.00259:0	41.00226:185	503	512	529	343	479	293	443.086725870768	99.6270935671913
369	2.137	142.9978	0.5823	127.5197	Unknown	[M-H]-		0.833	True	null	null	null	null	null	null	null	999	False	False	False	False		False	False	null	null	null	null	null	null	null	null	11.1	mouce_brain_neg_04_p1-a1_1_10106	142.99588:386 143.99923:0 145.00259:0		271	291	271	245	291	270	273.181030273438	16.9591365114013
370	2.137	142.9978	0.8194	179.4321	Unknown	[M-H]-		0.833	True	null	null	null	null	null	null	null	999	False	False	False	False		False	False	null	null	null	null	null	null	null	null	11.1	mouce_brain_neg_04_p1-a1_1_10106	142.9978:380 144.00115:0 145.00451:0		211	108	35	177	86	153	128.239350001017	64.3660250779918
371	2.845	142.9978	-1	-1	Unknown	[M-H]-		0.5	True	null	null	null	null	null	null	null	999	False	False	False	False		False	False	null	null	null	null	null	null	null	null	6.27	mouce_brain_neg_06_p1-a1_1_10108	142.9978:845 144.00115:0 145.00451:0		4166	3533	3661	2532	3271	3661	3470.54890950521	544.377410208509
372	2.845	142.9978	0.5308	116.2321	Unknown	[M-H]-		0.5	True	null	null	null	null	null	null	null	999	False	False	False	False		False	False	null	null	null	null	null	null	null	null	6.27	mouce_brain_neg_06_p1-a1_1_10108	142.9959:720 143.99925:0 145.00261:0	56.99702:84 96.98902:76	535	556	582	517	233	534	492.743672688802	129.255639084796
373	0.758	143.10716	-1	-1	Unknown	[M-H]-	similar chromatogram in higher mz_253	1	False	null	null	null	null	null	null	null	999	False	False	False	False		False	False	null	null	null	null	null	null	null	null	30.15	mouce_brain_neg_03_p1-a1_1_10105	143.10716:3380 144.11051:0 145.11387:0		6875	6715	9103	4708	7668	6905	6995.69864908854	1430.38066592207
374	0.758	143.10716	0.6172	135.1467	Unknown	[M-H]-	similar chromatogram in higher mz_253	1	False	null	null	null	null	null	null	null	999	False	False	False	False		False	False	null	null	null	null	null	null	null	null	30.15	mouce_brain_neg_03_p1-a1_1_10105	143.10526:404 144.10861:0 145.11197:0		259	181	746	195	670	480	421.779930114746	247.436896449635
375	0.758	143.10716	0.6363	139.324	Unknown	[M-H]-	similar chromatogram in higher mz_253	1	False	null	null	null	null	null	null	null	999	False	False	False	False		False	False	null	null	null	null	null	null	null	null	30.15	mouce_brain_neg_03_p1-a1_1_10105	143.10529:867 144.10864:0 145.112:0		65	18	22	5	210	62	63.586176554362	75.6283459657257
376	0.68	144.02905	-1	-1	Unknown	[M-H]-	similar chromatogram in higher mz_568; similar chromatogram in higher mz_1476; similar chromatogram in higher mz_1284; similar chromatogram in higher mz_572; similar chromatogram in higher mz_1293; similar chromatogram in higher mz_570	0.833	False	null	null	null	null	null	null	null	999	False	False	False	False		False	False	null	null	null	null	null	null	null	null	30.77	mouce_brain_neg_06_p1-a1_1_10108	144.02905:3821 145.0324:0 146.03576:0		9067	6461	5023	2961	10932	9036	7246.63875325521	2967.24948754843
377	0.68	144.02905	1.0624	232.5102	Unknown	[M-H]-	similar chromatogram in higher mz_568; similar chromatogram in higher mz_1476; similar chromatogram in higher mz_1284; similar chromatogram in higher mz_572; similar chromatogram in higher mz_1293; similar chromatogram in higher mz_570	0.833	False	null	null	null	null	null	null	null	999	False	False	False	False		False	False	null	null	null	null	null	null	null	null	30.77	mouce_brain_neg_06_p1-a1_1_10108	144.02521:1076 145.02856:0 146.03192:0		420	393	121	62	563	147	284.509792327881	201.245401124658
378	0.68	144.02905	1.0931	239.2333	Unknown	[M-H]-	similar chromatogram in higher mz_568; similar chromatogram in higher mz_1476; similar chromatogram in higher mz_1284; similar chromatogram in higher mz_572; similar chromatogram in higher mz_1293; similar chromatogram in higher mz_570	0.833	False	null	null	null	null	null	null	null	999	False	False	False	False		False	False	null	null	null	null	null	null	null	null	30.77	mouce_brain_neg_06_p1-a1_1_10108	144.02521:1352 145.02856:0 146.03192:0		341	139	81	190	108	136	165.85382715861	93.3371776167984
379	6.183	144.06308	-1	-1	Unknown	[M-H]-		0.833	False	null	null	null	null	null	null	null	999	False	False	False	False		False	False	null	null	null	null	null	null	null	null	4.92	mouce_brain_neg_02_p1-a1_1_10104	144.06308:516 145.06643:0 146.06979:0		1649	2100	1955	1582	2110	2139	1922.46846516927	247.114709781159
380	6.183	144.06308	0.6319	138.2901	Unknown	[M-H]-		0.833	False	null	null	null	null	null	null	null	999	False	False	False	False		False	False	null	null	null	null	null	null	null	null	4.92	mouce_brain_neg_02_p1-a1_1_10104	144.065:281 145.06835:0 146.07171:0		114	208	43	147	213	200	154.206225713094	67.2590968596988
381	6.047	145.06018	-1	-1	Unknown	[M-H]-		1	True	null	null	null	null	null	null	null	999	False	False	False	False		False	False	null	null	null	null	null	null	null	null	76.77	mouce_brain_neg_05_p1-a1_1_10107	145.06018:9854 146.06353:0 147.06689:0		91839	73987	77184	74019	96249	73738	81169.4869791667	10149.397619915
382	6.047	145.06018	0.5737	125.4813	Unknown	[M-H]-		1	True	null	null	null	null	null	null	null	999	False	False	False	False		False	False	null	null	null	null	null	null	null	null	76.77	mouce_brain_neg_05_p1-a1_1_10107	145.06013:915 146.06348:0 147.06684:0	24.04271:45 41.99757:320	704	644	625	577	769	625	657.4091796875	68.3016069469007
383	6.047	145.06018	0.7027	153.6996	Unknown	[M-H]-		1	True	null	null	null	null	null	null	null	999	False	False	False	False		False	False	null	null	null	null	null	null	null	null	76.77	mouce_brain_neg_05_p1-a1_1_10107	145.06013:2670 146.06348:0 147.06684:0		2395	2175	2131	2245	2380	2224	2258.42887369792	107.648510007481
384	6.047	145.06018	0.7983	174.6213	Unknown	[M-H]-		1	True	null	null	null	null	null	null	null	999	False	False	False	False		False	False	null	null	null	null	null	null	null	null	76.77	mouce_brain_neg_05_p1-a1_1_10107	145.06013:939 146.06348:0 147.06684:0		819	489	699	1037	1202	1135	896.94150797526	276.199607117086
385	6.047	145.06018	0.855	187.0199	Unknown	[M-H]-		1	True	null	null	null	null	null	null	null	999	False	False	False	False		False	False	null	null	null	null	null	null	null	null	76.77	mouce_brain_neg_05_p1-a1_1_10107	145.06017:711 146.06352:0 147.06688:0		482	834	578	645	625	888	675.420674641927	155.623696585729
386	6.364	146.04353	-1	-1	Unknown	[M-H]-	similar chromatogram in higher mz_245; similar chromatogram in higher mz_614; similar chromatogram in higher mz_746; similar chromatogram in higher mz_1211; similar chromatogram in higher mz_880	1	False	null	null	null	null	null	null	null	999	False	False	False	False		False	False	null	null	null	null	null	null	null	null	78.46	mouce_brain_neg_04_p1-a1_1_10106	146.04353:8184 147.04688:0 148.05024:0		33677	34572	33935	34492	36159	36516	34891.751953125	1174.57096074778
387	6.364	146.04353	0.559	122.2152	Unknown	[M-H]-	similar chromatogram in higher mz_245; similar chromatogram in higher mz_614; similar chromatogram in higher mz_746; similar chromatogram in higher mz_1211; similar chromatogram in higher mz_880	1	False	null	null	null	null	null	null	null	999	False	False	False	False		False	False	null	null	null	null	null	null	null	null	78.46	mouce_brain_neg_04_p1-a1_1_10106	146.0435:303 147.04685:0 148.05021:0		255	251	115	102	267	273	210.416592915853	79.4056036892113
388	6.364	146.04353	0.6934	151.5898	Unknown	[M-H]-	similar chromatogram in higher mz_245; similar chromatogram in higher mz_614; similar chromatogram in higher mz_746; similar chromatogram in higher mz_1211; similar chromatogram in higher mz_880	1	False	null	null	null	null	null	null	null	999	False	False	False	False		False	False	null	null	null	null	null	null	null	null	78.46	mouce_brain_neg_04_p1-a1_1_10106	146.04355:216 147.0469:0 148.05026:0		156	116	71	31	94	90	92.9459530512492	41.9300783104003
389	6.364	146.04353	0.7889	172.4632	Unknown	[M-H]-	similar chromatogram in higher mz_245; similar chromatogram in higher mz_614; similar chromatogram in higher mz_746; similar chromatogram in higher mz_1211; similar chromatogram in higher mz_880	1	False	null	null	null	null	null	null	null	999	False	False	False	False		False	False	null	null	null	null	null	null	null	null	78.46	mouce_brain_neg_04_p1-a1_1_10106	146.04353:305 147.04688:0 148.05024:0		156	91	188	44	92	180	125.216751734416	57.7952922765022
390	6.364	146.04353	0.8405	183.7502	Unknown	[M-H]-	similar chromatogram in higher mz_245; similar chromatogram in higher mz_614; similar chromatogram in higher mz_746; similar chromatogram in higher mz_1211; similar chromatogram in higher mz_880	1	False	null	null	null	null	null	null	null	999	False	False	False	False		False	False	null	null	null	null	null	null	null	null	78.46	mouce_brain_neg_04_p1-a1_1_10106	146.0435:1152 147.04685:0 148.05021:0		989	1094	962	1016	1006	1101	1028.07603963216	56.6438209702297
391	6.364	146.04353	0.8659	189.2927	Unknown	[M-H]-	similar chromatogram in higher mz_245; similar chromatogram in higher mz_614; similar chromatogram in higher mz_746; similar chromatogram in higher mz_1211; similar chromatogram in higher mz_880	1	False	null	null	null	null	null	null	null	999	False	False	False	False		False	False	null	null	null	null	null	null	null	null	78.46	mouce_brain_neg_04_p1-a1_1_10106	146.0435:727 147.04685:0 148.05021:0		717	728	742	763	658	823	738.496653238932	54.7654136643491
392	6.364	146.04353	0.9892	216.2543	Unknown	[M-H]-	similar chromatogram in higher mz_245; similar chromatogram in higher mz_614; similar chromatogram in higher mz_746; similar chromatogram in higher mz_1211; similar chromatogram in higher mz_880	1	False	null	null	null	null	null	null	null	999	False	False	False	False		False	False	null	null	null	null	null	null	null	null	78.46	mouce_brain_neg_04_p1-a1_1_10106	146.0435:463 147.04685:0 148.05021:0		500	483	502	601	600	274	493.400451660156	119.371690813758
393	4.591	146.04353	-1	-1	Unknown	[M-H]-		1	False	null	null	null	null	null	null	null	999	False	False	False	False		False	False	null	null	null	null	null	null	null	null	22.54	mouce_brain_neg_04_p1-a1_1_10106	146.04353:2627 147.04688:0 148.05024:0		11953	11084	12291	13924	12433	10827	12085.4041341146	1108.99569678911
394	4.591	146.04353	0.8206	179.392	Unknown	[M-H]-		1	False	null	null	null	null	null	null	null	999	False	False	False	False		False	False	null	null	null	null	null	null	null	null	22.54	mouce_brain_neg_04_p1-a1_1_10106	146.0435:418 147.04685:0 148.05021:0		345	381	390	443	223	169	325.042505900065	106.173870358547
395	4.591	146.04353	0.8843	193.3207	Unknown	[M-H]-		1	False	null	null	null	null	null	null	null	999	False	False	False	False		False	False	null	null	null	null	null	null	null	null	22.54	mouce_brain_neg_04_p1-a1_1_10106	146.0435:637 147.04685:0 148.05021:0		573	464	631	713	613	548	590.113586425781	84.045143539141
396	7.038	146.04353	-1	-1	Unknown	[M-H]-		1	False	null	null	null	null	null	null	null	999	False	False	False	False		False	False	null	null	null	null	null	null	null	null	10.63	mouce_brain_neg_02_p1-a1_1_10104	146.04353:1288 147.04688:0 148.05024:0		5968	5465	5270	5808	4302	4784	5266.14624023438	630.694841688526
397	7.038	146.04353	0.7602	166.1917	Unknown	[M-H]-		1	False	null	null	null	null	null	null	null	999	False	False	False	False		False	False	null	null	null	null	null	null	null	null	10.63	mouce_brain_neg_02_p1-a1_1_10104	146.04353:480 147.04688:0 148.05024:0		300	408	323	515	472	458	412.872487386068	85.716276650574
398	7.328	146.04355	-1	-1	Unknown	[M-H]-		1	False	null	null	null	null	null	null	null	999	False	False	False	False		False	False	null	null	null	null	null	null	null	null	7.61	mouce_brain_neg_06_p1-a1_1_10108	146.04355:1004 147.0469:0 148.05026:0		3776	4815	3919	5218	4184	4905	4469.45780436198	588.964564395706
399	7.328	146.04355	0.7374	161.2076	Unknown	[M-H]-		1	False	null	null	null	null	null	null	null	999	False	False	False	False		False	False	null	null	null	null	null	null	null	null	7.61	mouce_brain_neg_06_p1-a1_1_10108	146.0435:489 147.04685:0 148.05021:0		357	363	375	270	323	389	346.164418538411	43.4960888177121
400	4.408	146.08163	-1	-1	Unknown	[M-H]-		0.833	False	null	null	null	null	null	null	null	999	False	False	False	False		False	False	null	null	null	null	null	null	null	null	10.83	mouce_brain_neg_03_p1-a1_1_10105	146.08163:1462 147.08498:0 148.08834:0		6037	5647	7080	5859	5529	6107	6043.35017903646	554.097774401924
401	4.408	146.08163	0.6851	149.7772	Unknown	[M-H]-		0.833	False	null	null	null	null	null	null	null	999	False	False	False	False		False	False	null	null	null	null	null	null	null	null	10.83	mouce_brain_neg_03_p1-a1_1_10105	146.0816:700 147.08495:0 148.08831:0		663	601	816	782	605	670	689.48139444987	90.1795625313118
402	4.154	147.04362	-1	-1	Unknown	[M-H]-		1	False	null	null	null	null	null	null	null	999	False	False	False	False		False	False	null	null	null	null	null	null	null	null	16.62	mouce_brain_neg_06_p1-a1_1_10108	147.04362:2027 148.04697:0 149.05033:0		14894	6922	15985	15187	13953	13930	13478.3323567708	3305.3222917392
403	4.154	147.04362	0.6359	138.9459	Unknown	[M-H]-		1	False	null	null	null	null	null	null	null	999	False	False	False	False		False	False	null	null	null	null	null	null	null	null	16.62	mouce_brain_neg_06_p1-a1_1_10108	147.04167:1680 148.04502:0 149.04838:0		1339	1219	1286	1216	1261	1410	1288.51698811849	74.9588488044952
404	4.603	148.04134	-1	-1	Unknown	[M-H]-		1	False	null	null	null	null	null	null	null	999	False	False	False	False		False	False	null	null	null	null	null	null	null	null	40.17	mouce_brain_neg_03_p1-a1_1_10105	148.04134:2540 149.04469:0 150.04805:0		17998	12081	18452	18409	18021	13853	16469.0346679688	2776.56543416647
405	4.603	148.04134	0.7177	156.7362	Unknown	[M-H]-		1	False	null	null	null	null	null	null	null	999	False	False	False	False		False	False	null	null	null	null	null	null	null	null	40.17	mouce_brain_neg_03_p1-a1_1_10105	148.04326:166 149.04661:0 150.04997:0		103	17	67	154	37	131	84.8610334396362	53.8311104322763
406	4.603	148.04134	0.842	183.8741	Unknown	[M-H]-		1	False	null	null	null	null	null	null	null	999	False	False	False	False		False	False	null	null	null	null	null	null	null	null	40.17	mouce_brain_neg_03_p1-a1_1_10105	148.04134:197 149.04469:0 150.04805:0		68	113	209	187	123	191	148.234429677327	55.4227484718423
407	4.603	148.04134	0.8989	196.3062	Unknown	[M-H]-		1	False	null	null	null	null	null	null	null	999	False	False	False	False		False	False	null	null	null	null	null	null	null	null	40.17	mouce_brain_neg_03_p1-a1_1_10105	148.04323:401 149.04658:0 150.04994:0		399	302	460	413	408	399	396.855931599935	51.8435675032927
408	3.192	148.04137	-1	-1	Unknown	[M-H]-		1	False	null	null	null	null	null	null	null	999	False	False	False	False		False	False	null	null	null	null	null	null	null	null	13.53	mouce_brain_neg_06_p1-a1_1_10108	148.04137:1000 149.04472:0 150.04808:0		3526	4202	4504	4029	4567	4291	4186.5175374349	379.04141200023
409	3.192	148.04137	0.6598	144.0837	Unknown	[M-H]-		1	False	null	null	null	null	null	null	null	999	False	False	False	False		False	False	null	null	null	null	null	null	null	null	13.53	mouce_brain_neg_06_p1-a1_1_10108	148.04324:491 149.04659:0 150.04995:0		362	412	423	377	394	396	394.118128458659	22.2012917483869
410	0.347	148.95009	-1	-1	Unknown	[M-H]-	similar chromatogram in higher mz_196; similar chromatogram in higher mz_1135	1	True	null	null	null	null	null	null	null	999	False	False	False	False		False	False	null	null	null	null	null	null	null	null	71.82	mouce_brain_neg_05_p1-a1_1_10107	148.95009:6268 149.95344:0 150.9568:0		19084	17945	20119	20552	21826	18850	19729.2757161458	1385.58795465769
411	0.347	148.95009	0.4975	108.5823	Unknown	[M-H]-	similar chromatogram in higher mz_196; similar chromatogram in higher mz_1135	1	True	null	null	null	null	null	null	null	999	False	False	False	False		False	False	null	null	null	null	null	null	null	null	71.82	mouce_brain_neg_05_p1-a1_1_10107	148.95004:2290 149.95339:0 150.95675:0	79.95511:88 79.95652:4855 79.95793:1138 80.03972:38 80.54689:33 80.89534:36 82.96309:84 98.9521:44 98.95367:72 98.95523:743 148.95003:221 148.95197:134 148.95387:57	2046	1965	2252	2246	2319	2186	2168.9526570638	135.961862168084
412	0.699	149.98511	-1	-1	Unknown	[M-H]-	similar chromatogram in higher mz_553	0.5	False	null	null	null	null	null	null	null	999	False	False	False	False		False	False	null	null	null	null	null	null	null	null	67.39	mouce_brain_neg_02_p1-a1_1_10104	149.98511:4788 150.98846:0 151.99182:0		19823	13471	9968	10878	14783	13788	13785.0354817708	3480.41695265505
413	0.699	149.98511	0.5311	115.8603	Unknown	[M-H]-	similar chromatogram in higher mz_553	0.5	False	null	null	null	null	null	null	null	999	False	False	False	False		False	False	null	null	null	null	null	null	null	null	67.39	mouce_brain_neg_02_p1-a1_1_10104	149.98708:720 150.99043:0 151.99379:0		66	151	115	197	221	144	148.928253173828	55.9075125160783
414	0.699	149.98511	0.5926	129.2787	Unknown	[M-H]-	similar chromatogram in higher mz_553	0.5	False	null	null	null	null	null	null	null	999	False	False	False	False		False	False	null	null	null	null	null	null	null	null	67.39	mouce_brain_neg_02_p1-a1_1_10104	149.98708:2233 150.99043:0 151.99379:0		568	940	368	746	564	190	562.702692667643	265.673590706071
415	6.049	150.01405	-1	-1	Unknown	[M-H]-		0.833	False	null	null	null	null	null	null	null	999	False	False	False	False		False	False	null	null	null	null	null	null	null	null	11.95	mouce_brain_neg_01_p1-a1_1_10103	150.01405:735 151.0174:0 152.02076:0		4540	4833	3978	2424	4751	2104	3771.53560384115	1209.56738528912
416	6.049	150.01405	0.6026	131.4501	Unknown	[M-H]-		0.833	False	null	null	null	null	null	null	null	999	False	False	False	False		False	False	null	null	null	null	null	null	null	null	11.95	mouce_brain_neg_01_p1-a1_1_10103	150.01405:489 151.0174:0 152.02076:0		428	481	356	462	439	387	425.46625773112	46.6981890985439
417	1.109	150.0199	-1	-1	Unknown	[M-H]-		0.833	True	null	null	null	null	null	null	null	999	False	False	False	False		False	False	null	null	null	null	null	null	null	null	86.98	mouce_brain_neg_04_p1-a1_1_10106	150.0199:6639 151.02325:0 152.02661:0		63882	63386	61422	67270	10537	35103	50266.6030273438	22713.1396186484
418	1.109	150.0199	0.5685	124.0212	Unknown	[M-H]-		0.833	True	null	null	null	null	null	null	null	999	False	False	False	False		False	False	null	null	null	null	null	null	null	null	86.98	mouce_brain_neg_04_p1-a1_1_10106	150.01985:2063 151.0232:0 152.02656:0	79.95511:249 79.95652:989 79.95793:811 80.04536:47 80.05665:39 80.962:266 80.96626:276 150.02565:179	1623	1364	1982	1750	959	1800	1579.64121500651	367.112929886907
419	1.109	150.0199	0.5843	127.4648	Unknown	[M-H]-		0.833	True	null	null	null	null	null	null	null	999	False	False	False	False		False	False	null	null	null	null	null	null	null	null	86.98	mouce_brain_neg_04_p1-a1_1_10106	150.01985:2909 151.0232:0 152.02656:0	79.95511:357 79.95652:2274 80.962:102 80.96342:174 80.96484:190 80.96626:188	2664	2863	2543	3060	2866	2572	2761.47688802083	201.853373394218
420	1.109	150.0199	0.8336	181.8486	Unknown	[M-H]-		0.833	True	null	null	null	null	null	null	null	999	False	False	False	False		False	False	null	null	null	null	null	null	null	null	86.98	mouce_brain_neg_04_p1-a1_1_10106	150.02184:558 151.02519:0 152.02855:0		268	319	260	370	211	308	289.339469909668	54.9077943957959
421	2.887	150.01991	-1	-1	Unknown	[M-H]-	similar chromatogram in higher mz_184; similar chromatogram in higher mz_190; similar chromatogram in higher mz_227; similar chromatogram in higher mz_234	1	True	null	null	null	null	null	null	null	999	False	False	False	False		False	False	null	null	null	null	null	null	null	null	22.68	mouce_brain_neg_06_p1-a1_1_10108	150.01991:1604 151.02326:0 152.02662:0		5373	4972	5812	6463	6301	7045	5994.32137044271	759.223123922672
422	2.887	150.01991	0.5718	124.7463	Unknown	[M-H]-	similar chromatogram in higher mz_184; similar chromatogram in higher mz_190; similar chromatogram in higher mz_227; similar chromatogram in higher mz_234	1	True	null	null	null	null	null	null	null	999	False	False	False	False		False	False	null	null	null	null	null	null	null	null	22.68	mouce_brain_neg_06_p1-a1_1_10108	150.0199:172 151.02325:0 152.02661:0		24	31	76	105	37	79	58.7182133992513	32.7004942445415
423	2.887	150.01991	0.6177	134.7446	Unknown	[M-H]-	similar chromatogram in higher mz_184; similar chromatogram in higher mz_190; similar chromatogram in higher mz_227; similar chromatogram in higher mz_234	1	True	null	null	null	null	null	null	null	999	False	False	False	False		False	False	null	null	null	null	null	null	null	null	22.68	mouce_brain_neg_06_p1-a1_1_10108	150.01987:546 151.02322:0 152.02658:0	79.95371:90 79.95794:57 80.96484:120	550	520	444	541	571	597	536.950052897135	52.7570387914686
424	0.345	150.94435	-1	-1	Unknown	[M-H]-		0.5	True	null	null	null	null	null	null	null	999	False	False	False	False		False	False	null	null	null	null	null	null	null	null	10.9	mouce_brain_neg_04_p1-a1_1_10106	150.94435:542 151.9477:0 152.95106:0		672	1252	893	1778	1212	1692	1249.62014770508	432.904959406285
425	0.345	150.94435	0.4983	108.6503	Unknown	[M-H]-		0.5	True	null	null	null	null	null	null	null	999	False	False	False	False		False	False	null	null	null	null	null	null	null	null	10.9	mouce_brain_neg_04_p1-a1_1_10106	150.94434:272 151.94769:0 152.95105:0	81.95094:63 81.95379:78 150.94434:87	27	163	70	187	122	186	125.879692077637	65.7474888909618
426	3.679	151.02377	-1	-1	Unknown	[M-H]-		0.833	True	null	null	null	null	null	null	null	999	False	False	False	False		False	False	null	null	null	null	null	null	null	null	35.42	mouce_brain_neg_04_p1-a1_1_10106	151.02377:4291 152.02712:0 153.03048:0		38077	35365	35445	33170	37661	35279	35832.8033854167	1796.90221205731
427	3.679	151.02377	0.5474	119.3524	Unknown	[M-H]-		0.833	True	null	null	null	null	null	null	null	999	False	False	False	False		False	False	null	null	null	null	null	null	null	null	35.42	mouce_brain_neg_04_p1-a1_1_10106	151.02374:2773 152.02709:0 153.03045:0	41.99757:234 41.9986:80 108.01794:319 108.01958:73 151.02374:99	2486	2467	2611	2796	2719	2623	2617.03572591146	128.282759989603
428	3.679	151.02377	0.9425	205.4882	Unknown	[M-H]-		0.833	True	null	null	null	null	null	null	null	999	False	False	False	False		False	False	null	null	null	null	null	null	null	null	35.42	mouce_brain_neg_04_p1-a1_1_10106	151.02374:606 152.02709:0 153.03045:0		700	287	459	797	812	664	619.701822916667	206.568171215046
429	3.494	151.02379	-1	-1	Unknown	[M-H]-		1	True	null	null	null	null	null	null	null	999	False	False	False	False		False	False	null	null	null	null	null	null	null	null	261.14	mouce_brain_neg_06_p1-a1_1_10108	151.02379:18615 152.02714:0 153.0305:0		131503	138307	35445	144648	136033	137141	120512.806640625	41889.9359311439
430	3.494	151.02379	0.6132	133.6876	Unknown	[M-H]-		1	True	null	null	null	null	null	null	null	999	False	False	False	False		False	False	null	null	null	null	null	null	null	null	261.14	mouce_brain_neg_06_p1-a1_1_10108	151.02374:9438 152.02709:0 153.03045:0	38.00236:53 41.99655:163 41.99757:936 41.9986:1281 65.9966:211 65.99917:206 66.00813:174 80.02421:256 80.02562:74 81.00883:104 93.17356:104 108.01467:106 108.01795:713 108.01958:1158 108.02122:313 133.01648:69 151.02568:73 151.02762:113	9250	9561	309	9561	8899	9523	7850.48140970866	3703.53356141152
431	3.494	151.02379	0.9438	205.7745	Unknown	[M-H]-		1	True	null	null	null	null	null	null	null	999	False	False	False	False		False	False	null	null	null	null	null	null	null	null	261.14	mouce_brain_neg_06_p1-a1_1_10108	151.02376:1473 152.02711:0 153.03047:0		601	1310	1208	1454	1242	1209	1170.29739379883	294.004595966593
432	0.705	151.03732	-1	-1	Unknown	[M-H]-	similar chromatogram in higher mz_228; similar chromatogram in higher mz_467; similar chromatogram in higher mz_596; similar chromatogram in higher mz_494	1	True	null	null	null	null	null	null	null	999	False	False	False	False		False	False	null	null	null	null	null	null	null	null	173.64	mouce_brain_neg_02_p1-a1_1_10104	151.03732:13887 152.04067:0 153.04403:0		35741	42996	30294	45625	22512	40063	36205.2115885417	8630.2230253646
433	0.705	151.03732	0.5782	126.0569	Unknown	[M-H]-	similar chromatogram in higher mz_228; similar chromatogram in higher mz_467; similar chromatogram in higher mz_596; similar chromatogram in higher mz_494	1	True	null	null	null	null	null	null	null	999	False	False	False	False		False	False	null	null	null	null	null	null	null	null	173.64	mouce_brain_neg_02_p1-a1_1_10104	151.03925:3678 152.0426:0 153.04596:0	122.03748:719	2183	3466	2017	3342	1224	2155	2397.65832519531	855.62569573595
434	0.705	151.03732	0.6145	133.9857	Unknown	[M-H]-	similar chromatogram in higher mz_228; similar chromatogram in higher mz_467; similar chromatogram in higher mz_596; similar chromatogram in higher mz_494	1	True	null	null	null	null	null	null	null	999	False	False	False	False		False	False	null	null	null	null	null	null	null	null	173.64	mouce_brain_neg_02_p1-a1_1_10104	151.03925:2020 152.0426:0 153.04596:0		929	575	583	683	183	362	552.410962422689	258.094975978364
435	0.705	151.03732	1.0674	232.7353	Unknown	[M-H]-	similar chromatogram in higher mz_228; similar chromatogram in higher mz_467; similar chromatogram in higher mz_596; similar chromatogram in higher mz_494	1	True	null	null	null	null	null	null	null	999	False	False	False	False		False	False	null	null	null	null	null	null	null	null	173.64	mouce_brain_neg_02_p1-a1_1_10104	151.03735:772 152.0407:0 153.04406:0		176	176	17.5606155395508	249	17.5606155395508	185	130.873835245768	104.995043789068
436	0.558	151.99799	-1	-1	Unknown	[M-H]-		0.667	False	null	null	null	null	null	null	null	999	False	False	False	False		False	False	null	null	null	null	null	null	null	null	17.88	mouce_brain_neg_05_p1-a1_1_10107	151.99799:882 153.00134:0 154.0047:0		2796	3218	3021	3623	3108	2973	3123.17903645833	282.495038550731
437	0.558	151.99799	0.6326	137.8602	Unknown	[M-H]-		0.667	False	null	null	null	null	null	null	null	999	False	False	False	False		False	False	null	null	null	null	null	null	null	null	17.88	mouce_brain_neg_05_p1-a1_1_10107	151.99792:426 153.00127:0 154.00463:0		324	314	281	345	292	282	306.251032511393	25.9200026613248
438	2.91	151.99991	-1	-1	Unknown	[M-H]-		1	True	null	null	null	null	null	null	null	999	False	False	False	False		False	False	null	null	null	null	null	null	null	null	799.56	mouce_brain_neg_04_p1-a1_1_10106	151.99991:58528 153.00326:0 154.00662:0		283258	292904	288116	299798	294633	298665	292895.770833333	6319.51040950843
439	2.91	151.99991	0.5627	122.6262	Unknown	[M-H]-		1	True	null	null	null	null	null	null	null	999	False	False	False	False		False	False	null	null	null	null	null	null	null	null	799.56	mouce_brain_neg_04_p1-a1_1_10106	151.99988:16348 153.00323:0 154.00659:0	41.00327:57 41.99655:112 41.99757:212 41.9986:108 42.36825:31 44.0125:110 44.01355:122 58.02884:63 60.04572:51 64.96959:57 79.95512:1164 79.95653:22009 79.95794:2282 79.95935:130 79.96076:109 80.27545:35 80.29099:34 80.41818:35 80.95633:84 80.96059:74 80.96201:230 80.96342:587 80.96484:602 80.9691:73 81.02018:34 81.95093:71 81.95379:100 86.02368:114 88.03865:126 106.97833:289 106.97996:778 106.98…	17248	18093	17241	18020	17591	17932	17687.37890625	383.832728857331
440	2.91	151.99991	0.8955	195.1468	Unknown	[M-H]-		1	True	null	null	null	null	null	null	null	999	False	False	False	False		False	False	null	null	null	null	null	null	null	null	799.56	mouce_brain_neg_04_p1-a1_1_10106	151.99988:4049 153.00323:0 154.00659:0	106.97996:83	4032	3962	4006	4136	4086	4168	4065.17411295573	79.0424461367327
441	6.281	152.03101	-1	-1	Unknown	[M-H]-	similar chromatogram in higher mz_198; similar chromatogram in higher mz_941; similar chromatogram in higher mz_226; similar chromatogram in higher mz_360	0.5	True	null	null	null	null	null	null	null	999	False	False	False	False		False	False	null	null	null	null	null	null	null	null	8.1	mouce_brain_neg_03_p1-a1_1_10105	152.03101:640 153.03436:0 154.03772:0		2514	2178	3251	2732	2450	2947	2678.7890625	382.909281465465
442	6.281	152.03101	0.6487	141.3627	Unknown	[M-H]-	similar chromatogram in higher mz_198; similar chromatogram in higher mz_941; similar chromatogram in higher mz_226; similar chromatogram in higher mz_360	0.5	True	null	null	null	null	null	null	null	999	False	False	False	False		False	False	null	null	null	null	null	null	null	null	8.1	mouce_brain_neg_03_p1-a1_1_10105	152.02908:333 153.03243:0 154.03579:0	41.99759:59	273	42	320	174	118	321	208.046854019165	115.112028846648
443	5.866	152.04266	-1	-1	Unknown	[M-H]-		0.5	False	null	null	null	null	null	null	null	999	False	False	False	False		False	False	null	null	null	null	null	null	null	null	12.46	mouce_brain_neg_03_p1-a1_1_10105	152.04266:1072 153.04601:0 154.04937:0		7686	4112	8629	4045	5690	9316	6579.59639485677	2289.93795880381
444	5.866	152.04266	0.6803	148.2577	Unknown	[M-H]-		0.5	False	null	null	null	null	null	null	null	999	False	False	False	False		False	False	null	null	null	null	null	null	null	null	12.46	mouce_brain_neg_03_p1-a1_1_10105	152.04266:756 153.04601:0 154.04937:0		370	467	587	419	390	477	451.486673990885	78.3919990908163
445	6.397	152.99284	-1	-1	Unknown	[M-H]-		0.667	True	null	null	null	null	null	null	null	999	False	False	False	False		False	False	null	null	null	null	null	null	null	null	6.34	mouce_brain_neg_05_p1-a1_1_10107	152.99284:536 153.99619:0 154.99955:0		2671	1077	2412	2515	3051	1981	2284.50858561198	686.591815320564
446	6.397	152.99284	0.6601	143.7843	Unknown	[M-H]-		0.667	True	null	null	null	null	null	null	null	999	False	False	False	False		False	False	null	null	null	null	null	null	null	null	6.34	mouce_brain_neg_05_p1-a1_1_10107	152.99284:220 153.99619:0 154.99955:0	78.95735:62	239	182	215	223	263	264	230.813161214193	31.2862292239677
447	2.629	153.02991	-1	-1	Unknown	[M-H]-		1	False	null	null	null	null	null	null	null	999	False	False	False	False		False	False	null	null	null	null	null	null	null	null	23.09	mouce_brain_neg_05_p1-a1_1_10107	153.02991:1928 154.03326:0 155.03662:0		13613	12201	7308	11588	14777	12796	12047.204671224	2575.02719327531
448	2.629	153.02991	0.7106	154.78	Unknown	[M-H]-		1	False	null	null	null	null	null	null	null	999	False	False	False	False		False	False	null	null	null	null	null	null	null	null	23.09	mouce_brain_neg_05_p1-a1_1_10107	153.02986:1387 154.03321:0 155.03657:0		1209	1152	1103	1222	1278	1211	1195.8803507487	60.6249243853489
449	2.912	153.99684	-1	-1	Unknown	[M-H]-	similar chromatogram in higher mz_735; similar chromatogram in higher mz_1495	1	True	null	null	null	null	null	null	null	999	False	False	False	False		False	False	null	null	null	null	null	null	null	null	32.15	mouce_brain_neg_05_p1-a1_1_10107	153.99684:3828 155.00019:0 156.00355:0		17762	18739	17795	17081	17648	16315	17556.6272786458	809.357964998564
450	2.912	153.99684	0.5645	122.9005	Unknown	[M-H]-	similar chromatogram in higher mz_735; similar chromatogram in higher mz_1495	1	True	null	null	null	null	null	null	null	999	False	False	False	False		False	False	null	null	null	null	null	null	null	null	32.15	mouce_brain_neg_05_p1-a1_1_10107	153.9968:1079 155.00015:0 156.00351:0	81.9495:165 81.95236:337 81.95379:68 82.96022:77	1136	699	1114	1262	634	1246	1015.0813293457	276.950289898397
451	2.912	153.99684	0.8971	195.3077	Unknown	[M-H]-	similar chromatogram in higher mz_735; similar chromatogram in higher mz_1495	1	True	null	null	null	null	null	null	null	999	False	False	False	False		False	False	null	null	null	null	null	null	null	null	32.15	mouce_brain_neg_05_p1-a1_1_10107	153.99684:288 155.00019:0 156.00355:0		232	159	286	237	265	134	218.936500549316	59.6720540747413
452	6.459	154.01051	-1	-1	Unknown	[M-H]-		0.5	False	null	null	null	null	null	null	null	999	False	False	False	False		False	False	null	null	null	null	null	null	null	null	8.74	mouce_brain_neg_02_p1-a1_1_10104	154.01051:1110 155.01386:0 156.01722:0		2581	6318	4439	4023	5247	5531	4689.78857421875	1313.19171596996
453	6.459	154.01051	0.5863	127.6386	Unknown	[M-H]-		0.5	False	null	null	null	null	null	null	null	999	False	False	False	False		False	False	null	null	null	null	null	null	null	null	8.74	mouce_brain_neg_02_p1-a1_1_10104	154.01051:374 155.01386:0 156.01722:0		168	350	291	274	396	324	300.258168538411	78.033159013438
454	7.466	154.9727	-1	-1	Unknown	[M-H]-		1	False	null	null	null	null	null	null	null	999	False	False	False	False		False	False	null	null	null	null	null	null	null	null	92.45	mouce_brain_neg_06_p1-a1_1_10108	154.9727:13606 155.97605:0 156.97941:0		101256	100093	96336	95497	91655	105141	98329.55859375	4787.80149902195
455	7.466	154.9727	0.7184	156.3214	Unknown	[M-H]-		1	False	null	null	null	null	null	null	null	999	False	False	False	False		False	False	null	null	null	null	null	null	null	null	92.45	mouce_brain_neg_06_p1-a1_1_10108	154.97266:2888 155.97601:0 156.97937:0		2816	2733	2441	2707	2368	2644	2618.10103352865	175.838151017345
456	7.466	154.9727	0.7506	163.3347	Unknown	[M-H]-		1	False	null	null	null	null	null	null	null	999	False	False	False	False		False	False	null	null	null	null	null	null	null	null	92.45	mouce_brain_neg_06_p1-a1_1_10108	154.97266:835 155.97601:0 156.97937:0		498	1187	1050	1188	1150	1160	1038.6265411377	269.88386734261
457	7.466	154.9727	0.798	173.6433	Unknown	[M-H]-		1	False	null	null	null	null	null	null	null	999	False	False	False	False		False	False	null	null	null	null	null	null	null	null	92.45	mouce_brain_neg_06_p1-a1_1_10108	154.97266:2381 155.97601:0 156.97937:0		2157	2090	1921	2051	1985	2301	2084.18141682943	134.039197968141
458	7.466	154.9727	0.8163	177.6258	Unknown	[M-H]-		1	False	null	null	null	null	null	null	null	999	False	False	False	False		False	False	null	null	null	null	null	null	null	null	92.45	mouce_brain_neg_06_p1-a1_1_10108	154.97266:1463 155.97601:0 156.97937:0		1513	1488	1054	1416	1155	1409	1339.40958658854	188.908028653225
459	0.456	154.9727	-1	-1	Unknown	[M-H]-		1	False	null	null	null	null	null	null	null	999	False	False	False	False		False	False	null	null	null	null	null	null	null	null	19.32	mouce_brain_neg_05_p1-a1_1_10107	154.9727:2887 155.97605:0 156.97941:0		8407	6988	8890	8662	9084	8247	8379.63037109375	747.360967220961
460	0.456	154.9727	0.617	134.2609	Unknown	[M-H]-		1	False	null	null	null	null	null	null	null	999	False	False	False	False		False	False	null	null	null	null	null	null	null	null	19.32	mouce_brain_neg_05_p1-a1_1_10107	154.97266:1274 155.97601:0 156.97937:0		929	775	131	962	1013	896	784.44303894043	329.797903437331
461	0.53	155.02568	-1	-1	Unknown	[M-H]-	similar chromatogram in higher mz_603; similar chromatogram in higher mz_1344; similar chromatogram in higher mz_424; similar chromatogram in higher mz_519; similar chromatogram in higher mz_551; similar chromatogram in higher mz_671; similar chromatogram in higher mz_1045; similar chromatogram in higher mz_1278; similar chromatogram in higher mz_1286; similar chromatogram in higher mz_1457; simi…	0.833	True	null	null	null	null	null	null	null	999	False	False	False	False		False	False	null	null	null	null	null	null	null	null	12.12	mouce_brain_neg_04_p1-a1_1_10106	155.02568:1206 156.02903:0 157.03239:0		2900	3178	2883	3435	2544	2595	2922.6064860026	340.880078849244
462	0.53	155.02568	0.5934	129.1283	Unknown	[M-H]-	similar chromatogram in higher mz_603; similar chromatogram in higher mz_1344; similar chromatogram in higher mz_424; similar chromatogram in higher mz_519; similar chromatogram in higher mz_551; similar chromatogram in higher mz_671; similar chromatogram in higher mz_1045; similar chromatogram in higher mz_1278; similar chromatogram in higher mz_1286; similar chromatogram in higher mz_1457; simi…	0.833	True	null	null	null	null	null	null	null	999	False	False	False	False		False	False	null	null	null	null	null	null	null	null	12.12	mouce_brain_neg_04_p1-a1_1_10106	155.02563:318 156.02898:0 157.03234:0	97.99931:99	246	291	269	419	249	183	275.93719736735	78.7117019858479
463	4.926	155.08064	-1	-1	Unknown	[M-H]-		1	False	null	null	null	null	null	null	null	999	False	False	False	False		False	False	null	null	null	null	null	null	null	null	9.5	mouce_brain_neg_02_p1-a1_1_10104	155.08064:1293 156.08399:0 157.08735:0		6638	5906	6097	6409	6493	6481	6337.3603515625	277.325061893069
464	4.926	155.08064	0.6644	144.5718	Unknown	[M-H]-		1	False	null	null	null	null	null	null	null	999	False	False	False	False		False	False	null	null	null	null	null	null	null	null	9.5	mouce_brain_neg_02_p1-a1_1_10104	155.07864:769 156.08199:0 157.08535:0		591	545	546	588	606	619	582.37201944987	30.6529819848764
465	5.894	156.02644	-1	-1	Unknown	[M-H]-	similar chromatogram in higher mz_658; similar chromatogram in higher mz_940	1	False	null	null	null	null	null	null	null	999	False	False	False	False		False	False	null	null	null	null	null	null	null	null	19.18	mouce_brain_neg_02_p1-a1_1_10104	156.02644:1562 157.02979:0 158.03315:0		7299	8267	6721	6845	7441	7309	7313.86775716146	547.117231324359
466	5.894	156.02644	0.6883	149.6912	Unknown	[M-H]-	similar chromatogram in higher mz_658; similar chromatogram in higher mz_940	1	False	null	null	null	null	null	null	null	999	False	False	False	False		False	False	null	null	null	null	null	null	null	null	19.18	mouce_brain_neg_02_p1-a1_1_10104	156.02446:154 157.02781:0 158.03117:0		87	99	24	75	89	22	66.0650351842244	34.3725794460562
467	5.894	156.02644	0.7158	155.6651	Unknown	[M-H]-	similar chromatogram in higher mz_658; similar chromatogram in higher mz_940	1	False	null	null	null	null	null	null	null	999	False	False	False	False		False	False	null	null	null	null	null	null	null	null	19.18	mouce_brain_neg_02_p1-a1_1_10104	156.02647:215 157.02982:0 158.03318:0		92	116	138	59	118	115	106.384553273519	27.5492480520202
468	5.894	156.02644	0.7386	160.627	Unknown	[M-H]-	similar chromatogram in higher mz_658; similar chromatogram in higher mz_940	1	False	null	null	null	null	null	null	null	999	False	False	False	False		False	False	null	null	null	null	null	null	null	null	19.18	mouce_brain_neg_02_p1-a1_1_10104	156.02644:268 157.02979:0 158.03315:0		160	126	60	137	126	105	119.048001607259	33.8108941707467
469	5.894	156.02644	0.7607	165.4415	Unknown	[M-H]-	similar chromatogram in higher mz_658; similar chromatogram in higher mz_940	1	False	null	null	null	null	null	null	null	999	False	False	False	False		False	False	null	null	null	null	null	null	null	null	19.18	mouce_brain_neg_02_p1-a1_1_10104	156.02644:99 157.02979:0 158.03315:0		14	31	35	15	35	45	29.4285256067912	12.2419658331912
470	5.894	156.02644	0.7896	171.7238	Unknown	[M-H]-	similar chromatogram in higher mz_658; similar chromatogram in higher mz_940	1	False	null	null	null	null	null	null	null	999	False	False	False	False		False	False	null	null	null	null	null	null	null	null	19.18	mouce_brain_neg_02_p1-a1_1_10104	156.02646:220 157.02981:0 158.03317:0		117	34	161	156	139	111	119.694583892822	46.4031760916084
471	6.279	156.02843	-1	-1	Unknown	[M-H]-		0.833	False	null	null	null	null	null	null	null	999	False	False	False	False		False	False	null	null	null	null	null	null	null	null	25.19	mouce_brain_neg_02_p1-a1_1_10104	156.02843:1761 157.03178:0 158.03514:0		5659	14134	12039	14097	8863	6807	10266.4543457031	3686.25375221188
472	6.279	156.02843	0.6027	131.087	Unknown	[M-H]-		0.833	False	null	null	null	null	null	null	null	999	False	False	False	False		False	False	null	null	null	null	null	null	null	null	25.19	mouce_brain_neg_02_p1-a1_1_10104	156.02843:1228 157.03178:0 158.03514:0		935	1363	1193	1169	1101	1139	1149.7656656901	138.735578907748
473	3.98	156.06389	-1	-1	Unknown	[M-H]-		1	True	null	null	null	null	null	null	null	999	False	False	False	False		False	False	null	null	null	null	null	null	null	null	21.33	mouce_brain_neg_05_p1-a1_1_10107	156.06389:1915 157.06724:0 158.0706:0		7431	8190	8625	939	8966	8983	7188.98262532552	3116.23952224148
474	3.98	156.06389	0.6097	132.601	Unknown	[M-H]-		1	True	null	null	null	null	null	null	null	999	False	False	False	False		False	False	null	null	null	null	null	null	null	null	21.33	mouce_brain_neg_05_p1-a1_1_10107	156.06384:168 157.06719:0 158.07055:0	68.01106:61 68.01366:91	61	6.10054244995117	94	88	6.10054244995117	6.10054244995117	40.5102628072103	45.7491073930505
475	3.98	156.06389	0.841	182.9057	Unknown	[M-H]-		1	True	null	null	null	null	null	null	null	999	False	False	False	False		False	False	null	null	null	null	null	null	null	null	21.33	mouce_brain_neg_05_p1-a1_1_10107	156.06387:239 157.06722:0 158.07058:0		106	130	10.5880462646484	129	118	121	100.645235697428	50.0890480825038
476	3.98	156.06389	0.8687	188.9205	Unknown	[M-H]-		1	True	null	null	null	null	null	null	null	999	False	False	False	False		False	False	null	null	null	null	null	null	null	null	21.33	mouce_brain_neg_05_p1-a1_1_10107	156.06386:291 157.06721:0 158.07057:0		21.3792739868164	293	214	314	21.3792739868164	279	183.390597025553	145.961065790454
477	3.98	156.06389	0.931	202.4691	Unknown	[M-H]-		1	True	null	null	null	null	null	null	null	999	False	False	False	False		False	False	null	null	null	null	null	null	null	null	21.33	mouce_brain_neg_05_p1-a1_1_10107	156.06384:250 157.06719:0 158.07055:0		163	296	224	353	306	218	260.018836975098	70.1297387887729
478	0.755	156.09933	-1	-1	Unknown	[M-H]-	similar chromatogram in higher mz_1763	0.833	False	null	null	null	null	null	null	null	999	False	False	False	False		False	False	null	null	null	null	null	null	null	null	20.83	mouce_brain_neg_03_p1-a1_1_10105	156.09933:1781 157.10268:0 158.10604:0		3120	4076	5879	2977	2582	2616	3541.61551920573	1266.86488575971
479	0.755	156.09933	0.6309	137.203	Unknown	[M-H]-	similar chromatogram in higher mz_1763	0.833	False	null	null	null	null	null	null	null	999	False	False	False	False		False	False	null	null	null	null	null	null	null	null	20.83	mouce_brain_neg_03_p1-a1_1_10105	156.09933:452 157.10268:0 158.10604:0		83	249	185	118	200	75	151.507745107015	70.2028021417085
480	0.755	156.09933	0.6825	148.4257	Unknown	[M-H]-	similar chromatogram in higher mz_1763	0.833	False	null	null	null	null	null	null	null	999	False	False	False	False		False	False	null	null	null	null	null	null	null	null	20.83	mouce_brain_neg_03_p1-a1_1_10105	156.09933:592 157.10268:0 158.10604:0		275	66	353	156	71	140	176.669905344645	114.865646668549
481	1.672	156.10323	-1	-1	Unknown	[M-H]-		1	True	null	null	null	null	null	null	null	999	False	False	False	False		False	False	null	null	null	null	null	null	null	null	29.51	mouce_brain_neg_01_p1-a1_1_10103	156.10323:2470 157.10658:0 158.10994:0		14102	18183	15519	10001	17363	12238	14567.7104492188	3107.64718912508
482	1.672	156.10323	0.6311	137.2532	Unknown	[M-H]-		1	True	null	null	null	null	null	null	null	999	False	False	False	False		False	False	null	null	null	null	null	null	null	null	29.51	mouce_brain_neg_01_p1-a1_1_10103	156.10127:700 157.10462:0 158.10798:0	41.00126:215	377	667	484	486	660	466	523.44814046224	115.874292130459
483	1.672	156.10323	0.6825	148.4255	Unknown	[M-H]-		1	True	null	null	null	null	null	null	null	999	False	False	False	False		False	False	null	null	null	null	null	null	null	null	29.51	mouce_brain_neg_01_p1-a1_1_10103	156.10323:1822 157.10658:0 158.10994:0		1431	1524	1492	1241	1330	1268	1381.18434651693	118.312119750683
484	5.344	156.98894	-1	-1	Unknown	[M-H]-	similar chromatogram in higher mz_165; similar chromatogram in higher mz_474; similar chromatogram in higher mz_674; similar chromatogram in higher mz_814; similar chromatogram in higher mz_815; similar chromatogram in higher mz_939; similar chromatogram in higher mz_984; similar chromatogram in higher mz_1138; similar chromatogram in higher mz_1140; similar chromatogram in higher mz_1172; simila…	1	True	null	null	null	null	null	null	null	999	False	False	False	False		False	False	null	null	null	null	null	null	null	null	192.63	mouce_brain_neg_01_p1-a1_1_10103	156.98894:21369 157.99229:0 158.99565:0		176115	170634	176421	176440	174021	175230	174810.046875	2244.69401402542
485	5.344	156.98894	0.7073	153.7585	Unknown	[M-H]-	similar chromatogram in higher mz_165; similar chromatogram in higher mz_474; similar chromatogram in higher mz_674; similar chromatogram in higher mz_814; similar chromatogram in higher mz_815; similar chromatogram in higher mz_939; similar chromatogram in higher mz_984; similar chromatogram in higher mz_1138; similar chromatogram in higher mz_1140; similar chromatogram in higher mz_1172; simila…	1	True	null	null	null	null	null	null	null	999	False	False	False	False		False	False	null	null	null	null	null	null	null	null	192.63	mouce_brain_neg_01_p1-a1_1_10103	156.98894:902 157.99229:0 158.99565:0	59.0142:81	837	648	887	713	722	716	753.696370442708	89.3918316043032
486	5.344	156.98894	0.7587	164.9335	Unknown	[M-H]-	similar chromatogram in higher mz_165; similar chromatogram in higher mz_474; similar chromatogram in higher mz_674; similar chromatogram in higher mz_814; similar chromatogram in higher mz_815; similar chromatogram in higher mz_939; similar chromatogram in higher mz_984; similar chromatogram in higher mz_1138; similar chromatogram in higher mz_1140; similar chromatogram in higher mz_1172; simila…	1	True	null	null	null	null	null	null	null	999	False	False	False	False		False	False	null	null	null	null	null	null	null	null	192.63	mouce_brain_neg_01_p1-a1_1_10103	156.98894:3258 157.99229:0 158.99565:0		4468	4446	4708	4475	4817	4644	4592.96801757813	153.236962709373
487	5.344	156.98894	0.8124	176.5911	Unknown	[M-H]-	similar chromatogram in higher mz_165; similar chromatogram in higher mz_474; similar chromatogram in higher mz_674; similar chromatogram in higher mz_814; similar chromatogram in higher mz_815; similar chromatogram in higher mz_939; similar chromatogram in higher mz_984; similar chromatogram in higher mz_1138; similar chromatogram in higher mz_1140; similar chromatogram in higher mz_1172; simila…	1	True	null	null	null	null	null	null	null	999	False	False	False	False		False	False	null	null	null	null	null	null	null	null	192.63	mouce_brain_neg_01_p1-a1_1_10103	156.98894:5862 157.99229:0 158.99565:0		7755	7292	7603	7668	7241	7655	7535.76057942708	214.96695355227
488	5.344	156.98894	0.8628	187.548	Unknown	[M-H]-	similar chromatogram in higher mz_165; similar chromatogram in higher mz_474; similar chromatogram in higher mz_674; similar chromatogram in higher mz_814; similar chromatogram in higher mz_815; similar chromatogram in higher mz_939; similar chromatogram in higher mz_984; similar chromatogram in higher mz_1138; similar chromatogram in higher mz_1140; similar chromatogram in higher mz_1172; simila…	1	True	null	null	null	null	null	null	null	999	False	False	False	False		False	False	null	null	null	null	null	null	null	null	192.63	mouce_brain_neg_01_p1-a1_1_10103	156.98894:1501 157.99229:0 158.99565:0		2221	2140	2309	2380	2157	2339	2257.54927571615	99.6351111840814
489	5.344	156.98894	0.9127	198.415	Unknown	[M-H]-	similar chromatogram in higher mz_165; similar chromatogram in higher mz_474; similar chromatogram in higher mz_674; similar chromatogram in higher mz_814; similar chromatogram in higher mz_815; similar chromatogram in higher mz_939; similar chromatogram in higher mz_984; similar chromatogram in higher mz_1138; similar chromatogram in higher mz_1140; similar chromatogram in higher mz_1172; simila…	1	True	null	null	null	null	null	null	null	999	False	False	False	False		False	False	null	null	null	null	null	null	null	null	192.63	mouce_brain_neg_01_p1-a1_1_10103	156.98895:1085 157.9923:0 158.99566:0		751	868	1431	660	1335	1498	1090.43952433268	371.84594701725
490	0.762	157.12134	-1	-1	Unknown	[M-H]-		1	False	null	null	null	null	null	null	null	999	False	False	False	False		False	False	null	null	null	null	null	null	null	null	47.62	mouce_brain_neg_03_p1-a1_1_10105	157.12134:8961 158.12469:0 159.12805:0		14683	13264	22026	8132	15931	12218	14375.6557617188	4602.66269595846
491	0.762	157.12134	0.6358	138.1949	Unknown	[M-H]-		1	False	null	null	null	null	null	null	null	999	False	False	False	False		False	False	null	null	null	null	null	null	null	null	47.62	mouce_brain_neg_03_p1-a1_1_10105	157.12331:1014 158.12666:0 159.13002:0		165	269	245	40	210	35	160.79856300354	101.591449297002
492	0.762	157.12134	0.6476	140.7681	Unknown	[M-H]-		1	False	null	null	null	null	null	null	null	999	False	False	False	False		False	False	null	null	null	null	null	null	null	null	47.62	mouce_brain_neg_03_p1-a1_1_10105	157.11938:994 158.12273:0 159.12609:0		90	110	257	77	214	250	166.434864044189	83.1500752545179
493	0.762	157.12134	0.6699	145.6164	Unknown	[M-H]-		1	False	null	null	null	null	null	null	null	999	False	False	False	False		False	False	null	null	null	null	null	null	null	null	47.62	mouce_brain_neg_03_p1-a1_1_10105	157.12134:2274 158.12469:0 159.12805:0		1009	345	1055	402	1554	546	818.422526041667	470.188563380378
494	2.487	158.05949	-1	-1	Unknown	[M-H]-		0.5	True	null	null	null	null	null	null	null	999	False	False	False	False		False	False	null	null	null	null	null	null	null	null	28.01	mouce_brain_neg_05_p1-a1_1_10107	158.05949:2384 159.06284:0 160.0662:0		14772	4290	11865	11085	18849	18893	13292.4417317708	5520.73501112186
495	2.487	158.05949	0.5938	129.0106	Unknown	[M-H]-		0.5	True	null	null	null	null	null	null	null	999	False	False	False	False		False	False	null	null	null	null	null	null	null	null	28.01	mouce_brain_neg_05_p1-a1_1_10107	158.0575:2448 159.06085:0 160.06421:0	129.05524:84 129.05702:173 130.06377:113 130.06737:94 130.17526:31	1983	1838	2016	2097	2487	2379	2133.5839436849	249.028461649945
496	3.027	158.07932	-1	-1	Unknown	[M-H]-		1	True	null	null	null	null	null	null	null	999	False	False	False	False		False	False	null	null	null	null	null	null	null	null	10.31	mouce_brain_neg_06_p1-a1_1_10108	158.07932:1044 159.08267:0 160.08603:0		4688	5166	3010	5035	5191	5878	4827.88468424479	970.979292646873
497	3.027	158.07932	0.6114	132.8329	Unknown	[M-H]-		1	True	null	null	null	null	null	null	null	999	False	False	False	False		False	False	null	null	null	null	null	null	null	null	10.31	mouce_brain_neg_06_p1-a1_1_10108	158.08128:280 159.08463:0 160.08799:0	129.05702:101 130.06557:101	247	81	88	236	297	284	205.488245646159	96.5489307902312
498	3.027	158.07932	0.86	186.86	Unknown	[M-H]-		1	True	null	null	null	null	null	null	null	999	False	False	False	False		False	False	null	null	null	null	null	null	null	null	10.31	mouce_brain_neg_06_p1-a1_1_10108	158.08125:250 159.0846:0 160.08796:0		54	153	185	168	56	102	119.697153091431	57.167664465211
499	5.345	158.96855	-1	-1	Unknown	[M-H]-	similar chromatogram in higher mz_1137	1	False	null	null	null	null	null	null	null	999	False	False	False	False		False	False	null	null	null	null	null	null	null	null	18.07	mouce_brain_neg_01_p1-a1_1_10103	158.96855:2588 159.9719:0 160.97526:0		16918	15813	15109	15751	15865	14633	15681.3025716146	775.935092922456
500	5.345	158.96855	0.7538	163.7157	Unknown	[M-H]-	similar chromatogram in higher mz_1137	1	False	null	null	null	null	null	null	null	999	False	False	False	False		False	False	null	null	null	null	null	null	null	null	18.07	mouce_brain_neg_01_p1-a1_1_10103	158.9686:381 159.97195:0 160.97531:0		189	80	176	139	139	287	168.227139790853	69.5131798305814
501	5.345	158.96855	0.7992	173.5596	Unknown	[M-H]-	similar chromatogram in higher mz_1137	1	False	null	null	null	null	null	null	null	999	False	False	False	False		False	False	null	null	null	null	null	null	null	null	18.07	mouce_brain_neg_01_p1-a1_1_10103	158.96857:491 159.97192:0 160.97528:0		477	310	149	273	229	303	290.281379699707	109.083182566654
502	5.345	158.96855	0.8213	178.3576	Unknown	[M-H]-	similar chromatogram in higher mz_1137	1	False	null	null	null	null	null	null	null	999	False	False	False	False		False	False	null	null	null	null	null	null	null	null	18.07	mouce_brain_neg_01_p1-a1_1_10103	158.96855:249 159.9719:0 160.97526:0		142	76	102	98	97	50	93.9989980061849	30.3646318371532
503	4.468	160.05977	-1	-1	Unknown	[M-H]-		1	False	null	null	null	null	null	null	null	999	False	False	False	False		False	False	null	null	null	null	null	null	null	null	16.64	mouce_brain_neg_04_p1-a1_1_10106	160.05977:1355 161.06312:0 162.06648:0		7086	8273	8178	6640	9036	8604	7969.51627604167	919.091066225914
504	4.468	160.05977	0.8542	185.4174	Unknown	[M-H]-		1	False	null	null	null	null	null	null	null	999	False	False	False	False		False	False	null	null	null	null	null	null	null	null	16.64	mouce_brain_neg_04_p1-a1_1_10106	160.05972:254 161.06307:0 162.06643:0		190	293	99	279	416	270	257.823462168376	106.744087540086
505	4.468	160.05977	0.9139	198.3762	Unknown	[M-H]-		1	False	null	null	null	null	null	null	null	999	False	False	False	False		False	False	null	null	null	null	null	null	null	null	16.64	mouce_brain_neg_04_p1-a1_1_10106	160.05975:394 161.0631:0 162.06646:0		265	291	264	148	305	246	253.073328653971	55.7850234154119
506	5.531	160.94659	-1	-1	Unknown	[M-H]-		0.5	True	null	null	null	null	null	null	null	999	False	False	False	False		False	False	null	null	null	null	null	null	null	null	28.92	mouce_brain_neg_03_p1-a1_1_10105	160.94659:3367 161.94994:0 162.9533:0		8965	17575	17004	22663	13119	15283	15768.3663736979	4601.31624774768
507	5.531	160.94659	0.7214	156.5225	Unknown	[M-H]-		0.5	True	null	null	null	null	null	null	null	999	False	False	False	False		False	False	null	null	null	null	null	null	null	null	28.92	mouce_brain_neg_03_p1-a1_1_10105	160.94659:699 161.94994:0 162.9533:0		241	622	431	400	238	726	443.069516499837	198.742711775297
508	5.531	160.94659	0.7334	159.1411	Unknown	[M-H]-		0.5	True	null	null	null	null	null	null	null	999	False	False	False	False		False	False	null	null	null	null	null	null	null	null	28.92	mouce_brain_neg_03_p1-a1_1_10105	160.94659:806 161.94994:0 162.9533:0		535	230	570	725	506	711	546.112164815267	179.627280097284
509	5.531	160.94659	0.742	161.0059	Unknown	[M-H]-		0.5	True	null	null	null	null	null	null	null	999	False	False	False	False		False	False	null	null	null	null	null	null	null	null	28.92	mouce_brain_neg_03_p1-a1_1_10105	160.94659:595 161.94994:0 162.9533:0		155	414	338	488	506	393	382.390652974447	127.386454118809
510	5.531	160.94659	0.7629	165.522	Unknown	[M-H]-		0.5	True	null	null	null	null	null	null	null	999	False	False	False	False		False	False	null	null	null	null	null	null	null	null	28.92	mouce_brain_neg_03_p1-a1_1_10105	160.94661:520 161.94996:0 162.95332:0	96.11376:49	178	196	327	529	239	430	316.449483235677	140.060912062999
511	5.25	160.94659	-1	-1	Unknown	[M-H]-		0.833	False	null	null	null	null	null	null	null	999	False	False	False	False		False	False	null	null	null	null	null	null	null	null	39.66	mouce_brain_neg_03_p1-a1_1_10105	160.94659:3165 161.94994:0 162.9533:0		24317	21447	23898	12296	20691	18695	20223.931640625	4408.21119492487
512	5.25	160.94659	0.6825	148.0853	Unknown	[M-H]-		0.833	False	null	null	null	null	null	null	null	999	False	False	False	False		False	False	null	null	null	null	null	null	null	null	39.66	mouce_brain_neg_03_p1-a1_1_10105	160.94861:257 161.95196:0 162.95532:0		100	38	96	133	159	62	97.7745202382406	44.5180493447709
513	5.25	160.94659	0.704	152.754	Unknown	[M-H]-		0.833	False	null	null	null	null	null	null	null	999	False	False	False	False		False	False	null	null	null	null	null	null	null	null	39.66	mouce_brain_neg_03_p1-a1_1_10105	160.94861:413 161.95196:0 162.95532:0		147	390	130	309	270	114	226.745165506999	112.769272916407
514	5.25	160.94659	0.7273	157.8139	Unknown	[M-H]-		0.833	False	null	null	null	null	null	null	null	999	False	False	False	False		False	False	null	null	null	null	null	null	null	null	39.66	mouce_brain_neg_03_p1-a1_1_10105	160.94656:532 161.94991:0 162.95327:0		323	426	994	420	822	443	571.072326660156	269.817229269426
515	5.25	160.94659	0.7538	163.5508	Unknown	[M-H]-		0.833	False	null	null	null	null	null	null	null	999	False	False	False	False		False	False	null	null	null	null	null	null	null	null	39.66	mouce_brain_neg_03_p1-a1_1_10105	160.94659:495 161.94994:0 162.9533:0		165	265	370	369	191	273	272.118222554525	86.1662768967289
516	0.777	160.99663	-1	-1	Unknown	[M-H]-		1	False	null	null	null	null	null	null	null	999	False	False	False	False		False	False	null	null	null	null	null	null	null	null	16.7	mouce_brain_neg_06_p1-a1_1_10108	160.99663:2038 161.99998:0 163.00334:0		5106	3426	3760	4883	3860	4969	4334.0019938151	732.096508567206
517	0.777	160.99663	0.6784	147.1837	Unknown	[M-H]-		1	False	null	null	null	null	null	null	null	999	False	False	False	False		False	False	null	null	null	null	null	null	null	null	16.7	mouce_brain_neg_06_p1-a1_1_10108	160.9966:283 161.99995:0 163.00331:0		515	350	175	512	310	265	354.399233500163	136.290367358364
518	6.416	161.04263	-1	-1	Unknown	[M-H]-		1	True	null	null	null	null	null	null	null	999	False	False	False	False		False	False	null	null	null	null	null	null	null	null	50.43	mouce_brain_neg_05_p1-a1_1_10107	161.04263:4966 162.04598:0 163.04934:0		37665	32927	38574	39183	39936	38833	37852.931640625	2525.2180874654
519	6.416	161.04263	0.5845	126.8126	Unknown	[M-H]-		1	True	null	null	null	null	null	null	null	999	False	False	False	False		False	False	null	null	null	null	null	null	null	null	50.43	mouce_brain_neg_05_p1-a1_1_10107	161.04459:1085 162.04794:0 163.0513:0	69.03292:196 71.01179:123 73.02805:65 101.02517:65	749	851	892	883	934	793	850.308888753255	68.4389050709334
520	6.416	161.04263	0.6084	132.0006	Unknown	[M-H]-		1	True	null	null	null	null	null	null	null	999	False	False	False	False		False	False	null	null	null	null	null	null	null	null	50.43	mouce_brain_neg_05_p1-a1_1_10107	161.04459:2379 162.04794:0 163.0513:0	43.01826:79 73.02805:106	2390	2302	2438	2515	2542	2555	2456.89396158854	98.9548439305053
521	0.546	162.02448	-1	-1	Unknown	[M-H]-		0.667	True	null	null	null	null	null	null	null	999	False	False	False	False		False	False	null	null	null	null	null	null	null	null	34.3	mouce_brain_neg_04_p1-a1_1_10106	162.02448:2531 163.02783:0 164.03119:0		9090	8598	8182	9893	9144	8446	8892.25406901042	615.702250958414
522	0.546	162.02448	0.5933	128.6647	Unknown	[M-H]-		0.667	True	null	null	null	null	null	null	null	999	False	False	False	False		False	False	null	null	null	null	null	null	null	null	34.3	mouce_brain_neg_04_p1-a1_1_10106	162.02443:556 163.02778:0 164.03114:0	65.0128:86 65.01408:490 93.00928:128	515	530	431	461	464	483	480.638875325521	36.5981861390046
523	0.546	162.02448	0.681	147.6891	Unknown	[M-H]-		0.667	True	null	null	null	null	null	null	null	999	False	False	False	False		False	False	null	null	null	null	null	null	null	null	34.3	mouce_brain_neg_04_p1-a1_1_10106	162.02443:613 163.02778:0 164.03114:0		423	467	600	543	595	435	510.569508870443	79.3089663800702
524	0.696	162.02449	-1	-1	Unknown	[M-H]-		0.667	False	null	null	null	null	null	null	null	999	False	False	False	False		False	False	null	null	null	null	null	null	null	null	34.33	mouce_brain_neg_06_p1-a1_1_10108	162.02449:2854 163.02784:0 164.0312:0		7190	5175	3013	5653	6875	8484	6064.96256510417	1900.0124123942
525	0.696	162.02449	0.6358	137.8782	Unknown	[M-H]-		0.667	False	null	null	null	null	null	null	null	999	False	False	False	False		False	False	null	null	null	null	null	null	null	null	34.33	mouce_brain_neg_06_p1-a1_1_10108	162.02449:1388 163.02784:0 164.0312:0		42	323	12	339	251	371	222.944343566895	156.901878049535
526	0.696	162.02449	0.6681	144.8875	Unknown	[M-H]-		0.667	False	null	null	null	null	null	null	null	999	False	False	False	False		False	False	null	null	null	null	null	null	null	null	34.33	mouce_brain_neg_06_p1-a1_1_10108	162.02246:1067 163.02581:0 164.02917:0		86	7	261	258	246	104	160.328480799993	108.75794665379
527	0.696	162.02449	0.6803	147.5454	Unknown	[M-H]-		0.667	False	null	null	null	null	null	null	null	999	False	False	False	False		False	False	null	null	null	null	null	null	null	null	34.33	mouce_brain_neg_06_p1-a1_1_10108	162.02246:290 163.02581:0 164.02917:0		174	131	27	160	52	87	105.150935173035	59.2752551917
528	1.453	163.01732	-1	-1	Unknown	[M-H]-		1	False	null	null	null	null	null	null	null	999	False	False	False	False		False	False	null	null	null	null	null	null	null	null	285.58	mouce_brain_neg_01_p1-a1_1_10103	163.01732:20339 164.02067:0 165.02403:0		230066	218379	235910	213979	227859	225286	225246.6015625	7973.50797247878
529	1.453	163.01732	0.8155	176.7749	Unknown	[M-H]-		1	False	null	null	null	null	null	null	null	999	False	False	False	False		False	False	null	null	null	null	null	null	null	null	285.58	mouce_brain_neg_01_p1-a1_1_10103	163.01732:10483 164.02067:0 165.02403:0		11757	11922	11644	11203	11205	11096	11471.0777994792	346.103122197841
530	0.707	163.03143	-1	-1	Unknown	[M-H]-		0.833	True	null	null	null	null	null	null	null	999	False	False	False	False		False	False	null	null	null	null	null	null	null	null	57.44	mouce_brain_neg_02_p1-a1_1_10104	163.03143:5427 164.03478:0 165.03814:0		10579	15349	12767	10570	8274	13300	11806.5511067708	2498.51592233844
531	0.707	163.03143	0.6022	130.5498	Unknown	[M-H]-		0.833	True	null	null	null	null	null	null	null	999	False	False	False	False		False	False	null	null	null	null	null	null	null	null	57.44	mouce_brain_neg_02_p1-a1_1_10104	163.03346:636 164.03681:0 165.04017:0	55.81416:338 62.87473:338 74.47679:338 80.27265:338 128.87083:338 131.06178:2105 146.86206:338 159.24899:338	339	490	650	265	335	554	438.679117838542	149.351455066195
532	0.707	163.03143	0.612	132.6728	Unknown	[M-H]-		0.833	True	null	null	null	null	null	null	null	999	False	False	False	False		False	False	null	null	null	null	null	null	null	null	57.44	mouce_brain_neg_02_p1-a1_1_10104	163.03143:1490 164.03478:0 165.03814:0		100	456	118	202	130	241	207.770932515462	132.923073410713
533	4.86	163.03749	-1	-1	Unknown	[M-H]-		0.667	False	null	null	null	null	null	null	null	999	False	False	False	False		False	False	null	null	null	null	null	null	null	null	9.8	mouce_brain_neg_04_p1-a1_1_10106	163.03749:748 164.04084:0 165.0442:0		3172	3269	4597	4820	3537	2038	3572.24491373698	1021.35448923248
534	4.86	163.03749	0.6629	143.7078	Unknown	[M-H]-		0.667	False	null	null	null	null	null	null	null	999	False	False	False	False		False	False	null	null	null	null	null	null	null	null	9.8	mouce_brain_neg_04_p1-a1_1_10106	163.03946:498 164.04281:0 165.04617:0		386	258	428	459	415	247	365.473533630371	90.8124786525928
535	0.685	163.14824	-1	-1	Unknown	[M-H]-		0.667	False	null	null	null	null	null	null	null	999	False	False	False	False		False	False	null	null	null	null	null	null	null	null	28.73	mouce_brain_neg_05_p1-a1_1_10107	163.14824:1391 164.15159:0 165.15495:0		1664	3970	5286	2130	3504	2026	3096.72585042318	1404.02985611612
536	0.685	163.14824	0.8879	192.467	Unknown	[M-H]-		0.667	False	null	null	null	null	null	null	null	999	False	False	False	False		False	False	null	null	null	null	null	null	null	null	28.73	mouce_brain_neg_05_p1-a1_1_10107	163.14824:1034 164.15159:0 165.15495:0		221	159	158	88	283	67	162.617602030436	80.7507805355761
537	0.765	163.14825	-1	-1	Unknown	[M-H]-	similar chromatogram in higher mz_408; similar chromatogram in higher mz_253; similar chromatogram in higher mz_345; similar chromatogram in higher mz_854	0.667	False	null	null	null	null	null	null	null	999	False	False	False	False		False	False	null	null	null	null	null	null	null	null	19.62	mouce_brain_neg_06_p1-a1_1_10108	163.14825:1233 164.1516:0 165.15496:0		1635	1492	883	1112	921	3454	1582.89478556315	965.475585723529
538	0.765	163.14825	0.8879	192.467	Unknown	[M-H]-	similar chromatogram in higher mz_408; similar chromatogram in higher mz_253; similar chromatogram in higher mz_345; similar chromatogram in higher mz_854	0.667	False	null	null	null	null	null	null	null	999	False	False	False	False		False	False	null	null	null	null	null	null	null	null	19.62	mouce_brain_neg_06_p1-a1_1_10108	163.14622:1042 164.14957:0 165.15293:0		225	145	200	84	291	67	168.483194986979	85.9862312694845
539	0.722	164.03551	-1	-1	Unknown	[M-H]-	similar chromatogram in higher mz_263; similar chromatogram in higher mz_617; similar chromatogram in higher mz_513; similar chromatogram in higher mz_1182; similar chromatogram in higher mz_1420	1	True	null	null	null	null	null	null	null	999	False	False	False	False		False	False	null	null	null	null	null	null	null	null	330.1	mouce_brain_neg_06_p1-a1_1_10108	164.03551:26068 165.03886:0 166.04222:0		58139	73064	60907	74436	80024	86855	72237.6692708333	11017.8530445055
540	0.722	164.03551	0.5973	129.4119	Unknown	[M-H]-	similar chromatogram in higher mz_263; similar chromatogram in higher mz_617; similar chromatogram in higher mz_513; similar chromatogram in higher mz_1182; similar chromatogram in higher mz_1420	1	True	null	null	null	null	null	null	null	999	False	False	False	False		False	False	null	null	null	null	null	null	null	null	330.1	mouce_brain_neg_06_p1-a1_1_10108	164.03551:3292 165.03886:0 166.04222:0	79.95373:211 79.95655:229 89.01475:156 106.98326:285 132.06181:258	83	398	451	282	465	1326	500.970962524414	428.500365423149
541	0.722	164.03551	0.6182	133.9436	Unknown	[M-H]-	similar chromatogram in higher mz_263; similar chromatogram in higher mz_617; similar chromatogram in higher mz_513; similar chromatogram in higher mz_1182; similar chromatogram in higher mz_1420	1	True	null	null	null	null	null	null	null	999	False	False	False	False		False	False	null	null	null	null	null	null	null	null	330.1	mouce_brain_neg_06_p1-a1_1_10108	164.03746:5569 165.04081:0 166.04417:0	20.91344:54 21.79346:54 37.67941:54 53.18854:54 59.47654:54 79.9537:690 79.95511:3932 79.95652:3080 79.95793:2403 79.95934:506 80.44929:54 80.91661:143 80.96342:3133 80.96484:946 80.96626:565 99.409:54 105.45908:54 150.31351:54	5212	6309	5262	4977	6591	3739	5348.22896321615	1021.85905312404
542	4.16	164.06982	-1	-1	Unknown	[M-H]-		1	True	null	null	null	null	null	null	null	999	False	False	False	False		False	False	null	null	null	null	null	null	null	null	69.83	mouce_brain_neg_04_p1-a1_1_10106	164.06982:4798 165.07317:0 166.07653:0		35120	36753	32467	36154	31918	38880	35215.0738932292	2649.83539624249
543	4.16	164.06982	0.6359	137.7874	Unknown	[M-H]-		1	True	null	null	null	null	null	null	null	999	False	False	False	False		False	False	null	null	null	null	null	null	null	null	69.83	mouce_brain_neg_04_p1-a1_1_10106	164.06978:2228 165.07313:0 166.07649:0	72.00769:92 72.00903:195 77.04004:117 103.05409:105 103.0573:68	2246	2293	2215	2488	1999	2220	2243.5898844401	157.117940286046
544	4.418	164.06982	-1	-1	Unknown	[M-H]-		0.833	True	null	null	null	null	null	null	null	999	False	False	False	False		False	False	null	null	null	null	null	null	null	null	31.88	mouce_brain_neg_04_p1-a1_1_10106	164.06982:2624 165.07317:0 166.07653:0		18831	16178	18504	21985	27461	24006	21160.8951822917	4142.18993184319
545	4.418	164.06982	0.6361	137.8233	Unknown	[M-H]-		0.833	True	null	null	null	null	null	null	null	999	False	False	False	False		False	False	null	null	null	null	null	null	null	null	31.88	mouce_brain_neg_04_p1-a1_1_10106	164.06978:1185 165.07313:0 166.07649:0	103.05409:223	847	893	1062	1106	939	967	969.02192179362	98.795898877083
546	4.418	164.06982	0.8649	187.3977	Unknown	[M-H]-		0.833	True	null	null	null	null	null	null	null	999	False	False	False	False		False	False	null	null	null	null	null	null	null	null	31.88	mouce_brain_neg_04_p1-a1_1_10106	164.06978:303 165.07313:0 166.07649:0		165	234	181	262	279	276	232.808886210124	49.1032433027244
547	4.418	164.06982	0.8684	188.1465	Unknown	[M-H]-		0.833	True	null	null	null	null	null	null	null	999	False	False	False	False		False	False	null	null	null	null	null	null	null	null	31.88	mouce_brain_neg_04_p1-a1_1_10106	164.06978:277 165.07313:0 166.07649:0		141	234	190	362	274	320	253.50533803304	81.9641738581451
548	4.418	164.06982	0.9236	200.1147	Unknown	[M-H]-		0.833	True	null	null	null	null	null	null	null	999	False	False	False	False		False	False	null	null	null	null	null	null	null	null	31.88	mouce_brain_neg_04_p1-a1_1_10106	164.06978:438 165.07313:0 166.07649:0		416	429	456	339	423	413	412.605234781901	38.9581081556461
549	5.896	164.97574	-1	-1	Unknown	[M-H]-		0.5	False	null	null	null	null	null	null	null	999	False	False	False	False		False	False	null	null	null	null	null	null	null	null	13.37	mouce_brain_neg_01_p1-a1_1_10103	164.97574:483 165.97909:0 166.98245:0		3302	1359	2952	1894	2757	2959	2537.25817871094	746.304990363668
550	5.896	164.97574	0.6899	149.4305	Unknown	[M-H]-		0.5	False	null	null	null	null	null	null	null	999	False	False	False	False		False	False	null	null	null	null	null	null	null	null	13.37	mouce_brain_neg_01_p1-a1_1_10103	164.97574:337 165.97909:0 166.98245:0		276	81	278	94	256	185	195.029767354329	89.8251004487091
551	1.46	165.01222	-1	-1	Unknown	[M-H]-		0.667	False	null	null	null	null	null	null	null	999	False	False	False	False		False	False	null	null	null	null	null	null	null	null	14.46	mouce_brain_neg_03_p1-a1_1_10105	165.01222:1140 166.01557:0 167.01893:0		2524	6494	7051	11650	12528	7523	7961.59436035156	3665.91235806239
552	1.46	165.01222	0.8161	176.761	Unknown	[M-H]-		0.667	False	null	null	null	null	null	null	null	999	False	False	False	False		False	False	null	null	null	null	null	null	null	null	14.46	mouce_brain_neg_03_p1-a1_1_10105	165.01224:687 166.01559:0 167.01895:0		309	492	585	565	581	640	528.60243733724	117.409613556018
553	0.615	166.01221	-1	-1	Unknown	[M-H]-		0.5	False	null	null	null	null	null	null	null	999	False	False	False	False		False	False	null	null	null	null	null	null	null	null	22.77	mouce_brain_neg_06_p1-a1_1_10108	166.01221:2036 167.01556:0 168.01892:0		3868	4072	5035	5595	4710	6948	5037.88948567708	1128.55583232862
554	0.615	166.01221	0.6527	141.2947	Unknown	[M-H]-		0.5	False	null	null	null	null	null	null	null	999	False	False	False	False		False	False	null	null	null	null	null	null	null	null	22.77	mouce_brain_neg_06_p1-a1_1_10108	166.01221:855 167.01556:0 168.01892:0		134	167	311	431	235	583	310.040232340495	170.980077103207
555	2.89	166.01627	-1	-1	Unknown	[M-H]-		1	True	null	null	null	null	null	null	null	999	False	False	False	False		False	False	null	null	null	null	null	null	null	null	100.58	mouce_brain_neg_06_p1-a1_1_10108	166.01627:8462 167.01962:0 168.02298:0		36144	34400	32446	33777	34577	35938	34547.1666666667	1379.38734481129
556	2.89	166.01627	0.5978	129.4071	Unknown	[M-H]-		1	True	null	null	null	null	null	null	null	999	False	False	False	False		False	False	null	null	null	null	null	null	null	null	100.58	mouce_brain_neg_06_p1-a1_1_10108	166.0162:2940 167.01955:0 168.02291:0	41.00226:83 41.99757:39 79.95371:51 79.95512:1643 79.95653:4825 79.95794:732 79.95935:81 80.96201:116 80.96342:203 80.96484:519 80.96626:109 80.96768:63 106.97833:242 106.98159:89 124.00648:165	2530	2449	2603	2483	2507	2726	2549.7870686849	100.852172989598
557	2.89	166.01627	0.6241	135.1129	Unknown	[M-H]-		1	True	null	null	null	null	null	null	null	999	False	False	False	False		False	False	null	null	null	null	null	null	null	null	100.58	mouce_brain_neg_06_p1-a1_1_10108	166.0162:387 167.01955:0 168.02291:0	79.95512:107 79.95653:83 80.96342:72 80.96626:108	298	334	257	91	320	304	267.218704223633	90.2783537083388
558	7.466	166.97237	-1	-1	Unknown	[M-H]-		1	False	null	null	null	null	null	null	null	999	False	False	False	False		False	False	null	null	null	null	null	null	null	null	21.15	mouce_brain_neg_03_p1-a1_1_10105	166.97237:2679 167.97572:0 168.97908:0		18999	15547	16744	13441	20217	17698	17107.6305338542	2433.45539443488
559	7.466	166.97237	0.7333	158.6791	Unknown	[M-H]-		1	False	null	null	null	null	null	null	null	999	False	False	False	False		False	False	null	null	null	null	null	null	null	null	21.15	mouce_brain_neg_03_p1-a1_1_10105	166.97237:482 167.97572:0 168.97908:0		563	441	557	523	519	574	529.461090087891	48.5835222571819
560	7.466	166.97237	0.7614	164.757	Unknown	[M-H]-		1	False	null	null	null	null	null	null	null	999	False	False	False	False		False	False	null	null	null	null	null	null	null	null	21.15	mouce_brain_neg_03_p1-a1_1_10105	166.97238:226 167.97573:0 168.97909:0		116	68	130	131	82	151	112.915395100911	31.7299596930678
561	7.466	166.97237	0.8071	174.6482	Unknown	[M-H]-		1	False	null	null	null	null	null	null	null	999	False	False	False	False		False	False	null	null	null	null	null	null	null	null	21.15	mouce_brain_neg_03_p1-a1_1_10105	166.97238:459 167.97573:0 168.97909:0		273	145	249	255	422	145	248.244580586751	102.107926161208
562	7.466	166.97237	0.8261	178.7644	Unknown	[M-H]-		1	False	null	null	null	null	null	null	null	999	False	False	False	False		False	False	null	null	null	null	null	null	null	null	21.15	mouce_brain_neg_03_p1-a1_1_10105	166.97237:358 167.97572:0 168.97908:0		101	231	149	111	207	151	158.376077016195	51.5263157953717
563	6.044	167.04166	-1	-1	Unknown	[M-H]-		1	True	null	null	null	null	null	null	null	999	False	False	False	False		False	False	null	null	null	null	null	null	null	null	64.45	mouce_brain_neg_05_p1-a1_1_10107	167.04166:7048 168.04501:0 169.04837:0		53880	45600	53258	54360	54505	51786	52231.5397135417	3395.70857616001
564	6.044	167.04166	0.6022	130.3198	Unknown	[M-H]-		1	True	null	null	null	null	null	null	null	999	False	False	False	False		False	False	null	null	null	null	null	null	null	null	64.45	mouce_brain_neg_05_p1-a1_1_10107	167.04161:2155 168.04496:0 169.04832:0	41.9986:373 74.02438:71 99.05564:126 100.03719:92 100.04034:214 110.02129:77	2066	1994	2351	2109	2167	1949	2105.86956787109	143.249325564716
565	6.044	167.04166	0.6253	135.3113	Unknown	[M-H]-		1	True	null	null	null	null	null	null	null	999	False	False	False	False		False	False	null	null	null	null	null	null	null	null	64.45	mouce_brain_neg_05_p1-a1_1_10107	167.04161:723 168.04496:0 169.04832:0	41.9986:180	364	483	225	481	571	562	447.593208312988	132.15542448268
566	6.044	167.04166	0.6886	149.0098	Unknown	[M-H]-		1	True	null	null	null	null	null	null	null	999	False	False	False	False		False	False	null	null	null	null	null	null	null	null	64.45	mouce_brain_neg_05_p1-a1_1_10107	167.04161:1086 168.04496:0 169.04832:0		1106	878	1131	1035	890	871	985.256764729818	119.984491296698
567	6.044	167.04166	0.7108	153.8081	Unknown	[M-H]-		1	True	null	null	null	null	null	null	null	999	False	False	False	False		False	False	null	null	null	null	null	null	null	null	64.45	mouce_brain_neg_05_p1-a1_1_10107	167.04161:491 168.04496:0 169.04832:0		414	199	439	389	526	319	381.146558125814	111.88109768779
568	0.689	167.04366	-1	-1	Unknown	[M-H]-		0.833	True	null	null	null	null	null	null	null	999	False	False	False	False		False	False	null	null	null	null	null	null	null	null	54.01	mouce_brain_neg_02_p1-a1_1_10104	167.04366:7477 168.04701:0 169.05037:0		7129	20541	10102	7891	13733	13264	12109.8742675781	4933.43474849489
569	0.689	167.04366	1.0287	222.5961	Unknown	[M-H]-		0.833	True	null	null	null	null	null	null	null	999	False	False	False	False		False	False	null	null	null	null	null	null	null	null	54.01	mouce_brain_neg_02_p1-a1_1_10104	167.04366:1358 168.04701:0 169.05037:0		12	457	28	183	98	195	162.105478445689	163.055113042258
570	0.689	167.04366	1.057	228.7201	Unknown	[M-H]-		0.833	True	null	null	null	null	null	null	null	999	False	False	False	False		False	False	null	null	null	null	null	null	null	null	54.01	mouce_brain_neg_02_p1-a1_1_10104	167.04778:897 168.05113:0 169.05449:0		194	234	294	180	137	253	215.412045796712	56.2432304562469
571	0.689	167.04366	1.0728	232.151	Unknown	[M-H]-		0.833	True	null	null	null	null	null	null	null	999	False	False	False	False		False	False	null	null	null	null	null	null	null	null	54.01	mouce_brain_neg_02_p1-a1_1_10104	167.04364:1045 168.04699:0 169.05035:0	45.87901:316 70.23935:316 73.62477:316 136.71115:316 154.25124:316 154.9648:316	353	435	88	50	114	159	199.869055430094	156.599641349046
572	0.689	167.04366	1.0888	235.5981	Unknown	[M-H]-		0.833	True	null	null	null	null	null	null	null	999	False	False	False	False		False	False	null	null	null	null	null	null	null	null	54.01	mouce_brain_neg_02_p1-a1_1_10104	167.04164:1609 168.04499:0 169.04835:0		258	69	576	16	13	233	194.26321442922	215.347811493816
573	0.758	167.10687	-1	-1	Unknown	[M-H]-		1	False	null	null	null	null	null	null	null	999	False	False	False	False		False	False	null	null	null	null	null	null	null	null	34.86	mouce_brain_neg_06_p1-a1_1_10108	167.10687:2188 168.11022:0 169.11358:0		4052	3455	4516	3947	4934	6677	4596.74361165365	1137.61662291769
574	0.758	167.10687	0.879	190.2109	Unknown	[M-H]-		1	False	null	null	null	null	null	null	null	999	False	False	False	False		False	False	null	null	null	null	null	null	null	null	34.86	mouce_brain_neg_06_p1-a1_1_10108	167.10686:436 168.11021:0 169.11357:0		102	42	168	155	35	56	93.0270926157634	58.0754442334476
575	0.758	167.10687	0.8919	192.9865	Unknown	[M-H]-		1	False	null	null	null	null	null	null	null	999	False	False	False	False		False	False	null	null	null	null	null	null	null	null	34.86	mouce_brain_neg_06_p1-a1_1_10108	167.10687:512 168.11022:0 169.11358:0		265	50	42	126	297	68	141.298589706421	112.446272652009
576	0.74	167.97823	-1	-1	Unknown	[M-H]-	similar chromatogram in higher mz_1193; similar chromatogram in higher mz_1633; similar chromatogram in higher mz_445; similar chromatogram in higher mz_1362	1	True	null	null	null	null	null	null	null	999	False	False	False	False		False	False	null	null	null	null	null	null	null	null	35.43	mouce_brain_neg_04_p1-a1_1_10106	167.97823:1770 168.98158:0 169.98494:0		4413	6377	8262	9331	3823	4051	6042.57088216146	2340.9016677002
577	0.74	167.97823	0.5807	125.5975	Unknown	[M-H]-	similar chromatogram in higher mz_1193; similar chromatogram in higher mz_1633; similar chromatogram in higher mz_445; similar chromatogram in higher mz_1362	1	True	null	null	null	null	null	null	null	999	False	False	False	False		False	False	null	null	null	null	null	null	null	null	35.43	mouce_brain_neg_04_p1-a1_1_10106	167.9782:980 168.98155:0 169.98491:0	80.96342:278 80.96626:94 95.93452:135	489	268	497	897	428	525	517.463551839193	207.511353970744
578	2.884	168.01093	-1	-1	Unknown	[M-H]-		0.833	False	null	null	null	null	null	null	null	999	False	False	False	False		False	False	null	null	null	null	null	null	null	null	6.11	mouce_brain_neg_03_p1-a1_1_10105	168.01093:560 169.01428:0 170.01764:0		2153	2036	1897	1840	2374	1585	1980.79850260417	272.544539494097
579	2.884	168.01093	0.5974	129.2243	Unknown	[M-H]-		0.833	False	null	null	null	null	null	null	null	999	False	False	False	False		False	False	null	null	null	null	null	null	null	null	6.11	mouce_brain_neg_03_p1-a1_1_10105	168.01096:275 169.01431:0 170.01767:0		134	92	174	84	156	88	121.318655649821	38.9842875139698
580	5.625	168.01707	-1	-1	Unknown	[M-H]-		1	True	null	null	null	null	null	null	null	999	False	False	False	False		False	False	null	null	null	null	null	null	null	null	30.33	mouce_brain_neg_06_p1-a1_1_10108	168.01707:2522 169.02042:0 170.02378:0		7035	19828	22646	21625	21227	21312	18945.5708821615	5904.62747125265
581	5.625	168.01707	0.6193	133.9632	Unknown	[M-H]-		1	True	null	null	null	null	null	null	null	999	False	False	False	False		False	False	null	null	null	null	null	null	null	null	30.33	mouce_brain_neg_06_p1-a1_1_10108	168.01704:193 169.02039:0 170.02375:0	41.01438:333	148	131	151	157	192	140	153.24574025472	20.8463455841902
582	5.625	168.01707	0.6446	139.4161	Unknown	[M-H]-		1	True	null	null	null	null	null	null	null	999	False	False	False	False		False	False	null	null	null	null	null	null	null	null	30.33	mouce_brain_neg_06_p1-a1_1_10108	168.01701:465 169.02036:0 170.02372:0	41.01438:83	358	429	434	517	464	513	452.47504679362	59.6073518125659
583	5.625	168.01707	0.6936	150.0218	Unknown	[M-H]-		1	True	null	null	null	null	null	null	null	999	False	False	False	False		False	False	null	null	null	null	null	null	null	null	30.33	mouce_brain_neg_06_p1-a1_1_10108	168.01701:425 169.02036:0 170.02372:0		294	195	178	225	323	358	262.14791615804	73.1175052551573
584	5.625	168.01707	0.7098	153.5293	Unknown	[M-H]-		1	True	null	null	null	null	null	null	null	999	False	False	False	False		False	False	null	null	null	null	null	null	null	null	30.33	mouce_brain_neg_06_p1-a1_1_10108	168.01701:305 169.02036:0 170.02372:0		246	241	305	453	263	328	306.199157714844	79.9030887047391
585	5.625	168.01707	0.7261	157.0492	Unknown	[M-H]-		1	True	null	null	null	null	null	null	null	999	False	False	False	False		False	False	null	null	null	null	null	null	null	null	30.33	mouce_brain_neg_06_p1-a1_1_10108	168.01701:360 169.02036:0 170.02372:0		200	219	169	99	146	170	167.324681599935	42.0795418932678
586	6.362	168.02524	-1	-1	Unknown	[M-H]-		1	True	null	null	null	null	null	null	null	999	False	False	False	False		False	False	null	null	null	null	null	null	null	null	65.61	mouce_brain_neg_04_p1-a1_1_10106	168.02524:5531 169.02859:0 170.03195:0		25923	25432	25348	27631	25259	26954	26091.0380859375	982.150787278899
587	6.362	168.02524	0.6032	130.4805	Unknown	[M-H]-		1	True	null	null	null	null	null	null	null	999	False	False	False	False		False	False	null	null	null	null	null	null	null	null	65.61	mouce_brain_neg_04_p1-a1_1_10106	168.02521:1743 169.02856:0 170.03192:0	100.03719:79 100.03877:187	1800	947	1680	1955	1733	1741	1642.73844401042	353.721486898542
588	6.362	168.02524	0.798	172.6077	Unknown	[M-H]-		1	True	null	null	null	null	null	null	null	999	False	False	False	False		False	False	null	null	null	null	null	null	null	null	65.61	mouce_brain_neg_04_p1-a1_1_10106	168.02521:264 169.02856:0 170.03192:0		186	270	234	201	210	275	229.271344502767	36.9624625197585
589	6.362	168.02524	0.8418	182.0904	Unknown	[M-H]-		1	True	null	null	null	null	null	null	null	999	False	False	False	False		False	False	null	null	null	null	null	null	null	null	65.61	mouce_brain_neg_04_p1-a1_1_10106	168.02524:454 169.02859:0 170.03195:0		354	557	314	216	329	323	348.877187093099	112.415277122754
590	1.024	168.02728	-1	-1	Unknown	[M-H]-		1	False	null	null	null	null	null	null	null	999	False	False	False	False		False	False	null	null	null	null	null	null	null	null	66.63	mouce_brain_neg_05_p1-a1_1_10107	168.02728:5886 169.03063:0 170.03399:0		62648	29203	59025	43658	37904	31887	44053.9462890625	13974.5012094289
591	1.024	168.02728	0.6823	147.5862	Unknown	[M-H]-		1	False	null	null	null	null	null	null	null	999	False	False	False	False		False	False	null	null	null	null	null	null	null	null	66.63	mouce_brain_neg_05_p1-a1_1_10107	168.02724:7124 169.03059:0 170.03395:0		5828	5139	5520	6154	5529	5489	5609.89697265625	344.932615072833
592	7.037	168.98714	-1	-1	Unknown	[M-H]-		0.833	False	null	null	null	null	null	null	null	999	False	False	False	False		False	False	null	null	null	null	null	null	null	null	9.2	mouce_brain_neg_04_p1-a1_1_10106	168.98714:1287 169.99049:0 170.99385:0		8412	10888	12208	11453	9861	10200	10503.6883138021	1329.50091314344
593	7.037	168.98714	0.7557	163.3838	Unknown	[M-H]-		0.833	False	null	null	null	null	null	null	null	999	False	False	False	False		False	False	null	null	null	null	null	null	null	null	9.2	mouce_brain_neg_04_p1-a1_1_10106	168.98917:223 169.99252:0 170.99588:0		171	87	145	102	88	137	121.539360046387	34.3229405410816
594	7.037	168.98714	0.7832	169.3272	Unknown	[M-H]-		0.833	False	null	null	null	null	null	null	null	999	False	False	False	False		False	False	null	null	null	null	null	null	null	null	9.2	mouce_brain_neg_04_p1-a1_1_10106	168.98917:221 169.99252:0 170.99588:0		121	131	131	70	48	61	93.4245770772298	38.1374731196466
595	7.037	168.98714	0.8099	175.1043	Unknown	[M-H]-		0.833	False	null	null	null	null	null	null	null	999	False	False	False	False		False	False	null	null	null	null	null	null	null	null	9.2	mouce_brain_neg_04_p1-a1_1_10106	168.98714:142 169.99049:0 170.99385:0		36	43	113	69	49	51	60.2023957570394	28.2592156033959
596	7.037	168.98714	0.9471	204.7658	Unknown	[M-H]-		0.833	False	null	null	null	null	null	null	null	999	False	False	False	False		False	False	null	null	null	null	null	null	null	null	9.2	mouce_brain_neg_04_p1-a1_1_10106	168.98917:160 169.99252:0 170.99588:0		48	133	76	36	106	118	86.2540283203125	39.3232536124946
597	0.758	169.12442	-1	-1	Unknown	[M-H]-		0.667	False	null	null	null	null	null	null	null	999	False	False	False	False		False	False	null	null	null	null	null	null	null	null	14.05	mouce_brain_neg_01_p1-a1_1_10103	169.12442:1114 170.12777:0 171.13113:0		3959	2182	1774	1832	1717	1990	2242.39754231771	857.518202719564
598	0.758	169.12442	0.6785	146.6944	Unknown	[M-H]-		0.667	False	null	null	null	null	null	null	null	999	False	False	False	False		False	False	null	null	null	null	null	null	null	null	14.05	mouce_brain_neg_01_p1-a1_1_10103	169.12442:405 170.12777:0 171.13113:0		120	43	54	81	131	102	88.6239929199219	35.4608686080727
599	0.344	170.03395	-1	-1	Unknown	[M-H]-		1	True	null	null	null	null	null	null	null	999	False	False	False	False		False	False	null	null	null	null	null	null	null	null	30.31	mouce_brain_neg_02_p1-a1_1_10104	170.03395:2921 171.0373:0 172.04066:0		9616	9117	7577	7800	8355	9486	8658.40063476563	873.142298063316
600	0.344	170.03395	0.5903	127.5712	Unknown	[M-H]-		1	True	null	null	null	null	null	null	null	999	False	False	False	False		False	False	null	null	null	null	null	null	null	null	30.31	mouce_brain_neg_02_p1-a1_1_10104	170.03394:811 171.03729:0 172.04065:0	88.01794:61 89.01323:191 90.00962:59 100.00565:123 100.00723:115 113.01137:79 113.01473:228 114.02259:63 115.02647:103 115.02816:408 115.02985:133 115.03155:71 126.00892:76 127.01616:148 129.03192:47 130.02597:66 140.02142:215 140.02328:215 140.02516:371 141.02504:81 141.02692:66 143.02039:41 143.02415:99 143.03735:62 152.02904:82 155.00798:261 155.00993:343 155.0119:272 168.01292:96 168.01497:23…	778	1077	757	1039	842	1000	915.58935546875	139.679237197214
601	6.173	170.04221	-1	-1	Unknown	[M-H]-		1	False	null	null	null	null	null	null	null	999	False	False	False	False		False	False	null	null	null	null	null	null	null	null	8.88	mouce_brain_neg_05_p1-a1_1_10107	170.04221:812 171.04556:0 172.04892:0		3336	3044	1992	3325	3248	3726	3111.7290242513	591.588109489748
602	6.173	170.04221	0.6311	136.3874	Unknown	[M-H]-		1	False	null	null	null	null	null	null	null	999	False	False	False	False		False	False	null	null	null	null	null	null	null	null	8.88	mouce_brain_neg_05_p1-a1_1_10107	170.04633:346 171.04968:0 172.05304:0		165	183	141	279	221	156	190.86634572347	51.2453240303278
603	6.281	171.00368	-1	-1	Unknown	[M-H]-	similar chromatogram in higher mz_292	1	False	null	null	null	null	null	null	null	999	False	False	False	False		False	False	null	null	null	null	null	null	null	null	24.93	mouce_brain_neg_06_p1-a1_1_10108	171.00368:2732 172.00703:0 173.01039:0		14842	14029	14806	14765	14539	15900	14813.1977539063	612.215434118921
604	6.281	171.00368	0.5835	126.0488	Unknown	[M-H]-	similar chromatogram in higher mz_292	1	False	null	null	null	null	null	null	null	999	False	False	False	False		False	False	null	null	null	null	null	null	null	null	24.93	mouce_brain_neg_06_p1-a1_1_10108	171.00366:230 172.00701:0 173.01037:0		131	102	71	88	109	121	103.729624430339	21.784807840935
605	6.281	171.00368	0.6962	150.4065	Unknown	[M-H]-	similar chromatogram in higher mz_292	1	False	null	null	null	null	null	null	null	999	False	False	False	False		False	False	null	null	null	null	null	null	null	null	24.93	mouce_brain_neg_06_p1-a1_1_10108	171.00571:180 172.00906:0 173.01242:0		88	21	97	117	107	91	87.0924447377523	34.1924919803439
606	6.281	171.00368	0.8422	181.9348	Unknown	[M-H]-	similar chromatogram in higher mz_292	1	False	null	null	null	null	null	null	null	999	False	False	False	False		False	False	null	null	null	null	null	null	null	null	24.93	mouce_brain_neg_06_p1-a1_1_10108	171.00568:1290 172.00903:0 173.01239:0		1261	1279	1262	1310	1161	1286	1259.77563476563	51.6456068537613
607	2.762	171.00568	-1	-1	Unknown	[M-H]-		0.833	False	null	null	null	null	null	null	null	999	False	False	False	False		False	False	null	null	null	null	null	null	null	null	83.18	mouce_brain_neg_01_p1-a1_1_10103	171.00568:8000 172.00903:0 173.01239:0		57130	53041	57847	55699	57447	56076	56206.7571614583	1753.6214617349
608	2.762	171.00568	0.8	172.8201	Unknown	[M-H]-		0.833	False	null	null	null	null	null	null	null	999	False	False	False	False		False	False	null	null	null	null	null	null	null	null	83.18	mouce_brain_neg_01_p1-a1_1_10103	171.00569:430 172.00904:0 173.0124:0		326	411	122	339	338	206	290.323117574056	105.977233463577
609	2.762	171.00568	0.9813	211.9922	Unknown	[M-H]-		0.833	False	null	null	null	null	null	null	null	999	False	False	False	False		False	False	null	null	null	null	null	null	null	null	83.18	mouce_brain_neg_01_p1-a1_1_10103	171.00571:445 172.00906:0 173.01242:0		192	136	325	242	96	64	175.950958251953	97.2728952091883
610	3.887	171.07378	-1	-1	Unknown	[M-H]-		0.667	True	null	null	null	null	null	null	null	999	False	False	False	False		False	False	null	null	null	null	null	null	null	null	11.31	mouce_brain_neg_06_p1-a1_1_10108	171.07378:1530 172.07713:0 173.08049:0		7640	9218	4280	12771	5515	10012	8239.42887369792	3101.42900361705
611	3.887	171.07378	0.6808	147.0764	Unknown	[M-H]-		0.667	True	null	null	null	null	null	null	null	999	False	False	False	False		False	False	null	null	null	null	null	null	null	null	11.31	mouce_brain_neg_06_p1-a1_1_10108	171.07578:1595 172.07913:0 173.08249:0	44.99694:160	1153	1300	1153	1168	1349	1268	1232.05704752604	84.9846323047518
612	1.665	171.09851	-1	-1	Unknown	[M-H]-		0.667	True	null	null	null	null	null	null	null	999	False	False	False	False		False	False	null	null	null	null	null	null	null	null	7.47	mouce_brain_neg_05_p1-a1_1_10107	171.09851:1475 172.10186:0 173.10522:0		10172	2267	8502	4989	10492	8799	7536.9667561849	3239.31874539362
613	1.665	171.09851	0.6477	139.917	Unknown	[M-H]-		0.667	True	null	null	null	null	null	null	null	999	False	False	False	False		False	False	null	null	null	null	null	null	null	null	7.47	mouce_brain_neg_05_p1-a1_1_10107	171.10056:826 172.10391:0 173.10727:0	126.09922:150	575	684	717	851	985	848	776.690979003906	146.040188594419
614	1.665	171.09851	0.9599	207.3507	Unknown	[M-H]-		0.667	True	null	null	null	null	null	null	null	999	False	False	False	False		False	False	null	null	null	null	null	null	null	null	7.47	mouce_brain_neg_05_p1-a1_1_10107	171.09853:187 172.10188:0 173.10524:0		38	53	24	15	138	91	59.7920430501302	46.8014036513252
615	0.622	171.13562	-1	-1	Unknown	[M-H]-	similar chromatogram in higher mz_1845	1	False	null	null	null	null	null	null	null	999	False	False	False	False		False	False	null	null	null	null	null	null	null	null	20.59	mouce_brain_neg_04_p1-a1_1_10106	171.13562:1942 172.13897:0 173.14233:0		5984	5866	5006	7804	4770	5641	5845.08365885417	1073.42025964151
616	0.622	171.13562	0.5921	127.9073	Unknown	[M-H]-	similar chromatogram in higher mz_1845	1	False	null	null	null	null	null	null	null	999	False	False	False	False		False	False	null	null	null	null	null	null	null	null	20.59	mouce_brain_neg_04_p1-a1_1_10106	171.13766:149 172.14101:0 173.14437:0		18	39	47	4	6	0.436545419692993	19.101301908493	19.6915698040462
617	0.622	171.13562	0.6699	144.7042	Unknown	[M-H]-	similar chromatogram in higher mz_1845	1	False	null	null	null	null	null	null	null	999	False	False	False	False		False	False	null	null	null	null	null	null	null	null	20.59	mouce_brain_neg_04_p1-a1_1_10106	171.13766:719 172.14101:0 173.14437:0		429	344	69	271	138	192	240.348730723063	133.664383984972
618	0.756	171.13766	-1	-1	Unknown	[M-H]-		1	False	null	null	null	null	null	null	null	999	False	False	False	False		False	False	null	null	null	null	null	null	null	null	75.85	mouce_brain_neg_03_p1-a1_1_10105	171.13766:11823 172.14101:0 173.14437:0		20930	24615	29753	21263	18814	21793	22861.4404296875	3856.58417564246
619	0.756	171.13766	0.6651	143.6735	Unknown	[M-H]-		1	False	null	null	null	null	null	null	null	999	False	False	False	False		False	False	null	null	null	null	null	null	null	null	75.85	mouce_brain_neg_03_p1-a1_1_10105	171.13768:533 172.14103:0 173.14439:0		24	271	94	173	118	148	138.143118858337	82.846630773309
620	0.756	171.13766	0.6926	149.6116	Unknown	[M-H]-		1	False	null	null	null	null	null	null	null	999	False	False	False	False		False	False	null	null	null	null	null	null	null	null	75.85	mouce_brain_neg_03_p1-a1_1_10105	171.13557:2455 172.13892:0 173.14228:0		2051	2304	2975	1854	1771	2024	2163.1972249349	437.999313174586
621	5.703	172.05878	-1	-1	Unknown	[M-H]-		1	False	null	null	null	null	null	null	null	999	False	False	False	False		False	False	null	null	null	null	null	null	null	null	12.79	mouce_brain_neg_02_p1-a1_1_10104	172.05878:1070 173.06213:0 174.06549:0		8194	7848	4232	8479	5372	4207	6388.60750325521	2010.24771023614
622	5.703	172.05878	0.6714	144.9787	Unknown	[M-H]-		1	False	null	null	null	null	null	null	null	999	False	False	False	False		False	False	null	null	null	null	null	null	null	null	12.79	mouce_brain_neg_02_p1-a1_1_10104	172.05875:1022 173.0621:0 174.06546:0		753	741	693	814	792	846	773.347635904948	55.2000124525787
623	0.384	172.98856	-1	-1	Unknown	[M-H]-	similar chromatogram in higher mz_1006; similar chromatogram in higher mz_982; similar chromatogram in higher mz_1084; similar chromatogram in higher mz_809; similar chromatogram in higher mz_917	1	True	null	null	null	null	null	null	null	999	False	False	False	False		False	False	null	null	null	null	null	null	null	null	34.16	mouce_brain_neg_02_p1-a1_1_10104	172.98856:4711 173.99191:0 174.99527:0		12743	17516	10591	12218	11763	9458	12381.4739583333	2780.65087963389
624	0.384	172.98856	0.5923	127.8472	Unknown	[M-H]-	similar chromatogram in higher mz_1006; similar chromatogram in higher mz_982; similar chromatogram in higher mz_1084; similar chromatogram in higher mz_809; similar chromatogram in higher mz_917	1	True	null	null	null	null	null	null	null	999	False	False	False	False		False	False	null	null	null	null	null	null	null	null	34.16	mouce_brain_neg_02_p1-a1_1_10104	172.98854:1749 173.99189:0 174.99525:0	79.95511:192 79.95652:914 93.02752:244 93.03056:392 93.03208:921 93.0336:2852 93.03513:581 93.03665:278 93.03817:320 94.30617:56	1247	1033	801	952	1054	1038	1020.79184977214	145.448006237978
625	2.75	173.00517	-1	-1	Unknown	[M-H]-		1	True	null	null	null	null	null	null	null	999	False	False	False	False		False	False	null	null	null	null	null	null	null	null	10.96	mouce_brain_neg_03_p1-a1_1_10105	173.00517:5601 174.00852:0 175.01188:0		55426	45740	50768	46460	48824	44044	48543.7369791667	4119.46278456855
626	2.75	173.00517	0.6344	136.9453	Unknown	[M-H]-		1	True	null	null	null	null	null	null	null	999	False	False	False	False		False	False	null	null	null	null	null	null	null	null	10.96	mouce_brain_neg_03_p1-a1_1_10105	173.00514:3138 174.00849:0 175.01185:0	112.98959:42	2853	2642	2724	2738	2720	2714	2731.8837890625	68.2331700693169
627	2.144	173.00722	-1	-1	Unknown	[M-H]-		0.833	True	null	null	null	null	null	null	null	999	False	False	False	False		False	False	null	null	null	null	null	null	null	null	28.54	mouce_brain_neg_01_p1-a1_1_10103	173.00722:11672 174.01057:0 175.01393:0		113415	105053	112533	137679	105280	111464	114237.3203125	12044.8791285392
628	2.144	173.00722	0.6358	137.2315	Unknown	[M-H]-		0.833	True	null	null	null	null	null	null	null	999	False	False	False	False		False	False	null	null	null	null	null	null	null	null	28.54	mouce_brain_neg_01_p1-a1_1_10103	173.00723:1091 174.01058:0 175.01394:0		624	1059	1057	771	482	864	809.312708536784	232.095249024375
629	2.144	173.00722	0.7253	156.5682	Unknown	[M-H]-		0.833	True	null	null	null	null	null	null	null	999	False	False	False	False		False	False	null	null	null	null	null	null	null	null	28.54	mouce_brain_neg_01_p1-a1_1_10103	173.00723:594 174.01058:0 175.01394:0		374	511	437	774	493	610	533.177210489909	141.64110754284
630	2.144	173.00722	0.7846	169.3678	Unknown	[M-H]-		0.833	True	null	null	null	null	null	null	null	999	False	False	False	False		False	False	null	null	null	null	null	null	null	null	28.54	mouce_brain_neg_01_p1-a1_1_10103	173.00722:841 174.01057:0 175.01393:0	124.99159:105	804	808	868	719	774	308	713.646280924479	204.439970962439
631	2.144	173.00722	0.813	175.4912	Unknown	[M-H]-		0.833	True	null	null	null	null	null	null	null	999	False	False	False	False		False	False	null	null	null	null	null	null	null	null	28.54	mouce_brain_neg_01_p1-a1_1_10103	173.00722:2042 174.01057:0 175.01393:0		2373	2150	2495	1701	1672	1928	2053.25140380859	344.078706567817
632	2.144	173.00722	0.8507	183.6348	Unknown	[M-H]-		0.833	True	null	null	null	null	null	null	null	999	False	False	False	False		False	False	null	null	null	null	null	null	null	null	28.54	mouce_brain_neg_01_p1-a1_1_10103	173.00722:1942 174.01057:0 175.01393:0		2007	1836	2079	2985	1968	2289	2193.9301554362	415.134905646661
633	2.144	173.00722	0.9507	205.2065	Unknown	[M-H]-		0.833	True	null	null	null	null	null	null	null	999	False	False	False	False		False	False	null	null	null	null	null	null	null	null	28.54	mouce_brain_neg_01_p1-a1_1_10103	173.00722:1846 174.01057:0 175.01393:0		1690	1775	1570	1720	1642	1747	1690.71203613281	74.9774252070084
634	2.144	173.00722	1.0658	230.0589	Unknown	[M-H]-		0.833	True	null	null	null	null	null	null	null	999	False	False	False	False		False	False	null	null	null	null	null	null	null	null	28.54	mouce_brain_neg_01_p1-a1_1_10103	173.00722:810 174.01057:0 175.01393:0		643	221	353	662	664	381	487.312553405762	192.848407353108
635	5.739	173.00722	-1	-1	Unknown	[M-H]-		0.667	False	null	null	null	null	null	null	null	999	False	False	False	False		False	False	null	null	null	null	null	null	null	null	3.51	mouce_brain_neg_01_p1-a1_1_10103	173.00722:1408 174.01057:0 175.01393:0		5800	9747	9461	8719	5004	8521	7875.05338541667	1984.8164564592
636	5.739	173.00722	0.7534	162.6324	Unknown	[M-H]-		0.667	False	null	null	null	null	null	null	null	999	False	False	False	False		False	False	null	null	null	null	null	null	null	null	3.51	mouce_brain_neg_01_p1-a1_1_10103	173.00932:297 174.01267:0 175.01603:0		276	265	212	292	281	200	254.325141906738	38.7291534173662
637	5.739	173.00722	0.7832	169.0472	Unknown	[M-H]-		0.667	False	null	null	null	null	null	null	null	999	False	False	False	False		False	False	null	null	null	null	null	null	null	null	3.51	mouce_brain_neg_01_p1-a1_1_10103	173.00722:549 174.01057:0 175.01393:0		480	492	448	383	150	201	359.037734985352	147.853510475588
638	0.777	173.00723	-1	-1	Unknown	[M-H]-		0.833	True	null	null	null	null	null	null	null	999	False	False	False	False		False	False	null	null	null	null	null	null	null	null	8.05	mouce_brain_neg_03_p1-a1_1_10105	173.00723:4340 174.01058:0 175.01394:0		10338	11284	12087	8560	11837	10889	10832.7223307292	1280.50700369244
639	0.777	173.00723	0.6764	145.9956	Unknown	[M-H]-		0.833	True	null	null	null	null	null	null	null	999	False	False	False	False		False	False	null	null	null	null	null	null	null	null	8.05	mouce_brain_neg_03_p1-a1_1_10105	173.00722:1080 174.01057:0 175.01393:0	55.01842:188	97	748	309	485	351	414	400.510714213053	214.75453598179
640	0.777	173.00723	0.8692	187.6138	Unknown	[M-H]-		0.833	True	null	null	null	null	null	null	null	999	False	False	False	False		False	False	null	null	null	null	null	null	null	null	8.05	mouce_brain_neg_03_p1-a1_1_10105	173.00723:502 174.01058:0 175.01394:0		0.995129585266113	88	119	115	0.995129585266113	10	55.4065059026082	58.1386342727907
641	0.777	173.00723	1.0074	217.4503	Unknown	[M-H]-		0.833	True	null	null	null	null	null	null	null	999	False	False	False	False		False	False	null	null	null	null	null	null	null	null	8.05	mouce_brain_neg_03_p1-a1_1_10105	173.00723:724 174.01058:0 175.01394:0		4	151	174	9	7	57	66.9059680302938	76.9939405209447
642	0.777	173.00723	1.0235	220.9316	Unknown	[M-H]-		0.833	True	null	null	null	null	null	null	null	999	False	False	False	False		False	False	null	null	null	null	null	null	null	null	8.05	mouce_brain_neg_03_p1-a1_1_10105	173.00723:763 174.01058:0 175.01394:0		74	109	263	19	138	18	103.418300946554	91.4799071524587
643	0.777	173.00723	1.035	223.4009	Unknown	[M-H]-		0.833	True	null	null	null	null	null	null	null	999	False	False	False	False		False	False	null	null	null	null	null	null	null	null	8.05	mouce_brain_neg_03_p1-a1_1_10105	173.00725:1271 174.0106:0 175.01396:0		43	313	273	439	65	407	256.79722849528	168.415191501033
644	0.777	173.00723	1.0444	225.4351	Unknown	[M-H]-		0.833	True	null	null	null	null	null	null	null	999	False	False	False	False		False	False	null	null	null	null	null	null	null	null	8.05	mouce_brain_neg_03_p1-a1_1_10105	173.00722:1063 174.01057:0 175.01393:0		69	465	223	245	171	419	265.245726267497	150.431653023413
645	0.777	173.00723	1.0604	228.8944	Unknown	[M-H]-		0.833	True	null	null	null	null	null	null	null	999	False	False	False	False		False	False	null	null	null	null	null	null	null	null	8.05	mouce_brain_neg_03_p1-a1_1_10105	173.00725:1918 174.0106:0 175.01396:0		528	489	179	844	196	193	404.921745300293	266.347861766489
646	0.777	173.00723	1.0745	231.9286	Unknown	[M-H]-		0.833	True	null	null	null	null	null	null	null	999	False	False	False	False		False	False	null	null	null	null	null	null	null	null	8.05	mouce_brain_neg_03_p1-a1_1_10105	173.00723:826 174.01058:0 175.01394:0		161	139	278	244	69	390	213.391471862793	114.550955655175
647	0.777	173.00723	1.0907	235.4373	Unknown	[M-H]-		0.833	True	null	null	null	null	null	null	null	999	False	False	False	False		False	False	null	null	null	null	null	null	null	null	8.05	mouce_brain_neg_03_p1-a1_1_10105	173.00722:758 174.01057:0 175.01393:0		146	242	114	37	264	40	140.467589696248	97.2557895974063
648	2.226	173.00726	-1	-1	Unknown	[M-H]-		0.5	False	null	null	null	null	null	null	null	999	False	False	False	False		False	False	null	null	null	null	null	null	null	null	13.79	mouce_brain_neg_05_p1-a1_1_10107	173.00726:11370 174.01061:0 175.01397:0		74223	77949	79907	61903	87152	80005	76856.59765625	8449.4263701068
649	2.226	173.00726	0.6361	137.3031	Unknown	[M-H]-		0.5	False	null	null	null	null	null	null	null	999	False	False	False	False		False	False	null	null	null	null	null	null	null	null	13.79	mouce_brain_neg_05_p1-a1_1_10107	173.00513:961 174.00848:0 175.01184:0		953	696	594	331	985	818	729.454467773438	245.50096988863
650	2.226	173.00726	0.7253	156.5681	Unknown	[M-H]-		0.5	False	null	null	null	null	null	null	null	999	False	False	False	False		False	False	null	null	null	null	null	null	null	null	13.79	mouce_brain_neg_05_p1-a1_1_10107	173.00513:761 174.00848:0 175.01184:0		805	747	643	777	796	697	744.127237955729	63.2413413610358
651	2.226	173.00726	0.8511	183.7059	Unknown	[M-H]-		0.5	False	null	null	null	null	null	null	null	999	False	False	False	False		False	False	null	null	null	null	null	null	null	null	13.79	mouce_brain_neg_05_p1-a1_1_10107	173.00513:3461 174.00848:0 175.01184:0		3643	3317	3029	2001	3304	3221	3085.96105957031	567.491316533323
652	2.226	173.00726	0.951	205.2774	Unknown	[M-H]-		0.5	False	null	null	null	null	null	null	null	999	False	False	False	False		False	False	null	null	null	null	null	null	null	null	13.79	mouce_brain_neg_05_p1-a1_1_10107	173.00513:1317 174.00848:0 175.01184:0		1269	1373	1091	1299	1383	1326	1290.13812255859	106.738147825132
653	0.694	173.00932	-1	-1	Unknown	[M-H]-		0.667	True	null	null	null	null	null	null	null	999	False	False	False	False		False	False	null	null	null	null	null	null	null	null	14.12	mouce_brain_neg_04_p1-a1_1_10106	173.00932:7580 174.01267:0 175.01603:0		25300	17867	19724	30854	27989	20963	23782.8929036458	5087.56948431776
654	0.694	173.00932	0.6706	144.7442	Unknown	[M-H]-		0.667	True	null	null	null	null	null	null	null	999	False	False	False	False		False	False	null	null	null	null	null	null	null	null	14.12	mouce_brain_neg_04_p1-a1_1_10106	173.00726:1361 174.01061:0 175.01397:0		193	854	290	448	496	101	397.175177256266	268.85298393124
655	0.694	173.00932	1.0311	222.5742	Unknown	[M-H]-		0.667	True	null	null	null	null	null	null	null	999	False	False	False	False		False	False	null	null	null	null	null	null	null	null	14.12	mouce_brain_neg_04_p1-a1_1_10106	173.00722:1317 174.01057:0 175.01393:0		106	371	218	425	59	82	210.029497146606	156.400493269641
656	0.694	173.00932	1.0446	225.4702	Unknown	[M-H]-		0.667	True	null	null	null	null	null	null	null	999	False	False	False	False		False	False	null	null	null	null	null	null	null	null	14.12	mouce_brain_neg_04_p1-a1_1_10106	173.00726:1586 174.01061:0 175.01397:0	32.42248:327 95.29631:327 149.60693:327	333	495	224	505	759	423	456.695350646973	182.278821257336
657	0.694	173.00932	1.0558	227.906	Unknown	[M-H]-		0.667	True	null	null	null	null	null	null	null	999	False	False	False	False		False	False	null	null	null	null	null	null	null	null	14.12	mouce_brain_neg_04_p1-a1_1_10106	173.0072:2451 174.01055:0 175.01391:0		737	836	386	277	771	188	532.402862548828	281.400530718388
658	0.694	173.00932	1.0672	230.3479	Unknown	[M-H]-		0.667	True	null	null	null	null	null	null	null	999	False	False	False	False		False	False	null	null	null	null	null	null	null	null	14.12	mouce_brain_neg_04_p1-a1_1_10106	173.00726:1094 174.01061:0 175.01397:0	20.66042:279 92.52187:279 111.76789:279 159.11374:279 165.06287:279	634	232	49	987	642	175	453.033360799154	358.62714828669
659	0.694	173.00932	1.083	233.7764	Unknown	[M-H]-		0.667	True	null	null	null	null	null	null	null	999	False	False	False	False		False	False	null	null	null	null	null	null	null	null	14.12	mouce_brain_neg_04_p1-a1_1_10106	173.00932:749 174.01267:0 175.01603:0	113.13211:296 156.35748:296	348	215	29	247	288	296	237.330868403117	111.537057299215
660	5.064	173.05289	-1	-1	Unknown	[M-H]-		1	True	null	null	null	null	null	null	null	999	False	False	False	False		False	False	null	null	null	null	null	null	null	null	9.89	mouce_brain_neg_05_p1-a1_1_10107	173.05289:4288 174.05624:0 175.0596:0		17961	15721	14192	17946	17025	15791	16439.4065755208	1477.29390023252
661	5.064	173.05289	0.6071	131.0335	Unknown	[M-H]-		1	True	null	null	null	null	null	null	null	999	False	False	False	False		False	False	null	null	null	null	null	null	null	null	9.89	mouce_brain_neg_05_p1-a1_1_10107	173.05492:749 174.05827:0 175.06163:0	41.99655:92 41.99757:569 44.01355:76 44.01459:110 44.998:74 58.02764:120 93.04577:96 101.07113:79 109.0379:80 111.05562:101 111.05728:177 127.04992:89	685	647	613	682	647	648	653.641672770182	26.7238323517848
662	5.064	173.05289	0.8587	185.3513	Unknown	[M-H]-		1	True	null	null	null	null	null	null	null	999	False	False	False	False		False	False	null	null	null	null	null	null	null	null	9.89	mouce_brain_neg_05_p1-a1_1_10107	173.05492:662 174.05827:0 175.06163:0		543	572	384	520	82	441	423.680773417155	181.283875863967
663	5.064	173.05289	0.9303	200.8092	Unknown	[M-H]-		1	True	null	null	null	null	null	null	null	999	False	False	False	False		False	False	null	null	null	null	null	null	null	null	9.89	mouce_brain_neg_05_p1-a1_1_10107	173.05492:175 174.05827:0 175.06163:0		143	20	48	178	123	195	117.834873517354	70.4675598911862
664	8.494	173.10262	-1	-1	Unknown	[M-H]-		0.667	True	null	null	null	null	null	null	null	999	False	False	False	False		False	False	null	null	null	null	null	null	null	null	4.31	mouce_brain_neg_01_p1-a1_1_10103	173.10262:2210 174.10597:0 175.10933:0		16614	20100	9971	16750	15862	9097	14732.3793945313	4292.39221009003
665	8.494	173.10262	0.6265	135.2215	Unknown	[M-H]-		0.667	True	null	null	null	null	null	null	null	999	False	False	False	False		False	False	null	null	null	null	null	null	null	null	4.31	mouce_brain_neg_01_p1-a1_1_10103	173.10265:276 174.106:0 175.10936:0	131.08162:52 131.08342:109	249	257	197	177	167	234	213.494453430176	38.4021620065778
666	8.494	173.10262	0.687	148.2773	Unknown	[M-H]-		0.667	True	null	null	null	null	null	null	null	999	False	False	False	False		False	False	null	null	null	null	null	null	null	null	4.31	mouce_brain_neg_01_p1-a1_1_10103	173.10265:276 174.106:0 175.10936:0		95	122	80	103	67	76	90.6021219889323	20.2776398223744
667	8.494	173.10262	0.8297	179.0773	Unknown	[M-H]-		0.667	True	null	null	null	null	null	null	null	999	False	False	False	False		False	False	null	null	null	null	null	null	null	null	4.31	mouce_brain_neg_01_p1-a1_1_10103	173.10265:193 174.106:0 175.10936:0		122	75	111	103	74	49	88.8123626708984	27.6767115668476
668	3.05	174.02069	-1	-1	Unknown	[M-H]-		0.833	False	null	null	null	null	null	null	null	999	False	False	False	False		False	False	null	null	null	null	null	null	null	null	9.78	mouce_brain_neg_02_p1-a1_1_10104	174.02069:1478 175.02404:0 176.0274:0		11146	11956	10498	12202	11169	12800	11628.4973958333	840.231304139732
669	3.05	174.02069	0.8637	186.3661	Unknown	[M-H]-		0.833	False	null	null	null	null	null	null	null	999	False	False	False	False		False	False	null	null	null	null	null	null	null	null	9.78	mouce_brain_neg_02_p1-a1_1_10104	174.02066:733 175.02401:0 176.02737:0		723	410	443	662	787	737	626.717447916667	160.67862899146
670	6.279	174.03735	-1	-1	Unknown	[M-H]-		1	True	null	null	null	null	null	null	null	999	False	False	False	False		False	False	null	null	null	null	null	null	null	null	163.4	mouce_brain_neg_04_p1-a1_1_10106	174.03735:23652 175.0407:0 176.04406:0		173814	176796	174425	177525	176787	174667	175668.966145833	1546.40642171922
671	6.279	174.03735	0.6024	129.9789	Unknown	[M-H]-		1	True	null	null	null	null	null	null	null	999	False	False	False	False		False	False	null	null	null	null	null	null	null	null	163.4	mouce_brain_neg_04_p1-a1_1_10106	174.03729:7787 175.04064:0 176.044:0	21.75962:39 41.00327:105 41.99655:75 41.99757:1034 41.9986:1163 58.02764:438 58.02884:1750 58.03004:485 59.01299:269 71.01179:171 71.01312:501 83.91213:73 86.06024:48 88.03717:290 88.03865:2199 88.04013:1164 88.04161:451 88.06824:32 89.02215:57 89.16502:45 96.99056:60 96.99211:62 96.99367:156 115.00281:73 132.02553:89	8941	9224	9428	9641	9483	9704	9403.40413411458	282.754785112668
672	6.279	174.03735	1.0282	221.847	Unknown	[M-H]-		1	True	null	null	null	null	null	null	null	999	False	False	False	False		False	False	null	null	null	null	null	null	null	null	163.4	mouce_brain_neg_04_p1-a1_1_10106	174.03729:904 175.04064:0 176.044:0		1066	1214	1179	1179	1326	1181	1190.79990641276	83.6112243338182
673	3.509	174.03944	-1	-1	Unknown	[M-H]-		0.5	False	null	null	null	null	null	null	null	999	False	False	False	False		False	False	null	null	null	null	null	null	null	null	6.85	mouce_brain_neg_05_p1-a1_1_10107	174.03944:1028 175.04279:0 176.04615:0		5100	7749	6757	6695	10500	6976	7296.18050130208	1791.66319756242
674	3.509	174.03944	0.8415	181.5692	Unknown	[M-H]-		0.5	False	null	null	null	null	null	null	null	999	False	False	False	False		False	False	null	null	null	null	null	null	null	null	6.85	mouce_brain_neg_05_p1-a1_1_10107	174.03735:201 175.0407:0 176.04406:0		52	66	66	67	117	140	84.6239318847656	35.2641308478807
675	3.509	174.03944	0.8669	187.0394	Unknown	[M-H]-		0.5	False	null	null	null	null	null	null	null	999	False	False	False	False		False	False	null	null	null	null	null	null	null	null	6.85	mouce_brain_neg_05_p1-a1_1_10107	174.03732:575 175.04067:0 176.04403:0		486	492	371	429	588	571	489.594645182292	82.3395064387089
676	3.509	174.03944	0.9894	213.472	Unknown	[M-H]-		0.5	False	null	null	null	null	null	null	null	999	False	False	False	False		False	False	null	null	null	null	null	null	null	null	6.85	mouce_brain_neg_05_p1-a1_1_10107	174.03732:239 175.04067:0 176.04403:0		72	188	77	60	144	87	104.564173380534	50.2838347303661
677	1.673	174.05608	-1	-1	Unknown	[M-H]-	similar chromatogram in higher mz_776	0.833	True	null	null	null	null	null	null	null	999	False	False	False	False		False	False	null	null	null	null	null	null	null	null	12.14	mouce_brain_neg_06_p1-a1_1_10108	174.05608:2837 175.05943:0 176.06279:0		23743	14216	9138	23628	12402	22382	17584.8123372396	6434.28136936677
678	1.673	174.05608	0.6411	138.3188	Unknown	[M-H]-	similar chromatogram in higher mz_776	0.833	True	null	null	null	null	null	null	null	999	False	False	False	False		False	False	null	null	null	null	null	null	null	null	12.14	mouce_brain_neg_06_p1-a1_1_10108	174.05812:621 175.06147:0 176.06483:0	46.99525:219	497	511	234	549	521	430	456.951560974121	116.217260022726
679	1.673	174.05608	0.6961	150.185	Unknown	[M-H]-	similar chromatogram in higher mz_776	0.833	True	null	null	null	null	null	null	null	999	False	False	False	False		False	False	null	null	null	null	null	null	null	null	12.14	mouce_brain_neg_06_p1-a1_1_10108	174.05811:2466 175.06146:0 176.06482:0	46.99525:218	1935	1746	957	2180	1724	2193	1789.01216634115	455.070247282246
680	0.708	175.01624	-1	-1	Unknown	[M-H]-	similar chromatogram in higher mz_473; similar chromatogram in higher mz_486; similar chromatogram in higher mz_1277	1	True	null	null	null	null	null	null	null	999	False	False	False	False		False	False	null	null	null	null	null	null	null	null	934.89	mouce_brain_neg_02_p1-a1_1_10104	175.01624:81160 176.01959:0 177.02295:0		214080	270070	226313	238454	231179	225777	234312.2109375	19244.6484070713
681	0.708	175.01624	0.6076	131.0384	Unknown	[M-H]-	similar chromatogram in higher mz_473; similar chromatogram in higher mz_486; similar chromatogram in higher mz_1277	1	True	null	null	null	null	null	null	null	999	False	False	False	False		False	False	null	null	null	null	null	null	null	null	934.89	mouce_brain_neg_02_p1-a1_1_10104	175.01622:23442 176.01957:0 177.02293:0	67.02908:5804 67.03038:8782 79.95229:2135 79.95511:14225 79.95652:34166 79.95793:10345 79.95934:12962 80.02421:271 80.08768:271 80.96342:1774 80.96484:20631 80.96626:6647 88.49041:271 89.34077:271 94.97796:1504 94.98104:3609 94.98257:1774 99.33356:271 106.97832:2707 106.97995:2286 107.19531:842 111.05562:3128 175.01413:2647	21477	23930	22343	23761	22801	22717	22838.095703125	911.925442862098
682	5.116	175.02254	-1	-1	Unknown	[M-H]-		1	True	null	null	null	null	null	null	null	999	False	False	False	False		False	False	null	null	null	null	null	null	null	null	233.48	mouce_brain_neg_05_p1-a1_1_10107	175.02254:27604 176.02589:0 177.02925:0		175541	175612	182071	177667	183170	179397	178909.682291667	3229.5557724356
683	5.116	175.02254	0.588	126.8122	Unknown	[M-H]-		1	True	null	null	null	null	null	null	null	999	False	False	False	False		False	False	null	null	null	null	null	null	null	null	233.48	mouce_brain_neg_05_p1-a1_1_10107	175.02248:6303 176.02583:0 177.02919:0	41.00226:626 41.00327:424 41.00428:142 43.01826:187 44.99694:114 44.998:74 56.99701:115 56.99939:74 57.03392:117 59.01178:238 59.01299:410 59.0142:306 59.31009:32 67.01489:57 67.01876:304 71.01046:106 71.01179:196 71.01312:82 71.01445:77 72.99033:49 83.01192:74 84.97262:34 84.99006:123 84.99151:95 84.99296:72 87.00472:81 87.00619:1185 87.00766:5397 87.00913:625 87.0106:102 115.00112:114 115.00281…	6573	6413	6697	6774	6765	6750	6661.8916015625	142.666865028967
684	5.116	175.02254	0.8336	179.7932	Unknown	[M-H]-		1	True	null	null	null	null	null	null	null	999	False	False	False	False		False	False	null	null	null	null	null	null	null	null	233.48	mouce_brain_neg_05_p1-a1_1_10107	175.02248:5186 176.02583:0 177.02919:0		5477	5367	5736	5660	6031	5613	5647.44783528646	229.79706129336
685	0.752	175.14558	-1	-1	Unknown	[M-H]-		0.5	False	null	null	null	null	null	null	null	999	False	False	False	False		False	False	null	null	null	null	null	null	null	null	35.6	mouce_brain_neg_02_p1-a1_1_10104	175.14558:1529 176.14893:0 177.15229:0		2525	3844	4023	2454	2863	2880	3098.23225911458	671.982709172702
686	0.752	175.14558	0.8905	192.0518	Unknown	[M-H]-		0.5	False	null	null	null	null	null	null	null	999	False	False	False	False		False	False	null	null	null	null	null	null	null	null	35.6	mouce_brain_neg_02_p1-a1_1_10104	175.14558:485 176.14893:0 177.15229:0		43	345	106	58	80	148	130.204643249512	111.733579390567
687	3.845	176	-1	-1	Unknown	[M-H]-		1	False	null	null	null	null	null	null	null	999	False	False	False	False		False	False	null	null	null	null	null	null	null	null	30.14	mouce_brain_neg_02_p1-a1_1_10104	176:2102 177.00335:0 178.00671:0		12612	11235	16300	18813	17874	8428	14210.3759765625	4094.26927764187
688	3.845	176	0.8203	176.8468	Unknown	[M-H]-		1	False	null	null	null	null	null	null	null	999	False	False	False	False		False	False	null	null	null	null	null	null	null	null	30.14	mouce_brain_neg_02_p1-a1_1_10104	176:282 177.00335:0 178.00671:0		146	214	203	205	170	208	190.987747192383	26.9635477765598
689	3.845	176	0.8473	182.6716	Unknown	[M-H]-		1	False	null	null	null	null	null	null	null	999	False	False	False	False		False	False	null	null	null	null	null	null	null	null	30.14	mouce_brain_neg_02_p1-a1_1_10104	175.99997:829 177.00332:0 178.00668:0		812	1084	1138	622	1220	1020	982.657196044922	224.251754830109
690	3.13	176.03975	-1	-1	Unknown	[M-H]-		1	True	null	null	null	null	null	null	null	999	False	False	False	False		False	False	null	null	null	null	null	null	null	null	22.72	mouce_brain_neg_03_p1-a1_1_10105	176.03975:1567 177.0431:0 178.04646:0		7025	6780	6451	6258	6915	6000	6571.33374023438	401.701301082486
691	3.13	176.03975	0.6256	134.8854	Unknown	[M-H]-		1	True	null	null	null	null	null	null	null	999	False	False	False	False		False	False	null	null	null	null	null	null	null	null	22.72	mouce_brain_neg_03_p1-a1_1_10105	176.03975:345 177.0431:0 178.04646:0	46.99526:160 46.99742:143 70.02811:96 98.02274:95	251	214	147	211	261	183	211.095377604167	42.5260632962347
692	3.13	176.03975	0.8682	187.1758	Unknown	[M-H]-		1	True	null	null	null	null	null	null	null	999	False	False	False	False		False	False	null	null	null	null	null	null	null	null	22.72	mouce_brain_neg_03_p1-a1_1_10105	176.03554:429 177.03889:0 178.04225:0		278	337	270	104	312	337	273.109022776286	87.6650095906147
693	0.711	177.01375	-1	-1	Unknown	[M-H]-		0.667	False	null	null	null	null	null	null	null	999	False	False	False	False		False	False	null	null	null	null	null	null	null	null	56.31	mouce_brain_neg_01_p1-a1_1_10103	177.01375:5760 178.0171:0 179.02046:0		18457	8939	9459	7640	7661	13967	11020.6696777344	4323.79990300149
694	0.711	177.01375	0.614	132.3313	Unknown	[M-H]-		0.667	False	null	null	null	null	null	null	null	999	False	False	False	False		False	False	null	null	null	null	null	null	null	null	56.31	mouce_brain_neg_01_p1-a1_1_10103	177.01375:2444 178.0171:0 179.02046:0		1835	310	449	176	447	1308	754.198186238607	662.228677395631
695	1.096	177.03056	-1	-1	Unknown	[M-H]-		0.833	False	null	null	null	null	null	null	null	999	False	False	False	False		False	False	null	null	null	null	null	null	null	null	60.47	mouce_brain_neg_03_p1-a1_1_10105	177.03056:4937 178.03391:0 179.03727:0		26504	34398	51543	32093	32099	49163	37633.4407552083	10218.1374161054
696	1.096	177.03056	0.8341	179.759	Unknown	[M-H]-		0.833	False	null	null	null	null	null	null	null	999	False	False	False	False		False	False	null	null	null	null	null	null	null	null	60.47	mouce_brain_neg_03_p1-a1_1_10105	177.03053:2972 178.03388:0 179.03724:0		2251	2511	2446	2266	2291	2332	2349.56461588542	105.786973402705
697	0.682	177.16068	-1	-1	Unknown	[M-H]-		0.833	False	null	null	null	null	null	null	null	999	False	False	False	False		False	False	null	null	null	null	null	null	null	null	95.23	mouce_brain_neg_06_p1-a1_1_10108	177.16068:3709 178.16403:0 179.16739:0		12233	3148	10997	10392	7953	13003	9620.85485839844	3617.40326433739
698	0.682	177.16068	0.8842	190.5403	Unknown	[M-H]-		0.833	False	null	null	null	null	null	null	null	999	False	False	False	False		False	False	null	null	null	null	null	null	null	null	95.23	mouce_brain_neg_06_p1-a1_1_10108	177.15851:1421 178.16186:0 179.16522:0		655	49	119	247	281	291	273.536803563436	210.213866495565
699	0.682	177.16068	0.8957	193.0137	Unknown	[M-H]-		0.833	False	null	null	null	null	null	null	null	999	False	False	False	False		False	False	null	null	null	null	null	null	null	null	95.23	mouce_brain_neg_06_p1-a1_1_10108	177.16277:1716 178.16612:0 179.16948:0		484	129	336	788	238	368	390.209342956543	228.765638056791
700	0.682	177.16068	0.9089	195.865	Unknown	[M-H]-		0.833	False	null	null	null	null	null	null	null	999	False	False	False	False		False	False	null	null	null	null	null	null	null	null	95.23	mouce_brain_neg_06_p1-a1_1_10108	177.16068:838 178.16403:0 179.16739:0		124	32	152	31	137	374	141.66191927592	125.440925263987
701	0.682	177.16068	0.9347	201.4185	Unknown	[M-H]-		0.833	False	null	null	null	null	null	null	null	999	False	False	False	False		False	False	null	null	null	null	null	null	null	null	95.23	mouce_brain_neg_06_p1-a1_1_10108	177.16275:1144 178.1661:0 179.16946:0		120	56	279	134	5.56107521057129	82	111.777336756388	94.7430701617255
702	0.682	177.16068	0.9537	205.525	Unknown	[M-H]-		0.833	False	null	null	null	null	null	null	null	999	False	False	False	False		False	False	null	null	null	null	null	null	null	null	95.23	mouce_brain_neg_06_p1-a1_1_10108	177.16275:620 178.1661:0 179.16946:0		11	53	179	134	58	44	79.6543717384338	63.2903081910366
703	6.28	178.00948	-1	-1	Unknown	[M-H]-	similar chromatogram in higher mz_866; similar chromatogram in higher mz_340; similar chromatogram in higher mz_1065; similar chromatogram in higher mz_1020	0.833	True	null	null	null	null	null	null	null	999	False	False	False	False		False	False	null	null	null	null	null	null	null	null	11.26	mouce_brain_neg_06_p1-a1_1_10108	178.00948:957 179.01283:0 180.01619:0		3514	3641	4224	3291	3642	4329	3773.52197265625	411.342367838904
704	6.28	178.00948	0.6482	139.6414	Unknown	[M-H]-	similar chromatogram in higher mz_866; similar chromatogram in higher mz_340; similar chromatogram in higher mz_1065; similar chromatogram in higher mz_1020	0.833	True	null	null	null	null	null	null	null	999	False	False	False	False		False	False	null	null	null	null	null	null	null	null	11.26	mouce_brain_neg_06_p1-a1_1_10108	178.01154:419 179.01489:0 180.01825:0	70.02679:94	148	385	437	350	202	455	329.664034525553	126.545824768637
705	2.89	178.01578	-1	-1	Unknown	[M-H]-		1	True	null	null	null	null	null	null	null	999	False	False	False	False		False	False	null	null	null	null	null	null	null	null	533.86	mouce_brain_neg_05_p1-a1_1_10107	178.01578:42178 179.01913:0 180.02249:0		179562	171729	180621	179662	182509	181955	179339.614583333	3914.20835919176
706	2.89	178.01578	0.6182	133.1742	Unknown	[M-H]-		1	True	null	null	null	null	null	null	null	999	False	False	False	False		False	False	null	null	null	null	null	null	null	null	533.86	mouce_brain_neg_05_p1-a1_1_10107	178.01573:16168 179.01908:0 180.02244:0	41.00226:95 41.00327:210 52.01992:78 57.03392:77 64.97086:150 66.03247:61 68.01236:88 68.01366:406 68.01886:97 69.03423:107 70.02678:156 70.0281:372 70.02942:1327 70.03205:52 79.95371:70 79.95512:1647 79.95653:9470 79.95794:548 79.95935:80 80.06935:33 80.55397:44 80.91236:33 80.96059:130 80.96343:2961 80.96484:2188 80.96626:128 80.97052:86 81.15221:66 84.0436:124 84.04505:87 85.50682:41 94.9795:1…	15861	15137	15923	15838	16307	16357	15904.0974934896	438.652740045491
707	0.698	178.05151	-1	-1	Unknown	[M-H]-		1	True	null	null	null	null	null	null	null	999	False	False	False	False		False	False	null	null	null	null	null	null	null	null	224.72	mouce_brain_neg_04_p1-a1_1_10106	178.05151:19909 179.05486:0 180.05822:0		58430	49782	49017	62964	56003	44290	53414.2864583333	6911.23541520766
708	0.698	178.05151	0.6484	139.6749	Unknown	[M-H]-		1	True	null	null	null	null	null	null	null	999	False	False	False	False		False	False	null	null	null	null	null	null	null	null	224.72	mouce_brain_neg_04_p1-a1_1_10106	178.04942:4016 179.05277:0 180.05613:0		1913	1647	1343	2572	1844	2004	1887.13273111979	409.572488728238
709	0.698	178.05151	0.6701	144.3512	Unknown	[M-H]-		1	True	null	null	null	null	null	null	null	999	False	False	False	False		False	False	null	null	null	null	null	null	null	null	224.72	mouce_brain_neg_04_p1-a1_1_10106	178.04938:1592 179.05273:0 180.05609:0		531	324	317	176	785	187	386.713790893555	233.302386763797
710	0.698	178.05151	1.0645	229.3225	Unknown	[M-H]-		1	True	null	null	null	null	null	null	null	999	False	False	False	False		False	False	null	null	null	null	null	null	null	null	224.72	mouce_brain_neg_04_p1-a1_1_10106	178.04729:2421 179.05064:0 180.054:0	35.23891:231 39.22399:231 40.24961:231 81.7655:231 100.40495:231 128.04704:231	1042	1215	714	1607	851	1090	1086.63544718424	311.003255439912
711	0.698	178.05151	1.0857	233.8989	Unknown	[M-H]-		1	True	null	null	null	null	null	null	null	999	False	False	False	False		False	False	null	null	null	null	null	null	null	null	224.72	mouce_brain_neg_04_p1-a1_1_10106	178.04729:1303 179.05064:0 180.054:0		335	665	271	556	346	58	371.850695292155	214.828851714035
712	0.698	178.05151	1.0979	236.5236	Unknown	[M-H]-		1	True	null	null	null	null	null	null	null	999	False	False	False	False		False	False	null	null	null	null	null	null	null	null	224.72	mouce_brain_neg_04_p1-a1_1_10106	178.05154:2387 179.05489:0 180.05825:0	39.88636:163 106.45231:163	375	184	347	17	171	818	318.598438898722	277.125562411635
713	4.437	179.05215	-1	-1	Unknown	[M-H]-		1	False	null	null	null	null	null	null	null	999	False	False	False	False		False	False	null	null	null	null	null	null	null	null	12.27	mouce_brain_neg_01_p1-a1_1_10103	179.05215:1505 180.0555:0 181.05886:0		9753	8739	12087	10535	10368	5120	9433.63452148438	2379.70152131458
714	4.437	179.05215	0.8232	177.2785	Unknown	[M-H]-		1	False	null	null	null	null	null	null	null	999	False	False	False	False		False	False	null	null	null	null	null	null	null	null	12.27	mouce_brain_neg_01_p1-a1_1_10103	179.05215:321 180.0555:0 181.05886:0		292	165	320	246	291	89	233.805903116862	89.2336154812151
715	4.437	179.05215	0.8667	186.6406	Unknown	[M-H]-		1	False	null	null	null	null	null	null	null	999	False	False	False	False		False	False	null	null	null	null	null	null	null	null	12.27	mouce_brain_neg_01_p1-a1_1_10103	179.05215:439 180.0555:0 181.05886:0		393	441	415	397	404	396	407.770395914714	18.2301800987362
716	6.416	179.05431	-1	-1	Unknown	[M-H]-		1	True	null	null	null	null	null	null	null	999	False	False	False	False		False	False	null	null	null	null	null	null	null	null	170.68	mouce_brain_neg_04_p1-a1_1_10106	179.05431:15905 180.05766:0 181.06102:0		133393	138765	128328	137244	130556	132542	133471.403645833	3951.36063436807
717	6.416	179.05431	0.6086	131.0489	Unknown	[M-H]-		1	True	null	null	null	null	null	null	null	999	False	False	False	False		False	False	null	null	null	null	null	null	null	null	170.68	mouce_brain_neg_04_p1-a1_1_10106	179.05428:7633 180.05763:0 181.06099:0	41.00428:86 41.23478:30 43.01723:90 43.01826:95 44.998:298 44.99906:82 51.02408:46 55.01724:83 55.01841:311 55.01958:219 57.03392:80 57.03511:99 57.37017:36 59.01178:92 59.01299:302 59.0142:104 67.01747:94 69.03292:138 69.03554:71 71.01046:106 71.01179:88 71.01312:446 71.01445:266 72.99572:85 73.0294:172 75.00971:79 79.01618:45 79.01758:135 79.02178:34 85.0264:90 85.02785:173 85.0293:199 87.00619…	7485	7742	7523	7869	7291	7456	7561.20841471354	209.030027210223
718	6.416	179.05431	0.6929	149.217	Unknown	[M-H]-		1	True	null	null	null	null	null	null	null	999	False	False	False	False		False	False	null	null	null	null	null	null	null	null	170.68	mouce_brain_neg_04_p1-a1_1_10106	179.05428:2782 180.05763:0 181.06099:0	85.02931:67	2686	2895	2712	2633	2749	2827	2750.27888997396	96.1365622275526
719	6.416	179.05431	0.7336	157.9793	Unknown	[M-H]-		1	True	null	null	null	null	null	null	null	999	False	False	False	False		False	False	null	null	null	null	null	null	null	null	170.68	mouce_brain_neg_04_p1-a1_1_10106	179.05428:821 180.05763:0 181.06099:0		772	826	275	669	740	735	669.624033610026	199.963611137311
720	6.678	179.05431	-1	-1	Unknown	[M-H]-		1	True	null	null	null	null	null	null	null	999	False	False	False	False		False	False	null	null	null	null	null	null	null	null	44.92	mouce_brain_neg_02_p1-a1_1_10104	179.05431:5615 180.05766:0 181.06102:0		62717	44725	45609	42033	64749	60504	53389.4466145833	10307.637409557
721	6.678	179.05431	0.6062	130.5484	Unknown	[M-H]-		1	True	null	null	null	null	null	null	null	999	False	False	False	False		False	False	null	null	null	null	null	null	null	null	44.92	mouce_brain_neg_02_p1-a1_1_10104	179.05428:2727 180.05763:0 181.06099:0	44.998:126 57.03273:111 59.01299:119 71.01179:53 71.01312:340 72.99303:120 73.0294:149 85.02785:83 87.00766:126 87.00913:92 87.0106:126 87.01796:71 89.02513:104 99.007:55 99.02269:46 101.02358:68 102.03393:66 125.02332:74	2215	2528	2051	2025	2242	2065	2187.64892578125	189.617123498702
722	6.678	179.05431	0.6928	149.1813	Unknown	[M-H]-		1	True	null	null	null	null	null	null	null	999	False	False	False	False		False	False	null	null	null	null	null	null	null	null	44.92	mouce_brain_neg_02_p1-a1_1_10104	179.05428:1331 180.05763:0 181.06099:0	71.01179:61	1139	1436	1287	1072	1329	1209	1245.19600423177	132.624210824193
723	0.765	179.10497	-1	-1	Unknown	[M-H]-		1	False	null	null	null	null	null	null	null	999	False	False	False	False		False	False	null	null	null	null	null	null	null	null	60.7	mouce_brain_neg_06_p1-a1_1_10108	179.10497:5427 180.10832:0 181.11168:0		15470	12885	14774	13853	15436	15402	14636.5782877604	1060.39674159654
724	0.765	179.10497	0.6727	144.8642	Unknown	[M-H]-		1	False	null	null	null	null	null	null	null	999	False	False	False	False		False	False	null	null	null	null	null	null	null	null	60.7	mouce_brain_neg_06_p1-a1_1_10108	179.1049:763 180.10825:0 181.11161:0		183	12	96	14	58	9	61.6912631988525	68.4276940507742
725	0.765	179.10497	0.8325	179.2619	Unknown	[M-H]-		1	False	null	null	null	null	null	null	null	999	False	False	False	False		False	False	null	null	null	null	null	null	null	null	60.7	mouce_brain_neg_06_p1-a1_1_10108	179.10492:743 180.10827:0 181.11163:0		855	712	544	315	442	669	589.58962504069	195.479118557818
726	0.765	179.10497	0.8812	189.7545	Unknown	[M-H]-		1	False	null	null	null	null	null	null	null	999	False	False	False	False		False	False	null	null	null	null	null	null	null	null	60.7	mouce_brain_neg_06_p1-a1_1_10108	179.1049:879 180.10825:0 181.11161:0		605	431	476	447	451	234	440.46231842041	119.449118561515
727	1.305	179.99435	-1	-1	Unknown	[M-H]-		1	True	null	null	null	null	null	null	null	999	False	False	False	False		False	False	null	null	null	null	null	null	null	null	173.98	mouce_brain_neg_06_p1-a1_1_10108	179.99435:15458 180.9977:0 182.00106:0		258835	250716	264437	150906	272892	285372	247192.924479167	48650.7786069699
728	1.305	179.99435	0.6003	129.2158	Unknown	[M-H]-		1	True	null	null	null	null	null	null	null	999	False	False	False	False		False	False	null	null	null	null	null	null	null	null	173.98	mouce_brain_neg_06_p1-a1_1_10108	179.99429:9185 180.99764:0 182.001:0	41.99757:83 52.9095:113 72.00903:252 79.95229:59 79.95511:376 79.95652:1933 79.95793:268 80.962:225 80.96342:58 80.96484:602 80.96626:335 81.88386:38 93.96965:104 106.97832:191 106.97995:298 121.98698:49 121.98872:85 121.99046:522 121.9922:139 124.00647:41 152.00182:50 179.99429:65	8250	8400	8512	9438	9693	9410	8950.64811197917	630.303311225412
729	1.305	179.99435	0.621	133.6819	Unknown	[M-H]-		1	True	null	null	null	null	null	null	null	999	False	False	False	False		False	False	null	null	null	null	null	null	null	null	173.98	mouce_brain_neg_06_p1-a1_1_10108	179.99429:9560 180.99764:0 182.001:0	41.99859:103 72.00769:301 79.95511:56 79.95652:962 79.95793:180 80.96342:529 80.96484:128 80.96768:101 106.97995:88 121.0294:61 121.98872:35 124.00823:99	7277	8267	8444	7974	8722	7969	8108.61938476563	498.660419297244
730	2.888	180.01125	-1	-1	Unknown	[M-H]-		0.833	True	null	null	null	null	null	null	null	999	False	False	False	False		False	False	null	null	null	null	null	null	null	null	29.34	mouce_brain_neg_03_p1-a1_1_10105	180.01125:2428 181.0146:0 182.01796:0		10190	7592	9309	11688	9237	10300	9719.20751953125	1368.22071159513
731	2.888	180.01125	0.6195	133.3596	Unknown	[M-H]-		0.833	True	null	null	null	null	null	null	null	999	False	False	False	False		False	False	null	null	null	null	null	null	null	null	29.34	mouce_brain_neg_03_p1-a1_1_10105	180.01125:722 181.0146:0 182.01796:0	69.03293:68 70.02678:82 70.0281:154 70.02942:221 79.95513:137 81.95094:383 81.95237:588 81.95379:165 81.95665:99 81.9595:141 81.96093:102 82.95736:100 82.95879:102 82.96023:219 82.96166:120 82.9631:68 82.96741:75 82.96884:119 96.97815:76 108.97371:96 152.0135:41 180.00912:43	988	739	949	1007	543	956	863.558359781901	184.697326680927
732	4.873	180.06203	-1	-1	Unknown	[M-H]-		1	True	null	null	null	null	null	null	null	999	False	False	False	False		False	False	null	null	null	null	null	null	null	null	35.06	mouce_brain_neg_04_p1-a1_1_10106	180.06203:2959 181.06538:0 182.06874:0		22479	20247	23420	23716	23752	24818	23071.9889322917	1573.41624334519
733	4.873	180.06203	0.6623	142.5656	Unknown	[M-H]-		1	True	null	null	null	null	null	null	null	999	False	False	False	False		False	False	null	null	null	null	null	null	null	null	35.06	mouce_brain_neg_04_p1-a1_1_10106	180.0641:2091 181.06745:0 182.07081:0	72.00769:256	1812	1810	2080	1856	2065	1753	1895.91589355469	140.72667189797
734	3.067	181.04707	-1	-1	Unknown	[M-H]-		0.5	True	null	null	null	null	null	null	null	999	False	False	False	False		False	False	null	null	null	null	null	null	null	null	4.3	mouce_brain_neg_01_p1-a1_1_10103	181.04707:708 182.05042:0 183.05378:0		3013	2878	3910	3352	3684	2491	3221.26888020833	529.41441125
735	3.067	181.04707	0.651	140.0813	Unknown	[M-H]-		0.5	True	null	null	null	null	null	null	null	999	False	False	False	False		False	False	null	null	null	null	null	null	null	null	4.3	mouce_brain_neg_01_p1-a1_1_10103	181.0471:505 182.05045:0 183.05381:0	134.03307:104	278	175	192	277	245	137	217.352882385254	58.0996560364689
736	4.578	182.03275	-1	-1	Unknown	[M-H]-		0.833	True	null	null	null	null	null	null	null	999	False	False	False	False		False	False	null	null	null	null	null	null	null	null	15.01	mouce_brain_neg_02_p1-a1_1_10104	182.03275:1605 183.0361:0 184.03946:0		15694	9298	9986	16326	15350	10675	12888.1907552083	3223.9199192703
737	4.578	182.03275	0.6001	129.0825	Unknown	[M-H]-		0.833	True	null	null	null	null	null	null	null	999	False	False	False	False		False	False	null	null	null	null	null	null	null	null	15.01	mouce_brain_neg_02_p1-a1_1_10104	182.03059:179 183.03394:0 184.0373:0	41.9986:210	140	34	68	93	78	43	76.0601622263591	38.408425290421
738	4.578	182.03275	0.9006	193.7144	Unknown	[M-H]-		0.833	True	null	null	null	null	null	null	null	999	False	False	False	False		False	False	null	null	null	null	null	null	null	null	15.01	mouce_brain_neg_02_p1-a1_1_10104	182.03065:264 183.034:0 184.03736:0		172	54	147	117	100	214	134.120724360148	56.2161047932161
739	6.077	182.04129	-1	-1	Unknown	[M-H]-		1	False	null	null	null	null	null	null	null	999	False	False	False	False		False	False	null	null	null	null	null	null	null	null	9.3	mouce_brain_neg_05_p1-a1_1_10107	182.04129:905 183.04464:0 184.048:0		3655	3053	3808	3564	3830	4021	3655.24141438802	334.14941077306
740	6.077	182.04129	0.6537	140.6076	Unknown	[M-H]-		1	False	null	null	null	null	null	null	null	999	False	False	False	False		False	False	null	null	null	null	null	null	null	null	9.3	mouce_brain_neg_05_p1-a1_1_10107	182.04123:350 183.04458:0 184.04794:0		309	277	227	296	309	339	292.691083272298	38.2040137044516
741	0.674	182.0434	-1	-1	Unknown	[M-H]-		0.5	True	null	null	null	null	null	null	null	999	False	False	False	False		False	False	null	null	null	null	null	null	null	null	16.2	mouce_brain_neg_03_p1-a1_1_10105	182.0434:1687 183.04675:0 184.05011:0		8301	4049	7585	4837	4736	4746	5709.10457356771	1767.91717118291
742	0.674	182.0434	0.6022	129.5463	Unknown	[M-H]-		0.5	True	null	null	null	null	null	null	null	999	False	False	False	False		False	False	null	null	null	null	null	null	null	null	16.2	mouce_brain_neg_03_p1-a1_1_10105	182.0434:822 183.04675:0 184.05011:0	26.77719:193 50.72047:193 108.04419:1182 152.96944:193	581	206	522	386	78	176	324.701981862386	202.619864204595
743	7.038	182.04341	-1	-1	Unknown	[M-H]-	similar chromatogram in higher mz_591; similar chromatogram in higher mz_1100	1	False	null	null	null	null	null	null	null	999	False	False	False	False		False	False	null	null	null	null	null	null	null	null	11.21	mouce_brain_neg_05_p1-a1_1_10107	182.04341:1195 183.04676:0 184.05012:0		4221	4966	3807	4273	4684	4352	4383.890625	400.37540103822
744	7.038	182.04341	0.7591	163.2769	Unknown	[M-H]-	similar chromatogram in higher mz_591; similar chromatogram in higher mz_1100	1	False	null	null	null	null	null	null	null	999	False	False	False	False		False	False	null	null	null	null	null	null	null	null	11.21	mouce_brain_neg_05_p1-a1_1_10107	182.04337:435 183.04672:0 184.05008:0		224	550	444	439	515	478	441.628898620605	114.844258840755
745	0.401	183.00404	-1	-1	Unknown	[M-H]-	similar chromatogram in higher mz_1514; similar chromatogram in higher mz_1013	1	True	null	null	null	null	null	null	null	999	False	False	False	False		False	False	null	null	null	null	null	null	null	null	28.22	mouce_brain_neg_05_p1-a1_1_10107	183.00404:2878 184.00739:0 185.01075:0		2053	5693	5314	5511	7712	3426	4951.38887532552	1966.91214707672
746	0.401	183.00404	0.586	126.0014	Unknown	[M-H]-	similar chromatogram in higher mz_1514; similar chromatogram in higher mz_1013	1	True	null	null	null	null	null	null	null	999	False	False	False	False		False	False	null	null	null	null	null	null	null	null	28.22	mouce_brain_neg_05_p1-a1_1_10107	182.99976:283 184.00311:0 185.00647:0	25.99087:55 79.52855:55 109.01651:578 130.12669:55 153.56277:55 155.05905:55 169.53271:55	107	297	175	85	531	325	253.205966949463	167.496293843034
747	0.401	183.00404	0.63	135.46	Unknown	[M-H]-	similar chromatogram in higher mz_1514; similar chromatogram in higher mz_1013	1	True	null	null	null	null	null	null	null	999	False	False	False	False		False	False	null	null	null	null	null	null	null	null	28.22	mouce_brain_neg_05_p1-a1_1_10107	183.01042:331 184.01377:0 185.01713:0	28.52541:95 34.96244:95 79.85226:211 79.95513:14621 79.95654:280187 79.95795:6316 79.95936:1811 80.02423:642 80.10605:295 80.13709:200 80.1865:358 80.19074:200 80.19215:211 80.20768:105 80.2105:190 80.23168:232 80.25569:95 80.29242:411 80.356:189 80.38286:263 80.39134:189 80.39417:358 80.41537:189 80.44789:189 80.48466:105 80.6205:95 80.63183:211 80.81031:200 80.87551:95 80.90387:263 80.96344:340…	29	124	50	220	56	29	84.5465523401896	74.9176703148868
748	6.056	183.01256	-1	-1	Unknown	[M-H]-		0.5	False	null	null	null	null	null	null	null	999	False	False	False	False		False	False	null	null	null	null	null	null	null	null	8.03	mouce_brain_neg_04_p1-a1_1_10106	183.01256:798 184.01591:0 185.01927:0		2786	3572	1692	3994	3008	2917	2994.86173502604	784.546904834405
749	6.056	183.01256	0.6233	134.0328	Unknown	[M-H]-		0.5	False	null	null	null	null	null	null	null	999	False	False	False	False		False	False	null	null	null	null	null	null	null	null	8.03	mouce_brain_neg_04_p1-a1_1_10106	183.01468:559 184.01803:0 185.02139:0		330	412	431	362	215	426	362.706581115723	82.4780880602629
750	2.982	183.07651	-1	-1	Unknown	[M-H]-		0.833	False	null	null	null	null	null	null	null	999	False	False	False	False		False	False	null	null	null	null	null	null	null	null	11.44	mouce_brain_neg_01_p1-a1_1_10103	183.07651:924 184.07986:0 185.08322:0		4843	4371	4040	4810	4487	3764	4385.830078125	425.671643911982
751	2.982	183.07651	0.7206	154.9359	Unknown	[M-H]-		0.833	False	null	null	null	null	null	null	null	999	False	False	False	False		False	False	null	null	null	null	null	null	null	null	11.44	mouce_brain_neg_01_p1-a1_1_10103	183.07651:518 184.07986:0 185.08322:0		445	431	479	420	466	118	393.119294484456	136.346169722427
752	0.752	183.14055	-1	-1	Unknown	[M-H]-		0.833	False	null	null	null	null	null	null	null	999	False	False	False	False		False	False	null	null	null	null	null	null	null	null	16.26	mouce_brain_neg_04_p1-a1_1_10106	183.14055:1296 184.1439:0 185.14726:0		3017	4060	2897	4114	2762	2809	3276.37976074219	633.931843814079
753	0.752	183.14055	0.7009	150.6997	Unknown	[M-H]-		0.833	False	null	null	null	null	null	null	null	999	False	False	False	False		False	False	null	null	null	null	null	null	null	null	16.26	mouce_brain_neg_04_p1-a1_1_10106	183.14055:431 184.1439:0 185.14726:0		131	82	30	169	207	73	115.257817268372	65.9634688958728
754	0.752	183.14055	0.7886	169.565	Unknown	[M-H]-		0.833	False	null	null	null	null	null	null	null	999	False	False	False	False		False	False	null	null	null	null	null	null	null	null	16.26	mouce_brain_neg_04_p1-a1_1_10106	183.1405:434 184.14385:0 185.14721:0		103	102	86	87	8.62301940917969	8.62301940917969	63.1677322387695	49.4444211126818
755	6.368	183.99921	-1	-1	Unknown	[M-H]-		1	False	null	null	null	null	null	null	null	999	False	False	False	False		False	False	null	null	null	null	null	null	null	null	24.39	mouce_brain_neg_01_p1-a1_1_10103	183.99921:1621 185.00256:0 186.00592:0		9177	8066	8093	8052	8154	8564	8351.10815429688	447.95711385577
756	6.368	183.99921	0.6217	133.6285	Unknown	[M-H]-		1	False	null	null	null	null	null	null	null	999	False	False	False	False		False	False	null	null	null	null	null	null	null	null	24.39	mouce_brain_neg_01_p1-a1_1_10103	183.99921:873 185.00256:0 186.00592:0		685	658	656	699	662	690	674.950948079427	18.6532876697056
757	6.368	183.99921	0.8165	175.5033	Unknown	[M-H]-		1	False	null	null	null	null	null	null	null	999	False	False	False	False		False	False	null	null	null	null	null	null	null	null	24.39	mouce_brain_neg_01_p1-a1_1_10103	183.99928:260 185.00263:0 186.00599:0		153	131	139	139	138	176	145.863538106283	16.2054910180708
758	0.734	183.99921	-1	-1	Unknown	[M-H]-	similar chromatogram in higher mz_1388	0.667	False	null	null	null	null	null	null	null	999	False	False	False	False		False	False	null	null	null	null	null	null	null	null	20.72	mouce_brain_neg_01_p1-a1_1_10103	183.99921:1446 185.00256:0 186.00592:0		3754	2011	2239	3168	1449	3776	2732.78712972005	973.067338469183
759	0.734	183.99921	0.6633	142.5737	Unknown	[M-H]-	similar chromatogram in higher mz_1388	0.667	False	null	null	null	null	null	null	null	999	False	False	False	False		False	False	null	null	null	null	null	null	null	null	20.72	mouce_brain_neg_01_p1-a1_1_10103	183.99921:690 185.00256:0 186.00592:0		279	170	1390	262	1932	76	684.881764729818	778.794902439809
760	6.048	184.05482	-1	-1	Unknown	[M-H]-		1	False	null	null	null	null	null	null	null	999	False	False	False	False		False	False	null	null	null	null	null	null	null	null	23.42	mouce_brain_neg_01_p1-a1_1_10103	184.05482:1441 185.05817:0 186.06153:0		7259	8654	7484	6071	7669	7905	7507.10717773438	851.428221872259
761	6.048	184.05482	0.6442	138.4741	Unknown	[M-H]-		1	False	null	null	null	null	null	null	null	999	False	False	False	False		False	False	null	null	null	null	null	null	null	null	23.42	mouce_brain_neg_01_p1-a1_1_10103	184.05702:118 185.06037:0 186.06373:0		60	45	53	37	43	77	52.2305946350098	14.2785916086123
762	6.048	184.05482	0.7172	154.1703	Unknown	[M-H]-		1	False	null	null	null	null	null	null	null	999	False	False	False	False		False	False	null	null	null	null	null	null	null	null	23.42	mouce_brain_neg_01_p1-a1_1_10103	184.05702:248 185.06037:0 186.06373:0		57	131	61	72	125	55	83.4056924184163	34.9770535458638
763	6.048	184.05482	0.742	159.5004	Unknown	[M-H]-		1	False	null	null	null	null	null	null	null	999	False	False	False	False		False	False	null	null	null	null	null	null	null	null	23.42	mouce_brain_neg_01_p1-a1_1_10103	184.05699:361 185.06034:0 186.0637:0		190	295	182	192	240	233	222.098650614421	43.0612970575913
764	6.048	184.05482	0.7963	171.158	Unknown	[M-H]-		1	False	null	null	null	null	null	null	null	999	False	False	False	False		False	False	null	null	null	null	null	null	null	null	23.42	mouce_brain_neg_01_p1-a1_1_10103	184.05482:194 185.05817:0 186.06153:0		111	113	30	127	32	69	80.3081207275391	43.1047598028529
765	1.858	184.05699	-1	-1	Unknown	[M-H]-		0.833	False	null	null	null	null	null	null	null	999	False	False	False	False		False	False	null	null	null	null	null	null	null	null	23.68	mouce_brain_neg_03_p1-a1_1_10105	184.05699:1579 185.06034:0 186.0637:0		10733	4951	12081	10441	6626	7126	8659.80973307292	2807.87212164017
766	1.858	184.05699	0.6967	149.7606	Unknown	[M-H]-		0.833	False	null	null	null	null	null	null	null	999	False	False	False	False		False	False	null	null	null	null	null	null	null	null	23.68	mouce_brain_neg_03_p1-a1_1_10105	184.05482:1036 185.05817:0 186.06153:0		769	968	1117	1129	975	1050	1001.25379435221	132.638805204843
767	4.381	184.06985	-1	-1	Unknown	[M-H]-		0.833	False	null	null	null	null	null	null	null	999	False	False	False	False		False	False	null	null	null	null	null	null	null	null	21.14	mouce_brain_neg_06_p1-a1_1_10108	184.06985:1456 185.0732:0 186.07656:0		7372	7562	3401	9258	9450	9974	7836.11442057292	2414.94507454014
768	4.381	184.06985	0.8825	189.6909	Unknown	[M-H]-		0.833	False	null	null	null	null	null	null	null	999	False	False	False	False		False	False	null	null	null	null	null	null	null	null	21.14	mouce_brain_neg_06_p1-a1_1_10108	184.07193:409 185.07528:0 186.07864:0		373	475	206	513	431	549	424.513094584147	123.552651246027
769	4.381	184.06985	0.949	203.9926	Unknown	[M-H]-		0.833	False	null	null	null	null	null	null	null	999	False	False	False	False		False	False	null	null	null	null	null	null	null	null	21.14	mouce_brain_neg_06_p1-a1_1_10108	184.06982:230 185.07317:0 186.07653:0		92	197	119	127	246	262	173.820963541667	70.9479966148391
770	3.041	184.09338	-1	-1	Unknown	[M-H]-		0.667	True	null	null	null	null	null	null	null	999	False	False	False	False		False	False	null	null	null	null	null	null	null	null	6.83	mouce_brain_neg_05_p1-a1_1_10107	184.09338:586 185.09673:0 186.10009:0		2814	1876	1548	3230	3533	2591	2598.47521972656	767.279461634931
771	3.041	184.09338	0.6684	143.6728	Unknown	[M-H]-		0.667	True	null	null	null	null	null	null	null	999	False	False	False	False		False	False	null	null	null	null	null	null	null	null	6.83	mouce_brain_neg_05_p1-a1_1_10107	184.09552:91 185.09887:0 186.10223:0	82.06375:111	62	36	58	60	73	72	60.1315027872721	13.5246087845221
772	3.041	184.09338	0.9129	196.2261	Unknown	[M-H]-		0.667	True	null	null	null	null	null	null	null	999	False	False	False	False		False	False	null	null	null	null	null	null	null	null	6.83	mouce_brain_neg_05_p1-a1_1_10107	184.09335:241 185.0967:0 186.10006:0		153	118	124	172	130	90	131.106422424316	28.3828012604567
773	0.731	184.50432	-1	-1	Unknown	[M-H]-	similar chromatogram in higher mz_932; similar chromatogram in higher mz_454; similar chromatogram in higher mz_456; similar chromatogram in higher mz_1295; similar chromatogram in higher mz_1870	0.5	False	null	null	null	null	null	null	null	999	False	False	False	False		False	False	null	null	null	null	null	null	null	null	38.99	mouce_brain_neg_05_p1-a1_1_10107	184.50432:1899 185.50767:0 186.51103:0		2192	2714	1549	3691	4950	2806	2983.76845296224	1196.4714359318
774	0.731	184.50432	0.6416	137.8815	Unknown	[M-H]-	similar chromatogram in higher mz_932; similar chromatogram in higher mz_454; similar chromatogram in higher mz_456; similar chromatogram in higher mz_1295; similar chromatogram in higher mz_1870	0.5	False	null	null	null	null	null	null	null	999	False	False	False	False		False	False	null	null	null	null	null	null	null	null	38.99	mouce_brain_neg_05_p1-a1_1_10107	184.50212:327 185.50547:0 186.50883:0		101	53	206	97	88	194	123.01513671875	62.1444970175072
775	0.731	184.50432	0.6556	140.8884	Unknown	[M-H]-	similar chromatogram in higher mz_932; similar chromatogram in higher mz_454; similar chromatogram in higher mz_456; similar chromatogram in higher mz_1295; similar chromatogram in higher mz_1870	0.5	False	null	null	null	null	null	null	null	999	False	False	False	False		False	False	null	null	null	null	null	null	null	null	38.99	mouce_brain_neg_05_p1-a1_1_10107	184.50432:854 185.50767:0 186.51103:0		59	211	223	75	210	117	149.162945429484	74.1953151352112
776	0.731	184.50432	0.6651	142.9395	Unknown	[M-H]-	similar chromatogram in higher mz_932; similar chromatogram in higher mz_454; similar chromatogram in higher mz_456; similar chromatogram in higher mz_1295; similar chromatogram in higher mz_1870	0.5	False	null	null	null	null	null	null	null	999	False	False	False	False		False	False	null	null	null	null	null	null	null	null	38.99	mouce_brain_neg_05_p1-a1_1_10107	184.50432:327 185.50767:0 186.51103:0		41	39	223	88	79	44	85.5086879730225	70.2865012502235
777	7.476	184.98216	-1	-1	Unknown	[M-H]-		1	False	null	null	null	null	null	null	null	999	False	False	False	False		False	False	null	null	null	null	null	null	null	null	10.54	mouce_brain_neg_03_p1-a1_1_10105	184.98216:990 185.98551:0 186.98887:0		4917	3358	5671	5922	5136	6638	5273.75565592448	1118.35343752803
778	7.476	184.98216	0.7481	160.7471	Unknown	[M-H]-		1	False	null	null	null	null	null	null	null	999	False	False	False	False		False	False	null	null	null	null	null	null	null	null	10.54	mouce_brain_neg_03_p1-a1_1_10105	184.98218:313 185.98553:0 186.98889:0		171	201	75	177	119	200	157.054036458333	50.1342825733336
779	0.752	185.15373	-1	-1	Unknown	[M-H]-	similar chromatogram in higher mz_1657; similar chromatogram in higher mz_976; similar chromatogram in higher mz_1030; similar chromatogram in higher mz_1340; similar chromatogram in higher mz_700; similar chromatogram in higher mz_1575; similar chromatogram in higher mz_1296; similar chromatogram in higher mz_788; similar chromatogram in higher mz_1248; similar chromatogram in higher mz_1309	1	False	null	null	null	null	null	null	null	999	False	False	False	False		False	False	null	null	null	null	null	null	null	null	33.19	mouce_brain_neg_02_p1-a1_1_10104	185.15373:3875 186.15708:0 187.16044:0		7803	10243	7877	6705	7257	9700	8264.20133463542	1399.0192019416
780	0.752	185.15373	0.6641	142.693	Unknown	[M-H]-	similar chromatogram in higher mz_1657; similar chromatogram in higher mz_976; similar chromatogram in higher mz_1030; similar chromatogram in higher mz_1340; similar chromatogram in higher mz_700; similar chromatogram in higher mz_1575; similar chromatogram in higher mz_1296; similar chromatogram in higher mz_788; similar chromatogram in higher mz_1248; similar chromatogram in higher mz_1309	1	False	null	null	null	null	null	null	null	999	False	False	False	False		False	False	null	null	null	null	null	null	null	null	33.19	mouce_brain_neg_02_p1-a1_1_10104	185.15161:205 186.15496:0 187.15832:0		41	53	47	87	25	20	45.5482158660889	24.1457806751663
781	0.752	185.15373	0.7129	153.1858	Unknown	[M-H]-	similar chromatogram in higher mz_1657; similar chromatogram in higher mz_976; similar chromatogram in higher mz_1030; similar chromatogram in higher mz_1340; similar chromatogram in higher mz_700; similar chromatogram in higher mz_1575; similar chromatogram in higher mz_1296; similar chromatogram in higher mz_788; similar chromatogram in higher mz_1248; similar chromatogram in higher mz_1309	1	False	null	null	null	null	null	null	null	999	False	False	False	False		False	False	null	null	null	null	null	null	null	null	33.19	mouce_brain_neg_02_p1-a1_1_10104	185.15373:1362 186.15708:0 187.16044:0		727	987	309	548	123	845	589.833229064941	328.443634516977
782	3.726	186.04298	-1	-1	Unknown	[M-H]-		1	False	null	null	null	null	null	null	null	999	False	False	False	False		False	False	null	null	null	null	null	null	null	null	63.27	mouce_brain_neg_05_p1-a1_1_10107	186.04298:3990 187.04633:0 188.04969:0		36165	14025	32858	35487	30766	24925	29037.6427408854	8393.75446350793
783	3.726	186.04298	0.6137	131.8206	Unknown	[M-H]-		1	False	null	null	null	null	null	null	null	999	False	False	False	False		False	False	null	null	null	null	null	null	null	null	63.27	mouce_brain_neg_05_p1-a1_1_10107	186.04295:3260 187.0463:0 188.04966:0		2554	2746	2983	3030	2835	2719	2811.22379557292	177.017449262182
784	0.381	187.00327	-1	-1	Unknown	[M-H]-		1	True	null	null	null	null	null	null	null	999	False	False	False	False		False	False	null	null	null	null	null	null	null	null	40.36	mouce_brain_neg_02_p1-a1_1_10104	187.00327:3371 188.00662:0 189.00998:0		10471	13750	9039	9067	8854	8475	9942.70458984375	1984.90649886825
785	0.381	187.00327	0.6291	135.0895	Unknown	[M-H]-		1	True	null	null	null	null	null	null	null	999	False	False	False	False		False	False	null	null	null	null	null	null	null	null	40.36	mouce_brain_neg_02_p1-a1_1_10104	187.0054:1381 188.00875:0 189.01211:0	79.95511:204 79.95793:298 106.04274:175 107.04682:357 107.04845:1641 107.05008:1376 107.05171:499 107.05498:401 131.06174:228	996	1298	846	924	865	580	918.193837483724	233.374661121647
786	3.723	187.03996	-1	-1	Unknown	[M-H]-		1	True	null	null	null	null	null	null	null	999	False	False	False	False		False	False	null	null	null	null	null	null	null	null	198.32	mouce_brain_neg_06_p1-a1_1_10108	187.03996:14510 188.04331:0 189.04667:0		178995	142913	159016	174584	179447	165814	166794.856770833	14152.3494163438
787	3.723	187.03996	0.6137	131.7746	Unknown	[M-H]-		1	True	null	null	null	null	null	null	null	999	False	False	False	False		False	False	null	null	null	null	null	null	null	null	198.32	mouce_brain_neg_06_p1-a1_1_10108	187.0399:10555 188.04325:0 189.04661:0	42.99759:151 42.99862:474 42.99965:664 43.00069:60 71.01179:181 71.01312:164 71.01445:67 97.96966:40 98.97406:69 114.02596:116 115.01633:77 115.01802:1069 115.01971:3948 115.0214:510 115.02648:68 187.0399:209	9976	10526	10529	10588	10652	10798	10511.259765625	280.961034512668
788	5.021	187.06799	-1	-1	Unknown	[M-H]-	similar chromatogram in higher mz_468	1	True	null	null	null	null	null	null	null	999	False	False	False	False		False	False	null	null	null	null	null	null	null	null	26.76	mouce_brain_neg_06_p1-a1_1_10108	187.06799:2118 188.07134:0 189.0747:0		8017	7980	8441	8327	7216	8639	8103.23299153646	502.308542009486
789	5.021	187.06799	0.6407	137.5791	Unknown	[M-H]-	similar chromatogram in higher mz_468	1	True	null	null	null	null	null	null	null	999	False	False	False	False		False	False	null	null	null	null	null	null	null	null	26.76	mouce_brain_neg_06_p1-a1_1_10108	187.07008:586 188.07343:0 189.07679:0	41.99757:168 41.9986:105 41.99962:104 58.02764:62 58.02884:200 58.03004:245 82.03087:75 109.03954:52 125.07269:91	461	263	536	489	405	499	442.214274088542	98.2222681858676
790	5.021	187.06799	0.8914	191.3967	Unknown	[M-H]-	similar chromatogram in higher mz_468	1	True	null	null	null	null	null	null	null	999	False	False	False	False		False	False	null	null	null	null	null	null	null	null	26.76	mouce_brain_neg_06_p1-a1_1_10108	187.07014:223 188.07349:0 189.07685:0		195	78	97	219	193	84	144.296672821045	64.5566752217579
791	0.754	187.13268	-1	-1	Unknown	[M-H]-		0.5	False	null	null	null	null	null	null	null	999	False	False	False	False		False	False	null	null	null	null	null	null	null	null	13.42	mouce_brain_neg_03_p1-a1_1_10105	187.13268:913 188.13603:0 189.13939:0		1306	703	2464	1486	1702	1488	1524.76510620117	572.628163559216
792	0.754	187.13268	0.7033	151.0192	Unknown	[M-H]-		0.5	False	null	null	null	null	null	null	null	999	False	False	False	False		False	False	null	null	null	null	null	null	null	null	13.42	mouce_brain_neg_03_p1-a1_1_10105	187.13268:384 188.13603:0 189.13939:0		57	57	181	56	159	57	94.43967628479	58.9150834442421
793	0.75	188.01793	-1	-1	Unknown	[M-H]-	similar chromatogram in higher mz_449; similar chromatogram in higher mz_1332	1	True	null	null	null	null	null	null	null	999	False	False	False	False		False	False	null	null	null	null	null	null	null	null	156.16	mouce_brain_neg_01_p1-a1_1_10103	188.01793:12693 189.02128:0 190.02464:0		35149	27671	27043	23938	28384	27741	28320.8824869792	3693.89186884653
794	0.75	188.01793	1.0406	223.3699	Unknown	[M-H]-	similar chromatogram in higher mz_449; similar chromatogram in higher mz_1332	1	True	null	null	null	null	null	null	null	999	False	False	False	False		False	False	null	null	null	null	null	null	null	null	156.16	mouce_brain_neg_01_p1-a1_1_10103	188.01801:594 189.02136:0 190.02472:0	21.11581:37 25.3709:37 106.19383:37	524	450	257	441	323	498	415.516545613607	103.908391099262
795	0.75	188.01793	1.0619	227.9333	Unknown	[M-H]-	similar chromatogram in higher mz_449; similar chromatogram in higher mz_1332	1	True	null	null	null	null	null	null	null	999	False	False	False	False		False	False	null	null	null	null	null	null	null	null	156.16	mouce_brain_neg_01_p1-a1_1_10103	188.01793:3260 189.02128:0 190.02464:0	24.79292:83 73.68565:83 86.18021:83 98.68097:83 99.57255:83	2712	2263	1702	1879	2792	1552	2150.15728759766	523.855641610994
796	0.75	188.01793	1.0789	231.5817	Unknown	[M-H]-	similar chromatogram in higher mz_449; similar chromatogram in higher mz_1332	1	True	null	null	null	null	null	null	null	999	False	False	False	False		False	False	null	null	null	null	null	null	null	null	156.16	mouce_brain_neg_01_p1-a1_1_10103	188.01801:1902 189.02136:0 190.02472:0		556	367	391	429	126	937	467.592474619548	269.183090064705
797	0.75	188.01793	1.0988	235.859	Unknown	[M-H]-	similar chromatogram in higher mz_449; similar chromatogram in higher mz_1332	1	True	null	null	null	null	null	null	null	999	False	False	False	False		False	False	null	null	null	null	null	null	null	null	156.16	mouce_brain_neg_01_p1-a1_1_10103	188.01793:775 189.02128:0 190.02464:0		284	457	105	143	287	344	269.926912943522	129.53781952107
798	1.69	188.01797	-1	-1	Unknown	[M-H]-		0.833	True	null	null	null	null	null	null	null	999	False	False	False	False		False	False	null	null	null	null	null	null	null	null	25.63	mouce_brain_neg_04_p1-a1_1_10106	188.01797:2652 189.02132:0 190.02468:0		16358	24630	12291	27273	13209	9504	17211.056640625	7164.45668316819
799	1.69	188.01797	0.6504	139.6155	Unknown	[M-H]-		0.833	True	null	null	null	null	null	null	null	999	False	False	False	False		False	False	null	null	null	null	null	null	null	null	25.63	mouce_brain_neg_04_p1-a1_1_10106	188.01579:388 189.01914:0 190.0225:0	86.00615:67	58	142	238	204	79	41	127.094597498576	81.1030588291636
800	1.69	188.01797	1.0372	222.6324	Unknown	[M-H]-		0.833	True	null	null	null	null	null	null	null	999	False	False	False	False		False	False	null	null	null	null	null	null	null	null	25.63	mouce_brain_neg_04_p1-a1_1_10106	188.01791:408 189.02126:0 190.02462:0		271	212	410	200	203	437	288.844993591309	108.017508744628
801	1.69	188.01797	1.0676	229.1614	Unknown	[M-H]-		0.833	True	null	null	null	null	null	null	null	999	False	False	False	False		False	False	null	null	null	null	null	null	null	null	25.63	mouce_brain_neg_04_p1-a1_1_10106	188.01791:700 189.02126:0 190.02462:0		277	360	708	680	284	617	487.583170572917	202.313683310522
802	1.69	188.01797	1.0776	231.3012	Unknown	[M-H]-		0.833	True	null	null	null	null	null	null	null	999	False	False	False	False		False	False	null	null	null	null	null	null	null	null	25.63	mouce_brain_neg_04_p1-a1_1_10106	188.01794:794 189.02129:0 190.02465:0		750	1130	331	238	191	655	549.291526794434	363.889615780663
803	0.598	188.03745	-1	-1	Unknown	[M-H]-		1	True	null	null	null	null	null	null	null	999	False	False	False	False		False	False	null	null	null	null	null	null	null	null	61.9	mouce_brain_neg_06_p1-a1_1_10108	188.03745:4453 189.0408:0 190.04416:0		14394	19795	15084	20576	11387	24565	17633.6279296875	4845.55466910495
804	0.598	188.03745	0.6452	138.4937	Unknown	[M-H]-		1	True	null	null	null	null	null	null	null	999	False	False	False	False		False	False	null	null	null	null	null	null	null	null	61.9	mouce_brain_neg_06_p1-a1_1_10108	188.03522:2817 189.03857:0 190.04193:0	79.9537:199 79.95511:601 79.95652:2470 79.95793:369 79.96075:82 80.04818:255 80.04959:185 80.05101:245 80.96484:367 80.96626:110 81.82253:41 106.97832:252 106.97995:208 106.98158:95 134.03487:111	2159	1653	2375	1790	1781	1998	1959.29567464193	271.500096594715
805	0.598	188.03745	0.6735	144.5545	Unknown	[M-H]-		1	True	null	null	null	null	null	null	null	999	False	False	False	False		False	False	null	null	null	null	null	null	null	null	61.9	mouce_brain_neg_06_p1-a1_1_10108	188.03745:942 189.0408:0 190.04416:0		116	51	110	255	211	443	197.34677696228	141.096843612999
806	6.177	188.05257	-1	-1	Unknown	[M-H]-		1	True	null	null	null	null	null	null	null	999	False	False	False	False		False	False	null	null	null	null	null	null	null	null	26.18	mouce_brain_neg_03_p1-a1_1_10105	188.05257:1797 189.05592:0 190.05928:0		6265	5527	7041	6911	6970	7786	6749.98819986979	769.968641419729
807	6.177	188.05257	0.6326	135.788	Unknown	[M-H]-		1	True	null	null	null	null	null	null	null	999	False	False	False	False		False	False	null	null	null	null	null	null	null	null	26.18	mouce_brain_neg_03_p1-a1_1_10105	188.05469:813 189.05804:0 190.0614:0	41.9986:95 54.03469:256 59.01299:174 98.02428:40 98.05863:60 100.07662:158 102.05463:407 102.05622:64 102.05781:83	628	564	725	698	715	768	682.975260416667	74.1195750434566
808	0.732	188.10876	-1	-1	Unknown	[M-H]-	similar chromatogram in higher mz_454; similar chromatogram in higher mz_456; similar chromatogram in higher mz_1878	0.833	True	null	null	null	null	null	null	null	999	False	False	False	False		False	False	null	null	null	null	null	null	null	null	233.36	mouce_brain_neg_03_p1-a1_1_10105	188.10876:8872 189.11211:0 190.11547:0		21548	20730	22850	19835	22509	18389	20976.7600911458	1687.87093718422
809	0.732	188.10876	0.6479	139.059	Unknown	[M-H]-	similar chromatogram in higher mz_454; similar chromatogram in higher mz_456; similar chromatogram in higher mz_1878	0.833	True	null	null	null	null	null	null	null	999	False	False	False	False		False	False	null	null	null	null	null	null	null	null	233.36	mouce_brain_neg_03_p1-a1_1_10105	188.1088:486 189.11215:0 190.11551:0		90	16	75	18	17	171	64.7487138112386	61.4180255047803
810	0.732	188.10876	0.6837	146.7405	Unknown	[M-H]-	similar chromatogram in higher mz_454; similar chromatogram in higher mz_456; similar chromatogram in higher mz_1878	0.833	True	null	null	null	null	null	null	null	999	False	False	False	False		False	False	null	null	null	null	null	null	null	null	233.36	mouce_brain_neg_03_p1-a1_1_10105	188.10873:2956 189.11208:0 190.11544:0	99.91265:33 126.12752:342 146.55647:33 155.0119:33 164.73889:33 168.80267:33 169.74419:33 182.92506:33	2074	2019	2186	1787	2065	1671	1967.10103352865	196.027594406057
811	0.732	188.10876	0.7364	158.0671	Unknown	[M-H]-	similar chromatogram in higher mz_454; similar chromatogram in higher mz_456; similar chromatogram in higher mz_1878	0.833	True	null	null	null	null	null	null	null	999	False	False	False	False		False	False	null	null	null	null	null	null	null	null	233.36	mouce_brain_neg_03_p1-a1_1_10105	188.1088:654 189.11215:0 190.11551:0		88	134	127	314	360	157	196.844813028971	111.805554447588
812	5.921	188.93571	-1	-1	Unknown	[M-H]-	similar chromatogram in higher mz_1039	1	True	null	null	null	null	null	null	null	999	False	False	False	False		False	False	null	null	null	null	null	null	null	null	23.78	mouce_brain_neg_05_p1-a1_1_10107	188.93571:5589 189.93906:0 190.94242:0		41641	30724	41805	47065	49637	40935	41967.8297526042	6517.93982346822
813	5.921	188.93571	0.5963	127.9482	Unknown	[M-H]-	similar chromatogram in higher mz_1039	1	True	null	null	null	null	null	null	null	999	False	False	False	False		False	False	null	null	null	null	null	null	null	null	23.78	mouce_brain_neg_05_p1-a1_1_10107	188.93782:2477 189.94117:0 190.94453:0	59.98343:160 59.98465:469 82.97314:590 82.97458:157 82.97889:63	2186	1912	2190	2388	2571	2300	2257.68841552734	222.117137614603
814	5.921	188.93571	0.6227	133.6112	Unknown	[M-H]-	similar chromatogram in higher mz_1039	1	True	null	null	null	null	null	null	null	999	False	False	False	False		False	False	null	null	null	null	null	null	null	null	23.78	mouce_brain_neg_05_p1-a1_1_10107	188.93782:1582 189.94117:0 190.94453:0	59.98465:192	1286	1062	1256	1213	1219	1129	1194.37917073568	83.7622638667902
815	5.921	188.93571	0.6442	138.2376	Unknown	[M-H]-	similar chromatogram in higher mz_1039	1	True	null	null	null	null	null	null	null	999	False	False	False	False		False	False	null	null	null	null	null	null	null	null	23.78	mouce_brain_neg_05_p1-a1_1_10107	188.93782:500 189.94117:0 190.94453:0		360	450	345	515	535	581	464.563395182292	96.4870063501257
816	5.921	188.93571	0.6903	148.1198	Unknown	[M-H]-	similar chromatogram in higher mz_1039	1	True	null	null	null	null	null	null	null	999	False	False	False	False		False	False	null	null	null	null	null	null	null	null	23.78	mouce_brain_neg_05_p1-a1_1_10107	188.93782:1233 189.94117:0 190.94453:0		1221	1348	1118	1337	1501	1499	1337.34037272135	151.420577699681
817	5.921	188.93571	0.711	152.5583	Unknown	[M-H]-	similar chromatogram in higher mz_1039	1	True	null	null	null	null	null	null	null	999	False	False	False	False		False	False	null	null	null	null	null	null	null	null	23.78	mouce_brain_neg_05_p1-a1_1_10107	188.93568:732 189.93903:0 190.94239:0		489	312	518	595	481	269	443.799570719401	126.208350378613
818	0.371	188.98552	-1	-1	Unknown	[M-H]-		0.5	True	null	null	null	null	null	null	null	999	False	False	False	False		False	False	null	null	null	null	null	null	null	null	5.9	mouce_brain_neg_02_p1-a1_1_10104	188.98552:860 189.98887:0 190.99223:0		2350	2647	687	1231	1728	1182	1637.67389933268	749.755444956434
819	0.371	188.98552	0.5971	128.1242	Unknown	[M-H]-		0.5	True	null	null	null	null	null	null	null	999	False	False	False	False		False	False	null	null	null	null	null	null	null	null	5.9	mouce_brain_neg_02_p1-a1_1_10104	188.98338:295 189.98673:0 190.99009:0	65.9979:79 79.95655:85 81.03298:102 91.01912:63 108.01962:87 108.02289:55 109.02805:266 109.0297:500 109.03134:71 109.03299:119 118.01146:51	167	286	61	91	147	61	135.725395202637	85.7714924726298
820	1.691	189.00072	-1	-1	Unknown	[M-H]-		0.833	False	null	null	null	null	null	null	null	999	False	False	False	False		False	False	null	null	null	null	null	null	null	null	13.93	mouce_brain_neg_04_p1-a1_1_10106	189.00072:5248 190.00407:0 191.00743:0		33514	21796	46369	45498	31043	24969	33864.7874348958	10242.7613139547
821	1.691	189.00072	0.8285	177.7776	Unknown	[M-H]-		0.833	False	null	null	null	null	null	null	null	999	False	False	False	False		False	False	null	null	null	null	null	null	null	null	13.93	mouce_brain_neg_04_p1-a1_1_10106	189.00284:2950 190.00619:0 191.00955:0		2585	2201	2199	2181	1832	1909	2151.29355875651	266.171752837695
822	1.691	189.00072	1.4065	301.7939	Unknown	[M-H]-		0.833	False	null	null	null	null	null	null	null	999	False	False	False	False		False	False	null	null	null	null	null	null	null	null	13.93	mouce_brain_neg_04_p1-a1_1_10106	189.00073:649 190.00408:0 191.00744:0		368	626	225	339	404	191	358.719657897949	154.959979160008
823	1.137	189.00291	-1	-1	Unknown	[M-H]-		0.833	False	null	null	null	null	null	null	null	999	False	False	False	False		False	False	null	null	null	null	null	null	null	null	30.55	mouce_brain_neg_06_p1-a1_1_10108	189.00291:5919 190.00626:0 191.00962:0		39186	41041	43337	41384	18137	41261	37391.1969401042	9523.98617246493
824	1.137	189.00291	0.8267	177.3886	Unknown	[M-H]-		0.833	False	null	null	null	null	null	null	null	999	False	False	False	False		False	False	null	null	null	null	null	null	null	null	30.55	mouce_brain_neg_06_p1-a1_1_10108	189.00067:2383 190.00402:0 191.00738:0		1806	1753	1878	1779	1421	1666	1717.01875813802	160.797210649614
825	1.137	189.00291	1.4058	301.655	Unknown	[M-H]-		0.833	False	null	null	null	null	null	null	null	999	False	False	False	False		False	False	null	null	null	null	null	null	null	null	30.55	mouce_brain_neg_06_p1-a1_1_10108	189.00291:715 190.00626:0 191.00962:0		303	547	477	368	258	576	421.434783935547	131.402046772996
826	0.692	189.0311	-1	-1	Unknown	[M-H]-		1	True	null	null	null	null	null	null	null	999	False	False	False	False		False	False	null	null	null	null	null	null	null	null	453.69	mouce_brain_neg_06_p1-a1_1_10108	189.0311:46781 190.03445:0 191.03781:0		142406	148265	134467	147392	154441	156584	147259.197916667	8084.07416943465
827	0.692	189.0311	0.6419	137.7349	Unknown	[M-H]-		1	True	null	null	null	null	null	null	null	999	False	False	False	False		False	False	null	null	null	null	null	null	null	null	453.69	mouce_brain_neg_06_p1-a1_1_10108	189.03101:16091 190.03436:0 191.03772:0	21.80524:316 79.95511:2246 79.95652:17263 79.95793:18631 80.55113:1123 80.96342:3930 80.96484:2947 81.04288:3368 81.04714:2772 91.96461:316	12547	14843	12240	13073	14105	1140	11324.6413370768	5083.56677011098
828	3.898	189.03973	-1	-1	Unknown	[M-H]-		0.667	True	null	null	null	null	null	null	null	999	False	False	False	False		False	False	null	null	null	null	null	null	null	null	10.37	mouce_brain_neg_04_p1-a1_1_10106	189.03973:1110 190.04308:0 191.04644:0		4660	2909	4739	4876	4929	3900	4335.54052734375	792.16353447984
829	3.898	189.03973	0.6172	132.4316	Unknown	[M-H]-		0.667	True	null	null	null	null	null	null	null	999	False	False	False	False		False	False	null	null	null	null	null	null	null	null	10.37	mouce_brain_neg_04_p1-a1_1_10106	189.03752:550 190.04087:0 191.04423:0	99.007:87	410	222	420	482	435	156	353.956016540527	131.815013508166
830	3.435	190.01643	-1	-1	Unknown	[M-H]-		1	False	null	null	null	null	null	null	null	999	False	False	False	False		False	False	null	null	null	null	null	null	null	null	75.28	mouce_brain_neg_04_p1-a1_1_10106	190.01643:7051 191.01978:0 192.02314:0		38992	38754	36123	39345	38369	43257	39140.25	2317.75696317063
831	3.435	190.01643	0.8474	181.7795	Unknown	[M-H]-		1	False	null	null	null	null	null	null	null	999	False	False	False	False		False	False	null	null	null	null	null	null	null	null	75.28	mouce_brain_neg_04_p1-a1_1_10106	190.01424:943 191.01759:0 192.02095:0		1003	818	1043	1091	1166	1175	1049.26836140951	131.977006513025
832	3.435	190.01643	0.8776	188.2399	Unknown	[M-H]-		1	False	null	null	null	null	null	null	null	999	False	False	False	False		False	False	null	null	null	null	null	null	null	null	75.28	mouce_brain_neg_04_p1-a1_1_10106	190.01424:2324 191.01759:0 192.02095:0		2252	2505	2449	2605	2493	2487	2465.09708658854	116.514084813311
833	1.132	190.02734	-1	-1	Unknown	[M-H]-		0.5	False	null	null	null	null	null	null	null	999	False	False	False	False		False	False	null	null	null	null	null	null	null	null	11.24	mouce_brain_neg_06_p1-a1_1_10108	190.02734:2108 191.03069:0 192.03405:0		7550	16012	21587	7048	22871	9816	14147.2539876302	7037.27268626371
834	1.132	190.02734	0.6387	137.0126	Unknown	[M-H]-		0.5	False	null	null	null	null	null	null	null	999	False	False	False	False		False	False	null	null	null	null	null	null	null	null	11.24	mouce_brain_neg_06_p1-a1_1_10108	190.02731:1331 191.03066:0 192.03402:0		928	913	801	811	807	1489	958.081654866536	265.977063979847
835	2.139	190.03383	-1	-1	Unknown	[M-H]-		0.5	False	null	null	null	null	null	null	null	999	False	False	False	False		False	False	null	null	null	null	null	null	null	null	20.71	mouce_brain_neg_04_p1-a1_1_10106	190.03383:5430 191.03718:0 192.04054:0		18437	26414	51806	21889	15224	40643	29068.6526692708	14242.4165766066
836	2.139	190.03383	0.8138	174.5689	Unknown	[M-H]-		0.5	False	null	null	null	null	null	null	null	999	False	False	False	False		False	False	null	null	null	null	null	null	null	null	20.71	mouce_brain_neg_04_p1-a1_1_10106	190.03381:895 191.03716:0 192.04052:0		659	839	683	677	193	625	612.640983581543	218.29216272355
837	2.139	190.03383	0.8372	179.5882	Unknown	[M-H]-		0.5	False	null	null	null	null	null	null	null	999	False	False	False	False		False	False	null	null	null	null	null	null	null	null	20.71	mouce_brain_neg_04_p1-a1_1_10106	190.03381:1247 191.03716:0 192.04052:0		1100	914	1108	1068	794	649	938.90864054362	188.085510594401
838	2.139	190.03383	0.8549	183.3676	Unknown	[M-H]-		0.5	False	null	null	null	null	null	null	null	999	False	False	False	False		False	False	null	null	null	null	null	null	null	null	20.71	mouce_brain_neg_04_p1-a1_1_10106	190.03165:1605 191.035:0 192.03836:0		1055	1583	1292	1422	1074	567	1165.28887939453	356.366828159031
839	2.233	190.03384	-1	-1	Unknown	[M-H]-		1	False	null	null	null	null	null	null	null	999	False	False	False	False		False	False	null	null	null	null	null	null	null	null	38.22	mouce_brain_neg_05_p1-a1_1_10107	190.03384:6334 191.03719:0 192.04055:0		25814	35016	51337	58399	37141	62476	45030.3304036458	14523.2776264067
840	2.233	190.03384	0.8553	183.4736	Unknown	[M-H]-		1	False	null	null	null	null	null	null	null	999	False	False	False	False		False	False	null	null	null	null	null	null	null	null	38.22	mouce_brain_neg_05_p1-a1_1_10107	190.03381:3325 191.03716:0 192.04052:0		3037	3258	2554	2564	3016	2932	2893.23002115885	280.781267539897
841	2.233	190.03384	0.952	204.203	Unknown	[M-H]-		1	False	null	null	null	null	null	null	null	999	False	False	False	False		False	False	null	null	null	null	null	null	null	null	38.22	mouce_brain_neg_05_p1-a1_1_10107	190.03166:628 191.03501:0 192.03837:0		444	419	531	574	349	161	413.10551961263	146.96381786487
842	3.189	190.05338	-1	-1	Unknown	[M-H]-		1	True	null	null	null	null	null	null	null	999	False	False	False	False		False	False	null	null	null	null	null	null	null	null	36.58	mouce_brain_neg_02_p1-a1_1_10104	190.05338:3399 191.05673:0 192.06009:0		14574	16596	15632	13553	14735	16199	15214.80078125	1136.03303573066
843	3.189	190.05338	0.6605	141.6692	Unknown	[M-H]-		1	True	null	null	null	null	null	null	null	999	False	False	False	False		False	False	null	null	null	null	null	null	null	null	36.58	mouce_brain_neg_02_p1-a1_1_10104	190.05334:920 191.05669:0 192.06005:0	46.99525:599 57.03392:70 84.04505:278 100.04035:107 142.05292:73	758	923	843	753	857	829	827.23188273112	64.1553615461333
844	3.189	190.05338	0.8994	192.9287	Unknown	[M-H]-		1	True	null	null	null	null	null	null	null	999	False	False	False	False		False	False	null	null	null	null	null	null	null	null	36.58	mouce_brain_neg_02_p1-a1_1_10104	190.05334:451 191.05669:0 192.06005:0		503	482	340	382	423	488	436.535232543945	65.7425884156255
845	0.753	190.08385	-1	-1	Unknown	[M-H]-		1	True	null	null	null	null	null	null	null	999	False	False	False	False		False	False	null	null	null	null	null	null	null	null	259.43	mouce_brain_neg_06_p1-a1_1_10108	190.08385:22167 191.0872:0 192.09056:0		58903	53218	53312	55172	59935	58345	56480.9049479167	2955.42532891055
846	0.753	190.08385	0.6805	145.9669	Unknown	[M-H]-		1	True	null	null	null	null	null	null	null	999	False	False	False	False		False	False	null	null	null	null	null	null	null	null	259.43	mouce_brain_neg_06_p1-a1_1_10108	190.08595:2863 191.0893:0 192.09266:0	41.99859:567 86.02222:306 91.05519:268	2305	2386	1552	2024	2689	2665	2270.18200683594	429.355499554164
847	0.753	190.08385	0.7167	153.7406	Unknown	[M-H]-		1	True	null	null	null	null	null	null	null	999	False	False	False	False		False	False	null	null	null	null	null	null	null	null	259.43	mouce_brain_neg_06_p1-a1_1_10108	190.08595:4450 191.0893:0 192.09266:0	38.55151:83 42.43909:83 53.03228:83 53.45102:83 93.53153:83 124.82244:83 148.6308:83 165.90652:83	3746	3318	3724	3452	3711	3584	3589.26139322917	173.136467664688
848	5.109	191.01524	-1	-1	Unknown	[M-H]-		0.667	False	null	null	null	null	null	null	null	999	False	False	False	False		False	False	null	null	null	null	null	null	null	null	3.7	mouce_brain_neg_01_p1-a1_1_10103	191.01524:1194 192.01859:0 193.02195:0		8547	9151	8566	7777	7435	7005	8080.1591796875	808.198458198891
849	5.109	191.01524	0.857	183.766	Unknown	[M-H]-		0.667	False	null	null	null	null	null	null	null	999	False	False	False	False		False	False	null	null	null	null	null	null	null	null	3.7	mouce_brain_neg_01_p1-a1_1_10103	191.01524:512 192.01859:0 193.02195:0		529	233	676	476	486	523	487.285804748535	144.029889558574
850	0.725	191.04796	-1	-1	Unknown	[M-H]-	similar chromatogram in higher mz_393	0.667	False	null	null	null	null	null	null	null	999	False	False	False	False		False	False	null	null	null	null	null	null	null	null	12.23	mouce_brain_neg_03_p1-a1_1_10105	191.04796:5566 192.05131:0 193.05467:0		12992	14571	15818	17994	10153	13925	14242.0294596354	2647.69219488145
851	0.725	191.04796	1.1617	249.1094	Unknown	[M-H]-	similar chromatogram in higher mz_393	0.667	False	null	null	null	null	null	null	null	999	False	False	False	False		False	False	null	null	null	null	null	null	null	null	12.23	mouce_brain_neg_03_p1-a1_1_10105	191.04359:807 192.04694:0 193.0503:0		130	207	248	71	84	73	135.368933359782	75.5326460426895
852	1.818	191.07198	-1	-1	Unknown	[M-H]-		0.5	True	null	null	null	null	null	null	null	999	False	False	False	False		False	False	null	null	null	null	null	null	null	null	5.92	mouce_brain_neg_06_p1-a1_1_10108	191.07198:2126 192.07533:0 193.07869:0		12542	11826	11135	12197	13291	14610	12600.0263671875	1218.70439791253
853	1.818	191.07198	0.6349	136.1467	Unknown	[M-H]-		0.5	True	null	null	null	null	null	null	null	999	False	False	False	False		False	False	null	null	null	null	null	null	null	null	5.92	mouce_brain_neg_06_p1-a1_1_10108	191.06976:1076 192.07311:0 193.07647:0	42.99863:218 42.99966:451 71.01446:176 117.03553:307 117.03894:95	1109	1117	923	959	1151	661	986.724253336589	184.337282464429
854	0.678	191.17876	-1	-1	Unknown	[M-H]-		0.667	False	null	null	null	null	null	null	null	999	False	False	False	False		False	False	null	null	null	null	null	null	null	null	56.33	mouce_brain_neg_05_p1-a1_1_10107	191.17876:6517 192.18211:0 193.18547:0		9210	9007	15816	12333	18613	8758	12289.4449869792	4126.86848713063
855	0.678	191.17876	0.881	188.907	Unknown	[M-H]-		0.667	False	null	null	null	null	null	null	null	999	False	False	False	False		False	False	null	null	null	null	null	null	null	null	56.33	mouce_brain_neg_05_p1-a1_1_10107	191.17656:1843 192.17991:0 193.18327:0		141	16	652	385	168	187	258.25807317098	226.593344553164
856	0.678	191.17876	0.8988	192.7147	Unknown	[M-H]-		0.667	False	null	null	null	null	null	null	null	999	False	False	False	False		False	False	null	null	null	null	null	null	null	null	56.33	mouce_brain_neg_05_p1-a1_1_10107	191.17656:934 192.17991:0 193.18327:0		157	228	263	426	484	42	266.627597808838	165.549197304759
857	0.678	191.17876	0.9159	196.3934	Unknown	[M-H]-		0.667	False	null	null	null	null	null	null	null	999	False	False	False	False		False	False	null	null	null	null	null	null	null	null	56.33	mouce_brain_neg_05_p1-a1_1_10107	191.17876:1360 192.18211:0 193.18547:0		319	10	208	388	889	165	329.944761117299	303.153160335753
858	0.678	191.17876	0.9512	203.9659	Unknown	[M-H]-		0.667	False	null	null	null	null	null	null	null	999	False	False	False	False		False	False	null	null	null	null	null	null	null	null	56.33	mouce_brain_neg_05_p1-a1_1_10107	191.17876:684 192.18211:0 193.18547:0		133	22	123	34	174	79	94.0237706502279	59.4929080834943
859	0.343	191.98618	-1	-1	Unknown	[M-H]-		1	True	null	null	null	null	null	null	null	999	False	False	False	False		False	False	null	null	null	null	null	null	null	null	11.99	mouce_brain_neg_06_p1-a1_1_10108	191.98618:841 192.98953:0 193.99289:0		2062	2109	2642	2032	2901	2405	2358.34401448568	356.080729496571
860	0.343	191.98618	0.6022	129.0982	Unknown	[M-H]-		1	True	null	null	null	null	null	null	null	999	False	False	False	False		False	False	null	null	null	null	null	null	null	null	11.99	mouce_brain_neg_06_p1-a1_1_10108	191.98395:270 192.9873:0 193.99066:0	64.00613:76 64.00739:101 81.97377:45 81.9752:184 104.02306:189 104.02467:50 104.02628:40 118.00116:65	205	179	280	187	273	245	228.113072713216	43.7844792055947
861	2.793	192.06483	-1	-1	Unknown	[M-H]-	similar chromatogram in higher mz_695	1	True	null	null	null	null	null	null	null	999	False	False	False	False		False	False	null	null	null	null	null	null	null	null	15.09	mouce_brain_neg_06_p1-a1_1_10108	192.06483:1700 193.06818:0 194.07154:0		7406	8036	8416	7135	6347	8452	7631.82641601563	824.63920494861
862	2.793	192.06483	0.6578	141.0055	Unknown	[M-H]-	similar chromatogram in higher mz_695	1	True	null	null	null	null	null	null	null	999	False	False	False	False		False	False	null	null	null	null	null	null	null	null	15.09	mouce_brain_neg_06_p1-a1_1_10108	192.06477:774 193.06812:0 194.07148:0	44.01355:82 91.05519:332	664	734	765	668	609	782	703.648295084635	67.2719551171591
863	0.667	192.06702	-1	-1	Unknown	[M-H]-		1	True	null	null	null	null	null	null	null	999	False	False	False	False		False	False	null	null	null	null	null	null	null	null	188.54	mouce_brain_neg_05_p1-a1_1_10107	192.06702:20114 193.07037:0 194.07373:0		45971	57845	51642	50668	60984	55379	53748.14453125	5407.7404205916
864	0.667	192.06702	0.5984	128.2759	Unknown	[M-H]-		1	True	null	null	null	null	null	null	null	999	False	False	False	False		False	False	null	null	null	null	null	null	null	null	188.54	mouce_brain_neg_05_p1-a1_1_10107	192.06915:716 193.0725:0 194.07586:0		113	171	9	74	160	0.878361797332764	87.8140873908997	73.3660603584695
865	0.667	192.06702	0.6745	144.5921	Unknown	[M-H]-		1	True	null	null	null	null	null	null	null	999	False	False	False	False		False	False	null	null	null	null	null	null	null	null	188.54	mouce_brain_neg_05_p1-a1_1_10107	192.06696:3807 193.07031:0 194.07367:0	61.6704:220 69.71708:220 73.64235:220 78.02985:220 79.95511:2277	3578	5065	3635	4481	5599	5101	4576.57397460938	830.751286387459
866	0.667	192.06702	0.6967	149.3475	Unknown	[M-H]-		1	True	null	null	null	null	null	null	null	999	False	False	False	False		False	False	null	null	null	null	null	null	null	null	188.54	mouce_brain_neg_05_p1-a1_1_10107	192.06702:2339 193.07037:0 194.07373:0		1464	704	373	313	1377	342	762.122655232747	530.012042700376
867	0.759	193.11942	-1	-1	Unknown	[M-H]-		1	False	null	null	null	null	null	null	null	999	False	False	False	False		False	False	null	null	null	null	null	null	null	null	25.98	mouce_brain_neg_05_p1-a1_1_10107	193.11942:1180 194.12277:0 195.12613:0		2159	3410	2803	2656	2923	3157	2851.47733561198	431.599359729939
868	0.759	193.11942	0.9221	197.5905	Unknown	[M-H]-		1	False	null	null	null	null	null	null	null	999	False	False	False	False		False	False	null	null	null	null	null	null	null	null	25.98	mouce_brain_neg_05_p1-a1_1_10107	193.12161:256 194.12496:0 195.12832:0		50	40	45	76	59	77	57.7247002919515	15.6400342187886
869	0.979	194.00996	-1	-1	Unknown	[M-H]-		1	True	null	null	null	null	null	null	null	999	False	False	False	False		False	False	null	null	null	null	null	null	null	null	6752.24	mouce_brain_neg_05_p1-a1_1_10107	194.00996:501644 195.01331:0 196.01667:0		7604204	7507608	7730546	8138113	8302026	7994186	7879447.16666667	314592.022875766
870	0.979	194.00996	0.6374	136.5477	Unknown	[M-H]-		1	True	null	null	null	null	null	null	null	999	False	False	False	False		False	False	null	null	null	null	null	null	null	null	6752.24	mouce_brain_neg_05_p1-a1_1_10107	194.0099:310107 195.01325:0 196.01661:0	41.00327:216 41.99655:543 41.99757:5455 41.99859:3040 41.99962:427 42.05992:38 42.17144:33 42.18885:40 42.27389:38 43.01723:196 47.55894:174 59.01298:372 64.96959:244 72.04382:145 72.04516:156 75.98644:110 79.94243:33 79.94947:148 79.95511:2788 79.95652:115767 79.95793:9436 79.9678:292 80.05242:53 80.07217:35 80.0764:57 80.10603:68 80.12014:33 80.13707:71 80.1766:40 80.1893:62 80.19213:33 80.1949…	439867	425656	439701	471847	481843	458434	452891.213541667	21511.2698372982
871	0.96	194.22302	-1	-1	Unknown	[M-H]-		0.5	False	null	null	null	null	null	null	null	999	False	False	False	False		False	False	null	null	null	null	null	null	null	null	19.56	mouce_brain_neg_05_p1-a1_1_10107	194.22302:537 195.22637:0 196.22973:0		5211	3846	3555	3927	3483	3810	3972.05830891927	631.417783907946
872	0.96	194.22302	0.6371	136.4672	Unknown	[M-H]-		0.5	False	null	null	null	null	null	null	null	999	False	False	False	False		False	False	null	null	null	null	null	null	null	null	19.56	mouce_brain_neg_05_p1-a1_1_10107	194.22302:489 195.22637:0 196.22973:0		485	415	274	423	525	394	419.357259114583	86.3805839759081
873	0.973	194.40326	-1	-1	Unknown	[M-H]-		1	False	null	null	null	null	null	null	null	999	False	False	False	False		False	False	null	null	null	null	null	null	null	null	74.69	mouce_brain_neg_06_p1-a1_1_10108	194.40326:1906 195.40661:0 196.40997:0		26290	25640	26190	28574	11073	28842	24434.9046223958	6679.41357848773
874	0.973	194.40326	0.6371	136.4592	Unknown	[M-H]-		1	False	null	null	null	null	null	null	null	999	False	False	False	False		False	False	null	null	null	null	null	null	null	null	74.69	mouce_brain_neg_06_p1-a1_1_10108	194.40326:1736 195.40661:0 196.40997:0		1902	1827	1875	1984	1927	2056	1928.65334065755	81.7091590284929
875	7.55	194.94437	-1	-1	Unknown	[M-H]-		1	False	null	null	null	null	null	null	null	999	False	False	False	False		False	False	null	null	null	null	null	null	null	null	31.69	mouce_brain_neg_03_p1-a1_1_10105	194.94437:4137 195.94772:0 196.95108:0		28781	15404	30590	29801	30546	27797	27153.1850585938	5855.49778287941
876	7.55	194.94437	0.6691	143.2856	Unknown	[M-H]-		1	False	null	null	null	null	null	null	null	999	False	False	False	False		False	False	null	null	null	null	null	null	null	null	31.69	mouce_brain_neg_03_p1-a1_1_10105	194.94212:891 195.94547:0 196.94883:0		779	724	844	791	866	675	779.938344319661	71.8341404165309
877	7.55	194.94437	0.7078	151.5811	Unknown	[M-H]-		1	False	null	null	null	null	null	null	null	999	False	False	False	False		False	False	null	null	null	null	null	null	null	null	31.69	mouce_brain_neg_03_p1-a1_1_10105	194.94438:197 195.94773:0 196.95109:0		228	36	120	29	81	333	137.858592351278	119.846993225544
878	7.55	194.94437	0.7368	157.7854	Unknown	[M-H]-		1	False	null	null	null	null	null	null	null	999	False	False	False	False		False	False	null	null	null	null	null	null	null	null	31.69	mouce_brain_neg_03_p1-a1_1_10105	194.94437:335 195.94772:0 196.95108:0		118	134	290	99	281	69	165.090742746989	95.8975196238785
879	7.55	194.94437	0.7572	162.1658	Unknown	[M-H]-		1	False	null	null	null	null	null	null	null	999	False	False	False	False		False	False	null	null	null	null	null	null	null	null	31.69	mouce_brain_neg_03_p1-a1_1_10105	194.94212:870 195.94547:0 196.94883:0		827	880	788	759	841	696	798.447194417318	65.5148496402975
880	7.55	194.94437	0.7794	166.9036	Unknown	[M-H]-		1	False	null	null	null	null	null	null	null	999	False	False	False	False		False	False	null	null	null	null	null	null	null	null	31.69	mouce_brain_neg_03_p1-a1_1_10105	194.94218:397 195.94553:0 196.94889:0		245	128	127	249	169	126	173.824952443441	58.8049988672279
881	7.55	194.94437	0.8119	173.8625	Unknown	[M-H]-		1	False	null	null	null	null	null	null	null	999	False	False	False	False		False	False	null	null	null	null	null	null	null	null	31.69	mouce_brain_neg_03_p1-a1_1_10105	194.94218:315 195.94553:0 196.94889:0		94	66	95	167	124	119	110.839964548747	34.5031442041037
882	7.55	194.94437	0.8287	177.4627	Unknown	[M-H]-		1	False	null	null	null	null	null	null	null	999	False	False	False	False		False	False	null	null	null	null	null	null	null	null	31.69	mouce_brain_neg_03_p1-a1_1_10105	194.94218:286 195.94553:0 196.94889:0		144	104	127	132	152	140	133.194037119548	16.8523274928426
883	7.55	194.94437	0.8754	187.4759	Unknown	[M-H]-		1	False	null	null	null	null	null	null	null	999	False	False	False	False		False	False	null	null	null	null	null	null	null	null	31.69	mouce_brain_neg_03_p1-a1_1_10105	194.94218:155 195.94553:0 196.94889:0		28	10	87	120	63	32	56.6838556925456	41.4388976246503
884	0.541	195.13596	-1	-1	Unknown	[M-H]-	similar chromatogram in higher mz_334; similar chromatogram in higher mz_1236; similar chromatogram in higher mz_701; similar chromatogram in higher mz_1460; similar chromatogram in higher mz_1045	0.833	True	null	null	null	null	null	null	null	999	False	False	False	False		False	False	null	null	null	null	null	null	null	null	17.53	mouce_brain_neg_06_p1-a1_1_10108	195.13596:835 196.13931:0 197.14267:0		2250	2400	1927	1767	2258	2316	2152.96291097005	248.199216745198
885	0.541	195.13596	0.7104	152.1246	Unknown	[M-H]-	similar chromatogram in higher mz_334; similar chromatogram in higher mz_1236; similar chromatogram in higher mz_701; similar chromatogram in higher mz_1460; similar chromatogram in higher mz_1045	0.833	True	null	null	null	null	null	null	null	999	False	False	False	False		False	False	null	null	null	null	null	null	null	null	17.53	mouce_brain_neg_06_p1-a1_1_10108	195.13367:375 196.13702:0 197.14038:0	91.05669:71 138.0657:59	173	165	84	97	85	301	150.905982971191	83.639948057716
886	2.843	195.97371	-1	-1	Unknown	[M-H]-		0.667	False	null	null	null	null	null	null	null	999	False	False	False	False		False	False	null	null	null	null	null	null	null	null	10.23	mouce_brain_neg_03_p1-a1_1_10105	195.97371:525 196.97706:0 197.98042:0		2277	1705	2371	2106	1895	1758	2018.60487874349	275.474354055781
887	2.843	195.97371	0.7975	170.7339	Unknown	[M-H]-		0.667	False	null	null	null	null	null	null	null	999	False	False	False	False		False	False	null	null	null	null	null	null	null	null	10.23	mouce_brain_neg_03_p1-a1_1_10105	195.97366:120 196.97701:0 197.98037:0		90	76	118	142	59	24	84.9403057098389	42.2614860975231
888	1.019	196.00461	-1	-1	Unknown	[M-H]-		0.5	True	null	null	null	null	null	null	null	999	False	False	False	False		False	False	null	null	null	null	null	null	null	null	200.33	mouce_brain_neg_04_p1-a1_1_10106	196.00461:20516 197.00796:0 198.01132:0		234564	233392	240648	244652	410681	415401	296556.432291667	90333.8058533512
889	1.019	196.00461	0.6383	136.6375	Unknown	[M-H]-		0.5	True	null	null	null	null	null	null	null	999	False	False	False	False		False	False	null	null	null	null	null	null	null	null	200.33	mouce_brain_neg_04_p1-a1_1_10106	196.00682:15073 197.01017:0 198.01353:0	41.9986:142 54.76379:55 58.03005:160 60.04573:221 72.04384:215 79.95654:260 79.95795:166 80.96486:213 81.94952:118 81.95095:1857 81.95237:2814 81.9538:450 81.96094:695 81.96236:194 81.96379:107 82.19233:81 82.95736:115 82.9588:128 82.96023:1093 82.96167:209 82.96741:176 82.96885:126 83.40167:61 86.0237:402 88.02683:122 95.97624:162 107.98356:166 108.97372:164 108.97537:168 108.97701:586 125.37969…	19962	19798	22020	22288	22328	20949	21224.1402994792	1156.3255885623
890	0.968	196.00684	-1	-1	Unknown	[M-H]-		0.667	True	null	null	null	null	null	null	null	999	False	False	False	False		False	False	null	null	null	null	null	null	null	null	198.77	mouce_brain_neg_05_p1-a1_1_10107	196.00684:25782 197.01019:0 198.01355:0		144293	172264	154152	168962	430032	144861	202427.356770833	112122.71752023
891	0.968	196.00684	0.6386	136.7084	Unknown	[M-H]-		0.667	True	null	null	null	null	null	null	null	999	False	False	False	False		False	False	null	null	null	null	null	null	null	null	198.77	mouce_brain_neg_05_p1-a1_1_10107	196.00456:13372 197.00791:0 198.01127:0	41.99757:294 41.99859:376 79.9537:131 79.95652:380 79.95793:161 80.95775:52 80.96484:155 81.9495:374 81.95093:1449 81.95236:3430 81.95378:1070 81.95521:163 81.95949:155 81.96092:321 81.96235:251 81.9652:141 82.43118:68 82.95734:133 82.95878:1040 82.96022:388 82.96165:237 82.96883:318 85.38003:46 86.02222:161 86.02368:133 86.02514:151 86.23145:38 93.9727:187 98.95837:225 108.9737:145 108.97534:775…	20009	19685	21103	21557	23714	21037	21184.2119140625	1428.17529520445
892	6.277	196.02005	-1	-1	Unknown	[M-H]-		1	True	null	null	null	null	null	null	null	999	False	False	False	False		False	False	null	null	null	null	null	null	null	null	36.44	mouce_brain_neg_02_p1-a1_1_10104	196.02005:4282 197.0234:0 198.02676:0		19487	20480	21353	19744	21598	19540	20366.9195963542	932.582735950232
893	6.277	196.02005	0.6499	139.1213	Unknown	[M-H]-		1	True	null	null	null	null	null	null	null	999	False	False	False	False		False	False	null	null	null	null	null	null	null	null	36.44	mouce_brain_neg_02_p1-a1_1_10104	196.02002:1420 197.02337:0 198.02673:0	41.99757:63 58.03124:129 71.01046:136 71.01312:464 71.01445:262 84.04505:86 84.04649:84 110.02295:76 135.99869:67	1448	1690	1657	1580	1683	1587	1607.37280273438	91.0447779471072
894	6.277	196.02005	0.7321	156.7332	Unknown	[M-H]-		1	True	null	null	null	null	null	null	null	999	False	False	False	False		False	False	null	null	null	null	null	null	null	null	36.44	mouce_brain_neg_02_p1-a1_1_10104	196.02007:376 197.02342:0 198.02678:0		207	390	384	308	453	79	303.31937789917	138.456478357197
895	2.861	196.02667	-1	-1	Unknown	[M-H]-		0.833	False	null	null	null	null	null	null	null	999	False	False	False	False		False	False	null	null	null	null	null	null	null	null	5.01	mouce_brain_neg_02_p1-a1_1_10104	196.02667:740 197.03002:0 198.03338:0		3854	4487	4230	4393	3411	2265	3773.42325846354	838.165012317752
896	2.861	196.02667	0.6518	139.5468	Unknown	[M-H]-		0.833	False	null	null	null	null	null	null	null	999	False	False	False	False		False	False	null	null	null	null	null	null	null	null	5.01	mouce_brain_neg_02_p1-a1_1_10104	196.02666:210 197.03001:0 198.03337:0		213	255	216	305	254	180	236.996348063151	43.5365036595234
897	4.234	196.02669	-1	-1	Unknown	[M-H]-		1	True	null	null	null	null	null	null	null	999	False	False	False	False		False	False	null	null	null	null	null	null	null	null	12.5	mouce_brain_neg_03_p1-a1_1_10105	196.02669:1600 197.03004:0 198.0334:0		10858	8270	11201	10445	10269	11570	10435.3946940104	1163.54259596687
898	4.234	196.02669	0.6155	131.7714	Unknown	[M-H]-		1	True	null	null	null	null	null	null	null	999	False	False	False	False		False	False	null	null	null	null	null	null	null	null	12.5	mouce_brain_neg_03_p1-a1_1_10105	196.02444:612 197.02779:0 198.03115:0	79.95371:83 79.95653:622 79.95794:144 80.96342:75 124.00648:237 124.00999:57	516	421	538	534	540	593	523.519419352214	56.7796283407611
899	4.234	196.02669	0.9306	199.2157	Unknown	[M-H]-		1	True	null	null	null	null	null	null	null	999	False	False	False	False		False	False	null	null	null	null	null	null	null	null	12.5	mouce_brain_neg_03_p1-a1_1_10105	196.02667:207 197.03002:0 198.03338:0		70	167	178	193	84	170	143.657316843669	52.5064721925875
900	0.75	197.14963	-1	-1	Unknown	[M-H]-	similar chromatogram in higher mz_1244; similar chromatogram in higher mz_1696	1	False	null	null	null	null	null	null	null	999	False	False	False	False		False	False	null	null	null	null	null	null	null	null	34.45	mouce_brain_neg_04_p1-a1_1_10106	197.14963:3135 198.15298:0 199.15634:0		6822	5689	6621	8962	6738	5055	6647.85416666667	1330.582432348
901	0.75	197.14963	0.6711	143.6103	Unknown	[M-H]-	similar chromatogram in higher mz_1244; similar chromatogram in higher mz_1696	1	False	null	null	null	null	null	null	null	999	False	False	False	False		False	False	null	null	null	null	null	null	null	null	34.45	mouce_brain_neg_04_p1-a1_1_10106	197.15184:219 198.15519:0 199.15855:0		0.516903591156006	37	53	5	40	0.516903591156006	22.5006527900696	23.4674524213913
902	0.75	197.14963	0.7194	153.9525	Unknown	[M-H]-	similar chromatogram in higher mz_1244; similar chromatogram in higher mz_1696	1	False	null	null	null	null	null	null	null	999	False	False	False	False		False	False	null	null	null	null	null	null	null	null	34.45	mouce_brain_neg_04_p1-a1_1_10106	197.15184:804 198.15519:0 199.15855:0		281	242	572	327	108	149	279.942218780518	164.914468510802
903	0.75	197.14963	0.7341	157.1014	Unknown	[M-H]-	similar chromatogram in higher mz_1244; similar chromatogram in higher mz_1696	1	False	null	null	null	null	null	null	null	999	False	False	False	False		False	False	null	null	null	null	null	null	null	null	34.45	mouce_brain_neg_04_p1-a1_1_10106	197.15401:760 198.15736:0 199.16072:0		234	42	73	140	120	102	118.548451105754	66.320603523048
904	7.619	199.00015	-1	-1	Unknown	[M-H]-		0.833	False	null	null	null	null	null	null	null	999	False	False	False	False		False	False	null	null	null	null	null	null	null	null	10.31	mouce_brain_neg_02_p1-a1_1_10104	199.00015:1601 200.0035:0 201.00686:0		9980	13806	11374	12949	13654	11744	12251.1430664063	1487.24774647634
905	7.619	199.00015	0.6936	148.3434	Unknown	[M-H]-		0.833	False	null	null	null	null	null	null	null	999	False	False	False	False		False	False	null	null	null	null	null	null	null	null	10.31	mouce_brain_neg_02_p1-a1_1_10104	199.00014:1056 200.00349:0 201.00685:0		985	1083	1031	980	1083	1094	1042.58552042643	51.4044540586716
906	0.541	199.00243	-1	-1	Unknown	[M-H]-		1	True	null	null	null	null	null	null	null	999	False	False	False	False		False	False	null	null	null	null	null	null	null	null	12.91	mouce_brain_neg_06_p1-a1_1_10108	199.00243:1751 200.00578:0 201.00914:0		5792	7338	5930	6411	6747	6124	6390.22566731771	577.558935913461
907	0.541	199.00243	0.6462	138.2109	Unknown	[M-H]-		1	True	null	null	null	null	null	null	null	999	False	False	False	False		False	False	null	null	null	null	null	null	null	null	12.91	mouce_brain_neg_06_p1-a1_1_10108	199.00235:823 200.0057:0 201.00906:0	67.01747:86 69.03423:83 79.9537:80 79.95652:339 79.95793:86 92.02359:103 92.0251:72 92.02661:84 93.03056:134 93.03208:47 101.02041:47 117.03209:80 120.02033:114 120.02205:54 135.04063:84 135.04247:230 135.0443:164 155.98508:151 155.98705:77 156.0284:48 171.04897:85 199.00012:36 199.00235:40	602	661	602	636	660	645	634.367146809896	26.8001905750565
908	3.156	199.06688	-1	-1	Unknown	[M-H]-		0.5	False	null	null	null	null	null	null	null	999	False	False	False	False		False	False	null	null	null	null	null	null	null	null	3.99	mouce_brain_neg_02_p1-a1_1_10104	199.06688:654 200.07023:0 201.07359:0		1838	2674	2213	2233	2274	1427	2109.72713216146	426.759444557394
909	3.156	199.06688	0.9081	194.2298	Unknown	[M-H]-		0.5	False	null	null	null	null	null	null	null	999	False	False	False	False		False	False	null	null	null	null	null	null	null	null	3.99	mouce_brain_neg_02_p1-a1_1_10104	199.06688:221 200.07023:0 201.07359:0		75	192	126	73	70	28	94.0468622843425	57.3353351641285
910	4.923	199.06912	-1	-1	Unknown	[M-H]-		1	True	null	null	null	null	null	null	null	999	False	False	False	False		False	False	null	null	null	null	null	null	null	null	23.55	mouce_brain_neg_03_p1-a1_1_10105	199.06912:2874 200.07247:0 201.07583:0		11762	15258	14774	14470	11960	11997	13370.216796875	1625.15680344177
911	4.923	199.06912	0.6644	142.1069	Unknown	[M-H]-		1	True	null	null	null	null	null	null	null	999	False	False	False	False		False	False	null	null	null	null	null	null	null	null	23.55	mouce_brain_neg_03_p1-a1_1_10105	199.06908:700 200.07243:0 201.07579:0	41.00125:69 41.99757:106 41.99859:146 41.99962:129 42.03436:136 43.02033:86 58.02764:86 68.01106:93 68.01366:147 68.01626:98 70.02678:332 70.02809:321 70.02941:1066 112.07809:56 120.04278:87 137.06902:130 138.0546:82	614	720	689	821	636	653	688.744476318359	74.977422832566
912	4.923	199.06912	0.8168	174.6938	Unknown	[M-H]-		1	True	null	null	null	null	null	null	null	999	False	False	False	False		False	False	null	null	null	null	null	null	null	null	23.55	mouce_brain_neg_03_p1-a1_1_10105	199.06912:169 200.07247:0 201.07583:0		57	54	94	72	87	19	63.887290318807	27.0949791552744
913	4.923	199.06912	0.9146	195.6001	Unknown	[M-H]-		1	True	null	null	null	null	null	null	null	999	False	False	False	False		False	False	null	null	null	null	null	null	null	null	23.55	mouce_brain_neg_03_p1-a1_1_10105	199.06908:273 200.07243:0 201.07579:0		143	358	250	166	86	158	193.38431930542	96.109252159796
914	0.747	199.16701	-1	-1	Unknown	[M-H]-	similar chromatogram in higher mz_1715; similar chromatogram in higher mz_1854; similar chromatogram in higher mz_706	1	True	null	null	null	null	null	null	null	999	False	False	False	False		False	False	null	null	null	null	null	null	null	null	268.72	mouce_brain_neg_04_p1-a1_1_10106	199.16701:32439 200.17036:0 201.17372:0		83490	73321	71668	91747	77407	75447	78846.7434895833	7532.35595465797
915	0.747	199.16701	0.7285	155.8005	Unknown	[M-H]-	similar chromatogram in higher mz_1715; similar chromatogram in higher mz_1854; similar chromatogram in higher mz_706	1	True	null	null	null	null	null	null	null	999	False	False	False	False		False	False	null	null	null	null	null	null	null	null	268.72	mouce_brain_neg_04_p1-a1_1_10106	199.16696:9201 200.17031:0 201.17367:0	141.95895:73 191.97301:73 194.66486:73	8052	7091	7092	8069	6980	7800	7514.18961588542	513.936552513746
916	0.636	200.01118	-1	-1	Unknown	[M-H]-	similar chromatogram in higher mz_320; similar chromatogram in higher mz_773; similar chromatogram in higher mz_813; similar chromatogram in higher mz_826; similar chromatogram in higher mz_895; similar chromatogram in higher mz_1374; similar chromatogram in higher mz_1822	1	True	null	null	null	null	null	null	null	999	False	False	False	False		False	False	null	null	null	null	null	null	null	null	215.7	mouce_brain_neg_05_p1-a1_1_10107	200.01118:14138 201.01453:0 202.01789:0		46429	44522	42044	40899	48960	48515	45228.2415364583	3332.9447648258
917	0.636	200.01118	0.6373	136.2535	Unknown	[M-H]-	similar chromatogram in higher mz_320; similar chromatogram in higher mz_773; similar chromatogram in higher mz_813; similar chromatogram in higher mz_826; similar chromatogram in higher mz_895; similar chromatogram in higher mz_1374; similar chromatogram in higher mz_1822	1	True	null	null	null	null	null	null	null	999	False	False	False	False		False	False	null	null	null	null	null	null	null	null	215.7	mouce_brain_neg_05_p1-a1_1_10107	200.01112:4611 201.01447:0 202.01783:0	35.30071:69 64.00486:177 64.00612:138 64.00738:151 65.00264:98 65.01281:750 65.01408:1314 65.01535:330 79.95511:152 79.95934:129 80.96342:78 80.96484:717 81.33695:59 91.03112:81 92.01451:35 92.02208:130 92.02359:3577 92.0251:7497 92.02661:590 92.02813:284 92.03115:132 92.27936:37 92.28845:31 92.33844:67 92.51426:32 92.5901:43 106.98158:144 200.0089:126	4318	4226	4489	4875	4892	4532	4555.29077148438	277.538141141776
918	0.636	200.01118	1.0863	232.269	Unknown	[M-H]-	similar chromatogram in higher mz_320; similar chromatogram in higher mz_773; similar chromatogram in higher mz_813; similar chromatogram in higher mz_826; similar chromatogram in higher mz_895; similar chromatogram in higher mz_1374; similar chromatogram in higher mz_1822	1	True	null	null	null	null	null	null	null	999	False	False	False	False		False	False	null	null	null	null	null	null	null	null	215.7	mouce_brain_neg_05_p1-a1_1_10107	200.01118:878 201.01453:0 202.01789:0		191	179	234	4	219	15	140.418889045715	103.213086687154
919	0.636	200.01118	1.1081	236.9299	Unknown	[M-H]-	similar chromatogram in higher mz_320; similar chromatogram in higher mz_773; similar chromatogram in higher mz_813; similar chromatogram in higher mz_826; similar chromatogram in higher mz_895; similar chromatogram in higher mz_1374; similar chromatogram in higher mz_1822	1	True	null	null	null	null	null	null	null	999	False	False	False	False		False	False	null	null	null	null	null	null	null	null	215.7	mouce_brain_neg_05_p1-a1_1_10107	200.01112:836 201.01447:0 202.01783:0		201	74	229	7	48	131	115.050853649775	87.6340202016873
920	6.078	200.05135	-1	-1	Unknown	[M-H]-		0.833	True	null	null	null	null	null	null	null	999	False	False	False	False		False	False	null	null	null	null	null	null	null	null	8.23	mouce_brain_neg_06_p1-a1_1_10108	200.05135:612 201.0547:0 202.05806:0		2135	2696	2943	2049	2092	2853	2461.36857096354	413.219475158764
921	6.078	200.05135	0.6536	139.7397	Unknown	[M-H]-		0.833	True	null	null	null	null	null	null	null	999	False	False	False	False		False	False	null	null	null	null	null	null	null	null	8.23	mouce_brain_neg_06_p1-a1_1_10108	200.05354:320 201.05689:0 202.06025:0	102.05624:85	86	237	228	169	207	140	177.935862223307	58.0321899738747
922	2.63	200.05356	-1	-1	Unknown	[M-H]-		1	True	null	null	null	null	null	null	null	999	False	False	False	False		False	False	null	null	null	null	null	null	null	null	132.42	mouce_brain_neg_06_p1-a1_1_10108	200.05356:8983 201.05691:0 202.06027:0		68638	68558	69791	69657	74601	75790	71172.25390625	3179.32929965938
923	2.63	200.05356	0.7085	151.4794	Unknown	[M-H]-		1	True	null	null	null	null	null	null	null	999	False	False	False	False		False	False	null	null	null	null	null	null	null	null	132.42	mouce_brain_neg_06_p1-a1_1_10108	200.0535:5483 201.05685:0 202.06021:0	158.11891:62	5776	6021	5813	5892	6115	6176	5965.47257486979	163.955358382149
924	0.665	201.03369	-1	-1	Unknown	[M-H]-	similar chromatogram in higher mz_1376; similar chromatogram in higher mz_318	1	False	null	null	null	null	null	null	null	999	False	False	False	False		False	False	null	null	null	null	null	null	null	null	38.1	mouce_brain_neg_05_p1-a1_1_10107	201.03369:6569 202.03704:0 203.0404:0		19139	15117	11066	17012	23112	20978	17737.2594401042	4318.64016002793
925	0.665	201.03369	0.6636	141.8441	Unknown	[M-H]-	similar chromatogram in higher mz_1376; similar chromatogram in higher mz_318	1	False	null	null	null	null	null	null	null	999	False	False	False	False		False	False	null	null	null	null	null	null	null	null	38.1	mouce_brain_neg_05_p1-a1_1_10107	201.02921:944 202.03256:0 203.03592:0		299	114	184	334	628	450	334.916198730469	185.19877508336
926	0.665	201.03369	0.682	145.7737	Unknown	[M-H]-	similar chromatogram in higher mz_1376; similar chromatogram in higher mz_318	1	False	null	null	null	null	null	null	null	999	False	False	False	False		False	False	null	null	null	null	null	null	null	null	38.1	mouce_brain_neg_05_p1-a1_1_10107	201.03139:2776 202.03474:0 203.0381:0		1339	731	146	1455	1092	146	818.344617207845	576.931540802961
927	0.665	201.03369	0.7184	153.5552	Unknown	[M-H]-	similar chromatogram in higher mz_1376; similar chromatogram in higher mz_318	1	False	null	null	null	null	null	null	null	999	False	False	False	False		False	False	null	null	null	null	null	null	null	null	38.1	mouce_brain_neg_05_p1-a1_1_10107	201.03369:808 202.03704:0 203.0404:0		93	5	7	68	205	5	63.6751187642415	78.8772541600148
928	1.564	202.0162	-1	-1	Unknown	[M-H]-		1	False	null	null	null	null	null	null	null	999	False	False	False	False		False	False	null	null	null	null	null	null	null	null	28.72	mouce_brain_neg_04_p1-a1_1_10106	202.0162:4213 203.01955:0 204.02291:0		6956	7924	9497	12576	2033	10446	8238.63484700521	3620.20945755685
929	1.564	202.0162	0.6472	138.2961	Unknown	[M-H]-		1	False	null	null	null	null	null	null	null	999	False	False	False	False		False	False	null	null	null	null	null	null	null	null	28.72	mouce_brain_neg_04_p1-a1_1_10106	202.01848:1431 203.02183:0 204.02519:0		304	235	967	703	508	801	586.194719950358	287.742270239546
930	1.564	202.0162	0.6585	140.7044	Unknown	[M-H]-		1	False	null	null	null	null	null	null	null	999	False	False	False	False		False	False	null	null	null	null	null	null	null	null	28.72	mouce_brain_neg_04_p1-a1_1_10106	202.00946:1193 203.01281:0 204.01617:0		286	686	54	15	90	262	232.18380133311	248.594100313515
931	1.564	202.0162	0.6886	147.1454	Unknown	[M-H]-		1	False	null	null	null	null	null	null	null	999	False	False	False	False		False	False	null	null	null	null	null	null	null	null	28.72	mouce_brain_neg_04_p1-a1_1_10106	202.0162:782 203.01955:0 204.02291:0		91	0.676442623138428	7	214	178	157	107.863371372223	90.2770983091481
932	0.542	202.05209	-1	-1	Unknown	[M-H]-		0.667	False	null	null	null	null	null	null	null	999	False	False	False	False		False	False	null	null	null	null	null	null	null	null	21.95	mouce_brain_neg_06_p1-a1_1_10108	202.05209:2030 203.05544:0 204.0588:0		6566	7448	6147	5611	5824	7695	6548.59611002604	859.099396904566
933	0.542	202.05209	0.678	144.8798	Unknown	[M-H]-		0.667	False	null	null	null	null	null	null	null	999	False	False	False	False		False	False	null	null	null	null	null	null	null	null	21.95	mouce_brain_neg_06_p1-a1_1_10108	202.05209:953 203.05544:0 204.0588:0		602	707	253	726	720	765	628.895571390788	191.89701622386
934	6.122	202.06776	-1	-1	Unknown	[M-H]-		1	True	null	null	null	null	null	null	null	999	False	False	False	False		False	False	null	null	null	null	null	null	null	null	7.64	mouce_brain_neg_05_p1-a1_1_10107	202.06776:822 203.07111:0 204.07447:0		2950	3137	3146	3933	3431	3037	3272.31490071615	362.045015393392
935	6.122	202.06776	0.6547	139.8878	Unknown	[M-H]-		1	True	null	null	null	null	null	null	null	999	False	False	False	False		False	False	null	null	null	null	null	null	null	null	7.64	mouce_brain_neg_05_p1-a1_1_10107	202.0677:366 203.07105:0 204.07441:0	98.05863:120 98.06175:79 112.07643:105 114.05458:87 116.07043:94	196	296	328	382	385	284	312.04136912028	70.5587499097453
936	2.817	202.10362	-1	-1	Unknown	[M-H]-		1	True	null	null	null	null	null	null	null	999	False	False	False	False		False	False	null	null	null	null	null	null	null	null	15.65	mouce_brain_neg_06_p1-a1_1_10108	202.10362:733 203.10697:0 204.11033:0		2945	2629	2905	3131	3073	2613	2882.73229980469	218.777958095156
937	2.817	202.10362	0.6841	146.1866	Unknown	[M-H]-		1	True	null	null	null	null	null	null	null	999	False	False	False	False		False	False	null	null	null	null	null	null	null	null	15.65	mouce_brain_neg_06_p1-a1_1_10108	202.1058:432 203.10915:0 204.11251:0	130.08711:96	328	259	286	322	335	289	303.262847900391	29.7159715663597
938	0.551	203.06178	-1	-1	Unknown	[M-H]-		0.667	True	null	null	null	null	null	null	null	999	False	False	False	False		False	False	null	null	null	null	null	null	null	null	32.62	mouce_brain_neg_03_p1-a1_1_10105	203.06178:3037 204.06513:0 205.06849:0		8469	10024	10111	8961	7738	8413	8952.55346679688	947.539962610928
939	0.551	203.06178	0.6813	145.5434	Unknown	[M-H]-		0.667	True	null	null	null	null	null	null	null	999	False	False	False	False		False	False	null	null	null	null	null	null	null	null	32.62	mouce_brain_neg_03_p1-a1_1_10105	203.06174:1265 204.06509:0 205.06845:0	79.95511:41 79.95652:61 131.05994:58 161.01657:151 161.01857:52 162.01842:127 162.02242:557 162.02443:1613 162.02644:152 162.02844:207 162.99516:38 175.03082:65	898	943	1037	889	871	937	929.140177408854	59.6546273744905
940	4.162	203.07979	-1	-1	Unknown	[M-H]-		1	True	null	null	null	null	null	null	null	999	False	False	False	False		False	False	null	null	null	null	null	null	null	null	33.14	mouce_brain_neg_06_p1-a1_1_10108	203.07979:3204 204.08314:0 205.0865:0		22986	16276	19452	20828	20267	22032	20306.9059244792	2341.1811176296
941	4.162	203.07979	0.6621	141.4382	Unknown	[M-H]-		1	True	null	null	null	null	null	null	null	999	False	False	False	False		False	False	null	null	null	null	null	null	null	null	33.14	mouce_brain_neg_06_p1-a1_1_10108	203.07973:314 204.08308:0 205.08644:0	56.01101:86 116.04665:178 116.05004:79	305	291	314	349	271	336	311.176188151042	28.4131089739136
942	4.162	203.07979	0.7035	150.2805	Unknown	[M-H]-		1	True	null	null	null	null	null	null	null	999	False	False	False	False		False	False	null	null	null	null	null	null	null	null	33.14	mouce_brain_neg_06_p1-a1_1_10108	203.07973:1924 204.08308:0 205.08644:0	116.04835:444 116.05005:155 116.05174:189 128.0506:88 130.06554:94 130.06734:70 142.06606:199	1618	1679	1545	1568	1439	1627	1579.27720133464	83.1348983542196
943	0.769	203.17413	-1	-1	Unknown	[M-H]-		0.5	False	null	null	null	null	null	null	null	999	False	False	False	False		False	False	null	null	null	null	null	null	null	null	15.61	mouce_brain_neg_04_p1-a1_1_10106	203.17413:646 204.17748:0 205.18084:0		1639	1100	1993	1681	1483	1618	1585.74401855469	291.707161993326
944	0.769	203.17413	0.909	194.1768	Unknown	[M-H]-		0.5	False	null	null	null	null	null	null	null	999	False	False	False	False		False	False	null	null	null	null	null	null	null	null	15.61	mouce_brain_neg_04_p1-a1_1_10106	203.18089:837 204.18424:0 205.1876:0		60	6	109	193	480	98	157.705895741781	169.199858815689
945	0.459	203.86687	-1	-1	Unknown	[M-H]-	similar chromatogram in higher mz_963	1	True	null	null	null	null	null	null	null	999	False	False	False	False		False	False	null	null	null	null	null	null	null	null	291.75	mouce_brain_neg_03_p1-a1_1_10105	203.86687:11626 204.87022:0 205.87358:0		42495	43586	46068	48842	47257	48079	46054.4524739583	2532.81164886198
946	0.459	203.86687	0.5148	109.9412	Unknown	[M-H]-	similar chromatogram in higher mz_963	1	True	null	null	null	null	null	null	null	999	False	False	False	False		False	False	null	null	null	null	null	null	null	null	291.75	mouce_brain_neg_03_p1-a1_1_10105	203.86684:3201 204.87019:0 205.87355:0	114.9318:715 114.93349:2238 114.93518:10057 114.93687:1010 114.93856:56 114.94194:109 115.0586:41	3183	3550	3761	4300	3888	3679	3726.72871907552	370.116341849227
947	0.459	203.86687	0.6256	133.6156	Unknown	[M-H]-	similar chromatogram in higher mz_963	1	True	null	null	null	null	null	null	null	999	False	False	False	False		False	False	null	null	null	null	null	null	null	null	291.75	mouce_brain_neg_03_p1-a1_1_10105	203.86684:2348 204.87019:0 205.87355:0	145.98254:52	1446	1239	1232	1076	1229	1466	1281.15234375	148.699843281541
948	0.725	204.03802	-1	-1	Unknown	[M-H]-		0.667	True	null	null	null	null	null	null	null	999	False	False	False	False		False	False	null	null	null	null	null	null	null	null	20.02	mouce_brain_neg_05_p1-a1_1_10107	204.03802:2012 205.04137:0 206.04473:0		6316	4774	2983	4974	7525	1532	4684.19759114583	2175.15326208174
949	0.725	204.03802	0.643	137.3099	Unknown	[M-H]-		0.667	True	null	null	null	null	null	null	null	999	False	False	False	False		False	False	null	null	null	null	null	null	null	null	20.02	mouce_brain_neg_05_p1-a1_1_10107	204.02898:269 205.03233:0 206.03569:0		69	137	198	67	101	11	97.1591995557149	64.5544322090512
950	0.725	204.03802	0.6664	142.3178	Unknown	[M-H]-		0.667	True	null	null	null	null	null	null	null	999	False	False	False	False		False	False	null	null	null	null	null	null	null	null	20.02	mouce_brain_neg_05_p1-a1_1_10107	204.03802:758 205.04137:0 206.04473:0	22.64359:338 64.87561:338 126.71077:338 146.8315:338 170.80168:338	447	85	64	173	359	199	221.169664382935	152.374125499219
951	0.725	204.03802	0.7065	150.8737	Unknown	[M-H]-		0.667	True	null	null	null	null	null	null	null	999	False	False	False	False		False	False	null	null	null	null	null	null	null	null	20.02	mouce_brain_neg_05_p1-a1_1_10107	204.03345:404 205.0368:0 206.04016:0		96	0.178677034378052	2	67	65	5	39.159614165624	41.9715375358434
952	0.457	204.96687	-1	-1	Unknown	[M-H]-		1	False	null	null	null	null	null	null	null	999	False	False	False	False		False	False	null	null	null	null	null	null	null	null	20.92	mouce_brain_neg_03_p1-a1_1_10105	204.96687:1499 205.97022:0 206.97358:0		3593	3500	5177	4066	4067	3183	3931.28287760417	699.860788165915
953	0.457	204.96687	0.6154	131.3761	Unknown	[M-H]-		1	False	null	null	null	null	null	null	null	999	False	False	False	False		False	False	null	null	null	null	null	null	null	null	20.92	mouce_brain_neg_03_p1-a1_1_10105	204.96687:671 205.97022:0 206.97358:0		226	381	208	446	441	325	337.868743896484	103.757096389045
954	5.9	204.9691	-1	-1	Unknown	[M-H]-		1	True	null	null	null	null	null	null	null	999	False	False	False	False		False	False	null	null	null	null	null	null	null	null	29.3	mouce_brain_neg_01_p1-a1_1_10103	204.9691:2809 205.97245:0 206.97581:0		22622	21914	22515	21782	22825	21327	22164.1555989583	579.574096638264
955	5.9	204.9691	0.6169	131.6949	Unknown	[M-H]-		1	True	null	null	null	null	null	null	null	999	False	False	False	False		False	False	null	null	null	null	null	null	null	null	29.3	mouce_brain_neg_01_p1-a1_1_10103	204.96913:362 205.97248:0 206.97584:0	59.01178:97 59.013:233 59.01421:93 59.98466:81 82.97172:75	362	286	364	339	297	235	313.847638448079	50.3081686901452
956	5.9	204.9691	0.7394	157.8574	Unknown	[M-H]-		1	True	null	null	null	null	null	null	null	999	False	False	False	False		False	False	null	null	null	null	null	null	null	null	29.3	mouce_brain_neg_01_p1-a1_1_10103	204.9691:1439 205.97245:0 206.97581:0		1203	1255	1357	1225	1218	1075	1222.11151123047	90.9961542507264
957	5.9	204.9691	0.7594	162.1251	Unknown	[M-H]-		1	True	null	null	null	null	null	null	null	999	False	False	False	False		False	False	null	null	null	null	null	null	null	null	29.3	mouce_brain_neg_01_p1-a1_1_10103	204.9669:506 205.97025:0 206.97361:0		305	314	348	378	325	338	334.597900390625	26.4524252827798
958	1.469	205.0256	-1	-1	Unknown	[M-H]-		0.667	True	null	null	null	null	null	null	null	999	False	False	False	False		False	False	null	null	null	null	null	null	null	null	27.25	mouce_brain_neg_06_p1-a1_1_10108	205.0256:1985 206.02895:0 207.03231:0		16631	11485	14644	9942	29372	16222	16382.7854817708	6889.24139353013
959	1.469	205.0256	0.6605	141.0031	Unknown	[M-H]-		0.667	True	null	null	null	null	null	null	null	999	False	False	False	False		False	False	null	null	null	null	null	null	null	null	27.25	mouce_brain_neg_06_p1-a1_1_10108	205.02553:2253 206.02888:0 207.03224:0	41.99655:84 79.9537:55 79.95511:111 79.95652:318 79.95793:321 80.962:105 80.96342:124 94.9795:142 94.98104:98 97.0387:72 97.0418:134 124.00647:167 124.00823:115 143.04868:79	1758	1639	1757	1684	1733	1829	1733.20871988932	65.7846743925753
960	0.502	205.15654	-1	-1	Unknown	[M-H]-	similar chromatogram in higher mz_1626; similar chromatogram in higher mz_325; similar chromatogram in higher mz_593; similar chromatogram in higher mz_703; similar chromatogram in higher mz_1446; similar chromatogram in higher mz_1478; similar chromatogram in higher mz_1525; similar chromatogram in higher mz_1018; similar chromatogram in higher mz_366	1	True	null	null	null	null	null	null	null	999	False	False	False	False		False	False	null	null	null	null	null	null	null	null	120.56	mouce_brain_neg_04_p1-a1_1_10106	205.15654:8241 206.15989:0 207.16325:0		25018	23472	24469	25788	24305	24774	24637.5625	772.568767457069
961	0.502	205.15654	0.7267	155.1315	Unknown	[M-H]-	similar chromatogram in higher mz_1626; similar chromatogram in higher mz_325; similar chromatogram in higher mz_593; similar chromatogram in higher mz_703; similar chromatogram in higher mz_1446; similar chromatogram in higher mz_1478; similar chromatogram in higher mz_1525; similar chromatogram in higher mz_1018; similar chromatogram in higher mz_366	1	True	null	null	null	null	null	null	null	999	False	False	False	False		False	False	null	null	null	null	null	null	null	null	120.56	mouce_brain_neg_04_p1-a1_1_10106	205.15648:2908 206.15983:0 207.16319:0	149.09631:81 189.12206:123 189.12424:254 189.1264:319 205.14745:53 205.15422:216 205.15648:600 205.15874:239 205.161:147	2586	2316	2474	2511	2415	2340	2440.25577799479	103.231989017299
962	0.667	205.19263	-1	-1	Unknown	[M-H]-	similar chromatogram in higher mz_652	1	False	null	null	null	null	null	null	null	999	False	False	False	False		False	False	null	null	null	null	null	null	null	null	164.52	mouce_brain_neg_01_p1-a1_1_10103	205.19263:11883 206.19598:0 207.19934:0		40106	41349	35744	38609	27081	41652	37423.701171875	5507.68638071847
963	0.667	205.19263	0.858	183.1631	Unknown	[M-H]-	similar chromatogram in higher mz_652	1	False	null	null	null	null	null	null	null	999	False	False	False	False		False	False	null	null	null	null	null	null	null	null	164.52	mouce_brain_neg_01_p1-a1_1_10103	205.19263:1842 206.19598:0 207.19934:0		659	933	1116	374	645	233	659.918347676595	331.012269406834
964	0.667	205.19263	0.8744	186.6761	Unknown	[M-H]-	similar chromatogram in higher mz_652	1	False	null	null	null	null	null	null	null	999	False	False	False	False		False	False	null	null	null	null	null	null	null	null	164.52	mouce_brain_neg_01_p1-a1_1_10103	205.19263:2819 206.19598:0 207.19934:0		2294	1378	1049	756	1315	1467	1376.34017944336	518.793359435782
965	0.667	205.19263	0.8927	190.5732	Unknown	[M-H]-	similar chromatogram in higher mz_652	1	False	null	null	null	null	null	null	null	999	False	False	False	False		False	False	null	null	null	null	null	null	null	null	164.52	mouce_brain_neg_01_p1-a1_1_10103	205.19492:2383 206.19827:0 207.20163:0		544	521	910	423	164	764	554.13311513265	261.209825198065
966	0.667	205.19263	0.9201	196.4181	Unknown	[M-H]-	similar chromatogram in higher mz_652	1	False	null	null	null	null	null	null	null	999	False	False	False	False		False	False	null	null	null	null	null	null	null	null	164.52	mouce_brain_neg_01_p1-a1_1_10103	205.1927:572 206.19605:0 207.19941:0		220	106	191	17	58	194	130.893474578857	82.9689622200273
967	0.667	205.19263	1.0061	214.7808	Unknown	[M-H]-	similar chromatogram in higher mz_652	1	False	null	null	null	null	null	null	null	999	False	False	False	False		False	False	null	null	null	null	null	null	null	null	164.52	mouce_brain_neg_01_p1-a1_1_10103	205.19267:397 206.19602:0 207.19938:0		70	46	28	97	75	70	64.2354539235433	24.0482840840728
968	0.456	205.86395	-1	-1	Unknown	[M-H]-		1	True	null	null	null	null	null	null	null	999	False	False	False	False		False	False	null	null	null	null	null	null	null	null	275.79	mouce_brain_neg_04_p1-a1_1_10106	205.86395:11619 206.8673:0 207.87066:0		33040	44859	41951	46871	41192	45726	42273.1920572917	5025.42668262024
969	0.456	205.86395	0.5135	109.5925	Unknown	[M-H]-		1	True	null	null	null	null	null	null	null	999	False	False	False	False		False	False	null	null	null	null	null	null	null	null	275.79	mouce_brain_neg_04_p1-a1_1_10106	205.86391:3054 206.86726:0 207.87062:0	114.9318:91 114.93349:1579 114.93518:3324 114.93687:917 115.98381:35 116.93148:1714 116.93319:3774 116.93489:843 116.9366:291 117.0952:47 205.86617:57	2779	3500	3357	3885	3195	3821	3422.92252604167	412.184856533851
970	0.456	205.86395	0.6251	133.4311	Unknown	[M-H]-		1	True	null	null	null	null	null	null	null	999	False	False	False	False		False	False	null	null	null	null	null	null	null	null	275.79	mouce_brain_neg_04_p1-a1_1_10106	205.86391:846 206.86726:0 207.87062:0		756	1400	1183	1134	1212	1034	1119.66343180339	214.938587337638
971	0.645	206.08345	-1	-1	Unknown	[M-H]-	similar chromatogram in higher mz_748; similar chromatogram in higher mz_749; similar chromatogram in higher mz_1511	1	True	null	null	null	null	null	null	null	999	False	False	False	False		False	False	null	null	null	null	null	null	null	null	716.19	mouce_brain_neg_05_p1-a1_1_10107	206.08345:45740 207.0868:0 208.09016:0		124805	128423	132706	125832	131943	123528	127872.947916667	3812.75588165277
972	0.645	206.08345	0.7004	149.4767	Unknown	[M-H]-	similar chromatogram in higher mz_748; similar chromatogram in higher mz_749; similar chromatogram in higher mz_1511	1	True	null	null	null	null	null	null	null	999	False	False	False	False		False	False	null	null	null	null	null	null	null	null	716.19	mouce_brain_neg_05_p1-a1_1_10107	206.08339:9578 207.08674:0 208.0901:0	79.9537:160 79.95511:1203 79.95652:6750 79.95793:875 79.96498:38 80.03408:31 80.3475:31 80.8358:70 80.96342:3204 80.96484:2134 80.96626:228 81.38245:70 82.48272:37 93.9727:155 106.97669:89 106.97995:188 206.08112:139 206.08339:248 206.08565:154	9627	10088	10538	10812	11332	9884	10380.0548502604	634.980225382329
973	0.645	206.08345	0.7201	153.678	Unknown	[M-H]-	similar chromatogram in higher mz_748; similar chromatogram in higher mz_749; similar chromatogram in higher mz_1511	1	True	null	null	null	null	null	null	null	999	False	False	False	False		False	False	null	null	null	null	null	null	null	null	716.19	mouce_brain_neg_05_p1-a1_1_10107	206.08339:4205 207.08674:0 208.0901:0	79.95793:1190 80.63039:595 80.96342:1465 80.96484:580 127.32907:137 169.70721:137 206.24411:137	3724	3136	3566	2604	2253	2937	3036.84114583333	561.161186133239
974	1.331	207.00565	-1	-1	Unknown	[M-H]-		1	True	null	null	null	null	null	null	null	999	False	False	False	False		False	False	null	null	null	null	null	null	null	null	68.73	mouce_brain_neg_05_p1-a1_1_10107	207.00565:6988 208.009:0 209.01236:0		80492	106705	61236	105273	116538	54917	87526.7493489583	25801.0038965685
975	1.331	207.00565	0.6208	132.4667	Unknown	[M-H]-		1	True	null	null	null	null	null	null	null	999	False	False	False	False		False	False	null	null	null	null	null	null	null	null	68.73	mouce_brain_neg_05_p1-a1_1_10107	207.00557:7557 208.00892:0 209.01228:0	41.99757:139 41.99859:91 58.03004:84 71.01179:99 72.00636:119 72.00769:291 72.30634:30 79.95511:644 79.95652:803 79.95793:369 79.95934:118 80.962:328 80.96342:1284 80.96484:676 80.96626:74 88.04013:71 98.02272:104 106.97832:230 106.97995:417 114.01922:81 116.03306:94 116.04665:33 116.07042:93 121.98698:141 121.98872:96 121.99046:883 121.9922:254 124.00472:303 124.00647:211 133.99287:41 151.99792:…	5954	6140	6406	6216	6484	6358	6259.55541992188	195.216235874878
976	0.549	207.01016	-1	-1	Unknown	[M-H]-		1	True	null	null	null	null	null	null	null	999	False	False	False	False		False	False	null	null	null	null	null	null	null	null	202.09	mouce_brain_neg_04_p1-a1_1_10106	207.01016:15979 208.01351:0 209.01687:0		69940	67148	67111	70186	69405	66529	68386.2591145833	1631.02121873155
977	0.549	207.01016	0.6668	142.2652	Unknown	[M-H]-		1	True	null	null	null	null	null	null	null	999	False	False	False	False		False	False	null	null	null	null	null	null	null	null	202.09	mouce_brain_neg_04_p1-a1_1_10106	207.01012:6527 208.01347:0 209.01683:0	79.95511:1016 79.95652:4125 79.95793:397 79.95934:86 80.96484:212 80.96626:69 114.04448:56 115.02816:68 115.05184:131 115.05522:181 143.04491:75 143.04678:1266 143.04868:4467 143.05055:1617 143.05244:330 143.4978:32 143.52991:38 207.00557:375 207.00784:433 207.01012:1144 207.01237:136 207.01465:156 207.01691:108 207.02599:62	6765	6464	6436	6783	6605	6421	6579.06844075521	164.458195097027
978	6.041	207.03514	-1	-1	Unknown	[M-H]-		1	True	null	null	null	null	null	null	null	999	False	False	False	False		False	False	null	null	null	null	null	null	null	null	12.85	mouce_brain_neg_06_p1-a1_1_10108	207.03514:1138 208.03849:0 209.04185:0		4627	7355	3888	7461	6109	6329	5961.54870605469	1443.93552649942
979	6.041	207.03514	0.6213	132.5717	Unknown	[M-H]-		1	True	null	null	null	null	null	null	null	999	False	False	False	False		False	False	null	null	null	null	null	null	null	null	12.85	mouce_brain_neg_06_p1-a1_1_10108	207.03285:346 208.0362:0 209.03956:0	41.99861:96 120.99995:83 149.0309:134 150.0199:114 167.03757:76 167.04369:66	322	266	54	303	308	336	264.751242319743	105.680129302683
980	6.041	207.03514	0.675	144.0313	Unknown	[M-H]-		1	True	null	null	null	null	null	null	null	999	False	False	False	False		False	False	null	null	null	null	null	null	null	null	12.85	mouce_brain_neg_06_p1-a1_1_10108	207.03285:290 208.0362:0 209.03956:0		141	62	69	156	29	81	89.7487084070842	49.0672918223387
981	6.041	207.03514	0.7296	155.6819	Unknown	[M-H]-		1	True	null	null	null	null	null	null	null	999	False	False	False	False		False	False	null	null	null	null	null	null	null	null	12.85	mouce_brain_neg_06_p1-a1_1_10108	207.0351:255 208.03845:0 209.04181:0		61	175	150	104	107	215	135.299527486165	55.5270350728254
982	0.759	207.13493	-1	-1	Unknown	[M-H]-		0.833	False	null	null	null	null	null	null	null	999	False	False	False	False		False	False	null	null	null	null	null	null	null	null	46.23	mouce_brain_neg_03_p1-a1_1_10105	207.13493:1980 208.13828:0 209.14164:0		4432	4419	6899	3875	4536	3976	4689.47534179688	1115.33845068808
983	0.759	207.13493	0.7103	151.5493	Unknown	[M-H]-		0.833	False	null	null	null	null	null	null	null	999	False	False	False	False		False	False	null	null	null	null	null	null	null	null	46.23	mouce_brain_neg_03_p1-a1_1_10105	207.13493:457 208.13828:0 209.14164:0		45	76	164	160	125	101	111.868645350138	47.1521219042531
984	0.759	207.13493	0.7391	157.6876	Unknown	[M-H]-		0.833	False	null	null	null	null	null	null	null	999	False	False	False	False		False	False	null	null	null	null	null	null	null	null	46.23	mouce_brain_neg_03_p1-a1_1_10105	207.13493:564 208.13828:0 209.14164:0		25	69	178	22	19	41	58.941873550415	60.9685211214782
985	0.759	207.13493	0.7534	160.7544	Unknown	[M-H]-		0.833	False	null	null	null	null	null	null	null	999	False	False	False	False		False	False	null	null	null	null	null	null	null	null	46.23	mouce_brain_neg_03_p1-a1_1_10105	207.13493:895 208.13828:0 209.14164:0		22	72	73	218	23	18	71.1036440531413	76.359285245328
986	0.759	207.13493	0.8961	191.1848	Unknown	[M-H]-		0.833	False	null	null	null	null	null	null	null	999	False	False	False	False		False	False	null	null	null	null	null	null	null	null	46.23	mouce_brain_neg_03_p1-a1_1_10105	207.13718:543 208.14053:0 209.14389:0		22	138	110	10	76	65	70.0245399475098	49.346749018558
987	0.511	207.13493	-1	-1	Unknown	[M-H]-	similar chromatogram in higher mz_703	0.833	True	null	null	null	null	null	null	null	999	False	False	False	False		False	False	null	null	null	null	null	null	null	null	26.11	mouce_brain_neg_04_p1-a1_1_10106	207.13493:996 208.13828:0 209.14164:0		2744	2325	2227	3298	2938	2809	2723.6357421875	397.112719739674
988	0.511	207.13493	0.7063	150.7021	Unknown	[M-H]-	similar chromatogram in higher mz_703	0.833	True	null	null	null	null	null	null	null	999	False	False	False	False		False	False	null	null	null	null	null	null	null	null	26.11	mouce_brain_neg_04_p1-a1_1_10106	207.1349:352 208.13825:0 209.14161:0	151.0722:83 164.04758:62 177.0851:109 177.08929:99 177.09138:72 192.11285:61 192.11504:179	196	200	132	80	297	237	190.297204335531	76.4935560319623
989	0.459	207.86168	-1	-1	Unknown	[M-H]-		1	True	null	null	null	null	null	null	null	999	False	False	False	False		False	False	null	null	null	null	null	null	null	null	76.85	mouce_brain_neg_04_p1-a1_1_10106	207.86168:2926 208.86503:0 209.86839:0		9520	8244	10999	12380	11844	11052	10673.095703125	1533.95538492054
990	0.459	207.86168	0.5168	110.2396	Unknown	[M-H]-		1	True	null	null	null	null	null	null	null	999	False	False	False	False		False	False	null	null	null	null	null	null	null	null	76.85	mouce_brain_neg_04_p1-a1_1_10106	207.86391:788 208.86726:0 209.87062:0	116.92978:165 116.93148:868 116.93319:1777 116.93489:707 116.9366:288 117.19076:46	810	651	967	209	372	798	634.590133666992	289.124488243404
991	0.459	207.86168	0.6286	134.0973	Unknown	[M-H]-		1	True	null	null	null	null	null	null	null	999	False	False	False	False		False	False	null	null	null	null	null	null	null	null	76.85	mouce_brain_neg_04_p1-a1_1_10106	207.86169:803 208.86504:0 209.8684:0		235	255	241	173	54	402	226.87250773112	113.544377415451
992	0.714	208.02309	-1	-1	Unknown	[M-H]-		0.667	True	null	null	null	null	null	null	null	999	False	False	False	False		False	False	null	null	null	null	null	null	null	null	27.45	mouce_brain_neg_03_p1-a1_1_10105	208.02309:3236 209.02644:0 210.0298:0		7325	7664	8344	10218	7347	2966	7310.70943196615	2388.15665636899
993	0.714	208.02309	0.6666	142.1885	Unknown	[M-H]-		0.667	True	null	null	null	null	null	null	null	999	False	False	False	False		False	False	null	null	null	null	null	null	null	null	27.45	mouce_brain_neg_03_p1-a1_1_10105	208.02988:1068 209.03323:0 210.03659:0	80.96343:2105 154.93341:231 173.08188:231	391	511	618	919	267	342	507.808736165365	236.815730111972
994	0.714	208.02309	0.6777	144.5557	Unknown	[M-H]-		0.667	True	null	null	null	null	null	null	null	999	False	False	False	False		False	False	null	null	null	null	null	null	null	null	27.45	mouce_brain_neg_03_p1-a1_1_10105	208.02538:1432 209.02873:0 210.03209:0		113	315	307	70	637	170	268.528700510661	206.190043663246
995	3.583	208.05722	-1	-1	Unknown	[M-H]-		0.667	False	null	null	null	null	null	null	null	999	False	False	False	False		False	False	null	null	null	null	null	null	null	null	4.5	mouce_brain_neg_05_p1-a1_1_10107	208.05722:457 209.06057:0 210.06393:0		2067	1479	2655	2236	2363	2407	2200.91851806641	403.761413792569
996	3.583	208.05722	0.683	145.6846	Unknown	[M-H]-		0.667	False	null	null	null	null	null	null	null	999	False	False	False	False		False	False	null	null	null	null	null	null	null	null	4.5	mouce_brain_neg_05_p1-a1_1_10107	208.05719:240 209.06054:0 210.0639:0		96	57	188	167	131	121	126.652921676636	47.3754503901525
997	4.951	208.06859	-1	-1	Unknown	[M-H]-		0.833	False	null	null	null	null	null	null	null	999	False	False	False	False		False	False	null	null	null	null	null	null	null	null	4.63	mouce_brain_neg_06_p1-a1_1_10108	208.06859:536 209.07194:0 210.0753:0		2168	1449	2660	2900	2210	2542	2321.4350382487	508.836863139719
998	4.951	208.06859	0.6723	143.4057	Unknown	[M-H]-		0.833	False	null	null	null	null	null	null	null	999	False	False	False	False		False	False	null	null	null	null	null	null	null	null	4.63	mouce_brain_neg_06_p1-a1_1_10108	208.06857:318 209.07192:0 210.07528:0		163	124	184	203	170	164	168.101755777995	26.0590219503612
999	0.642	208.0799	-1	-1	Unknown	[M-H]-		0.667	True	null	null	null	null	null	null	null	999	False	False	False	False		False	False	null	null	null	null	null	null	null	null	31.48	mouce_brain_neg_01_p1-a1_1_10103	208.0799:3444 209.08325:0 210.08661:0		9795	9314	11123	5321	6786	7332	8278.54345703125	2160.28708254859
1000	0.642	208.0799	0.6989	149.0732	Unknown	[M-H]-		0.667	True	null	null	null	null	null	null	null	999	False	False	False	False		False	False	null	null	null	null	null	null	null	null	31.48	mouce_brain_neg_01_p1-a1_1_10103	208.07768:514 209.08103:0 210.08439:0	49.13418:56 81.95238:297 82.96024:396 82.96886:477 108.97373:464 108.97538:675	299	495	345	358	613	530	440.141626993815	123.764597311744
1001	0.642	208.0799	0.7253	154.7184	Unknown	[M-H]-		0.667	True	null	null	null	null	null	null	null	999	False	False	False	False		False	False	null	null	null	null	null	null	null	null	31.48	mouce_brain_neg_01_p1-a1_1_10103	208.0799:513 209.08325:0 210.08661:0		315	98	221	208	67	86	165.745928446452	97.8523735561311
1002	0.756	208.10721	-1	-1	Unknown	[M-H]-		0.667	False	null	null	null	null	null	null	null	999	False	False	False	False		False	False	null	null	null	null	null	null	null	null	17.38	mouce_brain_neg_02_p1-a1_1_10104	208.10721:830 209.11056:0 210.11392:0		1030	2156	1195	921	2584	1386	1545.2963663737	671.685432063376
1003	0.756	208.10721	0.8825	188.2383	Unknown	[M-H]-		0.667	False	null	null	null	null	null	null	null	999	False	False	False	False		False	False	null	null	null	null	null	null	null	null	17.38	mouce_brain_neg_02_p1-a1_1_10104	208.105:311 209.10835:0 210.11171:0		81	38	96	16	73	136	73.1297458012899	42.5710148149221
1004	7.472	209.02483	-1	-1	Unknown	[M-H]-	similar chromatogram in higher mz_599	0.5	False	null	null	null	null	null	null	null	999	False	False	False	False		False	False	null	null	null	null	null	null	null	null	5.14	mouce_brain_neg_05_p1-a1_1_10107	209.02483:941 210.02818:0 211.03154:0		3189	4048	4832	3053	6877	5039	4506.36140950521	1418.93150466663
1005	7.472	209.02483	0.8144	173.6737	Unknown	[M-H]-	similar chromatogram in higher mz_599	0.5	False	null	null	null	null	null	null	null	999	False	False	False	False		False	False	null	null	null	null	null	null	null	null	5.14	mouce_brain_neg_05_p1-a1_1_10107	209.02708:350 210.03043:0 211.03379:0		59	171	272	326	311	144	213.933289845785	105.864900972838
1006	0.396	209.08408	-1	-1	Unknown	[M-H]-	similar chromatogram in higher mz_952; similar chromatogram in higher mz_852; similar chromatogram in higher mz_1003; similar chromatogram in higher mz_1421	1	True	null	null	null	null	null	null	null	999	False	False	False	False		False	False	null	null	null	null	null	null	null	null	34.18	mouce_brain_neg_03_p1-a1_1_10105	209.08408:4420 210.08743:0 211.09079:0		8749	8829	18144	9422	10659	15079	11813.7573242188	3900.78158536685
1007	0.396	209.08408	0.7047	150.2656	Unknown	[M-H]-	similar chromatogram in higher mz_952; similar chromatogram in higher mz_852; similar chromatogram in higher mz_1003; similar chromatogram in higher mz_1421	1	True	null	null	null	null	null	null	null	999	False	False	False	False		False	False	null	null	null	null	null	null	null	null	34.18	mouce_brain_neg_03_p1-a1_1_10105	209.08179:1170 210.08514:0 211.0885:0	30.72526:31 79.95512:353 80.96485:273 95.95152:203 96.95486:374 96.95797:661 96.95952:958 96.96107:1035	944	640	114	1041	1095	798	772.005945841471	362.507333234204
1008	0.546	209.98782	-1	-1	Unknown	[M-H]-		1	True	null	null	null	null	null	null	null	999	False	False	False	False		False	False	null	null	null	null	null	null	null	null	114.92	mouce_brain_neg_04_p1-a1_1_10106	209.98782:8278 210.99117:0 211.99453:0		29547	29887	28278	29526	29667	29507	29402.05078125	568.696316927177
1009	0.546	209.98782	0.6505	138.6829	Unknown	[M-H]-		1	True	null	null	null	null	null	null	null	999	False	False	False	False		False	False	null	null	null	null	null	null	null	null	114.92	mouce_brain_neg_04_p1-a1_1_10106	209.98776:3326 210.99111:0 211.99447:0	68.01236:94 74.99059:100 79.95511:117 79.95652:212 79.95793:43 80.96058:233 80.96342:2751 80.96484:4059 80.96626:227 81.07553:32 81.09683:30 81.72558:49 101.00773:103 101.99889:93 102.00048:144 102.00207:32 106.97506:41 112.9477:103 121.99046:159 128.01492:102 133.98923:84 133.99106:64 133.99287:146 133.99471:39 143.11845:101	2806	3059	2967	3004	2989	2912	2956.22578938802	87.9406784575032
1010	1.057	210.00385	-1	-1	Unknown	[M-H]-	similar chromatogram in higher mz_342	1	True	null	null	null	null	null	null	null	999	False	False	False	False		False	False	null	null	null	null	null	null	null	null	351.52	mouce_brain_neg_06_p1-a1_1_10108	210.00385:24816 211.0072:0 212.01056:0		252949	242337	253627	265641	262635	262258	256574.377604167	8669.20288810221
1011	1.057	210.00385	0.6661	142.003	Unknown	[M-H]-	similar chromatogram in higher mz_342	1	True	null	null	null	null	null	null	null	999	False	False	False	False		False	False	null	null	null	null	null	null	null	null	351.52	mouce_brain_neg_06_p1-a1_1_10108	210.00604:26370 211.00939:0 212.01275:0	41.99757:486 41.99859:334 69.03554:176 79.95511:1526 79.95652:3472 79.95793:581 79.95934:144 80.38849:44 80.96342:1074 80.96484:831 80.96626:394 86.02368:260 93.97117:96 93.9727:158 94.97796:132 100.03876:128 102.018:170 106.97669:570 106.97832:214 106.97995:58 106.98158:915 108.99345:138 108.99674:172 149.98315:132 149.98511:494 149.98703:844 210.00148:90 210.01289:256	19876	19099	19614	20625	19307	20187	19784.5250651042	566.253961280177
1012	1.858	210.0426	-1	-1	Unknown	[M-H]-		0.833	True	null	null	null	null	null	null	null	999	False	False	False	False		False	False	null	null	null	null	null	null	null	null	17.03	mouce_brain_neg_01_p1-a1_1_10103	210.0426:1602 211.04595:0 212.04931:0		12700	7346	6122	7290	4534	8333	7720.62426757813	2764.14950329699
1013	1.858	210.0426	0.6682	142.4606	Unknown	[M-H]-		0.833	True	null	null	null	null	null	null	null	999	False	False	False	False		False	False	null	null	null	null	null	null	null	null	17.03	mouce_brain_neg_01_p1-a1_1_10103	210.0426:1409 211.04595:0 212.04931:0	79.95652:279 79.95793:93 79.96075:120 80.96342:161 80.96484:127 150.01791:115 150.02179:120	1059	897	995	1062	660	996	944.888000488281	151.613883601537
1014	7.142	210.99886	-1	-1	Unknown	[M-H]-		0.5	False	null	null	null	null	null	null	null	999	False	False	False	False		False	False	null	null	null	null	null	null	null	null	8.88	mouce_brain_neg_06_p1-a1_1_10108	210.99886:955 212.00221:0 213.00557:0		3655	3085	6343	6929	5355	6500	5311.12622070313	1599.81483625316
1015	7.142	210.99886	0.6636	141.4339	Unknown	[M-H]-		0.5	False	null	null	null	null	null	null	null	999	False	False	False	False		False	False	null	null	null	null	null	null	null	null	8.88	mouce_brain_neg_06_p1-a1_1_10108	210.99655:619 211.9999:0 213.00326:0		373	439	483	403	208	450	392.550346374512	98.1762675974546
1016	0.37	211.01489	-1	-1	Unknown	[M-H]-	similar chromatogram in higher mz_1115	0.833	True	null	null	null	null	null	null	null	999	False	False	False	False		False	False	null	null	null	null	null	null	null	null	30.35	mouce_brain_neg_05_p1-a1_1_10107	211.01489:3132 212.01824:0 213.0216:0		9135	10385	9923	9151	12453	9149	10032.728515625	1292.81131219394
1017	0.37	211.01489	0.6455	137.5832	Unknown	[M-H]-	similar chromatogram in higher mz_1115	0.833	True	null	null	null	null	null	null	null	999	False	False	False	False		False	False	null	null	null	null	null	null	null	null	30.35	mouce_brain_neg_05_p1-a1_1_10107	211.01711:1103 212.02046:0 213.02382:0	91.02961:103 115.02985:82 120.04451:71 131.05272:98 131.05814:569 131.05994:3790 131.06174:1483 131.06355:211 131.29106:34 132.06357:73 164.03343:78	839	755	483	920	1200	707	817.216934204102	238.921321852071
1018	0.37	211.01489	1.0434	222.3786	Unknown	[M-H]-	similar chromatogram in higher mz_1115	0.833	True	null	null	null	null	null	null	null	999	False	False	False	False		False	False	null	null	null	null	null	null	null	null	30.35	mouce_brain_neg_05_p1-a1_1_10107	211.01489:326 212.01824:0 213.0216:0		10	46	48	48	89	29	45.1686840057373	26.3071753097579
1019	0.696	211.01715	-1	-1	Unknown	[M-H]-		0.833	True	null	null	null	null	null	null	null	999	False	False	False	False		False	False	null	null	null	null	null	null	null	null	176.57	mouce_brain_neg_03_p1-a1_1_10105	211.01715:13823 212.0205:0 213.02386:0		40973	39157	43496	27339	28147	39410	36420.1578776042	6901.20772208207
1020	0.696	211.01715	0.6696	142.7043	Unknown	[M-H]-		0.833	True	null	null	null	null	null	null	null	999	False	False	False	False		False	False	null	null	null	null	null	null	null	null	176.57	mouce_brain_neg_03_p1-a1_1_10105	211.01714:4887 212.02049:0 213.02385:0	147.05505:95 211.01714:68	1691	2444	4055	2427	2486	944	2341.00914510091	1034.5916381495
1021	6.279	211.99394	-1	-1	Unknown	[M-H]-		1	True	null	null	null	null	null	null	null	999	False	False	False	False		False	False	null	null	null	null	null	null	null	null	18.42	mouce_brain_neg_05_p1-a1_1_10107	211.99394:1281 212.99729:0 214.00065:0		5890	5312	6071	5940	6432	6444	6014.89884440104	418.709930645157
1022	6.279	211.99394	0.6699	142.7363	Unknown	[M-H]-		1	True	null	null	null	null	null	null	null	999	False	False	False	False		False	False	null	null	null	null	null	null	null	null	18.42	mouce_brain_neg_05_p1-a1_1_10107	211.99617:585 212.99952:0 214.00288:0	41.99962:79 58.02764:109 58.03004:107 71.01046:78 71.01312:268 96.98901:85 169.9846:76	591	527	580	553	616	615	580.26503499349	35.0979351472184
1023	0.423	211.99622	-1	-1	Unknown	[M-H]-	similar chromatogram in higher mz_677; similar chromatogram in higher mz_679; similar chromatogram in higher mz_726; similar chromatogram in higher mz_734; similar chromatogram in higher mz_808; similar chromatogram in higher mz_1405; similar chromatogram in higher mz_1443; similar chromatogram in higher mz_1496; similar chromatogram in higher mz_737	1	True	null	null	null	null	null	null	null	999	False	False	False	False		False	False	null	null	null	null	null	null	null	null	178.53	mouce_brain_neg_03_p1-a1_1_10105	211.99622:13111 212.99957:0 214.00293:0		40310	35412	42949	40769	33022	40515	38829.71484375	3772.71527988786
1024	0.423	211.99622	0.6692	142.595	Unknown	[M-H]-	similar chromatogram in higher mz_677; similar chromatogram in higher mz_679; similar chromatogram in higher mz_726; similar chromatogram in higher mz_734; similar chromatogram in higher mz_808; similar chromatogram in higher mz_1405; similar chromatogram in higher mz_1443; similar chromatogram in higher mz_1496; similar chromatogram in higher mz_737	1	True	null	null	null	null	null	null	null	999	False	False	False	False		False	False	null	null	null	null	null	null	null	null	178.53	mouce_brain_neg_03_p1-a1_1_10105	211.99846:4354 213.00181:0 214.00517:0	35.52776:179 41.82202:199 79.95652:6912 79.95934:1927 80.96484:1668 84.39229:179 103.14534:179 122.9693:179 174.74309:179	3497	3372	3991	3440	332	3549	3030.22292582194	1340.08687916359
1025	1.043	212.00078	-1	-1	Unknown	[M-H]-		0.833	True	null	null	null	null	null	null	null	999	False	False	False	False		False	False	null	null	null	null	null	null	null	null	35.59	mouce_brain_neg_02_p1-a1_1_10104	212.00078:1795 213.00413:0 214.00749:0		15651	11662	13317	7491	15541	7085	11791.1626790365	3793.31023198105
1026	1.043	212.00078	0.6661	141.9243	Unknown	[M-H]-		0.833	True	null	null	null	null	null	null	null	999	False	False	False	False		False	False	null	null	null	null	null	null	null	null	35.59	mouce_brain_neg_02_p1-a1_1_10104	212.00078:2243 213.00413:0 214.00749:0	79.95512:188 81.95522:326 83.44774:56 96.98281:136 124.00824:155	1381	1552	1171	1087	1287	1128	1267.54374186198	176.394701943663
1027	0.562	212.01691	-1	-1	Unknown	[M-H]-	similar chromatogram in higher mz_455; similar chromatogram in higher mz_1104	0.833	True	null	null	null	null	null	null	null	999	False	False	False	False		False	False	null	null	null	null	null	null	null	null	57.36	mouce_brain_neg_05_p1-a1_1_10107	212.01691:4003 213.02026:0 214.02362:0		14710	12585	17764	15437	15344	17343	15530.6258138021	1879.64408707488
1028	0.562	212.01691	0.6326	134.7894	Unknown	[M-H]-	similar chromatogram in higher mz_455; similar chromatogram in higher mz_1104	0.833	True	null	null	null	null	null	null	null	999	False	False	False	False		False	False	null	null	null	null	null	null	null	null	57.36	mouce_brain_neg_05_p1-a1_1_10107	212.01683:1972 213.02018:0 214.02354:0	41.00226:203 55.01724:73 56.99701:59 59.01298:87 59.0142:110 59.97122:57 68.99625:193 68.99756:403 68.99887:57 76.98608:52 79.01898:85 79.02038:63 82.96165:69 95.01331:288 96.99056:116 96.99211:619 111.00744:81 124.98454:47 124.9863:43 124.98806:163	1708	1706	1860	1823	1915	1863	1812.66141764323	86.6456781280268
1029	5.875	212.06046	-1	-1	Unknown	[M-H]-		0.833	False	null	null	null	null	null	null	null	999	False	False	False	False		False	False	null	null	null	null	null	null	null	null	10.18	mouce_brain_neg_01_p1-a1_1_10103	212.06046:753 213.06381:0 214.06717:0		5046	4469	5363	3546	2534	4685	4274.11303710938	1053.17476884683
1030	5.875	212.06046	0.7769	165.5277	Unknown	[M-H]-		0.833	False	null	null	null	null	null	null	null	999	False	False	False	False		False	False	null	null	null	null	null	null	null	null	10.18	mouce_brain_neg_01_p1-a1_1_10103	212.06282:349 213.06617:0 214.06953:0		329	261	195	262	237	264	257.896519978841	43.795903388709
1031	0.754	212.10873	-1	-1	Unknown	[M-H]-		0.667	False	null	null	null	null	null	null	null	999	False	False	False	False		False	False	null	null	null	null	null	null	null	null	18.73	mouce_brain_neg_05_p1-a1_1_10107	212.10873:896 213.11208:0 214.11544:0		2004	1903	1383	1279	2347	1604	1753.39833577474	405.547252146894
1032	0.754	212.10873	0.7921	168.76	Unknown	[M-H]-		0.667	False	null	null	null	null	null	null	null	999	False	False	False	False		False	False	null	null	null	null	null	null	null	null	18.73	mouce_brain_neg_05_p1-a1_1_10107	212.10873:222 213.11208:0 214.11544:0		59	85	43	1.76450462341309	18	68	45.402219136556	31.8918431028984
1033	0.456	212.83716	-1	-1	Unknown	[M-H]-		1	True	null	null	null	null	null	null	null	999	False	False	False	False		False	False	null	null	null	null	null	null	null	null	31.08	mouce_brain_neg_01_p1-a1_1_10103	212.83716:1756 213.84051:0 214.84387:0		7509	3871	3872	4183	3959	4620	4668.95483398438	1419.68841406156
1034	0.456	212.83716	0.5171	110.1575	Unknown	[M-H]-		1	True	null	null	null	null	null	null	null	999	False	False	False	False		False	False	null	null	null	null	null	null	null	null	31.08	mouce_brain_neg_01_p1-a1_1_10103	212.83264:584 213.83599:0 214.83935:0	114.93354:92 114.93523:196 114.93692:119	613	229	275	332	235	226	318.266688028971	149.835524203452
1035	0.456	212.83716	0.6223	132.5683	Unknown	[M-H]-		1	True	null	null	null	null	null	null	null	999	False	False	False	False		False	False	null	null	null	null	null	null	null	null	31.08	mouce_brain_neg_01_p1-a1_1_10103	212.83493:414 213.83828:0 214.84164:0		130	169	57	84	192	121	125.486614863078	50.6474863255564
1036	0.734	213.18236	-1	-1	Unknown	[M-H]-		1	False	null	null	null	null	null	null	null	999	False	False	False	False		False	False	null	null	null	null	null	null	null	null	62.54	mouce_brain_neg_04_p1-a1_1_10106	213.18236:5625 214.18571:0 215.18907:0		12264	12611	14858	17296	14850	11717	13932.6710611979	2119.06067802918
1037	0.734	213.18236	0.7465	159.0048	Unknown	[M-H]-		1	False	null	null	null	null	null	null	null	999	False	False	False	False		False	False	null	null	null	null	null	null	null	null	62.54	mouce_brain_neg_04_p1-a1_1_10106	213.18236:2646 214.18571:0 215.18907:0		1277	1276	1315	1556	1310	1140	1312.53330485026	135.410358041655
1038	0.661	214.02805	-1	-1	Unknown	[M-H]-		0.833	False	null	null	null	null	null	null	null	999	False	False	False	False		False	False	null	null	null	null	null	null	null	null	20.8	mouce_brain_neg_06_p1-a1_1_10108	214.02805:2714 215.0314:0 216.03476:0		5236	4112	6157	3358	6777	8359	5666.51989746094	1825.19090988169
1039	0.661	214.02805	0.6581	140.1522	Unknown	[M-H]-		0.833	False	null	null	null	null	null	null	null	999	False	False	False	False		False	False	null	null	null	null	null	null	null	null	20.8	mouce_brain_neg_06_p1-a1_1_10108	214.02805:1176 215.0314:0 216.03476:0		245	171	483	203	206	681	331.588836669922	205.330191083759
1040	0.661	214.02805	0.6735	143.4331	Unknown	[M-H]-		0.833	False	null	null	null	null	null	null	null	999	False	False	False	False		False	False	null	null	null	null	null	null	null	null	20.8	mouce_brain_neg_06_p1-a1_1_10108	214.02107:838 215.02442:0 216.02778:0		248	282	290	221	90	280	235.020418802897	75.4223978898693
1041	0.661	214.02805	0.7002	149.1089	Unknown	[M-H]-		0.833	False	null	null	null	null	null	null	null	999	False	False	False	False		False	False	null	null	null	null	null	null	null	null	20.8	mouce_brain_neg_06_p1-a1_1_10108	214.02573:745 215.02908:0 216.03244:0		26	1.5536470413208	16	80	342	54	86.2355353037516	128.316714501358
1042	6.398	214.04646	-1	-1	Unknown	[M-H]-		1	True	null	null	null	null	null	null	null	999	False	False	False	False		False	False	null	null	null	null	null	null	null	null	99.84	mouce_brain_neg_03_p1-a1_1_10105	214.04646:8685 215.04981:0 216.05317:0		48733	48050	50679	49224	50374	46866	48987.6998697917	1434.11138245823
1043	6.398	214.04646	0.6603	140.6102	Unknown	[M-H]-		1	True	null	null	null	null	null	null	null	999	False	False	False	False		False	False	null	null	null	null	null	null	null	null	99.84	mouce_brain_neg_03_p1-a1_1_10105	214.04642:4793 215.04977:0 216.05313:0	78.95593:109 78.95733:3238 78.95873:3484 78.96013:252 79.033:45 96.96883:90 121.99743:98 140.00652:84 140.00838:170 140.01024:113 140.0121:243 140.634:38 141.79747:44 152.99475:86	4248	4223	4470	4282	4279	4144	4274.43782552083	108.508153910794
1044	0.454	214.83138	-1	-1	Unknown	[M-H]-		1	True	null	null	null	null	null	null	null	999	False	False	False	False		False	False	null	null	null	null	null	null	null	null	27.51	mouce_brain_neg_01_p1-a1_1_10103	214.83138:1934 215.83473:0 216.83809:0		8082	4426	6940	7499	6042	3618	6101.16878255208	1764.00767922194
1045	0.454	214.83138	0.5173	110.1334	Unknown	[M-H]-		1	True	null	null	null	null	null	null	null	999	False	False	False	False		False	False	null	null	null	null	null	null	null	null	27.51	mouce_brain_neg_01_p1-a1_1_10103	214.83138:1385 215.83473:0 216.83809:0	114.93518:316 114.93687:46 116.93148:81 116.93319:192 125.89922:112	662	356	287	407	488	295	415.566319783529	141.762832774557
1046	0.454	214.83138	0.6268	133.4503	Unknown	[M-H]-		1	True	null	null	null	null	null	null	null	999	False	False	False	False		False	False	null	null	null	null	null	null	null	null	27.51	mouce_brain_neg_01_p1-a1_1_10103	214.82912:696 215.83247:0 216.83583:0		43	103	350	129	148	110	146.956354141235	105.36277054056
1047	0.727	215.01404	-1	-1	Unknown	[M-H]-		0.667	False	null	null	null	null	null	null	null	999	False	False	False	False		False	False	null	null	null	null	null	null	null	null	20.09	mouce_brain_neg_05_p1-a1_1_10107	215.01404:2380 216.01739:0 217.02075:0		3651	3640	2380	3669	7097	4184	4103.61201985677	1583.91500666356
1048	0.727	215.01404	0.6666	141.9139	Unknown	[M-H]-		0.667	False	null	null	null	null	null	null	null	999	False	False	False	False		False	False	null	null	null	null	null	null	null	null	20.09	mouce_brain_neg_05_p1-a1_1_10107	215.01398:777 216.01733:0 217.02069:0		380	123	77	101	260	358	216.56489944458	134.066890973804
1049	0.638	215.05096	-1	-1	Unknown	[M-H]-		0.5	False	null	null	null	null	null	null	null	999	False	False	False	False		False	False	null	null	null	null	null	null	null	null	22.39	mouce_brain_neg_01_p1-a1_1_10103	215.05096:1953 216.05431:0 217.05767:0		7352	5548	5549	3776	4094	3153	4912.04536946615	1537.59548253229
1050	0.638	215.05096	0.6691	142.4415	Unknown	[M-H]-		0.5	False	null	null	null	null	null	null	null	999	False	False	False	False		False	False	null	null	null	null	null	null	null	null	22.39	mouce_brain_neg_01_p1-a1_1_10103	215.04868:334 216.05203:0 217.05539:0		80	189	153	95	95	180	131.953090667725	47.821407893126
1051	0.638	215.05096	0.7051	150.1072	Unknown	[M-H]-		0.5	False	null	null	null	null	null	null	null	999	False	False	False	False		False	False	null	null	null	null	null	null	null	null	22.39	mouce_brain_neg_01_p1-a1_1_10103	215.04869:694 216.05204:0 217.0554:0		311	66	403	117	40	316	208.764162699382	153.119892703975
1052	3.894	215.0649	-1	-1	Unknown	[M-H]-		1	True	null	null	null	null	null	null	null	999	False	False	False	False		False	False	null	null	null	null	null	null	null	null	29.07	mouce_brain_neg_05_p1-a1_1_10107	215.0649:2149 216.06825:0 217.07161:0		23186	20126	23380	16802	25688	25201	22397.0074869792	3368.69892165794
1053	3.894	215.0649	0.6812	145.0149	Unknown	[M-H]-		1	True	null	null	null	null	null	null	null	999	False	False	False	False		False	False	null	null	null	null	null	null	null	null	29.07	mouce_brain_neg_05_p1-a1_1_10107	215.0672:869 216.07055:0 217.07391:0	41.00227:72 41.99758:264 86.02224:64 86.02516:237 101.07115:66	472	448	511	582	524	525	510.290451049805	46.6919231589385
1054	3.894	215.0649	0.8963	190.8172	Unknown	[M-H]-		1	True	null	null	null	null	null	null	null	999	False	False	False	False		False	False	null	null	null	null	null	null	null	null	29.07	mouce_brain_neg_05_p1-a1_1_10107	215.0672:331 216.07055:0 217.07391:0		212	206	214	264	84	171	191.694087982178	60.6997027109566
1055	3.894	215.0649	0.918	195.4353	Unknown	[M-H]-		1	True	null	null	null	null	null	null	null	999	False	False	False	False		False	False	null	null	null	null	null	null	null	null	29.07	mouce_brain_neg_05_p1-a1_1_10107	215.06483:803 216.06818:0 217.07154:0		728	841	850	937	923	1048	887.796193440755	108.269104392967
1056	1.073	215.993	-1	-1	Unknown	[M-H]-		0.5	True	null	null	null	null	null	null	null	999	False	False	False	False		False	False	null	null	null	null	null	null	null	null	18.86	mouce_brain_neg_02_p1-a1_1_10104	215.993:1548 216.99635:0 217.99971:0		7451	13464	7011	6329	10499	5998	8458.61368815104	2929.64975164949
1057	1.073	215.993	0.6547	139.3377	Unknown	[M-H]-		0.5	True	null	null	null	null	null	null	null	999	False	False	False	False		False	False	null	null	null	null	null	null	null	null	18.86	mouce_brain_neg_02_p1-a1_1_10104	215.993:1167 216.99635:0 217.99971:0	41.9986:213 149.98318:90 149.98511:234	584	726	589	883	429	644	642.60232035319	152.698489101923
1058	1.073	215.993	0.9019	191.9595	Unknown	[M-H]-		0.5	True	null	null	null	null	null	null	null	999	False	False	False	False		False	False	null	null	null	null	null	null	null	null	18.86	mouce_brain_neg_02_p1-a1_1_10104	215.993:604 216.99635:0 217.99971:0		476	446	332	446	373	176	374.591133117676	111.098747053614
1059	0.734	216.03705	-1	-1	Unknown	[M-H]-		0.667	False	null	null	null	null	null	null	null	999	False	False	False	False		False	False	null	null	null	null	null	null	null	null	28.06	mouce_brain_neg_03_p1-a1_1_10105	216.03705:4577 217.0404:0 218.04376:0		4008	4623	14244	3228	4470	12679	7208.5634358724	4892.7399695138
1060	0.734	216.03705	0.6529	138.9656	Unknown	[M-H]-		0.667	False	null	null	null	null	null	null	null	999	False	False	False	False		False	False	null	null	null	null	null	null	null	null	28.06	mouce_brain_neg_03_p1-a1_1_10105	216.03706:771 217.04041:0 218.04377:0		71	26	110	29	192	431	143.275680541992	153.997346637337
1061	0.734	216.03705	0.6691	142.4041	Unknown	[M-H]-		0.667	False	null	null	null	null	null	null	null	999	False	False	False	False		False	False	null	null	null	null	null	null	null	null	28.06	mouce_brain_neg_03_p1-a1_1_10105	216.03705:858 217.0404:0 218.04376:0		188	262	237	248	65	200	200.111843109131	72.10996481351
1062	0.734	216.03705	0.6942	147.7431	Unknown	[M-H]-		0.667	False	null	null	null	null	null	null	null	999	False	False	False	False		False	False	null	null	null	null	null	null	null	null	28.06	mouce_brain_neg_03_p1-a1_1_10105	216.03705:1277 217.0404:0 218.04376:0		199	147	590	45	92	168	206.893020629883	195.804984787157
1063	0.734	216.03705	0.7787	165.7362	Unknown	[M-H]-		0.667	False	null	null	null	null	null	null	null	999	False	False	False	False		False	False	null	null	null	null	null	null	null	null	28.06	mouce_brain_neg_03_p1-a1_1_10105	216.04166:298 217.04501:0 218.04837:0		54	134	65	40	175	63	88.5622520446777	53.625786220817
1064	5.698	216.04631	-1	-1	Unknown	[M-H]-		0.5	True	null	null	null	null	null	null	null	999	False	False	False	False		False	False	null	null	null	null	null	null	null	null	11.68	mouce_brain_neg_02_p1-a1_1_10104	216.04631:969 217.04966:0 218.05302:0		3241	7788	3491	4919	4288	6576	5050.6767578125	1795.82687406829
1065	5.698	216.04631	0.6699	142.58	Unknown	[M-H]-		0.5	True	null	null	null	null	null	null	null	999	False	False	False	False		False	False	null	null	null	null	null	null	null	null	11.68	mouce_brain_neg_02_p1-a1_1_10104	216.04858:794 217.05193:0 218.05529:0	41.99757:144 84.0436:104	522	759	505	560	666	577	598.156077067057	96.6237608670108
1066	0.453	216.82561	-1	-1	Unknown	[M-H]-		0.667	False	null	null	null	null	null	null	null	999	False	False	False	False		False	False	null	null	null	null	null	null	null	null	6.89	mouce_brain_neg_01_p1-a1_1_10103	216.82561:1234 217.82896:0 218.83232:0		4493	2976	3420	3310	3630	1366	3199.14831542969	1032.58237997379
1067	0.453	216.82561	0.5151	109.6144	Unknown	[M-H]-		0.667	False	null	null	null	null	null	null	null	999	False	False	False	False		False	False	null	null	null	null	null	null	null	null	6.89	mouce_brain_neg_01_p1-a1_1_10103	216.82797:974 217.83132:0 218.83468:0		441	263	267	333	48	68	236.821976343791	152.960127512586
1068	0.718	217.02534	-1	-1	Unknown	[M-H]-		0.833	True	null	null	null	null	null	null	null	999	False	False	False	False		False	False	null	null	null	null	null	null	null	null	14.36	mouce_brain_neg_03_p1-a1_1_10105	217.02534:2741 218.02869:0 219.03205:0		5028	8591	8007	2597	9409	5548	6529.96370442708	2584.68928096974
1069	0.718	217.02534	0.6779	144.2346	Unknown	[M-H]-		0.833	True	null	null	null	null	null	null	null	999	False	False	False	False		False	False	null	null	null	null	null	null	null	null	14.36	mouce_brain_neg_03_p1-a1_1_10105	217.02306:1049 218.02641:0 219.02977:0	146.02069:118 147.06657:161	279	532	657	259	703	458	481.266947428385	186.05443982259
1070	0.769	217.19263	-1	-1	Unknown	[M-H]-		1	False	null	null	null	null	null	null	null	999	False	False	False	False		False	False	null	null	null	null	null	null	null	null	24.92	mouce_brain_neg_05_p1-a1_1_10107	217.19263:2026 218.19598:0 219.19934:0		3944	3127	4970	4947	5251	4471	4451.66145833333	795.641823725363
1071	0.769	217.19263	0.8198	174.4236	Unknown	[M-H]-		1	False	null	null	null	null	null	null	null	999	False	False	False	False		False	False	null	null	null	null	null	null	null	null	24.92	mouce_brain_neg_05_p1-a1_1_10107	217.19257:434 218.19592:0 219.19928:0		162	84	66	201	21	59	98.7229916254679	68.3561996927684
1072	0.769	217.19263	0.8339	177.4388	Unknown	[M-H]-		1	False	null	null	null	null	null	null	null	999	False	False	False	False		False	False	null	null	null	null	null	null	null	null	24.92	mouce_brain_neg_05_p1-a1_1_10107	217.19264:363 218.19599:0 219.19935:0		104	95	63	111	129	201	117.175491968791	46.3939743485177
1073	0.769	217.19263	0.9077	193.1225	Unknown	[M-H]-		1	False	null	null	null	null	null	null	null	999	False	False	False	False		False	False	null	null	null	null	null	null	null	null	24.92	mouce_brain_neg_05_p1-a1_1_10107	217.19261:581 218.19596:0 219.19932:0		109	5	65	170	45	5	66.4132227897644	63.9333475045458
1074	6.272	218.00189	-1	-1	Unknown	[M-H]-		1	True	null	null	null	null	null	null	null	999	False	False	False	False		False	False	null	null	null	null	null	null	null	null	7.2	mouce_brain_neg_01_p1-a1_1_10103	218.00189:741 219.00524:0 220.0086:0		3822	3671	3684	3280	3904	3897	3709.79337565104	233.203881903191
1075	6.272	218.00189	0.6669	141.8723	Unknown	[M-H]-		1	True	null	null	null	null	null	null	null	999	False	False	False	False		False	False	null	null	null	null	null	null	null	null	7.2	mouce_brain_neg_01_p1-a1_1_10103	218.00189:349 219.00524:0 220.0086:0	126.05671:39	207	274	258	247	145	121	208.778182983398	62.9393832897364
1076	1.673	218.04614	-1	-1	Unknown	[M-H]-		0.5	False	null	null	null	null	null	null	null	999	False	False	False	False		False	False	null	null	null	null	null	null	null	null	8.86	mouce_brain_neg_02_p1-a1_1_10104	218.04614:1577 219.04949:0 220.05285:0		9874	8689	4175	9213	9952	5653	7925.9365234375	2424.00480270742
1077	1.673	218.04614	0.6947	147.7882	Unknown	[M-H]-		0.5	False	null	null	null	null	null	null	null	999	False	False	False	False		False	False	null	null	null	null	null	null	null	null	8.86	mouce_brain_neg_02_p1-a1_1_10104	218.04385:822 219.0472:0 220.05056:0		212	521	354	222	699	514	420.38641611735	191.753400158904
1078	1.673	218.04614	0.9379	199.5082	Unknown	[M-H]-		0.5	False	null	null	null	null	null	null	null	999	False	False	False	False		False	False	null	null	null	null	null	null	null	null	8.86	mouce_brain_neg_02_p1-a1_1_10104	218.04614:270 219.04949:0 220.05285:0		100	159	104	97	69	75	100.525103251139	31.8545606901602
1079	1.673	218.04614	1.0194	216.8406	Unknown	[M-H]-		0.5	False	null	null	null	null	null	null	null	999	False	False	False	False		False	False	null	null	null	null	null	null	null	null	8.86	mouce_brain_neg_02_p1-a1_1_10104	218.04614:520 219.04949:0 220.05285:0		435	359	86	112	246	178	235.957931518555	138.822154073791
1080	0.685	218.04619	-1	-1	Unknown	[M-H]-		0.667	False	null	null	null	null	null	null	null	999	False	False	False	False		False	False	null	null	null	null	null	null	null	null	50.19	mouce_brain_neg_05_p1-a1_1_10107	218.04619:5078 219.04954:0 220.0529:0		13664	24166	7915	12254	22568	13710	15712.8943684896	6315.43336755145
1081	0.685	218.04619	0.6803	144.7244	Unknown	[M-H]-		0.667	False	null	null	null	null	null	null	null	999	False	False	False	False		False	False	null	null	null	null	null	null	null	null	50.19	mouce_brain_neg_05_p1-a1_1_10107	218.04617:1783 219.04952:0 220.05288:0		998	269	502	807	832	283	615.24116007487	307.679094216962
1082	0.685	218.04619	0.7012	149.1612	Unknown	[M-H]-		0.667	False	null	null	null	null	null	null	null	999	False	False	False	False		False	False	null	null	null	null	null	null	null	null	50.19	mouce_brain_neg_05_p1-a1_1_10107	218.04619:1309 219.04954:0 220.0529:0		244	261	235	170	687	212	301.565874735514	191.599902911481
1083	0.685	218.04619	0.7172	152.5746	Unknown	[M-H]-		0.667	False	null	null	null	null	null	null	null	999	False	False	False	False		False	False	null	null	null	null	null	null	null	null	50.19	mouce_brain_neg_05_p1-a1_1_10107	218.04845:1003 219.0518:0 220.05516:0		249	274	71	183	135	83	165.743175506592	84.6273529512178
1084	0.685	218.04619	0.7285	154.9665	Unknown	[M-H]-		0.667	False	null	null	null	null	null	null	null	999	False	False	False	False		False	False	null	null	null	null	null	null	null	null	50.19	mouce_brain_neg_05_p1-a1_1_10107	218.04619:1630 219.04954:0 220.0529:0		266	214	400	494	788	62	370.697789510091	253.459888484988
1085	0.743	218.04849	-1	-1	Unknown	[M-H]-		0.5	True	null	null	null	null	null	null	null	999	False	False	False	False		False	False	null	null	null	null	null	null	null	null	20.95	mouce_brain_neg_03_p1-a1_1_10105	218.04849:3168 219.05184:0 220.0552:0		7757	23835	13053	9729	5390	8609	11395.4974772135	6592.81885187303
1086	0.743	218.04849	0.6666	141.7999	Unknown	[M-H]-		0.5	True	null	null	null	null	null	null	null	999	False	False	False	False		False	False	null	null	null	null	null	null	null	null	20.95	mouce_brain_neg_03_p1-a1_1_10105	218.04849:426 219.05184:0 220.0552:0		62	236	122	40	30	112	100.442468643188	76.1952099898916
1087	0.743	218.04849	0.6828	145.2527	Unknown	[M-H]-		0.5	True	null	null	null	null	null	null	null	999	False	False	False	False		False	False	null	null	null	null	null	null	null	null	20.95	mouce_brain_neg_03_p1-a1_1_10105	218.04146:1639 219.04481:0 220.04817:0	79.9537:64 79.95652:84 110.05933:124	1070	243	616	971	766	1005	778.347241719564	312.035208894454
1088	0.743	218.04849	0.7002	148.9499	Unknown	[M-H]-		0.5	True	null	null	null	null	null	null	null	999	False	False	False	False		False	False	null	null	null	null	null	null	null	null	20.95	mouce_brain_neg_03_p1-a1_1_10105	218.04146:921 219.04481:0 220.04817:0		285	265	245	209	560	407	328.446319580078	132.02547878855
[truncated: 4,056 more rows]
