# Supplementary material for: A mass spectrum-oriented computational method for ion mobility-resolved untargeted metabolomics
Source: Nat Commun. 2023 Mar 31;14:1813. doi: 10.1038/s41467-023-37539-0 (PMC10066191; doi:10.1038/s41467-023-37539-0)
Supplement: Supplementary file 5 — Supplementary Data 2 [file 41467_2023_37539_MOESM5_ESM.zip › 09_293T_cell_pos.txt]

																																				Class	1	1	1	1	1	1	NA	NA
																																				File type	Sample	Sample	Sample	Sample	Sample	Sample	NA	NA
																																				Injection order	1	2	3	4	5	6	NA	NA
																																				Batch ID	1	1	1	1	1	1	Average	Stdev
Alignment ID	Average Rt(min)	Average Mz	Average mobility	Average CCS	Metabolite name	Adduct type	Post curation result	Fill %	MS/MS assigned	Reference RT	Reference CCS	Reference m/z	Formula	Ontology	INCHIKEY	SMILES	Annotation tag (VS1.0)	RT matched	CCS matched	m/z matched	MS/MS matched	Comment	Manually modified for quantification	Manually modified for annotation	Isotope tracking parent ID	Isotope tracking weight number	Total score	RT similarity	CCS similarity	Dot product	Reverse dot product	Fragment presence %	S/N average	Spectrum reference file name	MS1 isotopic spectrum	MS/MS spectrum	cell_293T_pos_01_p1-d1_1_10088	cell_293T_pos_02_p1-d1_1_10089	cell_293T_pos_03_p1-d1_1_10090	cell_293T_pos_04_p1-d1_1_10091	cell_293T_pos_05_p1-d1_1_10092	cell_293T_pos_06_p1-d1_1_10093	1	1
0	6.072	26.9128	-1	-1	Unknown	[M+H]+	similar chromatogram in higher mz_6206; similar chromatogram in higher mz_6840; similar chromatogram in higher mz_6723	0.5	False	null	null	null	null	null	null	null	999	False	False	False	False		False	False	null	null	null	null	null	null	null	null	4.67	cell_293T_pos_05_p1-d1_1_10092	26.9128:597 27.91615:0 28.91951:0		39.0406433105469	390	964	846	1640	491	721.969889322917	565.789096322019
1	6.072	26.9128	1.069	305.8045	Unknown	[M+H]+	similar chromatogram in higher mz_6206; similar chromatogram in higher mz_6840; similar chromatogram in higher mz_6723	0.5	False	null	null	null	null	null	null	null	999	False	False	False	False		False	False	null	null	null	null	null	null	null	null	4.67	cell_293T_pos_05_p1-d1_1_10092	26.91116:416 27.91451:0 28.91787:0		44	4.44096183776855	97	95	66	4.44096183776855	50.4028453826904	43.6415166067415
2	4.972	60.08242	-1	-1	Unknown	[M+H]+	similar chromatogram in higher mz_936; similar chromatogram in higher mz_799; similar chromatogram in higher mz_540; similar chromatogram in higher mz_109	0.667	False	null	null	null	null	null	null	null	999	False	False	False	False		False	False	null	null	null	null	null	null	null	null	12.92	cell_293T_pos_01_p1-d1_1_10088	60.08242:921 61.08577:0 62.08913:0		3562	4146	3476	3902	2287	3667	3506.71622721354	645.384585650988
3	4.972	60.08242	0.6802	164.9352	Unknown	[M+H]+	similar chromatogram in higher mz_936; similar chromatogram in higher mz_799; similar chromatogram in higher mz_540; similar chromatogram in higher mz_109	0.667	False	null	null	null	null	null	null	null	999	False	False	False	False		False	False	null	null	null	null	null	null	null	null	12.92	cell_293T_pos_01_p1-d1_1_10088	60.08242:485 61.08577:0 62.08913:0		196	1288	1042	1632	80	142	730.035046895345	674.67937821946
4	4.972	60.08242	0.6882	166.8624	Unknown	[M+H]+	similar chromatogram in higher mz_936; similar chromatogram in higher mz_799; similar chromatogram in higher mz_540; similar chromatogram in higher mz_109	0.667	False	null	null	null	null	null	null	null	999	False	False	False	False		False	False	null	null	null	null	null	null	null	null	12.92	cell_293T_pos_01_p1-d1_1_10088	60.08248:417 61.08583:0 62.08919:0		174	46	221	1632	66	193	388.672874450684	613.20082220931
5	5.106	70.06506	-1	-1	Unknown	[M+H]+		0.667	False	null	null	null	null	null	null	null	999	False	False	False	False		False	False	null	null	null	null	null	null	null	null	5.52	cell_293T_pos_01_p1-d1_1_10088	70.06506:956 71.06841:0 72.07177:0		3744	5895	3171	3437	2893	2994	3689.03837076823	1124.02097462544
6	5.106	70.06506	0.6121	145.0163	Unknown	[M+H]+		0.667	False	null	null	null	null	null	null	null	999	False	False	False	False		False	False	null	null	null	null	null	null	null	null	5.52	cell_293T_pos_01_p1-d1_1_10088	70.06645:333 71.0698:0 72.07316:0		209	472	507	79	1353	272	481.832195281982	456.074928468853
7	6.901	70.06509	-1	-1	Unknown	[M+H]+	similar chromatogram in higher mz_4856	0.833	False	null	null	null	null	null	null	null	999	False	False	False	False		False	False	null	null	null	null	null	null	null	null	15.88	cell_293T_pos_02_p1-d1_1_10089	70.06509:2896 71.06844:0 72.0718:0		13589	14239	12352	13944	16264	15219	14267.7677408854	1350.98411639855
8	6.901	70.06509	0.7274	172.3451	Unknown	[M+H]+	similar chromatogram in higher mz_4856	0.833	False	null	null	null	null	null	null	null	999	False	False	False	False		False	False	null	null	null	null	null	null	null	null	15.88	cell_293T_pos_02_p1-d1_1_10089	70.06638:1501 71.06973:0 72.07309:0		1319	1830	851	3293	1099	1445	1639.55901082357	874.608630746264
9	0.484	71.08665	-1	-1	Unknown	[M+H]+		0.5	False	null	null	null	null	null	null	null	999	False	False	False	False		False	False	null	null	null	null	null	null	null	null	10.67	cell_293T_pos_03_p1-d1_1_10090	71.08665:1706 72.09:0 73.09336:0		5377	4993	6494	2830	3286	3683	4443.80187988281	1407.21600204511
10	0.484	71.08665	1.0315	243.8759	Unknown	[M+H]+		0.5	False	null	null	null	null	null	null	null	999	False	False	False	False		False	False	null	null	null	null	null	null	null	null	10.67	cell_293T_pos_03_p1-d1_1_10090	71.08665:702 72.09:0 73.09336:0		603	290	505	362	721	384	477.306182861328	163.077247731464
11	0.484	71.08665	1.0889	257.4496	Unknown	[M+H]+		0.5	False	null	null	null	null	null	null	null	999	False	False	False	False		False	False	null	null	null	null	null	null	null	null	10.67	cell_293T_pos_03_p1-d1_1_10090	71.08528:234 72.08863:0 73.09199:0		54	45	65	22	307	177	111.646905899048	109.80688354673
12	7.352	72.08078	-1	-1	Unknown	[M+H]+		1	False	null	null	null	null	null	null	null	999	False	False	False	False		False	False	null	null	null	null	null	null	null	null	41.64	cell_293T_pos_02_p1-d1_1_10089	72.08078:6494 73.08413:0 74.08749:0		40798	26454	33487	40611	35262	27740	34058.849609375	6130.13586996699
13	7.352	72.08078	0.5861	138.3047	Unknown	[M+H]+		1	False	null	null	null	null	null	null	null	999	False	False	False	False		False	False	null	null	null	null	null	null	null	null	41.64	cell_293T_pos_02_p1-d1_1_10089	72.08215:646 73.0855:0 74.08886:0		267	528	579	477	434	500	463.979014078776	108.35619392015
14	7.352	72.08078	0.6153	145.1963	Unknown	[M+H]+		1	False	null	null	null	null	null	null	null	999	False	False	False	False		False	False	null	null	null	null	null	null	null	null	41.64	cell_293T_pos_02_p1-d1_1_10089	72.08075:3152 73.0841:0 74.08746:0		2607	2925	2384	2791	2240	2507	2575.72013346354	254.273436063088
15	7.608	72.0808	-1	-1	Unknown	[M+H]+		0.667	True	null	null	null	null	null	null	null	999	False	False	False	False		False	False	null	null	null	null	null	null	null	null	27.96	cell_293T_pos_05_p1-d1_1_10092	72.0808:4994 73.08415:0 74.08751:0		24455	18116	23387	21445	23292	23725	22403.3942057292	2324.52167022556
16	7.608	72.0808	0.6162	145.3963	Unknown	[M+H]+		0.667	True	null	null	null	null	null	null	null	999	False	False	False	False		False	False	null	null	null	null	null	null	null	null	27.96	cell_293T_pos_05_p1-d1_1_10092	72.08078:1634 73.08413:0 74.08749:0	30.30067:34	2810	1580	2301	1800	1789	1403	1947.24456787109	519.03190812549
17	7.608	72.0808	0.6341	149.6333	Unknown	[M+H]+		0.667	True	null	null	null	null	null	null	null	999	False	False	False	False		False	False	null	null	null	null	null	null	null	null	27.96	cell_293T_pos_05_p1-d1_1_10092	72.08078:1932 73.08413:0 74.08749:0		539	1029	591	803	649	728	723.075988769531	177.194111897621
18	3.925	72.08214	-1	-1	Unknown	[M+H]+		0.5	False	null	null	null	null	null	null	null	999	False	False	False	False		False	False	null	null	null	null	null	null	null	null	7.34	cell_293T_pos_05_p1-d1_1_10092	72.08214:1820 73.08549:0 74.08885:0		631	3366	6004	8100	7512	12759	6395.30794270833	4176.08659288969
19	3.925	72.08214	0.9229	217.7735	Unknown	[M+H]+		0.5	False	null	null	null	null	null	null	null	999	False	False	False	False		False	False	null	null	null	null	null	null	null	null	7.34	cell_293T_pos_05_p1-d1_1_10092	72.08077:274 73.08412:0 74.08748:0		0.596654033660889	105	15	6	84	58	44.4016774495443	43.9521532725901
20	3.925	72.08214	0.9439	222.7358	Unknown	[M+H]+		0.5	False	null	null	null	null	null	null	null	999	False	False	False	False		False	False	null	null	null	null	null	null	null	null	7.34	cell_293T_pos_05_p1-d1_1_10092	72.08077:266 73.08412:0 74.08748:0		5.55519256591797	66	94	56	85	127	71.3702634175618	42.9251690808912
21	3.925	72.08214	0.9825	231.8559	Unknown	[M+H]+		0.5	False	null	null	null	null	null	null	null	999	False	False	False	False		False	False	null	null	null	null	null	null	null	null	7.34	cell_293T_pos_05_p1-d1_1_10092	72.08081:337 73.08416:0 74.08752:0		4	67	7	12	147	186	70.5886209011078	79.0849300572136
22	3.925	72.08214	1.0792	254.6554	Unknown	[M+H]+		0.5	False	null	null	null	null	null	null	null	999	False	False	False	False		False	False	null	null	null	null	null	null	null	null	7.34	cell_293T_pos_05_p1-d1_1_10092	72.08077:237 73.08412:0 74.08748:0		1.8743558883667	66	19	31	104	167	64.3377262751261	62.2797361043649
23	6.446	76.02179	-1	-1	Unknown	[M+H]+		0.5	False	null	null	null	null	null	null	null	999	False	False	False	False		False	False	null	null	null	null	null	null	null	null	8.96	cell_293T_pos_02_p1-d1_1_10089	76.02179:1033 77.02514:0 78.0285:0		1044	4763	2100	4533	2005	4657	3183.53568522135	1651.10662639277
24	6.446	76.02179	0.8128	190.3926	Unknown	[M+H]+		0.5	False	null	null	null	null	null	null	null	999	False	False	False	False		False	False	null	null	null	null	null	null	null	null	8.96	cell_293T_pos_02_p1-d1_1_10089	76.02179:721 77.02514:0 78.0285:0		3045	651	4001	377	1990	462	1754.51973470052	1520.11016702635
25	7.943	76.03969	-1	-1	Unknown	[M+H]+	similar chromatogram in higher mz_142; similar chromatogram in higher mz_1276; similar chromatogram in higher mz_1669; similar chromatogram in higher mz_1204; similar chromatogram in higher mz_6120; similar chromatogram in higher mz_1207; similar chromatogram in higher mz_13; similar chromatogram in higher mz_790; similar chromatogram in higher mz_1417; similar chromatogram in higher mz_2808; sim…	1	False	null	null	null	null	null	null	null	999	False	False	False	False		False	False	null	null	null	null	null	null	null	null	33.55	cell_293T_pos_04_p1-d1_1_10091	76.03969:4460 77.04304:0 78.0464:0		10686	14639	10276	17419	17125	10842	13497.7972005208	3321.58241764651
26	7.943	76.03969	0.7268	170.2427	Unknown	[M+H]+	similar chromatogram in higher mz_142; similar chromatogram in higher mz_1276; similar chromatogram in higher mz_1669; similar chromatogram in higher mz_1204; similar chromatogram in higher mz_6120; similar chromatogram in higher mz_1207; similar chromatogram in higher mz_13; similar chromatogram in higher mz_790; similar chromatogram in higher mz_1417; similar chromatogram in higher mz_2808; sim…	1	False	null	null	null	null	null	null	null	999	False	False	False	False		False	False	null	null	null	null	null	null	null	null	33.55	cell_293T_pos_04_p1-d1_1_10091	76.03969:3024 77.04304:0 78.0464:0		1385	1438	51	1908	1769	1343	1315.81660270691	659.875349084119
27	4.149	77.03867	-1	-1	Unknown	[M+H]+	similar chromatogram in higher mz_16; similar chromatogram in higher mz_3882	1	True	null	null	null	null	null	null	null	999	False	False	False	False		False	False	null	null	null	null	null	null	null	null	75.14	cell_293T_pos_03_p1-d1_1_10090	77.03867:10122 78.04202:0 79.04538:0		37893	45646	48214	38537	36025	45260	41929.1028645833	5040.9982614704
28	4.149	77.03867	0.5065	118.4511	Unknown	[M+H]+	similar chromatogram in higher mz_16; similar chromatogram in higher mz_3882	1	True	null	null	null	null	null	null	null	999	False	False	False	False		False	False	null	null	null	null	null	null	null	null	75.14	cell_293T_pos_03_p1-d1_1_10090	77.03867:2428 78.04202:0 79.04538:0	44.15256:51 50.01536:626 63.4889:51	980	1398	2132	355	113	1831	1134.78514989217	802.722293520619
29	4.149	77.03867	0.5331	124.6548	Unknown	[M+H]+	similar chromatogram in higher mz_16; similar chromatogram in higher mz_3882	1	True	null	null	null	null	null	null	null	999	False	False	False	False		False	False	null	null	null	null	null	null	null	null	75.14	cell_293T_pos_03_p1-d1_1_10090	77.03862:660 78.04197:0 79.04533:0		313	69	156	330	145	279	215.27721786499	106.598347393786
30	4.149	77.03867	0.5558	129.9651	Unknown	[M+H]+	similar chromatogram in higher mz_16; similar chromatogram in higher mz_3882	1	True	null	null	null	null	null	null	null	999	False	False	False	False		False	False	null	null	null	null	null	null	null	null	75.14	cell_293T_pos_03_p1-d1_1_10090	77.03865:575 78.042:0 79.04536:0	37.2714:52 51.02312:500	242	244	290	411	213	275	279.189041137695	69.924768168688
31	4.149	77.03867	0.5795	135.5023	Unknown	[M+H]+	similar chromatogram in higher mz_16; similar chromatogram in higher mz_3882	1	True	null	null	null	null	null	null	null	999	False	False	False	False		False	False	null	null	null	null	null	null	null	null	75.14	cell_293T_pos_03_p1-d1_1_10090	77.03862:2873 78.04197:0 79.04533:0	43.32954:31 51.02423:425	2631	2235	1457	2206	1830	2305	2110.72739664714	409.641114734538
32	0.584	78.0344	-1	-1	Unknown	[M+H]+	similar chromatogram in higher mz_3189	0.833	False	null	null	null	null	null	null	null	999	False	False	False	False		False	False	null	null	null	null	null	null	null	null	9.72	cell_293T_pos_02_p1-d1_1_10089	78.0344:1318 79.03775:0 80.04111:0		3022	3437	3254	1961	2105	3719	2916.31797281901	722.795573019925
33	0.584	78.0344	0.5627	131.3555	Unknown	[M+H]+	similar chromatogram in higher mz_3189	0.833	False	null	null	null	null	null	null	null	999	False	False	False	False		False	False	null	null	null	null	null	null	null	null	9.72	cell_293T_pos_02_p1-d1_1_10089	78.03444:441 79.03779:0 80.04115:0		129	57	43	36	131	202	99.6850992838542	65.2705740440332
34	5.581	78.95669	-1	-1	Unknown	[M+H]+		0.5	False	null	null	null	null	null	null	null	999	False	False	False	False		False	False	null	null	null	null	null	null	null	null	28.68	cell_293T_pos_04_p1-d1_1_10091	78.95669:3402 79.96004:0 80.9634:0		15566	12065	16099	24971	10251	14765	15619.4814453125	5096.23815478534
35	5.581	78.95669	0.7242	168.808	Unknown	[M+H]+		0.5	False	null	null	null	null	null	null	null	999	False	False	False	False		False	False	null	null	null	null	null	null	null	null	28.68	cell_293T_pos_04_p1-d1_1_10091	78.95387:1999 79.95722:0 80.96058:0		1019	1525	1744	1597	1109	811	1300.95713297526	371.552747237205
36	5.581	78.95669	0.7526	175.4136	Unknown	[M+H]+		0.5	False	null	null	null	null	null	null	null	999	False	False	False	False		False	False	null	null	null	null	null	null	null	null	28.68	cell_293T_pos_04_p1-d1_1_10091	78.95387:394 79.95722:0 80.96058:0		96	66	143	157	115	34	101.830629984538	46.4195177379302
37	7.946	84.0449	-1	-1	Unknown	[M+H]+		1	True	null	null	null	null	null	null	null	999	False	False	False	False		False	False	null	null	null	null	null	null	null	null	29.07	cell_293T_pos_03_p1-d1_1_10090	84.0449:7024 85.04825:0 86.05161:0		20461	27716	25965	27323	18646	22646	23792.8460286458	3780.89051512252
38	7.946	84.0449	0.7261	167.8911	Unknown	[M+H]+		1	True	null	null	null	null	null	null	null	999	False	False	False	False		False	False	null	null	null	null	null	null	null	null	29.07	cell_293T_pos_03_p1-d1_1_10090	84.0449:3432 85.04825:0 86.05161:0	75.43301:52	2176	2934	3038	2025	2345	2537	2509.17189534505	408.091984038154
39	7.598	84.04491	-1	-1	Unknown	[M+H]+	similar chromatogram in higher mz_1239; similar chromatogram in higher mz_1028; similar chromatogram in higher mz_903; similar chromatogram in higher mz_4130; similar chromatogram in higher mz_1720	0.833	False	null	null	null	null	null	null	null	999	False	False	False	False		False	False	null	null	null	null	null	null	null	null	16.96	cell_293T_pos_04_p1-d1_1_10091	84.04491:3818 85.04826:0 86.05162:0		15315	16160	16599	18218	14538	16351	16196.9184570313	1249.31581779447
40	7.598	84.04491	0.6328	146.3091	Unknown	[M+H]+	similar chromatogram in higher mz_1239; similar chromatogram in higher mz_1028; similar chromatogram in higher mz_903; similar chromatogram in higher mz_4130; similar chromatogram in higher mz_1720	0.833	False	null	null	null	null	null	null	null	999	False	False	False	False		False	False	null	null	null	null	null	null	null	null	16.96	cell_293T_pos_04_p1-d1_1_10091	84.0449:294 85.04825:0 86.05161:0		110	120	133	41	52	178	105.605972925822	51.6915295175634
41	7.598	84.04491	0.7574	175.1308	Unknown	[M+H]+	similar chromatogram in higher mz_1239; similar chromatogram in higher mz_1028; similar chromatogram in higher mz_903; similar chromatogram in higher mz_4130; similar chromatogram in higher mz_1720	0.833	False	null	null	null	null	null	null	null	999	False	False	False	False		False	False	null	null	null	null	null	null	null	null	16.96	cell_293T_pos_04_p1-d1_1_10091	84.04485:411 85.0482:0 86.05156:0		239	67	93	285	515	149	224.386800130208	164.835248356569
42	7.598	84.04491	0.7804	180.4595	Unknown	[M+H]+	similar chromatogram in higher mz_1239; similar chromatogram in higher mz_1028; similar chromatogram in higher mz_903; similar chromatogram in higher mz_4130; similar chromatogram in higher mz_1720	0.833	False	null	null	null	null	null	null	null	999	False	False	False	False		False	False	null	null	null	null	null	null	null	null	16.96	cell_293T_pos_04_p1-d1_1_10091	84.04485:322 85.0482:0 86.05156:0		215	184	201	161	286	95	190.361886342367	63.2645296054688
43	7.598	84.04491	0.8048	186.0835	Unknown	[M+H]+	similar chromatogram in higher mz_1239; similar chromatogram in higher mz_1028; similar chromatogram in higher mz_903; similar chromatogram in higher mz_4130; similar chromatogram in higher mz_1720	0.833	False	null	null	null	null	null	null	null	999	False	False	False	False		False	False	null	null	null	null	null	null	null	null	16.96	cell_293T_pos_04_p1-d1_1_10091	84.0449:1282 85.04825:0 86.05161:0		476	854	932	397	2786	391	972.750473022461	918.605098184764
44	7.598	84.04491	0.8151	188.4678	Unknown	[M+H]+	similar chromatogram in higher mz_1239; similar chromatogram in higher mz_1028; similar chromatogram in higher mz_903; similar chromatogram in higher mz_4130; similar chromatogram in higher mz_1720	0.833	False	null	null	null	null	null	null	null	999	False	False	False	False		False	False	null	null	null	null	null	null	null	null	16.96	cell_293T_pos_04_p1-d1_1_10091	84.04491:977 85.04826:0 86.05162:0		172	331	481	683	488	559	452.141677856445	178.845793925336
45	6.354	84.04637	-1	-1	Unknown	[M+H]+		0.5	False	null	null	null	null	null	null	null	999	False	False	False	False		False	False	null	null	null	null	null	null	null	null	8.91	cell_293T_pos_06_p1-d1_1_10093	84.04637:2205 85.04972:0 86.05308:0		1496	1816	4266	6190	5733	7127	4437.98750813802	2346.82975667062
46	6.354	84.04637	0.591	136.6612	Unknown	[M+H]+		0.5	False	null	null	null	null	null	null	null	999	False	False	False	False		False	False	null	null	null	null	null	null	null	null	8.91	cell_293T_pos_06_p1-d1_1_10093	84.04491:950 85.04826:0 86.05162:0		32	245	39	601	82	239	206.184806187948	215.360160675967
47	6.354	84.04637	0.6066	140.2543	Unknown	[M+H]+		0.5	False	null	null	null	null	null	null	null	999	False	False	False	False		False	False	null	null	null	null	null	null	null	null	8.91	cell_293T_pos_06_p1-d1_1_10093	84.04637:527 85.04972:0 86.05308:0		25	65	53	88	68	330	104.767943064372	112.102627199237
48	4.147	85.02953	-1	-1	Unknown	[M+H]+		1	True	null	null	null	null	null	null	null	999	False	False	False	False		False	False	null	null	null	null	null	null	null	null	151.43	cell_293T_pos_03_p1-d1_1_10090	85.02953:32472 86.03288:0 87.03624:0		200435	176311	190552	181008	200584	202451	191890.182291667	11162.8918409698
49	4.147	85.02953	0.7395	170.7435	Unknown	[M+H]+		1	True	null	null	null	null	null	null	null	999	False	False	False	False		False	False	null	null	null	null	null	null	null	null	151.43	cell_293T_pos_03_p1-d1_1_10090	85.02948:12670 86.03283:0 87.03619:0		7850	17100	39915	17659	33189	51996	27951.5159505208	16592.1235373671
50	4.147	85.02953	0.7412	171.1302	Unknown	[M+H]+		1	True	null	null	null	null	null	null	null	999	False	False	False	False		False	False	null	null	null	null	null	null	null	null	151.43	cell_293T_pos_03_p1-d1_1_10090	85.02948:13552 86.03283:0 87.03619:0	31.74295:52 47.82249:52 49.41483:52 83.07601:52	10473	34768	19164	40512	18600	18300	23636.2765299479	11452.650601234
51	4.972	85.02955	-1	-1	Unknown	[M+H]+	similar chromatogram in higher mz_537	1	True	null	null	null	null	null	null	null	999	False	False	False	False		False	False	null	null	null	null	null	null	null	null	423.11	cell_293T_pos_04_p1-d1_1_10091	85.02955:77298 86.0329:0 87.03626:0		405346	395717	429491	433422	408553	439297	418637.552083333	17702.4822355584
52	4.972	85.02955	0.6831	157.7142	Unknown	[M+H]+	similar chromatogram in higher mz_537	1	True	null	null	null	null	null	null	null	999	False	False	False	False		False	False	null	null	null	null	null	null	null	null	423.11	cell_293T_pos_04_p1-d1_1_10091	85.02948:32561 86.03283:0 87.03619:0	44.99702:444	39669	39608	41712	41616	40100	42097	40800.2102864583	1128.71876880291
53	3.886	85.02955	-1	-1	Unknown	[M+H]+		1	True	null	null	null	null	null	null	null	999	False	False	False	False		False	False	null	null	null	null	null	null	null	null	161.3	cell_293T_pos_05_p1-d1_1_10092	85.02955:27543 86.0329:0 87.03626:0		166678	155333	164961	172769	168211	168368	166053.216145833	5858.60642515478
54	3.886	85.02955	0.7653	176.6909	Unknown	[M+H]+		1	True	null	null	null	null	null	null	null	999	False	False	False	False		False	False	null	null	null	null	null	null	null	null	161.3	cell_293T_pos_05_p1-d1_1_10092	85.02948:12551 86.03283:0 87.03619:0	45.64469:63 68.90288:63 74.7987:63	14728	14655	15879	11270	16098	16063	14782.1769205729	1840.02325819569
55	4.519	85.02955	-1	-1	Unknown	[M+H]+	similar chromatogram in higher mz_628; similar chromatogram in higher mz_271; similar chromatogram in higher mz_1677; similar chromatogram in higher mz_1850; similar chromatogram in higher mz_2871; similar chromatogram in higher mz_2891; similar chromatogram in higher mz_4004; similar chromatogram in higher mz_4591; similar chromatogram in higher mz_4726; similar chromatogram in higher mz_5054; s…	1	False	null	null	null	null	null	null	null	999	False	False	False	False		False	False	null	null	null	null	null	null	null	null	61.65	cell_293T_pos_04_p1-d1_1_10091	85.02955:13374 86.0329:0 87.03626:0		61498	57497	59751	67555	62877	60561	61623.1848958333	3418.76251874571
56	4.519	85.02955	0.7105	164.0441	Unknown	[M+H]+	similar chromatogram in higher mz_628; similar chromatogram in higher mz_271; similar chromatogram in higher mz_1677; similar chromatogram in higher mz_1850; similar chromatogram in higher mz_2871; similar chromatogram in higher mz_2891; similar chromatogram in higher mz_4004; similar chromatogram in higher mz_4591; similar chromatogram in higher mz_4726; similar chromatogram in higher mz_5054; s…	1	False	null	null	null	null	null	null	null	999	False	False	False	False		False	False	null	null	null	null	null	null	null	null	61.65	cell_293T_pos_04_p1-d1_1_10091	85.02948:5139 86.03283:0 87.03619:0		6082	3320	6046	6713	6465	6201	5804.40384928385	1242.87903277171
57	7.822	86.09743	-1	-1	Unknown	[M+H]+		0.667	True	null	null	null	null	null	null	null	999	False	False	False	False		False	False	null	null	null	null	null	null	null	null	121.49	cell_293T_pos_02_p1-d1_1_10089	86.09743:78524 87.10078:0 88.10414:0		623163	517461	301238	414425	973630	390770	536781	241015.854719318
58	7.822	86.09743	0.6456	148.8362	Unknown	[M+H]+		0.667	True	null	null	null	null	null	null	null	999	False	False	False	False		False	False	null	null	null	null	null	null	null	null	121.49	cell_293T_pos_02_p1-d1_1_10089	86.0974:60730 87.10075:0 88.10411:0	56.05088:1200	80417	82502	86778	109814	89777	105922	92535.0013020833	12377.7536901491
59	7.766	86.09748	-1	-1	Unknown	[M+H]+		0.667	True	null	null	null	null	null	null	null	999	False	False	False	False		False	False	null	null	null	null	null	null	null	null	281.54	cell_293T_pos_06_p1-d1_1_10093	86.09748:78462 87.10083:0 88.10419:0		495065	671287	446300	758096	740398	714230	637562.598958333	133420.999740238
60	7.766	86.09748	0.6463	148.9921	Unknown	[M+H]+		0.667	True	null	null	null	null	null	null	null	999	False	False	False	False		False	False	null	null	null	null	null	null	null	null	281.54	cell_293T_pos_06_p1-d1_1_10093	86.0974:59545 87.10075:0 88.10411:0	27.31354:34 56.0497:553	76903	87900	113422	79558	120463	80800	93174.4440104167	18898.3327842951
61	6.271	86.09748	-1	-1	Unknown	[M+H]+		1	False	null	null	null	null	null	null	null	999	False	False	False	False		False	False	null	null	null	null	null	null	null	null	8.67	cell_293T_pos_06_p1-d1_1_10093	86.09748:2779 87.10083:0 88.10419:0		8829	16661	14108	14759	8223	15965	13090.9057617188	3651.93566602109
62	6.271	86.09748	0.6566	151.3678	Unknown	[M+H]+		1	False	null	null	null	null	null	null	null	999	False	False	False	False		False	False	null	null	null	null	null	null	null	null	8.67	cell_293T_pos_06_p1-d1_1_10093	86.09748:622 87.10083:0 88.10419:0		64	374	44	41	223	219	160.942307154338	134.368811256727
63	6.271	86.09748	0.7366	169.805	Unknown	[M+H]+		1	False	null	null	null	null	null	null	null	999	False	False	False	False		False	False	null	null	null	null	null	null	null	null	8.67	cell_293T_pos_06_p1-d1_1_10093	86.09747:271 87.10082:0 88.10418:0		217	70	42	74	180	52	105.622921625773	73.5923760638668
64	6.271	86.09748	0.7542	173.8681	Unknown	[M+H]+		1	False	null	null	null	null	null	null	null	999	False	False	False	False		False	False	null	null	null	null	null	null	null	null	8.67	cell_293T_pos_06_p1-d1_1_10093	86.09893:554 87.10228:0 88.10564:0		64	192	173	106	141	68	124.103281656901	53.4493744947056
65	6.271	86.09748	0.7691	177.3047	Unknown	[M+H]+		1	False	null	null	null	null	null	null	null	999	False	False	False	False		False	False	null	null	null	null	null	null	null	null	8.67	cell_293T_pos_06_p1-d1_1_10093	86.09743:1573 87.10078:0 88.10414:0		676	1375	1265	591	379	1023	884.773279825846	397.437541818949
66	3.895	86.98952	-1	-1	Unknown	[M+H]+	similar chromatogram in higher mz_3076	0.5	False	null	null	null	null	null	null	null	999	False	False	False	False		False	False	null	null	null	null	null	null	null	null	9.04	cell_293T_pos_03_p1-d1_1_10090	86.98952:562 87.99287:0 88.99623:0		2432	2562	1970	210	1307	1746	1704.70616149902	863.568312828099
67	3.895	86.98952	0.5818	133.968	Unknown	[M+H]+	similar chromatogram in higher mz_3076	0.5	False	null	null	null	null	null	null	null	999	False	False	False	False		False	False	null	null	null	null	null	null	null	null	9.04	cell_293T_pos_03_p1-d1_1_10090	86.99098:558 87.99433:0 88.99769:0		80	177	158	77	189	250	155.16385269165	66.8869128938331
68	5.653	86.99396	-1	-1	Unknown	[M+H]+		1	False	null	null	null	null	null	null	null	999	False	False	False	False		False	False	null	null	null	null	null	null	null	null	18.07	cell_293T_pos_04_p1-d1_1_10091	86.99396:3370 87.99731:0 89.00067:0		12564	7497	6252	12203	5177	5618	8218.57991536458	3321.60937674687
69	5.653	86.99396	0.5864	135.0244	Unknown	[M+H]+		1	False	null	null	null	null	null	null	null	999	False	False	False	False		False	False	null	null	null	null	null	null	null	null	18.07	cell_293T_pos_04_p1-d1_1_10091	86.99392:355 87.99727:0 89.00063:0		53	87	37	52	38	24	48.6478843688965	21.5997444922545
70	5.653	86.99396	0.6758	155.6042	Unknown	[M+H]+		1	False	null	null	null	null	null	null	null	999	False	False	False	False		False	False	null	null	null	null	null	null	null	null	18.07	cell_293T_pos_04_p1-d1_1_10091	86.99396:2060 87.99731:0 89.00067:0		1210	420	850	1329	504	144	742.953033447266	467.626213175824
71	5.653	86.99396	0.6855	157.8379	Unknown	[M+H]+		1	False	null	null	null	null	null	null	null	999	False	False	False	False		False	False	null	null	null	null	null	null	null	null	18.07	cell_293T_pos_04_p1-d1_1_10091	86.99396:242 87.99731:0 89.00067:0		54	52	423	76	43	171	136.508005777995	148.20548137145
72	6.144	87.04395	-1	-1	Unknown	[M+H]+		0.667	False	null	null	null	null	null	null	null	999	False	False	False	False		False	False	null	null	null	null	null	null	null	null	12.96	cell_293T_pos_02_p1-d1_1_10089	87.04395:2934 88.0473:0 89.05066:0		10834	14623	9637	6720	4643	10995	9575.41048177083	3509.04696158217
73	6.144	87.04395	0.5442	125.286	Unknown	[M+H]+		0.667	False	null	null	null	null	null	null	null	999	False	False	False	False		False	False	null	null	null	null	null	null	null	null	12.96	cell_293T_pos_02_p1-d1_1_10089	87.04395:371 88.0473:0 89.05066:0		31	112	82	29	74	62	64.8263460795085	31.6482145705792
74	6.144	87.04395	0.6011	138.3792	Unknown	[M+H]+		0.667	False	null	null	null	null	null	null	null	999	False	False	False	False		False	False	null	null	null	null	null	null	null	null	12.96	cell_293T_pos_02_p1-d1_1_10089	87.04399:1104 88.04734:0 89.0507:0		1248	1393	1255	1280	1301	955	1238.68592325846	148.68679634687
75	7.06	87.05569	-1	-1	Unknown	[M+H]+		0.833	False	null	null	null	null	null	null	null	999	False	False	False	False		False	False	null	null	null	null	null	null	null	null	7.89	cell_293T_pos_01_p1-d1_1_10088	87.05569:1363 88.05904:0 89.0624:0		6730	3720	4779	5100	2710	5189	4704.74853515625	1374.2301392981
76	7.06	87.05569	0.7041	162.1005	Unknown	[M+H]+		0.833	False	null	null	null	null	null	null	null	999	False	False	False	False		False	False	null	null	null	null	null	null	null	null	7.89	cell_293T_pos_01_p1-d1_1_10088	87.05719:214 88.06054:0 89.0639:0		40	51	37	13	5	39	30.8519735336304	17.8455920983102
77	7.06	87.05569	0.6871	158.1888	Unknown	[M+H]+		0.833	False	null	null	null	null	null	null	null	999	False	False	False	False		False	False	null	null	null	null	null	null	null	null	7.89	cell_293T_pos_01_p1-d1_1_10088	87.05721:600 88.06056:0 89.06392:0		238	172	225	2458	2141	286	920.176953633626	1073.75399735828
78	7.06	87.05569	0.6927	159.4678	Unknown	[M+H]+		0.833	False	null	null	null	null	null	null	null	999	False	False	False	False		False	False	null	null	null	null	null	null	null	null	7.89	cell_293T_pos_01_p1-d1_1_10088	87.05569:992 88.05904:0 89.0624:0		533	373	249	383	83	227	308.02672958374	155.667880910203
79	7.323	88.02227	-1	-1	Unknown	[M+H]+		0.667	False	null	null	null	null	null	null	null	999	False	False	False	False		False	False	null	null	null	null	null	null	null	null	7.4	cell_293T_pos_02_p1-d1_1_10089	88.02227:1229 89.02562:0 90.02898:0		5952	7752	6176	3920	7981	3865	5940.92472330729	1782.77983827041
80	7.323	88.02227	0.7012	161.2267	Unknown	[M+H]+		0.667	False	null	null	null	null	null	null	null	999	False	False	False	False		False	False	null	null	null	null	null	null	null	null	7.4	cell_293T_pos_02_p1-d1_1_10089	88.02231:779 89.02566:0 90.02902:0		444	694	3187	1889	654	641	1251.55922444661	1081.35462855279
81	8.3	88.04007	-1	-1	Unknown	[M+H]+		0.5	False	null	null	null	null	null	null	null	999	False	False	False	False		False	False	null	null	null	null	null	null	null	null	10.01	cell_293T_pos_06_p1-d1_1_10093	88.04007:1708 89.04342:0 90.04678:0		7220	3225	6714	6426	6870	9731	6697.736328125	2080.39352326772
82	8.3	88.04007	0.6557	150.7633	Unknown	[M+H]+		0.5	False	null	null	null	null	null	null	null	999	False	False	False	False		False	False	null	null	null	null	null	null	null	null	10.01	cell_293T_pos_06_p1-d1_1_10093	88.04007:1631 89.04342:0 90.04678:0		789	293	447	467	307	947	541.96066792806	267.075833010219
83	0.859	89.05958	-1	-1	Unknown	[M+H]+		1	False	null	null	null	null	null	null	null	999	False	False	False	False		False	False	null	null	null	null	null	null	null	null	21.86	cell_293T_pos_01_p1-d1_1_10088	89.05958:7112 90.06293:0 91.06629:0		31010	34757	38902	28167	31495	29917	32374.5869140625	3864.23936453036
84	0.859	89.05958	0.6495	149.1198	Unknown	[M+H]+		1	False	null	null	null	null	null	null	null	999	False	False	False	False		False	False	null	null	null	null	null	null	null	null	21.86	cell_293T_pos_01_p1-d1_1_10088	89.05958:2477 90.06293:0 91.06629:0		1712	1761	2126	1901	1456	1508	1744.20542399089	248.983663254424
85	0.859	89.05958	0.7093	162.8517	Unknown	[M+H]+		1	False	null	null	null	null	null	null	null	999	False	False	False	False		False	False	null	null	null	null	null	null	null	null	21.86	cell_293T_pos_01_p1-d1_1_10088	89.05958:3119 90.06293:0 91.06629:0		2661	2368	2669	2544	2920	3056	2703.11686197917	249.716858369561
86	0.859	89.05958	0.7621	174.9686	Unknown	[M+H]+		1	False	null	null	null	null	null	null	null	999	False	False	False	False		False	False	null	null	null	null	null	null	null	null	21.86	cell_293T_pos_01_p1-d1_1_10088	89.05967:554 90.06302:0 91.06638:0		282	453	158	298	522	386	349.657480875651	130.797962147115
87	0.859	89.05958	0.9964	228.7744	Unknown	[M+H]+		1	False	null	null	null	null	null	null	null	999	False	False	False	False		False	False	null	null	null	null	null	null	null	null	21.86	cell_293T_pos_01_p1-d1_1_10088	89.05964:526 90.06299:0 91.06635:0		696	69	124	83	243	274	247.938293457031	234.89398888195
88	4.054	89.10879	-1	-1	Unknown	[M+H]+		0.667	False	null	null	null	null	null	null	null	999	False	False	False	False		False	False	null	null	null	null	null	null	null	null	13.86	cell_293T_pos_04_p1-d1_1_10091	89.10879:3919 90.11214:0 91.1155:0		171	11716	12083	16698	21315	15823	12967.7655003866	7181.40376121999
89	4.054	89.10879	0.9737	223.5443	Unknown	[M+H]+		0.667	False	null	null	null	null	null	null	null	999	False	False	False	False		False	False	null	null	null	null	null	null	null	null	13.86	cell_293T_pos_04_p1-d1_1_10091	89.1088:395 90.11215:0 91.11551:0		7.44848937988281	74	140	85	217	223	123.211933135986	87.1466066123965
90	4.054	89.10879	1.0234	234.9523	Unknown	[M+H]+		0.667	False	null	null	null	null	null	null	null	999	False	False	False	False		False	False	null	null	null	null	null	null	null	null	13.86	cell_293T_pos_04_p1-d1_1_10091	89.10879:434 90.11214:0 91.1155:0		4.65458374023437	47	107	173	164	176	111.128414154053	74.0668843816178
91	4.054	89.10879	1.0466	240.2719	Unknown	[M+H]+		0.667	False	null	null	null	null	null	null	null	999	False	False	False	False		False	False	null	null	null	null	null	null	null	null	13.86	cell_293T_pos_04_p1-d1_1_10091	89.10877:332 90.11212:0 91.11548:0		5	86	151	161	241	43	114.425201098124	86.1672556273727
92	4.054	89.10879	1.0663	244.7973	Unknown	[M+H]+		0.667	False	null	null	null	null	null	null	null	999	False	False	False	False		False	False	null	null	null	null	null	null	null	null	13.86	cell_293T_pos_04_p1-d1_1_10091	89.10877:344 90.11212:0 91.11548:0		7.87426452636719	79	181	164	177	103	117.239833831787	71.080394243285
93	4.054	89.10879	1.0898	250.2052	Unknown	[M+H]+		0.667	False	null	null	null	null	null	null	null	999	False	False	False	False		False	False	null	null	null	null	null	null	null	null	13.86	cell_293T_pos_04_p1-d1_1_10091	89.10879:353 90.11214:0 91.1155:0		3.79559478759766	38	290	199	152	122	133.498503367106	106.036211785482
94	4.054	89.10879	1.1176	256.5814	Unknown	[M+H]+		0.667	False	null	null	null	null	null	null	null	999	False	False	False	False		False	False	null	null	null	null	null	null	null	null	13.86	cell_293T_pos_04_p1-d1_1_10091	89.1088:340 90.11215:0 91.11551:0		8	78	59	175	181	297	133.089946746826	104.764966032923
95	3.898	89.10879	-1	-1	Unknown	[M+H]+		0.5	False	null	null	null	null	null	null	null	999	False	False	False	False		False	False	null	null	null	null	null	null	null	null	14.65	cell_293T_pos_05_p1-d1_1_10092	89.10879:3811 90.11214:0 91.1155:0		339	16258	22895	11798	31890	16214	16565.8192138672	10594.0543585078
96	3.898	89.10879	1.0558	242.3959	Unknown	[M+H]+		0.5	False	null	null	null	null	null	null	null	999	False	False	False	False		False	False	null	null	null	null	null	null	null	null	14.65	cell_293T_pos_05_p1-d1_1_10092	89.10877:598 90.11212:0 91.11548:0		5.78469429016113	246	349	58	186	89	154.635108311971	130.076821324172
97	4.446	90.05513	-1	-1	Unknown	[M+H]+		1	False	null	null	null	null	null	null	null	999	False	False	False	False		False	False	null	null	null	null	null	null	null	null	9.32	cell_293T_pos_01_p1-d1_1_10088	90.05513:2092 91.05848:0 92.06184:0		9527	7753	6796	8109	7398	7899	7913.80688476563	914.522449740457
98	4.446	90.05513	0.7117	163.1754	Unknown	[M+H]+		1	False	null	null	null	null	null	null	null	999	False	False	False	False		False	False	null	null	null	null	null	null	null	null	9.32	cell_293T_pos_01_p1-d1_1_10088	90.05513:1306 91.05848:0 92.06184:0		722	953	473	850	435	810	707.032562255859	209.946676448226
99	5.649	90.05514	-1	-1	Unknown	[M+H]+	similar chromatogram in higher mz_486; similar chromatogram in higher mz_1273; similar chromatogram in higher mz_3422; similar chromatogram in higher mz_4388; similar chromatogram in higher mz_5585; similar chromatogram in higher mz_150; similar chromatogram in higher mz_318; similar chromatogram in higher mz_1962; similar chromatogram in higher mz_3902	1	True	null	null	null	null	null	null	null	999	False	False	False	False		False	False	null	null	null	null	null	null	null	null	16.65	cell_293T_pos_01_p1-d1_1_10088	90.05514:3442 91.05849:0 92.06185:0		16477	12908	10359	13804	13256	18377	14196.8946940104	2832.24125944946
100	5.649	90.05514	0.4825	110.6382	Unknown	[M+H]+	similar chromatogram in higher mz_486; similar chromatogram in higher mz_1273; similar chromatogram in higher mz_3422; similar chromatogram in higher mz_4388; similar chromatogram in higher mz_5585; similar chromatogram in higher mz_150; similar chromatogram in higher mz_318; similar chromatogram in higher mz_1962; similar chromatogram in higher mz_3902	1	True	null	null	null	null	null	null	null	999	False	False	False	False		False	False	null	null	null	null	null	null	null	null	16.65	cell_293T_pos_01_p1-d1_1_10088	90.05519:241 91.05854:0 92.0619:0	28.23782:67 45.11774:67	46	110	60	52	48	4.60707550048828	52.6087951660156	35.1325292019138
101	5.649	90.05514	0.5168	118.5029	Unknown	[M+H]+	similar chromatogram in higher mz_486; similar chromatogram in higher mz_1273; similar chromatogram in higher mz_3422; similar chromatogram in higher mz_4388; similar chromatogram in higher mz_5585; similar chromatogram in higher mz_150; similar chromatogram in higher mz_318; similar chromatogram in higher mz_1962; similar chromatogram in higher mz_3902	1	True	null	null	null	null	null	null	null	999	False	False	False	False		False	False	null	null	null	null	null	null	null	null	16.65	cell_293T_pos_01_p1-d1_1_10088	90.05519:187 91.05854:0 92.0619:0		70	58	46	41	42	30	47.9356447855631	14.1945145404604
102	5.649	90.05514	0.5442	124.775	Unknown	[M+H]+	similar chromatogram in higher mz_486; similar chromatogram in higher mz_1273; similar chromatogram in higher mz_3422; similar chromatogram in higher mz_4388; similar chromatogram in higher mz_5585; similar chromatogram in higher mz_150; similar chromatogram in higher mz_318; similar chromatogram in higher mz_1962; similar chromatogram in higher mz_3902	1	True	null	null	null	null	null	null	null	999	False	False	False	False		False	False	null	null	null	null	null	null	null	null	16.65	cell_293T_pos_01_p1-d1_1_10088	90.05521:359 91.05856:0 92.06192:0		75	46	45	112	123	26	71.0014718373616	39.2327367879754
103	5.649	90.05514	0.5788	132.7092	Unknown	[M+H]+	similar chromatogram in higher mz_486; similar chromatogram in higher mz_1273; similar chromatogram in higher mz_3422; similar chromatogram in higher mz_4388; similar chromatogram in higher mz_5585; similar chromatogram in higher mz_150; similar chromatogram in higher mz_318; similar chromatogram in higher mz_1962; similar chromatogram in higher mz_3902	1	True	null	null	null	null	null	null	null	999	False	False	False	False		False	False	null	null	null	null	null	null	null	null	16.65	cell_293T_pos_01_p1-d1_1_10088	90.05519:1390 91.05854:0 92.0619:0	46.96692:71 59.17635:71 62.56734:71	811	1334	892	1139	1123	1197	1082.67348225911	195.48808539564
104	5.649	90.05514	0.5898	135.2242	Unknown	[M+H]+	similar chromatogram in higher mz_486; similar chromatogram in higher mz_1273; similar chromatogram in higher mz_3422; similar chromatogram in higher mz_4388; similar chromatogram in higher mz_5585; similar chromatogram in higher mz_150; similar chromatogram in higher mz_318; similar chromatogram in higher mz_1962; similar chromatogram in higher mz_3902	1	True	null	null	null	null	null	null	null	999	False	False	False	False		False	False	null	null	null	null	null	null	null	null	16.65	cell_293T_pos_01_p1-d1_1_10088	90.05672:357 91.06007:0 92.06343:0		48	57	93	34	403	85	119.918372472127	140.320771030522
105	7.056	90.05521	-1	-1	Unknown	[M+H]+		1	True	null	null	null	null	null	null	null	999	False	False	False	False		False	False	null	null	null	null	null	null	null	null	352.41	cell_293T_pos_05_p1-d1_1_10092	90.05521:66316 91.05856:0 92.06192:0		433815	451861	400233	451926	401552	436476	429310.473958333	23270.8060788437
106	7.056	90.05521	0.689	157.9711	Unknown	[M+H]+		1	True	null	null	null	null	null	null	null	999	False	False	False	False		False	False	null	null	null	null	null	null	null	null	352.41	cell_293T_pos_05_p1-d1_1_10092	90.05514:25336 91.05849:0 92.06185:0	69.32771:32	37911	37506	36071	37953	39825	35778	37507.53515625	1468.62755731939
107	0.612	91.05469	-1	-1	Unknown	[M+H]+		0.5	True	null	null	null	null	null	null	null	999	False	False	False	False		False	False	null	null	null	null	null	null	null	null	14.82	cell_293T_pos_01_p1-d1_1_10088	91.05469:2584 92.05804:0 93.0614:0		9999	5552	3784	7849	10106	4217	6918.02779134115	2810.81830715966
108	0.612	91.05469	0.7006	160.4232	Unknown	[M+H]+		0.5	True	null	null	null	null	null	null	null	999	False	False	False	False		False	False	null	null	null	null	null	null	null	null	14.82	cell_293T_pos_01_p1-d1_1_10088	91.05477:523 92.05812:0 93.06148:0	20.64761:85 21.53629:85 51.23177:85 52.99419:85 63.65491:85	366	1123	663	401	213	1335	683.685640970866	451.617661745856
109	4.887	91.0547	-1	-1	Unknown	[M+H]+		1	True	null	null	null	null	null	null	null	999	False	False	False	False		False	False	null	null	null	null	null	null	null	null	18.72	cell_293T_pos_01_p1-d1_1_10088	91.0547:2523 92.05805:0 93.06141:0		13466	10627	11843	12752	10287	10629	11600.6907552083	1302.41347518498
110	4.887	91.0547	0.4846	110.9663	Unknown	[M+H]+		1	True	null	null	null	null	null	null	null	999	False	False	False	False		False	False	null	null	null	null	null	null	null	null	18.72	cell_293T_pos_01_p1-d1_1_10088	91.0547:599 92.05805:0 93.06141:0	65.03765:125 65.03893:70 65.0402:312	383	78	207	182	229	172	208.596486409505	100.120462195148
111	4.887	91.0547	0.5226	119.6654	Unknown	[M+H]+		1	True	null	null	null	null	null	null	null	999	False	False	False	False		False	False	null	null	null	null	null	null	null	null	18.72	cell_293T_pos_01_p1-d1_1_10088	91.05477:208 92.05812:0 93.06148:0		158	99	108	111	80	56	101.962493896484	34.1671569351338
112	4.887	91.0547	0.5403	123.7132	Unknown	[M+H]+		1	True	null	null	null	null	null	null	null	999	False	False	False	False		False	False	null	null	null	null	null	null	null	null	18.72	cell_293T_pos_01_p1-d1_1_10088	91.0547:635 92.05805:0 93.06141:0	38.01648:128 62.01586:94	338	486	321	243	131	206	287.541297912598	123.461936259106
113	4.887	91.0547	0.5687	130.2205	Unknown	[M+H]+		1	True	null	null	null	null	null	null	null	999	False	False	False	False		False	False	null	null	null	null	null	null	null	null	18.72	cell_293T_pos_01_p1-d1_1_10088	91.05478:335 92.05813:0 93.06149:0		91	125	14	128	180	68	101.149341583252	57.063581817166
114	4.887	91.0547	0.5858	134.1331	Unknown	[M+H]+		1	True	null	null	null	null	null	null	null	999	False	False	False	False		False	False	null	null	null	null	null	null	null	null	18.72	cell_293T_pos_01_p1-d1_1_10088	91.0547:470 92.05805:0 93.06141:0		258	223	209	167	162	152	195.070892333984	41.605409659732
115	4.887	91.0547	0.6121	140.1608	Unknown	[M+H]+		1	True	null	null	null	null	null	null	null	999	False	False	False	False		False	False	null	null	null	null	null	null	null	null	18.72	cell_293T_pos_01_p1-d1_1_10088	91.0547:1007 92.05805:0 93.06141:0		662	105	360	457	354	213	358.57763671875	193.523961646059
116	4.987	91.05474	-1	-1	Unknown	[M+H]+		0.833	True	null	null	null	null	null	null	null	999	False	False	False	False		False	False	null	null	null	null	null	null	null	null	15.27	cell_293T_pos_02_p1-d1_1_10089	91.05474:2283 92.05809:0 93.06145:0		10640	10627	9579	10588	6153	5549	8856.11458333333	2369.84699021943
117	4.987	91.05474	0.4808	110.1011	Unknown	[M+H]+		0.833	True	null	null	null	null	null	null	null	999	False	False	False	False		False	False	null	null	null	null	null	null	null	null	15.27	cell_293T_pos_02_p1-d1_1_10089	91.05771:556 92.06106:0 93.06442:0	46.86643:32 65.03893:478	370	132	152	192	218	166	205.215131123861	86.312015057235
118	4.987	91.05474	0.525	120.2295	Unknown	[M+H]+		0.833	True	null	null	null	null	null	null	null	999	False	False	False	False		False	False	null	null	null	null	null	null	null	null	15.27	cell_293T_pos_02_p1-d1_1_10089	91.05771:366 92.06106:0 93.06442:0	50.04657:33 91.05621:493	156	256	106	160	122	70	145.057610829671	63.9155843014378
119	4.987	91.05474	0.5403	123.7132	Unknown	[M+H]+		0.833	True	null	null	null	null	null	null	null	999	False	False	False	False		False	False	null	null	null	null	null	null	null	null	15.27	cell_293T_pos_02_p1-d1_1_10089	91.05771:640 92.06106:0 93.06442:0		324	291	190	231	95	247	229.438743591309	80.7998898241422
120	4.987	91.05474	0.5709	130.7352	Unknown	[M+H]+		0.833	True	null	null	null	null	null	null	null	999	False	False	False	False		False	False	null	null	null	null	null	null	null	null	15.27	cell_293T_pos_02_p1-d1_1_10089	91.05474:255 92.05809:0 93.06145:0		68	102	85	30	239	108	105.212133407593	71.3635092257422
121	4.987	91.05474	0.5924	135.6436	Unknown	[M+H]+		0.833	True	null	null	null	null	null	null	null	999	False	False	False	False		False	False	null	null	null	null	null	null	null	null	15.27	cell_293T_pos_02_p1-d1_1_10089	91.05477:412 92.05812:0 93.06148:0		228	135	144	261	122	17	151.058427492777	86.17807229866
122	4.987	91.05474	0.6099	139.6561	Unknown	[M+H]+		0.833	True	null	null	null	null	null	null	null	999	False	False	False	False		False	False	null	null	null	null	null	null	null	null	15.27	cell_293T_pos_02_p1-d1_1_10089	91.05475:850 92.0581:0 93.06146:0	31.80698:71 63.6851:71	576	420	710	618	305	218	474.479469299316	191.89242960069
123	4.15	91.05475	-1	-1	Unknown	[M+H]+		1	True	null	null	null	null	null	null	null	999	False	False	False	False		False	False	null	null	null	null	null	null	null	null	35.54	cell_293T_pos_03_p1-d1_1_10090	91.05475:5400 92.0581:0 93.06146:0		15518	24256	33530	33081	16597	26105	24847.6446940104	7748.7902888737
124	4.15	91.05475	0.4782	109.5108	Unknown	[M+H]+		1	True	null	null	null	null	null	null	null	999	False	False	False	False		False	False	null	null	null	null	null	null	null	null	35.54	cell_293T_pos_03_p1-d1_1_10090	91.0547:1174 92.05805:0 93.06141:0	39.02469:754 61.6723:53	804	581	629	530	640	998	697.182983398438	173.845190703931
125	4.15	91.05475	0.5152	117.9717	Unknown	[M+H]+		1	True	null	null	null	null	null	null	null	999	False	False	False	False		False	False	null	null	null	null	null	null	null	null	35.54	cell_293T_pos_03_p1-d1_1_10090	91.05479:468 92.05814:0 93.0615:0		106	238	144	107	61	147	133.917260487874	59.7586053865105
126	4.15	91.05475	0.5371	123.0011	Unknown	[M+H]+		1	True	null	null	null	null	null	null	null	999	False	False	False	False		False	False	null	null	null	null	null	null	null	null	35.54	cell_293T_pos_03_p1-d1_1_10090	91.05474:573 92.05809:0 93.06145:0		124	333	100	405	187	51	199.921902338664	139.739729958018
127	4.15	91.05475	0.5491	125.7463	Unknown	[M+H]+		1	True	null	null	null	null	null	null	null	999	False	False	False	False		False	False	null	null	null	null	null	null	null	null	35.54	cell_293T_pos_03_p1-d1_1_10090	91.05475:584 92.0581:0 93.06146:0		322	906	552	501	230	428	489.819531758626	235.257929626682
128	4.15	91.05475	0.559	128.0118	Unknown	[M+H]+		1	True	null	null	null	null	null	null	null	999	False	False	False	False		False	False	null	null	null	null	null	null	null	null	35.54	cell_293T_pos_03_p1-d1_1_10090	91.05479:361 92.05814:0 93.0615:0		131	329	179	173	521	104	239.487143198649	158.483011372173
129	4.15	91.05475	0.5744	131.5227	Unknown	[M+H]+		1	True	null	null	null	null	null	null	null	999	False	False	False	False		False	False	null	null	null	null	null	null	null	null	35.54	cell_293T_pos_03_p1-d1_1_10090	91.05478:1019 92.05813:0 93.06149:0		304	121	1308	127	549	1424	639.071823120117	585.443627425413
130	4.15	91.05475	0.5808	133.0038	Unknown	[M+H]+		1	True	null	null	null	null	null	null	null	999	False	False	False	False		False	False	null	null	null	null	null	null	null	null	35.54	cell_293T_pos_03_p1-d1_1_10090	91.05479:1500 92.05814:0 93.0615:0		444	710	917	627	362	926	664.339599609375	234.829627585614
131	4.15	91.05475	0.5936	135.9236	Unknown	[M+H]+		1	True	null	null	null	null	null	null	null	999	False	False	False	False		False	False	null	null	null	null	null	null	null	null	35.54	cell_293T_pos_03_p1-d1_1_10090	91.05475:609 92.0581:0 93.06146:0		189	200	263	257	94	173	196.117142995199	61.9576988072679
132	4.15	91.05475	1.403	321.279	Unknown	[M+H]+		1	True	null	null	null	null	null	null	null	999	False	False	False	False		False	False	null	null	null	null	null	null	null	null	35.54	cell_293T_pos_03_p1-d1_1_10090	91.05475:192 92.0581:0 93.06146:0	21.74833:54	41	39	47	8	43	16	32.2840046882629	16.3940611654463
133	6.351	93.04612	-1	-1	Unknown	[M+H]+		0.5	False	null	null	null	null	null	null	null	999	False	False	False	False		False	False	null	null	null	null	null	null	null	null	9.15	cell_293T_pos_04_p1-d1_1_10091	93.04612:1397 94.04947:0 95.05283:0		2030	2473	2732	5991	3439	3769	3405.88330078125	1416.61614202185
134	6.351	93.04612	0.5132	117.2286	Unknown	[M+H]+		0.5	False	null	null	null	null	null	null	null	999	False	False	False	False		False	False	null	null	null	null	null	null	null	null	9.15	cell_293T_pos_04_p1-d1_1_10091	93.0461:276 94.04945:0 95.05281:0		100	21	85	90	118	8	70.4487013816833	44.7221088359463
135	6.351	93.04612	0.5324	121.606	Unknown	[M+H]+		0.5	False	null	null	null	null	null	null	null	999	False	False	False	False		False	False	null	null	null	null	null	null	null	null	9.15	cell_293T_pos_04_p1-d1_1_10091	93.04612:540 94.04947:0 95.05283:0		109	133	60	295	83	162	140.348827997843	84.1118731166068
136	6.351	93.04612	0.6154	140.5591	Unknown	[M+H]+		0.5	False	null	null	null	null	null	null	null	999	False	False	False	False		False	False	null	null	null	null	null	null	null	null	9.15	cell_293T_pos_04_p1-d1_1_10091	93.04764:370 94.05099:0 95.05435:0		119	97	79	75	121	29	86.6817591985067	34.2239122961419
137	0.556	93.0552	-1	-1	Unknown	[M+H]+	similar chromatogram in higher mz_2570; similar chromatogram in higher mz_1203; similar chromatogram in higher mz_685; similar chromatogram in higher mz_729; similar chromatogram in higher mz_873; similar chromatogram in higher mz_5722; similar chromatogram in higher mz_163; similar chromatogram in higher mz_1354; similar chromatogram in higher mz_2387; similar chromatogram in higher mz_1713	1	False	null	null	null	null	null	null	null	999	False	False	False	False		False	False	null	null	null	null	null	null	null	null	12.52	cell_293T_pos_02_p1-d1_1_10089	93.0552:2123 94.05855:0 95.06191:0		4188	6742	4190	5909	6181	3218	5071.48754882813	1393.98861838442
138	0.556	93.0552	0.944	215.6265	Unknown	[M+H]+	similar chromatogram in higher mz_2570; similar chromatogram in higher mz_1203; similar chromatogram in higher mz_685; similar chromatogram in higher mz_729; similar chromatogram in higher mz_873; similar chromatogram in higher mz_5722; similar chromatogram in higher mz_163; similar chromatogram in higher mz_1354; similar chromatogram in higher mz_2387; similar chromatogram in higher mz_1713	1	False	null	null	null	null	null	null	null	999	False	False	False	False		False	False	null	null	null	null	null	null	null	null	12.52	cell_293T_pos_02_p1-d1_1_10089	93.05677:405 94.06012:0 95.06348:0		97	115	152	29	140	62	99.1844336191813	47.1775132095383
139	0.556	93.0552	0.9548	218.0877	Unknown	[M+H]+	similar chromatogram in higher mz_2570; similar chromatogram in higher mz_1203; similar chromatogram in higher mz_685; similar chromatogram in higher mz_729; similar chromatogram in higher mz_873; similar chromatogram in higher mz_5722; similar chromatogram in higher mz_163; similar chromatogram in higher mz_1354; similar chromatogram in higher mz_2387; similar chromatogram in higher mz_1713	1	False	null	null	null	null	null	null	null	999	False	False	False	False		False	False	null	null	null	null	null	null	null	null	12.52	cell_293T_pos_02_p1-d1_1_10089	93.05524:677 94.05859:0 95.06195:0		76	199	75	259	105	29	123.655381202698	87.0430556594035
140	0.556	93.0552	0.9705	221.6791	Unknown	[M+H]+	similar chromatogram in higher mz_2570; similar chromatogram in higher mz_1203; similar chromatogram in higher mz_685; similar chromatogram in higher mz_729; similar chromatogram in higher mz_873; similar chromatogram in higher mz_5722; similar chromatogram in higher mz_163; similar chromatogram in higher mz_1354; similar chromatogram in higher mz_2387; similar chromatogram in higher mz_1713	1	False	null	null	null	null	null	null	null	999	False	False	False	False		False	False	null	null	null	null	null	null	null	null	12.52	cell_293T_pos_02_p1-d1_1_10089	93.05526:277 94.05861:0 95.06197:0		85	11	83	5	79	100	60.4252308209737	41.1153530577431
141	0.556	93.0552	0.9811	224.0889	Unknown	[M+H]+	similar chromatogram in higher mz_2570; similar chromatogram in higher mz_1203; similar chromatogram in higher mz_685; similar chromatogram in higher mz_729; similar chromatogram in higher mz_873; similar chromatogram in higher mz_5722; similar chromatogram in higher mz_163; similar chromatogram in higher mz_1354; similar chromatogram in higher mz_2387; similar chromatogram in higher mz_1713	1	False	null	null	null	null	null	null	null	999	False	False	False	False		False	False	null	null	null	null	null	null	null	null	12.52	cell_293T_pos_02_p1-d1_1_10089	93.0552:255 94.05855:0 95.06191:0		44	78	20	10	96	16	44.01895348231	35.9549440102961
142	0.556	93.0552	1.0021	228.8996	Unknown	[M+H]+	similar chromatogram in higher mz_2570; similar chromatogram in higher mz_1203; similar chromatogram in higher mz_685; similar chromatogram in higher mz_729; similar chromatogram in higher mz_873; similar chromatogram in higher mz_5722; similar chromatogram in higher mz_163; similar chromatogram in higher mz_1354; similar chromatogram in higher mz_2387; similar chromatogram in higher mz_1713	1	False	null	null	null	null	null	null	null	999	False	False	False	False		False	False	null	null	null	null	null	null	null	null	12.52	cell_293T_pos_02_p1-d1_1_10089	93.05524:250 94.05859:0 95.06195:0		68	83	19	109	25	11	52.5332050323486	39.9300733500454
143	4.149	93.07044	-1	-1	Unknown	[M+H]+		1	True	null	null	null	null	null	null	null	999	False	False	False	False		False	False	null	null	null	null	null	null	null	null	23.81	cell_293T_pos_03_p1-d1_1_10090	93.07044:3197 94.07379:0 95.07715:0		15760	15165	18578	15973	13758	7384	14436.4112141927	3794.55457326258
144	4.149	93.07044	0.4695	107.2282	Unknown	[M+H]+		1	True	null	null	null	null	null	null	null	999	False	False	False	False		False	False	null	null	null	null	null	null	null	null	23.81	cell_293T_pos_03_p1-d1_1_10090	93.07042:202 94.07377:0 95.07713:0		5	50	9	78	48	45	38.9778469403585	27.7285946869077
145	4.149	93.07044	0.4794	109.5062	Unknown	[M+H]+		1	True	null	null	null	null	null	null	null	999	False	False	False	False		False	False	null	null	null	null	null	null	null	null	23.81	cell_293T_pos_03_p1-d1_1_10090	93.07039:344 94.07374:0 95.0771:0		118	73	45	133	28	41	73.1204954783122	43.4166781848974
146	4.149	93.07044	0.5122	116.9902	Unknown	[M+H]+		1	True	null	null	null	null	null	null	null	999	False	False	False	False		False	False	null	null	null	null	null	null	null	null	23.81	cell_293T_pos_03_p1-d1_1_10090	93.07044:237 94.07379:0 95.07715:0		63	73	67	77	45	4.46047134399414	54.141705195109	28.8059289203053
147	4.149	93.07044	0.5411	123.5927	Unknown	[M+H]+		1	True	null	null	null	null	null	null	null	999	False	False	False	False		False	False	null	null	null	null	null	null	null	null	23.81	cell_293T_pos_03_p1-d1_1_10090	93.07199:197 94.07534:0 95.0787:0	35.46066:30 67.16884:30 88.43711:30	154	57	28	199	86	91	102.656642595927	63.3050231183544
148	4.149	93.07044	0.5779	132.0038	Unknown	[M+H]+		1	True	null	null	null	null	null	null	null	999	False	False	False	False		False	False	null	null	null	null	null	null	null	null	23.81	cell_293T_pos_03_p1-d1_1_10090	93.07044:1716 94.07379:0 95.07715:0	33.27882:50 51.02426:588 77.03867:549 77.99681:50	1086	1201	1225	1057	1116	1021	1117.76581827799	80.6276054992292
149	4.149	93.07044	0.6548	149.5526	Unknown	[M+H]+		1	True	null	null	null	null	null	null	null	999	False	False	False	False		False	False	null	null	null	null	null	null	null	null	23.81	cell_293T_pos_03_p1-d1_1_10090	93.07042:241 94.07377:0 95.07713:0		1184	92	93	52	52	49	253.61825243632	456.07010685598
150	6.266	94.92981	-1	-1	Unknown	[M+H]+		0.667	False	null	null	null	null	null	null	null	999	False	False	False	False		False	False	null	null	null	null	null	null	null	null	25.17	cell_293T_pos_01_p1-d1_1_10088	94.92981:2737 95.93316:0 96.93652:0		13104	15153	7707	10617	8223	13298	11350.1975097656	2997.26139483807
151	6.266	94.92981	0.6849	156.0847	Unknown	[M+H]+		0.667	False	null	null	null	null	null	null	null	999	False	False	False	False		False	False	null	null	null	null	null	null	null	null	25.17	cell_293T_pos_01_p1-d1_1_10088	94.92981:298 95.93316:0 96.93652:0		91	110	36	26	103	16	63.6416972478231	42.3291183531307
152	6.266	94.92981	0.797	181.6369	Unknown	[M+H]+		0.667	False	null	null	null	null	null	null	null	999	False	False	False	False		False	False	null	null	null	null	null	null	null	null	25.17	cell_293T_pos_01_p1-d1_1_10088	94.93142:305 95.93477:0 96.93813:0		94	165	84	109	117	97	110.981843312581	28.7492838065768
153	5.284	94.92984	-1	-1	Unknown	[M+H]+	similar chromatogram in higher mz_173; similar chromatogram in higher mz_48; similar chromatogram in higher mz_472; similar chromatogram in higher mz_737; similar chromatogram in higher mz_1015; similar chromatogram in higher mz_1135; similar chromatogram in higher mz_1344; similar chromatogram in higher mz_1457; similar chromatogram in higher mz_2226; similar chromatogram in higher mz_2424; simi…	1	False	null	null	null	null	null	null	null	999	False	False	False	False		False	False	null	null	null	null	null	null	null	null	227.74	cell_293T_pos_02_p1-d1_1_10089	94.92984:24103 95.93319:0 96.93655:0		258792	258147	245669	239474	229070	229861	243502.158854167	13141.8112145907
154	5.284	94.92984	0.7004	159.6127	Unknown	[M+H]+	similar chromatogram in higher mz_173; similar chromatogram in higher mz_48; similar chromatogram in higher mz_472; similar chromatogram in higher mz_737; similar chromatogram in higher mz_1015; similar chromatogram in higher mz_1135; similar chromatogram in higher mz_1344; similar chromatogram in higher mz_1457; similar chromatogram in higher mz_2226; similar chromatogram in higher mz_2424; simi…	1	False	null	null	null	null	null	null	null	999	False	False	False	False		False	False	null	null	null	null	null	null	null	null	227.74	cell_293T_pos_02_p1-d1_1_10089	94.92986:1923 95.93321:0 96.93657:0		837	711	1929	1521	961	1824	1297.12985229492	528.355346836047
155	5.284	94.92984	0.7484	170.5446	Unknown	[M+H]+	similar chromatogram in higher mz_173; similar chromatogram in higher mz_48; similar chromatogram in higher mz_472; similar chromatogram in higher mz_737; similar chromatogram in higher mz_1015; similar chromatogram in higher mz_1135; similar chromatogram in higher mz_1344; similar chromatogram in higher mz_1457; similar chromatogram in higher mz_2226; similar chromatogram in higher mz_2424; simi…	1	False	null	null	null	null	null	null	null	999	False	False	False	False		False	False	null	null	null	null	null	null	null	null	227.74	cell_293T_pos_02_p1-d1_1_10089	94.92981:8463 95.93316:0 96.93652:0		10813	10750	9489	9646	9298	7995	9665.14013671875	1044.0123733059
156	5.284	94.92984	0.8013	182.6008	Unknown	[M+H]+	similar chromatogram in higher mz_173; similar chromatogram in higher mz_48; similar chromatogram in higher mz_472; similar chromatogram in higher mz_737; similar chromatogram in higher mz_1015; similar chromatogram in higher mz_1135; similar chromatogram in higher mz_1344; similar chromatogram in higher mz_1457; similar chromatogram in higher mz_2226; similar chromatogram in higher mz_2424; simi…	1	False	null	null	null	null	null	null	null	999	False	False	False	False		False	False	null	null	null	null	null	null	null	null	227.74	cell_293T_pos_02_p1-d1_1_10089	94.92981:2618 95.93316:0 96.93652:0		4172	3527	3468	1847	2107	2155	2879.33339436849	961.303171525247
157	4.745	94.92984	-1	-1	Unknown	[M+H]+		1	False	null	null	null	null	null	null	null	999	False	False	False	False		False	False	null	null	null	null	null	null	null	null	111.63	cell_293T_pos_02_p1-d1_1_10089	94.92984:11321 95.93319:0 96.93655:0		48879	74723	99536	51882	61047	43829	63315.9759114583	20813.8792209263
158	4.745	94.92984	0.68	154.9719	Unknown	[M+H]+		1	False	null	null	null	null	null	null	null	999	False	False	False	False		False	False	null	null	null	null	null	null	null	null	111.63	cell_293T_pos_02_p1-d1_1_10089	94.9298:1145 95.93315:0 96.93651:0		556	332	427	443	1059	738	592.515986124674	267.584989892406
159	4.745	94.92984	0.7474	170.3158	Unknown	[M+H]+		1	False	null	null	null	null	null	null	null	999	False	False	False	False		False	False	null	null	null	null	null	null	null	null	111.63	cell_293T_pos_02_p1-d1_1_10089	94.9298:7598 95.93315:0 96.93651:0		6793	7119	9801	9439	7045	6441	7773.10237630208	1454.87221653806
160	5.563	94.92985	-1	-1	Unknown	[M+H]+		1	False	null	null	null	null	null	null	null	999	False	False	False	False		False	False	null	null	null	null	null	null	null	null	97.67	cell_293T_pos_02_p1-d1_1_10089	94.92985:12208 95.9332:0 96.93656:0		67660	72706	64287	73403	70036	64070	68693.5989583333	4048.42634304388
161	5.563	94.92985	0.6942	158.1939	Unknown	[M+H]+		1	False	null	null	null	null	null	null	null	999	False	False	False	False		False	False	null	null	null	null	null	null	null	null	97.67	cell_293T_pos_02_p1-d1_1_10089	94.92985:573 95.9332:0 96.93656:0		356	463	445	293	427	391	395.76816813151	63.4416259753648
162	5.563	94.92985	0.7316	166.7281	Unknown	[M+H]+		1	False	null	null	null	null	null	null	null	999	False	False	False	False		False	False	null	null	null	null	null	null	null	null	97.67	cell_293T_pos_02_p1-d1_1_10089	94.92981:1379 95.93316:0 96.93652:0		1516	1474	1569	621	612	946	1122.94333902995	452.029874127204
163	5.563	94.92985	0.7497	170.8494	Unknown	[M+H]+		1	False	null	null	null	null	null	null	null	999	False	False	False	False		False	False	null	null	null	null	null	null	null	null	97.67	cell_293T_pos_02_p1-d1_1_10089	94.92986:1703 95.93321:0 96.93657:0		1617	831	1593	751	1002	1541	1222.46737670898	404.710061529606
164	5.563	94.92985	0.7724	176.029	Unknown	[M+H]+		1	False	null	null	null	null	null	null	null	999	False	False	False	False		False	False	null	null	null	null	null	null	null	null	97.67	cell_293T_pos_02_p1-d1_1_10089	94.92985:1863 95.9332:0 96.93656:0		1510	1649	1161	1551	974	1885	1455.22608439128	332.396698546539
165	5.563	94.92985	0.7926	180.6274	Unknown	[M+H]+		1	False	null	null	null	null	null	null	null	999	False	False	False	False		False	False	null	null	null	null	null	null	null	null	97.67	cell_293T_pos_02_p1-d1_1_10089	94.92988:1022 95.93323:0 96.93659:0		409	664	542	836	803	345	599.596349080404	202.864777059526
166	5.563	94.92985	0.8138	185.4438	Unknown	[M+H]+		1	False	null	null	null	null	null	null	null	999	False	False	False	False		False	False	null	null	null	null	null	null	null	null	97.67	cell_293T_pos_02_p1-d1_1_10089	94.92981:739 95.93316:0 96.93652:0		387	121	184	206	177	384	243.333492279053	113.641815916749
167	6.241	94.92985	-1	-1	Unknown	[M+H]+		0.5	False	null	null	null	null	null	null	null	999	False	False	False	False		False	False	null	null	null	null	null	null	null	null	15.29	cell_293T_pos_02_p1-d1_1_10089	94.92985:2692 95.9332:0 96.93656:0		11980	15153	7707	12650	8223	13298	11501.7792154948	2941.24375707004
168	6.241	94.92985	0.7246	165.1234	Unknown	[M+H]+		0.5	False	null	null	null	null	null	null	null	999	False	False	False	False		False	False	null	null	null	null	null	null	null	null	15.29	cell_293T_pos_02_p1-d1_1_10089	94.92985:549 95.9332:0 96.93656:0		140	210	393	168	177	85	195.261287689209	105.493155931835
169	6.241	94.92985	0.7413	168.9424	Unknown	[M+H]+		0.5	False	null	null	null	null	null	null	null	999	False	False	False	False		False	False	null	null	null	null	null	null	null	null	15.29	cell_293T_pos_02_p1-d1_1_10089	94.92985:799 95.9332:0 96.93656:0		204	304	287	159	104	444	250.651200612386	121.292698603298
170	6.241	94.92985	0.7734	176.2573	Unknown	[M+H]+		0.5	False	null	null	null	null	null	null	null	999	False	False	False	False		False	False	null	null	null	null	null	null	null	null	15.29	cell_293T_pos_02_p1-d1_1_10089	94.92986:584 95.93321:0 96.93657:0		295	213	265	272	253	109	234.311562856038	67.2292926924648
171	6.241	94.92985	0.7972	181.6713	Unknown	[M+H]+		0.5	False	null	null	null	null	null	null	null	999	False	False	False	False		False	False	null	null	null	null	null	null	null	null	15.29	cell_293T_pos_02_p1-d1_1_10089	94.92985:681 95.9332:0 96.93656:0		53	432	119	111	110	75	150.015813827515	140.589443513642
172	5.012	95.05132	-1	-1	Unknown	[M+H]+		0.5	False	null	null	null	null	null	null	null	999	False	False	False	False		False	False	null	null	null	null	null	null	null	null	6.83	cell_293T_pos_04_p1-d1_1_10091	95.05132:1551 96.05467:0 97.05803:0		3130	1208	1275	6023	2576	2534	2791.00714111328	1759.42844567986
173	5.012	95.05132	0.5926	135.0174	Unknown	[M+H]+		0.5	False	null	null	null	null	null	null	null	999	False	False	False	False		False	False	null	null	null	null	null	null	null	null	6.83	cell_293T_pos_04_p1-d1_1_10091	95.06054:396 96.06389:0 97.06725:0		34	54	153	120	197	79	105.946495056152	62.2068332658268
174	5.278	96.92875	-1	-1	Unknown	[M+H]+		1	False	null	null	null	null	null	null	null	999	False	False	False	False		False	False	null	null	null	null	null	null	null	null	28.58	cell_293T_pos_03_p1-d1_1_10090	96.92875:4218 97.9321:0 98.93546:0		38481	36561	40154	36121	37205	33360	36980.3854166667	2297.4533445247
175	5.278	96.92875	0.6992	158.9695	Unknown	[M+H]+		1	False	null	null	null	null	null	null	null	999	False	False	False	False		False	False	null	null	null	null	null	null	null	null	28.58	cell_293T_pos_03_p1-d1_1_10090	96.92721:445 97.93056:0 98.93392:0		115	73	443	192	344	118	214.164891560872	147.582211784017
176	5.278	96.92875	0.7246	164.7347	Unknown	[M+H]+		1	False	null	null	null	null	null	null	null	999	False	False	False	False		False	False	null	null	null	null	null	null	null	null	28.58	cell_293T_pos_03_p1-d1_1_10090	96.92875:586 97.9321:0 98.93546:0		131	228	253	203	272	192	213.013946533203	50.2668696677511
177	5.278	96.92875	0.7484	170.1434	Unknown	[M+H]+		1	False	null	null	null	null	null	null	null	999	False	False	False	False		False	False	null	null	null	null	null	null	null	null	28.58	cell_293T_pos_03_p1-d1_1_10090	96.92877:1597 97.93212:0 98.93548:0		1731	1489	1612	1482	1500	1456	1544.76271565755	106.109954630752
178	5.278	96.92875	0.7796	177.2462	Unknown	[M+H]+		1	False	null	null	null	null	null	null	null	999	False	False	False	False		False	False	null	null	null	null	null	null	null	null	28.58	cell_293T_pos_03_p1-d1_1_10090	96.92718:496 97.93053:0 98.93389:0		147	275	266	53	121	207	178.090372085571	86.9152391936238
179	5.278	96.92875	0.8049	183.0034	Unknown	[M+H]+		1	False	null	null	null	null	null	null	null	999	False	False	False	False		False	False	null	null	null	null	null	null	null	null	28.58	cell_293T_pos_03_p1-d1_1_10090	96.92714:529 97.93049:0 98.93385:0		446	282	323	365	193	223	305.004516601563	93.3311492270528
180	5.56	96.92875	-1	-1	Unknown	[M+H]+		0.667	False	null	null	null	null	null	null	null	999	False	False	False	False		False	False	null	null	null	null	null	null	null	null	13.63	cell_293T_pos_03_p1-d1_1_10090	96.92875:2148 97.9321:0 98.93546:0		11791	8564	11256	11982	11338	9064	10665.7727864583	1468.63438881727
181	5.56	96.92875	0.738	167.7834	Unknown	[M+H]+		0.667	False	null	null	null	null	null	null	null	999	False	False	False	False		False	False	null	null	null	null	null	null	null	null	13.63	cell_293T_pos_03_p1-d1_1_10090	96.92877:479 97.93212:0 98.93548:0		128	206	253	111	548	82	221.326948801676	172.234463688015
182	5.56	96.92875	0.7769	176.639	Unknown	[M+H]+		0.667	False	null	null	null	null	null	null	null	999	False	False	False	False		False	False	null	null	null	null	null	null	null	null	13.63	cell_293T_pos_03_p1-d1_1_10090	96.92877:467 97.93212:0 98.93548:0		61	216	159	167	134	68	134.169827143351	60.3656119111408
183	6.992	97.02965	-1	-1	Unknown	[M+H]+		1	False	null	null	null	null	null	null	null	999	False	False	False	False		False	False	null	null	null	null	null	null	null	null	23.85	cell_293T_pos_01_p1-d1_1_10088	97.02965:4351 98.033:0 99.03636:0		19611	18331	15933	15400	15707	16470	16908.7535807292	1684.5216938911
184	6.992	97.02965	0.713	162.0834	Unknown	[M+H]+		1	False	null	null	null	null	null	null	null	999	False	False	False	False		False	False	null	null	null	null	null	null	null	null	23.85	cell_293T_pos_01_p1-d1_1_10088	97.02965:2033 98.033:0 99.03636:0		1978	1689	1808	1262	1457	1454	1608.04760742188	264.667997305284
185	6.992	97.02965	0.7594	172.6327	Unknown	[M+H]+		1	False	null	null	null	null	null	null	null	999	False	False	False	False		False	False	null	null	null	null	null	null	null	null	23.85	cell_293T_pos_01_p1-d1_1_10088	97.02817:251 98.03152:0 99.03488:0		74	70	15	97	103	7	60.9752597808838	40.8606808638237
186	6.992	97.02965	0.8038	182.7322	Unknown	[M+H]+		1	False	null	null	null	null	null	null	null	999	False	False	False	False		False	False	null	null	null	null	null	null	null	null	23.85	cell_293T_pos_01_p1-d1_1_10088	97.02819:459 98.03154:0 99.0349:0		37	56	51	184	49	196	95.5377292633057	73.470212579694
187	6.992	97.02965	0.8698	197.7238	Unknown	[M+H]+		1	False	null	null	null	null	null	null	null	999	False	False	False	False		False	False	null	null	null	null	null	null	null	null	23.85	cell_293T_pos_01_p1-d1_1_10088	97.02969:928 98.03304:0 99.0364:0		232	394	128	225	67	200	207.820331573486	111.36345043873
188	7.146	97.02973	-1	-1	Unknown	[M+H]+		0.667	False	null	null	null	null	null	null	null	999	False	False	False	False		False	False	null	null	null	null	null	null	null	null	12.78	cell_293T_pos_05_p1-d1_1_10092	97.02973:3134 98.03308:0 99.03644:0		27982	14013	18823	25660	28720	10670	20978.1541341146	7619.94666386735
189	7.146	97.02973	0.7122	161.8925	Unknown	[M+H]+		0.667	False	null	null	null	null	null	null	null	999	False	False	False	False		False	False	null	null	null	null	null	null	null	null	12.78	cell_293T_pos_05_p1-d1_1_10092	97.02965:2094 98.033:0 99.03636:0		971	1369	942	1712	1567	1440	1333.45082600911	314.563708489181
190	7.146	97.02973	0.8062	183.2771	Unknown	[M+H]+		0.667	False	null	null	null	null	null	null	null	999	False	False	False	False		False	False	null	null	null	null	null	null	null	null	12.78	cell_293T_pos_05_p1-d1_1_10092	97.02817:517 98.03152:0 99.03488:0		49	104	102	279	63	256	142.13996442159	99.5319761647388
191	7.146	97.02973	0.8688	197.4984	Unknown	[M+H]+		0.667	False	null	null	null	null	null	null	null	999	False	False	False	False		False	False	null	null	null	null	null	null	null	null	12.78	cell_293T_pos_05_p1-d1_1_10092	97.02965:852 98.033:0 99.03636:0		436	532	457	678	766	308	529.549199422201	167.939877180829
192	3.895	98.97672	-1	-1	Unknown	[M+H]+		0.667	False	null	null	null	null	null	null	null	999	False	False	False	False		False	False	null	null	null	null	null	null	null	null	4.39	cell_293T_pos_04_p1-d1_1_10091	98.97672:1436 99.98007:0 100.98343:0		3927	2617	4862	6823	4345	5361	4655.712890625	1415.66632581784
193	3.895	98.97672	0.6657	150.998	Unknown	[M+H]+		0.667	False	null	null	null	null	null	null	null	999	False	False	False	False		False	False	null	null	null	null	null	null	null	null	4.39	cell_293T_pos_04_p1-d1_1_10091	98.97672:231 99.98007:0 100.98343:0		56	23	46	81	47	35	48.0379193623861	19.5534045514635
194	3.895	98.97672	0.6974	158.1808	Unknown	[M+H]+		0.667	False	null	null	null	null	null	null	null	999	False	False	False	False		False	False	null	null	null	null	null	null	null	null	4.39	cell_293T_pos_04_p1-d1_1_10091	98.97672:697 99.98007:0 100.98343:0		177	299	457	458	298	311	333.299001057943	108.192180605059
195	3.895	98.97672	0.7232	164.048	Unknown	[M+H]+		0.667	False	null	null	null	null	null	null	null	999	False	False	False	False		False	False	null	null	null	null	null	null	null	null	4.39	cell_293T_pos_04_p1-d1_1_10091	98.97673:329 99.98008:0 100.98344:0		65	55	45	60	95	133	75.6901779174805	32.7973120930741
196	0.55	98.98448	-1	-1	Unknown	[M+H]+		1	False	null	null	null	null	null	null	null	999	False	False	False	False		False	False	null	null	null	null	null	null	null	null	6.88	cell_293T_pos_01_p1-d1_1_10088	98.98448:1668 99.98783:0 100.99119:0		5668	4417	4710	4121	4710	4427	4675.46988932292	533.806296912977
197	0.55	98.98448	0.5765	130.7596	Unknown	[M+H]+		1	False	null	null	null	null	null	null	null	999	False	False	False	False		False	False	null	null	null	null	null	null	null	null	6.88	cell_293T_pos_01_p1-d1_1_10088	98.98615:300 99.9895:0 100.99286:0		138	70	158	20	53	107	91.0026124318441	52.6649670774643
198	0.55	98.98448	0.6216	140.9872	Unknown	[M+H]+		1	False	null	null	null	null	null	null	null	999	False	False	False	False		False	False	null	null	null	null	null	null	null	null	6.88	cell_293T_pos_01_p1-d1_1_10088	98.98456:387 99.98791:0 100.99127:0		100	68	79	214	209	197	144.65934753418	68.9207149744323
199	0.55	98.98448	0.7944	180.1982	Unknown	[M+H]+		1	False	null	null	null	null	null	null	null	999	False	False	False	False		False	False	null	null	null	null	null	null	null	null	6.88	cell_293T_pos_01_p1-d1_1_10088	98.98611:230 99.98946:0 100.99282:0		60	55	64	20	1	16	35.9584150115649	26.8364971287984
200	5.621	98.9861	-1	-1	Unknown	[M+H]+		0.5	False	null	null	null	null	null	null	null	999	False	False	False	False		False	False	null	null	null	null	null	null	null	null	2.93	cell_293T_pos_02_p1-d1_1_10089	98.9861:803 99.98945:0 100.99281:0		2781	2926	741	1579	1924	795	1791.01671346029	940.696029756816
201	5.621	98.9861	0.7068	160.3145	Unknown	[M+H]+		0.5	False	null	null	null	null	null	null	null	999	False	False	False	False		False	False	null	null	null	null	null	null	null	null	2.93	cell_293T_pos_02_p1-d1_1_10089	98.98449:574 99.98784:0 100.9912:0		191	154	100	17	82	37	96.9205627441406	66.9835091085213
202	3.729	100.02133	-1	-1	Unknown	[M+H]+		1	True	null	null	null	null	null	null	null	999	False	False	False	False		False	False	null	null	null	null	null	null	null	null	24.34	cell_293T_pos_03_p1-d1_1_10090	100.02133:4562 101.02468:0 102.02804:0		21568	24428	25483	15607	17896	19198	20696.623046875	3836.40752781092
203	3.729	100.02133	0.5036	114.1051	Unknown	[M+H]+		1	True	null	null	null	null	null	null	null	999	False	False	False	False		False	False	null	null	null	null	null	null	null	null	24.34	cell_293T_pos_03_p1-d1_1_10090	100.02127:597 101.02462:0 102.02798:0	58.99446:634 58.99567:154 58.99688:202	514	513	607	497	577	516	537.474329630534	44.0088280582305
204	3.729	100.02133	0.5863	132.8269	Unknown	[M+H]+		1	True	null	null	null	null	null	null	null	999	False	False	False	False		False	False	null	null	null	null	null	null	null	null	24.34	cell_293T_pos_03_p1-d1_1_10090	100.02127:2053 101.02462:0 102.02798:0	57.98608:290 58.99567:464	1548	1810	1863	1580	1648	1433	1647.02480061849	163.210371057967
205	3.899	100.0229	-1	-1	Unknown	[M+H]+		1	True	null	null	null	null	null	null	null	999	False	False	False	False		False	False	null	null	null	null	null	null	null	null	19.87	cell_293T_pos_03_p1-d1_1_10090	100.0229:4426 101.02625:0 102.02961:0		21855	24550	19120	25180	11032	18426	20027.3295898438	5189.4327368177
206	3.899	100.0229	0.5031	113.9884	Unknown	[M+H]+		1	True	null	null	null	null	null	null	null	999	False	False	False	False		False	False	null	null	null	null	null	null	null	null	19.87	cell_293T_pos_03_p1-d1_1_10090	100.02284:489 101.02619:0 102.02955:0	57.98848:368 58.99567:269	245	283	333	426	414	353	342.361610412598	71.0969095315147
207	3.899	100.0229	0.5864	132.8652	Unknown	[M+H]+		1	True	null	null	null	null	null	null	null	999	False	False	False	False		False	False	null	null	null	null	null	null	null	null	19.87	cell_293T_pos_03_p1-d1_1_10090	100.02284:1840 101.02619:0 102.02955:0	58.99446:184 58.99688:309	884	1909	1715	2107	1515	1983	1685.48844401042	444.504355736958
208	6.262	101.06028	-1	-1	Unknown	[M+H]+		1	True	null	null	null	null	null	null	null	999	False	False	False	False		False	False	null	null	null	null	null	null	null	null	25.48	cell_293T_pos_01_p1-d1_1_10088	101.06028:4619 102.06363:0 103.06699:0		25979	21732	13109	25125	27113	19902	22160.0563151042	5198.4948436758
209	6.262	101.06028	0.626	141.6642	Unknown	[M+H]+		1	True	null	null	null	null	null	null	null	999	False	False	False	False		False	False	null	null	null	null	null	null	null	null	25.48	cell_293T_pos_01_p1-d1_1_10088	101.06028:3285 102.06363:0 103.06699:0	23.8873:58 54.34832:58 95.31899:58 100.01339:58	2499	2101	1749	2346	2807	2303	2301.04435221354	358.131706567873
210	4.163	102.04733	-1	-1	Unknown	[M+H]+		1	True	null	null	null	null	null	null	null	999	False	False	False	False		False	False	null	null	null	null	null	null	null	null	21.17	cell_293T_pos_02_p1-d1_1_10089	102.04733:4263 103.05068:0 104.05404:0		16249	25360	6268	16634	22304	25661	18746.2117513021	7356.84773657788
211	4.163	102.04733	0.4659	105.315	Unknown	[M+H]+		1	True	null	null	null	null	null	null	null	999	False	False	False	False		False	False	null	null	null	null	null	null	null	null	21.17	cell_293T_pos_02_p1-d1_1_10089	102.04735:234 103.0507:0 104.05406:0	63.02352:108	158	197	132	150	34	18	114.917651494344	72.3335704448447
212	4.163	102.04733	0.4949	111.8797	Unknown	[M+H]+		1	True	null	null	null	null	null	null	null	999	False	False	False	False		False	False	null	null	null	null	null	null	null	null	21.17	cell_293T_pos_02_p1-d1_1_10089	102.04735:1408 103.0507:0 104.05406:0	76.03417:130	915	558	1285	1475	1557	1484	1212.44151814779	395.742871176183
213	4.163	102.04733	0.5654	127.8201	Unknown	[M+H]+		1	True	null	null	null	null	null	null	null	999	False	False	False	False		False	False	null	null	null	null	null	null	null	null	21.17	cell_293T_pos_02_p1-d1_1_10089	102.04733:326 103.05068:0 104.05404:0		83	109	24	73	79	155	87.2507937749227	43.2395591134834
214	4.163	102.04733	0.5803	131.1922	Unknown	[M+H]+		1	True	null	null	null	null	null	null	null	999	False	False	False	False		False	False	null	null	null	null	null	null	null	null	21.17	cell_293T_pos_02_p1-d1_1_10089	102.04578:839 103.04913:0 104.05249:0		228	173	373	175	544	261	292.328610738118	143.257750336394
215	6.631	102.05532	-1	-1	Unknown	[M+H]+		1	False	null	null	null	null	null	null	null	999	False	False	False	False		False	False	null	null	null	null	null	null	null	null	15.85	cell_293T_pos_03_p1-d1_1_10090	102.05532:2478 103.05867:0 104.06203:0		12771	16655	14428	12690	8665	12857	13010.8629557292	2621.32504097243
216	6.631	102.05532	0.7631	172.509	Unknown	[M+H]+		1	False	null	null	null	null	null	null	null	999	False	False	False	False		False	False	null	null	null	null	null	null	null	null	15.85	cell_293T_pos_03_p1-d1_1_10090	102.05526:1444 103.05861:0 104.06197:0		1143	1180	1344	1189	917	1212	1163.97085571289	139.321860604397
217	4.152	103.05515	-1	-1	Unknown	[M+H]+	similar chromatogram in higher mz_342	1	True	null	null	null	null	null	null	null	999	False	False	False	False		False	False	null	null	null	null	null	null	null	null	187.1	cell_293T_pos_02_p1-d1_1_10089	103.05515:28935 104.0585:0 105.06186:0		132152	146424	140823	126661	121833	130429	133053.4453125	9095.25511760105
218	4.152	103.05515	0.5011	113.1563	Unknown	[M+H]+	similar chromatogram in higher mz_342	1	True	null	null	null	null	null	null	null	999	False	False	False	False		False	False	null	null	null	null	null	null	null	null	187.1	cell_293T_pos_02_p1-d1_1_10089	103.05351:5570 104.05686:0 105.06022:0	51.02198:226 51.0231:491 77.03585:194 77.03862:274 77.04001:136	4804	4852	4985	4263	4517	4525	4657.6455078125	268.2484174056
219	4.152	103.05515	0.5498	124.1658	Unknown	[M+H]+	similar chromatogram in higher mz_342	1	True	null	null	null	null	null	null	null	999	False	False	False	False		False	False	null	null	null	null	null	null	null	null	187.1	cell_293T_pos_02_p1-d1_1_10089	103.05351:1170 104.05686:0 105.06022:0	24.65808:48 35.94691:48 48.5011:48 77.04001:795 77.0497:107 77.35596:54 102.0457:736	996	638	690	476	736	732	711.333577473958	169.480832323585
220	4.152	103.05515	0.5784	130.6313	Unknown	[M+H]+	similar chromatogram in higher mz_342	1	True	null	null	null	null	null	null	null	999	False	False	False	False		False	False	null	null	null	null	null	null	null	null	187.1	cell_293T_pos_02_p1-d1_1_10089	103.05351:7783 104.05686:0 105.06022:0	51.02423:1312 60.88215:42 77.03724:450 77.03862:1507 77.04001:1928 77.04139:1039 80.15094:42 102.04729:505	7559	7346	7565	6764	5900	6139	6878.82283528646	730.771061900142
221	4.152	103.05515	0.6537	147.6307	Unknown	[M+H]+	similar chromatogram in higher mz_342	1	True	null	null	null	null	null	null	null	999	False	False	False	False		False	False	null	null	null	null	null	null	null	null	187.1	cell_293T_pos_02_p1-d1_1_10089	103.05515:988 104.0585:0 105.06186:0	24.12686:50 24.36528:50 28.20932:50 33.87466:50 36.66917:50 48.84001:50 62.02955:50 70.17074:50 72.2201:50 77.04004:551 77.94805:50	5637	419	489	407	276	3419	1774.61043802897	2246.1440314078
222	0.614	104.05348	-1	-1	Unknown	[M+H]+		0.833	False	null	null	null	null	null	null	null	999	False	False	False	False		False	False	null	null	null	null	null	null	null	null	7.87	cell_293T_pos_05_p1-d1_1_10092	104.05348:1668 105.05683:0 106.06019:0		4471	2237	2801	3619	5241	3218	3597.86446126302	1103.91837600931
223	0.614	104.05348	0.6302	142.1764	Unknown	[M+H]+		0.833	False	null	null	null	null	null	null	null	999	False	False	False	False		False	False	null	null	null	null	null	null	null	null	7.87	cell_293T_pos_05_p1-d1_1_10092	104.05509:439 105.05844:0 106.0618:0		315	133	276	144	534	151	258.712885538737	154.848567842303
224	7.754	104.10658	-1	-1	Unknown	[M+H]+		0.5	True	null	null	null	null	null	null	null	999	False	False	False	False		False	False	null	null	null	null	null	null	null	null	55.16	cell_293T_pos_04_p1-d1_1_10091	104.10658:12063 105.10993:0 106.11329:0		23590	31065	38823	70489	57648	69172	48464.4251302083	20063.0368551032
225	7.754	104.10658	0.6427	144.9932	Unknown	[M+H]+		0.5	True	null	null	null	null	null	null	null	999	False	False	False	False		False	False	null	null	null	null	null	null	null	null	55.16	cell_293T_pos_04_p1-d1_1_10091	104.10657:1843 105.10992:0 106.11328:0		4512	845	1362	3132	5760	1431	2840.23887125651	1977.64090025959
226	7.754	104.10658	0.8738	197.1075	Unknown	[M+H]+		0.5	True	null	null	null	null	null	null	null	999	False	False	False	False		False	False	null	null	null	null	null	null	null	null	55.16	cell_293T_pos_04_p1-d1_1_10091	104.10658:8480 105.10993:0 106.11329:0	30.17753:113 31.85593:113 80.65305:113	5713	6408	1688	6559	7791	5609	5627.99066162109	2082.41965581782
227	3.593	104.10811	-1	-1	Unknown	[M+H]+		1	True	null	null	null	null	null	null	null	999	False	False	False	False		False	False	null	null	null	null	null	null	null	null	62.03	cell_293T_pos_01_p1-d1_1_10088	104.10811:11818 105.11146:0 106.11482:0		58851	56420	54790	53911	60224	56384	56763.267578125	2392.85197900817
228	3.593	104.10811	0.4971	112.1438	Unknown	[M+H]+		1	True	null	null	null	null	null	null	null	999	False	False	False	False		False	False	null	null	null	null	null	null	null	null	62.03	cell_293T_pos_01_p1-d1_1_10088	104.10815:787 105.1115:0 106.11486:0	45.03407:257 45.05736:335 58.06539:567 59.07446:278 60.08122:264	384	562	174	263	929	897	535.211128234863	320.682651597218
229	3.593	104.10811	0.525	118.443	Unknown	[M+H]+		1	True	null	null	null	null	null	null	null	999	False	False	False	False		False	False	null	null	null	null	null	null	null	null	62.03	cell_293T_pos_01_p1-d1_1_10088	104.10811:6220 105.11146:0 106.11482:0	43.04244:219 44.05094:722 45.03512:241 58.06537:498 58.06657:362 60.0812:51 60.08242:117	5109	4624	4609	4732	4601	4324	4666.52425130208	255.848271714529
230	6.349	104.10817	-1	-1	Unknown	[M+H]+		0.833	True	null	null	null	null	null	null	null	999	False	False	False	False		False	False	null	null	null	null	null	null	null	null	208.88	cell_293T_pos_03_p1-d1_1_10090	104.10817:46000 105.11152:0 106.11488:0		193358	199596	226962	248362	219549	219559	217897.822916667	19762.8681476143
231	6.349	104.10817	0.7507	169.3513	Unknown	[M+H]+		0.833	True	null	null	null	null	null	null	null	999	False	False	False	False		False	False	null	null	null	null	null	null	null	null	208.88	cell_293T_pos_03_p1-d1_1_10090	104.10655:20959 105.1099:0 106.11326:0	57.33699:30 66.22724:30	27527	22395	26413	26105	28160	24457	25842.7763671875	2117.08367002333
232	6.349	104.10817	0.7711	173.9508	Unknown	[M+H]+		0.833	True	null	null	null	null	null	null	null	999	False	False	False	False		False	False	null	null	null	null	null	null	null	null	208.88	cell_293T_pos_03_p1-d1_1_10090	104.10819:13417 105.11154:0 106.1149:0	30.78006:42 36.40226:38	13013	13840	15692	12550	12380	12675	13358.3084309896	1254.86266271934
233	6.282	104.10819	-1	-1	Unknown	[M+H]+		1	True	null	null	null	null	null	null	null	999	False	False	False	False		False	False	null	null	null	null	null	null	null	null	272.9	cell_293T_pos_05_p1-d1_1_10092	104.10819:47145 105.11154:0 106.1149:0		232157	205680	219138	182813	217757	198088	209272.419270833	17499.3120809892
234	6.282	104.10819	0.7509	169.3891	Unknown	[M+H]+		1	True	null	null	null	null	null	null	null	999	False	False	False	False		False	False	null	null	null	null	null	null	null	null	272.9	cell_293T_pos_05_p1-d1_1_10092	104.10811:17949 105.11146:0 106.11482:0	28.50326:55 80.44067:55	18118	16669	20846	20152	24297	20025	20017.740234375	2601.50252062023
235	6.282	104.10819	0.7726	174.2897	Unknown	[M+H]+		1	True	null	null	null	null	null	null	null	999	False	False	False	False		False	False	null	null	null	null	null	null	null	null	272.9	cell_293T_pos_05_p1-d1_1_10092	104.10811:12257 105.11146:0 106.11482:0	25.48566:59 46.26588:59 52.74072:59 59.84305:59	11068	14578	17271	13435	12591	13809	13791.9877929688	2083.93715746638
236	6.525	104.10819	-1	-1	Unknown	[M+H]+		0.667	False	null	null	null	null	null	null	null	999	False	False	False	False		False	False	null	null	null	null	null	null	null	null	74	cell_293T_pos_04_p1-d1_1_10091	104.10819:14435 105.11154:0 106.1149:0		121996	114373	113248	115775	109190	103927	113084.747395833	6121.66712684392
237	6.525	104.10819	0.7514	169.5023	Unknown	[M+H]+		0.667	False	null	null	null	null	null	null	null	999	False	False	False	False		False	False	null	null	null	null	null	null	null	null	74	cell_293T_pos_04_p1-d1_1_10091	104.10811:9712 105.11146:0 106.11482:0		9398	9485	9359	10075	10269	10992	9929.859375	643.365546816639
238	6.525	104.10819	0.7693	173.5365	Unknown	[M+H]+		0.667	False	null	null	null	null	null	null	null	999	False	False	False	False		False	False	null	null	null	null	null	null	null	null	74	cell_293T_pos_04_p1-d1_1_10091	104.10811:3488 105.11146:0 106.11482:0		3254	2901	3907	2608	3316	3181	3194.39286295573	437.129896765208
239	5.965	104.99351	-1	-1	Unknown	[M+H]+		1	True	null	null	null	null	null	null	null	999	False	False	False	False		False	False	null	null	null	null	null	null	null	null	517.8	cell_293T_pos_02_p1-d1_1_10089	104.99351:176208 105.99686:0 107.00022:0		1458659	2316424	1632295	2401801	1264264	1406311	1746625.77083333	489572.990547946
240	5.965	104.99351	0.7876	177.5174	Unknown	[M+H]+		1	True	null	null	null	null	null	null	null	999	False	False	False	False		False	False	null	null	null	null	null	null	null	null	517.8	cell_293T_pos_02_p1-d1_1_10089	104.99347:150148 105.99682:0 107.00018:0	20.03305:99 33.72061:99 63.2127:99 88.13621:99	160027	161573	157458	153298	148305	158495	156525.981770833	4908.87348854149
241	5.815	104.99357	-1	-1	Unknown	[M+H]+		1	False	null	null	null	null	null	null	null	999	False	False	False	False		False	False	null	null	null	null	null	null	null	null	1519.2	cell_293T_pos_06_p1-d1_1_10093	104.99357:163686 105.99692:0 107.00028:0		1940479	1552997	1819442	702628	1969680	1934971	1653366.1875	490580.91298441
242	5.815	104.99357	0.7879	177.5925	Unknown	[M+H]+		1	False	null	null	null	null	null	null	null	999	False	False	False	False		False	False	null	null	null	null	null	null	null	null	1519.2	cell_293T_pos_06_p1-d1_1_10093	104.99347:141424 105.99682:0 107.00018:0		151717	147059	151048	145040	145918	153862	149107.25	3580.71045323443
243	3.888	105.00159	-1	-1	Unknown	[M+H]+		0.5	False	null	null	null	null	null	null	null	999	False	False	False	False		False	False	null	null	null	null	null	null	null	null	7.15	cell_293T_pos_02_p1-d1_1_10089	105.00159:1377 106.00494:0 107.0083:0		3753	6341	4403	4575	4297	1667	4172.59289550781	1509.24153158283
244	3.888	105.00159	0.5881	132.5573	Unknown	[M+H]+		0.5	False	null	null	null	null	null	null	null	999	False	False	False	False		False	False	null	null	null	null	null	null	null	null	7.15	cell_293T_pos_02_p1-d1_1_10089	105.00159:961 106.00494:0 107.0083:0		635	720	180	182	355	638	451.559995015462	243.447864871797
245	0.582	105.06952	-1	-1	Unknown	[M+H]+		1	False	null	null	null	null	null	null	null	999	False	False	False	False		False	False	null	null	null	null	null	null	null	null	29.07	cell_293T_pos_04_p1-d1_1_10091	105.06952:4948 106.07287:0 107.07623:0		10513	19638	13482	17125	17019	12057	14972.3754882813	3498.235981385
246	0.582	105.06952	0.6878	155.0051	Unknown	[M+H]+		1	False	null	null	null	null	null	null	null	999	False	False	False	False		False	False	null	null	null	null	null	null	null	null	29.07	cell_293T_pos_04_p1-d1_1_10091	105.07115:909 106.0745:0 107.07786:0		70	8	123	47	16	430	115.854648907979	159.514097692002
247	0.582	105.06952	0.9385	211.5021	Unknown	[M+H]+		1	False	null	null	null	null	null	null	null	999	False	False	False	False		False	False	null	null	null	null	null	null	null	null	29.07	cell_293T_pos_04_p1-d1_1_10091	105.06952:845 106.07287:0 107.07623:0		163	176	229	444	111	66	198.130210876465	132.692035136269
248	0.582	105.06952	0.9416	212.2068	Unknown	[M+H]+		1	False	null	null	null	null	null	null	null	999	False	False	False	False		False	False	null	null	null	null	null	null	null	null	29.07	cell_293T_pos_04_p1-d1_1_10091	105.07108:1115 106.07443:0 107.07779:0		312	526	256	241	401	384	353.393694559733	106.668639801009
249	0.582	105.06952	0.95	214.0933	Unknown	[M+H]+		1	False	null	null	null	null	null	null	null	999	False	False	False	False		False	False	null	null	null	null	null	null	null	null	29.07	cell_293T_pos_04_p1-d1_1_10091	105.06952:1154 106.07287:0 107.07623:0		279	410	375	443	505	271	380.620966593424	92.3676433972746
250	0.58	106.03039	-1	-1	Unknown	[M+H]+		0.667	True	null	null	null	null	null	null	null	999	False	False	False	False		False	False	null	null	null	null	null	null	null	null	4.98	cell_293T_pos_04_p1-d1_1_10091	106.03039:1537 107.03374:0 108.0371:0		4387	4910	4585	5901	3874	2961	4436.4921875	988.541904834218
251	0.58	106.03039	0.5578	125.5983	Unknown	[M+H]+		0.667	True	null	null	null	null	null	null	null	999	False	False	False	False		False	False	null	null	null	null	null	null	null	null	4.98	cell_293T_pos_04_p1-d1_1_10091	106.03039:329 107.03374:0 108.0371:0	38.82399:54 60.64614:54 78.03444:999 85.52037:54 93.59614:54	74	220	296	140	213	162	184.159375508626	76.2765279118564
252	1.843	106.06614	-1	-1	Unknown	[M+H]+		0.833	True	null	null	null	null	null	null	null	999	False	False	False	False		False	False	null	null	null	null	null	null	null	null	9.47	cell_293T_pos_06_p1-d1_1_10093	106.06614:2739 107.06949:0 108.07285:0		11951	7890	14510	19465	17046	25207	16011.4849446615	6037.38600741073
253	1.843	106.06614	0.5247	118.1335	Unknown	[M+H]+		0.833	True	null	null	null	null	null	null	null	999	False	False	False	False		False	False	null	null	null	null	null	null	null	null	9.47	cell_293T_pos_06_p1-d1_1_10093	106.06613:213 107.06948:0 108.07284:0	65.04025:154 67.04352:134 77.03868:107	171	135	261	354	172	419	252.087547302246	113.876895308874
254	1.843	106.06614	0.5693	128.1645	Unknown	[M+H]+		0.833	True	null	null	null	null	null	null	null	999	False	False	False	False		False	False	null	null	null	null	null	null	null	null	9.47	cell_293T_pos_06_p1-d1_1_10093	106.0661:924 107.06945:0 108.07281:0	63.02477:114 77.04005:168	801	388	762	888	932	1134	817.48496500651	247.331608299315
255	1.843	106.06614	0.5961	134.2153	Unknown	[M+H]+		0.833	True	null	null	null	null	null	null	null	999	False	False	False	False		False	False	null	null	null	null	null	null	null	null	9.47	cell_293T_pos_06_p1-d1_1_10093	106.0645:666 107.06785:0 108.07121:0		89	211	1024	607	635	1111	612.950519561768	412.939947694679
256	1.843	106.06614	0.6005	135.2097	Unknown	[M+H]+		0.833	True	null	null	null	null	null	null	null	999	False	False	False	False		False	False	null	null	null	null	null	null	null	null	9.47	cell_293T_pos_06_p1-d1_1_10093	106.06608:610 107.06943:0 108.07279:0		824	403	567	1080	1051	522	741.070037841797	286.463192129756
257	1.843	106.06614	0.63	141.8328	Unknown	[M+H]+		0.833	True	null	null	null	null	null	null	null	999	False	False	False	False		False	False	null	null	null	null	null	null	null	null	9.47	cell_293T_pos_06_p1-d1_1_10093	106.06608:203 107.06943:0 108.07279:0		567	140	99	114	713	63	282.684000651042	281.639038992436
258	2.856	106.08716	-1	-1	Unknown	[M+H]+		0.5	False	null	null	null	null	null	null	null	999	False	False	False	False		False	False	null	null	null	null	null	null	null	null	18.8	cell_293T_pos_01_p1-d1_1_10088	106.08716:4194 107.09051:0 108.09387:0		44305	32106	25659	19603	24246	17240	27193.0615234375	9845.23635675072
259	2.856	106.08716	0.6816	153.4451	Unknown	[M+H]+		0.5	False	null	null	null	null	null	null	null	999	False	False	False	False		False	False	null	null	null	null	null	null	null	null	18.8	cell_293T_pos_01_p1-d1_1_10088	106.08716:4745 107.09051:0 108.09387:0		4616	4189	3712	4020	3981	3757	4045.67553710938	330.024555761632
260	2.95	106.08716	-1	-1	Unknown	[M+H]+		0.5	False	null	null	null	null	null	null	null	999	False	False	False	False		False	False	null	null	null	null	null	null	null	null	6.33	cell_293T_pos_01_p1-d1_1_10088	106.08716:3629 107.09051:0 108.09387:0		33182	17854	17766	13853	25740	20820	21535.8655598958	6937.00779105275
261	2.95	106.08716	0.6816	153.4452	Unknown	[M+H]+		0.5	False	null	null	null	null	null	null	null	999	False	False	False	False		False	False	null	null	null	null	null	null	null	null	6.33	cell_293T_pos_01_p1-d1_1_10088	106.08716:4096 107.09051:0 108.09387:0		3866	4339	4453	4020	3835	4017	4088.21081542969	252.730792683031
262	3.533	109.07757	-1	-1	Unknown	[M+H]+	similar chromatogram in higher mz_138	1	True	null	null	null	null	null	null	null	999	False	False	False	False		False	False	null	null	null	null	null	null	null	null	7.66	cell_293T_pos_03_p1-d1_1_10090	109.07757:1793 110.08092:0 111.08428:0		5560	4438	6624	3745	4897	5632	5149.20715332031	1011.78481556426
263	3.533	109.07757	0.5532	124.1973	Unknown	[M+H]+	similar chromatogram in higher mz_138	1	True	null	null	null	null	null	null	null	999	False	False	False	False		False	False	null	null	null	null	null	null	null	null	7.66	cell_293T_pos_03_p1-d1_1_10090	109.0775:507 110.08085:0 111.08421:0	55.05521:350	204	247	271	208	154	197	213.369384765625	40.9300651876785
264	3.533	109.07757	0.6235	139.9745	Unknown	[M+H]+	similar chromatogram in higher mz_138	1	True	null	null	null	null	null	null	null	999	False	False	False	False		False	False	null	null	null	null	null	null	null	null	7.66	cell_293T_pos_03_p1-d1_1_10090	109.0775:337 110.08085:0 111.08421:0		145	157	300	50	172	219	173.731850306193	82.9443826793244
265	3.533	109.07757	0.6289	141.1951	Unknown	[M+H]+	similar chromatogram in higher mz_138	1	True	null	null	null	null	null	null	null	999	False	False	False	False		False	False	null	null	null	null	null	null	null	null	7.66	cell_293T_pos_03_p1-d1_1_10090	109.07757:432 110.08092:0 111.08428:0	109.07592:258	175	46	284	49	132	103	131.336609522502	89.6073348421505
266	0.564	109.10224	-1	-1	Unknown	[M+H]+		0.667	False	null	null	null	null	null	null	null	999	False	False	False	False		False	False	null	null	null	null	null	null	null	null	5.57	cell_293T_pos_02_p1-d1_1_10089	109.10224:1136 110.10559:0 111.10895:0		6733	5592	3782	4195	1329	3891	4253.65395100911	1835.78698646431
267	0.564	109.10224	0.8296	186.2395	Unknown	[M+H]+		0.667	False	null	null	null	null	null	null	null	999	False	False	False	False		False	False	null	null	null	null	null	null	null	null	5.57	cell_293T_pos_02_p1-d1_1_10089	109.09891:299 110.10226:0 111.10562:0		91	79	14	49	25	73	55.2596740722656	31.1703121538553
268	6.347	110.07147	-1	-1	Unknown	[M+H]+	similar chromatogram in higher mz_1381; similar chromatogram in higher mz_1504	1	True	null	null	null	null	null	null	null	999	False	False	False	False		False	False	null	null	null	null	null	null	null	null	41.27	cell_293T_pos_05_p1-d1_1_10092	110.07147:9513 111.07482:0 112.07818:0		32723	27275	33284	41500	34549	39552	34813.8264973958	5114.05822067126
269	6.347	110.07147	0.5202	116.6666	Unknown	[M+H]+	similar chromatogram in higher mz_1381; similar chromatogram in higher mz_1504	1	True	null	null	null	null	null	null	null	999	False	False	False	False		False	False	null	null	null	null	null	null	null	null	41.27	cell_293T_pos_05_p1-d1_1_10092	110.07304:883 111.07639:0 112.07975:0	56.05088:223	367	55	44	333	276	439	252.450019836426	165.873402723831
270	6.347	110.07147	0.5374	120.5213	Unknown	[M+H]+	similar chromatogram in higher mz_1381; similar chromatogram in higher mz_1504	1	True	null	null	null	null	null	null	null	999	False	False	False	False		False	False	null	null	null	null	null	null	null	null	41.27	cell_293T_pos_05_p1-d1_1_10092	110.07304:1083 111.07639:0 112.07975:0	44.04989:515 66.03483:386 82.05277:395	912	778	608	237	681	649	644.329277038574	227.219745564314
271	6.347	110.07147	0.6123	137.321	Unknown	[M+H]+	similar chromatogram in higher mz_1381; similar chromatogram in higher mz_1504	1	True	null	null	null	null	null	null	null	999	False	False	False	False		False	False	null	null	null	null	null	null	null	null	41.27	cell_293T_pos_05_p1-d1_1_10092	110.07304:3740 111.07639:0 112.07975:0	93.04453:168	2775	2234	2791	3200	3280	3223	2917.20206705729	402.087258644406
272	2.512	110.07147	-1	-1	Unknown	[M+H]+		0.5	False	null	null	null	null	null	null	null	999	False	False	False	False		False	False	null	null	null	null	null	null	null	null	3.32	cell_293T_pos_04_p1-d1_1_10091	110.07147:788 111.07482:0 112.07818:0		2942	2025	3266	4211	4667	5085	3699.46439615885	1156.01017697155
273	2.512	110.07147	0.636	142.6403	Unknown	[M+H]+		0.5	False	null	null	null	null	null	null	null	999	False	False	False	False		False	False	null	null	null	null	null	null	null	null	3.32	cell_293T_pos_04_p1-d1_1_10091	110.07313:664 111.07648:0 112.07984:0		297	323	228	367	452	289	325.784385681152	76.6571473378734
274	6.931	110.07149	-1	-1	Unknown	[M+H]+		0.833	True	null	null	null	null	null	null	null	999	False	False	False	False		False	False	null	null	null	null	null	null	null	null	21.9	cell_293T_pos_06_p1-d1_1_10093	110.07149:5943 111.07484:0 112.0782:0		30688	38192	30933	24677	26800	33277	30761.2552083333	4781.03677431187
275	6.931	110.07149	0.6123	137.321	Unknown	[M+H]+		0.833	True	null	null	null	null	null	null	null	999	False	False	False	False		False	False	null	null	null	null	null	null	null	null	21.9	cell_293T_pos_06_p1-d1_1_10093	110.07143:3114 111.07478:0 112.07814:0	35.56498:42 51.07835:42 54.0337:755 72.38104:42 102.6297:42	2961	2807	2940	2831	2996	2520	2842.6377360026	174.719355831308
276	4.288	111.01669	-1	-1	Unknown	[M+H]+	similar chromatogram in higher mz_916; similar chromatogram in higher mz_650	0.667	False	null	null	null	null	null	null	null	999	False	False	False	False		False	False	null	null	null	null	null	null	null	null	3.76	cell_293T_pos_06_p1-d1_1_10093	111.01669:935 112.02004:0 113.0234:0		7495	4249	5355	1765	3085	7020	4828.28747558594	2233.96318547545
277	4.288	111.01669	1.0256	229.8332	Unknown	[M+H]+	similar chromatogram in higher mz_916; similar chromatogram in higher mz_650	0.667	False	null	null	null	null	null	null	null	999	False	False	False	False		False	False	null	null	null	null	null	null	null	null	3.76	cell_293T_pos_06_p1-d1_1_10093	111.01825:281 112.0216:0 113.02496:0		118	33	73	29	146	112	85.3088041941325	48.0387344395157
278	4.288	111.01669	1.0484	234.9335	Unknown	[M+H]+	similar chromatogram in higher mz_916; similar chromatogram in higher mz_650	0.667	False	null	null	null	null	null	null	null	999	False	False	False	False		False	False	null	null	null	null	null	null	null	null	3.76	cell_293T_pos_06_p1-d1_1_10093	111.01669:281 112.02004:0 113.0234:0		134	39	83	26	157	137	96.1550401051839	55.2225403463932
279	7.128	112.05097	-1	-1	Unknown	[M+H]+		0.667	False	null	null	null	null	null	null	null	999	False	False	False	False		False	False	null	null	null	null	null	null	null	null	6.76	cell_293T_pos_01_p1-d1_1_10088	112.05097:1738 113.05432:0 114.05768:0		11364	8410	8788	8902	6491	8374	8721.49471028646	1562.71059742571
280	7.128	112.05097	0.6239	139.6931	Unknown	[M+H]+		0.667	False	null	null	null	null	null	null	null	999	False	False	False	False		False	False	null	null	null	null	null	null	null	null	6.76	cell_293T_pos_01_p1-d1_1_10088	112.05097:513 113.05432:0 114.05768:0		202	246	218	154	136	235	198.554987589518	44.2087724257435
281	7.128	112.05097	0.64	143.2934	Unknown	[M+H]+		0.667	False	null	null	null	null	null	null	null	999	False	False	False	False		False	False	null	null	null	null	null	null	null	null	6.76	cell_293T_pos_01_p1-d1_1_10088	112.05107:457 113.05442:0 114.05778:0		491	356	404	556	230	350	397.930348714193	114.658869477333
282	3.937	112.05101	-1	-1	Unknown	[M+H]+		0.667	False	null	null	null	null	null	null	null	999	False	False	False	False		False	False	null	null	null	null	null	null	null	null	5.38	cell_293T_pos_02_p1-d1_1_10089	112.05101:1530 113.05436:0 114.05772:0		5351	7299	4425	4613	5149	4440	5212.88444010417	1090.96547615381
283	3.937	112.05101	0.545	122.0259	Unknown	[M+H]+		0.667	False	null	null	null	null	null	null	null	999	False	False	False	False		False	False	null	null	null	null	null	null	null	null	5.38	cell_293T_pos_02_p1-d1_1_10089	112.05101:219 113.05436:0 114.05772:0		73	60	83	57	26	38	56.2121553421021	21.2098605506549
284	3.937	112.05101	0.7196	161.1115	Unknown	[M+H]+		0.667	False	null	null	null	null	null	null	null	999	False	False	False	False		False	False	null	null	null	null	null	null	null	null	5.38	cell_293T_pos_02_p1-d1_1_10089	112.05101:415 113.05436:0 114.05772:0		66	143	89	152	93	95	106.19464747111	33.5363179494918
285	8.109	112.05102	-1	-1	Unknown	[M+H]+		0.667	True	null	null	null	null	null	null	null	999	False	False	False	False		False	False	null	null	null	null	null	null	null	null	16.5	cell_293T_pos_02_p1-d1_1_10089	112.05102:4187 113.05437:0 114.05773:0		8220	17269	28346	16870	8866	7876	14574.6202799479	8000.11595121589
286	8.109	112.05102	0.7125	159.518	Unknown	[M+H]+		0.667	True	null	null	null	null	null	null	null	999	False	False	False	False		False	False	null	null	null	null	null	null	null	null	16.5	cell_293T_pos_02_p1-d1_1_10089	112.05104:530 113.05439:0 114.05775:0		126	100	168	67	250	232	156.869782765706	72.9547787133498
287	8.109	112.05102	0.9268	207.5017	Unknown	[M+H]+		0.667	True	null	null	null	null	null	null	null	999	False	False	False	False		False	False	null	null	null	null	null	null	null	null	16.5	cell_293T_pos_02_p1-d1_1_10089	112.05102:2428 113.05437:0 114.05773:0	39.88858:65	6150	2118	1766	341	975	4424	2628.9579671224	2217.78474581511
288	4.455	112.05268	-1	-1	Unknown	[M+H]+	similar chromatogram in higher mz_851; similar chromatogram in higher mz_2655	1	True	null	null	null	null	null	null	null	999	False	False	False	False		False	False	null	null	null	null	null	null	null	null	17.3	cell_293T_pos_02_p1-d1_1_10089	112.05268:3838 113.05603:0 114.05939:0		21955	19982	16338	20457	22367	22023	20519.9913736979	2258.85098457301
289	4.455	112.05268	0.6072	135.935	Unknown	[M+H]+	similar chromatogram in higher mz_851; similar chromatogram in higher mz_2655	1	True	null	null	null	null	null	null	null	999	False	False	False	False		False	False	null	null	null	null	null	null	null	null	17.3	cell_293T_pos_02_p1-d1_1_10089	112.05263:2099 113.05598:0 114.05934:0	38.96363:118	2038	1922	1669	1898	1969	1902	1899.80745442708	124.589317661021
290	4.575	112.8957	-1	-1	Unknown	[M+H]+		0.5	False	null	null	null	null	null	null	null	999	False	False	False	False		False	False	null	null	null	null	null	null	null	null	15	cell_293T_pos_02_p1-d1_1_10089	112.8957:3000 113.89905:0 114.90241:0		16564	21645	15404	18869	14945	16722	17358.3850911458	2503.32558584453
291	4.575	112.8957	0.7803	174.5627	Unknown	[M+H]+		0.5	False	null	null	null	null	null	null	null	999	False	False	False	False		False	False	null	null	null	null	null	null	null	null	15	cell_293T_pos_02_p1-d1_1_10089	112.89407:2192 113.89742:0 114.90078:0		1873	1341	1753	1957	2289	1713	1820.84895833333	311.927479130235
292	4.575	112.8957	0.8561	191.5145	Unknown	[M+H]+		0.5	False	null	null	null	null	null	null	null	999	False	False	False	False		False	False	null	null	null	null	null	null	null	null	15	cell_293T_pos_02_p1-d1_1_10089	112.89407:304 113.89742:0 114.90078:0		132	279	205	122	145	205	181.413080851237	59.9194613421175
293	4.866	113.00131	-1	-1	Unknown	[M+H]+	similar chromatogram in higher mz_1847; similar chromatogram in higher mz_1869	0.833	False	null	null	null	null	null	null	null	999	False	False	False	False		False	False	null	null	null	null	null	null	null	null	5.19	cell_293T_pos_02_p1-d1_1_10089	113.00131:1248 114.00466:0 115.00802:0		3997	5151	4196	3957	4134	3971	4234.34842936198	458.974412478378
294	4.866	113.00131	0.5578	124.786	Unknown	[M+H]+	similar chromatogram in higher mz_1847; similar chromatogram in higher mz_1869	0.833	False	null	null	null	null	null	null	null	999	False	False	False	False		False	False	null	null	null	null	null	null	null	null	5.19	cell_293T_pos_02_p1-d1_1_10089	113.00137:332 114.00472:0 115.00808:0		226	229	147	210	194	236	207.071690877279	32.8148784407453
295	4.866	113.00131	0.619	138.4763	Unknown	[M+H]+	similar chromatogram in higher mz_1847; similar chromatogram in higher mz_1869	0.833	False	null	null	null	null	null	null	null	999	False	False	False	False		False	False	null	null	null	null	null	null	null	null	5.19	cell_293T_pos_02_p1-d1_1_10089	113.00131:448 114.00466:0 115.00802:0		40	244	168	91	112	136	131.793928146362	69.8099879612182
296	0.483	113.13377	-1	-1	Unknown	[M+H]+		1	False	null	null	null	null	null	null	null	999	False	False	False	False		False	False	null	null	null	null	null	null	null	null	19.38	cell_293T_pos_02_p1-d1_1_10089	113.13377:8330 114.13712:0 115.14048:0		26045	28052	27739	14653	14243	8928	19943.3647460938	8313.23718324174
297	0.483	113.13377	1.0308	230.5642	Unknown	[M+H]+		1	False	null	null	null	null	null	null	null	999	False	False	False	False		False	False	null	null	null	null	null	null	null	null	19.38	cell_293T_pos_02_p1-d1_1_10089	113.13377:2885 114.13712:0 115.14048:0		1001	2874	1441	1400	1099	562	1396.09134928385	790.693558577476
298	0.483	113.13377	1.0362	231.7645	Unknown	[M+H]+		1	False	null	null	null	null	null	null	null	999	False	False	False	False		False	False	null	null	null	null	null	null	null	null	19.38	cell_293T_pos_02_p1-d1_1_10089	113.13381:2037 114.13716:0 115.14052:0		1147	824	2276	1422	505	277	1075.18699645996	720.192454539469
299	0.483	113.13377	1.0817	241.9446	Unknown	[M+H]+		1	False	null	null	null	null	null	null	null	999	False	False	False	False		False	False	null	null	null	null	null	null	null	null	19.38	cell_293T_pos_02_p1-d1_1_10089	113.13216:367 114.13551:0 115.13887:0		142	70	76	227	101	111	121.181672414144	58.0281931623041
300	0.75	113.13386	-1	-1	Unknown	[M+H]+	similar chromatogram in higher mz_1454; similar chromatogram in higher mz_1230; similar chromatogram in higher mz_1564; similar chromatogram in higher mz_2742; similar chromatogram in higher mz_2189; similar chromatogram in higher mz_91; similar chromatogram in higher mz_6444; similar chromatogram in higher mz_2447; similar chromatogram in higher mz_5974	0.833	False	null	null	null	null	null	null	null	999	False	False	False	False		False	False	null	null	null	null	null	null	null	null	10.92	cell_293T_pos_06_p1-d1_1_10093	113.13386:3157 114.13721:0 115.14057:0		7461	7223	7390	8036	5460	11787	7892.89762369792	2097.27143571618
301	0.75	113.13386	0.8333	186.396	Unknown	[M+H]+	similar chromatogram in higher mz_1454; similar chromatogram in higher mz_1230; similar chromatogram in higher mz_1564; similar chromatogram in higher mz_2742; similar chromatogram in higher mz_2189; similar chromatogram in higher mz_91; similar chromatogram in higher mz_6444; similar chromatogram in higher mz_2447; similar chromatogram in higher mz_5974	0.833	False	null	null	null	null	null	null	null	999	False	False	False	False		False	False	null	null	null	null	null	null	null	null	10.92	cell_293T_pos_06_p1-d1_1_10093	113.13386:477 114.13721:0 115.14057:0		196	89	74	129	68	221	129.37034479777	65.3415295078598
302	0.75	113.13386	0.861	192.5851	Unknown	[M+H]+	similar chromatogram in higher mz_1454; similar chromatogram in higher mz_1230; similar chromatogram in higher mz_1564; similar chromatogram in higher mz_2742; similar chromatogram in higher mz_2189; similar chromatogram in higher mz_91; similar chromatogram in higher mz_6444; similar chromatogram in higher mz_2447; similar chromatogram in higher mz_5974	0.833	False	null	null	null	null	null	null	null	999	False	False	False	False		False	False	null	null	null	null	null	null	null	null	10.92	cell_293T_pos_06_p1-d1_1_10093	113.13378:836 114.13713:0 115.14049:0		63	343	187	238	199	136	194.453822453817	94.44375404974
303	0.75	113.13386	0.8882	198.6537	Unknown	[M+H]+	similar chromatogram in higher mz_1454; similar chromatogram in higher mz_1230; similar chromatogram in higher mz_1564; similar chromatogram in higher mz_2742; similar chromatogram in higher mz_2189; similar chromatogram in higher mz_91; similar chromatogram in higher mz_6444; similar chromatogram in higher mz_2447; similar chromatogram in higher mz_5974	0.833	False	null	null	null	null	null	null	null	999	False	False	False	False		False	False	null	null	null	null	null	null	null	null	10.92	cell_293T_pos_06_p1-d1_1_10093	113.13216:564 114.13551:0 115.13887:0		114	189	47	183	86	218	139.305522282918	67.2310844401141
304	0.75	113.13386	0.9176	205.2432	Unknown	[M+H]+	similar chromatogram in higher mz_1454; similar chromatogram in higher mz_1230; similar chromatogram in higher mz_1564; similar chromatogram in higher mz_2742; similar chromatogram in higher mz_2189; similar chromatogram in higher mz_91; similar chromatogram in higher mz_6444; similar chromatogram in higher mz_2447; similar chromatogram in higher mz_5974	0.833	False	null	null	null	null	null	null	null	999	False	False	False	False		False	False	null	null	null	null	null	null	null	null	10.92	cell_293T_pos_06_p1-d1_1_10093	113.13216:313 114.13551:0 115.13887:0		56	85	36	110	81	100	77.8095620473226	27.6116258328621
305	0.75	113.13386	0.9437	211.0867	Unknown	[M+H]+	similar chromatogram in higher mz_1454; similar chromatogram in higher mz_1230; similar chromatogram in higher mz_1564; similar chromatogram in higher mz_2742; similar chromatogram in higher mz_2189; similar chromatogram in higher mz_91; similar chromatogram in higher mz_6444; similar chromatogram in higher mz_2447; similar chromatogram in higher mz_5974	0.833	False	null	null	null	null	null	null	null	999	False	False	False	False		False	False	null	null	null	null	null	null	null	null	10.92	cell_293T_pos_06_p1-d1_1_10093	113.13386:334 114.13721:0 115.14057:0		26	8	0.785489177703858	38	72	83	37.6081446011861	33.5124386262642
306	0.75	113.13386	1.0333	231.1099	Unknown	[M+H]+	similar chromatogram in higher mz_1454; similar chromatogram in higher mz_1230; similar chromatogram in higher mz_1564; similar chromatogram in higher mz_2742; similar chromatogram in higher mz_2189; similar chromatogram in higher mz_91; similar chromatogram in higher mz_6444; similar chromatogram in higher mz_2447; similar chromatogram in higher mz_5974	0.833	False	null	null	null	null	null	null	null	999	False	False	False	False		False	False	null	null	null	null	null	null	null	null	10.92	cell_293T_pos_06_p1-d1_1_10093	113.13386:1051 114.13721:0 115.14057:0		72	187	144	181	223	482	214.698468526204	140.462075342369
307	7.053	114.06672	-1	-1	Unknown	[M+H]+		1	True	null	null	null	null	null	null	null	999	False	False	False	False		False	False	null	null	null	null	null	null	null	null	459.86	cell_293T_pos_01_p1-d1_1_10088	114.06672:112786 115.07007:0 116.07343:0		775532	753224	741742	766241	764612	708850	751700.260416667	24015.47985748
308	7.053	114.06672	0.6873	153.5994	Unknown	[M+H]+		1	True	null	null	null	null	null	null	null	999	False	False	False	False		False	False	null	null	null	null	null	null	null	null	459.86	cell_293T_pos_01_p1-d1_1_10088	114.06672:44698 115.07007:0 116.07343:0	45.13255:32	63182	61056	59334	55934	56366	52444	58052.6256510417	3892.58149436509
309	2.729	114.06678	-1	-1	Unknown	[M+H]+		1	True	null	null	null	null	null	null	null	999	False	False	False	False		False	False	null	null	null	null	null	null	null	null	28.28	cell_293T_pos_03_p1-d1_1_10090	114.06678:6830 115.07013:0 116.07349:0		43958	43805	47659	48386	47968	47189	46494.1822916667	2061.67805951206
310	2.729	114.06678	0.5529	123.5648	Unknown	[M+H]+		1	True	null	null	null	null	null	null	null	999	False	False	False	False		False	False	null	null	null	null	null	null	null	null	28.28	cell_293T_pos_03_p1-d1_1_10090	114.06671:686 115.07006:0 116.07342:0	44.04989:263	559	488	559	676	615	598	582.470708211263	63.4733661691567
311	2.729	114.06678	0.7118	159.0858	Unknown	[M+H]+		1	True	null	null	null	null	null	null	null	999	False	False	False	False		False	False	null	null	null	null	null	null	null	null	28.28	cell_293T_pos_03_p1-d1_1_10090	114.06671:1014 115.07006:0 116.07342:0		808	837	856	858	779	794	822.068786621094	33.2054758569877
312	2.729	114.06678	1.1485	256.6854	Unknown	[M+H]+		1	True	null	null	null	null	null	null	null	999	False	False	False	False		False	False	null	null	null	null	null	null	null	null	28.28	cell_293T_pos_03_p1-d1_1_10090	114.06678:462 115.07013:0 116.07349:0		251	157	280	200	232	220	223.502182006836	42.5043684523605
313	0.748	114.09207	-1	-1	Unknown	[M+H]+	similar chromatogram in higher mz_2311; similar chromatogram in higher mz_679; similar chromatogram in higher mz_3072; similar chromatogram in higher mz_2838; similar chromatogram in higher mz_2972; similar chromatogram in higher mz_5951; similar chromatogram in higher mz_2979; similar chromatogram in higher mz_6486; similar chromatogram in higher mz_3221	1	True	null	null	null	null	null	null	null	999	False	False	False	False		False	False	null	null	null	null	null	null	null	null	15.87	cell_293T_pos_04_p1-d1_1_10091	114.09207:4674 115.09542:0 116.09878:0		10389	8635	11491	12476	11803	10201	10832.5229492188	1378.45834571351
314	0.748	114.09207	0.5158	115.2735	Unknown	[M+H]+	similar chromatogram in higher mz_2311; similar chromatogram in higher mz_679; similar chromatogram in higher mz_3072; similar chromatogram in higher mz_2838; similar chromatogram in higher mz_2972; similar chromatogram in higher mz_5951; similar chromatogram in higher mz_2979; similar chromatogram in higher mz_6486; similar chromatogram in higher mz_3221	1	True	null	null	null	null	null	null	null	999	False	False	False	False		False	False	null	null	null	null	null	null	null	null	15.87	cell_293T_pos_04_p1-d1_1_10091	114.09207:267 115.09542:0 116.09878:0	58.99572:441	28	176	59	139	141	44	97.7237555185954	61.4853125568204
315	0.748	114.09207	0.549	122.6848	Unknown	[M+H]+	similar chromatogram in higher mz_2311; similar chromatogram in higher mz_679; similar chromatogram in higher mz_3072; similar chromatogram in higher mz_2838; similar chromatogram in higher mz_2972; similar chromatogram in higher mz_5951; similar chromatogram in higher mz_2979; similar chromatogram in higher mz_6486; similar chromatogram in higher mz_3221	1	True	null	null	null	null	null	null	null	999	False	False	False	False		False	False	null	null	null	null	null	null	null	null	15.87	cell_293T_pos_04_p1-d1_1_10091	114.09197:853 115.09532:0 116.09868:0	21.54579:67 21.5597:67 42.68929:67 71.81853:67	660	333	180	603	590	150	419.428766886393	227.35799008126
316	7.222	116.07156	-1	-1	Unknown	[M+H]+		0.5	False	null	null	null	null	null	null	null	999	False	False	False	False		False	False	null	null	null	null	null	null	null	null	8.03	cell_293T_pos_01_p1-d1_1_10088	116.07156:3162 117.07491:0 118.07827:0		17011	15029	19433	14185	17407	16815	16646.6860351563	1853.59207717021
317	7.222	116.07156	0.7522	167.8266	Unknown	[M+H]+		0.5	False	null	null	null	null	null	null	null	999	False	False	False	False		False	False	null	null	null	null	null	null	null	null	8.03	cell_293T_pos_01_p1-d1_1_10088	116.07156:1340 117.07491:0 118.07827:0		1209	1016	1109	604	955	1114	1001.18751017253	213.449205790732
318	5.049	116.07162	-1	-1	Unknown	[M+H]+		1	False	null	null	null	null	null	null	null	999	False	False	False	False		False	False	null	null	null	null	null	null	null	null	24.34	cell_293T_pos_03_p1-d1_1_10090	116.07162:8144 117.07497:0 118.07833:0		26583	28869	36054	54166	36485	29793	35325.0582682292	10055.3784854509
319	5.049	116.07162	0.6099	136.0692	Unknown	[M+H]+		1	False	null	null	null	null	null	null	null	999	False	False	False	False		False	False	null	null	null	null	null	null	null	null	24.34	cell_293T_pos_03_p1-d1_1_10090	116.06985:448 117.0732:0 118.07656:0		377	316	319	399	326	197	322.378728230794	70.2382914525918
320	5.049	116.07162	0.7917	176.6347	Unknown	[M+H]+		1	False	null	null	null	null	null	null	null	999	False	False	False	False		False	False	null	null	null	null	null	null	null	null	24.34	cell_293T_pos_03_p1-d1_1_10090	116.07164:501 117.07499:0 118.07835:0		79	205	75	42	229	140	128.227881749471	76.0901485351832
321	5.049	116.07162	0.8181	182.5191	Unknown	[M+H]+		1	False	null	null	null	null	null	null	null	999	False	False	False	False		False	False	null	null	null	null	null	null	null	null	24.34	cell_293T_pos_03_p1-d1_1_10090	116.0699:1000 117.07325:0 118.07661:0		860	1082	1078	1076	1256	950	1050.38427734375	134.807686969076
322	5.049	116.07162	0.854	190.5424	Unknown	[M+H]+		1	False	null	null	null	null	null	null	null	999	False	False	False	False		False	False	null	null	null	null	null	null	null	null	24.34	cell_293T_pos_03_p1-d1_1_10090	116.07164:385 117.07499:0 118.07835:0		181	239	78	265	128	180	178.523306528727	68.9774158284755
323	5.049	116.07162	0.9528	212.5866	Unknown	[M+H]+		1	False	null	null	null	null	null	null	null	999	False	False	False	False		False	False	null	null	null	null	null	null	null	null	24.34	cell_293T_pos_03_p1-d1_1_10090	116.06985:448 117.0732:0 118.07656:0		228	115	59	77	195	189	143.798375447591	69.4685019360836
324	5.049	116.07162	1.1421	254.813	Unknown	[M+H]+		1	False	null	null	null	null	null	null	null	999	False	False	False	False		False	False	null	null	null	null	null	null	null	null	24.34	cell_293T_pos_03_p1-d1_1_10090	116.07162:757 117.07497:0 118.07833:0		527	424	361	313	558	620	467.228485107422	120.001072815952
325	7.61	116.07164	-1	-1	Unknown	[M+H]+	similar chromatogram in higher mz_2494	1	False	null	null	null	null	null	null	null	999	False	False	False	False		False	False	null	null	null	null	null	null	null	null	9.74	cell_293T_pos_05_p1-d1_1_10092	116.07164:4178 117.07499:0 118.07835:0		15678	21993	17675	21769	23006	15084	19200.9711914063	3480.23404311702
326	7.61	116.07164	0.7421	165.5673	Unknown	[M+H]+	similar chromatogram in higher mz_2494	1	False	null	null	null	null	null	null	null	999	False	False	False	False		False	False	null	null	null	null	null	null	null	null	9.74	cell_293T_pos_05_p1-d1_1_10092	116.07164:371 117.07499:0 118.07835:0		74	107	104	32	133	126	95.9687655766805	37.7455377399324
327	7.61	116.07164	0.8287	184.8899	Unknown	[M+H]+	similar chromatogram in higher mz_2494	1	False	null	null	null	null	null	null	null	999	False	False	False	False		False	False	null	null	null	null	null	null	null	null	9.74	cell_293T_pos_05_p1-d1_1_10092	116.0733:332 117.07665:0 118.08001:0		4	125	70	33	58	25	52.4362517992655	42.8101189635942
328	7.61	116.07164	0.9171	204.617	Unknown	[M+H]+	similar chromatogram in higher mz_2494	1	False	null	null	null	null	null	null	null	999	False	False	False	False		False	False	null	null	null	null	null	null	null	null	9.74	cell_293T_pos_05_p1-d1_1_10092	116.0733:246 117.07665:0 118.08001:0		64	81	59	1	32	23	43.3575775225957	29.4720637256007
329	7.61	116.07164	0.9454	210.922	Unknown	[M+H]+	similar chromatogram in higher mz_2494	1	False	null	null	null	null	null	null	null	999	False	False	False	False		False	False	null	null	null	null	null	null	null	null	9.74	cell_293T_pos_05_p1-d1_1_10092	116.07156:1153 117.07491:0 118.07827:0		1045	1319	1183	1326	1424	1063	1226.884765625	154.241766032955
330	4.125	117.05757	-1	-1	Unknown	[M+H]+		1	True	null	null	null	null	null	null	null	999	False	False	False	False		False	False	null	null	null	null	null	null	null	null	12.96	cell_293T_pos_05_p1-d1_1_10092	117.05757:2295 118.06092:0 119.06428:0		8159	7307	8220	7880	10429	7990	8330.86791992188	1077.95802027068
331	4.125	117.05757	0.4968	110.7446	Unknown	[M+H]+		1	True	null	null	null	null	null	null	null	999	False	False	False	False		False	False	null	null	null	null	null	null	null	null	12.96	cell_293T_pos_05_p1-d1_1_10092	117.05752:299 118.06087:0 119.06423:0		46	112	69	24	36	95	63.9192492167155	34.5766601940072
332	4.125	117.05757	0.5216	116.2828	Unknown	[M+H]+		1	True	null	null	null	null	null	null	null	999	False	False	False	False		False	False	null	null	null	null	null	null	null	null	12.96	cell_293T_pos_05_p1-d1_1_10092	117.05757:420 118.06092:0 119.06428:0		143	163	37	44	240	17	107.479911168416	88.4408909918391
333	4.125	117.05757	0.5372	119.7516	Unknown	[M+H]+		1	True	null	null	null	null	null	null	null	999	False	False	False	False		False	False	null	null	null	null	null	null	null	null	12.96	cell_293T_pos_05_p1-d1_1_10092	117.05748:683 118.06083:0 119.06419:0	89.03578:576	636	357	621	658	436	275	497.259241739909	163.281446886695
334	4.125	117.05757	0.5529	123.2607	Unknown	[M+H]+		1	True	null	null	null	null	null	null	null	999	False	False	False	False		False	False	null	null	null	null	null	null	null	null	12.96	cell_293T_pos_05_p1-d1_1_10092	117.05757:656 118.06092:0 119.06428:0		177	147	50	217	258	93	156.964566548665	77.4742992675165
335	4.125	117.05757	0.5711	127.3187	Unknown	[M+H]+		1	True	null	null	null	null	null	null	null	999	False	False	False	False		False	False	null	null	null	null	null	null	null	null	12.96	cell_293T_pos_05_p1-d1_1_10092	117.05757:302 118.06092:0 119.06428:0		47	60	12	55	157	90	70.0565700531006	49.33364733264
336	4.125	117.05757	0.5936	132.3243	Unknown	[M+H]+		1	True	null	null	null	null	null	null	null	999	False	False	False	False		False	False	null	null	null	null	null	null	null	null	12.96	cell_293T_pos_05_p1-d1_1_10092	117.05748:191 118.06083:0 119.06419:0		77	82	81	36	60	32	61.281849861145	22.7785121973913
337	4.125	117.05757	0.6465	144.1116	Unknown	[M+H]+		1	True	null	null	null	null	null	null	null	999	False	False	False	False		False	False	null	null	null	null	null	null	null	null	12.96	cell_293T_pos_05_p1-d1_1_10092	117.05752:224 118.06087:0 119.06423:0		18	72	43	49	8	24	35.5021060307821	23.391776092259
338	0.49	117.07119	-1	-1	Unknown	[M+H]+		1	False	null	null	null	null	null	null	null	999	False	False	False	False		False	False	null	null	null	null	null	null	null	null	58.83	cell_293T_pos_03_p1-d1_1_10090	117.07119:12212 118.07454:0 119.0779:0		38855	42628	42450	24488	24954	17025	31733.2568359375	10945.7661993323
339	0.49	117.07119	0.8453	188.4345	Unknown	[M+H]+		1	False	null	null	null	null	null	null	null	999	False	False	False	False		False	False	null	null	null	null	null	null	null	null	58.83	cell_293T_pos_03_p1-d1_1_10090	117.07112:3941 118.07447:0 119.07783:0		3448	3657	3589	2118	2598	2034	2907.42346191406	748.32806464083
340	4.135	118.06652	-1	-1	Unknown	[M+H]+		1	True	null	null	null	null	null	null	null	999	False	False	False	False		False	False	null	null	null	null	null	null	null	null	35.01	cell_293T_pos_04_p1-d1_1_10091	118.06652:8686 119.06987:0 120.07323:0		33700	40527	33389	35218	38968	44226	37671.29296875	4311.2999461937
341	4.135	118.06652	0.5252	116.9868	Unknown	[M+H]+		1	True	null	null	null	null	null	null	null	999	False	False	False	False		False	False	null	null	null	null	null	null	null	null	35.01	cell_293T_pos_04_p1-d1_1_10091	118.06647:659 119.06982:0 120.07318:0	37.00804:268 58.0666:165 65.03768:162 91.05323:174 91.05474:667 118.06647:171	337	451	330	637	283	215	375.566157023112	149.587395972491
342	4.135	118.06652	0.5462	121.669	Unknown	[M+H]+		1	True	null	null	null	null	null	null	null	999	False	False	False	False		False	False	null	null	null	null	null	null	null	null	35.01	cell_293T_pos_04_p1-d1_1_10091	118.06647:2339 119.06982:0 120.07318:0	58.06539:139 65.04022:421 90.04768:104 91.05323:214 91.05474:1071 117.05411:191 117.05752:202 117.06094:142 118.06647:184	1963	1653	1670	2500	2103	2887	2129.5092976888	485.210147338518
343	4.135	118.06652	0.5544	123.4934	Unknown	[M+H]+		1	True	null	null	null	null	null	null	null	999	False	False	False	False		False	False	null	null	null	null	null	null	null	null	35.01	cell_293T_pos_04_p1-d1_1_10091	118.06643:2196 119.06978:0 120.07314:0	75.84584:50 80.52556:50 83.83099:50 89.03876:652 117.05919:668	1157	1046	714	778	1114	348	859.325291951497	309.11642379654
344	4.135	118.06652	0.5773	128.5788	Unknown	[M+H]+		1	True	null	null	null	null	null	null	null	999	False	False	False	False		False	False	null	null	null	null	null	null	null	null	35.01	cell_293T_pos_04_p1-d1_1_10091	118.06652:944 119.06987:0 120.07323:0		279	324	481	533	286	581	414.253946940104	133.495824338017
345	4.135	118.06652	0.6009	133.8419	Unknown	[M+H]+		1	True	null	null	null	null	null	null	null	999	False	False	False	False		False	False	null	null	null	null	null	null	null	null	35.01	cell_293T_pos_04_p1-d1_1_10091	118.06647:1231 119.06982:0 120.07318:0	91.05323:234	997	1017	660	700	639	655	777.883728027344	178.702569376101
346	4.135	118.06652	0.6593	146.8521	Unknown	[M+H]+		1	True	null	null	null	null	null	null	null	999	False	False	False	False		False	False	null	null	null	null	null	null	null	null	35.01	cell_293T_pos_04_p1-d1_1_10091	118.06647:813 119.06982:0 120.07318:0	91.05624:213	935	570	526	506	573	436	591.317662556966	175.800119117744
347	4.407	118.08704	-1	-1	Unknown	[M+H]+	similar chromatogram in higher mz_187; similar chromatogram in higher mz_897	1	True	null	null	null	null	null	null	null	999	False	False	False	False		False	False	null	null	null	null	null	null	null	null	218.24	cell_293T_pos_02_p1-d1_1_10089	118.08704:47952 119.09039:0 120.09375:0		196679	218032	206827	215539	209610	208452	209189.966145833	7501.0689173135
348	4.407	118.08704	0.5479	122.0472	Unknown	[M+H]+	similar chromatogram in higher mz_187; similar chromatogram in higher mz_897	1	True	null	null	null	null	null	null	null	999	False	False	False	False		False	False	null	null	null	null	null	null	null	null	218.24	cell_293T_pos_02_p1-d1_1_10089	118.08699:11748 119.09034:0 120.0937:0	42.03336:77 43.04244:136 58.06417:918 58.06537:5485 58.06657:3436 58.06777:265 59.07202:141 59.07323:1575 59.07444:1164 65.0402:121 117.05748:120 117.06089:77 118.08528:141 118.08699:81 118.08871:85	11842	13478	13291	13169	12977	12529	12881.0851236979	603.584173717341
349	4.407	118.08704	0.7596	169.1866	Unknown	[M+H]+	similar chromatogram in higher mz_187; similar chromatogram in higher mz_897	1	True	null	null	null	null	null	null	null	999	False	False	False	False		False	False	null	null	null	null	null	null	null	null	218.24	cell_293T_pos_02_p1-d1_1_10089	118.08699:3643 119.09034:0 120.0937:0		3556	4147	3955	4049	4332	3772	3968.72497558594	275.476698414738
350	5.003	118.08709	-1	-1	Unknown	[M+H]+		1	False	null	null	null	null	null	null	null	999	False	False	False	False		False	False	null	null	null	null	null	null	null	null	12.66	cell_293T_pos_05_p1-d1_1_10092	118.08709:3995 119.09044:0 120.0938:0		14942	11144	14115	15574	15177	18316	14878.1188151042	2320.47058190311
351	5.003	118.08709	0.5495	122.3892	Unknown	[M+H]+		1	False	null	null	null	null	null	null	null	999	False	False	False	False		False	False	null	null	null	null	null	null	null	null	12.66	cell_293T_pos_05_p1-d1_1_10092	118.08871:867 119.09206:0 120.09542:0		595	610	523	166	574	605	512.257664998372	172.617722339564
352	5.003	118.08709	0.8236	183.4367	Unknown	[M+H]+		1	False	null	null	null	null	null	null	null	999	False	False	False	False		False	False	null	null	null	null	null	null	null	null	12.66	cell_293T_pos_05_p1-d1_1_10092	118.08878:481 119.09213:0 120.09549:0		102	124	260	157	169	172	164.151922861735	54.2449506944624
353	2.565	119.035	-1	-1	Unknown	[M+H]+		1	True	null	null	null	null	null	null	null	999	False	False	False	False		False	False	null	null	null	null	null	null	null	null	12.98	cell_293T_pos_02_p1-d1_1_10089	119.035:2412 120.03835:0 121.04171:0		15484	16610	16714	15958	14937	16849	16091.8507486979	768.046553393499
354	2.565	119.035	0.5752	128.0239	Unknown	[M+H]+		1	True	null	null	null	null	null	null	null	999	False	False	False	False		False	False	null	null	null	null	null	null	null	null	12.98	cell_293T_pos_02_p1-d1_1_10089	119.035:998 120.03835:0 121.04171:0	65.01351:212 65.01478:180	911	937	961	872	965	980	937.640920003255	40.2284372453392
355	2.565	119.035	0.6014	133.8508	Unknown	[M+H]+		1	True	null	null	null	null	null	null	null	999	False	False	False	False		False	False	null	null	null	null	null	null	null	null	12.98	cell_293T_pos_02_p1-d1_1_10089	119.03506:423 120.03841:0 121.04177:0	65.01227:104	319	359	389	425	309	366	361.150232950846	43.3063298483473
356	4.982	119.04878	-1	-1	Unknown	[M+H]+		1	True	null	null	null	null	null	null	null	999	False	False	False	False		False	False	null	null	null	null	null	null	null	null	12.94	cell_293T_pos_02_p1-d1_1_10089	119.04878:2701 120.05213:0 121.05549:0		13362	14123	12542	10165	9934	14854	12496.5693359375	2047.31606330672
357	4.982	119.04878	0.486	108.1591	Unknown	[M+H]+		1	True	null	null	null	null	null	null	null	999	False	False	False	False		False	False	null	null	null	null	null	null	null	null	12.94	cell_293T_pos_02_p1-d1_1_10089	119.05052:167 120.05387:0 121.05723:0		46	62	64	51	48	12	47.0597904523214	18.7611915779037
358	4.982	119.04878	0.5161	114.8756	Unknown	[M+H]+		1	True	null	null	null	null	null	null	null	999	False	False	False	False		False	False	null	null	null	null	null	null	null	null	12.94	cell_293T_pos_02_p1-d1_1_10089	119.05045:557 120.0538:0 121.05716:0		223	15	118	41	132	15	90.5400104522705	82.2235368343655
359	4.982	119.04878	0.5403	120.2424	Unknown	[M+H]+		1	True	null	null	null	null	null	null	null	999	False	False	False	False		False	False	null	null	null	null	null	null	null	null	12.94	cell_293T_pos_02_p1-d1_1_10089	119.05045:313 120.0538:0 121.05716:0	72.74509:64 79.69692:64 92.00834:64 94.4341:64 108.81082:64	226	324	338	156	142	122	217.816520690918	94.3540591215722
360	4.982	119.04878	0.5927	131.9212	Unknown	[M+H]+		1	True	null	null	null	null	null	null	null	999	False	False	False	False		False	False	null	null	null	null	null	null	null	null	12.94	cell_293T_pos_02_p1-d1_1_10089	119.04882:471 120.05217:0 121.05553:0	91.05628:574 103.17211:57 103.71269:57 106.2335:57 107.2111:57	203	427	579	258	179	304	324.87627919515	152.344718099626
361	4.982	119.04878	0.6112	136.04	Unknown	[M+H]+		1	True	null	null	null	null	null	null	null	999	False	False	False	False		False	False	null	null	null	null	null	null	null	null	12.94	cell_293T_pos_02_p1-d1_1_10089	119.04878:1013 120.05213:0 121.05549:0		150	594	317	109	450	417	339.335309346517	185.90416951658
362	4.982	119.04878	0.6297	140.151	Unknown	[M+H]+		1	True	null	null	null	null	null	null	null	999	False	False	False	False		False	False	null	null	null	null	null	null	null	null	12.94	cell_293T_pos_02_p1-d1_1_10089	119.05045:615 120.0538:0 121.05716:0		300	22	163	49	160	82	129.464082082113	101.337430961952
363	0.53	119.05051	-1	-1	Unknown	[M+H]+		1	True	null	null	null	null	null	null	null	999	False	False	False	False		False	False	null	null	null	null	null	null	null	null	8.64	cell_293T_pos_03_p1-d1_1_10090	119.05051:1801 120.05386:0 121.05722:0		3730	4649	5796	4756	5888	4501	4886.67464192708	823.489257500549
364	0.53	119.05051	0.6772	150.7149	Unknown	[M+H]+		1	True	null	null	null	null	null	null	null	999	False	False	False	False		False	False	null	null	null	null	null	null	null	null	8.64	cell_293T_pos_03_p1-d1_1_10090	119.04872:363 120.05207:0 121.05543:0	22.82937:32 51.07719:32 86.27602:32 102.34224:32 107.39399:32	282	467	369	292	313	376	349.940460205078	69.315428676161
365	4.868	119.05056	-1	-1	Unknown	[M+H]+		0.833	True	null	null	null	null	null	null	null	999	False	False	False	False		False	False	null	null	null	null	null	null	null	null	16.55	cell_293T_pos_06_p1-d1_1_10093	119.05056:2921 120.05391:0 121.05727:0		14036	15237	14011	15449	14439	14126	14549.6318359375	636.4630722625
366	4.868	119.05056	0.5397	120.1282	Unknown	[M+H]+		0.833	True	null	null	null	null	null	null	null	999	False	False	False	False		False	False	null	null	null	null	null	null	null	null	16.55	cell_293T_pos_06_p1-d1_1_10093	119.04873:413 120.05208:0 121.05544:0	65.03893:294	253	465	414	216	325	413	347.761248270671	99.2294917565621
367	4.868	119.05056	0.5888	131.0511	Unknown	[M+H]+		0.833	True	null	null	null	null	null	null	null	999	False	False	False	False		False	False	null	null	null	null	null	null	null	null	16.55	cell_293T_pos_06_p1-d1_1_10093	119.05052:571 120.05387:0 121.05723:0	65.04023:170	515	412	544	499	159	251	396.883911132813	157.374287287364
368	4.868	119.05056	0.6119	136.1908	Unknown	[M+H]+		0.833	True	null	null	null	null	null	null	null	999	False	False	False	False		False	False	null	null	null	null	null	null	null	null	16.55	cell_293T_pos_06_p1-d1_1_10093	119.04873:535 120.05208:0 121.05544:0		321	355	396	192	338	324	321.03847249349	68.7403407401277
369	4.868	119.05056	0.625	139.0955	Unknown	[M+H]+		0.833	True	null	null	null	null	null	null	null	999	False	False	False	False		False	False	null	null	null	null	null	null	null	null	16.55	cell_293T_pos_06_p1-d1_1_10093	119.04878:623 120.05213:0 121.05549:0	91.05474:115	317	315	177	189	300	250	257.970502217611	63.0979671183468
370	5.888	120.00407	-1	-1	Unknown	[M+H]+		1	True	null	null	null	null	null	null	null	999	False	False	False	False		False	False	null	null	null	null	null	null	null	null	432.79	cell_293T_pos_03_p1-d1_1_10090	120.00407:121367 121.00742:0 122.01078:0		685117	786735	823228	687661	755165	775643	752258.21875	55608.1803457059
371	5.888	120.00407	0.71	157.8971	Unknown	[M+H]+		1	True	null	null	null	null	null	null	null	999	False	False	False	False		False	False	null	null	null	null	null	null	null	null	432.79	cell_293T_pos_03_p1-d1_1_10090	120.00411:6917 121.00746:0 122.01082:0	20.14051:96 37.79318:96 45.73855:96 46.05055:96	1945	7628	8653	6318	6593	4853	5998.26631673177	2362.07326167404
372	5.888	120.00407	0.7889	175.46	Unknown	[M+H]+		1	True	null	null	null	null	null	null	null	999	False	False	False	False		False	False	null	null	null	null	null	null	null	null	432.79	cell_293T_pos_03_p1-d1_1_10090	120.004:32036 121.00735:0 122.01071:0	25.36479:94 34.39805:94 95.83862:94	39938	45819	43243	40551	39761	37522	41138.7740885417	2935.86220802769
373	5.705	120.00409	-1	-1	Unknown	[M+H]+		0.5	True	null	null	null	null	null	null	null	999	False	False	False	False		False	False	null	null	null	null	null	null	null	null	77.26	cell_293T_pos_05_p1-d1_1_10092	120.00409:19389 121.00744:0 122.0108:0		105847	113107	109057	115875	118400	109320	111934.298177083	4709.3253452234
374	5.705	120.00409	0.641	142.5663	Unknown	[M+H]+		0.5	True	null	null	null	null	null	null	null	999	False	False	False	False		False	False	null	null	null	null	null	null	null	null	77.26	cell_293T_pos_05_p1-d1_1_10092	120.00407:10088 121.00742:0 122.01078:0	33.32615:80 49.95292:80 58.04618:80	9391	9556	8955	8953	9575	8658	9181.41731770833	378.634601990721
375	4.261	120.08183	-1	-1	Unknown	[M+H]+		0.667	True	null	null	null	null	null	null	null	999	False	False	False	False		False	False	null	null	null	null	null	null	null	null	87.43	cell_293T_pos_03_p1-d1_1_10090	120.08183:22116 121.08518:0 122.08854:0		67077	143627	155307	161122	157761	154148	139840.451822917	36129.8735690932
376	4.261	120.08183	0.5791	128.788	Unknown	[M+H]+		0.667	True	null	null	null	null	null	null	null	999	False	False	False	False		False	False	null	null	null	null	null	null	null	null	87.43	cell_293T_pos_03_p1-d1_1_10090	120.08181:20997 121.08516:0 122.08852:0	51.02312:410 65.03895:403 77.0345:45 77.03588:146 77.03865:1934 77.04004:1011 77.04142:172 90.49424:80 91.05323:662 91.05474:429 91.05624:538 91.34242:122 93.05825:217 93.07043:256 102.04733:166 103.04714:133 103.05515:288 103.05835:206 117.05752:194 118.06305:145 120.08008:332	19219	22429	22470	23268	21923	22336	21940.8971354167	1403.08301795962
377	4.261	120.08183	0.6529	145.1887	Unknown	[M+H]+		0.667	True	null	null	null	null	null	null	null	999	False	False	False	False		False	False	null	null	null	null	null	null	null	null	87.43	cell_293T_pos_03_p1-d1_1_10090	120.08181:8743 121.08516:0 122.08852:0	77.04004:159	8689	8482	8223	8321	7899	13090	9117.24096679688	1964.05134427496
378	0.584	120.08186	-1	-1	Unknown	[M+H]+	similar chromatogram in higher mz_3313	1	True	null	null	null	null	null	null	null	999	False	False	False	False		False	False	null	null	null	null	null	null	null	null	13.88	cell_293T_pos_05_p1-d1_1_10092	120.08186:4199 121.08521:0 122.08857:0		10876	11308	9721	13497	12695	9697	11299.0349934896	1550.24201689517
379	0.584	120.08186	0.5555	123.5409	Unknown	[M+H]+	similar chromatogram in higher mz_3313	1	True	null	null	null	null	null	null	null	999	False	False	False	False		False	False	null	null	null	null	null	null	null	null	13.88	cell_293T_pos_05_p1-d1_1_10092	120.08186:284 121.08521:0 122.08857:0		35	119	52	124	116	30	79.261292775472	44.7375567549737
380	0.584	120.08186	0.5805	129.0907	Unknown	[M+H]+	similar chromatogram in higher mz_3313	1	True	null	null	null	null	null	null	null	999	False	False	False	False		False	False	null	null	null	null	null	null	null	null	13.88	cell_293T_pos_05_p1-d1_1_10092	120.08006:462 121.08341:0 122.08677:0	58.4892:68 58.8371:75 77.04002:1587 78.92581:68	352	246	101	116	291	84	198.556399027507	113.017014332873
381	0.584	120.08186	0.639	142.1059	Unknown	[M+H]+	similar chromatogram in higher mz_3313	1	True	null	null	null	null	null	null	null	999	False	False	False	False		False	False	null	null	null	null	null	null	null	null	13.88	cell_293T_pos_05_p1-d1_1_10092	120.0801:344 121.08345:0 122.08681:0		85	2.76290340423584	94	46	28	34	47.7503576278687	35.6822977582477
382	0.584	120.08186	0.666	148.1169	Unknown	[M+H]+	similar chromatogram in higher mz_3313	1	True	null	null	null	null	null	null	null	999	False	False	False	False		False	False	null	null	null	null	null	null	null	null	13.88	cell_293T_pos_05_p1-d1_1_10092	120.0801:1363 121.08345:0 122.08681:0	41.20212:62	724	502	890	795	837	564	718.740885416667	155.190759750003
383	0.584	120.08186	0.7664	170.44	Unknown	[M+H]+	similar chromatogram in higher mz_3313	1	True	null	null	null	null	null	null	null	999	False	False	False	False		False	False	null	null	null	null	null	null	null	null	13.88	cell_293T_pos_05_p1-d1_1_10092	120.08348:249 121.08683:0 122.09019:0		60	12	45	1.17278537750244	58	37	35.1801023483276	24.4998732596467
384	4.159	120.08187	-1	-1	Unknown	[M+H]+		1	True	null	null	null	null	null	null	null	999	False	False	False	False		False	False	null	null	null	null	null	null	null	null	400.33	cell_293T_pos_06_p1-d1_1_10093	120.08187:96309 121.08522:0 122.08858:0		469951	502329	497051	467005	488392	520992	490953.375	20445.430336955
385	4.159	120.08187	0.5788	128.7123	Unknown	[M+H]+		1	True	null	null	null	null	null	null	null	999	False	False	False	False		False	False	null	null	null	null	null	null	null	null	400.33	cell_293T_pos_06_p1-d1_1_10093	120.08176:24759 121.08511:0 122.08847:0	21.72185:37 24.29292:37 36.50126:37 51.02085:417 51.0231:520 51.02423:1519 54.03484:698 65.03892:400 65.0402:363 66.04636:421 77.03032:343 77.03862:11514 77.04001:3716 77.04139:516 77.91182:45 91.05169:669 91.0547:1945 91.05621:322 91.05771:925 93.05822:376 93.07039:553 93.07343:384 102.04729:495 103.05351:1556 103.05511:3396 103.05671:322 103.48305:37 118.06471:301 118.06643:446 119.07282:553 12…	27044	30287	29275	30877	28321	28981	29130.6080729167	1373.79525003242
386	4.159	120.08187	0.6529	145.1887	Unknown	[M+H]+		1	True	null	null	null	null	null	null	null	999	False	False	False	False		False	False	null	null	null	null	null	null	null	null	400.33	cell_293T_pos_06_p1-d1_1_10093	120.08176:13996 121.08511:0 122.08847:0	33.08982:44 47.00581:44 75.23173:44 77.03724:775 77.03862:1614 89.21297:44 113.98419:44	12293	12165	12646	11646	11663	13284	12282.8540039063	622.508896948036
387	5.006	120.08187	-1	-1	Unknown	[M+H]+	similar chromatogram in higher mz_296	0.5	False	null	null	null	null	null	null	null	999	False	False	False	False		False	False	null	null	null	null	null	null	null	null	3.62	cell_293T_pos_06_p1-d1_1_10093	120.08187:1063 121.08522:0 122.08858:0		2618	2385	3496	971	1740	3543	2458.78287760417	1001.3205066483
388	5.006	120.08187	0.5799	128.9621	Unknown	[M+H]+	similar chromatogram in higher mz_296	0.5	False	null	null	null	null	null	null	null	999	False	False	False	False		False	False	null	null	null	null	null	null	null	null	3.62	cell_293T_pos_06_p1-d1_1_10093	120.08187:437 121.08522:0 122.08858:0		206	41	106	106	108	146	118.994951248169	54.5085731826082
389	0.552	121.0637	-1	-1	Unknown	[M+H]+		0.5	False	null	null	null	null	null	null	null	999	False	False	False	False		False	False	null	null	null	null	null	null	null	null	8.71	cell_293T_pos_01_p1-d1_1_10088	121.0637:1389 122.06705:0 123.07041:0		5497	5645	3174	2921	3173	1954	3727.23895263672	1497.94285923894
390	0.552	121.0637	0.7089	157.5236	Unknown	[M+H]+		0.5	False	null	null	null	null	null	null	null	999	False	False	False	False		False	False	null	null	null	null	null	null	null	null	8.71	cell_293T_pos_01_p1-d1_1_10088	121.0637:381 122.06705:0 123.07041:0		214	79	171	174	88	68	132.14836247762	61.3455496666199
391	6.076	122.07068	-1	-1	Unknown	[M+H]+		0.5	True	null	null	null	null	null	null	null	999	False	False	False	False		False	False	null	null	null	null	null	null	null	null	21.75	cell_293T_pos_05_p1-d1_1_10092	122.07068:5982 123.07403:0 124.07739:0		12747	26771	25370	13831	33775	39183	25279.5883789063	10543.4487892152
392	6.076	122.07068	0.7826	173.7721	Unknown	[M+H]+		0.5	True	null	null	null	null	null	null	null	999	False	False	False	False		False	False	null	null	null	null	null	null	null	null	21.75	cell_293T_pos_05_p1-d1_1_10092	122.07586:3609 123.07921:0 124.08257:0	34.717:52 66.45848:52 77.66703:52 119.58112:52 120.54545:52	2381	3075	3591	2558	3661	1939	2867.37188720703	691.57185152433
393	0.611	122.09858	-1	-1	Unknown	[M+H]+		0.667	True	null	null	null	null	null	null	null	999	False	False	False	False		False	False	null	null	null	null	null	null	null	null	6.38	cell_293T_pos_06_p1-d1_1_10093	122.09858:2028 123.10193:0 124.10529:0		9545	5392	8097	1772	6756	8877	6740.04349772135	2855.69377297027
394	0.611	122.09858	0.5544	123.1018	Unknown	[M+H]+		0.667	True	null	null	null	null	null	null	null	999	False	False	False	False		False	False	null	null	null	null	null	null	null	null	6.38	cell_293T_pos_06_p1-d1_1_10093	122.09671:890 123.10006:0 124.10342:0	24.70195:99 35.78067:99 56.21512:99 69.73276:99 71.66089:99 77.03723:1086 96.04098:110	705	404	372	563	659	887	598.421269734701	194.519518775014
395	4.736	122.92425	-1	-1	Unknown	[M+H]+		0.5	False	null	null	null	null	null	null	null	999	False	False	False	False		False	False	null	null	null	null	null	null	null	null	25.98	cell_293T_pos_03_p1-d1_1_10090	122.92425:1744 123.9276:0 124.93096:0		7773	8713	8186	4463	7744	6176	7175.82836914063	1576.20281601094
396	4.736	122.92425	0.7929	175.9525	Unknown	[M+H]+		0.5	False	null	null	null	null	null	null	null	999	False	False	False	False		False	False	null	null	null	null	null	null	null	null	25.98	cell_293T_pos_03_p1-d1_1_10090	122.92423:1750 123.92758:0 124.93094:0		834	1168	975	530	524	991	837.05132039388	262.358148582891
397	4.623	122.92598	-1	-1	Unknown	[M+H]+		0.5	False	null	null	null	null	null	null	null	999	False	False	False	False		False	False	null	null	null	null	null	null	null	null	18.43	cell_293T_pos_02_p1-d1_1_10089	122.92598:2002 123.92933:0 124.93269:0		11022	10565	11624	5557	7295	2453	8086.0302327474	3634.11747836801
398	4.623	122.92598	0.7943	176.248	Unknown	[M+H]+		0.5	False	null	null	null	null	null	null	null	999	False	False	False	False		False	False	null	null	null	null	null	null	null	null	18.43	cell_293T_pos_02_p1-d1_1_10089	122.92598:2066 123.92933:0 124.93269:0		1241	1323	1289	1022	677	1137	1114.80455525716	240.74242143526
399	7.057	122.99589	-1	-1	Unknown	[M+H]+	similar chromatogram in higher mz_4903	1	True	null	null	null	null	null	null	null	999	False	False	False	False		False	False	null	null	null	null	null	null	null	null	118.54	cell_293T_pos_01_p1-d1_1_10088	122.99589:8553 123.99924:0 125.0026:0		57037	46700	29539	41785	44224	49506	44798.580078125	9141.43108558353
400	7.057	122.99589	0.6664	147.8594	Unknown	[M+H]+	similar chromatogram in higher mz_4903	1	True	null	null	null	null	null	null	null	999	False	False	False	False		False	False	null	null	null	null	null	null	null	null	118.54	cell_293T_pos_01_p1-d1_1_10088	122.99596:932 123.99931:0 125.00267:0		186	708	481	336	496	483	448.286977132161	175.135035932088
401	7.057	122.99589	0.6885	152.7576	Unknown	[M+H]+	similar chromatogram in higher mz_4903	1	True	null	null	null	null	null	null	null	999	False	False	False	False		False	False	null	null	null	null	null	null	null	null	118.54	cell_293T_pos_01_p1-d1_1_10088	122.99594:3497 123.99929:0 125.00265:0	61.06814:58	2831	4547	3343	8481	4171	7327	5116.68725585938	2271.16187285223
402	7.057	122.99589	0.6913	153.3924	Unknown	[M+H]+	similar chromatogram in higher mz_4903	1	True	null	null	null	null	null	null	null	999	False	False	False	False		False	False	null	null	null	null	null	null	null	null	118.54	cell_293T_pos_01_p1-d1_1_10088	122.99589:3794 123.99924:0 125.0026:0	25.50796:53 27.1325:53 43.03003:485 43.15634:53 112.64276:53	2933	10958	1461	3201	8428	4476	5242.80348714193	3666.23815262656
403	4.983	123.04497	-1	-1	Unknown	[M+H]+		0.667	False	null	null	null	null	null	null	null	999	False	False	False	False		False	False	null	null	null	null	null	null	null	null	3.11	cell_293T_pos_05_p1-d1_1_10092	123.04497:2558 124.04832:0 125.05168:0		10009	10359	9017	7730	10519	8130	9294.00089518229	1185.24091272773
404	4.983	123.04497	0.5648	125.3207	Unknown	[M+H]+		0.667	False	null	null	null	null	null	null	null	999	False	False	False	False		False	False	null	null	null	null	null	null	null	null	3.11	cell_293T_pos_05_p1-d1_1_10092	123.04497:481 124.04832:0 125.05168:0		151	222	103	212	152	89	154.824909210205	54.4102660895651
405	4.983	123.04497	0.6188	137.2924	Unknown	[M+H]+		0.667	False	null	null	null	null	null	null	null	999	False	False	False	False		False	False	null	null	null	null	null	null	null	null	3.11	cell_293T_pos_05_p1-d1_1_10092	123.04497:634 124.04832:0 125.05168:0		166	74	37	335	453	42	184.330772399902	172.813594101482
406	4.983	123.04497	0.6333	140.5053	Unknown	[M+H]+		0.667	False	null	null	null	null	null	null	null	999	False	False	False	False		False	False	null	null	null	null	null	null	null	null	3.11	cell_293T_pos_05_p1-d1_1_10092	123.04312:944 124.04647:0 125.04983:0		624	537	15	73	50	65	227.327874819438	275.617347835886
407	4.983	123.04497	0.6876	152.5652	Unknown	[M+H]+		0.667	False	null	null	null	null	null	null	null	999	False	False	False	False		False	False	null	null	null	null	null	null	null	null	3.11	cell_293T_pos_05_p1-d1_1_10092	123.04497:350 124.04832:0 125.05168:0		74	28	70	131	68	45	69.4742762247721	34.9347347528016
408	4.875	123.04499	-1	-1	Unknown	[M+H]+		0.5	False	null	null	null	null	null	null	null	999	False	False	False	False		False	False	null	null	null	null	null	null	null	null	3.05	cell_293T_pos_06_p1-d1_1_10093	123.04499:1567 124.04834:0 125.0517:0		6717	5865	6079	7628	7493	7634	6902.67171223958	799.953360841806
409	4.875	123.04499	0.6253	138.74	Unknown	[M+H]+		0.5	False	null	null	null	null	null	null	null	999	False	False	False	False		False	False	null	null	null	null	null	null	null	null	3.05	cell_293T_pos_06_p1-d1_1_10093	123.04499:611 124.04834:0 125.0517:0		390	341	397	580	204	566	412.890098571777	141.971968902745
410	4.875	123.04499	0.6795	150.7716	Unknown	[M+H]+		0.5	False	null	null	null	null	null	null	null	999	False	False	False	False		False	False	null	null	null	null	null	null	null	null	3.05	cell_293T_pos_06_p1-d1_1_10093	123.04497:324 124.04832:0 125.05168:0		90	52	110	147	43	97	89.8937651316325	38.4432024181216
411	6.992	123.05537	-1	-1	Unknown	[M+H]+		1	True	null	null	null	null	null	null	null	999	False	False	False	False		False	False	null	null	null	null	null	null	null	null	117.13	cell_293T_pos_01_p1-d1_1_10088	123.05537:85518 124.05872:0 125.06208:0		363407	340561	326085	347833	362310	354567	349127.213541667	14235.9816840827
412	6.992	123.05537	0.713	158.1969	Unknown	[M+H]+		1	True	null	null	null	null	null	null	null	999	False	False	False	False		False	False	null	null	null	null	null	null	null	null	117.13	cell_293T_pos_01_p1-d1_1_10088	123.05537:37507 124.05872:0 125.06208:0	78.03299:164	42023	41337	39585	40778	42166	41947	41306.103515625	990.784627402769
413	7.139	123.05548	-1	-1	Unknown	[M+H]+		1	True	null	null	null	null	null	null	null	999	False	False	False	False		False	False	null	null	null	null	null	null	null	null	42.38	cell_293T_pos_06_p1-d1_1_10093	123.05548:41350 124.05883:0 125.06219:0		407398	444460	425372	430470	431840	400063	423267.338541667	16548.1165615822
414	7.139	123.05548	0.7135	158.3087	Unknown	[M+H]+		1	True	null	null	null	null	null	null	null	999	False	False	False	False		False	False	null	null	null	null	null	null	null	null	42.38	cell_293T_pos_06_p1-d1_1_10093	123.05537:38967 124.05872:0 125.06208:0	21.79026:55 51.48945:55 110.58163:55 120.9232:55	36965	39652	37332	38541	42842	36103	38572.3190104167	2433.68233029833
415	0.824	123.05548	-1	-1	Unknown	[M+H]+	similar chromatogram in higher mz_828	0.667	True	null	null	null	null	null	null	null	999	False	False	False	False		False	False	null	null	null	null	null	null	null	null	6.81	cell_293T_pos_06_p1-d1_1_10093	123.05548:5024 124.05883:0 125.06219:0		18733	16831	18613	23437	26517	19770	20649.9993489583	3615.72146017571
416	0.824	123.05548	0.542	120.2478	Unknown	[M+H]+	similar chromatogram in higher mz_828	0.667	True	null	null	null	null	null	null	null	999	False	False	False	False		False	False	null	null	null	null	null	null	null	null	6.81	cell_293T_pos_06_p1-d1_1_10093	123.05547:220 124.05882:0 125.06218:0	78.03584:98	64	131	77	85	99	138	98.9959424336751	29.9636121190182
417	0.824	123.05548	0.5674	125.8868	Unknown	[M+H]+	similar chromatogram in higher mz_828	0.667	True	null	null	null	null	null	null	null	999	False	False	False	False		False	False	null	null	null	null	null	null	null	null	6.81	cell_293T_pos_06_p1-d1_1_10093	123.05539:1251 124.05874:0 125.0621:0	35.79956:41 40.38417:41 44.01536:618 53.0378:430 53.03895:924 78.03579:718 78.03718:490 80.03804:412 80.04933:371	732	1136	1547	1926	1672	1847	1476.63337198893	458.864339335309
418	2.566	123.09218	-1	-1	Unknown	[M+H]+		1	True	null	null	null	null	null	null	null	999	False	False	False	False		False	False	null	null	null	null	null	null	null	null	5.17	cell_293T_pos_03_p1-d1_1_10090	123.09218:3048 124.09553:0 125.09889:0		20948	19551	21163	19993	18859	18909	19903.6783854167	989.056849434845
419	2.566	123.09218	0.5467	121.3054	Unknown	[M+H]+		1	True	null	null	null	null	null	null	null	999	False	False	False	False		False	False	null	null	null	null	null	null	null	null	5.17	cell_293T_pos_03_p1-d1_1_10090	123.0921:1950 124.09545:0 125.09881:0	79.04213:84 79.04354:211 80.05071:126 80.92516:39 94.06509:141 107.05429:117 107.05919:129 107.06082:1160 107.06245:349 108.06681:124	1722	1884	1789	1700	1688	1675	1742.94403076172	79.987406533914
420	7.047	123.97922	-1	-1	Unknown	[M+H]+		1	False	null	null	null	null	null	null	null	999	False	False	False	False		False	False	null	null	null	null	null	null	null	null	36.39	cell_293T_pos_05_p1-d1_1_10092	123.97922:6631 124.98257:0 125.98593:0		33762	35891	19224	28222	35333	32036	30744.5973307292	6283.09376703084
421	7.047	123.97922	0.5924	131.3454	Unknown	[M+H]+		1	False	null	null	null	null	null	null	null	999	False	False	False	False		False	False	null	null	null	null	null	null	null	null	36.39	cell_293T_pos_05_p1-d1_1_10092	123.981:632 124.98435:0 125.98771:0		97	321	121	110	137	249	172.434140523275	91.0448124614331
422	7.047	123.97922	0.667	147.8927	Unknown	[M+H]+		1	False	null	null	null	null	null	null	null	999	False	False	False	False		False	False	null	null	null	null	null	null	null	null	36.39	cell_293T_pos_05_p1-d1_1_10092	123.9792:2042 124.98255:0 125.98591:0		595	66	1156	250	839	899	634.394991556803	413.827327629783
423	7.047	123.97922	0.6692	148.3864	Unknown	[M+H]+		1	False	null	null	null	null	null	null	null	999	False	False	False	False		False	False	null	null	null	null	null	null	null	null	36.39	cell_293T_pos_05_p1-d1_1_10092	123.9792:1222 124.98255:0 125.98591:0		494	392	775	379	793	637	578.199300130208	184.277621687786
424	7.047	123.97922	0.6854	151.9732	Unknown	[M+H]+		1	False	null	null	null	null	null	null	null	999	False	False	False	False		False	False	null	null	null	null	null	null	null	null	36.39	cell_293T_pos_05_p1-d1_1_10092	123.97922:2707 124.98257:0 125.98593:0		3027	1387	580	1208	1357	1061	1436.73895263672	832.252827139088
425	3.706	124.04064	-1	-1	Unknown	[M+H]+		1	True	null	null	null	null	null	null	null	999	False	False	False	False		False	False	null	null	null	null	null	null	null	null	7.71	cell_293T_pos_02_p1-d1_1_10089	124.04064:2975 125.04399:0 126.04735:0		21040	26368	10436	15676	9512	13823	16142.4230143229	6491.09559300057
426	3.706	124.04064	0.5607	124.3206	Unknown	[M+H]+		1	True	null	null	null	null	null	null	null	999	False	False	False	False		False	False	null	null	null	null	null	null	null	null	7.71	cell_293T_pos_02_p1-d1_1_10089	124.0406:2075 125.04395:0 126.04731:0	51.02423:151 53.03779:204 53.03894:200 78.03159:235 78.03298:256 78.03438:914 78.03577:176 80.04931:179 80.05072:343 80.05213:142 81.05007:204 124.04235:94	1800	2048	1712	2049	1600	1615	1803.87689208984	202.814006075149
427	5.483	124.04071	-1	-1	Unknown	[M+H]+		1	True	null	null	null	null	null	null	null	999	False	False	False	False		False	False	null	null	null	null	null	null	null	null	9.15	cell_293T_pos_06_p1-d1_1_10093	124.04071:3423 125.04406:0 126.04742:0		16944	18521	18959	20785	18827	22989	19503.9680989583	2100.54229825612
428	5.483	124.04071	0.5602	124.2072	Unknown	[M+H]+		1	True	null	null	null	null	null	null	null	999	False	False	False	False		False	False	null	null	null	null	null	null	null	null	9.15	cell_293T_pos_06_p1-d1_1_10093	124.03884:406 125.04219:0 126.04555:0	78.03299:131 80.0479:147 80.05213:119	295	352	304	412	357	415	355.969818115234	51.3323482193612
429	5.483	124.04071	0.7356	163.1007	Unknown	[M+H]+		1	True	null	null	null	null	null	null	null	999	False	False	False	False		False	False	null	null	null	null	null	null	null	null	9.15	cell_293T_pos_06_p1-d1_1_10093	124.03884:1434 125.04219:0 126.04555:0		1323	1477	1447	1642	1390	1764	1507.25134277344	165.039744566317
430	1.851	124.07583	-1	-1	Unknown	[M+H]+		1	True	null	null	null	null	null	null	null	999	False	False	False	False		False	False	null	null	null	null	null	null	null	null	13.26	cell_293T_pos_05_p1-d1_1_10092	124.07583:6565 125.07918:0 126.08254:0		35567	81359	29941	38717	66980	53674	51039.4954427083	20083.4641420386
431	1.851	124.07583	0.5551	123.0698	Unknown	[M+H]+		1	True	null	null	null	null	null	null	null	999	False	False	False	False		False	False	null	null	null	null	null	null	null	null	13.26	cell_293T_pos_05_p1-d1_1_10092	124.07572:2598 125.07907:0 126.08243:0	68.04933:171 80.05071:199 106.06116:100	2309	1894	2171	2377	3040	2671	2410.27624511719	399.810141783922
432	1.851	124.07583	0.5997	132.9554	Unknown	[M+H]+		1	True	null	null	null	null	null	null	null	999	False	False	False	False		False	False	null	null	null	null	null	null	null	null	13.26	cell_293T_pos_05_p1-d1_1_10092	124.07572:3255 125.07907:0 126.08243:0	80.0493:441 80.05071:341 81.05859:198 106.06604:165	2997	2181	2884	2256	2696	2475	2581.35091145833	333.074832961502
433	1.851	124.07583	0.6278	139.1963	Unknown	[M+H]+		1	True	null	null	null	null	null	null	null	999	False	False	False	False		False	False	null	null	null	null	null	null	null	null	13.26	cell_293T_pos_05_p1-d1_1_10092	124.07572:938 125.07907:0 126.08243:0	79.05475:187 80.04789:127 81.05859:244 94.06661:136 122.06185:117	978	850	1024	775	891	869	897.816335042318	90.0124406097321
434	7.781	124.99979	-1	-1	Unknown	[M+H]+		1	True	null	null	null	null	null	null	null	999	False	False	False	False		False	False	null	null	null	null	null	null	null	null	183.68	cell_293T_pos_01_p1-d1_1_10088	124.99979:62657 126.00314:0 127.0065:0		630861	285803	618170	585238	312737	565920	499788.145833333	157255.922546804
435	7.781	124.99979	0.647	143.3371	Unknown	[M+H]+		1	True	null	null	null	null	null	null	null	999	False	False	False	False		False	False	null	null	null	null	null	null	null	null	183.68	cell_293T_pos_01_p1-d1_1_10088	124.99979:47546 126.00314:0 127.0065:0	22.68793:105 45.03512:1626 77.78658:105	62194	63315	61726	62041	62809	60621	62117.6080729167	929.183846943814
436	9.565	124.99979	-1	-1	Unknown	[M+H]+		0.5	True	null	null	null	null	null	null	null	999	False	False	False	False		False	False	null	null	null	null	null	null	null	null	15.59	cell_293T_pos_01_p1-d1_1_10088	124.99979:4126 126.00314:0 127.0065:0		33363	22241	32579	24075	25725	23663	26941.07421875	4807.62669221841
437	9.565	124.99979	0.6461	143.1499	Unknown	[M+H]+		0.5	True	null	null	null	null	null	null	null	999	False	False	False	False		False	False	null	null	null	null	null	null	null	null	15.59	cell_293T_pos_01_p1-d1_1_10088	124.99979:3482 126.00314:0 127.0065:0	45.033:176 98.98607:162	4077	4762	3663	3576	7164	5493	4789.29134114583	1369.7885454671
438	5.764	125.02094	-1	-1	Unknown	[M+H]+		0.833	True	null	null	null	null	null	null	null	999	False	False	False	False		False	False	null	null	null	null	null	null	null	null	18.6	cell_293T_pos_01_p1-d1_1_10088	125.02094:4526 126.02429:0 127.02765:0		29520	22598	23384	12945	18888	28522	22642.7607421875	6173.56635765829
439	5.764	125.02094	0.6529	144.66	Unknown	[M+H]+		0.833	True	null	null	null	null	null	null	null	999	False	False	False	False		False	False	null	null	null	null	null	null	null	null	18.6	cell_293T_pos_01_p1-d1_1_10088	125.02104:693 126.02439:0 127.02775:0		113	4.92035484313965	183	49	307	91	123.665072758993	108.655407900083
440	5.764	125.02094	0.6898	152.8262	Unknown	[M+H]+		0.833	True	null	null	null	null	null	null	null	999	False	False	False	False		False	False	null	null	null	null	null	null	null	null	18.6	cell_293T_pos_01_p1-d1_1_10088	125.02276:1964 126.02611:0 127.02947:0	55.47028:94	1003	1688	1699	1534	930	2134	1498.15041097005	458.482984170782
441	5.764	125.02094	0.6925	153.4228	Unknown	[M+H]+		0.833	True	null	null	null	null	null	null	null	999	False	False	False	False		False	False	null	null	null	null	null	null	null	null	18.6	cell_293T_pos_01_p1-d1_1_10088	125.02104:3074 126.02439:0 127.02775:0		1200	1602	1699	1802	908	2134	1557.65272013346	439.175476413646
442	5.764	125.02094	0.7961	176.3795	Unknown	[M+H]+		0.833	True	null	null	null	null	null	null	null	999	False	False	False	False		False	False	null	null	null	null	null	null	null	null	18.6	cell_293T_pos_01_p1-d1_1_10088	125.02094:608 126.02429:0 127.02765:0		193	61	82	63	165	66	104.782716751099	58.5855595424306
443	3.904	125.10748	-1	-1	Unknown	[M+H]+		0.667	False	null	null	null	null	null	null	null	999	False	False	False	False		False	False	null	null	null	null	null	null	null	null	4.73	cell_293T_pos_06_p1-d1_1_10093	125.10748:1040 126.11083:0 127.11419:0		2715	638	559	2341	3720	4588	2426.94459025065	1619.91638271011
444	3.904	125.10748	0.5817	128.8631	Unknown	[M+H]+		0.667	False	null	null	null	null	null	null	null	999	False	False	False	False		False	False	null	null	null	null	null	null	null	null	4.73	cell_293T_pos_06_p1-d1_1_10093	125.10748:494 126.11083:0 127.11419:0		191	11	98	52	312	186	141.821555137634	109.952115864788
445	4.85	126.02285	-1	-1	Unknown	[M+H]+		1	False	null	null	null	null	null	null	null	999	False	False	False	False		False	False	null	null	null	null	null	null	null	null	11.58	cell_293T_pos_01_p1-d1_1_10088	126.02285:2649 127.0262:0 128.02956:0		14229	7389	10578	5458	12120	13923	10616.3587239583	3557.42129746668
446	4.85	126.02285	0.607	134.3821	Unknown	[M+H]+		1	False	null	null	null	null	null	null	null	999	False	False	False	False		False	False	null	null	null	null	null	null	null	null	11.58	cell_293T_pos_01_p1-d1_1_10088	126.02285:620 127.0262:0 128.02956:0		345	225	144	184	109	279	214.259868621826	87.7930128412107
447	4.85	126.02285	0.7723	170.9726	Unknown	[M+H]+		1	False	null	null	null	null	null	null	null	999	False	False	False	False		False	False	null	null	null	null	null	null	null	null	11.58	cell_293T_pos_01_p1-d1_1_10088	126.0229:1003 127.02625:0 128.02961:0		670	626	479	738	485	660	609.88557434082	105.321993085028
448	4.85	126.02285	0.8314	184.0538	Unknown	[M+H]+		1	False	null	null	null	null	null	null	null	999	False	False	False	False		False	False	null	null	null	null	null	null	null	null	11.58	cell_293T_pos_01_p1-d1_1_10088	126.02119:381 127.02454:0 128.0279:0		140	29	14	42	29	164	69.6770768165588	64.9164346709559
449	0.621	126.02296	-1	-1	Unknown	[M+H]+	similar chromatogram in higher mz_3795; similar chromatogram in higher mz_4861	1	False	null	null	null	null	null	null	null	999	False	False	False	False		False	False	null	null	null	null	null	null	null	null	4.59	cell_293T_pos_06_p1-d1_1_10093	126.02296:997 127.02631:0 128.02967:0		3026	3978	2745	2905	3120	3583	3225.97412109375	464.495518223013
450	0.621	126.02296	0.9613	212.8168	Unknown	[M+H]+	similar chromatogram in higher mz_3795; similar chromatogram in higher mz_4861	1	False	null	null	null	null	null	null	null	999	False	False	False	False		False	False	null	null	null	null	null	null	null	null	4.59	cell_293T_pos_06_p1-d1_1_10093	126.02296:250 127.02631:0 128.02967:0		52	35	24	48	104	59	53.7301276524862	27.6788279185319
451	0.621	126.02296	0.9871	218.5391	Unknown	[M+H]+	similar chromatogram in higher mz_3795; similar chromatogram in higher mz_4861	1	False	null	null	null	null	null	null	null	999	False	False	False	False		False	False	null	null	null	null	null	null	null	null	4.59	cell_293T_pos_06_p1-d1_1_10093	126.02296:353 127.02631:0 128.02967:0		58	91	56	51	65	178	82.9936974843343	48.797059375694
452	0.621	126.02296	1.0188	225.5451	Unknown	[M+H]+	similar chromatogram in higher mz_3795; similar chromatogram in higher mz_4861	1	False	null	null	null	null	null	null	null	999	False	False	False	False		False	False	null	null	null	null	null	null	null	null	4.59	cell_293T_pos_06_p1-d1_1_10093	126.02114:318 127.02449:0 128.02785:0		65	28	112	130	31	19	64.1149625778198	46.9236202982298
453	4.988	126.02472	-1	-1	Unknown	[M+H]+		0.5	False	null	null	null	null	null	null	null	999	False	False	False	False		False	False	null	null	null	null	null	null	null	null	6.71	cell_293T_pos_04_p1-d1_1_10091	126.02472:1765 127.02807:0 128.03143:0		2656	3742	4855	5458	5043	2246	4000.09431966146	1334.05075684485
454	4.988	126.02472	0.772	170.9206	Unknown	[M+H]+		0.5	False	null	null	null	null	null	null	null	999	False	False	False	False		False	False	null	null	null	null	null	null	null	null	6.71	cell_293T_pos_04_p1-d1_1_10091	126.02295:504 127.0263:0 128.02966:0		125	74	243	211	201	21	145.755736668905	87.35116193933
455	4.076	126.06722	-1	-1	Unknown	[M+H]+		0.5	False	null	null	null	null	null	null	null	999	False	False	False	False		False	False	null	null	null	null	null	null	null	null	6.85	cell_293T_pos_05_p1-d1_1_10092	126.06722:1268 127.07057:0 128.07393:0		3934	4823	5738	3948	5507	4311	4710.17390950521	780.596120144273
456	4.076	126.06722	0.5636	124.7777	Unknown	[M+H]+		0.5	False	null	null	null	null	null	null	null	999	False	False	False	False		False	False	null	null	null	null	null	null	null	null	6.85	cell_293T_pos_05_p1-d1_1_10092	126.06722:239 127.07057:0 128.07393:0		185	69	79	92	164	66	109.164023081462	52.0972564074985
457	4.076	126.06722	0.7579	167.7866	Unknown	[M+H]+		0.5	False	null	null	null	null	null	null	null	999	False	False	False	False		False	False	null	null	null	null	null	null	null	null	6.85	cell_293T_pos_05_p1-d1_1_10092	126.06718:518 127.07053:0 128.07389:0		156	98	344	178	298	180	208.952131907145	92.859238680442
458	4.251	126.99153	-1	-1	Unknown	[M+H]+	similar chromatogram in higher mz_650	0.833	True	null	null	null	null	null	null	null	999	False	False	False	False		False	False	null	null	null	null	null	null	null	null	21.49	cell_293T_pos_05_p1-d1_1_10092	126.99153:3510 127.99488:0 128.99824:0		14372	16342	28381	11820	24687	24510	20018.6051432292	6700.97771662208
459	4.251	126.99153	1.002	221.6743	Unknown	[M+H]+	similar chromatogram in higher mz_650	0.833	True	null	null	null	null	null	null	null	999	False	False	False	False		False	False	null	null	null	null	null	null	null	null	21.49	cell_293T_pos_05_p1-d1_1_10092	126.99153:750 127.99488:0 128.99824:0		173	201	215	176	491	139	232.415260314941	129.379289830111
460	4.251	126.99153	1.0201	225.6774	Unknown	[M+H]+	similar chromatogram in higher mz_650	0.833	True	null	null	null	null	null	null	null	999	False	False	False	False		False	False	null	null	null	null	null	null	null	null	21.49	cell_293T_pos_05_p1-d1_1_10092	126.98975:542 127.9931:0 128.99646:0		118	225	132	238	155	383	208.698009490967	98.3599125667758
461	4.251	126.99153	1.0336	228.6654	Unknown	[M+H]+	similar chromatogram in higher mz_650	0.833	True	null	null	null	null	null	null	null	999	False	False	False	False		False	False	null	null	null	null	null	null	null	null	21.49	cell_293T_pos_05_p1-d1_1_10092	126.99142:812 127.99477:0 128.99813:0		571	476	568	189	315	178	382.818473815918	180.150863624756
462	4.251	126.99153	1.0479	231.829	Unknown	[M+H]+	similar chromatogram in higher mz_650	0.833	True	null	null	null	null	null	null	null	999	False	False	False	False		False	False	null	null	null	null	null	null	null	null	21.49	cell_293T_pos_05_p1-d1_1_10092	126.99153:1069 127.99488:0 128.99824:0		441	322	636	364	569	391	453.766779581706	123.234386403287
463	4.251	126.99153	1.0667	235.9925	Unknown	[M+H]+	similar chromatogram in higher mz_650	0.833	True	null	null	null	null	null	null	null	999	False	False	False	False		False	False	null	null	null	null	null	null	null	null	21.49	cell_293T_pos_05_p1-d1_1_10092	126.99153:696 127.99488:0 128.99824:0		323	243	328	178	257	249	263.143079121908	56.2104703381437
464	4.251	126.99153	1.085	240.0404	Unknown	[M+H]+	similar chromatogram in higher mz_650	0.833	True	null	null	null	null	null	null	null	999	False	False	False	False		False	False	null	null	null	null	null	null	null	null	21.49	cell_293T_pos_05_p1-d1_1_10092	126.99153:483 127.99488:0 128.99824:0		301	115	235	63	399	115	204.548823038737	129.475540273956
465	4.251	126.99153	1.1034	244.117	Unknown	[M+H]+	similar chromatogram in higher mz_650	0.833	True	null	null	null	null	null	null	null	999	False	False	False	False		False	False	null	null	null	null	null	null	null	null	21.49	cell_293T_pos_05_p1-d1_1_10092	126.99154:333 127.99489:0 128.99825:0		50	9	82	73	109	111	72.4046277999878	38.5971704878238
466	4.251	126.99153	1.1373	251.6062	Unknown	[M+H]+	similar chromatogram in higher mz_650	0.833	True	null	null	null	null	null	null	null	999	False	False	False	False		False	False	null	null	null	null	null	null	null	null	21.49	cell_293T_pos_05_p1-d1_1_10092	126.99149:242 127.99484:0 128.9982:0	69.09813:54 85.83276:54 114.67907:54	8	26	69	55	48	1	34.5462880134583	27.1718738127227
467	0.617	127.03948	-1	-1	Unknown	[M+H]+		1	True	null	null	null	null	null	null	null	999	False	False	False	False		False	False	null	null	null	null	null	null	null	null	22.02	cell_293T_pos_03_p1-d1_1_10090	127.03948:5149 128.04283:0 129.04619:0		14176	14988	20558	18251	15803	17009	16797.3815104167	2342.39696762259
468	0.617	127.03948	0.4715	104.3152	Unknown	[M+H]+		1	True	null	null	null	null	null	null	null	999	False	False	False	False		False	False	null	null	null	null	null	null	null	null	22.02	cell_293T_pos_03_p1-d1_1_10090	127.03948:530 128.04283:0 129.04619:0		34	57	185	50	82	6	69.0747797489166	62.2082695493856
469	0.617	127.03948	0.4915	108.7243	Unknown	[M+H]+		1	True	null	null	null	null	null	null	null	999	False	False	False	False		False	False	null	null	null	null	null	null	null	null	22.02	cell_293T_pos_03_p1-d1_1_10090	127.03944:190 128.04279:0 129.04615:0	100.51245:91 101.40624:91 107.30251:91	100	65	19	56	93	305	106.222779591878	101.493382725134
470	0.617	127.03948	0.5268	116.5325	Unknown	[M+H]+		1	True	null	null	null	null	null	null	null	999	False	False	False	False		False	False	null	null	null	null	null	null	null	null	22.02	cell_293T_pos_03_p1-d1_1_10090	127.03762:395 128.04097:0 129.04433:0		125	91	23	27	35	131	71.8661635716756	49.8551352307883
471	0.617	127.03948	0.5455	120.691	Unknown	[M+H]+		1	True	null	null	null	null	null	null	null	999	False	False	False	False		False	False	null	null	null	null	null	null	null	null	22.02	cell_293T_pos_03_p1-d1_1_10090	127.03762:2283 128.04097:0 129.04433:0	43.01968:533 71.01216:402 120.43804:39 127.03762:371 127.0394:528 127.04118:930 127.35425:39	1142	1192	1463	749	1356	1292	1199.0329284668	248.508284488066
472	3.953	127.12305	-1	-1	Unknown	[M+H]+		0.833	False	null	null	null	null	null	null	null	999	False	False	False	False		False	False	null	null	null	null	null	null	null	null	8.53	cell_293T_pos_03_p1-d1_1_10090	127.12305:1830 128.1264:0 129.12976:0		6585	8702	12379	10138	10633	7817	9375.63224283854	2090.71538852729
473	3.953	127.12305	0.6561	145.1359	Unknown	[M+H]+		0.833	False	null	null	null	null	null	null	null	999	False	False	False	False		False	False	null	null	null	null	null	null	null	null	8.53	cell_293T_pos_03_p1-d1_1_10090	127.12481:990 128.12816:0 129.13152:0		555	775	1021	587	950	796	780.513112386068	187.078864689527
474	5.609	128.01022	-1	-1	Unknown	[M+H]+	similar chromatogram in higher mz_952; similar chromatogram in higher mz_2829	0.5	False	null	null	null	null	null	null	null	999	False	False	False	False		False	False	null	null	null	null	null	null	null	null	3.56	cell_293T_pos_06_p1-d1_1_10093	128.01022:678 129.01357:0 130.01693:0		636	1036	2073	1936	1066	2031	1463.08170572917	623.222715167801
475	5.609	128.01022	0.8034	177.6216	Unknown	[M+H]+	similar chromatogram in higher mz_952; similar chromatogram in higher mz_2829	0.5	False	null	null	null	null	null	null	null	999	False	False	False	False		False	False	null	null	null	null	null	null	null	null	3.56	cell_293T_pos_06_p1-d1_1_10093	128.01018:231 129.01353:0 130.01689:0		10	22	61	36	19	42	31.7269258499146	18.4468775948628
476	3.533	128.07079	-1	-1	Unknown	[M+H]+		1	True	null	null	null	null	null	null	null	999	False	False	False	False		False	False	null	null	null	null	null	null	null	null	15.1	cell_293T_pos_01_p1-d1_1_10088	128.07079:2813 129.07414:0 130.0775:0		12244	9303	9130	10354	7733	10834	9933.11954752604	1562.88916247665
477	3.533	128.07079	0.5117	113.1179	Unknown	[M+H]+		1	True	null	null	null	null	null	null	null	999	False	False	False	False		False	False	null	null	null	null	null	null	null	null	15.1	cell_293T_pos_01_p1-d1_1_10088	128.07082:164 129.07417:0 130.07753:0	55.04235:254	46	44	35	21	81	12	40.0444110234578	24.2712303885492
478	3.533	128.07079	0.5638	124.6379	Unknown	[M+H]+		1	True	null	null	null	null	null	null	null	999	False	False	False	False		False	False	null	null	null	null	null	null	null	null	15.1	cell_293T_pos_01_p1-d1_1_10088	128.07079:713 129.07414:0 130.0775:0	70.06638:824 70.0677:208	463	177	362	261	356	483	350.27121480306	117.092506929316
479	3.533	128.07079	0.6246	138.0845	Unknown	[M+H]+		1	True	null	null	null	null	null	null	null	999	False	False	False	False		False	False	null	null	null	null	null	null	null	null	15.1	cell_293T_pos_01_p1-d1_1_10088	128.07079:754 129.07414:0 130.0775:0	41.04028:386 55.0435:227	576	432	348	429	474	296	425.929758707682	97.7849587251035
480	5.771	128.95413	-1	-1	Unknown	[M+H]+		1	True	null	null	null	null	null	null	null	999	False	False	False	False		False	False	null	null	null	null	null	null	null	null	993.06	cell_293T_pos_05_p1-d1_1_10092	128.95413:179535 129.95748:0 130.96084:0		876715	1854720	1987318	1088614	2163516	2015352	1664372.53125	541250.007477277
481	5.771	128.95413	0.5834	128.8869	Unknown	[M+H]+		1	True	null	null	null	null	null	null	null	999	False	False	False	False		False	False	null	null	null	null	null	null	null	null	993.06	cell_293T_pos_05_p1-d1_1_10092	128.95403:11789 129.95738:0 130.96074:0	24.39875:88 61.97489:1238	9789	10009	10526	9290	10744	10533	10148.6303710938	553.326199032232
482	5.771	128.95413	0.7009	154.8518	Unknown	[M+H]+		1	True	null	null	null	null	null	null	null	999	False	False	False	False		False	False	null	null	null	null	null	null	null	null	993.06	cell_293T_pos_05_p1-d1_1_10092	128.95403:19512 129.95738:0 130.96074:0	29.32074:92 89.23532:92	11911	21594	17939	24126	15329	24241	19190.140625	5002.26293313507
483	5.771	128.95413	0.7254	160.2682	Unknown	[M+H]+		1	True	null	null	null	null	null	null	null	999	False	False	False	False		False	False	null	null	null	null	null	null	null	null	993.06	cell_293T_pos_05_p1-d1_1_10092	128.95403:35043 129.95738:0 130.96074:0	41.68947:90 73.80219:90	49173	59822	39493	58269	43177	61863	51966.197265625	9381.10924649089
484	5.771	128.95413	0.8036	177.5416	Unknown	[M+H]+		1	True	null	null	null	null	null	null	null	999	False	False	False	False		False	False	null	null	null	null	null	null	null	null	993.06	cell_293T_pos_05_p1-d1_1_10092	128.95403:90095 129.95738:0 130.96074:0	40.43429:89 42.7924:89 45.22371:89 53.79627:89	79019	78962	82267	87704	81674	80665	81715.0924479167	3228.56127982472
485	5.771	128.95413	0.8317	183.7463	Unknown	[M+H]+		1	True	null	null	null	null	null	null	null	999	False	False	False	False		False	False	null	null	null	null	null	null	null	null	993.06	cell_293T_pos_05_p1-d1_1_10092	128.95403:14782 129.95738:0 130.96074:0	72.61736:92	12567	12967	11733	11983	12544	13504	12549.7335611979	643.990642285751
486	6.074	128.95415	-1	-1	Unknown	[M+H]+		1	True	null	null	null	null	null	null	null	999	False	False	False	False		False	False	null	null	null	null	null	null	null	null	793.66	cell_293T_pos_06_p1-d1_1_10093	128.95415:157989 129.9575:0 130.96086:0		2001424	1983648	1700334	1617629	1992228	1811938	1851200.16666667	166646.852695109
487	6.074	128.95415	0.5829	128.7742	Unknown	[M+H]+		1	True	null	null	null	null	null	null	null	999	False	False	False	False		False	False	null	null	null	null	null	null	null	null	793.66	cell_293T_pos_06_p1-d1_1_10093	128.95583:9891 129.95918:0 130.96254:0	30.25293:99 49.90385:99 61.97489:2368 78.4599:99 79.89275:99 81.81008:99 120.80529:99	8957	7999	4815	8565	9152	8762	8041.62434895833	1629.46755976444
488	6.074	128.95415	0.7251	160.194	Unknown	[M+H]+		1	True	null	null	null	null	null	null	null	999	False	False	False	False		False	False	null	null	null	null	null	null	null	null	793.66	cell_293T_pos_06_p1-d1_1_10093	128.95583:30516 129.95918:0 130.96254:0	45.29586:99 73.10201:99 111.1263:99 124.0529:99	29519	39743	44983	45151	28844	50571	39801.6689453125	8913.51696042361
489	6.074	128.95415	0.7631	168.5894	Unknown	[M+H]+		1	True	null	null	null	null	null	null	null	999	False	False	False	False		False	False	null	null	null	null	null	null	null	null	793.66	cell_293T_pos_06_p1-d1_1_10093	128.95409:14697 129.95744:0 130.9608:0	89.50373:54 93.58543:54	15643	15264	7139	15245	18569	15007	14477.8822428385	3832.72338043618
490	6.074	128.95415	0.8041	177.6519	Unknown	[M+H]+		1	True	null	null	null	null	null	null	null	999	False	False	False	False		False	False	null	null	null	null	null	null	null	null	793.66	cell_293T_pos_06_p1-d1_1_10093	128.95583:78215 129.95918:0 130.96254:0	37.75437:97 52.18439:97 58.13269:97 95.23893:97 122.47519:97 125.77863:97	65753	71042	65554	62128	63706	67013	65866.1158854167	3061.22047744183
491	6.074	128.95415	0.8329	184.0029	Unknown	[M+H]+		1	True	null	null	null	null	null	null	null	999	False	False	False	False		False	False	null	null	null	null	null	null	null	null	793.66	cell_293T_pos_06_p1-d1_1_10093	128.95583:10319 129.95918:0 130.96254:0		8267	2641	6574	5717	7982	7035	6369.45076497396	2050.21337566686
492	7.605	130.05067	-1	-1	Unknown	[M+H]+		0.667	False	null	null	null	null	null	null	null	999	False	False	False	False		False	False	null	null	null	null	null	null	null	null	12.21	cell_293T_pos_01_p1-d1_1_10088	130.05067:9671 131.05402:0 132.05738:0		47446	38544	40790	38676	34556	42383	40399.0559895833	4342.74604025164
493	7.605	130.05067	0.7071	156.1079	Unknown	[M+H]+		0.667	False	null	null	null	null	null	null	null	999	False	False	False	False		False	False	null	null	null	null	null	null	null	null	12.21	cell_293T_pos_01_p1-d1_1_10088	130.0508:577 131.05415:0 132.05751:0		331	212	78	393	226	413	275.603541056315	127.241065385098
494	7.605	130.05067	0.7343	162.1089	Unknown	[M+H]+		0.667	False	null	null	null	null	null	null	null	999	False	False	False	False		False	False	null	null	null	null	null	null	null	null	12.21	cell_293T_pos_01_p1-d1_1_10088	130.05067:1192 131.05402:0 132.05738:0		1142	429	405	451	179	300	484.174392700195	337.60284269339
495	7.605	130.05067	0.8078	178.3262	Unknown	[M+H]+		0.667	False	null	null	null	null	null	null	null	999	False	False	False	False		False	False	null	null	null	null	null	null	null	null	12.21	cell_293T_pos_01_p1-d1_1_10088	130.05067:2953 131.05402:0 132.05738:0		3211	2798	4869	2802	3238	2782	3283.35176595052	804.9159741112
496	7.944	130.05074	-1	-1	Unknown	[M+H]+	similar chromatogram in higher mz_581	1	True	null	null	null	null	null	null	null	999	False	False	False	False		False	False	null	null	null	null	null	null	null	null	63.05	cell_293T_pos_02_p1-d1_1_10089	130.05074:41740 131.05409:0 132.05745:0		171288	180716	160035	170508	169523	150346	167069.21875	10497.9968185388
497	7.944	130.05074	0.7247	159.9994	Unknown	[M+H]+	similar chromatogram in higher mz_581	1	True	null	null	null	null	null	null	null	999	False	False	False	False		False	False	null	null	null	null	null	null	null	null	63.05	cell_293T_pos_02_p1-d1_1_10089	130.05067:22188 131.05402:0 132.05738:0	22.64288:71 43.46773:71 53.97689:71 68.03633:71 79.55478:71	17804	18758	16193	17624	17849	16346	17429.0680338542	981.949315807141
498	0.686	130.06505	-1	-1	Unknown	[M+H]+		0.833	True	null	null	null	null	null	null	null	999	False	False	False	False		False	False	null	null	null	null	null	null	null	null	5.23	cell_293T_pos_01_p1-d1_1_10088	130.06505:3656 131.0684:0 132.07176:0		23691	17005	16772	8812	10196	17422	15649.8907877604	5429.35002617526
499	0.686	130.06505	0.5466	120.663	Unknown	[M+H]+		0.833	True	null	null	null	null	null	null	null	999	False	False	False	False		False	False	null	null	null	null	null	null	null	null	5.23	cell_293T_pos_01_p1-d1_1_10088	130.06516:766 131.06851:0 132.07187:0	77.03868:400 130.06696:255	193	696	76	214	241	191	268.428928375244	216.695027748929
500	0.686	130.06505	0.5589	123.375	Unknown	[M+H]+		0.833	True	null	null	null	null	null	null	null	999	False	False	False	False		False	False	null	null	null	null	null	null	null	null	5.23	cell_293T_pos_01_p1-d1_1_10088	130.06505:2098 131.0684:0 132.07176:0	59.1666:64 77.03723:706 77.04:728 103.0519:1060 103.0535:1547 103.0551:657 120.3619:64	1662	1610	1402	1166	847	1245	1322.05643717448	303.823261298014
501	0.686	130.06505	0.5867	129.5207	Unknown	[M+H]+		0.833	True	null	null	null	null	null	null	null	999	False	False	False	False		False	False	null	null	null	null	null	null	null	null	5.23	cell_293T_pos_01_p1-d1_1_10088	130.06505:446 131.0684:0 132.07176:0		143	3.70438499450684	37	173	106	80	90.0452315012614	64.8929715435916
502	1.156	130.08498	-1	-1	Unknown	[M+H]+		0.5	False	null	null	null	null	null	null	null	999	False	False	False	False		False	False	null	null	null	null	null	null	null	null	2.59	cell_293T_pos_06_p1-d1_1_10093	130.08498:2692 131.08833:0 132.09169:0		13592	13529	23201	18688	15476	10879	15894.0812174479	4413.93880136614
503	1.156	130.08498	1.0171	224.5447	Unknown	[M+H]+		0.5	False	null	null	null	null	null	null	null	999	False	False	False	False		False	False	null	null	null	null	null	null	null	null	2.59	cell_293T_pos_06_p1-d1_1_10093	130.08675:348 131.0901:0 132.09346:0		167	249	139	195	286	322	226.169344584147	71.455156855645
504	1.156	130.08498	1.1615	256.4226	Unknown	[M+H]+		0.5	False	null	null	null	null	null	null	null	999	False	False	False	False		False	False	null	null	null	null	null	null	null	null	2.59	cell_293T_pos_06_p1-d1_1_10093	130.08675:477 131.0901:0 132.09346:0		143	293	408	312	476	118	291.694321950277	141.596313440723
505	8.538	130.08678	-1	-1	Unknown	[M+H]+		0.667	True	null	null	null	null	null	null	null	999	False	False	False	False		False	False	null	null	null	null	null	null	null	null	7.72	cell_293T_pos_06_p1-d1_1_10093	130.08678:5643 131.09013:0 132.09349:0		18976	22957	22551	21396	28122	33383	24564.2926432292	5259.75535833343
506	8.538	130.08678	0.5829	128.674	Unknown	[M+H]+		0.667	True	null	null	null	null	null	null	null	999	False	False	False	False		False	False	null	null	null	null	null	null	null	null	7.72	cell_293T_pos_06_p1-d1_1_10093	130.08675:555 131.0901:0 132.09346:0	23.51264:30 31.25437:30	362	229	484	325	233	231	310.611554463704	101.860796552182
507	8.538	130.08678	0.674	148.7852	Unknown	[M+H]+		0.667	True	null	null	null	null	null	null	null	999	False	False	False	False		False	False	null	null	null	null	null	null	null	null	7.72	cell_293T_pos_06_p1-d1_1_10093	130.08678:859 131.09013:0 132.09349:0		296	401	146	577	535	751	451.111620585124	215.638712977175
508	8.538	130.08678	1.1337	250.2826	Unknown	[M+H]+		0.667	True	null	null	null	null	null	null	null	999	False	False	False	False		False	False	null	null	null	null	null	null	null	null	7.72	cell_293T_pos_06_p1-d1_1_10093	130.08675:564 131.0901:0 132.09346:0		225	97	170	190	426	99	201.086322784424	121.246185560642
509	2.321	130.1586	-1	-1	Unknown	[M+H]+		1	True	null	null	null	null	null	null	null	999	False	False	False	False		False	False	null	null	null	null	null	null	null	null	14.86	cell_293T_pos_01_p1-d1_1_10088	130.1586:2621 131.16195:0 132.16531:0		16634	11937	11275	10392	11276	11175	12114.8943684896	2267.63631415345
510	2.321	130.1586	0.5589	123.3671	Unknown	[M+H]+		1	True	null	null	null	null	null	null	null	999	False	False	False	False		False	False	null	null	null	null	null	null	null	null	14.86	cell_293T_pos_01_p1-d1_1_10088	130.16045:283 131.1638:0 132.16716:0		191	125	55	90	60	96	102.94934018453	50.0412746275113
511	2.321	130.1586	0.596	131.557	Unknown	[M+H]+		1	True	null	null	null	null	null	null	null	999	False	False	False	False		False	False	null	null	null	null	null	null	null	null	14.86	cell_293T_pos_01_p1-d1_1_10088	130.16045:336 131.1638:0 132.16716:0		85	109	25	77	45	97	72.8828741709391	31.8632046344574
512	2.321	130.1586	0.6119	135.0792	Unknown	[M+H]+		1	True	null	null	null	null	null	null	null	999	False	False	False	False		False	False	null	null	null	null	null	null	null	null	14.86	cell_293T_pos_01_p1-d1_1_10088	130.1586:1371 131.16195:0 132.16531:0	57.07333:203 102.04569:212	992	259	610	297	743	656	592.971369425456	277.533261729035
513	4.166	131.04733	-1	-1	Unknown	[M+H]+		1	False	null	null	null	null	null	null	null	999	False	False	False	False		False	False	null	null	null	null	null	null	null	null	8.2	cell_293T_pos_06_p1-d1_1_10093	131.04733:1544 132.05068:0 133.05404:0		5420	7297	6508	5262	6526	6556	6261.5185546875	773.955722484212
514	4.166	131.04733	0.487	107.439	Unknown	[M+H]+		1	False	null	null	null	null	null	null	null	999	False	False	False	False		False	False	null	null	null	null	null	null	null	null	8.2	cell_293T_pos_06_p1-d1_1_10093	131.04732:197 132.05067:0 133.05403:0		24	30	41	58	4	9	27.6466808716456	20.2644719051398
515	4.166	131.04733	0.6573	145.0037	Unknown	[M+H]+		1	False	null	null	null	null	null	null	null	999	False	False	False	False		False	False	null	null	null	null	null	null	null	null	8.2	cell_293T_pos_06_p1-d1_1_10093	131.05083:891 132.05418:0 133.05754:0		462	155	221	86	350	413	281.09614054362	149.925024732784
516	5.015	131.0816	-1	-1	Unknown	[M+H]+		0.667	False	null	null	null	null	null	null	null	999	False	False	False	False		False	False	null	null	null	null	null	null	null	null	5.43	cell_293T_pos_03_p1-d1_1_10090	131.0816:1189 132.08495:0 133.08831:0		2352	3547	3681	2693	2923	2779	2995.9072672526	516.180257520674
517	5.015	131.0816	0.5815	128.2946	Unknown	[M+H]+		0.667	False	null	null	null	null	null	null	null	999	False	False	False	False		False	False	null	null	null	null	null	null	null	null	5.43	cell_293T_pos_03_p1-d1_1_10090	131.08163:470 132.08498:0 133.08834:0		22	67	101	109	61	147	84.488117535909	43.5734581018614
518	7.051	132.07664	-1	-1	Unknown	[M+H]+		1	True	null	null	null	null	null	null	null	999	False	False	False	False		False	False	null	null	null	null	null	null	null	null	65.29	cell_293T_pos_03_p1-d1_1_10090	132.07664:18268 133.07999:0 134.08335:0		106382	135606	116989	127005	129033	126695	123618.236979167	10344.1179933699
519	7.051	132.07664	0.5776	127.3393	Unknown	[M+H]+		1	True	null	null	null	null	null	null	null	999	False	False	False	False		False	False	null	null	null	null	null	null	null	null	65.29	cell_293T_pos_03_p1-d1_1_10090	132.07848:930 133.08183:0 134.08519:0		254	229	96	416	351	409	292.457524617513	123.554059090806
520	7.051	132.07664	0.69	152.1141	Unknown	[M+H]+		1	True	null	null	null	null	null	null	null	999	False	False	False	False		False	False	null	null	null	null	null	null	null	null	65.29	cell_293T_pos_03_p1-d1_1_10090	132.07838:3441 133.08173:0 134.08509:0	28.85546:56 60.90184:56 79.67862:56	4064	3681	1167	3849	3058	2210	3004.77429199219	1122.65051020189
521	7.051	132.07664	0.8865	195.4348	Unknown	[M+H]+		1	True	null	null	null	null	null	null	null	999	False	False	False	False		False	False	null	null	null	null	null	null	null	null	65.29	cell_293T_pos_03_p1-d1_1_10090	132.07838:2999 133.08173:0 134.08509:0	46.38504:54 54.39949:54 77.51418:54 119.0212:54 123.89661:54	1462	1710	4499	1547	4279	907	2400.84489949544	1565.12629858417
522	7.051	132.07664	0.8921	196.6716	Unknown	[M+H]+		1	True	null	null	null	null	null	null	null	999	False	False	False	False		False	False	null	null	null	null	null	null	null	null	65.29	cell_293T_pos_03_p1-d1_1_10090	132.07838:3343 133.08173:0 134.08509:0		2678	3354	4925	2629	4469	1985	3340.13047281901	1146.15053993987
523	5.645	132.07845	-1	-1	Unknown	[M+H]+	similar chromatogram in higher mz_3246	1	True	null	null	null	null	null	null	null	999	False	False	False	False		False	False	null	null	null	null	null	null	null	null	52.46	cell_293T_pos_03_p1-d1_1_10090	132.07845:11662 133.0818:0 134.08516:0		44101	38730	53481	55531	55077	48084	49167.2252604167	6779.3676522251
524	5.645	132.07845	0.5131	113.1262	Unknown	[M+H]+	similar chromatogram in higher mz_3246	1	True	null	null	null	null	null	null	null	999	False	False	False	False		False	False	null	null	null	null	null	null	null	null	52.46	cell_293T_pos_03_p1-d1_1_10090	132.07655:894 133.0799:0 134.08326:0	31.73407:58 43.02899:591 107.394:58	368	98	389	21	260	225	226.860700289408	145.809258480456
525	5.645	132.07845	0.5515	121.5909	Unknown	[M+H]+	similar chromatogram in higher mz_3246	1	True	null	null	null	null	null	null	null	999	False	False	False	False		False	False	null	null	null	null	null	null	null	null	52.46	cell_293T_pos_03_p1-d1_1_10090	132.07661:524 133.07996:0 134.08332:0	24.03245:51 26.63533:51 44.04677:589 81.78158:51	266	226	247	342	401	250	288.587702433268	68.0222564362974
526	5.645	132.07845	0.574	126.5512	Unknown	[M+H]+	similar chromatogram in higher mz_3246	1	True	null	null	null	null	null	null	null	999	False	False	False	False		False	False	null	null	null	null	null	null	null	null	52.46	cell_293T_pos_03_p1-d1_1_10090	132.07655:3897 133.0799:0 134.08326:0	44.05094:3109 68.92383:62 132.48108:62	3450	3232	3891	3783	3778	3022	3525.82299804688	348.973604270272
527	4.154	132.08208	-1	-1	Unknown	[M+H]+		0.5	False	null	null	null	null	null	null	null	999	False	False	False	False		False	False	null	null	null	null	null	null	null	null	12.31	cell_293T_pos_03_p1-d1_1_10090	132.08208:2142 133.08543:0 134.08879:0		8992	11814	13350	8136	6974	8545	9635.34586588542	2428.13137870402
528	4.154	132.08208	0.5681	125.2368	Unknown	[M+H]+		0.5	False	null	null	null	null	null	null	null	999	False	False	False	False		False	False	null	null	null	null	null	null	null	null	12.31	cell_293T_pos_03_p1-d1_1_10090	132.07841:716 133.08176:0 134.08512:0		354	551	656	329	422	344	442.532282511393	132.878288925467
529	4.154	132.08208	0.5928	130.6831	Unknown	[M+H]+		0.5	False	null	null	null	null	null	null	null	999	False	False	False	False		False	False	null	null	null	null	null	null	null	null	12.31	cell_293T_pos_03_p1-d1_1_10090	132.07841:681 133.08176:0 134.08512:0		246	359	217	72	10	105	168.180500984192	128.937019782112
530	4.154	132.08208	0.6185	136.3624	Unknown	[M+H]+		0.5	False	null	null	null	null	null	null	null	999	False	False	False	False		False	False	null	null	null	null	null	null	null	null	12.31	cell_293T_pos_03_p1-d1_1_10090	132.08208:276 133.08543:0 134.08879:0		195	122	137	104	77	68	117.120286305745	46.1445319175936
531	7.608	132.1002	-1	-1	Unknown	[M+H]+		0.5	False	null	null	null	null	null	null	null	999	False	False	False	False		False	False	null	null	null	null	null	null	null	null	4.53	cell_293T_pos_03_p1-d1_1_10090	132.1002:1041 133.10355:0 134.10691:0		1720	1922	4046	3285	3175	2521	2778.08481852214	887.796459679602
532	7.608	132.1002	0.9833	216.7769	Unknown	[M+H]+		0.5	False	null	null	null	null	null	null	null	999	False	False	False	False		False	False	null	null	null	null	null	null	null	null	4.53	cell_293T_pos_03_p1-d1_1_10090	132.1002:429 133.10355:0 134.10691:0		64	118	277	193	179	46	146.016555786133	87.0165569327177
533	2.629	132.10204	-1	-1	Unknown	[M+H]+		0.667	True	null	null	null	null	null	null	null	999	False	False	False	False		False	False	null	null	null	null	null	null	null	null	5.36	cell_293T_pos_04_p1-d1_1_10091	132.10204:1614 133.10539:0 134.10875:0		3930	8088	8342	11275	7037	9739	8068.4169921875	2503.45804174721
534	2.629	132.10204	0.5677	125.1601	Unknown	[M+H]+		0.667	True	null	null	null	null	null	null	null	999	False	False	False	False		False	False	null	null	null	null	null	null	null	null	5.36	cell_293T_pos_04_p1-d1_1_10091	132.10204:666 133.10539:0 134.10875:0		297	340	284	499	373	414	367.742884318034	80.1088571688309
535	2.629	132.10204	0.5982	131.8724	Unknown	[M+H]+		0.667	True	null	null	null	null	null	null	null	999	False	False	False	False		False	False	null	null	null	null	null	null	null	null	5.36	cell_293T_pos_04_p1-d1_1_10091	132.10204:537 133.10539:0 134.10875:0	65.47726:51	457	555	386	452	514	462	470.937321980794	58.2067485276868
536	4.259	132.10382	-1	-1	Unknown	[M+H]+		1	False	null	null	null	null	null	null	null	999	False	False	False	False		False	False	null	null	null	null	null	null	null	null	39.96	cell_293T_pos_03_p1-d1_1_10090	132.10382:11153 133.10717:0 134.11053:0		52785	97107	101155	56861	95978	99284	83861.7180989583	22600.6894704517
537	4.259	132.10382	0.7884	173.8223	Unknown	[M+H]+		1	False	null	null	null	null	null	null	null	999	False	False	False	False		False	False	null	null	null	null	null	null	null	null	39.96	cell_293T_pos_03_p1-d1_1_10090	132.10194:557 133.10529:0 134.10865:0		311	167	127	127	145	220	183.015864054362	71.6556732742819
538	4.259	132.10382	0.827	182.3303	Unknown	[M+H]+		1	False	null	null	null	null	null	null	null	999	False	False	False	False		False	False	null	null	null	null	null	null	null	null	39.96	cell_293T_pos_03_p1-d1_1_10090	132.10382:1025 133.10717:0 134.11053:0		331	422	600	201	696	368	436.431274414063	181.873262232831
539	4.259	132.10382	0.8355	184.1962	Unknown	[M+H]+		1	False	null	null	null	null	null	null	null	999	False	False	False	False		False	False	null	null	null	null	null	null	null	null	39.96	cell_293T_pos_03_p1-d1_1_10090	132.10194:1111 133.10529:0 134.10865:0		759	985	1246	531	356	478	725.961151123047	339.19489960243
540	4.259	132.10382	0.8469	186.7181	Unknown	[M+H]+		1	False	null	null	null	null	null	null	null	999	False	False	False	False		False	False	null	null	null	null	null	null	null	null	39.96	cell_293T_pos_03_p1-d1_1_10090	132.10387:1080 133.10722:0 134.11058:0		348	175	281	457	431	701	398.905423482259	180.19659100171
541	4.259	132.10382	0.8716	192.1543	Unknown	[M+H]+		1	False	null	null	null	null	null	null	null	999	False	False	False	False		False	False	null	null	null	null	null	null	null	null	39.96	cell_293T_pos_03_p1-d1_1_10090	132.10387:840 133.10722:0 134.11058:0		567	322	174	170	184	429	307.693285624186	164.003997192111
542	4.259	132.10382	0.8838	194.849	Unknown	[M+H]+		1	False	null	null	null	null	null	null	null	999	False	False	False	False		False	False	null	null	null	null	null	null	null	null	39.96	cell_293T_pos_03_p1-d1_1_10090	132.10199:1003 133.10534:0 134.1087:0		400	624	895	585	464	265	538.882359822591	217.340504532411
543	4.259	132.10382	0.9322	205.5232	Unknown	[M+H]+		1	False	null	null	null	null	null	null	null	999	False	False	False	False		False	False	null	null	null	null	null	null	null	null	39.96	cell_293T_pos_03_p1-d1_1_10090	132.10387:783 133.10722:0 134.11058:0		365	907	207	699	716	485	563.224077860514	257.779784076304
544	4.259	132.10382	1.0113	222.947	Unknown	[M+H]+		1	False	null	null	null	null	null	null	null	999	False	False	False	False		False	False	null	null	null	null	null	null	null	null	39.96	cell_293T_pos_03_p1-d1_1_10090	132.10387:821 133.10722:0 134.11058:0		497	322	140	101	265	480	300.916564941406	166.224007473492
545	4.259	132.10382	1.0482	231.0885	Unknown	[M+H]+		1	False	null	null	null	null	null	null	null	999	False	False	False	False		False	False	null	null	null	null	null	null	null	null	39.96	cell_293T_pos_03_p1-d1_1_10090	132.10204:609 133.10539:0 134.10875:0		280	458	209	364	141	447	316.404429117839	129.075811859685
546	4.29	133.08456	-1	-1	Unknown	[M+H]+		0.5	False	null	null	null	null	null	null	null	999	False	False	False	False		False	False	null	null	null	null	null	null	null	null	2.98	cell_293T_pos_04_p1-d1_1_10091	133.08456:1046 134.08791:0 135.09127:0		3265	3275	4515	6959	5284	6030	4888.22403971354	1491.61381310922
547	4.29	133.08456	0.7195	158.53	Unknown	[M+H]+		0.5	False	null	null	null	null	null	null	null	999	False	False	False	False		False	False	null	null	null	null	null	null	null	null	2.98	cell_293T_pos_04_p1-d1_1_10091	133.08456:575 134.08791:0 135.09127:0		175	306	290	403	353	160	281.095097859701	96.3625348634165
548	0.874	133.08635	-1	-1	Unknown	[M+H]+		0.833	True	null	null	null	null	null	null	null	999	False	False	False	False		False	False	null	null	null	null	null	null	null	null	32.87	cell_293T_pos_03_p1-d1_1_10090	133.08635:9678 134.0897:0 135.09306:0		44802	50168	55365	72733	35021	33830	48653.171875	14474.7045564677
549	0.874	133.08635	0.65	143.2079	Unknown	[M+H]+		0.833	True	null	null	null	null	null	null	null	999	False	False	False	False		False	False	null	null	null	null	null	null	null	null	32.87	cell_293T_pos_03_p1-d1_1_10090	133.08626:2389 134.08961:0 135.09297:0	89.06107:115	1270	1966	2146	2144	1422	1384	1721.97381591797	406.41043026967
550	0.874	133.08635	0.7078	155.9404	Unknown	[M+H]+		0.833	True	null	null	null	null	null	null	null	999	False	False	False	False		False	False	null	null	null	null	null	null	null	null	32.87	cell_293T_pos_03_p1-d1_1_10090	133.08626:4549 134.08961:0 135.09297:0		4378	4219	4484	4206	4374	4420	4346.75854492188	111.371357239235
551	0.874	133.08635	0.7604	167.5326	Unknown	[M+H]+		0.833	True	null	null	null	null	null	null	null	999	False	False	False	False		False	False	null	null	null	null	null	null	null	null	32.87	cell_293T_pos_03_p1-d1_1_10090	133.08626:977 134.08961:0 135.09297:0		964	1190	729	600	951	977	902.001810709635	207.972900888882
552	1.14	133.0864	-1	-1	Unknown	[M+H]+		1	True	null	null	null	null	null	null	null	999	False	False	False	False		False	False	null	null	null	null	null	null	null	null	25.18	cell_293T_pos_05_p1-d1_1_10092	133.0864:9386 134.08975:0 135.09311:0		139277	134669	104726	112572	107514	33211	105328.141927083	38136.5475556652
553	1.14	133.0864	0.6495	143.0961	Unknown	[M+H]+		1	True	null	null	null	null	null	null	null	999	False	False	False	False		False	False	null	null	null	null	null	null	null	null	25.18	cell_293T_pos_05_p1-d1_1_10092	133.08627:1203 134.08962:0 135.09298:0	78.04412:95	975	328	445	765	661	843	669.75080871582	244.960392703793
554	1.14	133.0864	0.7088	156.1624	Unknown	[M+H]+		1	True	null	null	null	null	null	null	null	999	False	False	False	False		False	False	null	null	null	null	null	null	null	null	25.18	cell_293T_pos_05_p1-d1_1_10092	133.08627:5931 134.08962:0 135.09298:0		6188	5835	5865	5915	5933	6442	6029.77498372396	237.496477446166
555	1.14	133.0864	0.7602	167.4958	Unknown	[M+H]+		1	True	null	null	null	null	null	null	null	999	False	False	False	False		False	False	null	null	null	null	null	null	null	null	25.18	cell_293T_pos_05_p1-d1_1_10092	133.08627:1727 134.08962:0 135.09298:0		1627	1808	1679	1696	1866	1708	1730.64866129557	89.0739676117262
556	1.14	133.0864	0.8044	177.2323	Unknown	[M+H]+		1	True	null	null	null	null	null	null	null	999	False	False	False	False		False	False	null	null	null	null	null	null	null	null	25.18	cell_293T_pos_05_p1-d1_1_10092	133.08635:1148 134.0897:0 135.09306:0		839	1017	935	1020	993	733	922.488220214844	115.19470675532
557	5.633	134.01961	-1	-1	Unknown	[M+H]+		1	True	null	null	null	null	null	null	null	999	False	False	False	False		False	False	null	null	null	null	null	null	null	null	514.22	cell_293T_pos_05_p1-d1_1_10092	134.01961:141716 135.02296:0 136.02632:0		1013766	978465	974759	955742	984023	955029	976963.854166667	21646.3154186611
558	5.633	134.01961	0.6718	147.9154	Unknown	[M+H]+		1	True	null	null	null	null	null	null	null	999	False	False	False	False		False	False	null	null	null	null	null	null	null	null	514.22	cell_293T_pos_05_p1-d1_1_10092	134.0195:16175 135.02285:0 136.02621:0	91.31525:58 120.28579:58	14893	14267	15039	14558	17209	13140	14850.9881184896	1337.9455464154
559	5.633	134.01961	0.7127	156.9184	Unknown	[M+H]+		1	True	null	null	null	null	null	null	null	999	False	False	False	False		False	False	null	null	null	null	null	null	null	null	514.22	cell_293T_pos_05_p1-d1_1_10092	134.0195:10348 135.02285:0 136.02621:0	41.63246:37 53.41751:37 66.62313:37 113.43256:37 122.86649:37	9350	8797	10495	8041	9303	9967	9325.47395833333	861.738055555526
560	5.633	134.01961	0.7373	162.347	Unknown	[M+H]+		1	True	null	null	null	null	null	null	null	999	False	False	False	False		False	False	null	null	null	null	null	null	null	null	514.22	cell_293T_pos_05_p1-d1_1_10092	134.0195:13614 135.02285:0 136.02621:0	42.68929:32 68.40107:32 97.47449:35 100.16486:32 121.72058:32 121.84067:32 122.3356:32	13444	14990	13050	15866	14359	15332	14506.8302408854	1098.64478410308
561	5.633	134.01961	0.8152	179.5052	Unknown	[M+H]+		1	True	null	null	null	null	null	null	null	999	False	False	False	False		False	False	null	null	null	null	null	null	null	null	514.22	cell_293T_pos_05_p1-d1_1_10092	134.0195:43076 135.02285:0 136.02621:0	80.03943:37 84.06364:37	39888	37622	38392	37121	36964	36677	37777.193359375	1196.62589908073
562	5.633	134.01961	0.842	185.3898	Unknown	[M+H]+		1	True	null	null	null	null	null	null	null	999	False	False	False	False		False	False	null	null	null	null	null	null	null	null	514.22	cell_293T_pos_05_p1-d1_1_10092	134.01955:6938 135.0229:0 136.02626:0	21.07403:58 54.87516:58 110.06481:58	5282	5344	5864	7276	5197	4947	5651.57885742188	850.577124970031
563	7.335	134.0269	-1	-1	Unknown	[M+H]+		1	False	null	null	null	null	null	null	null	999	False	False	False	False		False	False	null	null	null	null	null	null	null	null	55.55	cell_293T_pos_05_p1-d1_1_10092	134.0269:15827 135.03025:0 136.03361:0		105594	118120	124609	122217	116921	113896	116892.932291667	6723.63984088987
564	7.335	134.0269	0.7014	154.439	Unknown	[M+H]+		1	False	null	null	null	null	null	null	null	999	False	False	False	False		False	False	null	null	null	null	null	null	null	null	55.55	cell_293T_pos_05_p1-d1_1_10092	134.02679:11312 135.03014:0 136.0335:0		9881	10385	10409	10829	10828	10924	10542.6606445313	397.448699686709
565	3.744	134.05974	-1	-1	Unknown	[M+H]+		0.5	False	null	null	null	null	null	null	null	999	False	False	False	False		False	False	null	null	null	null	null	null	null	null	4.55	cell_293T_pos_03_p1-d1_1_10090	134.05974:1226 135.06309:0 136.06645:0		1847	5732	7113	3168	4654	4341	4475.71942138672	1854.73686732086
566	3.744	134.05974	0.5693	125.3564	Unknown	[M+H]+		0.5	False	null	null	null	null	null	null	null	999	False	False	False	False		False	False	null	null	null	null	null	null	null	null	4.55	cell_293T_pos_03_p1-d1_1_10090	134.05974:423 135.06309:0 136.06645:0		189	144	312	229	155	46	179.387612024943	89.0586294318739
567	3.744	134.05974	0.5985	131.7786	Unknown	[M+H]+		0.5	False	null	null	null	null	null	null	null	999	False	False	False	False		False	False	null	null	null	null	null	null	null	null	4.55	cell_293T_pos_03_p1-d1_1_10090	134.05977:507 135.06312:0 136.06648:0		345	392	416	232	375	327	347.796051025391	65.0496117571516
568	2.39	134.05977	-1	-1	Unknown	[M+H]+		1	True	null	null	null	null	null	null	null	999	False	False	False	False		False	False	null	null	null	null	null	null	null	null	53.67	cell_293T_pos_05_p1-d1_1_10092	134.05977:20134 135.06312:0 136.06648:0		266355	280338	287652	319268	200886	344086	283097.5234375	49183.7567622644
569	2.39	134.05977	0.5686	125.1876	Unknown	[M+H]+		1	True	null	null	null	null	null	null	null	999	False	False	False	False		False	False	null	null	null	null	null	null	null	null	53.67	cell_293T_pos_05_p1-d1_1_10092	134.06148:6276 135.06483:0 136.06819:0	39.0237:121 50.01533:67 51.0231:100 51.02423:374 54.03367:133 65.03638:103 65.04019:102 66.04764:70 67.04346:138 77.03862:1351 77.04:1368 79.05335:247 80.05071:45 89.04024:76 108.04713:75	5893	5733	7444	6266	6538	7245	6519.92561848958	701.013841494462
570	2.39	134.05977	0.6004	132.1899	Unknown	[M+H]+		1	True	null	null	null	null	null	null	null	999	False	False	False	False		False	False	null	null	null	null	null	null	null	null	53.67	cell_293T_pos_05_p1-d1_1_10092	134.06148:8870 135.06483:0 136.06819:0	50.01533:131 51.02423:65 77.03862:244 77.04:461 78.03437:85 79.05475:96	8204	8611	8431	8997	9033	9682	8826.23697916667	528.175827256933
571	2.39	134.05977	0.6265	137.9401	Unknown	[M+H]+		1	True	null	null	null	null	null	null	null	999	False	False	False	False		False	False	null	null	null	null	null	null	null	null	53.67	cell_293T_pos_05_p1-d1_1_10092	134.06148:4936 135.06483:0 136.06819:0	51.0231:309 77.03862:191 91.04115:53 106.06441:39	4552	5066	4935	4810	4934	4818	4852.30126953125	174.532952800698
572	1.841	134.06161	-1	-1	Unknown	[M+H]+		1	True	null	null	null	null	null	null	null	999	False	False	False	False		False	False	null	null	null	null	null	null	null	null	170.69	cell_293T_pos_06_p1-d1_1_10093	134.06161:49901 135.06496:0 136.06832:0		774914	636160	740468	793546	774425	761898	746901.833333333	57005.2819257329
573	1.841	134.06161	0.5691	125.3	Unknown	[M+H]+		1	True	null	null	null	null	null	null	null	999	False	False	False	False		False	False	null	null	null	null	null	null	null	null	170.69	cell_293T_pos_06_p1-d1_1_10093	134.06148:16014 135.06483:0 136.06819:0	37.00898:163 39.0237:197 39.02469:153 42.03438:165 50.0131:152 50.01644:140 51.02197:145 51.0231:236 51.02423:679 53.04008:175 54.03367:141 54.03483:130 62.01462:111 63.02473:102 64.03039:131 65.03638:221 65.03892:722 65.04019:184 66.04636:169 66.04764:139 67.04087:156 67.04216:145 67.04346:148 75.02256:140 77.03723:476 77.03861:3032 77.04:1479 77.04138:123 77.04415:331 78.03158:140 78.04552:117 …	17088	12319	18542	21733	22544	23997	19370.5921223958	4305.18988221921
574	1.841	134.06161	0.6004	132.1898	Unknown	[M+H]+		1	True	null	null	null	null	null	null	null	999	False	False	False	False		False	False	null	null	null	null	null	null	null	null	170.69	cell_293T_pos_06_p1-d1_1_10093	134.06148:20627 135.06483:0 136.06819:0	51.0231:518 65.03892:195 65.04019:158 66.04507:198 66.04636:125 67.04216:178 77.03723:146 77.03861:810 77.04:399 79.05195:88 79.05475:295 80.05071:310 106.06604:285	20092	18022	19854	19741	20206	20719	19772.1529947917	922.987511060926
575	1.841	134.06161	0.6275	138.1636	Unknown	[M+H]+		1	True	null	null	null	null	null	null	null	999	False	False	False	False		False	False	null	null	null	null	null	null	null	null	170.69	cell_293T_pos_06_p1-d1_1_10093	134.06148:7640 135.06483:0 136.06819:0	77.03861:112 77.04:467	7513	8847	7036	5825	6175	6394	6964.95532226563	1104.1662547697
576	0.545	135.11919	-1	-1	Unknown	[M+H]+		0.833	False	null	null	null	null	null	null	null	999	False	False	False	False		False	False	null	null	null	null	null	null	null	null	9.68	cell_293T_pos_04_p1-d1_1_10091	135.11919:2212 136.12254:0 137.1259:0		7617	6042	6379	11599	5532	6301	7245.21891276042	2241.05648537633
577	0.545	135.11919	0.5773	127.0134	Unknown	[M+H]+		0.833	False	null	null	null	null	null	null	null	999	False	False	False	False		False	False	null	null	null	null	null	null	null	null	9.68	cell_293T_pos_04_p1-d1_1_10091	135.11732:695 136.12067:0 137.12403:0		100	84	254	278	52	75	140.461216608683	98.6064325639586
578	0.545	135.11919	0.698	153.5907	Unknown	[M+H]+		0.833	False	null	null	null	null	null	null	null	999	False	False	False	False		False	False	null	null	null	null	null	null	null	null	9.68	cell_293T_pos_04_p1-d1_1_10091	135.11728:406 136.12063:0 137.12399:0		151	134	49	103	36	21	82.2605285644531	54.6903081943351
579	0.545	135.11919	0.9153	201.3952	Unknown	[M+H]+		0.833	False	null	null	null	null	null	null	null	999	False	False	False	False		False	False	null	null	null	null	null	null	null	null	9.68	cell_293T_pos_04_p1-d1_1_10091	135.11919:230 136.12254:0 137.1259:0		66	54	10	112	55	17	52.585115591685	36.9308475662529
580	5.893	135.97856	-1	-1	Unknown	[M+H]+		1	False	null	null	null	null	null	null	null	999	False	False	False	False		False	False	null	null	null	null	null	null	null	null	33.04	cell_293T_pos_04_p1-d1_1_10091	135.97856:14243 136.98191:0 137.98527:0		48198	69953	55057	58234	40895	80358	58782.1686197917	14397.7328437433
581	5.893	135.97856	0.7148	157.2026	Unknown	[M+H]+		1	False	null	null	null	null	null	null	null	999	False	False	False	False		False	False	null	null	null	null	null	null	null	null	33.04	cell_293T_pos_04_p1-d1_1_10091	135.97858:917 136.98193:0 137.98529:0		61	146	222	119	51	344	157.005697250366	110.706589264734
582	5.893	135.97856	0.7467	164.2065	Unknown	[M+H]+		1	False	null	null	null	null	null	null	null	999	False	False	False	False		False	False	null	null	null	null	null	null	null	null	33.04	cell_293T_pos_04_p1-d1_1_10091	135.97853:1168 136.98188:0 137.98524:0		253	469	849	190	438	844	507.017440795898	283.606007994672
583	5.893	135.97856	0.7678	168.8391	Unknown	[M+H]+		1	False	null	null	null	null	null	null	null	999	False	False	False	False		False	False	null	null	null	null	null	null	null	null	33.04	cell_293T_pos_04_p1-d1_1_10091	135.97856:1758 136.98191:0 137.98527:0		212	1088	668	1145	1255	553	820.249819437663	407.754924104533
584	5.893	135.97856	0.7979	175.4766	Unknown	[M+H]+		1	False	null	null	null	null	null	null	null	999	False	False	False	False		False	False	null	null	null	null	null	null	null	null	33.04	cell_293T_pos_04_p1-d1_1_10091	135.97853:4907 136.98188:0 137.98524:0		2741	2911	2908	2568	1025	4234	2731.3301188151	1025.5538250382
585	5.893	135.97856	0.8217	180.7066	Unknown	[M+H]+		1	False	null	null	null	null	null	null	null	999	False	False	False	False		False	False	null	null	null	null	null	null	null	null	33.04	cell_293T_pos_04_p1-d1_1_10091	135.97856:2090 136.98191:0 137.98527:0		135	583	459	854	267	461	459.833534240723	250.207993462176
586	5.893	135.97856	0.839	184.5023	Unknown	[M+H]+		1	False	null	null	null	null	null	null	null	999	False	False	False	False		False	False	null	null	null	null	null	null	null	null	33.04	cell_293T_pos_04_p1-d1_1_10091	135.97856:977 136.98191:0 137.98527:0		175	355	417	527	161	315	324.976715087891	141.133474678618
587	5.893	135.97856	0.8683	190.9547	Unknown	[M+H]+		1	False	null	null	null	null	null	null	null	999	False	False	False	False		False	False	null	null	null	null	null	null	null	null	33.04	cell_293T_pos_04_p1-d1_1_10091	135.97858:706 136.98193:0 137.98529:0		161	204	77	273	91	207	168.713273366292	75.2642396556653
588	5.893	135.97856	0.8934	196.4671	Unknown	[M+H]+		1	False	null	null	null	null	null	null	null	999	False	False	False	False		False	False	null	null	null	null	null	null	null	null	33.04	cell_293T_pos_04_p1-d1_1_10091	135.97845:803 136.9818:0 137.98516:0		227	56	56	93	128	164	120.600664774577	67.0934163426364
589	7.066	136.04846	-1	-1	Unknown	[M+H]+		1	False	null	null	null	null	null	null	null	999	False	False	False	False		False	False	null	null	null	null	null	null	null	null	42.9	cell_293T_pos_05_p1-d1_1_10092	136.04846:58081 137.05181:0 138.05517:0		521481	437713	420820	518059	529346	428968	476064.46875	51780.1224412464
590	7.066	136.04846	0.7117	156.4937	Unknown	[M+H]+		1	False	null	null	null	null	null	null	null	999	False	False	False	False		False	False	null	null	null	null	null	null	null	null	42.9	cell_293T_pos_05_p1-d1_1_10092	136.04836:32978 137.05171:0 138.05507:0		40661	8202	6537	40271	10898	30480	22841.4708658854	16139.8071453298
591	5.653	136.05019	-1	-1	Unknown	[M+H]+	similar chromatogram in higher mz_1007	1	True	null	null	null	null	null	null	null	999	False	False	False	False		False	False	null	null	null	null	null	null	null	null	4.4	cell_293T_pos_01_p1-d1_1_10088	136.05019:9001 137.05354:0 138.0569:0		48173	39717	37911	27435	52904	37542	40613.69140625	8937.8546454502
592	5.653	136.05019	0.4767	104.8238	Unknown	[M+H]+	similar chromatogram in higher mz_1007	1	True	null	null	null	null	null	null	null	999	False	False	False	False		False	False	null	null	null	null	null	null	null	null	4.4	cell_293T_pos_01_p1-d1_1_10088	136.04842:241 137.05177:0 138.05513:0		50	63	41	4.14283485412598	133	48	55.7191174825033	43.4148050791269
593	5.653	136.05019	0.5041	110.8477	Unknown	[M+H]+	similar chromatogram in higher mz_1007	1	True	null	null	null	null	null	null	null	999	False	False	False	False		False	False	null	null	null	null	null	null	null	null	4.4	cell_293T_pos_01_p1-d1_1_10088	136.04843:285 137.05178:0 138.05514:0		52	79	82	64	87	43	67.714776357015	17.6270968038537
594	5.653	136.05019	0.5226	114.9149	Unknown	[M+H]+	similar chromatogram in higher mz_1007	1	True	null	null	null	null	null	null	null	999	False	False	False	False		False	False	null	null	null	null	null	null	null	null	4.4	cell_293T_pos_01_p1-d1_1_10088	136.04842:244 137.05177:0 138.05513:0		50	119	66	66	28	81	68.3882350921631	30.7283124437552
595	5.653	136.05019	0.5778	127.0504	Unknown	[M+H]+	similar chromatogram in higher mz_1007	1	True	null	null	null	null	null	null	null	999	False	False	False	False		False	False	null	null	null	null	null	null	null	null	4.4	cell_293T_pos_01_p1-d1_1_10088	136.04843:442 137.05178:0 138.05514:0		113	95	111	155	189	90	125.579367319743	38.6091759304817
596	5.653	136.05019	0.6148	135.1942	Unknown	[M+H]+	similar chromatogram in higher mz_1007	1	True	null	null	null	null	null	null	null	999	False	False	False	False		False	False	null	null	null	null	null	null	null	null	4.4	cell_293T_pos_01_p1-d1_1_10088	136.05019:1435 137.05354:0 138.0569:0		788	251	386	121	366	418	388.541320800781	224.358408989929
597	5.653	136.05019	0.6285	138.2123	Unknown	[M+H]+	similar chromatogram in higher mz_1007	1	True	null	null	null	null	null	null	null	999	False	False	False	False		False	False	null	null	null	null	null	null	null	null	4.4	cell_293T_pos_01_p1-d1_1_10088	136.05019:1612 137.05354:0 138.0569:0	22.61587:58 59.63825:58 79.10525:58 95.82472:58 114.66718:58	1061	647	646	296	436	886	662.003789265951	280.906213741749
598	5.653	136.05019	0.635	139.6269	Unknown	[M+H]+	similar chromatogram in higher mz_1007	1	True	null	null	null	null	null	null	null	999	False	False	False	False		False	False	null	null	null	null	null	null	null	null	4.4	cell_293T_pos_01_p1-d1_1_10088	136.04842:606 137.05177:0 138.05513:0	24.4237:91 72.17186:91 128.46739:91	305	225	717	759	1213	1045	710.761014302572	391.439742821972
599	5.653	136.05019	0.7023	154.4324	Unknown	[M+H]+	similar chromatogram in higher mz_1007	1	True	null	null	null	null	null	null	null	999	False	False	False	False		False	False	null	null	null	null	null	null	null	null	4.4	cell_293T_pos_01_p1-d1_1_10088	136.04842:512 137.05177:0 138.05513:0		59	157	77	42	56	64	76.0542246500651	41.4468947856544
600	5.653	136.05019	0.7184	157.9783	Unknown	[M+H]+	similar chromatogram in higher mz_1007	1	True	null	null	null	null	null	null	null	999	False	False	False	False		False	False	null	null	null	null	null	null	null	null	4.4	cell_293T_pos_01_p1-d1_1_10088	136.05019:774 137.05354:0 138.0569:0		281	195	123	241	147	53	173.156337738037	82.9017431931628
601	5.653	136.05019	0.733	161.1794	Unknown	[M+H]+	similar chromatogram in higher mz_1007	1	True	null	null	null	null	null	null	null	999	False	False	False	False		False	False	null	null	null	null	null	null	null	null	4.4	cell_293T_pos_01_p1-d1_1_10088	136.05032:763 137.05367:0 138.05703:0		343	173	322	152	249	257	249.368242899577	76.8543879777954
602	5.653	136.05019	0.7452	163.8679	Unknown	[M+H]+	similar chromatogram in higher mz_1007	1	True	null	null	null	null	null	null	null	999	False	False	False	False		False	False	null	null	null	null	null	null	null	null	4.4	cell_293T_pos_01_p1-d1_1_10088	136.04846:823 137.05181:0 138.05517:0		129	179	197	278	203	472	243.080790201823	121.922727740288
603	5.653	136.05019	0.7499	164.8984	Unknown	[M+H]+	similar chromatogram in higher mz_1007	1	True	null	null	null	null	null	null	null	999	False	False	False	False		False	False	null	null	null	null	null	null	null	null	4.4	cell_293T_pos_01_p1-d1_1_10088	136.05032:758 137.05367:0 138.05703:0		199	175	229	235	337	461	272.806729634603	107.484628983842
604	5.653	136.05019	0.7646	168.1335	Unknown	[M+H]+	similar chromatogram in higher mz_1007	1	True	null	null	null	null	null	null	null	999	False	False	False	False		False	False	null	null	null	null	null	null	null	null	4.4	cell_293T_pos_01_p1-d1_1_10088	136.05019:685 137.05354:0 138.0569:0		276	292	216	77	217	195	212.153222401937	76.1997004680838
605	5.653	136.05019	0.7766	170.7843	Unknown	[M+H]+	similar chromatogram in higher mz_1007	1	True	null	null	null	null	null	null	null	999	False	False	False	False		False	False	null	null	null	null	null	null	null	null	4.4	cell_293T_pos_01_p1-d1_1_10088	136.04843:772 137.05178:0 138.05514:0		118	25	259	282	184	126	165.810283025106	96.2286295954931
606	5.653	136.05019	0.7912	173.9962	Unknown	[M+H]+	similar chromatogram in higher mz_1007	1	True	null	null	null	null	null	null	null	999	False	False	False	False		False	False	null	null	null	null	null	null	null	null	4.4	cell_293T_pos_01_p1-d1_1_10088	136.04846:409 137.05181:0 138.05517:0		136	48	85	158	86	107	103.344128290812	39.5625312219919
607	5.653	136.05019	0.8196	180.2235	Unknown	[M+H]+	similar chromatogram in higher mz_1007	1	True	null	null	null	null	null	null	null	999	False	False	False	False		False	False	null	null	null	null	null	null	null	null	4.4	cell_293T_pos_01_p1-d1_1_10088	136.04842:511 137.05177:0 138.05513:0		63	167	130	74	122	85	106.775297164917	39.4946587335338
608	5.653	136.05019	0.8421	185.1686	Unknown	[M+H]+	similar chromatogram in higher mz_1007	1	True	null	null	null	null	null	null	null	999	False	False	False	False		False	False	null	null	null	null	null	null	null	null	4.4	cell_293T_pos_01_p1-d1_1_10088	136.05019:449 137.05354:0 138.0569:0		240	143	84	71	22	109	111.532133420308	74.6991265970717
609	2.561	136.06317	-1	-1	Unknown	[M+H]+		1	True	null	null	null	null	null	null	null	999	False	False	False	False		False	False	null	null	null	null	null	null	null	null	15.94	cell_293T_pos_04_p1-d1_1_10091	136.06317:27354 137.06652:0 138.06988:0		181914	176675	178057	183417	180666	178072	179800.223958333	2611.14866223576
610	2.561	136.06317	0.5742	126.264	Unknown	[M+H]+		1	True	null	null	null	null	null	null	null	999	False	False	False	False		False	False	null	null	null	null	null	null	null	null	15.94	cell_293T_pos_04_p1-d1_1_10091	136.06122:12594 137.06457:0 138.06793:0	55.02946:71 65.01476:87 65.01603:127 67.02796:65 67.02925:105 67.03054:310 67.03184:58 68.22639:35 77.01509:90 77.03862:113 79.05475:136 82.03705:79 92.02044:119 92.02347:941 92.02498:633 92.02649:593 93.02931:94 94.03908:216 94.04214:166 95.04816:77 109.05114:213 109.05279:69 119.02807:102 119.03323:385 119.03496:1582 119.03668:3814 119.0384:203 120.04028:114 136.01707:124 136.05569:69 136.06122…	11715	11358	11591	12013	12043	11465	11697.435546875	282.598328956933
611	1.642	136.06319	-1	-1	Unknown	[M+H]+		1	True	null	null	null	null	null	null	null	999	False	False	False	False		False	False	null	null	null	null	null	null	null	null	6.19	cell_293T_pos_06_p1-d1_1_10093	136.06319:13205 137.06654:0 138.0699:0		151664	167407	136723	141634	92582	136147	137692.8828125	25027.9237713512
612	1.642	136.06319	0.574	126.2265	Unknown	[M+H]+		1	True	null	null	null	null	null	null	null	999	False	False	False	False		False	False	null	null	null	null	null	null	null	null	6.19	cell_293T_pos_06_p1-d1_1_10093	136.06305:2808 137.0664:0 138.06976:0	82.99695:263 94.03755:148 119.03323:251 119.03495:636 119.03667:512 119.03839:162 136.06673:156	2321	2385	2361	2426	2026	2347	2310.94653320313	144.14647856937
613	1.642	136.06319	0.7869	173.0494	Unknown	[M+H]+		1	True	null	null	null	null	null	null	null	999	False	False	False	False		False	False	null	null	null	null	null	null	null	null	6.19	cell_293T_pos_06_p1-d1_1_10093	136.06305:1368 137.0664:0 138.06976:0		1297	1133	1449	1472	1173	1514	1339.75791422526	162.498360612824
614	1.642	136.06319	0.8247	181.3544	Unknown	[M+H]+		1	True	null	null	null	null	null	null	null	999	False	False	False	False		False	False	null	null	null	null	null	null	null	null	6.19	cell_293T_pos_06_p1-d1_1_10093	136.06305:9443 137.0664:0 138.06976:0		8797	8654	9398	9654	9205	9729	9239.37906901042	441.921315517871
615	7.846	136.06319	-1	-1	Unknown	[M+H]+		0.833	True	null	null	null	null	null	null	null	999	False	False	False	False		False	False	null	null	null	null	null	null	null	null	6.36	cell_293T_pos_04_p1-d1_1_10091	136.06319:9016 137.06654:0 138.0699:0		41802	50392	58705	43584	76994	34019	50915.943359375	15253.5714873151
616	7.846	136.06319	0.572	125.7771	Unknown	[M+H]+		0.833	True	null	null	null	null	null	null	null	999	False	False	False	False		False	False	null	null	null	null	null	null	null	null	6.36	cell_293T_pos_04_p1-d1_1_10091	136.06316:408 137.06651:0 138.06987:0		54	98	101	109	186	130	113.049450556437	43.505256955054
617	7.846	136.06319	0.6674	146.759	Unknown	[M+H]+		0.833	True	null	null	null	null	null	null	null	999	False	False	False	False		False	False	null	null	null	null	null	null	null	null	6.36	cell_293T_pos_04_p1-d1_1_10091	136.06129:452 137.06464:0 138.068:0	40.11202:104 66.57167:104 95.5964:116 95.73061:104	543	117	208	231	75	212	230.912979125977	164.816570590757
618	7.846	136.06319	0.6785	149.2057	Unknown	[M+H]+		0.833	True	null	null	null	null	null	null	null	999	False	False	False	False		False	False	null	null	null	null	null	null	null	null	6.36	cell_293T_pos_04_p1-d1_1_10091	136.06316:1270 137.06651:0 138.06987:0	25.0607:104 27.86693:104 70.69492:104 95.80626:104	458	442	431	541	897	525	548.817876180013	176.622471265629
619	7.846	136.06319	0.6856	150.7614	Unknown	[M+H]+		0.833	True	null	null	null	null	null	null	null	999	False	False	False	False		False	False	null	null	null	null	null	null	null	null	6.36	cell_293T_pos_04_p1-d1_1_10091	136.06129:2179 137.06464:0 138.068:0	134.23145:106	776	1044	960	730	913	652	845.862314860026	149.826164549133
620	7.846	136.06319	0.6986	153.6105	Unknown	[M+H]+		0.833	True	null	null	null	null	null	null	null	999	False	False	False	False		False	False	null	null	null	null	null	null	null	null	6.36	cell_293T_pos_04_p1-d1_1_10091	136.06319:1009 137.06654:0 138.0699:0		752	279	266	349	244	180	344.991872151693	206.867905135135
621	7.846	136.06319	0.7174	157.7482	Unknown	[M+H]+		0.833	True	null	null	null	null	null	null	null	999	False	False	False	False		False	False	null	null	null	null	null	null	null	null	6.36	cell_293T_pos_04_p1-d1_1_10091	136.06319:1228 137.06654:0 138.0699:0		145	191	343	409	202	188	246.318834940592	104.204104626191
622	7.846	136.06319	0.7305	160.6326	Unknown	[M+H]+		0.833	True	null	null	null	null	null	null	null	999	False	False	False	False		False	False	null	null	null	null	null	null	null	null	6.36	cell_293T_pos_04_p1-d1_1_10091	136.06316:719 137.06651:0 138.06987:0		54	220	197	232	58	118	146.564966837565	80.4103844051186
623	7.846	136.06319	0.7648	168.169	Unknown	[M+H]+		0.833	True	null	null	null	null	null	null	null	999	False	False	False	False		False	False	null	null	null	null	null	null	null	null	6.36	cell_293T_pos_04_p1-d1_1_10091	136.06136:816 137.06471:0 138.06807:0		66	239	55	66	188	392	167.659248352051	133.567754431548
624	7.846	136.06319	0.7804	171.6194	Unknown	[M+H]+		0.833	True	null	null	null	null	null	null	null	999	False	False	False	False		False	False	null	null	null	null	null	null	null	null	6.36	cell_293T_pos_04_p1-d1_1_10091	136.06319:2833 137.06654:0 138.0699:0		1364	539	761	416	1156	651	814.711288452148	369.42824146954
625	7.846	136.06319	0.8136	178.9064	Unknown	[M+H]+		0.833	True	null	null	null	null	null	null	null	999	False	False	False	False		False	False	null	null	null	null	null	null	null	null	6.36	cell_293T_pos_04_p1-d1_1_10091	136.06316:856 137.06651:0 138.06987:0		163	108	287	237	62	77	155.68856048584	90.9118674356038
626	7.846	136.06319	0.9703	213.3646	Unknown	[M+H]+		0.833	True	null	null	null	null	null	null	null	999	False	False	False	False		False	False	null	null	null	null	null	null	null	null	6.36	cell_293T_pos_04_p1-d1_1_10091	136.06319:3524 137.06654:0 138.0699:0		18283	1336	1692	783	1936	1218	4207.92855834961	6906.59665677017
627	4.982	136.07605	-1	-1	Unknown	[M+H]+		0.833	True	null	null	null	null	null	null	null	999	False	False	False	False		False	False	null	null	null	null	null	null	null	null	4.23	cell_293T_pos_04_p1-d1_1_10091	136.07605:5529 137.0794:0 138.08276:0		23321	20614	20549	23484	25396	24887	23041.8889973958	2065.47165341432
628	4.982	136.07605	0.5131	112.8206	Unknown	[M+H]+		0.833	True	null	null	null	null	null	null	null	999	False	False	False	False		False	False	null	null	null	null	null	null	null	null	4.23	cell_293T_pos_04_p1-d1_1_10091	136.07607:354 137.07942:0 138.08278:0		57	118	17	20	76	107	65.8978080749512	42.7389467025052
629	4.982	136.07605	0.5699	125.3267	Unknown	[M+H]+		0.833	True	null	null	null	null	null	null	null	999	False	False	False	False		False	False	null	null	null	null	null	null	null	null	4.23	cell_293T_pos_04_p1-d1_1_10091	136.07607:652 137.07942:0 138.08278:0		209	358	270	271	83	251	240.532229105632	91.1241939867602
630	4.982	136.07605	0.5856	128.7695	Unknown	[M+H]+		0.833	True	null	null	null	null	null	null	null	999	False	False	False	False		False	False	null	null	null	null	null	null	null	null	4.23	cell_293T_pos_04_p1-d1_1_10091	136.07607:611 137.07942:0 138.08278:0		360	197	77	209	178	386	234.286167144775	117.333497526516
631	4.982	136.07605	0.6092	133.9613	Unknown	[M+H]+		0.833	True	null	null	null	null	null	null	null	999	False	False	False	False		False	False	null	null	null	null	null	null	null	null	4.23	cell_293T_pos_04_p1-d1_1_10091	136.07594:1928 137.07929:0 138.08265:0	65.03893:961 79.05616:496 91.0547:1518 91.05621:946	1973	1069	1194	1385	1299	1207	1354.45227050781	321.241918989944
632	4.982	136.07605	0.6861	150.8712	Unknown	[M+H]+		0.833	True	null	null	null	null	null	null	null	999	False	False	False	False		False	False	null	null	null	null	null	null	null	null	4.23	cell_293T_pos_04_p1-d1_1_10091	136.0742:1256 137.07755:0 138.08091:0		705	168	248	492	607	774	498.901710510254	246.131286478153
633	0.725	136.07605	-1	-1	Unknown	[M+H]+		0.667	True	null	null	null	null	null	null	null	999	False	False	False	False		False	False	null	null	null	null	null	null	null	null	2.99	cell_293T_pos_04_p1-d1_1_10091	136.07605:4885 137.0794:0 138.08276:0		10361	10296	13085	13670	16134	9800	12224.2014973958	2497.381517584
634	0.725	136.07605	0.5744	126.3003	Unknown	[M+H]+		0.667	True	null	null	null	null	null	null	null	999	False	False	False	False		False	False	null	null	null	null	null	null	null	null	2.99	cell_293T_pos_04_p1-d1_1_10091	136.06319:2627 137.06654:0 138.0699:0	77.03868:108 81.07002:265 91.05628:155 92.02506:558 94.04222:195 118.03911:175 119.03506:841 119.03678:445 136.06134:209	170	2756	2430	74	1973	1980	1563.85233179728	1155.60831048683
635	0.725	136.07605	0.6121	134.5954	Unknown	[M+H]+		0.667	True	null	null	null	null	null	null	null	999	False	False	False	False		False	False	null	null	null	null	null	null	null	null	2.99	cell_293T_pos_04_p1-d1_1_10091	136.07597:514 137.07932:0 138.08268:0		62	204	143	103	109	113	122.312760035197	47.8070665847719
636	0.725	136.07605	0.6972	153.3134	Unknown	[M+H]+		0.667	True	null	null	null	null	null	null	null	999	False	False	False	False		False	False	null	null	null	null	null	null	null	null	2.99	cell_293T_pos_04_p1-d1_1_10091	136.07593:1024 137.07928:0 138.08264:0	21.28596:60 31.61867:60 32.58191:60 49.70572:60 85.03674:60 90.41319:60 117.41438:60	805	182	579	1068	385	572	598.684214274089	310.743776908181
637	4.87	136.07784	-1	-1	Unknown	[M+H]+		0.667	True	null	null	null	null	null	null	null	999	False	False	False	False		False	False	null	null	null	null	null	null	null	null	4.06	cell_293T_pos_02_p1-d1_1_10089	136.07784:4557 137.08119:0 138.08455:0		21714	22614	22137	20365	22453	20672	21659.1842447917	940.419394517649
638	4.87	136.07784	0.566	124.4646	Unknown	[M+H]+		0.667	True	null	null	null	null	null	null	null	999	False	False	False	False		False	False	null	null	null	null	null	null	null	null	4.06	cell_293T_pos_02_p1-d1_1_10089	136.07784:502 137.08119:0 138.08455:0	91.05323:271 91.05474:104 91.05624:123 119.03501:102 119.03845:73	262	426	97	118	174	90	194.489517211914	130.184259536281
639	4.87	136.07784	0.6099	134.1104	Unknown	[M+H]+		0.667	True	null	null	null	null	null	null	null	999	False	False	False	False		False	False	null	null	null	null	null	null	null	null	4.06	cell_293T_pos_02_p1-d1_1_10089	136.07594:1673 137.07929:0 138.08265:0	65.03893:244 65.0402:233 77.03862:121 77.04001:356 79.05336:53 81.06995:141 90.04765:157 91.05019:39 91.05169:74 91.0532:405 91.0547:1119 91.05621:714 94.04062:216 107.04451:126 107.04777:357 107.05104:63 107.05267:130 117.06089:93 119.04701:93	1068	551	1476	680	1629	1187	1098.43936157227	426.104041262706
640	4.87	136.07784	0.6836	150.3156	Unknown	[M+H]+		0.667	True	null	null	null	null	null	null	null	999	False	False	False	False		False	False	null	null	null	null	null	null	null	null	4.06	cell_293T_pos_02_p1-d1_1_10089	136.07594:866 137.07929:0 138.08265:0	91.0547:91	716	667	398	389	896	707	629.040084838867	198.683694223667
641	5.29	136.94025	-1	-1	Unknown	[M+H]+	similar chromatogram in higher mz_1124; similar chromatogram in higher mz_1475; similar chromatogram in higher mz_2884; similar chromatogram in higher mz_2971; similar chromatogram in higher mz_3978; similar chromatogram in higher mz_3998; similar chromatogram in higher mz_4633; similar chromatogram in higher mz_5032; similar chromatogram in higher mz_5364; similar chromatogram in higher mz_5379;…	1	False	null	null	null	null	null	null	null	999	False	False	False	False		False	False	null	null	null	null	null	null	null	null	136.73	cell_293T_pos_02_p1-d1_1_10089	136.94025:35120 137.9436:0 138.94696:0		286637	289766	254484	239991	224815	210587	251046.6171875	32326.4907469187
642	5.29	136.94025	0.6861	150.79	Unknown	[M+H]+	similar chromatogram in higher mz_1124; similar chromatogram in higher mz_1475; similar chromatogram in higher mz_2884; similar chromatogram in higher mz_2971; similar chromatogram in higher mz_3978; similar chromatogram in higher mz_3998; similar chromatogram in higher mz_4633; similar chromatogram in higher mz_5032; similar chromatogram in higher mz_5364; similar chromatogram in higher mz_5379;…	1	False	null	null	null	null	null	null	null	999	False	False	False	False		False	False	null	null	null	null	null	null	null	null	136.73	cell_293T_pos_02_p1-d1_1_10089	136.94019:5808 137.94354:0 138.9469:0		5133	4723	4458	4462	4165	3849	4464.93986002604	443.402871914853
643	5.29	136.94025	0.8227	180.8172	Unknown	[M+H]+	similar chromatogram in higher mz_1124; similar chromatogram in higher mz_1475; similar chromatogram in higher mz_2884; similar chromatogram in higher mz_2971; similar chromatogram in higher mz_3978; similar chromatogram in higher mz_3998; similar chromatogram in higher mz_4633; similar chromatogram in higher mz_5032; similar chromatogram in higher mz_5364; similar chromatogram in higher mz_5379;…	1	False	null	null	null	null	null	null	null	999	False	False	False	False		False	False	null	null	null	null	null	null	null	null	136.73	cell_293T_pos_02_p1-d1_1_10089	136.94019:19646 137.94354:0 138.9469:0		19304	20118	17042	16108	14758	13865	16865.822265625	2472.72259998647
644	4.743	136.94032	-1	-1	Unknown	[M+H]+		1	True	null	null	null	null	null	null	null	999	False	False	False	False		False	False	null	null	null	null	null	null	null	null	1317.12	cell_293T_pos_06_p1-d1_1_10093	136.94032:180094 137.94367:0 138.94703:0		1668683	2479810	2462176	2568418	2617371	1633742	2238366.79166667	458492.085741487
645	4.743	136.94032	0.6858	150.716	Unknown	[M+H]+		1	True	null	null	null	null	null	null	null	999	False	False	False	False		False	False	null	null	null	null	null	null	null	null	1317.12	cell_293T_pos_06_p1-d1_1_10093	136.94019:32747 137.94354:0 138.9469:0	38.96265:202	29829	30624	30606	29900	32105	30818	30646.900390625	822.694652896937
646	4.743	136.94032	0.8227	180.8172	Unknown	[M+H]+		1	True	null	null	null	null	null	null	null	999	False	False	False	False		False	False	null	null	null	null	null	null	null	null	1317.12	cell_293T_pos_06_p1-d1_1_10093	136.94019:90700 137.94354:0 138.9469:0		117251	113187	117491	120155	118896	111142	116353.537760417	3469.93249617526
647	2.095	137.04736	-1	-1	Unknown	[M+H]+		0.833	True	null	null	null	null	null	null	null	999	False	False	False	False		False	False	null	null	null	null	null	null	null	null	12.56	cell_293T_pos_04_p1-d1_1_10091	137.04736:5017 138.05071:0 139.05407:0		38578	47861	33692	61191	20874	63585	44296.9091796875	16516.5486233803
648	2.095	137.04736	0.5846	128.4675	Unknown	[M+H]+		0.833	True	null	null	null	null	null	null	null	999	False	False	False	False		False	False	null	null	null	null	null	null	null	null	12.56	cell_293T_pos_04_p1-d1_1_10091	137.0473:1474 138.05065:0 139.05401:0	55.03065:225 67.05381:285 82.04137:175 110.03502:216 119.03672:239 137.04361:235	1444	983	1345	1433	784	1806	1299.09578450521	364.161903114756
649	2.095	137.04736	0.7343	161.3736	Unknown	[M+H]+		0.833	True	null	null	null	null	null	null	null	999	False	False	False	False		False	False	null	null	null	null	null	null	null	null	12.56	cell_293T_pos_04_p1-d1_1_10091	137.04724:1242 138.05059:0 139.05395:0		1099	522	640	839	548	1988	939.250142415365	557.123790727547
650	2.095	137.04736	0.7457	163.8766	Unknown	[M+H]+		0.833	True	null	null	null	null	null	null	null	999	False	False	False	False		False	False	null	null	null	null	null	null	null	null	12.56	cell_293T_pos_04_p1-d1_1_10091	137.04724:1406 138.05059:0 139.05395:0		926	2256	1444	2479	1239	2401	1790.98162841797	668.519529605699
651	0.723	137.05836	-1	-1	Unknown	[M+H]+		0.833	True	null	null	null	null	null	null	null	999	False	False	False	False		False	False	null	null	null	null	null	null	null	null	9.53	cell_293T_pos_02_p1-d1_1_10089	137.05836:3640 138.06171:0 139.06507:0		11083	12495	9266	12142	10385	10008	10896.3502604167	1252.82863924971
652	0.723	137.05836	0.5662	124.4265	Unknown	[M+H]+		0.833	True	null	null	null	null	null	null	null	999	False	False	False	False		False	False	null	null	null	null	null	null	null	null	9.53	cell_293T_pos_02_p1-d1_1_10089	137.05836:637 138.06171:0 139.06507:0	37.009:134 53.03895:186 65.03767:85 65.03894:276 65.04021:172 66.04638:197 79.05478:135 91.05322:124 93.03085:147 93.03694:158 94.04064:140 94.0437:350 119.03843:151 121.0273:706 121.02904:1046 121.03077:889 122.0375:183	295	490	177	429	95	335	303.553536732992	148.846215220221
653	0.723	137.05836	0.6442	141.5762	Unknown	[M+H]+		0.833	True	null	null	null	null	null	null	null	999	False	False	False	False		False	False	null	null	null	null	null	null	null	null	9.53	cell_293T_pos_02_p1-d1_1_10089	137.06026:426 138.06361:0 139.06697:0		224	43	126	148	72	123	122.579120000203	62.7074613516491
654	0.723	137.05836	0.6942	152.5542	Unknown	[M+H]+		0.833	True	null	null	null	null	null	null	null	999	False	False	False	False		False	False	null	null	null	null	null	null	null	null	9.53	cell_293T_pos_02_p1-d1_1_10089	137.05836:656 138.06171:0 139.06507:0		232	305	111	229	85	235	199.857145945231	84.0512043217848
655	4.626	137.94241	-1	-1	Unknown	[M+H]+		0.5	False	null	null	null	null	null	null	null	999	False	False	False	False		False	False	null	null	null	null	null	null	null	null	20.83	cell_293T_pos_02_p1-d1_1_10089	137.94241:4639 138.94576:0 139.94912:0		30201	28215	18499	20228	28304	17294	23790.1959635417	5725.88599711136
656	4.626	137.94241	0.6868	150.8448	Unknown	[M+H]+		0.5	False	null	null	null	null	null	null	null	999	False	False	False	False		False	False	null	null	null	null	null	null	null	null	20.83	cell_293T_pos_02_p1-d1_1_10089	137.94421:1277 138.94756:0 139.95092:0		1015	518	499	943	602	514	681.738433837891	234.022830210152
657	4.626	137.94241	0.8189	179.8659	Unknown	[M+H]+		0.5	False	null	null	null	null	null	null	null	999	False	False	False	False		False	False	null	null	null	null	null	null	null	null	20.83	cell_293T_pos_02_p1-d1_1_10089	137.94434:2000 138.94769:0 139.95105:0		1267	595	1315	1549	1825	1172	1287.24862670898	412.858246759611
658	4.626	137.94241	0.8236	180.888	Unknown	[M+H]+		0.5	False	null	null	null	null	null	null	null	999	False	False	False	False		False	False	null	null	null	null	null	null	null	null	20.83	cell_293T_pos_02_p1-d1_1_10089	137.94241:2838 138.94576:0 139.94912:0		1909	2896	1581	2262	1837	2302	2131.33225504557	462.578265847676
659	5.874	137.97585	-1	-1	Unknown	[M+H]+		0.833	False	null	null	null	null	null	null	null	999	False	False	False	False		False	False	null	null	null	null	null	null	null	null	22.26	cell_293T_pos_06_p1-d1_1_10093	137.97585:1364 138.9792:0 139.98256:0		4187	5633	3102	3437	3128	4408	3982.44169108073	974.58237344296
660	5.874	137.97585	0.7526	165.297	Unknown	[M+H]+		0.833	False	null	null	null	null	null	null	null	999	False	False	False	False		False	False	null	null	null	null	null	null	null	null	22.26	cell_293T_pos_06_p1-d1_1_10093	137.97581:324 138.97916:0 139.98252:0		62	67	27	118	88	103	77.1851587295532	32.5893103452598
661	5.874	137.97585	0.7936	174.3085	Unknown	[M+H]+		0.833	False	null	null	null	null	null	null	null	999	False	False	False	False		False	False	null	null	null	null	null	null	null	null	22.26	cell_293T_pos_06_p1-d1_1_10093	137.97585:535 138.9792:0 139.98256:0		62	70	159	128	125	179	120.470375696818	47.0214292234503
662	5.874	137.97585	0.8083	177.5251	Unknown	[M+H]+		0.833	False	null	null	null	null	null	null	null	999	False	False	False	False		False	False	null	null	null	null	null	null	null	null	22.26	cell_293T_pos_06_p1-d1_1_10093	137.97578:362 138.97913:0 139.98249:0		68	155	131	48	149	81	105.409781138102	45.2383311835591
663	5.874	137.97585	0.8881	195.0712	Unknown	[M+H]+		0.833	False	null	null	null	null	null	null	null	999	False	False	False	False		False	False	null	null	null	null	null	null	null	null	22.26	cell_293T_pos_06_p1-d1_1_10093	137.97585:316 138.9792:0 139.98256:0		48	82	66	3.74862747192383	37	91	54.0242716471354	33.3041417452622
664	6.87	138.05544	-1	-1	Unknown	[M+H]+	similar chromatogram in higher mz_6674; similar chromatogram in higher mz_6880	1	False	null	null	null	null	null	null	null	999	False	False	False	False		False	False	null	null	null	null	null	null	null	null	15.12	cell_293T_pos_02_p1-d1_1_10089	138.05544:4204 139.05879:0 140.06215:0		19818	25652	22406	19403	19269	19919	21077.7115885417	2517.54948549994
665	6.87	138.05544	0.6645	145.9482	Unknown	[M+H]+	similar chromatogram in higher mz_6674; similar chromatogram in higher mz_6880	1	False	null	null	null	null	null	null	null	999	False	False	False	False		False	False	null	null	null	null	null	null	null	null	15.12	cell_293T_pos_02_p1-d1_1_10089	138.05539:595 139.05874:0 140.0621:0		340	278	262	200	264	359	283.930274963379	57.8749648199422
666	6.87	138.05544	1.0669	234.3128	Unknown	[M+H]+	similar chromatogram in higher mz_6674; similar chromatogram in higher mz_6880	1	False	null	null	null	null	null	null	null	999	False	False	False	False		False	False	null	null	null	null	null	null	null	null	15.12	cell_293T_pos_02_p1-d1_1_10089	138.05547:835 139.05882:0 140.06218:0		548	186	405	494	194	208	339.115964253743	163.440227387535
667	0.579	138.0555	-1	-1	Unknown	[M+H]+	similar chromatogram in higher mz_880	0.833	True	null	null	null	null	null	null	null	999	False	False	False	False		False	False	null	null	null	null	null	null	null	null	6.73	cell_293T_pos_05_p1-d1_1_10092	138.0555:1595 139.05885:0 140.06221:0		7811	4680	5590	4892	5549	7275	5966.04581705729	1283.82607477801
668	0.579	138.0555	0.5281	115.9889	Unknown	[M+H]+	similar chromatogram in higher mz_880	0.833	True	null	null	null	null	null	null	null	999	False	False	False	False		False	False	null	null	null	null	null	null	null	null	6.73	cell_293T_pos_05_p1-d1_1_10092	138.04794:360 139.05129:0 140.05465:0		136	3	61	75	106	44	71.0586852629979	46.6337238174609
669	0.579	138.0555	0.5648	124.0508	Unknown	[M+H]+	similar chromatogram in higher mz_880	0.833	True	null	null	null	null	null	null	null	999	False	False	False	False		False	False	null	null	null	null	null	null	null	null	6.73	cell_293T_pos_05_p1-d1_1_10092	138.0536:592 139.05695:0 140.06031:0	78.03442:1769 107.67537:82 115.5658:82 133.59447:82 138.01839:944	272	84	222	81	328	180	194.370718638102	99.9657696811811
670	4.254	138.05734	-1	-1	Unknown	[M+H]+	similar chromatogram in higher mz_3229; similar chromatogram in higher mz_4814	0.5	False	null	null	null	null	null	null	null	999	False	False	False	False		False	False	null	null	null	null	null	null	null	null	4.43	cell_293T_pos_04_p1-d1_1_10091	138.05734:1243 139.06069:0 140.06405:0		6490	4819	5449	6228	5158	6094	5706.36206054688	662.12210203467
671	4.254	138.05734	0.5466	120.0428	Unknown	[M+H]+	similar chromatogram in higher mz_3229; similar chromatogram in higher mz_4814	0.5	False	null	null	null	null	null	null	null	999	False	False	False	False		False	False	null	null	null	null	null	null	null	null	4.43	cell_293T_pos_04_p1-d1_1_10091	138.05734:217 139.06069:0 140.06405:0		48	81	40	69	72	27	56.0823504130046	20.9650499628713
672	4.254	138.05734	0.6655	146.1629	Unknown	[M+H]+	similar chromatogram in higher mz_3229; similar chromatogram in higher mz_4814	0.5	False	null	null	null	null	null	null	null	999	False	False	False	False		False	False	null	null	null	null	null	null	null	null	4.43	cell_293T_pos_04_p1-d1_1_10091	138.05734:347 139.06069:0 140.06405:0		117	68	67	219	135	133	123.200931549072	55.8463765588894
673	6.218	138.9185	-1	-1	Unknown	[M+H]+		0.833	False	null	null	null	null	null	null	null	999	False	False	False	False		False	False	null	null	null	null	null	null	null	null	25.03	cell_293T_pos_02_p1-d1_1_10089	138.9185:3500 139.92185:0 140.92521:0		24395	22158	21042	26688	17433	11766	20580.0924479167	5332.25008838188
674	6.218	138.9185	0.7261	159.3862	Unknown	[M+H]+		0.833	False	null	null	null	null	null	null	null	999	False	False	False	False		False	False	null	null	null	null	null	null	null	null	25.03	cell_293T_pos_02_p1-d1_1_10089	138.9203:617 139.92365:0 140.92701:0		311	101	222	322	82	268	217.705140431722	104.108285423061
675	6.218	138.9185	0.739	162.219	Unknown	[M+H]+		0.833	False	null	null	null	null	null	null	null	999	False	False	False	False		False	False	null	null	null	null	null	null	null	null	25.03	cell_293T_pos_02_p1-d1_1_10089	138.9185:820 139.92185:0 140.92521:0		156	546	290	291	235	127	274.077692667643	149.320328233519
676	6.218	138.9185	0.7519	165.0481	Unknown	[M+H]+		0.833	False	null	null	null	null	null	null	null	999	False	False	False	False		False	False	null	null	null	null	null	null	null	null	25.03	cell_293T_pos_02_p1-d1_1_10089	138.9203:1071 139.92365:0 140.92701:0		918	537	436	542	322	218	495.521944681803	241.987047822062
677	6.218	138.9185	0.7684	168.6801	Unknown	[M+H]+		0.833	False	null	null	null	null	null	null	null	999	False	False	False	False		False	False	null	null	null	null	null	null	null	null	25.03	cell_293T_pos_02_p1-d1_1_10089	138.92041:1194 139.92376:0 140.92712:0		464	405	226	221	1462	451	538.09302520752	465.309432602436
678	6.218	138.9185	0.7913	173.6936	Unknown	[M+H]+		0.833	False	null	null	null	null	null	null	null	999	False	False	False	False		False	False	null	null	null	null	null	null	null	null	25.03	cell_293T_pos_02_p1-d1_1_10089	138.9185:898 139.92185:0 140.92521:0		215	406	281	807	74	272	342.329198201497	251.66324205689
679	6.218	138.9185	0.7936	174.2086	Unknown	[M+H]+		0.833	False	null	null	null	null	null	null	null	999	False	False	False	False		False	False	null	null	null	null	null	null	null	null	25.03	cell_293T_pos_02_p1-d1_1_10089	138.9185:658 139.92185:0 140.92521:0		316	335	508	166	160	272	292.675542195638	128.518099164365
680	6.218	138.9185	0.8129	178.4462	Unknown	[M+H]+		0.833	False	null	null	null	null	null	null	null	999	False	False	False	False		False	False	null	null	null	null	null	null	null	null	25.03	cell_293T_pos_02_p1-d1_1_10089	138.92038:363 139.92373:0 140.92709:0		92	133	102	134	77	62	99.9463710784912	29.5343468169879
681	5.291	138.92041	-1	-1	Unknown	[M+H]+	similar chromatogram in higher mz_394; similar chromatogram in higher mz_4062; similar chromatogram in higher mz_6000	1	False	null	null	null	null	null	null	null	999	False	False	False	False		False	False	null	null	null	null	null	null	null	null	119.99	cell_293T_pos_04_p1-d1_1_10091	138.92041:14325 139.92376:0 140.92712:0		173551	106136	167939	174233	164243	174260	160060.408854167	26727.8739436601
682	5.291	138.92041	0.7075	155.2961	Unknown	[M+H]+	similar chromatogram in higher mz_394; similar chromatogram in higher mz_4062; similar chromatogram in higher mz_6000	1	False	null	null	null	null	null	null	null	999	False	False	False	False		False	False	null	null	null	null	null	null	null	null	119.99	cell_293T_pos_04_p1-d1_1_10091	138.92038:1050 139.92373:0 140.92709:0		1297	695	541	419	489	799	706.761489868164	320.892842168583
683	5.291	138.92041	0.7263	159.4229	Unknown	[M+H]+	similar chromatogram in higher mz_394; similar chromatogram in higher mz_4062; similar chromatogram in higher mz_6000	1	False	null	null	null	null	null	null	null	999	False	False	False	False		False	False	null	null	null	null	null	null	null	null	119.99	cell_293T_pos_04_p1-d1_1_10091	138.9203:1460 139.92365:0 140.92701:0		1011	745	844	497	1225	849	862.019897460938	245.601500852121
684	5.291	138.92041	0.7325	160.7844	Unknown	[M+H]+	similar chromatogram in higher mz_394; similar chromatogram in higher mz_4062; similar chromatogram in higher mz_6000	1	False	null	null	null	null	null	null	null	999	False	False	False	False		False	False	null	null	null	null	null	null	null	null	119.99	cell_293T_pos_04_p1-d1_1_10091	138.9203:1520 139.92365:0 140.92701:0		628	1124	670	1906	1164	1666	1193.01226806641	516.076351531552
685	5.291	138.92041	0.749	164.4236	Unknown	[M+H]+	similar chromatogram in higher mz_394; similar chromatogram in higher mz_4062; similar chromatogram in higher mz_6000	1	False	null	null	null	null	null	null	null	999	False	False	False	False		False	False	null	null	null	null	null	null	null	null	119.99	cell_293T_pos_04_p1-d1_1_10091	138.9203:2205 139.92365:0 140.92701:0		1767	1322	713	767	2893	1141	1433.67980957031	812.839479205138
686	5.291	138.92041	0.7714	169.3398	Unknown	[M+H]+	similar chromatogram in higher mz_394; similar chromatogram in higher mz_4062; similar chromatogram in higher mz_6000	1	False	null	null	null	null	null	null	null	999	False	False	False	False		False	False	null	null	null	null	null	null	null	null	119.99	cell_293T_pos_04_p1-d1_1_10091	138.9203:2722 139.92365:0 140.92701:0		2397	3170	3162	3849	2749	2299	2937.66300455729	578.160455850866
687	5.291	138.92041	0.7839	172.0866	Unknown	[M+H]+	similar chromatogram in higher mz_394; similar chromatogram in higher mz_4062; similar chromatogram in higher mz_6000	1	False	null	null	null	null	null	null	null	999	False	False	False	False		False	False	null	null	null	null	null	null	null	null	119.99	cell_293T_pos_04_p1-d1_1_10091	138.9203:2518 139.92365:0 140.92701:0		1276	1824	1289	1249	1922	1251	1468.48996988932	315.1233651093
688	5.291	138.92041	0.7951	174.5375	Unknown	[M+H]+	similar chromatogram in higher mz_394; similar chromatogram in higher mz_4062; similar chromatogram in higher mz_6000	1	False	null	null	null	null	null	null	null	999	False	False	False	False		False	False	null	null	null	null	null	null	null	null	119.99	cell_293T_pos_04_p1-d1_1_10091	138.9203:2496 139.92365:0 140.92701:0		1906	971	1674	1474	870	1937	1472.22128295898	460.205975603489
689	5.291	138.92041	0.8126	178.3728	Unknown	[M+H]+	similar chromatogram in higher mz_394; similar chromatogram in higher mz_4062; similar chromatogram in higher mz_6000	1	False	null	null	null	null	null	null	null	999	False	False	False	False		False	False	null	null	null	null	null	null	null	null	119.99	cell_293T_pos_04_p1-d1_1_10091	138.92036:1922 139.92371:0 140.92707:0		2267	2155	1767	689	1755	877	1585.20738728841	656.51363373667
690	5.291	138.92041	0.8327	182.7847	Unknown	[M+H]+	similar chromatogram in higher mz_394; similar chromatogram in higher mz_4062; similar chromatogram in higher mz_6000	1	False	null	null	null	null	null	null	null	999	False	False	False	False		False	False	null	null	null	null	null	null	null	null	119.99	cell_293T_pos_04_p1-d1_1_10091	138.92036:1090 139.92371:0 140.92707:0		699	506	263	817	347	457	514.834447224935	209.812271370835
691	5.67	138.92041	-1	-1	Unknown	[M+H]+		1	False	null	null	null	null	null	null	null	999	False	False	False	False		False	False	null	null	null	null	null	null	null	null	116.97	cell_293T_pos_05_p1-d1_1_10092	138.92041:14040 139.92376:0 140.92712:0		80763	68604	75496	26688	71451	62539	64256.8831380208	19410.1624139778
692	5.67	138.92041	0.7321	160.7104	Unknown	[M+H]+		1	False	null	null	null	null	null	null	null	999	False	False	False	False		False	False	null	null	null	null	null	null	null	null	116.97	cell_293T_pos_05_p1-d1_1_10092	138.92036:1420 139.92371:0 140.92707:0		689	1275	774	1041	782	1327	981.251536051432	274.845846486547
693	5.67	138.92041	0.7504	164.7174	Unknown	[M+H]+		1	False	null	null	null	null	null	null	null	999	False	False	False	False		False	False	null	null	null	null	null	null	null	null	116.97	cell_293T_pos_05_p1-d1_1_10092	138.92036:1818 139.92371:0 140.92707:0		1755	1374	1530	1300	2336	178	1412.21651204427	709.970084716209
694	5.67	138.92041	0.7734	169.7795	Unknown	[M+H]+		1	False	null	null	null	null	null	null	null	999	False	False	False	False		False	False	null	null	null	null	null	null	null	null	116.97	cell_293T_pos_05_p1-d1_1_10092	138.92039:1826 139.92374:0 140.9271:0		1436	1209	1814	1674	2713	2272	1852.9077351888	554.564960113427
695	5.67	138.92041	0.8118	178.1904	Unknown	[M+H]+		1	False	null	null	null	null	null	null	null	999	False	False	False	False		False	False	null	null	null	null	null	null	null	null	116.97	cell_293T_pos_05_p1-d1_1_10092	138.92039:1088 139.92374:0 140.9271:0		477	585	603	688	352	815	586.581298828125	161.300955333383
696	5.67	138.92041	0.8301	182.22	Unknown	[M+H]+		1	False	null	null	null	null	null	null	null	999	False	False	False	False		False	False	null	null	null	null	null	null	null	null	116.97	cell_293T_pos_05_p1-d1_1_10092	138.9203:444 139.92365:0 140.92701:0		182	13	227	129	48	251	141.713868935903	96.4423006725565
697	5.67	138.92041	0.8459	185.6964	Unknown	[M+H]+		1	False	null	null	null	null	null	null	null	999	False	False	False	False		False	False	null	null	null	null	null	null	null	null	116.97	cell_293T_pos_05_p1-d1_1_10092	138.9203:334 139.92365:0 140.92701:0		117	116	21	81	23	86	74.033496538798	43.1108699289724
698	4.743	138.939	-1	-1	Unknown	[M+H]+		1	True	null	null	null	null	null	null	null	999	False	False	False	False		False	False	null	null	null	null	null	null	null	null	153.96	cell_293T_pos_05_p1-d1_1_10092	138.939:29826 139.94235:0 140.94571:0		406206	204768	114577	313690	130034	139391	218111.138020833	117785.219752917
699	4.743	138.939	0.6864	150.6795	Unknown	[M+H]+		1	True	null	null	null	null	null	null	null	999	False	False	False	False		False	False	null	null	null	null	null	null	null	null	153.96	cell_293T_pos_05_p1-d1_1_10092	138.93889:5245 139.94224:0 140.9456:0		5193	5448	3050	6262	5560	5104	5102.88484700521	1085.8720868612
700	4.743	138.939	0.8231	180.6691	Unknown	[M+H]+		1	True	null	null	null	null	null	null	null	999	False	False	False	False		False	False	null	null	null	null	null	null	null	null	153.96	cell_293T_pos_05_p1-d1_1_10092	138.93889:13711 139.94224:0 140.9456:0	54.75953:30 99.71077:30	16366	18183	16798	22160	18045	17303	18142.6544596354	2089.06408804637
701	2.114	139.0988	-1	-1	Unknown	[M+H]+		0.833	True	null	null	null	null	null	null	null	999	False	False	False	False		False	False	null	null	null	null	null	null	null	null	8.92	cell_293T_pos_01_p1-d1_1_10088	139.0988:1792 140.10215:0 141.10551:0		16612	12951	14014	6997	6984	8882	11073.4869791667	4024.67328264206
702	2.114	139.0988	0.5733	125.8416	Unknown	[M+H]+		0.833	True	null	null	null	null	null	null	null	999	False	False	False	False		False	False	null	null	null	null	null	null	null	null	8.92	cell_293T_pos_01_p1-d1_1_10088	139.09892:281 140.10227:0 141.10563:0		156	168	138	180	92	110	140.791929880778	34.2849656289091
703	2.114	139.0988	0.6197	136.0201	Unknown	[M+H]+		0.833	True	null	null	null	null	null	null	null	999	False	False	False	False		False	False	null	null	null	null	null	null	null	null	8.92	cell_293T_pos_01_p1-d1_1_10088	139.0988:1460 140.10215:0 141.10551:0	81.04581:190	1224	1080	1183	807	1060	1263	1102.66809082031	165.439949718874
704	4.409	140.06783	-1	-1	Unknown	[M+H]+	similar chromatogram in higher mz_746	1	True	null	null	null	null	null	null	null	999	False	False	False	False		False	False	null	null	null	null	null	null	null	null	83.24	cell_293T_pos_02_p1-d1_1_10089	140.06783:16529 141.07118:0 142.07454:0		64999	66765	60612	54769	54747	53234	59187.6497395833	5794.85254659546
705	4.409	140.06783	0.6133	134.528	Unknown	[M+H]+	similar chromatogram in higher mz_746	1	True	null	null	null	null	null	null	null	999	False	False	False	False		False	False	null	null	null	null	null	null	null	null	83.24	cell_293T_pos_02_p1-d1_1_10089	140.06783:1130 141.07118:0 142.07454:0	58.06539:136	847	759	699	643	708	393	675.055257161458	154.125449985705
706	4.409	140.06783	0.8146	178.688	Unknown	[M+H]+	similar chromatogram in higher mz_746	1	True	null	null	null	null	null	null	null	999	False	False	False	False		False	False	null	null	null	null	null	null	null	null	83.24	cell_293T_pos_02_p1-d1_1_10089	140.06964:3437 141.07299:0 142.07635:0		3500	3525	3414	2922	3002	3063	3237.60880533854	271.391636847416
707	4.409	140.06783	0.9064	198.8331	Unknown	[M+H]+	similar chromatogram in higher mz_746	1	True	null	null	null	null	null	null	null	999	False	False	False	False		False	False	null	null	null	null	null	null	null	null	83.24	cell_293T_pos_02_p1-d1_1_10089	140.06964:1005 141.07299:0 142.07635:0		883	835	631	290	577	367	597.06950378418	239.579431260746
708	5.003	141.06453	-1	-1	Unknown	[M+H]+		0.667	False	null	null	null	null	null	null	null	999	False	False	False	False		False	False	null	null	null	null	null	null	null	null	14	cell_293T_pos_03_p1-d1_1_10090	141.06453:2988 142.06788:0 143.07124:0		3523	10578	9601	9008	12375	10603	9281.23905436198	3044.22498772127
709	5.003	141.06453	0.5384	118.0296	Unknown	[M+H]+		0.667	False	null	null	null	null	null	null	null	999	False	False	False	False		False	False	null	null	null	null	null	null	null	null	14	cell_293T_pos_03_p1-d1_1_10090	141.06638:405 142.06973:0 143.07309:0		72	157	208	110	55	135	122.742694218953	56.312639654515
710	5.003	141.06453	0.5881	128.9395	Unknown	[M+H]+		0.667	False	null	null	null	null	null	null	null	999	False	False	False	False		False	False	null	null	null	null	null	null	null	null	14	cell_293T_pos_03_p1-d1_1_10090	141.06453:2942 142.06788:0 143.07124:0		1699	1985	2399	2124	1396	1752	1892.46573893229	352.65873469326
711	4.922	141.06641	-1	-1	Unknown	[M+H]+		1	True	null	null	null	null	null	null	null	999	False	False	False	False		False	False	null	null	null	null	null	null	null	null	27.04	cell_293T_pos_03_p1-d1_1_10090	141.06641:5176 142.06976:0 143.07312:0		26107	17192	20097	18539	17096	15561	19098.7161458333	3757.30042682803
712	4.922	141.06641	0.5892	129.163	Unknown	[M+H]+		1	True	null	null	null	null	null	null	null	999	False	False	False	False		False	False	null	null	null	null	null	null	null	null	27.04	cell_293T_pos_03_p1-d1_1_10090	141.06631:2263 142.06966:0 143.07302:0	81.04581:127 95.05739:88 95.05893:78 95.06047:1113 95.06201:562 95.06354:203 95.06508:104 95.06816:106 96.04254:108 96.04408:84 96.06727:162 96.06881:878 96.07036:96 97.46981:30 123.05362:94 123.05537:257 123.05712:97 141.06631:138	1966	1893	2411	1985	2504	1627	2064.30733235677	331.904680108958
713	5.694	141.98579	-1	-1	Unknown	[M+H]+		1	False	null	null	null	null	null	null	null	999	False	False	False	False		False	False	null	null	null	null	null	null	null	null	40.97	cell_293T_pos_03_p1-d1_1_10090	141.98579:4249 142.98914:0 143.9925:0		12289	19580	15775	13035	18768	13611	15509.4720052083	3077.50031636375
714	5.694	141.98579	0.7385	161.8215	Unknown	[M+H]+		1	False	null	null	null	null	null	null	null	999	False	False	False	False		False	False	null	null	null	null	null	null	null	null	40.97	cell_293T_pos_03_p1-d1_1_10090	141.9857:501 142.98905:0 143.99241:0		155	82	573	72	146	45	178.775018692017	197.621481742046
715	5.694	141.98579	0.7512	164.6021	Unknown	[M+H]+		1	False	null	null	null	null	null	null	null	999	False	False	False	False		False	False	null	null	null	null	null	null	null	null	40.97	cell_293T_pos_03_p1-d1_1_10090	141.98579:3125 142.98914:0 143.9925:0		1056	1853	2668	1976	1717	1173	1740.56404622396	586.488070949764
716	5.694	141.98579	0.7748	169.7789	Unknown	[M+H]+		1	False	null	null	null	null	null	null	null	999	False	False	False	False		False	False	null	null	null	null	null	null	null	null	40.97	cell_293T_pos_03_p1-d1_1_10090	141.9857:670 142.98905:0 143.99241:0		163	30	79	135	81	68	92.6015246709188	48.2503070935771
717	3.928	142.03093	-1	-1	Unknown	[M+H]+	similar chromatogram in higher mz_4353	0.5	False	null	null	null	null	null	null	null	999	False	False	False	False		False	False	null	null	null	null	null	null	null	null	6.53	cell_293T_pos_05_p1-d1_1_10092	142.03093:1945 143.03428:0 144.03764:0		5619	17917	8496	5860	10659	8542	9515.29036458333	4525.98460211996
718	3.928	142.03093	0.7263	159.1297	Unknown	[M+H]+	similar chromatogram in higher mz_4353	0.5	False	null	null	null	null	null	null	null	999	False	False	False	False		False	False	null	null	null	null	null	null	null	null	6.53	cell_293T_pos_05_p1-d1_1_10092	142.03275:1482 143.0361:0 144.03946:0		1008	727	660	1215	494	913	836.162643432617	260.525095977066
719	0.755	143.10812	-1	-1	Unknown	[M+H]+	similar chromatogram in higher mz_3113; similar chromatogram in higher mz_3580; similar chromatogram in higher mz_3091; similar chromatogram in higher mz_2867; similar chromatogram in higher mz_3142; similar chromatogram in higher mz_4857; similar chromatogram in higher mz_3108; similar chromatogram in higher mz_3653; similar chromatogram in higher mz_4002; similar chromatogram in higher mz_2584;…	0.5	False	null	null	null	null	null	null	null	999	False	False	False	False		False	False	null	null	null	null	null	null	null	null	6.7	cell_293T_pos_05_p1-d1_1_10092	143.10812:868 144.11147:0 145.11483:0		1271	4	1706	1761	2314	1842	1482.8374046882	797.455569756926
720	0.755	143.10812	0.8721	190.9654	Unknown	[M+H]+	similar chromatogram in higher mz_3113; similar chromatogram in higher mz_3580; similar chromatogram in higher mz_3091; similar chromatogram in higher mz_2867; similar chromatogram in higher mz_3142; similar chromatogram in higher mz_4857; similar chromatogram in higher mz_3108; similar chromatogram in higher mz_3653; similar chromatogram in higher mz_4002; similar chromatogram in higher mz_2584;…	0.5	False	null	null	null	null	null	null	null	999	False	False	False	False		False	False	null	null	null	null	null	null	null	null	6.7	cell_293T_pos_05_p1-d1_1_10092	143.10812:259 144.11147:0 145.11483:0		9	18	39	61	66	51	40.5458157857259	23.3841243884427
721	6.889	144.06442	-1	-1	Unknown	[M+H]+	similar chromatogram in higher mz_6732	0.5	False	null	null	null	null	null	null	null	999	False	False	False	False		False	False	null	null	null	null	null	null	null	null	13.58	cell_293T_pos_04_p1-d1_1_10091	144.06442:2889 145.06777:0 146.07113:0		10187	9787	11099	14744	12799	9801	11402.7114257813	1992.87784550101
722	6.889	144.06442	0.6654	145.6182	Unknown	[M+H]+	similar chromatogram in higher mz_6732	0.5	False	null	null	null	null	null	null	null	999	False	False	False	False		False	False	null	null	null	null	null	null	null	null	13.58	cell_293T_pos_04_p1-d1_1_10091	144.06442:511 145.06777:0 146.07113:0		118	148	83	256	221	158	164.211004892985	64.5081014002269
723	6.889	144.06442	1.0626	232.5647	Unknown	[M+H]+	similar chromatogram in higher mz_6732	0.5	False	null	null	null	null	null	null	null	999	False	False	False	False		False	False	null	null	null	null	null	null	null	null	13.58	cell_293T_pos_04_p1-d1_1_10091	144.06631:583 145.06966:0 146.07302:0		499	801	1065	177	410	274	537.597310384115	336.285702150344
724	3.648	144.06619	-1	-1	Unknown	[M+H]+		0.667	True	null	null	null	null	null	null	null	999	False	False	False	False		False	False	null	null	null	null	null	null	null	null	12.38	cell_293T_pos_01_p1-d1_1_10088	144.06619:2955 145.06954:0 146.0729:0		14728	13900	9092	13838	11803	11419	12463.4931640625	2096.42286152962
725	3.648	144.06619	0.5793	126.7811	Unknown	[M+H]+		0.667	True	null	null	null	null	null	null	null	999	False	False	False	False		False	False	null	null	null	null	null	null	null	null	12.38	cell_293T_pos_01_p1-d1_1_10088	144.06619:940 145.06954:0 146.0729:0	56.04851:57 68.05063:611 68.05193:343	790	924	679	435	527	329	613.929590861003	224.356546219839
726	3.648	144.06619	0.6558	143.5312	Unknown	[M+H]+		0.667	True	null	null	null	null	null	null	null	999	False	False	False	False		False	False	null	null	null	null	null	null	null	null	12.38	cell_293T_pos_01_p1-d1_1_10088	144.06628:505 145.06963:0 146.07299:0		393	51	221	48	103	192	168.153342564901	131.515590617615
727	4.132	144.08147	-1	-1	Unknown	[M+H]+		1	True	null	null	null	null	null	null	null	999	False	False	False	False		False	False	null	null	null	null	null	null	null	null	28.66	cell_293T_pos_05_p1-d1_1_10092	144.08147:7178 145.08482:0 146.08818:0		38157	27790	30628	28001	30000	37883	32076.6552734375	4734.77740583101
728	4.132	144.08147	0.5281	115.5794	Unknown	[M+H]+		1	True	null	null	null	null	null	null	null	999	False	False	False	False		False	False	null	null	null	null	null	null	null	null	28.66	cell_293T_pos_05_p1-d1_1_10092	144.08134:315 145.08469:0 146.08805:0		102	204	40	80	8	87	86.7066654364268	67.0147883302706
729	4.132	144.08147	0.583	127.5992	Unknown	[M+H]+		1	True	null	null	null	null	null	null	null	999	False	False	False	False		False	False	null	null	null	null	null	null	null	null	28.66	cell_293T_pos_05_p1-d1_1_10092	144.08142:1877 145.08477:0 146.08813:0	55.42566:37 102.0362:106 115.05602:118 116.04953:312 116.05293:192 127.05371:167 127.05727:222 128.04765:306 144.07953:218	1903	1911	1345	1496	1444	1160	1542.98697916667	304.284750929732
730	4.132	144.08147	0.6596	144.3613	Unknown	[M+H]+		1	True	null	null	null	null	null	null	null	999	False	False	False	False		False	False	null	null	null	null	null	null	null	null	28.66	cell_293T_pos_05_p1-d1_1_10092	144.08142:1745 145.08477:0 146.08813:0		2624	574	1821	1499	2576	2109	1867.23065185547	767.246177169518
731	3.883	144.10027	-1	-1	Unknown	[M+H]+		0.5	False	null	null	null	null	null	null	null	999	False	False	False	False		False	False	null	null	null	null	null	null	null	null	22.63	cell_293T_pos_01_p1-d1_1_10088	144.10027:2972 145.10362:0 146.10698:0		15608	16013	6513	12243	11634	10609	12103.4198404948	3501.4909220456
732	3.883	144.10027	0.7614	166.635	Unknown	[M+H]+		0.5	False	null	null	null	null	null	null	null	999	False	False	False	False		False	False	null	null	null	null	null	null	null	null	22.63	cell_293T_pos_01_p1-d1_1_10088	144.10222:957 145.10557:0 146.10893:0		184	308	785	774	555	323	488.221972147624	255.580684046706
733	3.883	144.10027	0.7703	168.5725	Unknown	[M+H]+		0.5	False	null	null	null	null	null	null	null	999	False	False	False	False		False	False	null	null	null	null	null	null	null	null	22.63	cell_293T_pos_01_p1-d1_1_10088	144.10027:1433 145.10362:0 146.10698:0		575	908	647	918	720	419	697.831675211589	194.313227512393
734	4.965	144.10225	-1	-1	Unknown	[M+H]+		1	True	null	null	null	null	null	null	null	999	False	False	False	False		False	False	null	null	null	null	null	null	null	null	47.95	cell_293T_pos_03_p1-d1_1_10090	144.10225:11159 145.1056:0 146.10896:0		60464	61169	64240	63247	62671	63217	62501.123046875	1417.54811230102
735	4.965	144.10225	0.6085	133.1744	Unknown	[M+H]+		1	True	null	null	null	null	null	null	null	999	False	False	False	False		False	False	null	null	null	null	null	null	null	null	47.95	cell_293T_pos_03_p1-d1_1_10090	144.10223:1491 145.10558:0 146.10894:0	30.47629:61 40.89897:61 43.01867:625 47.19201:61 58.0654:713 59.07325:699 75.95992:61 84.07958:2628	1535	815	1534	1918	1705	1193	1449.84286499023	391.892719518554
736	4.965	144.10225	0.6844	149.7837	Unknown	[M+H]+		1	True	null	null	null	null	null	null	null	999	False	False	False	False		False	False	null	null	null	null	null	null	null	null	47.95	cell_293T_pos_03_p1-d1_1_10090	144.10217:3753 145.10552:0 146.10888:0	28.19424:70 36.29953:70 109.4765:70	3963	3716	1888	2100	2367	2604	2773.08404541016	864.400139250748
737	8.782	144.10226	-1	-1	Unknown	[M+H]+		0.833	False	null	null	null	null	null	null	null	999	False	False	False	False		False	False	null	null	null	null	null	null	null	null	15.27	cell_293T_pos_03_p1-d1_1_10090	144.10226:2096 145.10561:0 146.10897:0		4778	10442	14597	12371	9781	15947	11319.1319986979	3979.6604236328
738	8.782	144.10226	0.5917	129.4953	Unknown	[M+H]+		0.833	False	null	null	null	null	null	null	null	999	False	False	False	False		False	False	null	null	null	null	null	null	null	null	15.27	cell_293T_pos_03_p1-d1_1_10090	144.10419:1473 145.10754:0 146.1109:0		209	886	841	289	1077	907	701.69255065918	360.404234935576
739	5.579	144.92892	-1	-1	Unknown	[M+H]+		1	True	null	null	null	null	null	null	null	999	False	False	False	False		False	False	null	null	null	null	null	null	null	null	212.17	cell_293T_pos_03_p1-d1_1_10090	144.92892:36381 145.93227:0 146.93563:0		265937	213438	348649	265122	248125	250436	265284.484375	45062.5856649628
740	5.579	144.92892	0.5778	126.3847	Unknown	[M+H]+		1	True	null	null	null	null	null	null	null	999	False	False	False	False		False	False	null	null	null	null	null	null	null	null	212.17	cell_293T_pos_03_p1-d1_1_10090	144.92883:2142 145.93218:0 146.93554:0	38.96363:372 38.96462:386 115.05088:78	1634	1732	1252	1813	1669	1966	1677.58797200521	239.974242343059
741	5.579	144.92892	0.69	150.9287	Unknown	[M+H]+		1	True	null	null	null	null	null	null	null	999	False	False	False	False		False	False	null	null	null	null	null	null	null	null	212.17	cell_293T_pos_03_p1-d1_1_10090	144.92892:1544 145.93227:0 146.93563:0		328	424	806	1089	1316	918	813.479334513346	381.239344835007
742	5.579	144.92892	0.7197	157.4363	Unknown	[M+H]+		1	True	null	null	null	null	null	null	null	999	False	False	False	False		False	False	null	null	null	null	null	null	null	null	212.17	cell_293T_pos_03_p1-d1_1_10090	144.92883:4370 145.93218:0 146.93554:0		6202	5750	5004	5247	5216	5466	5480.83837890625	434.81728683585
743	5.579	144.92892	0.7575	165.7045	Unknown	[M+H]+		1	True	null	null	null	null	null	null	null	999	False	False	False	False		False	False	null	null	null	null	null	null	null	null	212.17	cell_293T_pos_03_p1-d1_1_10090	144.92883:3145 145.93218:0 146.93554:0		2016	3148	2249	3632	2168	1246	2409.80096435547	852.427697463988
744	5.579	144.92892	0.7639	167.1058	Unknown	[M+H]+		1	True	null	null	null	null	null	null	null	999	False	False	False	False		False	False	null	null	null	null	null	null	null	null	212.17	cell_293T_pos_03_p1-d1_1_10090	144.92883:6082 145.93218:0 146.93554:0		5224	6115	5973	5644	5608	4587	5524.91788736979	555.156810208264
745	5.579	144.92892	0.8003	175.0585	Unknown	[M+H]+		1	True	null	null	null	null	null	null	null	999	False	False	False	False		False	False	null	null	null	null	null	null	null	null	212.17	cell_293T_pos_03_p1-d1_1_10090	144.92889:6762 145.93224:0 146.9356:0		6674	7793	6079	6908	6966	6397	6802.83723958333	587.226458088799
746	5.579	144.92892	0.8275	181.0222	Unknown	[M+H]+		1	True	null	null	null	null	null	null	null	999	False	False	False	False		False	False	null	null	null	null	null	null	null	null	212.17	cell_293T_pos_03_p1-d1_1_10090	144.92883:2456 145.93218:0 146.93554:0		1712	1886	1499	963	1654	789	1417.2023824056	440.437304620235
747	6.987	145.0372	-1	-1	Unknown	[M+H]+	similar chromatogram in higher mz_5053	1	False	null	null	null	null	null	null	null	999	False	False	False	False		False	False	null	null	null	null	null	null	null	null	23.92	cell_293T_pos_04_p1-d1_1_10091	145.0372:6094 146.04055:0 147.04391:0		20053	18378	18095	24902	20577	21468	20578.8916015625	2480.75435853549
748	6.987	145.0372	0.711	155.5172	Unknown	[M+H]+	similar chromatogram in higher mz_5053	1	False	null	null	null	null	null	null	null	999	False	False	False	False		False	False	null	null	null	null	null	null	null	null	23.92	cell_293T_pos_04_p1-d1_1_10091	145.03909:1256 146.04244:0 147.0458:0		889	728	675	692	896	581	743.301137288411	125.23211891042
749	6.987	145.0372	0.7281	159.2612	Unknown	[M+H]+	similar chromatogram in higher mz_5053	1	False	null	null	null	null	null	null	null	999	False	False	False	False		False	False	null	null	null	null	null	null	null	null	23.92	cell_293T_pos_04_p1-d1_1_10091	145.0372:2213 146.04055:0 147.04391:0		1260	1412	1183	1831	1302	1612	1433.05257161458	245.187123957744
750	7.162	145.03899	-1	-1	Unknown	[M+H]+		0.667	False	null	null	null	null	null	null	null	999	False	False	False	False		False	False	null	null	null	null	null	null	null	null	8.83	cell_293T_pos_01_p1-d1_1_10088	145.03899:3124 146.04234:0 147.0457:0		23282	11215	13963	16958	7989	13050	14409.4274902344	5266.66270501507
751	7.162	145.03899	0.711	155.5171	Unknown	[M+H]+		0.667	False	null	null	null	null	null	null	null	999	False	False	False	False		False	False	null	null	null	null	null	null	null	null	8.83	cell_293T_pos_01_p1-d1_1_10088	145.03899:1309 146.04234:0 147.0457:0		838	545	697	787	630	653	691.651102701823	107.224889153205
752	7.162	145.03899	0.7253	158.6375	Unknown	[M+H]+		0.667	False	null	null	null	null	null	null	null	999	False	False	False	False		False	False	null	null	null	null	null	null	null	null	8.83	cell_293T_pos_01_p1-d1_1_10088	145.03899:1867 146.04234:0 147.0457:0		1082	1033	1061	857	616	963	935.45654296875	176.656291617968
753	4.972	145.05049	-1	-1	Unknown	[M+H]+	similar chromatogram in higher mz_537	1	False	null	null	null	null	null	null	null	999	False	False	False	False		False	False	null	null	null	null	null	null	null	null	372.05	cell_293T_pos_04_p1-d1_1_10091	145.05049:77698 146.05384:0 147.0572:0		378692	401863	380360	415202	407322	381817	394209.395833333	15858.0061008439
754	4.972	145.05049	0.6842	149.6672	Unknown	[M+H]+	similar chromatogram in higher mz_537	1	False	null	null	null	null	null	null	null	999	False	False	False	False		False	False	null	null	null	null	null	null	null	null	372.05	cell_293T_pos_04_p1-d1_1_10091	145.05038:28661 146.05373:0 147.05709:0		36454	38157	37026	38885	39718	21557	35299.5022786458	6836.95461952762
755	7.605	146.02847	-1	-1	Unknown	[M+H]+		1	True	null	null	null	null	null	null	null	999	False	False	False	False		False	False	null	null	null	null	null	null	null	null	12.87	cell_293T_pos_03_p1-d1_1_10090	146.02847:6205 147.03182:0 148.03518:0		19210	21547	27298	29866	21675	17971	22927.7838541667	4671.17784831735
756	7.605	146.02847	0.5868	128.2785	Unknown	[M+H]+		1	True	null	null	null	null	null	null	null	999	False	False	False	False		False	False	null	null	null	null	null	null	null	null	12.87	cell_293T_pos_03_p1-d1_1_10090	146.02849:740 147.03184:0 148.0352:0	58.9933:231 58.99451:351 58.99814:215 100.02135:330 100.02293:141	584	180	501	508	437	469	446.585601806641	139.400072415792
757	7.605	146.02847	0.5962	130.3449	Unknown	[M+H]+		1	True	null	null	null	null	null	null	null	999	False	False	False	False		False	False	null	null	null	null	null	null	null	null	12.87	cell_293T_pos_03_p1-d1_1_10090	146.02849:458 147.03184:0 148.0352:0		257	97	79	136	246	81	149.392387390137	82.0261373764714
758	7.605	146.02847	0.6557	143.3556	Unknown	[M+H]+		1	True	null	null	null	null	null	null	null	999	False	False	False	False		False	False	null	null	null	null	null	null	null	null	12.87	cell_293T_pos_03_p1-d1_1_10090	146.02838:1639 147.03173:0 148.03509:0	58.99689:89	1723	1283	2378	720	1040	1818	1493.67534383138	598.027548510232
759	3.731	146.02849	-1	-1	Unknown	[M+H]+		1	True	null	null	null	null	null	null	null	999	False	False	False	False		False	False	null	null	null	null	null	null	null	null	21.69	cell_293T_pos_04_p1-d1_1_10091	146.02849:8838 147.03184:0 148.0352:0		46887	44859	43059	40517	38301	40490	42352.2194010417	3181.12658478435
760	3.731	146.02849	0.5853	127.944	Unknown	[M+H]+		1	True	null	null	null	null	null	null	null	999	False	False	False	False		False	False	null	null	null	null	null	null	null	null	21.69	cell_293T_pos_04_p1-d1_1_10091	146.02837:3339 147.03172:0 148.03508:0	42.03438:145 57.98728:168 57.98848:128 58.99446:702 58.99567:4246 58.99688:183 59.75158:59 86.99536:171 87.2029:187 100.01811:215 100.01969:143 100.02127:953 100.02284:637 100.02442:124	2875	2943	3119	3261	2845	3036	3013.13354492188	158.41865443963
761	6.879	146.0285	-1	-1	Unknown	[M+H]+		1	True	null	null	null	null	null	null	null	999	False	False	False	False		False	False	null	null	null	null	null	null	null	null	13.68	cell_293T_pos_06_p1-d1_1_10093	146.0285:7239 147.03185:0 148.03521:0		28418	27151	32857	30637	30092	36659	30969.0966796875	3403.19621944198
762	6.879	146.0285	0.5891	128.784	Unknown	[M+H]+		1	True	null	null	null	null	null	null	null	999	False	False	False	False		False	False	null	null	null	null	null	null	null	null	13.68	cell_293T_pos_06_p1-d1_1_10093	146.02849:656 147.03184:0 148.0352:0	45.888:44 58.99451:635 58.99572:504 81.01323:44	97	42	221	306	213	207	180.810998916626	95.2118981384107
763	6.879	146.0285	0.65	142.1001	Unknown	[M+H]+		1	True	null	null	null	null	null	null	null	999	False	False	False	False		False	False	null	null	null	null	null	null	null	null	13.68	cell_293T_pos_06_p1-d1_1_10093	146.02647:3252 147.02982:0 148.03318:0	74.96384:46 94.2319:46 122.6009:46	2358	2644	2527	2613	2528	2737	2567.66556803385	129.371609532109
764	4.137	146.06078	-1	-1	Unknown	[M+H]+		1	True	null	null	null	null	null	null	null	999	False	False	False	False		False	False	null	null	null	null	null	null	null	null	50.76	cell_293T_pos_01_p1-d1_1_10088	146.06078:25449 147.06413:0 148.06749:0		136138	107069	85944	189807	188302	194050	150218.1640625	47180.8693317719
765	4.137	146.06078	0.5987	130.8767	Unknown	[M+H]+		1	True	null	null	null	null	null	null	null	999	False	False	False	False		False	False	null	null	null	null	null	null	null	null	50.76	cell_293T_pos_01_p1-d1_1_10088	146.06084:1563 147.06419:0 148.06755:0	34.09164:40 64.17943:40 79.05198:40 91.05323:459 91.05474:639 91.05624:427	1749	1230	1438	1536	1538	1333	1470.83538818359	181.162365645202
766	4.137	146.06078	0.6584	143.9437	Unknown	[M+H]+		1	True	null	null	null	null	null	null	null	999	False	False	False	False		False	False	null	null	null	null	null	null	null	null	50.76	cell_293T_pos_01_p1-d1_1_10088	146.06078:12170 147.06413:0 148.06749:0	91.04868:286 91.0547:89	12805	10084	10730	11116	11654	12134	11420.4938151042	983.544436615126
767	0.746	146.08173	-1	-1	Unknown	[M+H]+	similar chromatogram in higher mz_6351; similar chromatogram in higher mz_2646; similar chromatogram in higher mz_1440; similar chromatogram in higher mz_2809; similar chromatogram in higher mz_3322; similar chromatogram in higher mz_2322; similar chromatogram in higher mz_1585; similar chromatogram in higher mz_3205	1	True	null	null	null	null	null	null	null	999	False	False	False	False		False	False	null	null	null	null	null	null	null	null	16.19	cell_293T_pos_01_p1-d1_1_10088	146.08173:7406 147.08508:0 148.08844:0		21335	21429	17877	16253	16380	23129	19400.4088541667	2936.21140832702
768	0.746	146.08173	0.5875	128.4235	Unknown	[M+H]+	similar chromatogram in higher mz_6351; similar chromatogram in higher mz_2646; similar chromatogram in higher mz_1440; similar chromatogram in higher mz_2809; similar chromatogram in higher mz_3322; similar chromatogram in higher mz_2322; similar chromatogram in higher mz_1585; similar chromatogram in higher mz_3205	1	True	null	null	null	null	null	null	null	999	False	False	False	False		False	False	null	null	null	null	null	null	null	null	16.19	cell_293T_pos_01_p1-d1_1_10088	146.08173:1930 147.08508:0 148.08844:0	42.0354:434 44.04675:288 57.03163:489 57.03402:337 128.05113:360	1523	1314	1422	1277	1044	1709	1381.61157226563	227.522565928683
769	6.255	146.11797	-1	-1	Unknown	[M+H]+		0.667	True	null	null	null	null	null	null	null	999	False	False	False	False		False	False	null	null	null	null	null	null	null	null	19.73	cell_293T_pos_01_p1-d1_1_10088	146.11797:13756 147.12132:0 148.12468:0		88059	104959	30128	47084	55841	62179	64708.3076171875	27411.0934293379
770	6.255	146.11797	0.5995	131.0582	Unknown	[M+H]+		0.667	True	null	null	null	null	null	null	null	999	False	False	False	False		False	False	null	null	null	null	null	null	null	null	19.73	cell_293T_pos_01_p1-d1_1_10088	146.11797:11012 147.12132:0 148.12468:0	43.01968:258 45.033:260 87.04391:582	9177	10470	11256	10548	11470	12404	10887.6368815104	1094.37944063767
771	0.602	146.118	-1	-1	Unknown	[M+H]+	similar chromatogram in higher mz_3531; similar chromatogram in higher mz_1579	1	False	null	null	null	null	null	null	null	999	False	False	False	False		False	False	null	null	null	null	null	null	null	null	12.6	cell_293T_pos_02_p1-d1_1_10089	146.118:5942 147.12135:0 148.12471:0		17424	18689	19634	13036	15282	15467	16588.6383463542	2448.20751482031
772	0.602	146.118	1.0563	230.9154	Unknown	[M+H]+	similar chromatogram in higher mz_3531; similar chromatogram in higher mz_1579	1	False	null	null	null	null	null	null	null	999	False	False	False	False		False	False	null	null	null	null	null	null	null	null	12.6	cell_293T_pos_02_p1-d1_1_10089	146.118:567 147.12135:0 148.12471:0		129	220	173	69	186	103	146.946097056071	56.4118729498636
773	0.602	146.118	1.1017	240.8414	Unknown	[M+H]+	similar chromatogram in higher mz_3531; similar chromatogram in higher mz_1579	1	False	null	null	null	null	null	null	null	999	False	False	False	False		False	False	null	null	null	null	null	null	null	null	12.6	cell_293T_pos_02_p1-d1_1_10089	146.11804:471 147.12139:0 148.12475:0		28	147	127	70	151	136	109.818409283956	49.5884861690654
774	6.134	146.11803	-1	-1	Unknown	[M+H]+		1	True	null	null	null	null	null	null	null	999	False	False	False	False		False	False	null	null	null	null	null	null	null	null	56.01	cell_293T_pos_02_p1-d1_1_10089	146.11803:23999 147.12138:0 148.12474:0		126342	126877	127665	128736	114563	130579	125793.447916667	5703.62511975334
775	6.134	146.11803	0.5995	131.0582	Unknown	[M+H]+		1	True	null	null	null	null	null	null	null	999	False	False	False	False		False	False	null	null	null	null	null	null	null	null	56.01	cell_293T_pos_02_p1-d1_1_10089	146.11797:12014 147.12132:0 148.12468:0	41.59991:41 43.01865:1624 43.01968:1125 44.60011:104 45.033:1465 45.03406:45 58.06297:476 58.06658:690 59.07444:458 59.72598:41 87.04391:785 87.04538:1561 88.83945:41	9917	11403	11185	10495	11083	12214	11049.2194010417	786.267725680161
776	6.331	146.11809	-1	-1	Unknown	[M+H]+		0.5	True	null	null	null	null	null	null	null	999	False	False	False	False		False	False	null	null	null	null	null	null	null	null	47.07	cell_293T_pos_04_p1-d1_1_10091	146.11809:12525 147.12144:0 148.1248:0		17616	17242	54717	51690	33534	42082	36147.0237630208	16304.9643454878
777	6.331	146.11809	0.5995	131.0582	Unknown	[M+H]+		0.5	True	null	null	null	null	null	null	null	999	False	False	False	False		False	False	null	null	null	null	null	null	null	null	47.07	cell_293T_pos_04_p1-d1_1_10091	146.11809:9177 147.12144:0 148.1248:0	43.01661:444 45.0341:1457 45.03515:609 60.08247:564 87.04545:499 128.10301:45	6504	6723	7849	7438	6216	7022	6958.73527018229	606.728594190062
778	5.582	146.92554	-1	-1	Unknown	[M+H]+		0.5	False	null	null	null	null	null	null	null	999	False	False	False	False		False	False	null	null	null	null	null	null	null	null	37.64	cell_293T_pos_01_p1-d1_1_10088	146.92554:3171 147.92889:0 148.93225:0		15916	15949	20786	15187	13989	18601	16737.9210611979	2494.74740241554
779	5.582	146.92554	0.7315	159.8279	Unknown	[M+H]+		0.5	False	null	null	null	null	null	null	null	999	False	False	False	False		False	False	null	null	null	null	null	null	null	null	37.64	cell_293T_pos_01_p1-d1_1_10088	146.92554:555 147.92889:0 148.93225:0		413	244	111	169	195	101	205.733594258626	114.699191723667
780	5.582	146.92554	0.804	175.6876	Unknown	[M+H]+		0.5	False	null	null	null	null	null	null	null	999	False	False	False	False		False	False	null	null	null	null	null	null	null	null	37.64	cell_293T_pos_01_p1-d1_1_10088	146.92554:576 147.92889:0 148.93225:0		561	298	43	189	431	192	285.628794352214	186.638077976929
781	7.745	146.98302	-1	-1	Unknown	[M+H]+		1	True	null	null	null	null	null	null	null	999	False	False	False	False		False	False	null	null	null	null	null	null	null	null	57.74	cell_293T_pos_05_p1-d1_1_10092	146.98302:7948 147.98637:0 148.98973:0		35084	42402	47885	51107	58601	40812	45981.7376302083	8335.74094657397
782	7.745	146.98302	0.6992	152.7801	Unknown	[M+H]+		1	True	null	null	null	null	null	null	null	999	False	False	False	False		False	False	null	null	null	null	null	null	null	null	57.74	cell_293T_pos_05_p1-d1_1_10092	146.98489:5964 147.98824:0 148.9916:0	27.42577:93 45.89654:93 57.68625:93 73.43281:93 86.1399:93 122.71277:93	4061	4394	4485	5124	5147	4618	4638.0868733724	427.046974579022
783	4.874	147.04414	-1	-1	Unknown	[M+H]+		1	True	null	null	null	null	null	null	null	999	False	False	False	False		False	False	null	null	null	null	null	null	null	null	4.58	cell_293T_pos_02_p1-d1_1_10089	147.04414:3032 148.04749:0 149.05085:0		14386	14088	14647	13477	15807	15371	14629.2895507813	850.486936095653
784	4.874	147.04414	0.4794	104.753	Unknown	[M+H]+		1	True	null	null	null	null	null	null	null	999	False	False	False	False		False	False	null	null	null	null	null	null	null	null	4.58	cell_293T_pos_02_p1-d1_1_10089	147.04417:119 148.04752:0 149.05088:0		32	6	46	7	10	48	24.9617121219635	19.6630009623441
785	4.874	147.04414	0.4994	109.1044	Unknown	[M+H]+		1	True	null	null	null	null	null	null	null	999	False	False	False	False		False	False	null	null	null	null	null	null	null	null	4.58	cell_293T_pos_02_p1-d1_1_10089	147.04611:175 148.04946:0 149.05282:0	93.03699:114	56	112	35	92	12	26	55.3595320383708	39.113717800114
786	4.874	147.04414	0.5336	116.5855	Unknown	[M+H]+		1	True	null	null	null	null	null	null	null	999	False	False	False	False		False	False	null	null	null	null	null	null	null	null	4.58	cell_293T_pos_02_p1-d1_1_10089	147.04408:120 148.04743:0 149.05079:0	75.0253:127 91.0547:87	46	60	28	49	43	92	53.0386438369751	21.5643373833504
787	4.874	147.04414	0.5742	125.4563	Unknown	[M+H]+		1	True	null	null	null	null	null	null	null	999	False	False	False	False		False	False	null	null	null	null	null	null	null	null	4.58	cell_293T_pos_02_p1-d1_1_10089	147.04408:595 148.04743:0 149.05079:0	65.03893:156 65.0402:140 74.01507:88 75.02257:115 77.03862:207 89.04025:180 91.0532:87 91.0547:742 91.05621:225 91.05771:75 147.04791:81	565	553	542	984	551	528	620.473297119141	178.355006644126
788	4.874	147.04414	0.59	128.9129	Unknown	[M+H]+		1	True	null	null	null	null	null	null	null	999	False	False	False	False		False	False	null	null	null	null	null	null	null	null	4.58	cell_293T_pos_02_p1-d1_1_10089	147.04408:587 148.04743:0 149.05079:0	77.03862:160 91.05169:100 91.0532:182 91.0547:530 91.05621:127 119.04873:169	447	522	234	257	499	280	373.124170939128	130.249161012568
789	4.874	147.04414	0.6243	136.4022	Unknown	[M+H]+		1	True	null	null	null	null	null	null	null	999	False	False	False	False		False	False	null	null	null	null	null	null	null	null	4.58	cell_293T_pos_02_p1-d1_1_10089	147.04408:663 148.04743:0 149.05079:0	65.0402:128 91.05621:235	484	540	259	209	258	434	364.008565266927	139.088549249565
790	4.874	147.04414	0.6778	148.1042	Unknown	[M+H]+		1	True	null	null	null	null	null	null	null	999	False	False	False	False		False	False	null	null	null	null	null	null	null	null	4.58	cell_293T_pos_02_p1-d1_1_10089	147.04417:375 148.04752:0 149.05088:0		198	157	167	160	70	42	132.362612406413	61.5877721373657
791	4.874	147.04414	0.6902	150.8087	Unknown	[M+H]+		1	True	null	null	null	null	null	null	null	999	False	False	False	False		False	False	null	null	null	null	null	null	null	null	4.58	cell_293T_pos_02_p1-d1_1_10089	147.04417:245 148.04752:0 149.05088:0		61	81	130	63	96	112	90.4354133605957	27.5050073881682
792	4.972	147.04414	-1	-1	Unknown	[M+H]+		0.667	False	null	null	null	null	null	null	null	999	False	False	False	False		False	False	null	null	null	null	null	null	null	null	3.75	cell_293T_pos_02_p1-d1_1_10089	147.04414:2840 148.04749:0 149.05085:0		10947	10773	11251	12751	7232	12382	10889.5539550781	1960.61953329903
793	4.972	147.04414	0.4914	107.361	Unknown	[M+H]+		0.667	False	null	null	null	null	null	null	null	999	False	False	False	False		False	False	null	null	null	null	null	null	null	null	3.75	cell_293T_pos_02_p1-d1_1_10089	147.04414:296 148.04749:0 149.05085:0		13	80	82	99	7	64	57.6647705237071	38.6746482856889
794	4.972	147.04414	0.5735	125.3076	Unknown	[M+H]+		0.667	False	null	null	null	null	null	null	null	999	False	False	False	False		False	False	null	null	null	null	null	null	null	null	3.75	cell_293T_pos_02_p1-d1_1_10089	147.04414:1080 148.04749:0 149.05085:0		372	560	247	97	349	217	307.023101806641	158.795579456943
795	4.972	147.04414	0.5934	129.6552	Unknown	[M+H]+		0.667	False	null	null	null	null	null	null	null	999	False	False	False	False		False	False	null	null	null	null	null	null	null	null	3.75	cell_293T_pos_02_p1-d1_1_10089	147.04414:1072 148.04749:0 149.05085:0		250	497	226	152	178	297	266.691329956055	123.97759767184
796	4.972	147.04414	0.6231	136.1431	Unknown	[M+H]+		0.667	False	null	null	null	null	null	null	null	999	False	False	False	False		False	False	null	null	null	null	null	null	null	null	3.75	cell_293T_pos_02_p1-d1_1_10089	147.04422:1043 148.04757:0 149.05093:0		599	566	249	473	159	500	424.35843149821	178.657815980653
797	4.972	147.04414	0.6879	150.312	Unknown	[M+H]+		0.667	False	null	null	null	null	null	null	null	999	False	False	False	False		False	False	null	null	null	null	null	null	null	null	3.75	cell_293T_pos_02_p1-d1_1_10089	147.04408:571 148.04743:0 149.05079:0		397	278	53	158	94	235	202.395471572876	127.254328249173
798	1.411	147.07664	-1	-1	Unknown	[M+H]+		0.5	False	null	null	null	null	null	null	null	999	False	False	False	False		False	False	null	null	null	null	null	null	null	null	3.18	cell_293T_pos_02_p1-d1_1_10089	147.07664:2122 148.07999:0 149.08335:0		10992	18290	7118	7305	6570	8402	9779.43424479167	4456.39084530076
799	1.411	147.07664	1.2715	277.8148	Unknown	[M+H]+		0.5	False	null	null	null	null	null	null	null	999	False	False	False	False		False	False	null	null	null	null	null	null	null	null	3.18	cell_293T_pos_02_p1-d1_1_10089	147.07674:123 148.08009:0 149.08345:0		45	35	23	42	5	56	34.2751257419586	17.8618817959545
800	3.875	147.07851	-1	-1	Unknown	[M+H]+	similar chromatogram in higher mz_826; similar chromatogram in higher mz_430	0.667	True	null	null	null	null	null	null	null	999	False	False	False	False		False	False	null	null	null	null	null	null	null	null	3.99	cell_293T_pos_01_p1-d1_1_10088	147.07851:2595 148.08186:0 149.08522:0		17682	8923	6444	6770	18022	12314	11692.4151204427	5211.11356778659
801	3.875	147.07851	0.5926	129.4675	Unknown	[M+H]+	similar chromatogram in higher mz_826; similar chromatogram in higher mz_430	0.667	True	null	null	null	null	null	null	null	999	False	False	False	False		False	False	null	null	null	null	null	null	null	null	3.99	cell_293T_pos_01_p1-d1_1_10088	147.07851:1593 148.08186:0 149.08522:0	22.24836:31 25.42837:31 54.17173:31 56.04969:407 59.9981:438 61.74663:31 68.05714:31 74.07614:31 83.62894:31 117.19745:31 125.26089:31 130.96777:31 147.08041:324	1175	887	948	935	1222	609	962.799611409505	221.106124059337
802	7.608	147.07863	-1	-1	Unknown	[M+H]+		1	True	null	null	null	null	null	null	null	999	False	False	False	False		False	False	null	null	null	null	null	null	null	null	4.36	cell_293T_pos_05_p1-d1_1_10092	147.07863:4410 148.08198:0 149.08534:0		21823	18332	17614	17603	19087	16239	18449.5834960938	1902.44290060306
803	7.608	147.07863	0.6363	139.026	Unknown	[M+H]+		1	True	null	null	null	null	null	null	null	999	False	False	False	False		False	False	null	null	null	null	null	null	null	null	4.36	cell_293T_pos_05_p1-d1_1_10092	147.07661:396 148.07996:0 149.08332:0		150	18	80	71	114	74	84.3458261489868	44.5662246916959
804	7.608	147.07863	0.9871	215.676	Unknown	[M+H]+		1	True	null	null	null	null	null	null	null	999	False	False	False	False		False	False	null	null	null	null	null	null	null	null	4.36	cell_293T_pos_05_p1-d1_1_10092	147.07661:1842 148.07996:0 149.08332:0	90.41321:34 126.59362:34	1633	1433	1444	1276	1534	1344	1443.97192382813	128.249706524124
805	0.761	147.10341	-1	-1	Unknown	[M+H]+		0.667	False	null	null	null	null	null	null	null	999	False	False	False	False		False	False	null	null	null	null	null	null	null	null	4.77	cell_293T_pos_02_p1-d1_1_10089	147.10341:1232 148.10676:0 149.11012:0		995	4248	3245	2283	2840	3397	2834.6640625	1110.93184351092
806	0.761	147.10341	0.8199	179.136	Unknown	[M+H]+		0.667	False	null	null	null	null	null	null	null	999	False	False	False	False		False	False	null	null	null	null	null	null	null	null	4.77	cell_293T_pos_02_p1-d1_1_10089	147.10538:368 148.10873:0 149.11209:0		44	26	88	43	31	80	52.0872357686361	26.0321376154833
807	8.594	147.11307	-1	-1	Unknown	[M+H]+		0.5	True	null	null	null	null	null	null	null	999	False	False	False	False		False	False	null	null	null	null	null	null	null	null	18.57	cell_293T_pos_04_p1-d1_1_10091	147.11307:31992 148.11642:0 149.11978:0		126467	157513	122097	272204	203681	173640	175933.626302083	56085.1894166941
808	8.594	147.11307	0.9409	205.5821	Unknown	[M+H]+		0.5	True	null	null	null	null	null	null	null	999	False	False	False	False		False	False	null	null	null	null	null	null	null	null	18.57	cell_293T_pos_04_p1-d1_1_10091	147.11295:2355 148.1163:0 149.11966:0		1240	2452	1751	1189	1269	710	1435.07599894206	597.447668594019
809	8.594	147.11307	1.1954	261.1669	Unknown	[M+H]+		0.5	True	null	null	null	null	null	null	null	999	False	False	False	False		False	False	null	null	null	null	null	null	null	null	18.57	cell_293T_pos_04_p1-d1_1_10091	147.11295:1828 148.1163:0 149.11966:0	20.82282:31 64.98043:31 94.26866:31 118.52789:31 134.49648:31	1882	1162	973	1400	1153	1051	1270.03144327799	332.650842167725
810	8.554	147.11307	-1	-1	Unknown	[M+H]+		0.667	True	null	null	null	null	null	null	null	999	False	False	False	False		False	False	null	null	null	null	null	null	null	null	38.13	cell_293T_pos_04_p1-d1_1_10091	147.11307:31992 148.11642:0 149.11978:0		175613	112632	159251	272204	166730	180669	177849.748697917	52227.6135264832
811	8.554	147.11307	0.8456	184.7545	Unknown	[M+H]+		0.667	True	null	null	null	null	null	null	null	999	False	False	False	False		False	False	null	null	null	null	null	null	null	null	38.13	cell_293T_pos_04_p1-d1_1_10091	147.11307:1506 148.11642:0 149.11978:0	104.4851:30	668	817	855	1225	581	1123	878.138010660807	251.623225065357
812	8.554	147.11307	0.8842	193.1744	Unknown	[M+H]+		0.667	True	null	null	null	null	null	null	null	999	False	False	False	False		False	False	null	null	null	null	null	null	null	null	38.13	cell_293T_pos_04_p1-d1_1_10091	147.11307:2157 148.11642:0 149.11978:0	142.45039:30	607	1248	1021	1583	1054	859	1062.05555216471	333.409543397663
813	8.554	147.11307	0.9194	200.879	Unknown	[M+H]+		0.667	True	null	null	null	null	null	null	null	999	False	False	False	False		False	False	null	null	null	null	null	null	null	null	38.13	cell_293T_pos_04_p1-d1_1_10091	147.11307:2361 148.11642:0 149.11978:0	37.76603:33 39.80099:33 42.99903:33 61.49412:33 86.27903:33	861	755	1206	1949	2101	1218	1348.40804036458	557.452115890935
814	8.554	147.11307	0.9359	204.4701	Unknown	[M+H]+		0.667	True	null	null	null	null	null	null	null	999	False	False	False	False		False	False	null	null	null	null	null	null	null	null	38.13	cell_293T_pos_04_p1-d1_1_10091	147.11497:2200 148.11832:0 149.12168:0		524	404	2087	709	960	830	918.963928222656	606.518630846429
815	8.554	147.11307	0.9647	210.776	Unknown	[M+H]+		0.667	True	null	null	null	null	null	null	null	999	False	False	False	False		False	False	null	null	null	null	null	null	null	null	38.13	cell_293T_pos_04_p1-d1_1_10091	147.11307:1674 148.11642:0 149.11978:0	29.63245:33 38.08851:33 40.79415:33 53.87964:33 87.2339:33 109.21271:33 116.21102:33 141.50323:33	579	892	1047	805	194	835	725.462473551432	301.260172549411
816	8.554	147.11307	1.1016	240.6926	Unknown	[M+H]+		0.667	True	null	null	null	null	null	null	null	999	False	False	False	False		False	False	null	null	null	null	null	null	null	null	38.13	cell_293T_pos_04_p1-d1_1_10091	147.11304:1738 148.11639:0 149.11975:0	51.38089:33 54.08821:33 61.08418:33	450	751	1523	1288	744	1062	969.747619628906	396.049205882971
817	8.554	147.11307	1.1241	245.5919	Unknown	[M+H]+		0.667	True	null	null	null	null	null	null	null	999	False	False	False	False		False	False	null	null	null	null	null	null	null	null	38.13	cell_293T_pos_04_p1-d1_1_10091	147.11304:1604 148.11639:0 149.11975:0	33.24244:33 70.24609:33	699	1126	1076	444	1176	984	917.334314982096	287.137793450887
818	8.554	147.11307	1.1426	249.6369	Unknown	[M+H]+		0.667	True	null	null	null	null	null	null	null	999	False	False	False	False		False	False	null	null	null	null	null	null	null	null	38.13	cell_293T_pos_04_p1-d1_1_10091	147.11307:2311 148.11642:0 149.11978:0	30.41365:32 44.04051:32 67.82319:32 95.31136:32	926	900	477	2244	1403	636	1097.64780680339	644.1746744794
819	8.554	147.11307	1.1562	252.6217	Unknown	[M+H]+		0.667	True	null	null	null	null	null	null	null	999	False	False	False	False		False	False	null	null	null	null	null	null	null	null	38.13	cell_293T_pos_04_p1-d1_1_10091	147.11304:1840 148.11639:0 149.11975:0	27.89358:38 39.47925:34 127.40952:34 136.18092:34	658	790	1256	558	930	1753	990.609191894531	445.8926318394
820	8.554	147.11307	1.1757	256.8636	Unknown	[M+H]+		0.667	True	null	null	null	null	null	null	null	999	False	False	False	False		False	False	null	null	null	null	null	null	null	null	38.13	cell_293T_pos_04_p1-d1_1_10091	147.11304:1634 148.11639:0 149.11975:0	25.60365:34 26.84411:34 42.90393:34 77.85898:34 125.79993:34 138.37625:34	747	332	1094	2086	1163	1545	1161.1413269043	610.828881280038
821	8.554	147.11307	1.2149	265.427	Unknown	[M+H]+		0.667	True	null	null	null	null	null	null	null	999	False	False	False	False		False	False	null	null	null	null	null	null	null	null	38.13	cell_293T_pos_04_p1-d1_1_10091	147.11304:1309 148.11639:0 149.11975:0	20.80269:34 42.06713:34 43.20404:34 49.90723:34 91.28517:34	361	428	1158	1150	165	917	696.485900878906	432.340609944047
822	8.554	147.11307	1.2459	272.2182	Unknown	[M+H]+		0.667	True	null	null	null	null	null	null	null	999	False	False	False	False		False	False	null	null	null	null	null	null	null	null	38.13	cell_293T_pos_04_p1-d1_1_10091	147.11307:1540 148.11642:0 149.11978:0	26.34555:33	205	518	565	1055	249	521	518.7706934611	303.698223241483
823	7.014	148.0614	-1	-1	Unknown	[M+H]+		1	False	null	null	null	null	null	null	null	999	False	False	False	False		False	False	null	null	null	null	null	null	null	null	61.11	cell_293T_pos_01_p1-d1_1_10088	148.0614:24750 149.06475:0 150.06811:0		101009	128624	103793	92981	100308	98011	104120.765625	12539.3059850795
824	7.014	148.0614	0.8023	175.1945	Unknown	[M+H]+		1	False	null	null	null	null	null	null	null	999	False	False	False	False		False	False	null	null	null	null	null	null	null	null	61.11	cell_293T_pos_01_p1-d1_1_10088	148.0614:11812 149.06475:0 150.06811:0		10106	10564	10438	9102	9816	9566	9932.13362630208	551.608542304536
825	7.604	148.06332	-1	-1	Unknown	[M+H]+		0.833	False	null	null	null	null	null	null	null	999	False	False	False	False		False	False	null	null	null	null	null	null	null	null	7.17	cell_293T_pos_01_p1-d1_1_10088	148.06332:3000 149.06667:0 150.07003:0		15186	15443	12296	14597	14031	12363	13986.0698242188	1373.26509851444
826	7.604	148.06332	0.8054	175.8847	Unknown	[M+H]+		0.833	False	null	null	null	null	null	null	null	999	False	False	False	False		False	False	null	null	null	null	null	null	null	null	7.17	cell_293T_pos_01_p1-d1_1_10088	148.06151:475 149.06486:0 150.06822:0		33	293	198	160	273	92	174.835348765055	101.296094557934
827	7.604	148.06332	0.9791	213.8123	Unknown	[M+H]+		0.833	False	null	null	null	null	null	null	null	999	False	False	False	False		False	False	null	null	null	null	null	null	null	null	7.17	cell_293T_pos_01_p1-d1_1_10088	148.06332:1169 149.06667:0 150.07003:0		1100	905	556	347	847	830	764.237269083659	268.628500468041
828	3.609	148.11522	-1	-1	Unknown	[M+H]+		1	True	null	null	null	null	null	null	null	999	False	False	False	False		False	False	null	null	null	null	null	null	null	null	4.01	cell_293T_pos_03_p1-d1_1_10090	148.11522:691 149.11857:0 150.12193:0		3459	2721	3078	3470	3124	2427	3046.56921386719	411.197936742332
829	3.609	148.11522	0.5968	130.3225	Unknown	[M+H]+		1	True	null	null	null	null	null	null	null	999	False	False	False	False		False	False	null	null	null	null	null	null	null	null	4.01	cell_293T_pos_03_p1-d1_1_10090	148.11522:409 149.11857:0 150.12193:0	45.03303:311	113	244	290	196	306	176	220.989247639974	73.2906196320779
830	0.484	149.02448	-1	-1	Unknown	[M+H]+		1	True	null	null	null	null	null	null	null	999	False	False	False	False		False	False	null	null	null	null	null	null	null	null	48.85	cell_293T_pos_02_p1-d1_1_10089	149.02448:33993 150.02783:0 151.03119:0		116909	149635	111881	76681	63308	62015	96738.205078125	35099.2605112565
831	0.484	149.02448	0.572	124.8399	Unknown	[M+H]+		1	True	null	null	null	null	null	null	null	999	False	False	False	False		False	False	null	null	null	null	null	null	null	null	48.85	cell_293T_pos_02_p1-d1_1_10089	149.02441:3027 150.02776:0 151.03112:0	39.02173:127 39.0237:243 65.03892:4734 65.04019:1813 93.03234:145 93.03387:539 93.03539:165 93.03843:86 111.04649:61 121.029:99 121.03073:93 149.02441:110	2447	2708	2106	1408	1133	1164	1827.72552490234	683.503998434729
832	0.484	149.02448	0.8169	178.2987	Unknown	[M+H]+		1	True	null	null	null	null	null	null	null	999	False	False	False	False		False	False	null	null	null	null	null	null	null	null	48.85	cell_293T_pos_02_p1-d1_1_10089	149.02441:2002 150.02776:0 151.03112:0		1834	1920	1596	1399	815	1135	1449.85299682617	422.789163174692
833	0.484	149.02448	1.0326	225.3769	Unknown	[M+H]+		1	True	null	null	null	null	null	null	null	999	False	False	False	False		False	False	null	null	null	null	null	null	null	null	48.85	cell_293T_pos_02_p1-d1_1_10089	149.02441:6290 150.02776:0 151.03112:0		6504	7483	6114	4080	3512	3387	5180.0126546224	1739.75681228987
834	4.159	149.05923	-1	-1	Unknown	[M+H]+		0.667	False	null	null	null	null	null	null	null	999	False	False	False	False		False	False	null	null	null	null	null	null	null	null	6.71	cell_293T_pos_06_p1-d1_1_10093	149.05923:3123 150.06258:0 151.06594:0		12848	12525	10402	8728	10953	14928	11730.6471354167	2167.4189943432
835	4.159	149.05923	0.5899	128.7512	Unknown	[M+H]+		0.667	False	null	null	null	null	null	null	null	999	False	False	False	False		False	False	null	null	null	null	null	null	null	null	6.71	cell_293T_pos_06_p1-d1_1_10093	149.05923:387 150.06258:0 151.06594:0		73	106	152	138	59	139	111.121265411377	38.5065804780837
836	4.159	149.05923	0.601	131.1649	Unknown	[M+H]+		0.667	False	null	null	null	null	null	null	null	999	False	False	False	False		False	False	null	null	null	null	null	null	null	null	6.71	cell_293T_pos_06_p1-d1_1_10093	149.05916:492 150.06251:0 151.06587:0		220	200	155	13	73	105	127.604555447896	78.9838879451863
837	4.159	149.05923	0.6495	141.7567	Unknown	[M+H]+		0.667	False	null	null	null	null	null	null	null	999	False	False	False	False		False	False	null	null	null	null	null	null	null	null	6.71	cell_293T_pos_06_p1-d1_1_10093	149.05923:1031 150.06258:0 151.06594:0		353	307	374	87	123	519	293.720555623372	162.677125635131
838	4.159	149.05923	0.6574	143.482	Unknown	[M+H]+		0.667	False	null	null	null	null	null	null	null	999	False	False	False	False		False	False	null	null	null	null	null	null	null	null	6.71	cell_293T_pos_06_p1-d1_1_10093	149.05923:1036 150.06258:0 151.06594:0		360	367	221	49	555	468	336.616055170695	180.361588043963
839	5.616	149.99261	-1	-1	Unknown	[M+H]+		1	True	null	null	null	null	null	null	null	999	False	False	False	False		False	False	null	null	null	null	null	null	null	null	131.77	cell_293T_pos_02_p1-d1_1_10089	149.99261:42316 150.99596:0 151.99932:0		238032	236488	228177	218357	234166	218814	229005.630208333	8741.27863931045
840	5.616	149.99261	0.7175	156.5291	Unknown	[M+H]+		1	True	null	null	null	null	null	null	null	999	False	False	False	False		False	False	null	null	null	null	null	null	null	null	131.77	cell_293T_pos_02_p1-d1_1_10089	149.99266:1949 150.99601:0 151.99937:0	29.87678:32 61.90046:32 133.12823:32	2463	1962	2272	2392	975	1890	1992.31136067708	548.803629439808
841	5.616	149.99261	0.7484	163.2561	Unknown	[M+H]+		1	True	null	null	null	null	null	null	null	999	False	False	False	False		False	False	null	null	null	null	null	null	null	null	131.77	cell_293T_pos_02_p1-d1_1_10089	149.99255:4183 150.9959:0 151.99926:0	41.22235:45 49.52132:45 66.46359:45 75.65366:45 148.43587:45	4624	4574	5161	5345	5012	3405	4686.92614746094	696.137988938623
842	5.616	149.99261	0.7724	168.5061	Unknown	[M+H]+		1	True	null	null	null	null	null	null	null	999	False	False	False	False		False	False	null	null	null	null	null	null	null	null	131.77	cell_293T_pos_02_p1-d1_1_10089	149.99266:2670 150.99601:0 151.99937:0	51.97045:44 62.03951:44	1990	1825	1475	1537	2542	2359	1954.66263834635	431.37067813704
843	5.616	149.99261	0.7976	173.9979	Unknown	[M+H]+		1	True	null	null	null	null	null	null	null	999	False	False	False	False		False	False	null	null	null	null	null	null	null	null	131.77	cell_293T_pos_02_p1-d1_1_10089	149.99457:2319 150.99792:0 152.00128:0		1246	942	873	1251	1508	856	1112.59600830078	262.92085357249
844	5.616	149.99261	0.8207	179.0413	Unknown	[M+H]+		1	True	null	null	null	null	null	null	null	999	False	False	False	False		False	False	null	null	null	null	null	null	null	null	131.77	cell_293T_pos_02_p1-d1_1_10089	149.99457:7537 150.99792:0 152.00128:0	36.13251:34 68.10403:34 142.08354:34	7658	7284	7813	7201	7351	6983	7381.63981119792	304.763466273171
845	5.616	149.99261	0.8537	186.2413	Unknown	[M+H]+		1	True	null	null	null	null	null	null	null	999	False	False	False	False		False	False	null	null	null	null	null	null	null	null	131.77	cell_293T_pos_02_p1-d1_1_10089	149.99461:2311 150.99796:0 152.00132:0		2158	1167	1123	1632	1472	1722	1545.83353678385	384.698881567432
846	6.088	150.01573	-1	-1	Unknown	[M+H]+		1	False	null	null	null	null	null	null	null	999	False	False	False	False		False	False	null	null	null	null	null	null	null	null	132.18	cell_293T_pos_01_p1-d1_1_10088	150.01573:42583 151.01908:0 152.02244:0		232922	221409	220156	218280	226942	239965	226612.466145833	8442.77706482584
847	6.088	150.01573	0.6173	134.6702	Unknown	[M+H]+		1	False	null	null	null	null	null	null	null	999	False	False	False	False		False	False	null	null	null	null	null	null	null	null	132.18	cell_293T_pos_01_p1-d1_1_10088	150.01579:2505 151.01914:0 152.0225:0		1467	1576	1346	1369	755	1111	1270.67291259766	295.99255210533
848	6.088	150.01573	0.6955	151.7254	Unknown	[M+H]+		1	False	null	null	null	null	null	null	null	999	False	False	False	False		False	False	null	null	null	null	null	null	null	null	132.18	cell_293T_pos_01_p1-d1_1_10088	150.01585:3683 151.0192:0 152.02256:0		1999	1148	1337	2873	3084	3066	2251.06091308594	878.548884110378
849	6.088	150.01573	0.7251	158.1744	Unknown	[M+H]+		1	False	null	null	null	null	null	null	null	999	False	False	False	False		False	False	null	null	null	null	null	null	null	null	132.18	cell_293T_pos_01_p1-d1_1_10088	150.01573:2955 151.01908:0 152.02244:0		3534	745	1011	1912	2295	900	1732.97209676107	1075.40849907268
850	6.088	150.01573	0.7698	167.9209	Unknown	[M+H]+		1	False	null	null	null	null	null	null	null	999	False	False	False	False		False	False	null	null	null	null	null	null	null	null	132.18	cell_293T_pos_01_p1-d1_1_10088	150.01579:2738 151.01914:0 152.0225:0		1016	1459	573	1880	1416	1252	1265.99546305339	442.58090595902
851	6.088	150.01573	0.8231	179.5465	Unknown	[M+H]+		1	False	null	null	null	null	null	null	null	999	False	False	False	False		False	False	null	null	null	null	null	null	null	null	132.18	cell_293T_pos_01_p1-d1_1_10088	150.01389:9775 151.01724:0 152.0206:0		8937	6942	8037	8561	8613	8049	8189.87109375	703.654889065614
852	1.68	150.05638	-1	-1	Unknown	[M+H]+		1	True	null	null	null	null	null	null	null	999	False	False	False	False		False	False	null	null	null	null	null	null	null	null	28.43	cell_293T_pos_03_p1-d1_1_10090	150.05638:10211 151.05973:0 152.06309:0		153672	117926	108089	111951	93449	76786	110312.09375	25900.1117789784
853	1.68	150.05638	0.5905	128.817	Unknown	[M+H]+		1	True	null	null	null	null	null	null	null	999	False	False	False	False		False	False	null	null	null	null	null	null	null	null	28.43	cell_293T_pos_03_p1-d1_1_10090	150.05627:8139 151.05962:0 152.06298:0	37.00994:222 39.02272:178 39.0237:177 39.02469:181 41.03927:162 41.04028:178 42.0354:134 51.0231:224 51.02423:187 53.03894:557 53.04008:358 65.03892:137 65.04019:170 67.05379:265 67.05508:540 77.03861:469 77.04138:174 78.03298:243 94.06508:150 94.06661:783 94.06814:121 122.05837:88 150.05435:163	7001	7197	6735	6102	6954	6640	6771.50439453125	382.968135530001
854	1.68	150.05638	0.617	134.5934	Unknown	[M+H]+		1	True	null	null	null	null	null	null	null	999	False	False	False	False		False	False	null	null	null	null	null	null	null	null	28.43	cell_293T_pos_03_p1-d1_1_10090	150.05627:2218 151.05962:0 152.06298:0	65.03892:375 65.04019:198 67.04991:172 67.05379:208 67.05508:67 67.79586:31 93.05821:107 107.07224:122 120.042:133	1882	1777	1809	1654	1980	1808	1818.31064860026	108.461336568764
855	2.615	150.1143	-1	-1	Unknown	[M+H]+		1	True	null	null	null	null	null	null	null	999	False	False	False	False		False	False	null	null	null	null	null	null	null	null	12.11	cell_293T_pos_02_p1-d1_1_10089	150.1143:4049 151.11765:0 152.12101:0		38091	36199	44463	40972	36973	37489	39031.1842447917	3123.63738243293
856	2.615	150.1143	0.5975	130.3327	Unknown	[M+H]+		1	True	null	null	null	null	null	null	null	999	False	False	False	False		False	False	null	null	null	null	null	null	null	null	12.11	cell_293T_pos_02_p1-d1_1_10089	150.11424:2905 151.11759:0 152.12095:0	39.02371:76 39.02469:124 41.03826:70 55.0435:110 58.06417:128 67.05508:274 70.05845:110 70.06506:132 70.06638:485 77.03723:80 77.04:87 88.07402:223 92.0507:104 95.05124:98	2738	2804	2728	2328	2666	2573	2639.59265136719	171.089116295953
857	6.083	151.04919	-1	-1	Unknown	[M+H]+	similar chromatogram in higher mz_1823; similar chromatogram in higher mz_236; similar chromatogram in higher mz_551; similar chromatogram in higher mz_1114; similar chromatogram in higher mz_1294; similar chromatogram in higher mz_1555; similar chromatogram in higher mz_3955; similar chromatogram in higher mz_4219; similar chromatogram in higher mz_5434	0.833	True	null	null	null	null	null	null	null	999	False	False	False	False		False	False	null	null	null	null	null	null	null	null	32.08	cell_293T_pos_06_p1-d1_1_10093	151.04919:7871 152.05254:0 153.0559:0		32572	46813	49204	54059	28024	37945	41436.0631510417	10190.5726656295
858	6.083	151.04919	0.4981	108.5915	Unknown	[M+H]+	similar chromatogram in higher mz_1823; similar chromatogram in higher mz_236; similar chromatogram in higher mz_551; similar chromatogram in higher mz_1114; similar chromatogram in higher mz_1294; similar chromatogram in higher mz_1555; similar chromatogram in higher mz_3955; similar chromatogram in higher mz_4219; similar chromatogram in higher mz_5434	0.833	True	null	null	null	null	null	null	null	999	False	False	False	False		False	False	null	null	null	null	null	null	null	null	32.08	cell_293T_pos_06_p1-d1_1_10093	151.05109:367 152.05444:0 153.0578:0	32.2703:62 38.58163:62 63.98375:62 70.62068:62 112.84211:62	114	371	197	76	21	33	135.200632413228	131.882592397112
859	6.083	151.04919	0.5783	126.0806	Unknown	[M+H]+	similar chromatogram in higher mz_1823; similar chromatogram in higher mz_236; similar chromatogram in higher mz_551; similar chromatogram in higher mz_1114; similar chromatogram in higher mz_1294; similar chromatogram in higher mz_1555; similar chromatogram in higher mz_3955; similar chromatogram in higher mz_4219; similar chromatogram in higher mz_5434	0.833	True	null	null	null	null	null	null	null	999	False	False	False	False		False	False	null	null	null	null	null	null	null	null	32.08	cell_293T_pos_06_p1-d1_1_10093	151.04712:637 152.05047:0 153.05383:0		342	416	184	135	255	145	246.324323018392	113.533785116312
860	6.083	151.04919	0.6034	131.5501	Unknown	[M+H]+	similar chromatogram in higher mz_1823; similar chromatogram in higher mz_236; similar chromatogram in higher mz_551; similar chromatogram in higher mz_1114; similar chromatogram in higher mz_1294; similar chromatogram in higher mz_1555; similar chromatogram in higher mz_3955; similar chromatogram in higher mz_4219; similar chromatogram in higher mz_5434	0.833	True	null	null	null	null	null	null	null	999	False	False	False	False		False	False	null	null	null	null	null	null	null	null	32.08	cell_293T_pos_06_p1-d1_1_10093	151.04712:777 152.05047:0 153.05383:0	67.59473:97 115.96623:97	289	309	393	72	90	390	257.084444681803	142.933475684414
861	6.083	151.04919	0.6221	135.6322	Unknown	[M+H]+	similar chromatogram in higher mz_1823; similar chromatogram in higher mz_236; similar chromatogram in higher mz_551; similar chromatogram in higher mz_1114; similar chromatogram in higher mz_1294; similar chromatogram in higher mz_1555; similar chromatogram in higher mz_3955; similar chromatogram in higher mz_4219; similar chromatogram in higher mz_5434	0.833	True	null	null	null	null	null	null	null	999	False	False	False	False		False	False	null	null	null	null	null	null	null	null	32.08	cell_293T_pos_06_p1-d1_1_10093	151.04712:3988 152.05047:0 153.05383:0	20.4731:100 66.65918:100 112.17288:100	3444	3384	1310	3545	4377	2930	3165.24743652344	1023.19314313712
862	0.571	151.08781	-1	-1	Unknown	[M+H]+		0.833	False	null	null	null	null	null	null	null	999	False	False	False	False		False	False	null	null	null	null	null	null	null	null	7.61	cell_293T_pos_01_p1-d1_1_10088	151.08781:2673 152.09116:0 153.09452:0		13164	11955	5496	13506	6508	9915	10090.6798502604	3422.25641526572
863	0.571	151.08781	0.6758	147.3457	Unknown	[M+H]+		0.833	False	null	null	null	null	null	null	null	999	False	False	False	False		False	False	null	null	null	null	null	null	null	null	7.61	cell_293T_pos_01_p1-d1_1_10088	151.08781:622 152.09116:0 153.09452:0		197	86	67	96	31	69	91.1174564361572	56.5606627135999
864	0.571	151.08781	0.6978	152.1358	Unknown	[M+H]+		0.833	False	null	null	null	null	null	null	null	999	False	False	False	False		False	False	null	null	null	null	null	null	null	null	7.61	cell_293T_pos_01_p1-d1_1_10088	151.09756:422 152.10091:0 153.10427:0		93	123	90	33	33	54	71.0317490895589	36.4803559172844
865	0.571	151.08781	0.9276	202.2485	Unknown	[M+H]+		0.833	False	null	null	null	null	null	null	null	999	False	False	False	False		False	False	null	null	null	null	null	null	null	null	7.61	cell_293T_pos_01_p1-d1_1_10088	151.09756:636 152.10091:0 153.10427:0		197	404	146	253	73	84	192.887699127197	123.887943908934
866	0.571	151.08781	0.957	208.6534	Unknown	[M+H]+		0.833	False	null	null	null	null	null	null	null	999	False	False	False	False		False	False	null	null	null	null	null	null	null	null	7.61	cell_293T_pos_01_p1-d1_1_10088	151.09756:537 152.10091:0 153.10427:0		68	206	101	26	87	171	109.766797383626	66.9133362653328
867	5.619	151.99077	-1	-1	Unknown	[M+H]+	similar chromatogram in higher mz_2635	1	False	null	null	null	null	null	null	null	999	False	False	False	False		False	False	null	null	null	null	null	null	null	null	25.72	cell_293T_pos_05_p1-d1_1_10092	151.99077:3555 152.99412:0 153.99748:0		15321	17600	11766	17881	16629	12142	15222.9173177083	2688.68635709497
868	5.619	151.99077	0.6703	146.065	Unknown	[M+H]+	similar chromatogram in higher mz_2635	1	False	null	null	null	null	null	null	null	999	False	False	False	False		False	False	null	null	null	null	null	null	null	null	25.72	cell_293T_pos_05_p1-d1_1_10092	151.9926:287 152.99595:0 153.99931:0		70	45	19	25	1.8527904510498	61	36.7051941553752	26.740429907024
869	5.619	151.99077	0.7001	152.56	Unknown	[M+H]+	similar chromatogram in higher mz_2635	1	False	null	null	null	null	null	null	null	999	False	False	False	False		False	False	null	null	null	null	null	null	null	null	25.72	cell_293T_pos_05_p1-d1_1_10092	151.99071:275 152.99406:0 153.99742:0		62	69	54	21	98	37	56.8613996505737	26.618443587663
870	5.619	151.99077	0.7222	157.391	Unknown	[M+H]+	similar chromatogram in higher mz_2635	1	False	null	null	null	null	null	null	null	999	False	False	False	False		False	False	null	null	null	null	null	null	null	null	25.72	cell_293T_pos_05_p1-d1_1_10092	151.9926:295 152.99595:0 153.99931:0		141	70	75	44	42	75	74.4647216796875	36.0334662466727
871	5.619	151.99077	0.7518	163.8305	Unknown	[M+H]+	similar chromatogram in higher mz_2635	1	False	null	null	null	null	null	null	null	999	False	False	False	False		False	False	null	null	null	null	null	null	null	null	25.72	cell_293T_pos_05_p1-d1_1_10092	151.99074:678 152.99409:0 153.99745:0		391	203	397	155	147	47	223.211071650187	141.76144020299
872	5.619	151.99077	0.7743	168.7318	Unknown	[M+H]+	similar chromatogram in higher mz_2635	1	False	null	null	null	null	null	null	null	999	False	False	False	False		False	False	null	null	null	null	null	null	null	null	25.72	cell_293T_pos_05_p1-d1_1_10092	151.99074:637 152.99409:0 153.99745:0		79	199	236	131	107	65	136.1843846639	68.0300414336033
873	5.619	151.99077	0.8008	174.5071	Unknown	[M+H]+	similar chromatogram in higher mz_2635	1	False	null	null	null	null	null	null	null	999	False	False	False	False		False	False	null	null	null	null	null	null	null	null	25.72	cell_293T_pos_05_p1-d1_1_10092	151.99077:358 152.99412:0 153.99748:0		39	79	192	160	46	21	89.4127343495687	70.3266867769998
874	5.619	151.99077	0.8224	179.2178	Unknown	[M+H]+	similar chromatogram in higher mz_2635	1	False	null	null	null	null	null	null	null	999	False	False	False	False		False	False	null	null	null	null	null	null	null	null	25.72	cell_293T_pos_05_p1-d1_1_10092	151.9926:1026 152.99595:0 153.99931:0		611	327	523	211	528	271	411.839622497559	163.024351649366
875	5.619	151.99077	0.8379	182.6031	Unknown	[M+H]+	similar chromatogram in higher mz_2635	1	False	null	null	null	null	null	null	null	999	False	False	False	False		False	False	null	null	null	null	null	null	null	null	25.72	cell_293T_pos_05_p1-d1_1_10092	151.99071:366 152.99406:0 153.99742:0		82	98	53	136	93	95	92.8343067169189	26.6062667285121
876	5.619	151.99077	0.8532	185.9404	Unknown	[M+H]+	similar chromatogram in higher mz_2635	1	False	null	null	null	null	null	null	null	999	False	False	False	False		False	False	null	null	null	null	null	null	null	null	25.72	cell_293T_pos_05_p1-d1_1_10092	151.99071:243 152.99406:0 153.99742:0		62	92	33	76	46	67	62.6479434967041	21.1087139929809
877	7.055	152.02184	-1	-1	Unknown	[M+H]+		0.667	True	null	null	null	null	null	null	null	999	False	False	False	False		False	False	null	null	null	null	null	null	null	null	7.03	cell_293T_pos_02_p1-d1_1_10089	152.02184:4352 153.02519:0 154.02855:0		12953	23350	10742	28870	14567	16012	17748.9363606771	6932.45954418781
878	7.055	152.02184	0.6711	146.2457	Unknown	[M+H]+		0.667	True	null	null	null	null	null	null	null	999	False	False	False	False		False	False	null	null	null	null	null	null	null	null	7.03	cell_293T_pos_02_p1-d1_1_10089	152.02184:363 153.02519:0 154.02855:0		20	145	50	59	119	50	73.8362115224202	47.6752860675904
879	7.055	152.02184	0.6903	150.4313	Unknown	[M+H]+		0.667	True	null	null	null	null	null	null	null	999	False	False	False	False		False	False	null	null	null	null	null	null	null	null	7.03	cell_293T_pos_02_p1-d1_1_10089	152.02184:1402 153.02519:0 154.02855:0		297	889	285	1042	177	331	503.295427958171	364.769813753138
880	7.055	152.02184	0.7007	152.7038	Unknown	[M+H]+		0.667	True	null	null	null	null	null	null	null	999	False	False	False	False		False	False	null	null	null	null	null	null	null	null	7.03	cell_293T_pos_02_p1-d1_1_10089	152.02385:1409 153.0272:0 154.03056:0		511	127	608	966	589	1080	646.979038238525	341.450630137166
881	7.055	152.02184	0.7382	160.859	Unknown	[M+H]+		0.667	True	null	null	null	null	null	null	null	999	False	False	False	False		False	False	null	null	null	null	null	null	null	null	7.03	cell_293T_pos_02_p1-d1_1_10089	152.02371:1686 153.02706:0 154.03042:0	22.29004:47 25.83078:47 36.96391:47 43.69054:47 119.98673:47	1150	1631	551	1569	854	1178	1155.74361165365	413.189146757838
882	7.126	152.02383	-1	-1	Unknown	[M+H]+		0.833	True	null	null	null	null	null	null	null	999	False	False	False	False		False	False	null	null	null	null	null	null	null	null	7.3	cell_293T_pos_04_p1-d1_1_10091	152.02383:4840 153.02718:0 154.03054:0		18851	31023	37636	28842	28402	15519	26712.3471679688	8153.52214046889
883	7.126	152.02383	0.6982	152.1543	Unknown	[M+H]+		0.833	True	null	null	null	null	null	null	null	999	False	False	False	False		False	False	null	null	null	null	null	null	null	null	7.3	cell_293T_pos_04_p1-d1_1_10091	152.02383:1556 153.02718:0 154.03054:0		852	365	1116	1265	1066	1290	992.331731160482	345.292474659676
884	7.126	152.02383	0.7194	156.774	Unknown	[M+H]+		0.833	True	null	null	null	null	null	null	null	999	False	False	False	False		False	False	null	null	null	null	null	null	null	null	7.3	cell_293T_pos_04_p1-d1_1_10091	152.02383:703 153.02718:0 154.03054:0		117	173	109	309	202	60	161.594805399577	87.8385964139855
885	7.126	152.02383	0.7383	160.8954	Unknown	[M+H]+		0.833	True	null	null	null	null	null	null	null	999	False	False	False	False		False	False	null	null	null	null	null	null	null	null	7.3	cell_293T_pos_04_p1-d1_1_10091	152.02383:2396 153.02718:0 154.03054:0	29.66337:51 34.76442:51 66.40323:51 88.82465:51	1339	1777	718	1889	1164	1233	1353.32832845052	429.282054334813
886	7.126	152.02383	0.8059	175.6284	Unknown	[M+H]+		0.833	True	null	null	null	null	null	null	null	999	False	False	False	False		False	False	null	null	null	null	null	null	null	null	7.3	cell_293T_pos_04_p1-d1_1_10091	152.0219:322 153.02525:0 154.02861:0		79	163	146	175	140	118	136.968812306722	34.6412238032009
887	7.126	152.02383	0.8279	180.409	Unknown	[M+H]+		0.833	True	null	null	null	null	null	null	null	999	False	False	False	False		False	False	null	null	null	null	null	null	null	null	7.3	cell_293T_pos_04_p1-d1_1_10091	152.02383:369 153.02718:0 154.03054:0		115	82	197	125	52	173	124.134196599325	54.3565287266719
888	6.063	152.03156	-1	-1	Unknown	[M+H]+	similar chromatogram in higher mz_551; similar chromatogram in higher mz_2241; similar chromatogram in higher mz_2530; similar chromatogram in higher mz_3123; similar chromatogram in higher mz_3218; similar chromatogram in higher mz_3878; similar chromatogram in higher mz_3955; similar chromatogram in higher mz_4806; similar chromatogram in higher mz_996; similar chromatogram in higher mz_1879; s…	1	True	null	null	null	null	null	null	null	999	False	False	False	False		False	False	null	null	null	null	null	null	null	null	10.93	cell_293T_pos_02_p1-d1_1_10089	152.03156:6052 153.03491:0 154.03827:0		25652	30107	26737	16962	12082	20570	22018.283203125	6742.05574314313
889	6.063	152.03156	0.4904	106.8731	Unknown	[M+H]+	similar chromatogram in higher mz_551; similar chromatogram in higher mz_2241; similar chromatogram in higher mz_2530; similar chromatogram in higher mz_3123; similar chromatogram in higher mz_3218; similar chromatogram in higher mz_3878; similar chromatogram in higher mz_3955; similar chromatogram in higher mz_4806; similar chromatogram in higher mz_996; similar chromatogram in higher mz_1879; s…	1	True	null	null	null	null	null	null	null	999	False	False	False	False		False	False	null	null	null	null	null	null	null	null	10.93	cell_293T_pos_02_p1-d1_1_10089	152.03156:393 153.03491:0 154.03827:0	39.82286:100 53.77779:100 55.80321:100 57.41345:100 86.56197:100 101.29829:100 102.36145:111	12	166	53	44	141	48	77.3444690704346	61.1397398341103
890	6.063	152.03156	0.5558	121.1162	Unknown	[M+H]+	similar chromatogram in higher mz_551; similar chromatogram in higher mz_2241; similar chromatogram in higher mz_2530; similar chromatogram in higher mz_3123; similar chromatogram in higher mz_3218; similar chromatogram in higher mz_3878; similar chromatogram in higher mz_3955; similar chromatogram in higher mz_4806; similar chromatogram in higher mz_996; similar chromatogram in higher mz_1879; s…	1	True	null	null	null	null	null	null	null	999	False	False	False	False		False	False	null	null	null	null	null	null	null	null	10.93	cell_293T_pos_02_p1-d1_1_10089	152.0316:539 153.03495:0 154.03831:0		88	52	29	53	151	105	79.6248388290405	44.3103455249001
891	6.063	152.03156	0.593	129.2183	Unknown	[M+H]+	similar chromatogram in higher mz_551; similar chromatogram in higher mz_2241; similar chromatogram in higher mz_2530; similar chromatogram in higher mz_3123; similar chromatogram in higher mz_3218; similar chromatogram in higher mz_3878; similar chromatogram in higher mz_3955; similar chromatogram in higher mz_4806; similar chromatogram in higher mz_996; similar chromatogram in higher mz_1879; s…	1	True	null	null	null	null	null	null	null	999	False	False	False	False		False	False	null	null	null	null	null	null	null	null	10.93	cell_293T_pos_02_p1-d1_1_10089	152.03159:691 153.03494:0 154.0383:0		79	20	247	70	100	219	122.533299446106	90.2036925432043
892	6.063	152.03156	0.6223	135.6005	Unknown	[M+H]+	similar chromatogram in higher mz_551; similar chromatogram in higher mz_2241; similar chromatogram in higher mz_2530; similar chromatogram in higher mz_3123; similar chromatogram in higher mz_3218; similar chromatogram in higher mz_3878; similar chromatogram in higher mz_3955; similar chromatogram in higher mz_4806; similar chromatogram in higher mz_996; similar chromatogram in higher mz_1879; s…	1	True	null	null	null	null	null	null	null	999	False	False	False	False		False	False	null	null	null	null	null	null	null	null	10.93	cell_293T_pos_02_p1-d1_1_10089	152.03343:2827 153.03678:0 154.04014:0	33.99961:98 38.46708:98 86.15741:98 91.27909:98 147.50154:98	2128	2789	343	728	1639	2031	1609.72579956055	918.55610093094
893	3.737	152.07043	-1	-1	Unknown	[M+H]+		0.5	True	null	null	null	null	null	null	null	999	False	False	False	False		False	False	null	null	null	null	null	null	null	null	5.56	cell_293T_pos_02_p1-d1_1_10089	152.07043:2956 153.07378:0 154.07714:0		12566	19544	10772	17972	14025	11262	14356.8564453125	3625.63462648668
894	3.737	152.07043	0.6019	131.1629	Unknown	[M+H]+		0.5	True	null	null	null	null	null	null	null	999	False	False	False	False		False	False	null	null	null	null	null	null	null	null	5.56	cell_293T_pos_02_p1-d1_1_10089	152.07043:619 153.07378:0 154.07714:0	53.00221:283 53.03896:186 94.06513:280 96.08121:174 104.66892:54 124.07929:164 134.06154:323	312	525	235	196	491	588	391.1300684611	164.897356776763
895	3.737	152.07043	0.6265	136.5209	Unknown	[M+H]+		0.5	True	null	null	null	null	null	null	null	999	False	False	False	False		False	False	null	null	null	null	null	null	null	null	5.56	cell_293T_pos_02_p1-d1_1_10089	152.07043:1980 153.07378:0 154.07714:0	77.03727:164 77.03865:176 105.04523:205	1370	1361	1567	1542	1426	1508	1462.34844970703	88.6712646323468
896	2.315	152.0705	-1	-1	Unknown	[M+H]+		0.667	True	null	null	null	null	null	null	null	999	False	False	False	False		False	False	null	null	null	null	null	null	null	null	39.93	cell_293T_pos_05_p1-d1_1_10092	152.0705:48731 153.07385:0 154.07721:0		673812	615712	797596	522366	526983	325409	576979.822916667	160198.924663514
897	2.315	152.0705	0.5995	130.6449	Unknown	[M+H]+		0.667	True	null	null	null	null	null	null	null	999	False	False	False	False		False	False	null	null	null	null	null	null	null	null	39.93	cell_293T_pos_05_p1-d1_1_10092	152.07047:12972 153.07382:0 154.07718:0	44.31725:30 47.03612:30 63.02227:356 65.03896:390 67.04221:427 67.05383:323 68.05067:441 69.0339:242 77.03867:444 77.04005:952 77.04143:407 79.0534:138 79.0548:558 79.05621:589 80.04935:767 80.05076:346 80.05218:346 81.03592:420 81.0558:393 81.05722:219 81.05864:343 91.04272:397 94.06362:266 94.06668:545 94.06821:498 95.0513:323 106.06611:1453 106.10347:71 108.04556:383 109.05286:212 119.03503:27…	12548	11263	13618	13402	13947	13223	13000.0056966146	970.938313896772
898	2.315	152.0705	0.627	136.6316	Unknown	[M+H]+		0.667	True	null	null	null	null	null	null	null	999	False	False	False	False		False	False	null	null	null	null	null	null	null	null	39.93	cell_293T_pos_05_p1-d1_1_10092	152.07047:40300 153.07382:0 154.07718:0	44.05096:348 65.03769:406 67.04221:413 67.0435:448 77.03728:299 77.03867:623 79.0534:166 80.04935:698 80.05076:237 80.05218:403 81.05722:458 81.06006:348 94.06515:727 106.06611:367 106.06773:312 108.04392:273 109.04956:409 124.07405:325 134.05974:1380 152.07436:218	37316	41148	39178	38539	39612	36660	38742.044921875	1621.349900711
899	1.852	152.07237	-1	-1	Unknown	[M+H]+		0.833	True	null	null	null	null	null	null	null	999	False	False	False	False		False	False	null	null	null	null	null	null	null	null	157.52	cell_293T_pos_02_p1-d1_1_10089	152.07237:86130 153.07572:0 154.07908:0		1180529	1766612	1765837	865243	1134250	935919	1274731.76041667	398551.217007371
900	1.852	152.07237	0.6	130.7558	Unknown	[M+H]+		0.833	True	null	null	null	null	null	null	null	999	False	False	False	False		False	False	null	null	null	null	null	null	null	null	157.52	cell_293T_pos_02_p1-d1_1_10089	152.07237:25008 153.07572:0 154.07908:0	39.01584:138 42.03439:42 51.02425:368 53.03896:148 53.04011:197 55.05522:159 57.03523:35 65.03767:188 65.03894:1190 65.04022:452 66.02972:237 66.03357:181 66.0451:237 66.04638:223 66.04766:263 67.0409:186 67.0551:225 67.0564:232 69.03388:228 77.03588:186 77.03726:662 77.03864:3918 77.04003:2520 77.04141:192 78.03301:230 78.0344:143 78.0358:193 79.04917:230 79.05478:1665 79.05618:771 79.0646:82 80…	27220	25438	30472	29300	28540	30662	28605.4928385417	2007.4275125495
901	1.852	152.07237	0.6275	136.7422	Unknown	[M+H]+		0.833	True	null	null	null	null	null	null	null	999	False	False	False	False		False	False	null	null	null	null	null	null	null	null	157.52	cell_293T_pos_02_p1-d1_1_10089	152.07237:63862 153.07572:0 154.07908:0	51.02312:204 53.04011:182 55.05405:187 65.04022:218 67.03961:158 69.03388:223 77.03726:217 77.03865:288 77.04003:1353 78.0344:183 78.61786:36 79.05338:531 79.05478:238 79.98725:57 80.04933:398 80.05074:492 80.05215:214 81.0572:905 81.05862:336 89.04027:187 91.04269:139 92.05074:58 94.06359:472 94.06512:197 94.06665:166 96.07966:189 106.06608:456 107.07555:281 108.04389:151 120.0455:266 122.06016:…	49941	64291	52766	42421	45418	41353	49364.923828125	8516.75006363758
902	0.719	152.10745	-1	-1	Unknown	[M+H]+	similar chromatogram in higher mz_483; similar chromatogram in higher mz_1209	0.5	False	null	null	null	null	null	null	null	999	False	False	False	False		False	False	null	null	null	null	null	null	null	null	7.77	cell_293T_pos_05_p1-d1_1_10092	152.10745:1110 153.1108:0 154.11416:0		1576	1795	1392	1845	4527	960	2015.53588867188	1271.24087337432
903	0.719	152.10745	0.615	134.007	Unknown	[M+H]+	similar chromatogram in higher mz_483; similar chromatogram in higher mz_1209	0.5	False	null	null	null	null	null	null	null	999	False	False	False	False		False	False	null	null	null	null	null	null	null	null	7.77	cell_293T_pos_05_p1-d1_1_10092	152.10359:273 153.10694:0 154.1103:0		94	19	89	22	65	80	61.6130615870158	33.2599830643032
904	5.078	153.04059	-1	-1	Unknown	[M+H]+	similar chromatogram in higher mz_1312; similar chromatogram in higher mz_2172; similar chromatogram in higher mz_2333; similar chromatogram in higher mz_599; similar chromatogram in higher mz_459; similar chromatogram in higher mz_1399; similar chromatogram in higher mz_1529; similar chromatogram in higher mz_274; similar chromatogram in higher mz_357; similar chromatogram in higher mz_1661; sim…	1	False	null	null	null	null	null	null	null	999	False	False	False	False		False	False	null	null	null	null	null	null	null	null	4.43	cell_293T_pos_03_p1-d1_1_10090	153.04059:1515 154.04394:0 155.0473:0		6419	5175	6450	4606	4645	5482	5462.75179036458	821.318288631644
905	5.078	153.04059	0.602	131.1161	Unknown	[M+H]+	similar chromatogram in higher mz_1312; similar chromatogram in higher mz_2172; similar chromatogram in higher mz_2333; similar chromatogram in higher mz_599; similar chromatogram in higher mz_459; similar chromatogram in higher mz_1399; similar chromatogram in higher mz_1529; similar chromatogram in higher mz_274; similar chromatogram in higher mz_357; similar chromatogram in higher mz_1661; sim…	1	False	null	null	null	null	null	null	null	999	False	False	False	False		False	False	null	null	null	null	null	null	null	null	4.43	cell_293T_pos_03_p1-d1_1_10090	153.04063:194 154.04398:0 155.04734:0		101	100	69	52	83	24	71.5951744715373	29.8173454765065
906	5.078	153.04059	0.7839	170.7492	Unknown	[M+H]+	similar chromatogram in higher mz_1312; similar chromatogram in higher mz_2172; similar chromatogram in higher mz_2333; similar chromatogram in higher mz_599; similar chromatogram in higher mz_459; similar chromatogram in higher mz_1399; similar chromatogram in higher mz_1529; similar chromatogram in higher mz_274; similar chromatogram in higher mz_357; similar chromatogram in higher mz_1661; sim…	1	False	null	null	null	null	null	null	null	999	False	False	False	False		False	False	null	null	null	null	null	null	null	null	4.43	cell_293T_pos_03_p1-d1_1_10090	153.04057:450 154.04392:0 155.04728:0		280	283	227	113	178	297	229.595836639404	72.3641274146081
907	8.984	153.61285	-1	-1	Unknown	[M+H]+		0.5	False	null	null	null	null	null	null	null	999	False	False	False	False		False	False	null	null	null	null	null	null	null	null	23.01	cell_293T_pos_04_p1-d1_1_10091	153.61285:1322 154.6162:0 155.61956:0		5340	7174	5082	9193	2941	4592	5720.24841308594	2178.00439920708
908	8.984	153.61285	0.5949	129.5442	Unknown	[M+H]+		0.5	False	null	null	null	null	null	null	null	999	False	False	False	False		False	False	null	null	null	null	null	null	null	null	23.01	cell_293T_pos_04_p1-d1_1_10091	153.61285:1582 154.6162:0 155.61956:0		747	722	724	988	738	636	759.339223225911	118.854907398936
909	8.293	153.61287	-1	-1	Unknown	[M+H]+		0.833	False	null	null	null	null	null	null	null	999	False	False	False	False		False	False	null	null	null	null	null	null	null	null	18.42	cell_293T_pos_06_p1-d1_1_10093	153.61287:1062 154.61622:0 155.61958:0		1417	2528	550	1967	2861	4505	2304.61343383789	1355.04184771934
910	8.293	153.61287	0.6488	141.2767	Unknown	[M+H]+		0.833	False	null	null	null	null	null	null	null	999	False	False	False	False		False	False	null	null	null	null	null	null	null	null	18.42	cell_293T_pos_06_p1-d1_1_10093	153.61287:557 154.61622:0 155.61958:0		56	105	190	168	181	208	151.27183787028	58.4762752079264
911	8.293	153.61287	0.6564	142.9246	Unknown	[M+H]+		0.833	False	null	null	null	null	null	null	null	999	False	False	False	False		False	False	null	null	null	null	null	null	null	null	18.42	cell_293T_pos_06_p1-d1_1_10093	153.61676:652 154.62011:0 155.62347:0		44	121	191	131	436	151	178.840105056763	134.731418446456
912	5.602	153.99231	-1	-1	Unknown	[M+H]+		0.833	False	null	null	null	null	null	null	null	999	False	False	False	False		False	False	null	null	null	null	null	null	null	null	43.42	cell_293T_pos_04_p1-d1_1_10091	153.99231:2469 154.99566:0 155.99902:0		9343	10534	12358	11285	9588	10672	10629.8844401042	1110.57255829654
913	5.602	153.99231	0.7085	154.2349	Unknown	[M+H]+		0.833	False	null	null	null	null	null	null	null	999	False	False	False	False		False	False	null	null	null	null	null	null	null	null	43.42	cell_293T_pos_04_p1-d1_1_10091	153.98828:915 154.99163:0 155.99499:0		409	134	435	498	661	83	369.870712280273	221.454816490826
914	5.602	153.99231	0.7128	155.1857	Unknown	[M+H]+		0.833	False	null	null	null	null	null	null	null	999	False	False	False	False		False	False	null	null	null	null	null	null	null	null	43.42	cell_293T_pos_04_p1-d1_1_10091	153.98828:1082 154.99163:0 155.99499:0		471	334	533	442	716	460	492.80751546224	127.13751422661
915	5.602	153.99231	0.8297	180.6271	Unknown	[M+H]+		0.833	False	null	null	null	null	null	null	null	999	False	False	False	False		False	False	null	null	null	null	null	null	null	null	43.42	cell_293T_pos_04_p1-d1_1_10091	153.99232:792 154.99567:0 155.99903:0		150	420	481	141	114	342	274.807548522949	159.452347945026
916	5.091	154.02742	-1	-1	Unknown	[M+H]+	similar chromatogram in higher mz_250; similar chromatogram in higher mz_259; similar chromatogram in higher mz_357; similar chromatogram in higher mz_978; similar chromatogram in higher mz_1312; similar chromatogram in higher mz_1399; similar chromatogram in higher mz_1444; similar chromatogram in higher mz_1459; similar chromatogram in higher mz_1948; similar chromatogram in higher mz_2298; sim…	1	False	null	null	null	null	null	null	null	999	False	False	False	False		False	False	null	null	null	null	null	null	null	null	452.49	cell_293T_pos_01_p1-d1_1_10088	154.02742:78960 155.03077:0 156.03413:0		406091	389269	386452	374236	368722	366738	381918.296875	14983.5058490076
917	5.091	154.02742	0.7931	172.66	Unknown	[M+H]+	similar chromatogram in higher mz_250; similar chromatogram in higher mz_259; similar chromatogram in higher mz_357; similar chromatogram in higher mz_978; similar chromatogram in higher mz_1312; similar chromatogram in higher mz_1399; similar chromatogram in higher mz_1444; similar chromatogram in higher mz_1459; similar chromatogram in higher mz_1948; similar chromatogram in higher mz_2298; sim…	1	False	null	null	null	null	null	null	null	999	False	False	False	False		False	False	null	null	null	null	null	null	null	null	452.49	cell_293T_pos_01_p1-d1_1_10088	154.02754:1508 155.03089:0 156.03425:0		1183	1221	1228	1238	401	1391	1110.34423319499	354.575121871418
918	5.091	154.02742	0.8121	176.7905	Unknown	[M+H]+	similar chromatogram in higher mz_250; similar chromatogram in higher mz_259; similar chromatogram in higher mz_357; similar chromatogram in higher mz_978; similar chromatogram in higher mz_1312; similar chromatogram in higher mz_1399; similar chromatogram in higher mz_1444; similar chromatogram in higher mz_1459; similar chromatogram in higher mz_1948; similar chromatogram in higher mz_2298; sim…	1	False	null	null	null	null	null	null	null	999	False	False	False	False		False	False	null	null	null	null	null	null	null	null	452.49	cell_293T_pos_01_p1-d1_1_10088	154.02742:2589 155.03077:0 156.03413:0		2294	3018	3149	2730	3133	2329	2775.53133138021	389.705181016945
919	5.091	154.02742	0.8418	183.2601	Unknown	[M+H]+	similar chromatogram in higher mz_250; similar chromatogram in higher mz_259; similar chromatogram in higher mz_357; similar chromatogram in higher mz_978; similar chromatogram in higher mz_1312; similar chromatogram in higher mz_1399; similar chromatogram in higher mz_1444; similar chromatogram in higher mz_1459; similar chromatogram in higher mz_1948; similar chromatogram in higher mz_2298; sim…	1	False	null	null	null	null	null	null	null	999	False	False	False	False		False	False	null	null	null	null	null	null	null	null	452.49	cell_293T_pos_01_p1-d1_1_10088	154.02742:4353 155.03077:0 156.03413:0		5310	4034	1097	3576	4482	4400	3816.4248046875	1450.15005881689
920	5.091	154.02742	0.8668	188.7028	Unknown	[M+H]+	similar chromatogram in higher mz_250; similar chromatogram in higher mz_259; similar chromatogram in higher mz_357; similar chromatogram in higher mz_978; similar chromatogram in higher mz_1312; similar chromatogram in higher mz_1399; similar chromatogram in higher mz_1444; similar chromatogram in higher mz_1459; similar chromatogram in higher mz_1948; similar chromatogram in higher mz_2298; sim…	1	False	null	null	null	null	null	null	null	999	False	False	False	False		False	False	null	null	null	null	null	null	null	null	452.49	cell_293T_pos_01_p1-d1_1_10088	154.02742:4953 155.03077:0 156.03413:0		2862	3551	2783	3311	5197	2946	3441.61865234375	908.43075290413
921	5.091	154.02742	0.883	192.2281	Unknown	[M+H]+	similar chromatogram in higher mz_250; similar chromatogram in higher mz_259; similar chromatogram in higher mz_357; similar chromatogram in higher mz_978; similar chromatogram in higher mz_1312; similar chromatogram in higher mz_1399; similar chromatogram in higher mz_1444; similar chromatogram in higher mz_1459; similar chromatogram in higher mz_1948; similar chromatogram in higher mz_2298; sim…	1	False	null	null	null	null	null	null	null	999	False	False	False	False		False	False	null	null	null	null	null	null	null	null	452.49	cell_293T_pos_01_p1-d1_1_10088	154.02742:6205 155.03077:0 156.03413:0		5936	4465	6413	5881	5091	6313	5683.28727213542	757.087956057641
922	5.091	154.02742	0.9053	197.0746	Unknown	[M+H]+	similar chromatogram in higher mz_250; similar chromatogram in higher mz_259; similar chromatogram in higher mz_357; similar chromatogram in higher mz_978; similar chromatogram in higher mz_1312; similar chromatogram in higher mz_1399; similar chromatogram in higher mz_1444; similar chromatogram in higher mz_1459; similar chromatogram in higher mz_1948; similar chromatogram in higher mz_2298; sim…	1	False	null	null	null	null	null	null	null	999	False	False	False	False		False	False	null	null	null	null	null	null	null	null	452.49	cell_293T_pos_01_p1-d1_1_10088	154.02742:6029 155.03077:0 156.03413:0		6307	3924	3677	2805	4897	3602	4202.06465657552	1231.05036160934
923	5.091	154.02742	0.9263	201.66	Unknown	[M+H]+	similar chromatogram in higher mz_250; similar chromatogram in higher mz_259; similar chromatogram in higher mz_357; similar chromatogram in higher mz_978; similar chromatogram in higher mz_1312; similar chromatogram in higher mz_1399; similar chromatogram in higher mz_1444; similar chromatogram in higher mz_1459; similar chromatogram in higher mz_1948; similar chromatogram in higher mz_2298; sim…	1	False	null	null	null	null	null	null	null	999	False	False	False	False		False	False	null	null	null	null	null	null	null	null	452.49	cell_293T_pos_01_p1-d1_1_10088	154.02742:4887 155.03077:0 156.03413:0		2404	6954	3865	3482	5674	3578	4326.0653889974	1667.40551831525
924	5.091	154.02742	0.9431	205.3072	Unknown	[M+H]+	similar chromatogram in higher mz_250; similar chromatogram in higher mz_259; similar chromatogram in higher mz_357; similar chromatogram in higher mz_978; similar chromatogram in higher mz_1312; similar chromatogram in higher mz_1399; similar chromatogram in higher mz_1444; similar chromatogram in higher mz_1459; similar chromatogram in higher mz_1948; similar chromatogram in higher mz_2298; sim…	1	False	null	null	null	null	null	null	null	999	False	False	False	False		False	False	null	null	null	null	null	null	null	null	452.49	cell_293T_pos_01_p1-d1_1_10088	154.02751:3887 155.03086:0 156.03422:0		3902	2279	4768	4953	1452	3298	3442.15905761719	1384.69618501272
925	5.651	154.06082	-1	-1	Unknown	[M+H]+	similar chromatogram in higher mz_3885; similar chromatogram in higher mz_2911	1	False	null	null	null	null	null	null	null	999	False	False	False	False		False	False	null	null	null	null	null	null	null	null	105.15	cell_293T_pos_05_p1-d1_1_10092	154.06082:20211 155.06417:0 156.06753:0		101073	101089	102612	97344	105834	109948	102983.352864583	4377.42301460733
926	5.651	154.06082	0.7038	153.2054	Unknown	[M+H]+	similar chromatogram in higher mz_3885; similar chromatogram in higher mz_2911	1	False	null	null	null	null	null	null	null	999	False	False	False	False		False	False	null	null	null	null	null	null	null	null	105.15	cell_293T_pos_05_p1-d1_1_10092	154.06082:1116 155.06417:0 156.06753:0		267	423	206	50	595	227	294.757689158122	189.778954110676
927	5.651	154.06082	0.7201	156.7517	Unknown	[M+H]+	similar chromatogram in higher mz_3885; similar chromatogram in higher mz_2911	1	False	null	null	null	null	null	null	null	999	False	False	False	False		False	False	null	null	null	null	null	null	null	null	105.15	cell_293T_pos_05_p1-d1_1_10092	154.06079:1560 155.06414:0 156.0675:0		310	705	1307	588	362	181	575.441332499186	405.798756194023
928	5.651	154.06082	0.7328	159.5261	Unknown	[M+H]+	similar chromatogram in higher mz_3885; similar chromatogram in higher mz_2911	1	False	null	null	null	null	null	null	null	999	False	False	False	False		False	False	null	null	null	null	null	null	null	null	105.15	cell_293T_pos_05_p1-d1_1_10092	154.05881:1862 155.06216:0 156.06552:0		676	902	856	146	896	1501	829.562166849772	436.503724592724
929	5.651	154.06082	0.7417	161.4589	Unknown	[M+H]+	similar chromatogram in higher mz_3885; similar chromatogram in higher mz_2911	1	False	null	null	null	null	null	null	null	999	False	False	False	False		False	False	null	null	null	null	null	null	null	null	105.15	cell_293T_pos_05_p1-d1_1_10092	154.05881:2547 155.06216:0 156.06552:0		737	1096	1078	1345	888	1091	1039.00913492839	207.393174158104
930	5.651	154.06082	0.7547	164.3002	Unknown	[M+H]+	similar chromatogram in higher mz_3885; similar chromatogram in higher mz_2911	1	False	null	null	null	null	null	null	null	999	False	False	False	False		False	False	null	null	null	null	null	null	null	null	105.15	cell_293T_pos_05_p1-d1_1_10092	154.06082:3218 155.06417:0 156.06753:0		1826	2431	1041	2473	3483	1447	2116.67494710286	869.753318699144
931	5.651	154.06082	0.7729	168.2647	Unknown	[M+H]+	similar chromatogram in higher mz_3885; similar chromatogram in higher mz_2911	1	False	null	null	null	null	null	null	null	999	False	False	False	False		False	False	null	null	null	null	null	null	null	null	105.15	cell_293T_pos_05_p1-d1_1_10092	154.05875:2644 155.0621:0 156.06546:0		2173	1552	819	1413	905	1556	1402.93552652995	495.38207706474
932	5.651	154.06082	0.7968	173.4548	Unknown	[M+H]+	similar chromatogram in higher mz_3885; similar chromatogram in higher mz_2911	1	False	null	null	null	null	null	null	null	999	False	False	False	False		False	False	null	null	null	null	null	null	null	null	105.15	cell_293T_pos_05_p1-d1_1_10092	154.06082:1630 155.06417:0 156.06753:0		805	588	730	805	1469	1030	904.600789388021	311.214820647681
933	5.651	154.06082	0.8161	177.6556	Unknown	[M+H]+	similar chromatogram in higher mz_3885; similar chromatogram in higher mz_2911	1	False	null	null	null	null	null	null	null	999	False	False	False	False		False	False	null	null	null	null	null	null	null	null	105.15	cell_293T_pos_05_p1-d1_1_10092	154.06082:1140 155.06417:0 156.06753:0		360	273	289	252	527	392	348.807912190755	102.457959208286
934	5.651	154.06082	0.8446	183.8705	Unknown	[M+H]+	similar chromatogram in higher mz_3885; similar chromatogram in higher mz_2911	1	False	null	null	null	null	null	null	null	999	False	False	False	False		False	False	null	null	null	null	null	null	null	null	105.15	cell_293T_pos_05_p1-d1_1_10092	154.06079:1964 155.06414:0 156.0675:0		1348	637	1182	719	1425	612	987.039398193359	372.82010149448
935	4.263	154.08434	-1	-1	Unknown	[M+H]+		1	False	null	null	null	null	null	null	null	999	False	False	False	False		False	False	null	null	null	null	null	null	null	null	33.26	cell_293T_pos_06_p1-d1_1_10093	154.08434:6945 155.08769:0 156.09105:0		40024	36604	42275	37106	36584	43854	39407.9446614583	3146.40381955523
936	4.263	154.08434	0.8352	181.8109	Unknown	[M+H]+		1	False	null	null	null	null	null	null	null	999	False	False	False	False		False	False	null	null	null	null	null	null	null	null	33.26	cell_293T_pos_06_p1-d1_1_10093	154.0843:708 155.08765:0 156.09101:0		243	595	517	736	516	727	555.811904907227	181.295233164604
937	4.263	154.08434	0.8517	185.4191	Unknown	[M+H]+		1	False	null	null	null	null	null	null	null	999	False	False	False	False		False	False	null	null	null	null	null	null	null	null	33.26	cell_293T_pos_06_p1-d1_1_10093	154.08434:657 155.08769:0 156.09105:0		318	112	160	116	247	379	222.006951649984	111.076032166735
938	4.263	154.08434	0.9006	196.0647	Unknown	[M+H]+		1	False	null	null	null	null	null	null	null	999	False	False	False	False		False	False	null	null	null	null	null	null	null	null	33.26	cell_293T_pos_06_p1-d1_1_10093	154.0843:586 155.08765:0 156.09101:0		531	104	263	377	362	374	335.061480204264	142.217250250873
939	4.263	154.08434	0.9276	201.9402	Unknown	[M+H]+		1	False	null	null	null	null	null	null	null	999	False	False	False	False		False	False	null	null	null	null	null	null	null	null	33.26	cell_293T_pos_06_p1-d1_1_10093	154.08427:447 155.08762:0 156.09098:0		297	129	217	89	120	188	173.420701344808	76.5164221157015
940	4.263	154.08434	0.9564	208.1927	Unknown	[M+H]+		1	False	null	null	null	null	null	null	null	999	False	False	False	False		False	False	null	null	null	null	null	null	null	null	33.26	cell_293T_pos_06_p1-d1_1_10093	154.0843:310 155.08765:0 156.09101:0		329	370	212	243	130	160	240.750495910645	93.9923810552626
941	4.263	154.08434	0.9848	214.3919	Unknown	[M+H]+		1	False	null	null	null	null	null	null	null	999	False	False	False	False		False	False	null	null	null	null	null	null	null	null	33.26	cell_293T_pos_06_p1-d1_1_10093	154.0843:476 155.08765:0 156.09101:0		79	197	315	220	243	209	210.351182301839	76.7848261651679
942	4.263	154.08434	1.01	219.8631	Unknown	[M+H]+		1	False	null	null	null	null	null	null	null	999	False	False	False	False		False	False	null	null	null	null	null	null	null	null	33.26	cell_293T_pos_06_p1-d1_1_10093	154.08434:534 155.08769:0 156.09105:0		216	199	198	143	141	273	194.980387369792	49.4672151472048
943	4.263	154.08434	1.0347	225.2505	Unknown	[M+H]+		1	False	null	null	null	null	null	null	null	999	False	False	False	False		False	False	null	null	null	null	null	null	null	null	33.26	cell_293T_pos_06_p1-d1_1_10093	154.08427:359 155.08762:0 156.09098:0		173	189	291	125	156	176	185.049414316813	56.2432124460192
944	4.263	154.08434	1.0493	228.4164	Unknown	[M+H]+		1	False	null	null	null	null	null	null	null	999	False	False	False	False		False	False	null	null	null	null	null	null	null	null	33.26	cell_293T_pos_06_p1-d1_1_10093	154.0843:268 155.08765:0 156.09101:0		100	95	54	183	91	113	106.136582056681	42.6816281423985
945	2.15	154.12343	-1	-1	Unknown	[M+H]+		1	False	null	null	null	null	null	null	null	999	False	False	False	False		False	False	null	null	null	null	null	null	null	null	9.2	cell_293T_pos_03_p1-d1_1_10090	154.12343:1068 155.12678:0 156.13014:0		3842	4252	6913	4283	5374	3961	4770.76420084635	1181.19265442861
946	2.15	154.12343	0.6173	134.3875	Unknown	[M+H]+		1	False	null	null	null	null	null	null	null	999	False	False	False	False		False	False	null	null	null	null	null	null	null	null	9.2	cell_293T_pos_03_p1-d1_1_10090	154.12343:434 155.12678:0 156.13014:0		289	222	333	257	328	309	289.636375427246	43.3025168996826
947	2.15	154.12343	0.6505	141.6085	Unknown	[M+H]+		1	False	null	null	null	null	null	null	null	999	False	False	False	False		False	False	null	null	null	null	null	null	null	null	9.2	cell_293T_pos_03_p1-d1_1_10090	154.12143:360 155.12478:0 156.12814:0		70	192	162	112	42	27	100.888300895691	66.334738609146
948	0.547	155.04901	-1	-1	Unknown	[M+H]+		1	True	null	null	null	null	null	null	null	999	False	False	False	False		False	False	null	null	null	null	null	null	null	null	4.73	cell_293T_pos_03_p1-d1_1_10090	155.04901:1471 156.05236:0 157.05572:0		2328	2813	5809	3437	2878	3242	3417.62036132813	1232.34695290681
949	0.547	155.04901	0.6207	135.0486	Unknown	[M+H]+		1	True	null	null	null	null	null	null	null	999	False	False	False	False		False	False	null	null	null	null	null	null	null	null	4.73	cell_293T_pos_03_p1-d1_1_10090	155.04901:685 156.05236:0 157.05572:0	20.03306:47 42.16744:47 82.67403:47 98.98768:374	105	88	437	254	174	275	222.298759460449	129.572543106871
950	5.094	156.02652	-1	-1	Unknown	[M+H]+	similar chromatogram in higher mz_1588; similar chromatogram in higher mz_951; similar chromatogram in higher mz_1021; similar chromatogram in higher mz_1661; similar chromatogram in higher mz_2172; similar chromatogram in higher mz_2565; similar chromatogram in higher mz_2807; similar chromatogram in higher mz_1608; similar chromatogram in higher mz_4139; similar chromatogram in higher mz_2897	1	False	null	null	null	null	null	null	null	999	False	False	False	False		False	False	null	null	null	null	null	null	null	null	18.3	cell_293T_pos_01_p1-d1_1_10088	156.02652:7008 157.02987:0 158.03323:0		34986	32725	33002	31508	30284	30909	32235.6783854167	1702.51004183802
951	5.094	156.02652	0.8034	174.7349	Unknown	[M+H]+	similar chromatogram in higher mz_1588; similar chromatogram in higher mz_951; similar chromatogram in higher mz_1021; similar chromatogram in higher mz_1661; similar chromatogram in higher mz_2172; similar chromatogram in higher mz_2565; similar chromatogram in higher mz_2807; similar chromatogram in higher mz_1608; similar chromatogram in higher mz_4139; similar chromatogram in higher mz_2897	1	False	null	null	null	null	null	null	null	999	False	False	False	False		False	False	null	null	null	null	null	null	null	null	18.3	cell_293T_pos_01_p1-d1_1_10088	156.02461:323 157.02796:0 158.03132:0		35	129	103	54	81	65	77.9216232299805	34.3802865298448
952	5.094	156.02652	0.8186	178.0258	Unknown	[M+H]+	similar chromatogram in higher mz_1588; similar chromatogram in higher mz_951; similar chromatogram in higher mz_1021; similar chromatogram in higher mz_1661; similar chromatogram in higher mz_2172; similar chromatogram in higher mz_2565; similar chromatogram in higher mz_2807; similar chromatogram in higher mz_1608; similar chromatogram in higher mz_4139; similar chromatogram in higher mz_2897	1	False	null	null	null	null	null	null	null	999	False	False	False	False		False	False	null	null	null	null	null	null	null	null	18.3	cell_293T_pos_01_p1-d1_1_10088	156.02461:320 157.02796:0 158.03132:0		78	180	83	115	201	252	151.589167277018	70.4254851406403
953	5.094	156.02652	0.8411	182.9352	Unknown	[M+H]+	similar chromatogram in higher mz_1588; similar chromatogram in higher mz_951; similar chromatogram in higher mz_1021; similar chromatogram in higher mz_1661; similar chromatogram in higher mz_2172; similar chromatogram in higher mz_2565; similar chromatogram in higher mz_2807; similar chromatogram in higher mz_1608; similar chromatogram in higher mz_4139; similar chromatogram in higher mz_2897	1	False	null	null	null	null	null	null	null	999	False	False	False	False		False	False	null	null	null	null	null	null	null	null	18.3	cell_293T_pos_01_p1-d1_1_10088	156.02652:507 157.02987:0 158.03323:0		364	308	144	64	113	388	230.15743637085	139.667055902378
954	5.094	156.02652	0.8723	189.7033	Unknown	[M+H]+	similar chromatogram in higher mz_1588; similar chromatogram in higher mz_951; similar chromatogram in higher mz_1021; similar chromatogram in higher mz_1661; similar chromatogram in higher mz_2172; similar chromatogram in higher mz_2565; similar chromatogram in higher mz_2807; similar chromatogram in higher mz_1608; similar chromatogram in higher mz_4139; similar chromatogram in higher mz_2897	1	False	null	null	null	null	null	null	null	999	False	False	False	False		False	False	null	null	null	null	null	null	null	null	18.3	cell_293T_pos_01_p1-d1_1_10088	156.02661:567 157.02996:0 158.03332:0		283	129	216	338	134	171	211.90362294515	84.3728165364252
955	5.094	156.02652	0.8853	192.5409	Unknown	[M+H]+	similar chromatogram in higher mz_1588; similar chromatogram in higher mz_951; similar chromatogram in higher mz_1021; similar chromatogram in higher mz_1661; similar chromatogram in higher mz_2172; similar chromatogram in higher mz_2565; similar chromatogram in higher mz_2807; similar chromatogram in higher mz_1608; similar chromatogram in higher mz_4139; similar chromatogram in higher mz_2897	1	False	null	null	null	null	null	null	null	999	False	False	False	False		False	False	null	null	null	null	null	null	null	null	18.3	cell_293T_pos_01_p1-d1_1_10088	156.02661:679 157.02996:0 158.03332:0		255	332	352	239	186	394	293.014503479004	78.6589832398008
956	5.094	156.02652	0.9007	195.877	Unknown	[M+H]+	similar chromatogram in higher mz_1588; similar chromatogram in higher mz_951; similar chromatogram in higher mz_1021; similar chromatogram in higher mz_1661; similar chromatogram in higher mz_2172; similar chromatogram in higher mz_2565; similar chromatogram in higher mz_2807; similar chromatogram in higher mz_1608; similar chromatogram in higher mz_4139; similar chromatogram in higher mz_2897	1	False	null	null	null	null	null	null	null	999	False	False	False	False		False	False	null	null	null	null	null	null	null	null	18.3	cell_293T_pos_01_p1-d1_1_10088	156.02661:560 157.02996:0 158.03332:0		425	497	388	213	510	184	369.572629292806	140.240245684804
957	5.094	156.02652	0.9151	199.0287	Unknown	[M+H]+	similar chromatogram in higher mz_1588; similar chromatogram in higher mz_951; similar chromatogram in higher mz_1021; similar chromatogram in higher mz_1661; similar chromatogram in higher mz_2172; similar chromatogram in higher mz_2565; similar chromatogram in higher mz_2807; similar chromatogram in higher mz_1608; similar chromatogram in higher mz_4139; similar chromatogram in higher mz_2897	1	False	null	null	null	null	null	null	null	999	False	False	False	False		False	False	null	null	null	null	null	null	null	null	18.3	cell_293T_pos_01_p1-d1_1_10088	156.02661:598 157.02996:0 158.03332:0		291	351	351	502	340	192	337.890848795573	100.777300937806
958	5.094	156.02652	0.9372	203.8195	Unknown	[M+H]+	similar chromatogram in higher mz_1588; similar chromatogram in higher mz_951; similar chromatogram in higher mz_1021; similar chromatogram in higher mz_1661; similar chromatogram in higher mz_2172; similar chromatogram in higher mz_2565; similar chromatogram in higher mz_2807; similar chromatogram in higher mz_1608; similar chromatogram in higher mz_4139; similar chromatogram in higher mz_2897	1	False	null	null	null	null	null	null	null	999	False	False	False	False		False	False	null	null	null	null	null	null	null	null	18.3	cell_293T_pos_01_p1-d1_1_10088	156.02661:454 157.02996:0 158.03332:0		201	402	252	135	327	156	245.360898335775	103.417966760006
959	5.094	156.02652	0.9462	205.7827	Unknown	[M+H]+	similar chromatogram in higher mz_1588; similar chromatogram in higher mz_951; similar chromatogram in higher mz_1021; similar chromatogram in higher mz_1661; similar chromatogram in higher mz_2172; similar chromatogram in higher mz_2565; similar chromatogram in higher mz_2807; similar chromatogram in higher mz_1608; similar chromatogram in higher mz_4139; similar chromatogram in higher mz_2897	1	False	null	null	null	null	null	null	null	999	False	False	False	False		False	False	null	null	null	null	null	null	null	null	18.3	cell_293T_pos_01_p1-d1_1_10088	156.02467:548 157.02802:0 158.03138:0		184	302	247	255	327	211	254.20263671875	53.6112856501639
960	4.449	156.04228	-1	-1	Unknown	[M+H]+	similar chromatogram in higher mz_1264; similar chromatogram in higher mz_531	1	True	null	null	null	null	null	null	null	999	False	False	False	False		False	False	null	null	null	null	null	null	null	null	339.73	cell_293T_pos_01_p1-d1_1_10088	156.04228:125401 157.04563:0 158.04899:0		730229	668855	651290	738079	722317	727954	706454.354166667	36704.3099228199
961	4.449	156.04228	0.6067	131.9366	Unknown	[M+H]+	similar chromatogram in higher mz_1264; similar chromatogram in higher mz_531	1	True	null	null	null	null	null	null	null	999	False	False	False	False		False	False	null	null	null	null	null	null	null	null	339.73	cell_293T_pos_01_p1-d1_1_10088	156.04228:15868 157.04563:0 158.04899:0	38.96265:58 38.96363:3798 38.96462:894 96.96751:114	16796	14051	13964	16411	16477	16238	15656.0730794271	1289.95639412042
962	4.449	156.04228	0.8352	181.6354	Unknown	[M+H]+	similar chromatogram in higher mz_1264; similar chromatogram in higher mz_531	1	True	null	null	null	null	null	null	null	999	False	False	False	False		False	False	null	null	null	null	null	null	null	null	339.73	cell_293T_pos_01_p1-d1_1_10088	156.04228:25124 157.04563:0 158.04899:0		26803	23505	22103	25135	24648	24663	24476.2151692708	1580.346902258
963	4.662	156.04228	-1	-1	Unknown	[M+H]+		1	True	null	null	null	null	null	null	null	999	False	False	False	False		False	False	null	null	null	null	null	null	null	null	41.74	cell_293T_pos_01_p1-d1_1_10088	156.04228:19559 157.04563:0 158.04899:0		151901	142074	129751	148883	133813	152963	143230.712239583	9732.16274573805
964	4.662	156.04228	0.6063	131.8627	Unknown	[M+H]+		1	True	null	null	null	null	null	null	null	999	False	False	False	False		False	False	null	null	null	null	null	null	null	null	41.74	cell_293T_pos_01_p1-d1_1_10088	156.04228:9882 157.04563:0 158.04899:0	38.96363:421 38.96462:1308	8357	7214	7294	7665	7072	7980	7596.92277018229	498.795720711917
965	4.662	156.04228	0.8401	182.7174	Unknown	[M+H]+		1	True	null	null	null	null	null	null	null	999	False	False	False	False		False	False	null	null	null	null	null	null	null	null	41.74	cell_293T_pos_01_p1-d1_1_10088	156.04228:4024 157.04563:0 158.04899:0		3531	2817	2961	2676	2688	3296	2994.76346842448	348.618278458947
966	4.662	156.04228	0.9206	200.2081	Unknown	[M+H]+		1	True	null	null	null	null	null	null	null	999	False	False	False	False		False	False	null	null	null	null	null	null	null	null	41.74	cell_293T_pos_01_p1-d1_1_10088	156.0424:1853 157.04575:0 158.04911:0		1283	831	1750	1930	1860	2286	1656.7260538737	518.008761195726
967	7.598	156.0423	-1	-1	Unknown	[M+H]+		0.833	False	null	null	null	null	null	null	null	999	False	False	False	False		False	False	null	null	null	null	null	null	null	null	9.65	cell_293T_pos_01_p1-d1_1_10088	156.0423:4453 157.04565:0 158.04901:0		21168	23989	20080	19374	14545	15813	19161.5859375	3485.46072680639
968	7.598	156.0423	0.9596	208.7049	Unknown	[M+H]+		0.833	False	null	null	null	null	null	null	null	999	False	False	False	False		False	False	null	null	null	null	null	null	null	null	9.65	cell_293T_pos_01_p1-d1_1_10088	156.0423:2069 157.04565:0 158.04901:0		1759	1908	1342	1536	1348	593	1414.34913126628	460.709363209
969	6.346	156.07787	-1	-1	Unknown	[M+H]+		1	True	null	null	null	null	null	null	null	999	False	False	False	False		False	False	null	null	null	null	null	null	null	null	19.15	cell_293T_pos_05_p1-d1_1_10092	156.07787:8681 157.08122:0 158.08458:0		28471	25605	22199	33726	39347	31070	30069.6363932292	6080.75743963852
970	6.346	156.07787	0.6128	133.2625	Unknown	[M+H]+		1	True	null	null	null	null	null	null	null	999	False	False	False	False		False	False	null	null	null	null	null	null	null	null	19.15	cell_293T_pos_05_p1-d1_1_10092	156.07774:3400 157.08109:0 158.08445:0	26.52554:56 56.0497:588 82.0542:947 83.06163:941 93.04301:650 93.04453:811 111.05482:743 122.74764:56 154.3055:56	2640	2058	2212	2836	3318	2662	2621.01770019531	451.236330108775
971	6.631	156.10342	-1	-1	Unknown	[M+H]+		1	True	null	null	null	null	null	null	null	999	False	False	False	False		False	False	null	null	null	null	null	null	null	null	20.6	cell_293T_pos_02_p1-d1_1_10089	156.10342:8262 157.10677:0 158.11013:0		69868	65094	67980	62799	65462	63600	65800.5520833333	2674.11588390347
972	6.631	156.10342	0.6141	133.5559	Unknown	[M+H]+		1	True	null	null	null	null	null	null	null	999	False	False	False	False		False	False	null	null	null	null	null	null	null	null	20.6	cell_293T_pos_02_p1-d1_1_10089	156.10139:5200 157.10474:0 158.1081:0	42.03336:88 44.04989:60 55.04234:87 56.04851:65 56.05088:156 66.03739:86 68.05064:154 68.05324:110 69.04435:131 69.05745:161 69.05876:63 70.06506:351 70.06638:245 70.0677:107 81.0444:111 81.04582:63 82.05135:92 82.05277:143 82.06563:63 83.0602:747 83.06164:358 83.06307:222 86.06228:111 86.06374:116 93.04301:295 93.04605:239 95.06047:188 110.06973:128 110.07139:86 111.05981:92 114.05325:168 114.05…	4921	4972	4787	4696	4770	4636	4797.00301106771	128.721757183771
973	0.698	156.13882	-1	-1	Unknown	[M+H]+		0.667	True	null	null	null	null	null	null	null	999	False	False	False	False		False	False	null	null	null	null	null	null	null	null	6.37	cell_293T_pos_01_p1-d1_1_10088	156.13882:2790 157.14217:0 158.14553:0		12493	10164	10016	5912	5497	5980	8343.646484375	2930.1103846013
974	0.698	156.13882	0.6264	136.2144	Unknown	[M+H]+		0.667	True	null	null	null	null	null	null	null	999	False	False	False	False		False	False	null	null	null	null	null	null	null	null	6.37	cell_293T_pos_01_p1-d1_1_10088	156.13882:456 157.14217:0 158.14553:0	57.07095:463	251	385	158	119	116	38	177.659997304281	122.849403096308
975	0.698	156.13882	0.635	138.1031	Unknown	[M+H]+		0.667	True	null	null	null	null	null	null	null	999	False	False	False	False		False	False	null	null	null	null	null	null	null	null	6.37	cell_293T_pos_01_p1-d1_1_10088	156.13882:414 157.14217:0 158.14553:0	58.06296:1244 68.19903:86 69.50641:86 87.88318:86 88.80079:86 122.09845:86 141.59319:86	216	102	45	29	134	174	116.740139961243	72.9725097859162
976	0.695	157.0764	-1	-1	Unknown	[M+H]+		0.833	True	null	null	null	null	null	null	null	999	False	False	False	False		False	False	null	null	null	null	null	null	null	null	5.55	cell_293T_pos_02_p1-d1_1_10089	157.0764:2407 158.07975:0 159.08311:0		11811	14811	14114	9997	10752	11320	12134.4018554688	1914.58653905263
977	0.695	157.0764	0.5961	129.5817	Unknown	[M+H]+		0.833	True	null	null	null	null	null	null	null	999	False	False	False	False		False	False	null	null	null	null	null	null	null	null	5.55	cell_293T_pos_02_p1-d1_1_10089	157.07648:1162 158.07983:0 159.08319:0	78.03444:358 114.0247:33 130.06516:382	343	283	243	601	165	429	343.78200785319	154.511155510864
978	0.695	157.0764	0.6097	132.5343	Unknown	[M+H]+		0.833	True	null	null	null	null	null	null	null	999	False	False	False	False		False	False	null	null	null	null	null	null	null	null	5.55	cell_293T_pos_02_p1-d1_1_10089	157.07848:1002 158.08183:0 159.08519:0	46.06338:61 53.43139:61 78.03583:776 99.0756:61 128.0798:61 156.06999:418 157.07649:547	409	677	482	362	714	238	480.429929097493	184.91761710446
979	0.621	157.07832	-1	-1	Unknown	[M+H]+		0.5	True	null	null	null	null	null	null	null	999	False	False	False	False		False	False	null	null	null	null	null	null	null	null	4.83	cell_293T_pos_01_p1-d1_1_10088	157.07832:2092 158.08167:0 159.08503:0		11622	8506	12736	13232	5088	6488	9611.99763997396	3416.29024854404
980	0.621	157.07832	0.6119	133.0135	Unknown	[M+H]+		0.5	True	null	null	null	null	null	null	null	999	False	False	False	False		False	False	null	null	null	null	null	null	null	null	4.83	cell_293T_pos_01_p1-d1_1_10088	157.07451:1002 158.07786:0 159.08122:0	20.47526:42 110.6265:42 130.05797:204 153.64804:42 156.07196:645	192	219	538	369	602	167	347.958101908366	186.86034871448
981	5.087	157.09625	-1	-1	Unknown	[M+H]+		1	True	null	null	null	null	null	null	null	999	False	False	False	False		False	False	null	null	null	null	null	null	null	null	30.3	cell_293T_pos_04_p1-d1_1_10091	157.09625:10386 158.0996:0 159.10296:0		63432	60958	63158	68530	65259	67258	64765.9850260417	2810.22361590267
982	5.087	157.09625	0.6077	132.0905	Unknown	[M+H]+		1	True	null	null	null	null	null	null	null	999	False	False	False	False		False	False	null	null	null	null	null	null	null	null	30.3	cell_293T_pos_04_p1-d1_1_10091	157.09811:5750 158.10146:0 159.10482:0	41.03927:155 42.03438:776 42.0354:444 43.05486:140 68.04933:158 70.06374:237 70.06506:2890 70.06638:2123 70.0677:298 74.02457:133 112.07434:141 112.10106:105	5323	4955	5392	5881	5427	5561	5423.25691731771	302.754709642071
983	5.475	157.09827	-1	-1	Unknown	[M+H]+		1	True	null	null	null	null	null	null	null	999	False	False	False	False		False	False	null	null	null	null	null	null	null	null	8.95	cell_293T_pos_06_p1-d1_1_10093	157.09827:3170 158.10162:0 159.10498:0		16384	16751	19459	20886	22710	21360	19591.6416015625	2565.04558302466
984	5.475	157.09827	0.6075	132.0535	Unknown	[M+H]+		1	True	null	null	null	null	null	null	null	999	False	False	False	False		False	False	null	null	null	null	null	null	null	null	8.95	cell_293T_pos_06_p1-d1_1_10093	157.09811:1487 158.10146:0 159.10482:0	60.04575:132 70.06374:132 70.06506:684 70.06638:352 111.0382:138 111.05482:101 130.06146:119	1425	1374	1719	1869	1729	1802	1653.08272298177	204.150780468063
985	5.656	158.0307	-1	-1	Unknown	[M+H]+	similar chromatogram in higher mz_1273; similar chromatogram in higher mz_1839; similar chromatogram in higher mz_2522; similar chromatogram in higher mz_2644; similar chromatogram in higher mz_3902; similar chromatogram in higher mz_4388; similar chromatogram in higher mz_5288; similar chromatogram in higher mz_5664	1	True	null	null	null	null	null	null	null	999	False	False	False	False		False	False	null	null	null	null	null	null	null	null	21.66	cell_293T_pos_04_p1-d1_1_10091	158.0307:9159 159.03405:0 160.03741:0		47124	42660	42850	43329	37455	41770	42531.1549479167	3104.74899757902
986	5.656	158.0307	0.6714	145.8864	Unknown	[M+H]+	similar chromatogram in higher mz_1273; similar chromatogram in higher mz_1839; similar chromatogram in higher mz_2522; similar chromatogram in higher mz_2644; similar chromatogram in higher mz_3902; similar chromatogram in higher mz_4388; similar chromatogram in higher mz_5288; similar chromatogram in higher mz_5664	1	True	null	null	null	null	null	null	null	999	False	False	False	False		False	False	null	null	null	null	null	null	null	null	21.66	cell_293T_pos_04_p1-d1_1_10091	158.03065:3960 159.034:0 160.03736:0	35.13457:56 42.29452:56 140.37785:56 144.05869:56 152.45384:56	4021	2551	3634	3520	3225	3962	3485.34883626302	543.854204252151
987	4.449	158.0405	-1	-1	Unknown	[M+H]+		1	True	null	null	null	null	null	null	null	999	False	False	False	False		False	False	null	null	null	null	null	null	null	null	24.56	cell_293T_pos_01_p1-d1_1_10088	158.0405:11468 159.04385:0 160.04721:0		66629	59058	59805	59752	62815	63012	61845.166015625	2881.09888543117
988	4.449	158.0405	0.6068	131.8464	Unknown	[M+H]+		1	True	null	null	null	null	null	null	null	999	False	False	False	False		False	False	null	null	null	null	null	null	null	null	24.56	cell_293T_pos_01_p1-d1_1_10088	158.0405:1702 159.04385:0 160.04721:0	38.96363:118 40.95949:95 40.96151:125 40.96252:935 40.96353:91 58.06537:128	1688	1401	1445	1571	1522	1515	1523.55592854818	100.481539701573
989	4.449	158.0405	0.835	181.4244	Unknown	[M+H]+		1	True	null	null	null	null	null	null	null	999	False	False	False	False		False	False	null	null	null	null	null	null	null	null	24.56	cell_293T_pos_01_p1-d1_1_10088	158.0405:2040 159.04385:0 160.04721:0		2216	2097	1876	2088	2175	2037	2081.61678059896	119.39068522821
990	4.449	158.0405	0.9214	200.194	Unknown	[M+H]+		1	True	null	null	null	null	null	null	null	999	False	False	False	False		False	False	null	null	null	null	null	null	null	null	24.56	cell_293T_pos_01_p1-d1_1_10088	158.04062:468 159.04397:0 160.04733:0		120	278	274	294	259	205	238.525016784668	65.6341817949442
991	7.014	158.04459	-1	-1	Unknown	[M+H]+	similar chromatogram in higher mz_6355	1	False	null	null	null	null	null	null	null	999	False	False	False	False		False	False	null	null	null	null	null	null	null	null	7.78	cell_293T_pos_04_p1-d1_1_10091	158.04459:3617 159.04794:0 160.0513:0		11830	12631	12177	14261	12317	12958	12695.6435546875	858.708870919255
992	7.014	158.04459	0.8011	174.0587	Unknown	[M+H]+	similar chromatogram in higher mz_6355	1	False	null	null	null	null	null	null	null	999	False	False	False	False		False	False	null	null	null	null	null	null	null	null	7.78	cell_293T_pos_04_p1-d1_1_10091	158.04459:1950 159.04794:0 160.0513:0		1096	1203	1341	1395	1250	1272	1259.53653971354	104.951563332978
993	8.44	158.09416	-1	-1	Unknown	[M+H]+		0.667	True	null	null	null	null	null	null	null	999	False	False	False	False		False	False	null	null	null	null	null	null	null	null	9.69	cell_293T_pos_05_p1-d1_1_10092	158.09416:4500 159.09751:0 160.10087:0		20526	13642	26641	24637	31196	11139	21296.8199869792	7747.03564826266
994	8.44	158.09416	0.6158	133.7961	Unknown	[M+H]+		0.667	True	null	null	null	null	null	null	null	999	False	False	False	False		False	False	null	null	null	null	null	null	null	null	9.69	cell_293T_pos_05_p1-d1_1_10092	158.09416:2373 159.09751:0 160.10087:0	34.5277:35 61.52133:35 70.06512:292 71.04945:403 112.08445:469 112.08612:480 117.15145:35	1324	813	500	1683	2166	1348	1305.7699432373	596.125799218474
995	8.44	158.09416	0.6372	138.4327	Unknown	[M+H]+		0.667	True	null	null	null	null	null	null	null	999	False	False	False	False		False	False	null	null	null	null	null	null	null	null	9.69	cell_293T_pos_05_p1-d1_1_10092	158.09206:1717 159.09541:0 160.09877:0	21.38212:33 69.10727:33 69.28045:33 83.35225:33 90.33524:33 139.95395:358 147.41727:33	1684	1832	1748	2376	1862	1153	1775.89575195313	391.772296606711
996	3.285	158.11781	-1	-1	Unknown	[M+H]+		1	False	null	null	null	null	null	null	null	999	False	False	False	False		False	False	null	null	null	null	null	null	null	null	4.4	cell_293T_pos_01_p1-d1_1_10088	158.11781:1464 159.12116:0 160.12452:0		6632	7660	6495	7492	6621	6436	6889.33666992188	539.696402086991
997	3.285	158.11781	0.6163	133.9052	Unknown	[M+H]+		1	False	null	null	null	null	null	null	null	999	False	False	False	False		False	False	null	null	null	null	null	null	null	null	4.4	cell_293T_pos_01_p1-d1_1_10088	158.11798:329 159.12133:0 160.12469:0		134	171	100	118	85	116	120.797182718913	29.844108308848
998	3.285	158.11781	0.6871	149.2846	Unknown	[M+H]+		1	False	null	null	null	null	null	null	null	999	False	False	False	False		False	False	null	null	null	null	null	null	null	null	4.4	cell_293T_pos_01_p1-d1_1_10088	158.11987:538 159.12322:0 160.12658:0		180	344	375	408	399	413	353.010813395182	88.2816466256103
999	4.287	158.11792	-1	-1	Unknown	[M+H]+		1	True	null	null	null	null	null	null	null	999	False	False	False	False		False	False	null	null	null	null	null	null	null	null	83.05	cell_293T_pos_03_p1-d1_1_10090	158.11792:38102 159.12127:0 160.12463:0		219343	220938	227545	216317	212053	215618	218635.630208333	5347.67872467581
1000	4.287	158.11792	0.6075	131.989	Unknown	[M+H]+		1	True	null	null	null	null	null	null	null	999	False	False	False	False		False	False	null	null	null	null	null	null	null	null	83.05	cell_293T_pos_03_p1-d1_1_10090	158.11783:19442 159.12118:0 160.12454:0	41.03624:135 43.01554:171 43.01761:273 43.01968:195 46.06549:267 46.06656:180 55.0201:247 56.05087:255 57.03283:187 58.06417:271 58.06537:1035 58.06657:449 65.0402:244 67.05379:580 67.05508:442 69.07056:202 70.06506:827 70.06638:660 71.07066:265 71.07199:253 71.07332:1109 71.07465:524 71.07598:233 72.04326:364 72.0446:399 72.08075:185 74.05985:276 79.05476:205 84.07955:195 84.081:594 86.09739:238…	17849	18246	18437	17464	17203	16902	17683.5013020833	600.279543039971
1001	3.834	158.11792	-1	-1	Unknown	[M+H]+		1	True	null	null	null	null	null	null	null	999	False	False	False	False		False	False	null	null	null	null	null	null	null	null	13.44	cell_293T_pos_03_p1-d1_1_10090	158.11792:6903 159.12127:0 160.12463:0		38213	32692	36642	23131	28207	24473	30559.666015625	6290.99600115485
1002	3.834	158.11792	0.6084	132.1734	Unknown	[M+H]+		1	True	null	null	null	null	null	null	null	999	False	False	False	False		False	False	null	null	null	null	null	null	null	null	13.44	cell_293T_pos_03_p1-d1_1_10090	158.11981:3501 159.12316:0 160.12652:0	44.04884:191 55.01893:217 56.04969:170 58.06537:154 58.06657:417 71.07199:193 71.07332:674 84.04484:165 84.08244:163 86.09593:432 86.09739:227 98.09677:296 98.09834:218 98.0999:170 102.05366:64 102.05526:380 102.05685:724 102.05844:207 112.11274:154 158.10791:136 158.11386:159 158.11584:299 158.11783:243 158.11981:33	2970	2456	2556	2782	2543	2975	2713.7138264974	227.581417571294
1003	0.533	158.15565	-1	-1	Unknown	[M+H]+		1	False	null	null	null	null	null	null	null	999	False	False	False	False		False	False	null	null	null	null	null	null	null	null	8.22	cell_293T_pos_06_p1-d1_1_10093	158.15565:2074 159.159:0 160.16236:0		5182	4743	4522	6234	5567	6222	5411.697265625	727.880717920691
1004	0.533	158.15565	0.6586	143.0918	Unknown	[M+H]+		1	False	null	null	null	null	null	null	null	999	False	False	False	False		False	False	null	null	null	null	null	null	null	null	8.22	cell_293T_pos_06_p1-d1_1_10093	158.15565:770 159.159:0 160.16236:0		380	214	273	342	368	388	327.522618611654	69.3321459283616
1005	6.524	158.96594	-1	-1	Unknown	[M+H]+		0.667	False	null	null	null	null	null	null	null	999	False	False	False	False		False	False	null	null	null	null	null	null	null	null	10.02	cell_293T_pos_04_p1-d1_1_10091	158.96594:1277 159.96929:0 160.97265:0		4752	4042	10198	11249	1447	3192	5813.19740804036	3974.21706130429
1006	6.524	158.96594	0.7204	156.452	Unknown	[M+H]+		0.667	False	null	null	null	null	null	null	null	999	False	False	False	False		False	False	null	null	null	null	null	null	null	null	10.02	cell_293T_pos_04_p1-d1_1_10091	158.96594:942 159.96929:0 160.97265:0		421	350	817	815	235	523	526.79500579834	242.665318260867
1007	0.514	159.06538	-1	-1	Unknown	[M+H]+		1	True	null	null	null	null	null	null	null	999	False	False	False	False		False	False	null	null	null	null	null	null	null	null	21.14	cell_293T_pos_05_p1-d1_1_10092	159.06538:6626 160.06873:0 161.07209:0		15914	10593	12749	15881	26284	21013	17072.3959960938	5723.862658773
1008	0.514	159.06538	0.5961	129.459	Unknown	[M+H]+		1	True	null	null	null	null	null	null	null	999	False	False	False	False		False	False	null	null	null	null	null	null	null	null	21.14	cell_293T_pos_05_p1-d1_1_10092	159.06534:276 160.06869:0 161.07205:0	43.01764:140 43.01867:737 70.00042:288 91.05475:272 103.05677:179	75	150	91	71	34	9	71.6844817797343	48.6531939020204
1009	0.514	159.06538	0.7041	152.9072	Unknown	[M+H]+		1	True	null	null	null	null	null	null	null	999	False	False	False	False		False	False	null	null	null	null	null	null	null	null	21.14	cell_293T_pos_05_p1-d1_1_10092	159.06525:1932 160.0686:0 161.07196:0		1484	902	1470	1748	2127	1999	1621.71883138021	441.261507488708
1010	4.516	159.0654	-1	-1	Unknown	[M+H]+	similar chromatogram in higher mz_4895	1	True	null	null	null	null	null	null	null	999	False	False	False	False		False	False	null	null	null	null	null	null	null	null	66.43	cell_293T_pos_06_p1-d1_1_10093	159.0654:16889 160.06875:0 161.07211:0		88663	87268	75611	90205	84260	91399	86234.3606770833	5764.82154654514
1011	4.516	159.0654	0.7107	154.3302	Unknown	[M+H]+	similar chromatogram in higher mz_4895	1	True	null	null	null	null	null	null	null	999	False	False	False	False		False	False	null	null	null	null	null	null	null	null	66.43	cell_293T_pos_06_p1-d1_1_10093	159.06525:7699 160.0686:0 161.07196:0	85.02948:136	8488	7973	7332	9005	7980	8647	8237.52164713542	595.983448729591
1012	4.156	159.09125	-1	-1	Unknown	[M+H]+		1	True	null	null	null	null	null	null	null	999	False	False	False	False		False	False	null	null	null	null	null	null	null	null	21.49	cell_293T_pos_05_p1-d1_1_10092	159.09125:6250 160.0946:0 161.09796:0		34612	35128	33652	34758	40819	33463	35405.4635416667	2730.80338966856
1013	4.156	159.09125	0.5055	109.7816	Unknown	[M+H]+		1	True	null	null	null	null	null	null	null	999	False	False	False	False		False	False	null	null	null	null	null	null	null	null	21.49	cell_293T_pos_05_p1-d1_1_10092	159.09319:322 160.09654:0 161.0999:0		31	10	114	110	67	118	74.9479331970215	46.2442242354237
1014	4.156	159.09125	0.5238	113.7416	Unknown	[M+H]+		1	True	null	null	null	null	null	null	null	999	False	False	False	False		False	False	null	null	null	null	null	null	null	null	21.49	cell_293T_pos_05_p1-d1_1_10092	159.09117:491 160.09452:0 161.09788:0		84	161	77	66	154	23	94.1458695729574	53.5298702375432
1015	4.156	159.09125	0.5768	125.2703	Unknown	[M+H]+		1	True	null	null	null	null	null	null	null	999	False	False	False	False		False	False	null	null	null	null	null	null	null	null	21.49	cell_293T_pos_05_p1-d1_1_10092	159.09125:462 160.0946:0 161.09796:0		225	87	44	220	194	165	155.855405807495	74.5977782869717
1016	4.156	159.09125	0.6024	130.8224	Unknown	[M+H]+		1	True	null	null	null	null	null	null	null	999	False	False	False	False		False	False	null	null	null	null	null	null	null	null	21.49	cell_293T_pos_05_p1-d1_1_10092	159.09117:664 160.09452:0 161.09788:0	57.05072:212 72.054:292 82.06709:183 100.11281:193 103.05835:175 105.06948:162 115.056:177 117.05923:396 130.06511:250 130.06691:265 132.08205:168 140.04916:228 140.0529:55 143.0741:164 159.12102:238	181	408	169	313	440	200	285.137980143229	119.397473825034
1017	4.156	159.09125	0.6195	134.543	Unknown	[M+H]+		1	True	null	null	null	null	null	null	null	999	False	False	False	False		False	False	null	null	null	null	null	null	null	null	21.49	cell_293T_pos_05_p1-d1_1_10092	159.09125:2718 160.0946:0 161.09796:0	41.03829:33 77.03868:145 91.05478:304 93.05677:144 99.09758:154 115.05435:525 115.05774:239 117.05757:179 132.08029:195	2128	1674	498	1997	2210	1498	1667.51659138997	634.422020063787
1018	4.156	159.09125	0.6432	139.6897	Unknown	[M+H]+		1	True	null	null	null	null	null	null	null	999	False	False	False	False		False	False	null	null	null	null	null	null	null	null	21.49	cell_293T_pos_05_p1-d1_1_10092	159.09126:1276 160.09461:0 161.09797:0	115.05606:228	412	480	568	398	493	940	548.443471272786	201.252392873735
1019	4.156	159.09125	0.7089	153.9562	Unknown	[M+H]+		1	True	null	null	null	null	null	null	null	999	False	False	False	False		False	False	null	null	null	null	null	null	null	null	21.49	cell_293T_pos_05_p1-d1_1_10092	159.09126:464 160.09461:0 161.09797:0		167	83	39	125	184	227	137.533768971761	68.932191550764
1020	5.895	159.99765	-1	-1	Unknown	[M+H]+		0.833	False	null	null	null	null	null	null	null	999	False	False	False	False		False	False	null	null	null	null	null	null	null	null	25.16	cell_293T_pos_03_p1-d1_1_10090	159.99765:3929 161.001:0 162.00436:0		18186	14072	22308	11799	16558	16956	16646.4816080729	3595.93125824981
1021	5.895	159.99765	0.6872	149.1706	Unknown	[M+H]+		0.833	False	null	null	null	null	null	null	null	999	False	False	False	False		False	False	null	null	null	null	null	null	null	null	25.16	cell_293T_pos_03_p1-d1_1_10090	159.99765:378 161.001:0 162.00436:0		56	47	90	121	56	24	65.6686293284098	34.37298740764
1022	5.895	159.99765	0.708	153.6794	Unknown	[M+H]+		0.833	False	null	null	null	null	null	null	null	999	False	False	False	False		False	False	null	null	null	null	null	null	null	null	25.16	cell_293T_pos_03_p1-d1_1_10090	159.99568:2770 160.99903:0 162.00239:0		952	1309	1613	524	1729	1035	1193.65128580729	448.818614631071
1023	5.895	159.99765	0.7172	155.6841	Unknown	[M+H]+		0.833	False	null	null	null	null	null	null	null	999	False	False	False	False		False	False	null	null	null	null	null	null	null	null	25.16	cell_293T_pos_03_p1-d1_1_10090	159.9977:2465 161.00105:0 162.00441:0		672	142	553	117	1634	819	656.403400421143	556.526777284614
1024	5.895	159.99765	0.75	162.8136	Unknown	[M+H]+		0.833	False	null	null	null	null	null	null	null	999	False	False	False	False		False	False	null	null	null	null	null	null	null	null	25.16	cell_293T_pos_03_p1-d1_1_10090	159.9977:391 161.00105:0 162.00441:0		84	78	46	1.20502042770386	12	95	52.3553770383199	39.5663710841021
1025	5.079	160.03352	-1	-1	Unknown	[M+H]+		1	False	null	null	null	null	null	null	null	999	False	False	False	False		False	False	null	null	null	null	null	null	null	null	4.68	cell_293T_pos_02_p1-d1_1_10089	160.03352:2474 161.03687:0 162.04023:0		9137	10590	8108	7050	7077	6743	8117.3232421875	1500.90584150778
1026	5.079	160.03352	0.6104	132.4961	Unknown	[M+H]+		1	False	null	null	null	null	null	null	null	999	False	False	False	False		False	False	null	null	null	null	null	null	null	null	4.68	cell_293T_pos_02_p1-d1_1_10089	160.03352:287 161.03687:0 162.04023:0		17	110	88	54	61	64	65.8487138748169	31.6411129182221
1027	5.079	160.03352	0.664	144.1379	Unknown	[M+H]+		1	False	null	null	null	null	null	null	null	999	False	False	False	False		False	False	null	null	null	null	null	null	null	null	4.68	cell_293T_pos_02_p1-d1_1_10089	160.03546:392 161.03881:0 162.04217:0		312	371	218	327	311	298	306.433456420898	49.9729148968969
1028	5.079	160.03352	0.9216	200.0418	Unknown	[M+H]+		1	False	null	null	null	null	null	null	null	999	False	False	False	False		False	False	null	null	null	null	null	null	null	null	4.68	cell_293T_pos_02_p1-d1_1_10089	160.03546:459 161.03881:0 162.04217:0		306	245	62	98	175	63	158.082022984823	101.859045482807
1029	2.323	160.04356	-1	-1	Unknown	[M+H]+		0.667	True	null	null	null	null	null	null	null	999	False	False	False	False		False	False	null	null	null	null	null	null	null	null	12.17	cell_293T_pos_04_p1-d1_1_10091	160.04356:7070 161.04691:0 162.05027:0		69868	32076	58769	82893	81153	80680	67573.1188151042	19665.6597846637
1030	2.323	160.04356	0.606	131.538	Unknown	[M+H]+		0.667	True	null	null	null	null	null	null	null	999	False	False	False	False		False	False	null	null	null	null	null	null	null	null	12.17	cell_293T_pos_04_p1-d1_1_10091	160.04543:1495 161.04878:0 162.05214:0	53.03779:35 53.03894:206 53.04008:120 58.99567:272 87.02477:149 87.02624:145 114.03639:139 114.03976:261	1250	1085	1525	1627	1484	1134	1350.87640380859	224.654438753938
1031	2.323	160.04356	0.8451	183.4489	Unknown	[M+H]+		0.667	True	null	null	null	null	null	null	null	999	False	False	False	False		False	False	null	null	null	null	null	null	null	null	12.17	cell_293T_pos_04_p1-d1_1_10091	160.04543:4116 161.04878:0 162.05214:0		3574	3284	3872	3889	3911	3911	3740.34765625	258.268046070959
1032	2.298	160.04356	-1	-1	Unknown	[M+H]+		0.5	False	null	null	null	null	null	null	null	999	False	False	False	False		False	False	null	null	null	null	null	null	null	null	9.3	cell_293T_pos_05_p1-d1_1_10092	160.04356:6546 161.04691:0 162.05027:0		69820	22775	58611	82893	81153	80680	65988.4905598958	23100.1622192915
1033	2.298	160.04356	0.6061	131.5748	Unknown	[M+H]+		0.5	False	null	null	null	null	null	null	null	999	False	False	False	False		False	False	null	null	null	null	null	null	null	null	9.3	cell_293T_pos_05_p1-d1_1_10092	160.04356:1735 161.04691:0 162.05027:0		1157	1172	1503	933	1516	1113	1232.3352355957	231.070199518252
1034	4.351	160.04356	-1	-1	Unknown	[M+H]+		1	True	null	null	null	null	null	null	null	999	False	False	False	False		False	False	null	null	null	null	null	null	null	null	9.79	cell_293T_pos_05_p1-d1_1_10092	160.04356:5057 161.04691:0 162.05027:0		18386	18054	19063	21767	20335	19773	19562.8902994792	1371.93895723126
1035	4.351	160.04356	0.6013	130.5281	Unknown	[M+H]+		1	True	null	null	null	null	null	null	null	999	False	False	False	False		False	False	null	null	null	null	null	null	null	null	9.79	cell_293T_pos_05_p1-d1_1_10092	160.04552:318 161.04887:0 162.05223:0	111.9926:225 118.06135:177 134.05974:130 142.0666:110	129	89	158	98	108	158	123.407911936442	30.0681156156467
1036	4.351	160.04356	0.9999	217.0383	Unknown	[M+H]+		1	True	null	null	null	null	null	null	null	999	False	False	False	False		False	False	null	null	null	null	null	null	null	null	9.79	cell_293T_pos_05_p1-d1_1_10092	160.04344:1483 161.04679:0 162.05015:0		1534	1655	1698	1979	1852	1626	1724.2353922526	162.844105960621
1037	0.761	160.04359	-1	-1	Unknown	[M+H]+	similar chromatogram in higher mz_2892; similar chromatogram in higher mz_2894; similar chromatogram in higher mz_3339; similar chromatogram in higher mz_3374; similar chromatogram in higher mz_3024; similar chromatogram in higher mz_823; similar chromatogram in higher mz_719; similar chromatogram in higher mz_885; similar chromatogram in higher mz_1172; similar chromatogram in higher mz_1173; si…	1	True	null	null	null	null	null	null	null	999	False	False	False	False		False	False	null	null	null	null	null	null	null	null	33.34	cell_293T_pos_06_p1-d1_1_10093	160.04359:19705 161.04694:0 162.0503:0		38175	46905	34730	46405	47508	49290	43835.4427083333	5902.94272791149
1038	0.761	160.04359	0.6055	131.4273	Unknown	[M+H]+	similar chromatogram in higher mz_2892; similar chromatogram in higher mz_2894; similar chromatogram in higher mz_3339; similar chromatogram in higher mz_3374; similar chromatogram in higher mz_3024; similar chromatogram in higher mz_823; similar chromatogram in higher mz_719; similar chromatogram in higher mz_885; similar chromatogram in higher mz_1172; similar chromatogram in higher mz_1173; si…	1	True	null	null	null	null	null	null	null	999	False	False	False	False		False	False	null	null	null	null	null	null	null	null	33.34	cell_293T_pos_06_p1-d1_1_10093	160.04343:1441 161.04678:0 162.05014:0	26.38196:93 31.10287:93 32.87606:93 45.97561:1486 47.10101:93 53.04008:1104 53.82982:93 70.06505:1507 88.01778:93 159.88383:93	883	732	1028	1216	1168	738	960.536946614583	209.895319124342
1039	0.761	160.04359	0.8441	183.2331	Unknown	[M+H]+	similar chromatogram in higher mz_2892; similar chromatogram in higher mz_2894; similar chromatogram in higher mz_3339; similar chromatogram in higher mz_3374; similar chromatogram in higher mz_3024; similar chromatogram in higher mz_823; similar chromatogram in higher mz_719; similar chromatogram in higher mz_885; similar chromatogram in higher mz_1172; similar chromatogram in higher mz_1173; si…	1	True	null	null	null	null	null	null	null	999	False	False	False	False		False	False	null	null	null	null	null	null	null	null	33.34	cell_293T_pos_06_p1-d1_1_10093	160.04147:3325 161.04482:0 162.04818:0	68.87279:95 72.6819:95 110.05155:95 148.39362:95	2088	2809	2670	2548	3160	3543	2802.94759114583	503.477470669174
1040	5.018	160.10744	-1	-1	Unknown	[M+H]+		1	True	null	null	null	null	null	null	null	999	False	False	False	False		False	False	null	null	null	null	null	null	null	null	6.99	cell_293T_pos_06_p1-d1_1_10093	160.10744:3210 161.11079:0 162.11415:0		8465	9016	8497	12242	9246	12975	10073.4244791667	1999.78680988513
1041	5.018	160.10744	0.6005	130.3463	Unknown	[M+H]+		1	True	null	null	null	null	null	null	null	999	False	False	False	False		False	False	null	null	null	null	null	null	null	null	6.99	cell_293T_pos_06_p1-d1_1_10093	160.10941:1144 161.11276:0 162.11612:0	46.06445:432 59.07449:432 71.06008:209 71.06141:362 71.06274:343 115.52853:31	91	64	95	569	56	91	161.13236172994	200.472965428372
1042	5.018	160.10744	0.6141	133.3015	Unknown	[M+H]+		1	True	null	null	null	null	null	null	null	999	False	False	False	False		False	False	null	null	null	null	null	null	null	null	6.99	cell_293T_pos_06_p1-d1_1_10093	160.10928:1049 161.11263:0 162.11599:0	46.06656:491	709	332	723	486	758	1026	672.305618286133	239.644155917448
1043	6.485	160.13333	-1	-1	Unknown	[M+H]+		0.667	True	null	null	null	null	null	null	null	999	False	False	False	False		False	False	null	null	null	null	null	null	null	null	15.83	cell_293T_pos_03_p1-d1_1_10090	160.13333:8418 161.13668:0 162.14004:0		69253	77585	81508	77467	62964	80449	74870.9928385417	7247.18712356777
1044	6.485	160.13333	0.6258	135.8381	Unknown	[M+H]+		0.667	True	null	null	null	null	null	null	null	999	False	False	False	False		False	False	null	null	null	null	null	null	null	null	15.83	cell_293T_pos_03_p1-d1_1_10090	160.13332:6486 161.13667:0 162.14003:0	53.03667:294 55.05406:76 55.05523:1357 55.0564:299 56.07334:59 59.05023:601 60.08:226 60.08123:361 83.05017:572 85.08916:312 100.07653:189 101.05715:245	4670	5358	5490	5426	4667	5935	5257.68961588542	499.213043893471
1045	6.259	160.13336	-1	-1	Unknown	[M+H]+		1	True	null	null	null	null	null	null	null	999	False	False	False	False		False	False	null	null	null	null	null	null	null	null	198.59	cell_293T_pos_05_p1-d1_1_10092	160.13336:101088 161.13671:0 162.14007:0		530110	544814	530461	564490	599984	544289	552358.010416667	26502.4632724375
1046	6.259	160.13336	0.6268	136.0587	Unknown	[M+H]+		1	True	null	null	null	null	null	null	null	999	False	False	False	False		False	False	null	null	null	null	null	null	null	null	198.59	cell_293T_pos_05_p1-d1_1_10092	160.13324:41117 161.13659:0 162.13995:0	39.02469:178 43.01865:146 43.01968:483 44.04885:77 44.05094:247 45.05841:626 55.05287:596 55.05404:1940 55.05521:4028 55.05638:1479 56.06977:44 58.06537:762 58.06658:277 59.04778:146 59.04899:570 59.0502:677 59.07323:289 60.07753:269 60.0812:1625 60.08242:1136 83.0487:483 83.05014:1934 83.05157:46 100.07649:164 101.06028:376 101.06187:166 101.06345:186 160.13324:271 160.13524:228	40537	44218	40931	43651	45783	42316	42906.0579427083	2020.9043569357
1047	5.536	160.90256	-1	-1	Unknown	[M+H]+	similar chromatogram in higher mz_288	1	True	null	null	null	null	null	null	null	999	False	False	False	False		False	False	null	null	null	null	null	null	null	null	274.75	cell_293T_pos_01_p1-d1_1_10088	160.90256:19986 161.90591:0 162.90927:0		143814	153176	139278	115614	128187	132238	135384.475260417	13079.080479266
1048	5.536	160.90256	0.572	124.1086	Unknown	[M+H]+	similar chromatogram in higher mz_288	1	True	null	null	null	null	null	null	null	999	False	False	False	False		False	False	null	null	null	null	null	null	null	null	274.75	cell_293T_pos_01_p1-d1_1_10088	160.90256:4478 161.90591:0 162.90927:0	38.96265:116 38.96363:1109 38.96462:81	4314	4482	4019	4176	4020	3982	4165.59000651042	199.148382359901
1049	5.536	160.90256	0.6383	138.5076	Unknown	[M+H]+	similar chromatogram in higher mz_288	1	True	null	null	null	null	null	null	null	999	False	False	False	False		False	False	null	null	null	null	null	null	null	null	274.75	cell_293T_pos_01_p1-d1_1_10088	160.90256:672 161.90591:0 162.90927:0	38.96462:110	685	803	483	353	793	875	665.12494913737	205.074621564057
1050	5.536	160.90256	0.7293	158.2397	Unknown	[M+H]+	similar chromatogram in higher mz_288	1	True	null	null	null	null	null	null	null	999	False	False	False	False		False	False	null	null	null	null	null	null	null	null	274.75	cell_293T_pos_01_p1-d1_1_10088	160.90256:1803 161.90591:0 162.90927:0		1358	1402	689	1648	184	977	1043.10725911458	540.743093966483
1051	5.536	160.90256	0.7633	165.6117	Unknown	[M+H]+	similar chromatogram in higher mz_288	1	True	null	null	null	null	null	null	null	999	False	False	False	False		False	False	null	null	null	null	null	null	null	null	274.75	cell_293T_pos_01_p1-d1_1_10088	160.90256:2946 161.90591:0 162.90927:0		3589	3121	2856	3115	3129	3001	3135.07995605469	246.185168070364
1052	5.536	160.90256	0.8058	174.8369	Unknown	[M+H]+	similar chromatogram in higher mz_288	1	True	null	null	null	null	null	null	null	999	False	False	False	False		False	False	null	null	null	null	null	null	null	null	274.75	cell_293T_pos_01_p1-d1_1_10088	160.90266:1165 161.90601:0 162.90937:0		1369	1506	1191	1065	659	571	1060.10018920898	377.047686003379
1053	3.717	161.10681	-1	-1	Unknown	[M+H]+		0.667	False	null	null	null	null	null	null	null	999	False	False	False	False		False	False	null	null	null	null	null	null	null	null	5.13	cell_293T_pos_04_p1-d1_1_10091	161.10681:717 162.11016:0 163.11352:0		1616	3963	2620	3791	1511	2733	2705.8398030599	1037.30507234952
1054	3.717	161.10681	0.69	149.6969	Unknown	[M+H]+		0.667	False	null	null	null	null	null	null	null	999	False	False	False	False		False	False	null	null	null	null	null	null	null	null	5.13	cell_293T_pos_04_p1-d1_1_10091	161.10681:387 162.11016:0 163.11352:0		163	302	204	291	105	267	222.012925465902	78.2605127276377
1055	8.785	161.13084	-1	-1	Unknown	[M+H]+		1	False	null	null	null	null	null	null	null	999	False	False	False	False		False	False	null	null	null	null	null	null	null	null	7.62	cell_293T_pos_04_p1-d1_1_10091	161.13084:1968 162.13419:0 163.13755:0		16372	12028	14735	15365	8718	6751	12328.167561849	3888.44360869529
1056	8.785	161.13084	0.9112	197.6904	Unknown	[M+H]+		1	False	null	null	null	null	null	null	null	999	False	False	False	False		False	False	null	null	null	null	null	null	null	null	7.62	cell_293T_pos_04_p1-d1_1_10091	161.12872:242 162.13207:0 163.13543:0		104	47	14	33	57	32	47.9618498484294	31.1583714043924
1057	8.785	161.13084	0.9304	201.8664	Unknown	[M+H]+		1	False	null	null	null	null	null	null	null	999	False	False	False	False		False	False	null	null	null	null	null	null	null	null	7.62	cell_293T_pos_04_p1-d1_1_10091	161.13086:326 162.13421:0 163.13757:0		150	82	165	44	34	143	103.051677068075	57.0941029394752
1058	8.785	161.13084	0.9567	207.5626	Unknown	[M+H]+		1	False	null	null	null	null	null	null	null	999	False	False	False	False		False	False	null	null	null	null	null	null	null	null	7.62	cell_293T_pos_04_p1-d1_1_10091	161.13084:291 162.13419:0 163.13755:0		47	72	90	143	64	36	75.4037914276123	37.9105986169598
1059	8.785	161.13084	0.9668	209.7662	Unknown	[M+H]+		1	False	null	null	null	null	null	null	null	999	False	False	False	False		False	False	null	null	null	null	null	null	null	null	7.62	cell_293T_pos_04_p1-d1_1_10091	161.12885:297 162.1322:0 163.13556:0		50	58	119	86	184	55	92.2169253031413	52.0483446739652
1060	8.785	161.13084	0.9799	212.6058	Unknown	[M+H]+		1	False	null	null	null	null	null	null	null	999	False	False	False	False		False	False	null	null	null	null	null	null	null	null	7.62	cell_293T_pos_04_p1-d1_1_10091	161.13081:237 162.13416:0 163.13752:0		56	85	101	111	76	44	78.9767907460531	25.8086113685271
1061	8.785	161.13084	1.0046	217.9555	Unknown	[M+H]+		1	False	null	null	null	null	null	null	null	999	False	False	False	False		False	False	null	null	null	null	null	null	null	null	7.62	cell_293T_pos_04_p1-d1_1_10091	161.13084:247 162.13419:0 163.13755:0		88	44	51	74	100	26	63.8988920847575	28.1187032670219
1062	8.785	161.13084	1.0425	226.1834	Unknown	[M+H]+		1	False	null	null	null	null	null	null	null	999	False	False	False	False		False	False	null	null	null	null	null	null	null	null	7.62	cell_293T_pos_04_p1-d1_1_10091	161.12872:184 162.13207:0 163.13543:0		89	49	61	58	8	31	49.4805912971497	27.7786794853386
1063	6.444	162.02292	-1	-1	Unknown	[M+H]+		1	False	null	null	null	null	null	null	null	999	False	False	False	False		False	False	null	null	null	null	null	null	null	null	12.75	cell_293T_pos_02_p1-d1_1_10089	162.02292:3823 163.02627:0 164.02963:0		19887	29977	23586	15992	21859	14879	21029.9809570313	5509.65642788848
1064	6.444	162.02292	0.8154	176.839	Unknown	[M+H]+		1	False	null	null	null	null	null	null	null	999	False	False	False	False		False	False	null	null	null	null	null	null	null	null	12.75	cell_293T_pos_02_p1-d1_1_10089	162.02292:2608 163.02627:0 164.02963:0		2055	2514	2322	2138	1857	2287	2195.47664388021	229.218759559089
1065	5.768	162.11334	-1	-1	Unknown	[M+H]+		1	True	null	null	null	null	null	null	null	999	False	False	False	False		False	False	null	null	null	null	null	null	null	null	119.67	cell_293T_pos_04_p1-d1_1_10091	162.11334:31526 163.11669:0 164.12005:0		150867	177889	173763	187769	199208	193424	180486.703125	17321.3617788958
1066	5.768	162.11334	0.619	134.2448	Unknown	[M+H]+		1	True	null	null	null	null	null	null	null	999	False	False	False	False		False	False	null	null	null	null	null	null	null	null	119.67	cell_293T_pos_04_p1-d1_1_10091	162.1132:14066 163.11655:0 164.11991:0	42.43823:91 58.06658:1488 60.0812:2703 80.78619:91	13244	14536	14173	14644	15806	15724	14687.7407226563	969.456526896355
1067	6.25	162.11334	-1	-1	Unknown	[M+H]+		0.5	True	null	null	null	null	null	null	null	999	False	False	False	False		False	False	null	null	null	null	null	null	null	null	35.55	cell_293T_pos_04_p1-d1_1_10091	162.11334:12842 163.11669:0 164.12005:0		90792	122904	69487	61505	84506	70782	83329.556640625	22129.4658197259
1068	6.25	162.11334	0.6187	134.1713	Unknown	[M+H]+		0.5	True	null	null	null	null	null	null	null	999	False	False	False	False		False	False	null	null	null	null	null	null	null	null	35.55	cell_293T_pos_04_p1-d1_1_10091	162.11328:10453 163.11663:0 164.11999:0	41.04131:211 43.01867:1141 43.0197:347 44.04991:249 45.05842:397 85.02952:578 85.03097:727 103.03914:317 103.04074:418	8166	9180	8608	10055	10944	10091	9507.28393554688	1041.00130195993
1069	5.538	162.89935	-1	-1	Unknown	[M+H]+	similar chromatogram in higher mz_962	1	True	null	null	null	null	null	null	null	999	False	False	False	False		False	False	null	null	null	null	null	null	null	null	48.09	cell_293T_pos_01_p1-d1_1_10088	162.89935:3278 163.9027:0 164.90606:0		22826	22414	16409	21642	16437	17893	19603.3668619792	3019.65773883106
1070	5.538	162.89935	0.573	124.2172	Unknown	[M+H]+	similar chromatogram in higher mz_962	1	True	null	null	null	null	null	null	null	999	False	False	False	False		False	False	null	null	null	null	null	null	null	null	48.09	cell_293T_pos_01_p1-d1_1_10088	162.89935:1104 163.9027:0 164.90606:0	38.96363:260 40.96252:329	869	802	699	703	782	765	770.037322998047	63.9529532018739
1071	5.538	162.89935	0.727	157.6051	Unknown	[M+H]+	similar chromatogram in higher mz_962	1	True	null	null	null	null	null	null	null	999	False	False	False	False		False	False	null	null	null	null	null	null	null	null	48.09	cell_293T_pos_01_p1-d1_1_10088	162.89935:254 163.9027:0 164.90606:0		180	120	85	68	149	88	115.04718653361	42.7416216447934
1072	5.538	162.89935	0.7397	160.3479	Unknown	[M+H]+	similar chromatogram in higher mz_962	1	True	null	null	null	null	null	null	null	999	False	False	False	False		False	False	null	null	null	null	null	null	null	null	48.09	cell_293T_pos_01_p1-d1_1_10088	162.89941:257 163.90276:0 164.90612:0		131	143	90	32	46	147	98.2291361490885	50.2887816180166
1073	5.538	162.89935	0.7661	166.0768	Unknown	[M+H]+	similar chromatogram in higher mz_962	1	True	null	null	null	null	null	null	null	999	False	False	False	False		False	False	null	null	null	null	null	null	null	null	48.09	cell_293T_pos_01_p1-d1_1_10088	162.90146:624 163.90481:0 164.90817:0		434	249	543	152	188	371	322.856053670247	152.209395402252
1074	5.538	162.89935	0.8047	174.4432	Unknown	[M+H]+	similar chromatogram in higher mz_962	1	True	null	null	null	null	null	null	null	999	False	False	False	False		False	False	null	null	null	null	null	null	null	null	48.09	cell_293T_pos_01_p1-d1_1_10088	162.89935:313 163.9027:0 164.90606:0		166	150	224	143	122	104	151.657929738363	41.7399484474373
1075	7.074	162.98807	-1	-1	Unknown	[M+H]+		1	False	null	null	null	null	null	null	null	999	False	False	False	False		False	False	null	null	null	null	null	null	null	null	13.65	cell_293T_pos_05_p1-d1_1_10092	162.98807:1591 163.99142:0 164.99478:0		6858	5198	6802	4650	9460	7866	6805.76489257813	1755.24183872818
1076	7.074	162.98807	0.7184	155.7259	Unknown	[M+H]+		1	False	null	null	null	null	null	null	null	999	False	False	False	False		False	False	null	null	null	null	null	null	null	null	13.65	cell_293T_pos_05_p1-d1_1_10092	162.98605:1134 163.9894:0 164.99276:0		529	483	504	753	815	375	576.512201944987	170.485421935768
1077	4.169	163.11288	-1	-1	Unknown	[M+H]+		0.667	False	null	null	null	null	null	null	null	999	False	False	False	False		False	False	null	null	null	null	null	null	null	null	7.08	cell_293T_pos_03_p1-d1_1_10090	163.11288:1269 164.11623:0 165.11959:0		7395	6780	7084	4879	3617	3504	5542.92130533854	1768.63254119806
1078	4.169	163.11288	0.5844	126.6763	Unknown	[M+H]+		0.667	False	null	null	null	null	null	null	null	999	False	False	False	False		False	False	null	null	null	null	null	null	null	null	7.08	cell_293T_pos_03_p1-d1_1_10090	163.11092:194 164.11427:0 165.11763:0		43	56	62	79	39	17	49.4462671279907	21.1943547318351
1079	4.169	163.11288	0.6256	135.6164	Unknown	[M+H]+		0.667	False	null	null	null	null	null	null	null	999	False	False	False	False		False	False	null	null	null	null	null	null	null	null	7.08	cell_293T_pos_03_p1-d1_1_10090	163.11288:1023 164.11623:0 165.11959:0		216	182	636	330	341	324	338.361745198568	160.32527186284
1080	4.837	163.97821	-1	-1	Unknown	[M+H]+		1	False	null	null	null	null	null	null	null	999	False	False	False	False		False	False	null	null	null	null	null	null	null	null	57.98	cell_293T_pos_05_p1-d1_1_10092	163.97821:7594 164.98156:0 165.98492:0		35396	35540	33796	36947	36975	36018	35778.5397135417	1182.30215837218
1081	4.837	163.97821	0.7194	155.8753	Unknown	[M+H]+		1	False	null	null	null	null	null	null	null	999	False	False	False	False		False	False	null	null	null	null	null	null	null	null	57.98	cell_293T_pos_05_p1-d1_1_10092	163.97821:370 164.98156:0 165.98492:0		353	105	187	299	245	170	226.632342020671	90.5556948643905
1082	4.837	163.97821	0.8964	194.2241	Unknown	[M+H]+		1	False	null	null	null	null	null	null	null	999	False	False	False	False		False	False	null	null	null	null	null	null	null	null	57.98	cell_293T_pos_05_p1-d1_1_10092	163.9801:2309 164.98345:0 165.98681:0		2145	2203	1941	2262	2324	2141	2169.40706380208	132.113257352216
1083	4.837	163.97821	0.9826	212.899	Unknown	[M+H]+		1	False	null	null	null	null	null	null	null	999	False	False	False	False		False	False	null	null	null	null	null	null	null	null	57.98	cell_293T_pos_05_p1-d1_1_10092	163.9801:332 164.98345:0 165.98681:0		197	211	70	179	150	164	161.713761647542	50.0240771113164
1084	5.708	164.03073	-1	-1	Unknown	[M+H]+		1	True	null	null	null	null	null	null	null	999	False	False	False	False		False	False	null	null	null	null	null	null	null	null	1258.74	cell_293T_pos_05_p1-d1_1_10092	164.03073:213105 165.03408:0 166.03744:0		1582315	1720540	1630024	1623305	1784528	1793926	1689106.39583333	89783.6426514254
[truncated: 23,537 more rows]
