# Supplementary material for: A mass spectrum-oriented computational method for ion mobility-resolved untargeted metabolomics
Source: Nat Commun. 2023 Mar 31;14:1813. doi: 10.1038/s41467-023-37539-0 (PMC10066191; doi:10.1038/s41467-023-37539-0)
Supplement: Supplementary file 5 — Supplementary Data 2 [file 41467_2023_37539_MOESM5_ESM.zip › 10_293T_cell_neg.txt]

																																				Class	1	1	1	1	1	1	NA	NA
																																				File type	Sample	Sample	Sample	Sample	Sample	Sample	NA	NA
																																				Injection order	1	2	3	4	5	6	NA	NA
																																				Batch ID	1	1	1	1	1	1	Average	Stdev
Alignment ID	Average Rt(min)	Average Mz	Average mobility	Average CCS	Metabolite name	Adduct type	Post curation result	Fill %	MS/MS assigned	Reference RT	Reference CCS	Reference m/z	Formula	Ontology	INCHIKEY	SMILES	Annotation tag (VS1.0)	RT matched	CCS matched	m/z matched	MS/MS matched	Comment	Manually modified for quantification	Manually modified for annotation	Isotope tracking parent ID	Isotope tracking weight number	Total score	RT similarity	CCS similarity	Dot product	Reverse dot product	Fragment presence %	S/N average	Spectrum reference file name	MS1 isotopic spectrum	MS/MS spectrum	cell_293T_neg_01_p1-d1_1_10126	cell_293T_neg_02_p1-d1_1_10127	cell_293T_neg_03_p1-d1_1_10128	cell_293T_neg_04_p1-d1_1_10129	cell_293T_neg_05_p1-d1_1_10130	cell_293T_neg_06_p1-d1_1_10131	1	1
0	0.712	61.98653	-1	-1	Unknown	[M-H]-		0.5	False	null	null	null	null	null	null	null	999	False	False	False	False		False	False	null	null	null	null	null	null	null	null	10.77	cell_293T_neg_01_p1-d1_1_10126	61.98653:1680 62.98988:0 63.99324:0		7760	4910	5399	4662	1649	3930	4718.20249430339	1989.89786182683
1	0.712	61.98653	0.9584	231.2511	Unknown	[M-H]-		0.5	False	null	null	null	null	null	null	null	999	False	False	False	False		False	False	null	null	null	null	null	null	null	null	10.77	cell_293T_neg_01_p1-d1_1_10126	61.98653:428 62.98988:0 63.99324:0		138	56	71	33	48	24	61.6721204121908	40.7653505459646
2	0.712	61.98653	1.0522	253.8972	Unknown	[M-H]-		0.5	False	null	null	null	null	null	null	null	999	False	False	False	False		False	False	null	null	null	null	null	null	null	null	10.77	cell_293T_neg_01_p1-d1_1_10126	61.98778:308 62.99113:0 63.99449:0		82	142	67	95	71	9	77.7550822893779	43.2469907320016
3	0.585	61.98778	-1	-1	Unknown	[M-H]-		1	False	null	null	null	null	null	null	null	999	False	False	False	False		False	False	null	null	null	null	null	null	null	null	16.65	cell_293T_neg_02_p1-d1_1_10127	61.98778:2388 62.99113:0 63.99449:0		9682	9948	8435	9450	10102	8644	9376.68994140625	689.131166583183
4	0.585	61.98778	0.9484	228.8354	Unknown	[M-H]-		1	False	null	null	null	null	null	null	null	999	False	False	False	False		False	False	null	null	null	null	null	null	null	null	16.65	cell_293T_neg_02_p1-d1_1_10127	61.98779:134 62.99114:0 63.9945:0		5	55	28	32	35	73	38.1089402834574	23.4510079189519
5	0.585	61.98778	1.0477	252.7915	Unknown	[M-H]-		1	False	null	null	null	null	null	null	null	999	False	False	False	False		False	False	null	null	null	null	null	null	null	null	16.65	cell_293T_neg_02_p1-d1_1_10127	61.98778:610 62.99113:0 63.99449:0		380	356	380	1537	262	522	572.967458089193	479.716043659971
6	4.436	71.01313	-1	-1	Unknown	[M-H]-	similar chromatogram in higher mz_370; similar chromatogram in higher mz_15; similar chromatogram in higher mz_1259; similar chromatogram in higher mz_46	0.833	False	null	null	null	null	null	null	null	999	False	False	False	False		False	False	null	null	null	null	null	null	null	null	12.37	cell_293T_neg_03_p1-d1_1_10128	71.01313:1475 72.01648:0 73.01984:0		4318	4757	5490	5267	5162	5239	5038.90584309896	426.563128184814
7	4.436	71.01313	0.683	161.5066	Unknown	[M-H]-	similar chromatogram in higher mz_370; similar chromatogram in higher mz_15; similar chromatogram in higher mz_1259; similar chromatogram in higher mz_46	0.833	False	null	null	null	null	null	null	null	999	False	False	False	False		False	False	null	null	null	null	null	null	null	null	12.37	cell_293T_neg_03_p1-d1_1_10128	71.01313:499 72.01648:0 73.01984:0		491	357	306	202	477	282	352.381881713867	113.648037481657
8	4.151	72.00906	-1	-1	Unknown	[M-H]-		0.5	False	null	null	null	null	null	null	null	999	False	False	False	False		False	False	null	null	null	null	null	null	null	null	7.99	cell_293T_neg_06_p1-d1_1_10131	72.00906:924 73.01241:0 74.01577:0		4473	5696	4244	3964	5546	3548	4578.56514485677	865.655578346944
9	4.151	72.00906	0.6353	149.9274	Unknown	[M-H]-		0.5	False	null	null	null	null	null	null	null	999	False	False	False	False		False	False	null	null	null	null	null	null	null	null	7.99	cell_293T_neg_06_p1-d1_1_10131	72.0077:723 73.01105:0 74.01441:0		643	558	465	541	563	402	528.52951558431	83.7991915058286
10	0.711	72.99303	-1	-1	Unknown	[M-H]-	similar chromatogram in higher mz_512; similar chromatogram in higher mz_456; similar chromatogram in higher mz_624; similar chromatogram in higher mz_837; similar chromatogram in higher mz_950; similar chromatogram in higher mz_1524; similar chromatogram in higher mz_1532	0.667	False	null	null	null	null	null	null	null	999	False	False	False	False		False	False	null	null	null	null	null	null	null	null	13.95	cell_293T_neg_01_p1-d1_1_10126	72.99303:1563 73.99638:0 74.99974:0		4554	4068	3273	3381	3061	4295	3772.01680501302	613.191425781573
11	0.711	72.99303	0.7651	180.224	Unknown	[M-H]-	similar chromatogram in higher mz_512; similar chromatogram in higher mz_456; similar chromatogram in higher mz_624; similar chromatogram in higher mz_837; similar chromatogram in higher mz_950; similar chromatogram in higher mz_1524; similar chromatogram in higher mz_1532	0.667	False	null	null	null	null	null	null	null	999	False	False	False	False		False	False	null	null	null	null	null	null	null	null	13.95	cell_293T_neg_01_p1-d1_1_10126	72.99169:800 73.99504:0 74.9984:0		248	360	173	209	36	47	178.936077753703	123.615915341757
12	0.711	72.99303	0.7709	181.5891	Unknown	[M-H]-	similar chromatogram in higher mz_512; similar chromatogram in higher mz_456; similar chromatogram in higher mz_624; similar chromatogram in higher mz_837; similar chromatogram in higher mz_950; similar chromatogram in higher mz_1524; similar chromatogram in higher mz_1532	0.667	False	null	null	null	null	null	null	null	999	False	False	False	False		False	False	null	null	null	null	null	null	null	null	13.95	cell_293T_neg_01_p1-d1_1_10126	72.9917:690 73.99505:0 74.99841:0		210	351	113	23	250	418	227.603396097819	146.504034395398
13	0.766	74.00676	-1	-1	Unknown	[M-H]-	similar chromatogram in higher mz_876; similar chromatogram in higher mz_1467; similar chromatogram in higher mz_1394; similar chromatogram in higher mz_122	0.5	False	null	null	null	null	null	null	null	999	False	False	False	False		False	False	null	null	null	null	null	null	null	null	15.07	cell_293T_neg_03_p1-d1_1_10128	74.00676:2802 75.01011:0 76.01347:0		5979	3833	7448	5968	6311	6783	6053.52095540365	1223.6719677236
14	0.766	74.00676	0.6762	158.9837	Unknown	[M-H]-	similar chromatogram in higher mz_876; similar chromatogram in higher mz_1467; similar chromatogram in higher mz_1394; similar chromatogram in higher mz_122	0.5	False	null	null	null	null	null	null	null	999	False	False	False	False		False	False	null	null	null	null	null	null	null	null	15.07	cell_293T_neg_03_p1-d1_1_10128	74.00676:456 75.01011:0 76.01347:0		694	365	712	645	688	687	631.775736490885	132.620987489131
15	5.885	74.02439	-1	-1	Unknown	[M-H]-	similar chromatogram in higher mz_361; similar chromatogram in higher mz_2535; similar chromatogram in higher mz_1664; similar chromatogram in higher mz_1435; similar chromatogram in higher mz_2021	1	False	null	null	null	null	null	null	null	999	False	False	False	False		False	False	null	null	null	null	null	null	null	null	23.46	cell_293T_neg_01_p1-d1_1_10126	74.02439:4964 75.02774:0 76.0311:0		31484	27689	24574	25121	20534	27391	26132.193359375	3672.6241629601
16	5.885	74.02439	0.574	134.9529	Unknown	[M-H]-	similar chromatogram in higher mz_361; similar chromatogram in higher mz_2535; similar chromatogram in higher mz_1664; similar chromatogram in higher mz_1435; similar chromatogram in higher mz_2021	1	False	null	null	null	null	null	null	null	999	False	False	False	False		False	False	null	null	null	null	null	null	null	null	23.46	cell_293T_neg_01_p1-d1_1_10126	74.02439:693 75.02774:0 76.0311:0		380	221	208	209	211	129	226.335494995117	82.4617005007508
17	5.885	74.02439	0.649	152.59	Unknown	[M-H]-	similar chromatogram in higher mz_361; similar chromatogram in higher mz_2535; similar chromatogram in higher mz_1664; similar chromatogram in higher mz_1435; similar chromatogram in higher mz_2021	1	False	null	null	null	null	null	null	null	999	False	False	False	False		False	False	null	null	null	null	null	null	null	null	23.46	cell_293T_neg_01_p1-d1_1_10126	74.02439:562 75.02774:0 76.0311:0		272	182	139	433	115	310	241.835325876872	120.066349985182
18	5.885	74.02439	0.6568	154.4059	Unknown	[M-H]-	similar chromatogram in higher mz_361; similar chromatogram in higher mz_2535; similar chromatogram in higher mz_1664; similar chromatogram in higher mz_1435; similar chromatogram in higher mz_2021	1	False	null	null	null	null	null	null	null	999	False	False	False	False		False	False	null	null	null	null	null	null	null	null	23.46	cell_293T_neg_01_p1-d1_1_10126	74.0244:613 75.02775:0 76.03111:0		193	150	132	115	482	44	186.000860850016	153.182135717149
19	5.885	74.02439	0.6846	160.9639	Unknown	[M-H]-	similar chromatogram in higher mz_361; similar chromatogram in higher mz_2535; similar chromatogram in higher mz_1664; similar chromatogram in higher mz_1435; similar chromatogram in higher mz_2021	1	False	null	null	null	null	null	null	null	999	False	False	False	False		False	False	null	null	null	null	null	null	null	null	23.46	cell_293T_neg_01_p1-d1_1_10126	74.0244:320 75.02775:0 76.03111:0		110	54	51	66	172	137	98.2911167144775	49.3280046755399
20	5.885	74.02439	0.7903	185.7931	Unknown	[M-H]-	similar chromatogram in higher mz_361; similar chromatogram in higher mz_2535; similar chromatogram in higher mz_1664; similar chromatogram in higher mz_1435; similar chromatogram in higher mz_2021	1	False	null	null	null	null	null	null	null	999	False	False	False	False		False	False	null	null	null	null	null	null	null	null	23.46	cell_293T_neg_01_p1-d1_1_10126	74.0244:1173 75.02775:0 76.03111:0		706	812	334	509	780	584	620.755610148112	181.919226480502
21	5.885	74.02439	0.8334	195.9288	Unknown	[M-H]-	similar chromatogram in higher mz_361; similar chromatogram in higher mz_2535; similar chromatogram in higher mz_1664; similar chromatogram in higher mz_1435; similar chromatogram in higher mz_2021	1	False	null	null	null	null	null	null	null	999	False	False	False	False		False	False	null	null	null	null	null	null	null	null	23.46	cell_293T_neg_01_p1-d1_1_10126	74.02439:467 75.02774:0 76.0311:0		245	77	35	123	285	80	140.871917724609	100.714792561906
22	5.885	74.02439	0.8765	206.0652	Unknown	[M-H]-	similar chromatogram in higher mz_361; similar chromatogram in higher mz_2535; similar chromatogram in higher mz_1664; similar chromatogram in higher mz_1435; similar chromatogram in higher mz_2021	1	False	null	null	null	null	null	null	null	999	False	False	False	False		False	False	null	null	null	null	null	null	null	null	23.46	cell_293T_neg_01_p1-d1_1_10126	74.02439:556 75.02774:0 76.0311:0		239	80	88	70	101	114	115.21208190918	62.6298606740472
23	5.885	74.02439	0.903	212.3123	Unknown	[M-H]-	similar chromatogram in higher mz_361; similar chromatogram in higher mz_2535; similar chromatogram in higher mz_1664; similar chromatogram in higher mz_1435; similar chromatogram in higher mz_2021	1	False	null	null	null	null	null	null	null	999	False	False	False	False		False	False	null	null	null	null	null	null	null	null	23.46	cell_293T_neg_01_p1-d1_1_10126	74.0244:269 75.02775:0 76.03111:0		147	71	95	111	21	55	83.4261624018351	44.1392521771962
24	7.854	78.95734	-1	-1	Unknown	[M-H]-		1	True	null	null	null	null	null	null	null	999	False	False	False	False		False	False	null	null	null	null	null	null	null	null	32.34	cell_293T_neg_01_p1-d1_1_10126	78.95734:6584 79.96069:0 80.96405:0		72617	69952	45025	60724	56681	64925	61654.0234375	10018.6780560494
25	7.854	78.95734	0.591	137.7402	Unknown	[M-H]-		1	True	null	null	null	null	null	null	null	999	False	False	False	False		False	False	null	null	null	null	null	null	null	null	32.34	cell_293T_neg_01_p1-d1_1_10126	78.95734:3195 79.96069:0 80.96405:0	78.95734:88	2891	2539	2540	2251	2162	1881	2377.38612874349	353.600875489325
26	7.854	78.95734	0.6197	144.4339	Unknown	[M-H]-		1	True	null	null	null	null	null	null	null	999	False	False	False	False		False	False	null	null	null	null	null	null	null	null	32.34	cell_293T_neg_01_p1-d1_1_10126	78.95734:2037 79.96069:0 80.96405:0	62.96476:107	1973	2317	2315	1826	1654	2027	2018.60428873698	264.430910127412
27	7.854	78.95734	0.6557	152.821	Unknown	[M-H]-		1	True	null	null	null	null	null	null	null	999	False	False	False	False		False	False	null	null	null	null	null	null	null	null	32.34	cell_293T_neg_01_p1-d1_1_10126	78.95735:914 79.9607:0 80.96406:0		499	784	431	692	603	565	595.568659464518	128.085791489422
28	7.854	78.95734	0.7406	172.6086	Unknown	[M-H]-		1	True	null	null	null	null	null	null	null	999	False	False	False	False		False	False	null	null	null	null	null	null	null	null	32.34	cell_293T_neg_01_p1-d1_1_10126	78.95876:404 79.96211:0 80.96547:0		295	305	178	110	265	210	227.110913594564	75.4947374700032
29	7.854	78.95734	0.7723	180.0001	Unknown	[M-H]-		1	True	null	null	null	null	null	null	null	999	False	False	False	False		False	False	null	null	null	null	null	null	null	null	32.34	cell_293T_neg_01_p1-d1_1_10126	78.95735:544 79.9607:0 80.96406:0		318	298	359	295	341	348	326.732971191406	26.8153027871254
30	8.097	78.95874	-1	-1	Unknown	[M-H]-		0.5	True	null	null	null	null	null	null	null	999	False	False	False	False		False	False	null	null	null	null	null	null	null	null	8.81	cell_293T_neg_01_p1-d1_1_10126	78.95874:4894 79.96209:0 80.96545:0		42156	24087	33674	12788	24152	24437	26882.3111979167	9992.93546724486
31	8.097	78.95874	0.559	130.3035	Unknown	[M-H]-		0.5	True	null	null	null	null	null	null	null	999	False	False	False	False		False	False	null	null	null	null	null	null	null	null	8.81	cell_293T_neg_01_p1-d1_1_10126	78.95874:1541 79.96209:0 80.96545:0	78.95734:87	1525	1390	1149	1275	1096	1000	1239.07872517904	196.079620666685
32	8.097	78.95874	0.5891	137.314	Unknown	[M-H]-		0.5	True	null	null	null	null	null	null	null	999	False	False	False	False		False	False	null	null	null	null	null	null	null	null	8.81	cell_293T_neg_01_p1-d1_1_10126	78.95875:1288 79.9621:0 80.96546:0	78.95875:43	640	737	1457	632	1029	1334	971.608693440755	360.579232492924
33	8.097	78.95874	0.62	144.5109	Unknown	[M-H]-		0.5	True	null	null	null	null	null	null	null	999	False	False	False	False		False	False	null	null	null	null	null	null	null	null	8.81	cell_293T_neg_01_p1-d1_1_10126	78.95874:1704 79.96209:0 80.96545:0	78.95594:42	1384	1011	1171	724	1157	1162	1101.48589070638	219.976512972735
34	8.097	78.95874	0.654	152.4344	Unknown	[M-H]-		0.5	True	null	null	null	null	null	null	null	999	False	False	False	False		False	False	null	null	null	null	null	null	null	null	8.81	cell_293T_neg_01_p1-d1_1_10126	78.95875:454 79.9621:0 80.96546:0		280	432	334	285	218	196	290.790718078613	85.0374846122812
35	8.097	78.95874	0.7409	172.7007	Unknown	[M-H]-		0.5	True	null	null	null	null	null	null	null	999	False	False	False	False		False	False	null	null	null	null	null	null	null	null	8.81	cell_293T_neg_01_p1-d1_1_10126	78.95875:297 79.9621:0 80.96546:0		165	223	210	494	450	412	325.694053649902	142.096384533711
36	7.059	78.95875	-1	-1	Unknown	[M-H]-		1	True	null	null	null	null	null	null	null	999	False	False	False	False		False	False	null	null	null	null	null	null	null	null	31.14	cell_293T_neg_03_p1-d1_1_10128	78.95875:5735 79.9621:0 80.96546:0		62052	52883	58749	45608	52971	41687	52324.9342447917	7679.94173135604
37	7.059	78.95875	0.583	135.8815	Unknown	[M-H]-		1	True	null	null	null	null	null	null	null	999	False	False	False	False		False	False	null	null	null	null	null	null	null	null	31.14	cell_293T_neg_03_p1-d1_1_10128	78.95874:412 79.96209:0 80.96545:0		285	239	281	297	300	202	267.33974202474	38.8348150242721
38	7.059	78.95875	0.6663	155.2924	Unknown	[M-H]-		1	True	null	null	null	null	null	null	null	999	False	False	False	False		False	False	null	null	null	null	null	null	null	null	31.14	cell_293T_neg_03_p1-d1_1_10128	78.95874:2885 79.96209:0 80.96545:0	78.96014:72	3376	3306	3248	3132	2906	1780	2957.96944173177	600.223088198299
39	7.059	78.95875	0.6918	161.2363	Unknown	[M-H]-		1	True	null	null	null	null	null	null	null	999	False	False	False	False		False	False	null	null	null	null	null	null	null	null	31.14	cell_293T_neg_03_p1-d1_1_10128	78.95874:671 79.96209:0 80.96545:0		515	236	151	440	358	345	340.851643880208	132.138668956307
40	6.887	78.95875	-1	-1	Unknown	[M-H]-		0.667	True	null	null	null	null	null	null	null	999	False	False	False	False		False	False	null	null	null	null	null	null	null	null	10.33	cell_293T_neg_03_p1-d1_1_10128	78.95875:2197 79.9621:0 80.96546:0		6088	7744	11050	9947	10536	4467	8305.48754882813	2652.22461245388
41	6.887	78.95875	0.6286	146.5216	Unknown	[M-H]-		0.667	True	null	null	null	null	null	null	null	999	False	False	False	False		False	False	null	null	null	null	null	null	null	null	10.33	cell_293T_neg_03_p1-d1_1_10128	78.95875:1335 79.9621:0 80.96546:0	24.5955:44 35.13791:44 54.51672:44	5778	1073	664	512	1005	2157	1864.94997151693	2001.92019069783
42	6.887	78.95875	0.6651	155.0221	Unknown	[M-H]-		0.667	True	null	null	null	null	null	null	null	999	False	False	False	False		False	False	null	null	null	null	null	null	null	null	10.33	cell_293T_neg_03_p1-d1_1_10128	78.95875:219 79.9621:0 80.96546:0		29	160	107	9	110	47	77.1046075820923	57.8016485895666
43	4.813	79.95654	-1	-1	Unknown	[M-H]-	similar chromatogram in higher mz_674; similar chromatogram in higher mz_682; similar chromatogram in higher mz_73; similar chromatogram in higher mz_1043; similar chromatogram in higher mz_1345; similar chromatogram in higher mz_1547	1	True	null	null	null	null	null	null	null	999	False	False	False	False		False	False	null	null	null	null	null	null	null	null	15.3	cell_293T_neg_03_p1-d1_1_10128	79.95654:1746 80.95989:0 81.96325:0		6123	6726	9225	8519	7062	7830	7581.01155598958	1163.65631593445
44	4.813	79.95654	0.5238	121.8836	Unknown	[M-H]-	similar chromatogram in higher mz_674; similar chromatogram in higher mz_682; similar chromatogram in higher mz_73; similar chromatogram in higher mz_1043; similar chromatogram in higher mz_1345; similar chromatogram in higher mz_1547	1	True	null	null	null	null	null	null	null	999	False	False	False	False		False	False	null	null	null	null	null	null	null	null	15.3	cell_293T_neg_03_p1-d1_1_10128	79.95794:695 80.96129:0 81.96465:0	79.95371:101 79.95512:84 79.95794:163	507	648	699	676	628	630	631.321568806966	66.8259458180559
45	7.591	87.00768	-1	-1	Unknown	[M-H]-		0.5	False	null	null	null	null	null	null	null	999	False	False	False	False		False	False	null	null	null	null	null	null	null	null	13.55	cell_293T_neg_04_p1-d1_1_10129	87.00768:2125 88.01103:0 89.01439:0		15168	10975	14443	24063	13927	8549	14520.9152018229	5292.75686692788
46	7.591	87.00768	0.588	135.3729	Unknown	[M-H]-		0.5	False	null	null	null	null	null	null	null	999	False	False	False	False		False	False	null	null	null	null	null	null	null	null	13.55	cell_293T_neg_04_p1-d1_1_10129	87.00767:2003 88.01102:0 89.01438:0		1978	2481	2096	2166	2288	2208	2202.87650553385	172.183870135879
47	6.462	87.00915	-1	-1	Unknown	[M-H]-		0.833	False	null	null	null	null	null	null	null	999	False	False	False	False		False	False	null	null	null	null	null	null	null	null	8.21	cell_293T_neg_03_p1-d1_1_10128	87.00915:1459 88.0125:0 89.01586:0		5543	12596	6439	13566	4845	7830	8469.94181315104	3721.31262253823
48	6.462	87.00915	0.6069	139.7309	Unknown	[M-H]-		0.833	False	null	null	null	null	null	null	null	999	False	False	False	False		False	False	null	null	null	null	null	null	null	null	8.21	cell_293T_neg_03_p1-d1_1_10128	87.00768:1505 88.01103:0 89.01439:0		1458	1075	1079	1115	1095	1104	1154.25618489583	149.600149918497
49	5.62	88.03866	-1	-1	Unknown	[M-H]-		1	False	null	null	null	null	null	null	null	999	False	False	False	False		False	False	null	null	null	null	null	null	null	null	138.15	cell_293T_neg_01_p1-d1_1_10126	88.03866:12717 89.04201:0 90.04537:0		72856	72591	70633	76622	73777	71023	72916.953125	2162.4894195573
50	5.62	88.03866	0.6059	139.3027	Unknown	[M-H]-		1	False	null	null	null	null	null	null	null	999	False	False	False	False		False	False	null	null	null	null	null	null	null	null	138.15	cell_293T_neg_01_p1-d1_1_10126	88.03866:973 89.04201:0 90.04537:0		936	820	927	936	840	778	872.907135009766	69.1662434275859
51	5.62	88.03866	0.6681	153.5999	Unknown	[M-H]-		1	False	null	null	null	null	null	null	null	999	False	False	False	False		False	False	null	null	null	null	null	null	null	null	138.15	cell_293T_neg_01_p1-d1_1_10126	88.03866:2725 89.04201:0 90.04537:0		2923	2975	2897	2895	2766	2760	2869.32112630208	87.1765368168977
52	5.62	88.03866	0.7434	170.9072	Unknown	[M-H]-		1	False	null	null	null	null	null	null	null	999	False	False	False	False		False	False	null	null	null	null	null	null	null	null	138.15	cell_293T_neg_01_p1-d1_1_10126	88.03867:836 89.04202:0 90.04538:0		720	649	462	777	628	666	650.471064249674	106.717470338433
53	4.438	88.03869	-1	-1	Unknown	[M-H]-	similar chromatogram in higher mz_1283	1	False	null	null	null	null	null	null	null	999	False	False	False	False		False	False	null	null	null	null	null	null	null	null	308.91	cell_293T_neg_06_p1-d1_1_10131	88.03869:24642 89.04204:0 90.0454:0		100684	100308	97144	105592	104904	108554	102864.294270833	4194.85518583114
54	4.438	88.03869	0.6832	157.0648	Unknown	[M-H]-	similar chromatogram in higher mz_1283	1	False	null	null	null	null	null	null	null	999	False	False	False	False		False	False	null	null	null	null	null	null	null	null	308.91	cell_293T_neg_06_p1-d1_1_10131	88.03866:8959 89.04201:0 90.04537:0		11191	11346	10907	11657	11560	12121	11463.5649414063	418.70428733159
55	5.081	89.02365	-1	-1	Unknown	[M-H]-		1	False	null	null	null	null	null	null	null	999	False	False	False	False		False	False	null	null	null	null	null	null	null	null	10.7	cell_293T_neg_01_p1-d1_1_10126	89.02365:1343 90.027:0 91.03036:0		7827	5949	5414	7331	6130	5796	6407.70068359375	950.397002877331
56	5.081	89.02365	0.607	139.3682	Unknown	[M-H]-		1	False	null	null	null	null	null	null	null	999	False	False	False	False		False	False	null	null	null	null	null	null	null	null	10.7	cell_293T_neg_01_p1-d1_1_10126	89.02366:171 90.02701:0 91.03037:0		137	105	62	85	85	80	92.4069766998291	25.5411764372923
57	5.081	89.02365	0.7939	182.2784	Unknown	[M-H]-		1	False	null	null	null	null	null	null	null	999	False	False	False	False		False	False	null	null	null	null	null	null	null	null	10.7	cell_293T_neg_01_p1-d1_1_10126	89.02368:304 90.02703:0 91.03039:0		251	104	388	181	259	187	228.353471120199	96.1163627364159
58	4.477	89.02366	-1	-1	Unknown	[M-H]-	similar chromatogram in higher mz_1087; similar chromatogram in higher mz_1595; similar chromatogram in higher mz_936; similar chromatogram in higher mz_878	1	False	null	null	null	null	null	null	null	999	False	False	False	False		False	False	null	null	null	null	null	null	null	null	35.65	cell_293T_neg_02_p1-d1_1_10127	89.02366:4090 90.02701:0 91.03037:0		16387	15107	14697	14306	14956	14015	14911.2273763021	828.620217667504
59	4.477	89.02366	0.6681	153.3946	Unknown	[M-H]-	similar chromatogram in higher mz_1087; similar chromatogram in higher mz_1595; similar chromatogram in higher mz_936; similar chromatogram in higher mz_878	1	False	null	null	null	null	null	null	null	999	False	False	False	False		False	False	null	null	null	null	null	null	null	null	35.65	cell_293T_neg_02_p1-d1_1_10127	89.02366:177 90.02701:0 91.03037:0		46	86	46	104	86	15	63.8721230824788	33.5747682727355
60	4.477	89.02366	0.7435	170.7168	Unknown	[M-H]-	similar chromatogram in higher mz_1087; similar chromatogram in higher mz_1595; similar chromatogram in higher mz_936; similar chromatogram in higher mz_878	1	False	null	null	null	null	null	null	null	999	False	False	False	False		False	False	null	null	null	null	null	null	null	null	35.65	cell_293T_neg_02_p1-d1_1_10127	89.02366:177 90.02701:0 91.03037:0		86	100	95	129	152	135	116.09206644694	26.0697169732051
61	4.477	89.02366	0.7653	175.7229	Unknown	[M-H]-	similar chromatogram in higher mz_1087; similar chromatogram in higher mz_1595; similar chromatogram in higher mz_936; similar chromatogram in higher mz_878	1	False	null	null	null	null	null	null	null	999	False	False	False	False		False	False	null	null	null	null	null	null	null	null	35.65	cell_293T_neg_02_p1-d1_1_10127	89.02365:702 90.027:0 91.03036:0		402	790	768	690	773	762	697.299112955729	148.823528047052
62	4.477	89.02366	0.8203	188.3359	Unknown	[M-H]-	similar chromatogram in higher mz_1087; similar chromatogram in higher mz_1595; similar chromatogram in higher mz_936; similar chromatogram in higher mz_878	1	False	null	null	null	null	null	null	null	999	False	False	False	False		False	False	null	null	null	null	null	null	null	null	35.65	cell_293T_neg_02_p1-d1_1_10127	89.02366:355 90.02701:0 91.03037:0		158	246	230	155	157	170	186.04776763916	40.9053324309667
63	3.816	89.02366	-1	-1	Unknown	[M-H]-		1	False	null	null	null	null	null	null	null	999	False	False	False	False		False	False	null	null	null	null	null	null	null	null	12.62	cell_293T_neg_02_p1-d1_1_10127	89.02366:1498 90.02701:0 91.03037:0		5982	11486	9848	8846	5658	4351	7695.22379557292	2778.46830883417
64	3.816	89.02366	0.6467	148.4863	Unknown	[M-H]-		1	False	null	null	null	null	null	null	null	999	False	False	False	False		False	False	null	null	null	null	null	null	null	null	12.62	cell_293T_neg_02_p1-d1_1_10127	89.02365:770 90.027:0 91.03036:0		562	530	547	625	447	544	542.364832560221	57.4699591073413
65	3.816	89.02366	0.7012	160.9974	Unknown	[M-H]-		1	False	null	null	null	null	null	null	null	999	False	False	False	False		False	False	null	null	null	null	null	null	null	null	12.62	cell_293T_neg_02_p1-d1_1_10127	89.02366:219 90.02701:0 91.03037:0		81	138	103	102	209	246	146.449989318848	66.3423427268522
66	0.513	91.02211	-1	-1	Unknown	[M-H]-	similar chromatogram in higher mz_1033	0.667	False	null	null	null	null	null	null	null	999	False	False	False	False		False	False	null	null	null	null	null	null	null	null	5.43	cell_293T_neg_03_p1-d1_1_10128	91.02211:428 92.02546:0 93.02882:0		1325	1176	1328	1592	1211	1478	1351.60209147135	158.493422845787
67	0.513	91.02211	0.8072	184.8392	Unknown	[M-H]-	similar chromatogram in higher mz_1033	0.667	False	null	null	null	null	null	null	null	999	False	False	False	False		False	False	null	null	null	null	null	null	null	null	5.43	cell_293T_neg_03_p1-d1_1_10128	91.02211:173 92.02546:0 93.02882:0		142	95	122	95	66	78	99.6129620869954	27.8786970049222
68	4.043	92.92721	-1	-1	Unknown	[M-H]-		1	False	null	null	null	null	null	null	null	999	False	False	False	False		False	False	null	null	null	null	null	null	null	null	16.87	cell_293T_neg_04_p1-d1_1_10129	92.92721:3485 93.93056:0 94.93392:0		14331	18578	19201	24329	22638	22830	20317.8136393229	3685.02518951173
69	4.043	92.92721	0.6619	151.2135	Unknown	[M-H]-		1	False	null	null	null	null	null	null	null	999	False	False	False	False		False	False	null	null	null	null	null	null	null	null	16.87	cell_293T_neg_04_p1-d1_1_10129	92.92721:256 93.93056:0 94.93392:0		100	102	99	173	153	57	114.122481664022	42.0694156146404
70	4.043	92.92721	0.7066	161.4144	Unknown	[M-H]-		1	False	null	null	null	null	null	null	null	999	False	False	False	False		False	False	null	null	null	null	null	null	null	null	16.87	cell_293T_neg_04_p1-d1_1_10129	92.92721:318 93.93056:0 94.93392:0		59	207	70	296	125	279	172.557118733724	103.337572728156
71	4.043	92.92721	0.8252	188.5161	Unknown	[M-H]-		1	False	null	null	null	null	null	null	null	999	False	False	False	False		False	False	null	null	null	null	null	null	null	null	16.87	cell_293T_neg_04_p1-d1_1_10129	92.9272:166 93.93055:0 94.93391:67		164	134	156	83	106	145	131.372217814128	30.8293731300548
72	2.555	92.92721	-1	-1	Unknown	[M-H]-		1	False	null	null	null	null	null	null	null	999	False	False	False	False		False	False	null	null	null	null	null	null	null	null	9.72	cell_293T_neg_05_p1-d1_1_10130	92.92721:1346 93.93056:0 94.93392:0		8139	6600	8181	8176	7233	7232	7593.57169596354	667.623319600629
73	2.555	92.92721	0.6353	145.1244	Unknown	[M-H]-		1	False	null	null	null	null	null	null	null	999	False	False	False	False		False	False	null	null	null	null	null	null	null	null	9.72	cell_293T_neg_05_p1-d1_1_10130	92.92721:182 93.93056:0 94.93392:0		111	52	87	35	46	97	71.516149520874	30.9973618637156
74	2.555	92.92721	0.6571	150.1234	Unknown	[M-H]-		1	False	null	null	null	null	null	null	null	999	False	False	False	False		False	False	null	null	null	null	null	null	null	null	9.72	cell_293T_neg_05_p1-d1_1_10130	92.92568:110 93.92903:0 94.93239:0		86	28	34	66	51	64	54.8986333211263	21.7594516193114
75	3.744	92.92723	-1	-1	Unknown	[M-H]-		1	False	null	null	null	null	null	null	null	999	False	False	False	False		False	False	null	null	null	null	null	null	null	null	18.15	cell_293T_neg_06_p1-d1_1_10131	92.92723:2171 93.93058:0 94.93394:0		13626	11198	6803	10550	11588	12011	10962.5737304688	2285.05117133898
76	3.744	92.92723	0.7482	170.932	Unknown	[M-H]-		1	False	null	null	null	null	null	null	null	999	False	False	False	False		False	False	null	null	null	null	null	null	null	null	18.15	cell_293T_neg_06_p1-d1_1_10131	92.92723:191 93.93058:0 94.93394:0		133	101	131	21	28	72	80.9327456156413	49.2583614867604
77	3.744	92.92723	0.7663	175.0636	Unknown	[M-H]-		1	False	null	null	null	null	null	null	null	999	False	False	False	False		False	False	null	null	null	null	null	null	null	null	18.15	cell_293T_neg_06_p1-d1_1_10131	92.92568:193 93.92903:0 94.93239:0		133	39	57	108	106	85	88.0404230753581	35.0525404384945
78	3.744	92.92723	0.796	181.8497	Unknown	[M-H]-		1	False	null	null	null	null	null	null	null	999	False	False	False	False		False	False	null	null	null	null	null	null	null	null	18.15	cell_293T_neg_06_p1-d1_1_10131	92.92721:230 93.93056:0 94.93392:0		104	59	55	75	93	63	74.7069301605225	19.7592708363027
79	3.744	92.92723	0.8379	191.4141	Unknown	[M-H]-		1	False	null	null	null	null	null	null	null	999	False	False	False	False		False	False	null	null	null	null	null	null	null	null	18.15	cell_293T_neg_06_p1-d1_1_10131	92.92721:171 93.93056:0 94.93392:0		76	61	43	69	112	60	70.0106881459554	23.1293865576655
80	0.387	93.03361	-1	-1	Unknown	[M-H]-	similar chromatogram in higher mz_948; similar chromatogram in higher mz_1523; similar chromatogram in higher mz_252; similar chromatogram in higher mz_1065; similar chromatogram in higher mz_569; similar chromatogram in higher mz_1735; similar chromatogram in higher mz_1795	1	True	null	null	null	null	null	null	null	999	False	False	False	False		False	False	null	null	null	null	null	null	null	null	56.06	cell_293T_neg_01_p1-d1_1_10126	93.03361:8913 94.03696:0 95.04032:0		31529	24868	20133	23371	27208	25223	25388.6510416667	3821.2564549035
81	0.387	93.03361	0.5903	134.832	Unknown	[M-H]-	similar chromatogram in higher mz_948; similar chromatogram in higher mz_1523; similar chromatogram in higher mz_252; similar chromatogram in higher mz_1065; similar chromatogram in higher mz_569; similar chromatogram in higher mz_1735; similar chromatogram in higher mz_1795	1	True	null	null	null	null	null	null	null	999	False	False	False	False		False	False	null	null	null	null	null	null	null	null	56.06	cell_293T_neg_01_p1-d1_1_10126	93.03361:3784 94.03696:0 95.04032:0	49.34215:33 66.64885:33 93.03057:361	2987	1457	2059	2405	2723	2574	2367.45062255859	543.71699592434
82	4.865	93.03363	-1	-1	Unknown	[M-H]-		0.833	False	null	null	null	null	null	null	null	999	False	False	False	False		False	False	null	null	null	null	null	null	null	null	9.31	cell_293T_neg_02_p1-d1_1_10127	93.03363:784 94.03698:0 95.04034:0		5647	4258	4728	1038	4696	2991	3892.90625	1644.00648096146
83	4.865	93.03363	0.6613	151.0497	Unknown	[M-H]-		0.833	False	null	null	null	null	null	null	null	999	False	False	False	False		False	False	null	null	null	null	null	null	null	null	9.31	cell_293T_neg_02_p1-d1_1_10127	93.03363:530 94.03698:0 95.04034:0		451	448	451	280	282	414	387.607065836589	83.6415779187618
84	4.047	94.92422	-1	-1	Unknown	[M-H]-		0.667	False	null	null	null	null	null	null	null	999	False	False	False	False		False	False	null	null	null	null	null	null	null	null	11.96	cell_293T_neg_02_p1-d1_1_10127	94.92422:2230 95.92757:0 96.93093:0		13078	14387	11934	10827	6020	14736	11830.4567871094	3203.49694445023
85	4.047	94.92422	0.6721	153.155	Unknown	[M-H]-		0.667	False	null	null	null	null	null	null	null	999	False	False	False	False		False	False	null	null	null	null	null	null	null	null	11.96	cell_293T_neg_02_p1-d1_1_10127	94.92422:213 95.92757:0 96.93093:0		152	50	120	146	112	83	110.51106262207	38.6793951546784
86	4.047	94.92422	0.7713	175.7653	Unknown	[M-H]-		0.667	False	null	null	null	null	null	null	null	999	False	False	False	False		False	False	null	null	null	null	null	null	null	null	11.96	cell_293T_neg_02_p1-d1_1_10127	94.92422:255 95.92757:0 96.93093:0		98	51	94	117	37	82	79.7705720265706	30.4100056273196
87	0.389	96.95798	-1	-1	Unknown	[M-H]-		1	True	null	null	null	null	null	null	null	999	False	False	False	False		False	False	null	null	null	null	null	null	null	null	20.52	cell_293T_neg_05_p1-d1_1_10130	96.95798:4044 97.96133:0 98.96469:0		19745	18898	14512	12029	17013	9195	15232.0893554688	4103.77042701932
88	0.389	96.95798	0.7624	173.3177	Unknown	[M-H]-		1	True	null	null	null	null	null	null	null	999	False	False	False	False		False	False	null	null	null	null	null	null	null	null	20.52	cell_293T_neg_05_p1-d1_1_10130	96.95798:690 97.96133:0 98.96469:0		216	278	64	296	57	2271	530.196300506592	859.139445357465
89	0.389	96.95798	0.7866	178.8342	Unknown	[M-H]-		1	True	null	null	null	null	null	null	null	999	False	False	False	False		False	False	null	null	null	null	null	null	null	null	20.52	cell_293T_neg_05_p1-d1_1_10130	96.95951:1036 97.96286:0 98.96622:0		295	202	252	973	135	96963	16470.1063537598	39434.5090580237
90	0.389	96.95798	0.8025	182.4343	Unknown	[M-H]-		1	True	null	null	null	null	null	null	null	999	False	False	False	False		False	False	null	null	null	null	null	null	null	null	20.52	cell_293T_neg_05_p1-d1_1_10130	96.96108:981 97.96443:0 98.96779:0	71.83924:175 90.33601:175 94.84589:175	744	323	827	628	246	241	501.558703104655	262.972307685542
91	7.809	96.96729	-1	-1	Unknown	[M-H]-		0.667	False	null	null	null	null	null	null	null	999	False	False	False	False		False	False	null	null	null	null	null	null	null	null	12.2	cell_293T_neg_04_p1-d1_1_10129	96.96729:3347 97.97064:0 98.974:0		23200	29286	5537	30496	29908	15924	22391.8601074219	9962.51280200753
92	7.809	96.96729	0.6066	137.8969	Unknown	[M-H]-		0.667	False	null	null	null	null	null	null	null	999	False	False	False	False		False	False	null	null	null	null	null	null	null	null	12.2	cell_293T_neg_04_p1-d1_1_10129	96.96731:478 97.97066:0 98.97402:0		167	190	275	249	299	380	260.107617696126	77.0991550592867
93	7.809	96.96729	0.7713	175.3428	Unknown	[M-H]-		0.667	False	null	null	null	null	null	null	null	999	False	False	False	False		False	False	null	null	null	null	null	null	null	null	12.2	cell_293T_neg_04_p1-d1_1_10129	96.96729:2389 97.97064:0 98.974:0		2390	1990	2062	2140	2146	2182	2151.71655273438	135.709145379626
94	6.381	100.03879	-1	-1	Unknown	[M-H]-		1	False	null	null	null	null	null	null	null	999	False	False	False	False		False	False	null	null	null	null	null	null	null	null	33.14	cell_293T_neg_02_p1-d1_1_10127	100.03879:2652 101.04214:0 102.0455:0		13464	13681	13040	13826	12818	12387	13202.6158854167	552.087792918532
95	6.381	100.03879	0.6021	136.4061	Unknown	[M-H]-		1	False	null	null	null	null	null	null	null	999	False	False	False	False		False	False	null	null	null	null	null	null	null	null	33.14	cell_293T_neg_02_p1-d1_1_10127	100.04036:1726 101.04371:0 102.04707:0		1423	1475	1366	1434	1387	1321	1400.97220865885	54.4679402619843
96	6.039	101.07117	-1	-1	Unknown	[M-H]-		0.5	False	null	null	null	null	null	null	null	999	False	False	False	False		False	False	null	null	null	null	null	null	null	null	5.35	cell_293T_neg_06_p1-d1_1_10131	101.07117:638 102.07452:0 103.07788:0		829	1053	229	1229	2439	2409	1364.75872039795	887.420828184923
97	6.039	101.07117	0.5715	129.3368	Unknown	[M-H]-		0.5	False	null	null	null	null	null	null	null	999	False	False	False	False		False	False	null	null	null	null	null	null	null	null	5.35	cell_293T_neg_06_p1-d1_1_10131	101.07115:285 102.0745:0 103.07786:0		50	84	93	28	223	89	94.5205821990967	67.9947881025846
98	6.384	102.05465	-1	-1	Unknown	[M-H]-	similar chromatogram in higher mz_811; similar chromatogram in higher mz_893; similar chromatogram in higher mz_193; similar chromatogram in higher mz_129; similar chromatogram in higher mz_1515; similar chromatogram in higher mz_1037; similar chromatogram in higher mz_1947; similar chromatogram in higher mz_1562; similar chromatogram in higher mz_2395; similar chromatogram in higher mz_241; simi…	1	False	null	null	null	null	null	null	null	999	False	False	False	False		False	False	null	null	null	null	null	null	null	null	14.68	cell_293T_neg_04_p1-d1_1_10129	102.05465:1167 103.058:0 104.06136:0		5326	4803	3979	4989	5655	4963	4952.57865397135	566.223574760005
99	6.384	102.05465	0.5579	126.1202	Unknown	[M-H]-	similar chromatogram in higher mz_811; similar chromatogram in higher mz_893; similar chromatogram in higher mz_193; similar chromatogram in higher mz_129; similar chromatogram in higher mz_1515; similar chromatogram in higher mz_1037; similar chromatogram in higher mz_1947; similar chromatogram in higher mz_1562; similar chromatogram in higher mz_2395; similar chromatogram in higher mz_241; simi…	1	False	null	null	null	null	null	null	null	999	False	False	False	False		False	False	null	null	null	null	null	null	null	null	14.68	cell_293T_neg_04_p1-d1_1_10129	102.05464:421 103.05799:0 104.06135:0		348	321	246	298	309	319	307.092267354329	34.0455538499663
100	4.135	103.05411	-1	-1	Unknown	[M-H]-		1	False	null	null	null	null	null	null	null	999	False	False	False	False		False	False	null	null	null	null	null	null	null	null	26.96	cell_293T_neg_03_p1-d1_1_10128	103.05411:1682 104.05746:0 105.06082:0		13323	10960	12523	11623	12588	12878	12315.7358398438	867.677180155639
101	4.135	103.05411	0.6137	138.5928	Unknown	[M-H]-		1	False	null	null	null	null	null	null	null	999	False	False	False	False		False	False	null	null	null	null	null	null	null	null	26.96	cell_293T_neg_03_p1-d1_1_10128	103.0541:408 104.05745:0 105.06081:0		210	203	241	172	226	244	215.986757914225	27.1168482004021
102	4.135	103.05411	0.6356	143.5381	Unknown	[M-H]-		1	False	null	null	null	null	null	null	null	999	False	False	False	False		False	False	null	null	null	null	null	null	null	null	26.96	cell_293T_neg_03_p1-d1_1_10128	103.0541:836 104.05745:0 105.06081:0		860	873	887	994	1093	1009	952.76064046224	93.5515672743929
103	6.101	104.03433	-1	-1	Unknown	[M-H]-		1	True	null	null	null	null	null	null	null	999	False	False	False	False		False	False	null	null	null	null	null	null	null	null	72.77	cell_293T_neg_02_p1-d1_1_10127	104.03433:4822 105.03768:0 106.04104:0		43781	42205	42343	38855	41101	41468	41625.7115885417	1641.42654045686
104	6.101	104.03433	0.623	140.5495	Unknown	[M-H]-		1	True	null	null	null	null	null	null	null	999	False	False	False	False		False	False	null	null	null	null	null	null	null	null	72.77	cell_293T_neg_02_p1-d1_1_10127	104.03432:489 105.03767:0 106.04103:0	30.76022:31 55.71525:31 63.91787:31	357	342	209	166	327	353	292.206804911296	82.9654984770634
105	6.101	104.03433	0.7052	159.0888	Unknown	[M-H]-		1	True	null	null	null	null	null	null	null	999	False	False	False	False		False	False	null	null	null	null	null	null	null	null	72.77	cell_293T_neg_02_p1-d1_1_10127	104.03433:668 105.03768:0 106.04104:0		461	515	407	489	533	453	476.405207316081	45.7725555848074
106	6.101	104.03433	0.7334	165.4686	Unknown	[M-H]-		1	True	null	null	null	null	null	null	null	999	False	False	False	False		False	False	null	null	null	null	null	null	null	null	72.77	cell_293T_neg_02_p1-d1_1_10127	104.03435:291 105.0377:0 106.04106:0		155	117	86	81	108	146	115.407075246175	30.3986512298525
107	6.101	104.03433	0.7523	169.7184	Unknown	[M-H]-		1	True	null	null	null	null	null	null	null	999	False	False	False	False		False	False	null	null	null	null	null	null	null	null	72.77	cell_293T_neg_02_p1-d1_1_10127	104.03433:299 105.03768:0 106.04104:0		63	144	71	207	149	131	127.408402760824	53.4728260837815
108	6.101	104.03433	0.7818	176.386	Unknown	[M-H]-		1	True	null	null	null	null	null	null	null	999	False	False	False	False		False	False	null	null	null	null	null	null	null	null	72.77	cell_293T_neg_02_p1-d1_1_10127	104.03433:780 105.03768:0 106.04104:0		833	846	769	882	658	927	819.157623291016	94.8812329400769
109	6.101	104.03433	0.8255	186.2449	Unknown	[M-H]-		1	True	null	null	null	null	null	null	null	999	False	False	False	False		False	False	null	null	null	null	null	null	null	null	72.77	cell_293T_neg_02_p1-d1_1_10127	104.03435:481 105.0377:0 106.04106:0		105	266	140	153	93	426	197.258630116781	127.684450740789
110	6.101	104.03433	0.8397	189.4487	Unknown	[M-H]-		1	True	null	null	null	null	null	null	null	999	False	False	False	False		False	False	null	null	null	null	null	null	null	null	72.77	cell_293T_neg_02_p1-d1_1_10127	104.03433:272 105.03768:0 106.04104:0		82	127	176	155	137	58	122.507073720296	44.4282063280665
111	6.101	104.03433	0.8625	194.5857	Unknown	[M-H]-		1	True	null	null	null	null	null	null	null	999	False	False	False	False		False	False	null	null	null	null	null	null	null	null	72.77	cell_293T_neg_02_p1-d1_1_10127	104.03435:326 105.0377:0 106.04106:0		72	87	76	66	134	179	102.242023468018	44.6051298410446
112	6.101	104.03433	0.8948	201.8779	Unknown	[M-H]-		1	True	null	null	null	null	null	null	null	999	False	False	False	False		False	False	null	null	null	null	null	null	null	null	72.77	cell_293T_neg_02_p1-d1_1_10127	104.03433:219 105.03768:0 106.04104:0		13	122	112	35	68	89	73.1301447550456	42.9309916540295
113	6.101	104.03433	0.9293	209.662	Unknown	[M-H]-		1	True	null	null	null	null	null	null	null	999	False	False	False	False		False	False	null	null	null	null	null	null	null	null	72.77	cell_293T_neg_02_p1-d1_1_10127	104.03434:121 105.03769:0 106.04105:0		5	10	40	40	52	54	33.5035154819489	20.8061272657758
114	0.381	107.04683	-1	-1	Unknown	[M-H]-	similar chromatogram in higher mz_208; similar chromatogram in higher mz_1587; similar chromatogram in higher mz_252; similar chromatogram in higher mz_569; similar chromatogram in higher mz_570; similar chromatogram in higher mz_710; similar chromatogram in higher mz_948; similar chromatogram in higher mz_1968	0.667	True	null	null	null	null	null	null	null	999	False	False	False	False		False	False	null	null	null	null	null	null	null	null	17.99	cell_293T_neg_01_p1-d1_1_10126	107.04683:2206 108.05018:0 109.05354:0		5999	2038	3200	4009	2028	3419	3449.11726888021	1475.82490696065
115	0.381	107.04683	0.6293	141.5473	Unknown	[M-H]-	similar chromatogram in higher mz_208; similar chromatogram in higher mz_1587; similar chromatogram in higher mz_252; similar chromatogram in higher mz_569; similar chromatogram in higher mz_570; similar chromatogram in higher mz_710; similar chromatogram in higher mz_948; similar chromatogram in higher mz_1968	0.667	True	null	null	null	null	null	null	null	999	False	False	False	False		False	False	null	null	null	null	null	null	null	null	17.99	cell_293T_neg_01_p1-d1_1_10126	107.04848:683 108.05183:0 109.05519:0	35.82911:175 71.22054:175 71.99968:175 81.41518:175	646	1261	333	458	146	1479	720.439567565918	533.417264460155
116	5.591	108.00978	-1	-1	Unknown	[M-H]-		0.833	False	null	null	null	null	null	null	null	999	False	False	False	False		False	False	null	null	null	null	null	null	null	null	16.99	cell_293T_neg_05_p1-d1_1_10130	108.00978:1302 109.01313:0 110.01649:0		5926	6832	6462	4890	5706	5687	5917.07218424479	676.311221295164
117	5.591	108.00978	0.6824	153.3485	Unknown	[M-H]-		0.833	False	null	null	null	null	null	null	null	999	False	False	False	False		False	False	null	null	null	null	null	null	null	null	16.99	cell_293T_neg_05_p1-d1_1_10130	108.01141:270 109.01476:0 110.01812:0		172	180	110	136	167	159	154.004062652588	26.4222019788095
118	6.045	109.03957	-1	-1	Unknown	[M-H]-	similar chromatogram in higher mz_780; similar chromatogram in higher mz_669	1	False	null	null	null	null	null	null	null	999	False	False	False	False		False	False	null	null	null	null	null	null	null	null	27.67	cell_293T_neg_02_p1-d1_1_10127	109.03957:2751 110.04292:0 111.04628:0		6761	9996	6869	7757	8038	8821	8040.31722005208	1226.80801935863
119	6.045	109.03957	0.5742	128.9042	Unknown	[M-H]-	similar chromatogram in higher mz_780; similar chromatogram in higher mz_669	1	False	null	null	null	null	null	null	null	999	False	False	False	False		False	False	null	null	null	null	null	null	null	null	27.67	cell_293T_neg_02_p1-d1_1_10127	109.03792:872 110.04127:0 111.04463:0		470	346	557	408	462	561	467.277928670247	83.6281512512704
120	6.045	109.03957	0.7015	157.4802	Unknown	[M-H]-	similar chromatogram in higher mz_780; similar chromatogram in higher mz_669	1	False	null	null	null	null	null	null	null	999	False	False	False	False		False	False	null	null	null	null	null	null	null	null	27.67	cell_293T_neg_02_p1-d1_1_10127	109.03792:464 110.04127:0 111.04463:0		82	183	203	217	219	198	183.75390625	51.7485282947662
121	7.62	110.02299	-1	-1	Unknown	[M-H]-	similar chromatogram in higher mz_665	1	False	null	null	null	null	null	null	null	999	False	False	False	False		False	False	null	null	null	null	null	null	null	null	66.79	cell_293T_neg_06_p1-d1_1_10131	110.02299:4225 111.02634:0 112.0297:0		17521	18051	18201	17398	15597	18502	17545.0831705729	1040.96634884483
122	7.62	110.02299	0.7029	157.6481	Unknown	[M-H]-	similar chromatogram in higher mz_665	1	False	null	null	null	null	null	null	null	999	False	False	False	False		False	False	null	null	null	null	null	null	null	null	66.79	cell_293T_neg_06_p1-d1_1_10131	110.02296:560 111.02631:0 112.02967:0		488	488	602	458	431	532	499.729293823242	60.35316859492
123	7.62	110.02299	0.7445	166.994	Unknown	[M-H]-	similar chromatogram in higher mz_665	1	False	null	null	null	null	null	null	null	999	False	False	False	False		False	False	null	null	null	null	null	null	null	null	66.79	cell_293T_neg_06_p1-d1_1_10131	110.02297:784 111.02632:0 112.02968:0		397	398	273	456	349	618	415.317474365234	116.733534469886
124	7.62	110.02299	0.7591	170.2546	Unknown	[M-H]-	similar chromatogram in higher mz_665	1	False	null	null	null	null	null	null	null	999	False	False	False	False		False	False	null	null	null	null	null	null	null	null	66.79	cell_293T_neg_06_p1-d1_1_10131	110.02296:854 111.02631:0 112.02967:0		940	662	625	430	6248	581	1580.96061706543	2292.40547222084
125	8.118	110.03454	-1	-1	Unknown	[M-H]-		0.833	False	null	null	null	null	null	null	null	999	False	False	False	False		False	False	null	null	null	null	null	null	null	null	8.32	cell_293T_neg_04_p1-d1_1_10129	110.03454:659 111.03789:0 112.04125:0		1710	2642	3042	3318	1933	4552	2866.03155517578	1032.79614976139
126	8.118	110.03454	0.5813	130.3875	Unknown	[M-H]-		0.833	False	null	null	null	null	null	null	null	999	False	False	False	False		False	False	null	null	null	null	null	null	null	null	8.32	cell_293T_neg_04_p1-d1_1_10129	110.03454:363 111.03789:0 112.04125:0		130	192	176	272	216	230	202.722287495931	48.6579423078275
127	5.087	110.07259	-1	-1	Unknown	[M-H]-		1	False	null	null	null	null	null	null	null	999	False	False	False	False		False	False	null	null	null	null	null	null	null	null	8.41	cell_293T_neg_02_p1-d1_1_10127	110.07259:596 111.07594:0 112.0793:0		2091	2449	2232	2477	2466	2527	2373.47672526042	172.375976065518
128	5.087	110.07259	0.6518	146.2008	Unknown	[M-H]-		1	False	null	null	null	null	null	null	null	999	False	False	False	False		False	False	null	null	null	null	null	null	null	null	8.41	cell_293T_neg_02_p1-d1_1_10127	110.0693:358 111.07265:0 112.07601:0		216	246	218	238	208	168	215.768572489421	27.4072631742864
129	0.577	110.97593	-1	-1	Unknown	[M-H]-		0.667	True	null	null	null	null	null	null	null	999	False	False	False	False		False	False	null	null	null	null	null	null	null	null	3.05	cell_293T_neg_06_p1-d1_1_10131	110.97593:883 111.97928:0 112.98264:0		2995	2233	3040	3250	3060	3355	2988.89766438802	395.07687831521
130	0.577	110.97593	0.5865	131.4294	Unknown	[M-H]-		0.667	True	null	null	null	null	null	null	null	999	False	False	False	False		False	False	null	null	null	null	null	null	null	null	3.05	cell_293T_neg_06_p1-d1_1_10131	110.97258:95 111.97593:0 112.97929:0	79.95936:53	13	52	67	75	70	44	53.5036824544271	22.854633756647
131	0.577	110.97593	1.0947	245.3317	Unknown	[M-H]-		0.667	True	null	null	null	null	null	null	null	999	False	False	False	False		False	False	null	null	null	null	null	null	null	null	3.05	cell_293T_neg_06_p1-d1_1_10131	110.97593:146 111.97928:0 112.98264:0		39	22	64	20	55	77	46.1406192779541	23.0577986611057
132	4.863	110.98421	-1	-1	Unknown	[M-H]-	similar chromatogram in higher mz_246; similar chromatogram in higher mz_717; similar chromatogram in higher mz_887; similar chromatogram in higher mz_654; similar chromatogram in higher mz_594	1	True	null	null	null	null	null	null	null	999	False	False	False	False		False	False	null	null	null	null	null	null	null	null	12.13	cell_293T_neg_03_p1-d1_1_10128	110.98421:2191 111.98756:0 112.99092:0		7816	7889	8156	7720	6659	7037	7546.30126953125	572.643428658419
133	4.863	110.98421	0.6072	136.0799	Unknown	[M-H]-	similar chromatogram in higher mz_246; similar chromatogram in higher mz_717; similar chromatogram in higher mz_887; similar chromatogram in higher mz_654; similar chromatogram in higher mz_594	1	True	null	null	null	null	null	null	null	999	False	False	False	False		False	False	null	null	null	null	null	null	null	null	12.13	cell_293T_neg_03_p1-d1_1_10128	110.98254:986 111.98589:0 112.98925:0	78.95874:158	862	859	869	823	762	799	828.964050292969	42.5852290644983
134	7.602	111.00746	-1	-1	Unknown	[M-H]-		0.5	True	null	null	null	null	null	null	null	999	False	False	False	False		False	False	null	null	null	null	null	null	null	null	41.53	cell_293T_neg_01_p1-d1_1_10126	111.00746:10868 112.01081:0 113.01417:0		127973	71526	119578	76507	74988	105214	95964.37890625	24833.4425940655
135	7.602	111.00746	0.5883	131.8351	Unknown	[M-H]-		0.5	True	null	null	null	null	null	null	null	999	False	False	False	False		False	False	null	null	null	null	null	null	null	null	41.53	cell_293T_neg_01_p1-d1_1_10126	111.00746:12238 112.01081:0 113.01417:0	39.02381:111	11898	12317	11980	11678	11739	10756	11727.9921875	526.564286645954
136	7.65	111.00747	-1	-1	Unknown	[M-H]-		0.5	False	null	null	null	null	null	null	null	999	False	False	False	False		False	False	null	null	null	null	null	null	null	null	19.27	cell_293T_neg_02_p1-d1_1_10127	111.00747:10734 112.01082:0 113.01418:0		127973	69382	119578	26234	52887	54056	75018.3626302083	40325.1822789471
137	7.65	111.00747	0.5885	131.8723	Unknown	[M-H]-		0.5	False	null	null	null	null	null	null	null	999	False	False	False	False		False	False	null	null	null	null	null	null	null	null	19.27	cell_293T_neg_02_p1-d1_1_10127	111.00747:12805 112.01082:0 113.01418:0		12064	12699	12516	12194	12403	11336	12201.9435221354	480.651716903171
138	6.875	111.01909	-1	-1	Unknown	[M-H]-		1	False	null	null	null	null	null	null	null	999	False	False	False	False		False	False	null	null	null	null	null	null	null	null	94.04	cell_293T_neg_03_p1-d1_1_10128	111.01909:17722 112.02244:0 113.0258:0		97986	101233	104451	93559	94361	102334	98987.2408854167	4426.50843268421
139	6.875	111.01909	0.63	141.1697	Unknown	[M-H]-		1	False	null	null	null	null	null	null	null	999	False	False	False	False		False	False	null	null	null	null	null	null	null	null	94.04	cell_293T_neg_03_p1-d1_1_10128	111.01909:11958 112.02244:0 113.0258:0		9611	9876	9952	9327	9378	10009	9692.18505859375	296.766546836542
140	1.32	111.01909	-1	-1	Unknown	[M-H]-		0.5	False	null	null	null	null	null	null	null	999	False	False	False	False		False	False	null	null	null	null	null	null	null	null	15.21	cell_293T_neg_03_p1-d1_1_10128	111.01909:2501 112.02244:0 113.0258:0		13646	16631	24345	17681	14112	14464	16813.0623372396	4008.94389800605
141	1.32	111.01909	0.7075	158.5426	Unknown	[M-H]-		0.5	False	null	null	null	null	null	null	null	999	False	False	False	False		False	False	null	null	null	null	null	null	null	null	15.21	cell_293T_neg_03_p1-d1_1_10128	111.01909:578 112.02244:0 113.0258:0		598	565	668	616	328	516	548.382934570313	119.520585615381
142	1.32	111.01909	0.7343	164.5458	Unknown	[M-H]-		0.5	False	null	null	null	null	null	null	null	999	False	False	False	False		False	False	null	null	null	null	null	null	null	null	15.21	cell_293T_neg_03_p1-d1_1_10128	111.01909:474 112.02244:0 113.0258:0		289	208	368	174	238	139	235.924382527669	82.5093632467018
143	1.32	111.01909	0.8165	182.9665	Unknown	[M-H]-		0.5	False	null	null	null	null	null	null	null	999	False	False	False	False		False	False	null	null	null	null	null	null	null	null	15.21	cell_293T_neg_03_p1-d1_1_10128	111.01909:423 112.02244:0 113.0258:0		226	300	329	214	287	196	258.736966451009	53.6983797455091
144	5.075	111.01909	-1	-1	Unknown	[M-H]-	similar chromatogram in higher mz_255; similar chromatogram in higher mz_125; similar chromatogram in higher mz_197; similar chromatogram in higher mz_714; similar chromatogram in higher mz_499	1	False	null	null	null	null	null	null	null	999	False	False	False	False		False	False	null	null	null	null	null	null	null	null	11.67	cell_293T_neg_04_p1-d1_1_10129	111.01909:2508 112.02244:0 113.0258:0		10130	9311	9184	10919	10427	10734	10117.2763671875	726.515171910206
145	5.075	111.01909	0.7298	163.5457	Unknown	[M-H]-	similar chromatogram in higher mz_255; similar chromatogram in higher mz_125; similar chromatogram in higher mz_197; similar chromatogram in higher mz_714; similar chromatogram in higher mz_499	1	False	null	null	null	null	null	null	null	999	False	False	False	False		False	False	null	null	null	null	null	null	null	null	11.67	cell_293T_neg_04_p1-d1_1_10129	111.01908:1477 112.02243:0 113.02579:0		1117	1022	1003	1175	1117	1127	1093.66646321615	66.4432124826825
146	4.432	112.98457	-1	-1	Unknown	[M-H]-		1	False	null	null	null	null	null	null	null	999	False	False	False	False		False	False	null	null	null	null	null	null	null	null	21.49	cell_293T_neg_01_p1-d1_1_10126	112.98457:2587 113.98792:0 114.99128:0		12242	11780	11038	10283	10605	10424	11061.9967447917	791.538186170328
147	4.432	112.98457	0.7506	167.9167	Unknown	[M-H]-		1	False	null	null	null	null	null	null	null	999	False	False	False	False		False	False	null	null	null	null	null	null	null	null	21.49	cell_293T_neg_01_p1-d1_1_10126	112.98457:223 113.98792:0 114.99128:0		180	132	156	203	151	168	164.898590087891	24.5966378198404
148	4.432	112.98457	0.7891	176.5217	Unknown	[M-H]-		1	False	null	null	null	null	null	null	null	999	False	False	False	False		False	False	null	null	null	null	null	null	null	null	21.49	cell_293T_neg_01_p1-d1_1_10126	112.98457:1242 113.98792:0 114.99128:0		1009	889	858	828	909	810	883.960754394531	71.518805297425
149	0.465	112.98459	-1	-1	Unknown	[M-H]-		1	False	null	null	null	null	null	null	null	999	False	False	False	False		False	False	null	null	null	null	null	null	null	null	34.28	cell_293T_neg_02_p1-d1_1_10127	112.98459:3830 113.98794:0 114.9913:0		14950	15990	15611	17942	15705	15585	15963.8924153646	1027.51586803916
150	0.465	112.98459	0.6147	137.5076	Unknown	[M-H]-		1	False	null	null	null	null	null	null	null	999	False	False	False	False		False	False	null	null	null	null	null	null	null	null	34.28	cell_293T_neg_02_p1-d1_1_10127	112.98457:686 113.98792:0 114.99128:0		352	335	413	279	270	485	355.808069864909	82.1777923891005
151	0.465	112.98459	0.638	142.7214	Unknown	[M-H]-		1	False	null	null	null	null	null	null	null	999	False	False	False	False		False	False	null	null	null	null	null	null	null	null	34.28	cell_293T_neg_02_p1-d1_1_10127	112.98459:556 113.98794:0 114.9913:0		185	80	175	110	207	34	131.845844904582	67.784333814824
152	7.595	113.02314	-1	-1	Unknown	[M-H]-		1	False	null	null	null	null	null	null	null	999	False	False	False	False		False	False	null	null	null	null	null	null	null	null	6.59	cell_293T_neg_02_p1-d1_1_10127	113.02314:683 114.02649:0 115.02985:0		2582	2897	2622	2393	2197	2024	2452.43096923828	314.953441048331
153	7.595	113.02314	0.6054	135.4238	Unknown	[M-H]-		1	False	null	null	null	null	null	null	null	999	False	False	False	False		False	False	null	null	null	null	null	null	null	null	6.59	cell_293T_neg_02_p1-d1_1_10127	113.02314:632 114.02649:0 115.02985:0		296	317	265	251	278	218	270.858121236165	34.7215985437952
154	7.337	113.03487	-1	-1	Unknown	[M-H]-	similar chromatogram in higher mz_413; similar chromatogram in higher mz_476	1	False	null	null	null	null	null	null	null	999	False	False	False	False		False	False	null	null	null	null	null	null	null	null	10.38	cell_293T_neg_02_p1-d1_1_10127	113.03487:1152 114.03822:0 115.04158:0		4524	4027	4140	4869	3649	3888	4182.86450195313	443.800581923188
155	7.337	113.03487	0.6717	150.2445	Unknown	[M-H]-	similar chromatogram in higher mz_413; similar chromatogram in higher mz_476	1	False	null	null	null	null	null	null	null	999	False	False	False	False		False	False	null	null	null	null	null	null	null	null	10.38	cell_293T_neg_02_p1-d1_1_10127	113.03487:344 114.03822:0 115.04158:0		173	183	166	209	122	158	168.623588562012	29.0418615717531
156	7.337	113.03487	0.7047	157.6284	Unknown	[M-H]-	similar chromatogram in higher mz_413; similar chromatogram in higher mz_476	1	False	null	null	null	null	null	null	null	999	False	False	False	False		False	False	null	null	null	null	null	null	null	null	10.38	cell_293T_neg_02_p1-d1_1_10127	113.03487:322 114.03822:0 115.04158:0		159	138	151	273	210	133	177.165384928385	54.3895103352929
157	6.284	114.01757	-1	-1	Unknown	[M-H]-		0.833	False	null	null	null	null	null	null	null	999	False	False	False	False		False	False	null	null	null	null	null	null	null	null	8.53	cell_293T_neg_03_p1-d1_1_10128	114.01757:799 115.02092:0 116.02428:0		3308	4825	3821	2156	3184	2671	3327.64388020833	928.358575586787
158	6.284	114.01757	0.5999	134.082	Unknown	[M-H]-		0.833	False	null	null	null	null	null	null	null	999	False	False	False	False		False	False	null	null	null	null	null	null	null	null	8.53	cell_293T_neg_03_p1-d1_1_10128	114.01757:323 115.02092:0 116.02428:0		270	405	318	127	287	159	260.784081776937	103.045799001779
159	5.1	114.05459	-1	-1	Unknown	[M-H]-		1	False	null	null	null	null	null	null	null	999	False	False	False	False		False	False	null	null	null	null	null	null	null	null	88.61	cell_293T_neg_01_p1-d1_1_10126	114.05459:6639 115.05794:0 116.0613:0		60426	58316	59853	58969	53412	59699	58445.814453125	2573.08619035897
160	5.1	114.05459	0.6802	152.0135	Unknown	[M-H]-		1	False	null	null	null	null	null	null	null	999	False	False	False	False		False	False	null	null	null	null	null	null	null	null	88.61	cell_293T_neg_01_p1-d1_1_10126	114.05459:2693 115.05794:0 116.0613:0		2324	2125	2334	1997	1806	2157	2124.0684000651	201.136050367902
161	5.1	114.05459	0.7936	177.3526	Unknown	[M-H]-		1	False	null	null	null	null	null	null	null	999	False	False	False	False		False	False	null	null	null	null	null	null	null	null	88.61	cell_293T_neg_01_p1-d1_1_10126	114.05459:1581 115.05794:0 116.0613:0		1961	1824	1101	1927	1821	1984	1769.73964436849	334.865080436721
162	3.667	114.0546	-1	-1	Unknown	[M-H]-		1	False	null	null	null	null	null	null	null	999	False	False	False	False		False	False	null	null	null	null	null	null	null	null	11.13	cell_293T_neg_04_p1-d1_1_10129	114.0546:927 115.05795:0 116.06131:0		5272	4948	4924	4627	4658	4216	4774.28955078125	359.855170849843
163	3.667	114.0546	0.6356	142.051	Unknown	[M-H]-		1	False	null	null	null	null	null	null	null	999	False	False	False	False		False	False	null	null	null	null	null	null	null	null	11.13	cell_293T_neg_04_p1-d1_1_10129	114.05459:769 115.05794:0 116.0613:0		544	476	493	470	486	422	481.8896484375	39.5880625779354
164	5.282	114.97918	-1	-1	Unknown	[M-H]-	similar chromatogram in higher mz_1410; similar chromatogram in higher mz_1909; similar chromatogram in higher mz_2150	1	False	null	null	null	null	null	null	null	999	False	False	False	False		False	False	null	null	null	null	null	null	null	null	18.42	cell_293T_neg_06_p1-d1_1_10131	114.97918:2039 115.98253:0 116.98589:0		19395	18349	18847	21028	19948	21052	19769.7682291667	1119.92780383229
165	5.282	114.97918	0.7453	166.4465	Unknown	[M-H]-	similar chromatogram in higher mz_1410; similar chromatogram in higher mz_1909; similar chromatogram in higher mz_2150	1	False	null	null	null	null	null	null	null	999	False	False	False	False		False	False	null	null	null	null	null	null	null	null	18.42	cell_293T_neg_06_p1-d1_1_10131	114.97917:300 115.98252:0 116.98588:0		112	165	261	96	172	112	153.018938700358	61.1374483544133
166	5.282	114.97918	0.7959	177.7277	Unknown	[M-H]-	similar chromatogram in higher mz_1410; similar chromatogram in higher mz_1909; similar chromatogram in higher mz_2150	1	False	null	null	null	null	null	null	null	999	False	False	False	False		False	False	null	null	null	null	null	null	null	null	18.42	cell_293T_neg_06_p1-d1_1_10131	114.97746:586 115.98081:0 116.98417:0		269	418	317	269	305	238	302.617876688639	63.1359723562671
167	7.123	115.00113	-1	-1	Unknown	[M-H]-		0.833	False	null	null	null	null	null	null	null	999	False	False	False	False		False	False	null	null	null	null	null	null	null	null	7.35	cell_293T_neg_01_p1-d1_1_10126	115.00113:831 116.00448:0 117.00784:0		3321	4317	4013	4339	4608	4404	4166.93379720052	456.662077455699
168	7.123	115.00113	0.6669	148.9312	Unknown	[M-H]-		0.833	False	null	null	null	null	null	null	null	999	False	False	False	False		False	False	null	null	null	null	null	null	null	null	7.35	cell_293T_neg_01_p1-d1_1_10126	115.00113:352 116.00448:0 117.00784:0		354	259	240	322	336	208	286.542460123698	58.9039504018367
169	7.329	115.00285	-1	-1	Unknown	[M-H]-	similar chromatogram in higher mz_101; similar chromatogram in higher mz_127	1	False	null	null	null	null	null	null	null	999	False	False	False	False		False	False	null	null	null	null	null	null	null	null	7.24	cell_293T_neg_06_p1-d1_1_10131	115.00285:826 116.0062:0 117.00956:0		4379	3722	3602	4002	5155	4531	4231.80342610677	578.532706080857
170	7.329	115.00285	0.6711	149.8558	Unknown	[M-H]-	similar chromatogram in higher mz_101; similar chromatogram in higher mz_127	1	False	null	null	null	null	null	null	null	999	False	False	False	False		False	False	null	null	null	null	null	null	null	null	7.24	cell_293T_neg_06_p1-d1_1_10131	115.00283:205 116.00618:0 117.00954:0		106	24	113	110	155	94	100.360938707987	42.7588272127796
171	7.329	115.00285	0.7128	159.1704	Unknown	[M-H]-	similar chromatogram in higher mz_101; similar chromatogram in higher mz_127	1	False	null	null	null	null	null	null	null	999	False	False	False	False		False	False	null	null	null	null	null	null	null	null	7.24	cell_293T_neg_06_p1-d1_1_10131	115.00284:303 116.00619:0 117.00955:0		100	132	245	173	316	249	202.632944742839	81.5287233971725
172	3.818	115.01976	-1	-1	Unknown	[M-H]-		0.833	True	null	null	null	null	null	null	null	999	False	False	False	False		False	False	null	null	null	null	null	null	null	null	15.31	cell_293T_neg_06_p1-d1_1_10131	115.01976:1820 116.02311:0 117.02647:0		9777	6905	7566	7354	11120	10278	8833.42496744792	1772.911295653
173	3.818	115.01976	0.6122	136.7098	Unknown	[M-H]-		0.833	True	null	null	null	null	null	null	null	999	False	False	False	False		False	False	null	null	null	null	null	null	null	null	15.31	cell_293T_neg_06_p1-d1_1_10131	115.01972:1101 116.02307:0 117.02643:0	42.99862:202	1070	3285	1237	1127	707	1210	1439.32994588216	924.171485040181
174	4.145	116.05007	-1	-1	Unknown	[M-H]-		1	True	null	null	null	null	null	null	null	999	False	False	False	False		False	False	null	null	null	null	null	null	null	null	19.02	cell_293T_neg_03_p1-d1_1_10128	116.05007:1621 117.05342:0 118.05678:0		8026	7621	9450	7188	8119	5722	7687.64331054688	1226.52273002564
175	4.145	116.05007	0.5206	116.1567	Unknown	[M-H]-		1	True	null	null	null	null	null	null	null	999	False	False	False	False		False	False	null	null	null	null	null	null	null	null	19.02	cell_293T_neg_03_p1-d1_1_10128	116.05175:153 117.0551:0 118.05846:0	116.05345:65	105	161	97	179	107	127	129.582922617594	33.3755252314543
176	4.145	116.05007	0.6599	147.2282	Unknown	[M-H]-		1	True	null	null	null	null	null	null	null	999	False	False	False	False		False	False	null	null	null	null	null	null	null	null	19.02	cell_293T_neg_03_p1-d1_1_10128	116.05007:216 117.05342:0 118.05678:0		131	93	95	161	101	208	131.284581502279	45.7322955490116
177	4.145	116.05007	0.7032	156.8889	Unknown	[M-H]-		1	True	null	null	null	null	null	null	null	999	False	False	False	False		False	False	null	null	null	null	null	null	null	null	19.02	cell_293T_neg_03_p1-d1_1_10128	116.05175:611 117.0551:0 118.05846:0		554	646	736	518	726	533	618.798400878906	97.9545114125951
178	0.605	116.06877	-1	-1	Unknown	[M-H]-		1	False	null	null	null	null	null	null	null	999	False	False	False	False		False	False	null	null	null	null	null	null	null	null	9.25	cell_293T_neg_06_p1-d1_1_10131	116.06877:929 117.07212:0 118.07548:0		2627	3161	2351	2553	2318	3340	2725.26204427083	427.335255828702
179	0.605	116.06877	0.6207	138.4769	Unknown	[M-H]-		1	False	null	null	null	null	null	null	null	999	False	False	False	False		False	False	null	null	null	null	null	null	null	null	9.25	cell_293T_neg_06_p1-d1_1_10131	116.06877:521 117.07212:0 118.07548:0		327	359	253	235	277	327	296.382621765137	48.5754839357799
180	4.875	116.07047	-1	-1	Unknown	[M-H]-		1	False	null	null	null	null	null	null	null	999	False	False	False	False		False	False	null	null	null	null	null	null	null	null	22.75	cell_293T_neg_06_p1-d1_1_10131	116.07047:1753 117.07382:0 118.07718:0		14044	8520	13317	12116	11786	9455	11539.5649414063	2158.09532954725
181	4.875	116.07047	0.5476	122.169	Unknown	[M-H]-		1	False	null	null	null	null	null	null	null	999	False	False	False	False		False	False	null	null	null	null	null	null	null	null	22.75	cell_293T_neg_06_p1-d1_1_10131	116.07046:118 117.07381:0 118.07717:0		11	81	33	54	68	39	47.5578219095866	25.188389067536
182	4.875	116.07047	0.6835	152.4918	Unknown	[M-H]-		1	False	null	null	null	null	null	null	null	999	False	False	False	False		False	False	null	null	null	null	null	null	null	null	22.75	cell_293T_neg_06_p1-d1_1_10131	116.07044:941 117.07379:0 118.07715:0		728	591	631	592	661	767	661.645345052083	72.7037863681182
183	4.875	116.07047	0.7985	178.1528	Unknown	[M-H]-		1	False	null	null	null	null	null	null	null	999	False	False	False	False		False	False	null	null	null	null	null	null	null	null	22.75	cell_293T_neg_06_p1-d1_1_10131	116.07045:384 117.0738:0 118.07716:0		354	315	274	242	373	418	329.343406677246	65.2980440153834
184	7.431	117.01676	-1	-1	Unknown	[M-H]-		0.5	False	null	null	null	null	null	null	null	999	False	False	False	False		False	False	null	null	null	null	null	null	null	null	4.57	cell_293T_neg_01_p1-d1_1_10126	117.01676:485 118.02011:0 119.02347:0		2971	2714	1621	2774	1556	1727	2227.07704671224	656.794528370435
185	7.431	117.01676	0.5891	131.3363	Unknown	[M-H]-		0.5	False	null	null	null	null	null	null	null	999	False	False	False	False		False	False	null	null	null	null	null	null	null	null	4.57	cell_293T_neg_01_p1-d1_1_10126	117.01847:406 118.02182:0 119.02518:0		198	303	187	279	201	242	235.113065083822	47.441971092641
186	6.465	117.01847	-1	-1	Unknown	[M-H]-	similar chromatogram in higher mz_1223	0.667	False	null	null	null	null	null	null	null	999	False	False	False	False		False	False	null	null	null	null	null	null	null	null	8.02	cell_293T_neg_03_p1-d1_1_10128	117.01847:714 118.02182:0 119.02518:0		4410	4556	5665	4195	3656	2074	4092.46826171875	1188.74423478049
187	6.465	117.01847	0.6067	135.2599	Unknown	[M-H]-	similar chromatogram in higher mz_1223	0.667	False	null	null	null	null	null	null	null	999	False	False	False	False		False	False	null	null	null	null	null	null	null	null	8.02	cell_293T_neg_03_p1-d1_1_10128	117.01847:682 118.02182:0 119.02518:0		436	501	564	300	422	296	419.985778808594	106.91374140333
188	5.701	118.04912	-1	-1	Unknown	[M-H]-		1	False	null	null	null	null	null	null	null	999	False	False	False	False		False	False	null	null	null	null	null	null	null	null	458.98	cell_293T_neg_01_p1-d1_1_10126	118.04912:31050 119.05247:0 120.05583:0		255939	274763	270705	269905	248768	246808	261148.098958333	12160.7576468964
189	5.701	118.04912	0.6523	145.3061	Unknown	[M-H]-		1	False	null	null	null	null	null	null	null	999	False	False	False	False		False	False	null	null	null	null	null	null	null	null	458.98	cell_293T_neg_01_p1-d1_1_10126	118.04912:7694 119.05247:0 120.05583:0		6422	6319	6659	6145	6976	6494	6502.54606119792	288.740561316767
190	5.701	118.04912	0.7141	159.0624	Unknown	[M-H]-		1	False	null	null	null	null	null	null	null	999	False	False	False	False		False	False	null	null	null	null	null	null	null	null	458.98	cell_293T_neg_01_p1-d1_1_10126	118.04912:3851 119.05247:0 120.05583:0		3539	3604	3309	3405	3445	3437	3456.63464355469	103.404084226783
191	5.701	118.04912	0.7586	168.9656	Unknown	[M-H]-		1	False	null	null	null	null	null	null	null	999	False	False	False	False		False	False	null	null	null	null	null	null	null	null	458.98	cell_293T_neg_01_p1-d1_1_10126	118.04912:6142 119.05247:0 120.05583:0		6663	6564	6445	6137	6626	6581	6502.77107747396	193.714505249182
192	5.071	119.03269	-1	-1	Unknown	[M-H]-		0.667	False	null	null	null	null	null	null	null	999	False	False	False	False		False	False	null	null	null	null	null	null	null	null	11.05	cell_293T_neg_01_p1-d1_1_10126	119.03269:1064 120.03604:0 121.0394:0		7400	7641	7696	4439	5892	5011	6346.58439127604	1430.93333666838
193	5.071	119.03269	0.7917	176.216	Unknown	[M-H]-		0.667	False	null	null	null	null	null	null	null	999	False	False	False	False		False	False	null	null	null	null	null	null	null	null	11.05	cell_293T_neg_01_p1-d1_1_10126	119.03443:413 120.03778:0 121.04114:0		112	385	131	197	98	217	190.279950459798	106.70470526096
194	4.859	119.04819	-1	-1	Unknown	[M-H]-		1	False	null	null	null	null	null	null	null	999	False	False	False	False		False	False	null	null	null	null	null	null	null	null	13.31	cell_293T_neg_02_p1-d1_1_10127	119.04819:1165 120.05154:0 121.0549:0		6788	6297	6133	4533	3208	6992	5658.6494547526	1480.48575458183
195	4.859	119.04819	0.5306	118.0947	Unknown	[M-H]-		1	False	null	null	null	null	null	null	null	999	False	False	False	False		False	False	null	null	null	null	null	null	null	null	13.31	cell_293T_neg_02_p1-d1_1_10127	119.04818:187 120.05153:0 121.05489:0		38	78	78	116	97	55	77.0560245513916	27.9415311540175
196	4.859	119.04819	0.662	147.3283	Unknown	[M-H]-		1	False	null	null	null	null	null	null	null	999	False	False	False	False		False	False	null	null	null	null	null	null	null	null	13.31	cell_293T_neg_02_p1-d1_1_10127	119.04817:575 120.05152:0 121.05488:0		429	520	479	503	539	447	486.270009358724	42.6040673236711
197	2.51	119.94437	-1	-1	Unknown	[M-H]-		1	False	null	null	null	null	null	null	null	999	False	False	False	False		False	False	null	null	null	null	null	null	null	null	7.59	cell_293T_neg_04_p1-d1_1_10129	119.94437:1536 120.94772:0 121.95108:0		6225	13819	9215	14245	14046	7589	10856.5163574219	3612.61126501984
198	2.51	119.94437	0.686	152.5646	Unknown	[M-H]-		1	False	null	null	null	null	null	null	null	999	False	False	False	False		False	False	null	null	null	null	null	null	null	null	7.59	cell_293T_neg_04_p1-d1_1_10129	119.94437:215 120.94772:0 121.95108:0		69	66	8	221	54	70	81.4256582260132	72.4335115486769
199	4.045	119.94439	-1	-1	Unknown	[M-H]-		0.667	False	null	null	null	null	null	null	null	999	False	False	False	False		False	False	null	null	null	null	null	null	null	null	13.61	cell_293T_neg_06_p1-d1_1_10131	119.94439:1893 120.94774:0 121.9511:0		11480	10776	8363	6226	10077	10612	9588.99951171875	1953.68207840348
200	4.045	119.94439	0.9589	213.2618	Unknown	[M-H]-		0.667	False	null	null	null	null	null	null	null	999	False	False	False	False		False	False	null	null	null	null	null	null	null	null	13.61	cell_293T_neg_06_p1-d1_1_10131	119.9461:120 120.94945:0 121.95281:0		63	19	70	20	87	16	46.0567804972331	31.2345989981356
201	7.326	120.01173	-1	-1	Unknown	[M-H]-		1	False	null	null	null	null	null	null	null	999	False	False	False	False		False	False	null	null	null	null	null	null	null	null	10.18	cell_293T_neg_05_p1-d1_1_10130	120.01173:1628 121.01508:0 122.01844:0		9339	11779	10394	9901	9868	10837	10352.6899414063	864.510156548586
202	7.326	120.01173	0.6631	147.4735	Unknown	[M-H]-		1	False	null	null	null	null	null	null	null	999	False	False	False	False		False	False	null	null	null	null	null	null	null	null	10.18	cell_293T_neg_05_p1-d1_1_10130	120.00998:1151 121.01333:0 122.01669:0		985	1037	1075	957	991	1091	1022.86804199219	53.5930757587077
203	7.069	120.97915	-1	-1	Unknown	[M-H]-		1	False	null	null	null	null	null	null	null	999	False	False	False	False		False	False	null	null	null	null	null	null	null	null	75.16	cell_293T_neg_05_p1-d1_1_10130	120.97915:4229 121.9825:0 122.98586:0		29831	29163	32200	35513	31448	30316	31411.8704427083	2289.20610801915
204	7.069	120.97915	0.6709	149.0922	Unknown	[M-H]-		1	False	null	null	null	null	null	null	null	999	False	False	False	False		False	False	null	null	null	null	null	null	null	null	75.16	cell_293T_neg_05_p1-d1_1_10130	120.97913:2620 121.98248:0 122.98584:0		2230	2302	2513	2217	2632	2444	2389.69551595052	167.214786370172
205	7.069	120.97915	0.6904	153.4343	Unknown	[M-H]-		1	False	null	null	null	null	null	null	null	999	False	False	False	False		False	False	null	null	null	null	null	null	null	null	75.16	cell_293T_neg_05_p1-d1_1_10130	120.97913:1040 121.98248:0 122.98584:0		775	698	851	750	716	777	761.120432535807	54.0692701068435
206	0.704	121.03119	-1	-1	Unknown	[M-H]-		0.667	False	null	null	null	null	null	null	null	999	False	False	False	False		False	False	null	null	null	null	null	null	null	null	7.27	cell_293T_neg_06_p1-d1_1_10131	121.03119:701 122.03454:0 123.0379:0		1635	450	1775	2547	1200	2428	1672.50629170736	782.997502217565
207	0.704	121.03119	0.8188	181.9481	Unknown	[M-H]-		0.667	False	null	null	null	null	null	null	null	999	False	False	False	False		False	False	null	null	null	null	null	null	null	null	7.27	cell_293T_neg_06_p1-d1_1_10131	121.0277:200 122.03105:0 123.03441:0		31	4	37	48	0.363414740562439	36	25.7896143198013	19.3584756700292
208	6.396	122.02184	-1	-1	Unknown	[M-H]-		0.833	False	null	null	null	null	null	null	null	999	False	False	False	False		False	False	null	null	null	null	null	null	null	null	7.83	cell_293T_neg_05_p1-d1_1_10130	122.02184:590 123.02519:0 124.02855:0		3221	2973	2589	1947	2415	1482	2437.88271077474	644.425190566619
209	6.396	122.02184	0.6019	133.6542	Unknown	[M-H]-		0.833	False	null	null	null	null	null	null	null	999	False	False	False	False		False	False	null	null	null	null	null	null	null	null	7.83	cell_293T_neg_05_p1-d1_1_10130	122.02008:470 123.02343:0 124.02679:0		322	265	218	93	209	267	229.057954152425	78.070465602191
210	1.856	122.06017	-1	-1	Unknown	[M-H]-		0.833	True	null	null	null	null	null	null	null	999	False	False	False	False		False	False	null	null	null	null	null	null	null	null	14.98	cell_293T_neg_06_p1-d1_1_10131	122.06017:2429 123.06352:0 124.06688:0		18949	20185	20042	21081	12512	20944	18952.3155924479	3246.13178095097
211	1.856	122.06017	0.5411	120.1444	Unknown	[M-H]-		0.833	True	null	null	null	null	null	null	null	999	False	False	False	False		False	False	null	null	null	null	null	null	null	null	14.98	cell_293T_neg_06_p1-d1_1_10131	122.06013:898 123.06348:0 124.06684:0	122.05665:93 122.05839:79	795	809	808	818	916	821	827.806671142578	44.0528809389726
212	1.856	122.06017	0.5845	129.7784	Unknown	[M-H]-		0.833	True	null	null	null	null	null	null	null	999	False	False	False	False		False	False	null	null	null	null	null	null	null	null	14.98	cell_293T_neg_06_p1-d1_1_10131	122.06013:1564 123.06348:0 124.06684:0	121.05023:100 121.05196:82	1239	1304	1093	1417	1334	1317	1284.05403645833	109.832215719517
213	1.856	122.06017	0.6054	134.4243	Unknown	[M-H]-		0.833	True	null	null	null	null	null	null	null	999	False	False	False	False		False	False	null	null	null	null	null	null	null	null	14.98	cell_293T_neg_06_p1-d1_1_10131	122.06017:696 123.06352:0 124.06688:0		229	397	425	757	421	558	464.374961853027	177.646034808677
214	0.469	123.04277	-1	-1	Unknown	[M-H]-		0.5	False	null	null	null	null	null	null	null	999	False	False	False	False		False	False	null	null	null	null	null	null	null	null	8.3	cell_293T_neg_03_p1-d1_1_10128	123.04277:907 124.04612:0 125.04948:0		2262	2223	3454	2283	2209	4916	2890.97688802083	1103.94690251086
215	0.469	123.04277	0.6235	138.3376	Unknown	[M-H]-		0.5	False	null	null	null	null	null	null	null	999	False	False	False	False		False	False	null	null	null	null	null	null	null	null	8.3	cell_293T_neg_03_p1-d1_1_10128	123.04277:356 124.04612:0 125.04948:0		305	132	75	213	101	337	193.509156545003	109.491200984985
216	0.469	123.04277	0.6489	143.9671	Unknown	[M-H]-		0.5	False	null	null	null	null	null	null	null	999	False	False	False	False		False	False	null	null	null	null	null	null	null	null	8.3	cell_293T_neg_03_p1-d1_1_10128	123.04277:565 124.04612:0 125.04948:0		112	284	337	237	276	313	259.806470235189	79.7965688489493
217	4.819	124.00473	-1	-1	Unknown	[M-H]-	similar chromatogram in higher mz_79; similar chromatogram in higher mz_1345	1	True	null	null	null	null	null	null	null	999	False	False	False	False		False	False	null	null	null	null	null	null	null	null	279.79	cell_293T_neg_01_p1-d1_1_10126	124.00473:26575 125.00808:0 126.01144:0		117045	112294	111348	116601	111018	115003	113884.76171875	2675.85801191787
218	4.819	124.00473	0.5225	115.836	Unknown	[M-H]-	similar chromatogram in higher mz_79; similar chromatogram in higher mz_1345	1	True	null	null	null	null	null	null	null	999	False	False	False	False		False	False	null	null	null	null	null	null	null	null	279.79	cell_293T_neg_01_p1-d1_1_10126	124.00473:1687 125.00808:0 126.01144:0	79.95512:292 79.95653:1276	1537	1405	1308	1366	1407	1434	1409.44797770182	76.4570215970171
219	4.819	124.00473	0.6646	147.3541	Unknown	[M-H]-	similar chromatogram in higher mz_79; similar chromatogram in higher mz_1345	1	True	null	null	null	null	null	null	null	999	False	False	False	False		False	False	null	null	null	null	null	null	null	null	279.79	cell_293T_neg_01_p1-d1_1_10126	124.00473:1192 125.00808:0 126.01144:0	79.95794:64	931	882	944	944	983	963	941.176096598307	34.0932710635669
220	4.819	124.00473	0.7172	159.0249	Unknown	[M-H]-	similar chromatogram in higher mz_79; similar chromatogram in higher mz_1345	1	True	null	null	null	null	null	null	null	999	False	False	False	False		False	False	null	null	null	null	null	null	null	null	279.79	cell_293T_neg_01_p1-d1_1_10126	124.00473:643 125.00808:0 126.01144:0		588	603	187	411	601	663	508.777659098307	179.036642282277
221	4.819	124.00473	0.7589	168.2589	Unknown	[M-H]-	similar chromatogram in higher mz_79; similar chromatogram in higher mz_1345	1	True	null	null	null	null	null	null	null	999	False	False	False	False		False	False	null	null	null	null	null	null	null	null	279.79	cell_293T_neg_01_p1-d1_1_10126	124.00473:3663 125.00808:0 126.01144:0		3490	3297	3413	3430	3205	3411	3374.03381347656	103.779109045038
222	4.819	124.00473	0.7863	174.3345	Unknown	[M-H]-	similar chromatogram in higher mz_79; similar chromatogram in higher mz_1345	1	True	null	null	null	null	null	null	null	999	False	False	False	False		False	False	null	null	null	null	null	null	null	null	279.79	cell_293T_neg_01_p1-d1_1_10126	124.00473:2001 125.00808:0 126.01144:0		2047	2020	1931	1159	1935	876	1661.48823038737	508.574310433803
223	4.819	124.00473	0.8308	184.2048	Unknown	[M-H]-	similar chromatogram in higher mz_79; similar chromatogram in higher mz_1345	1	True	null	null	null	null	null	null	null	999	False	False	False	False		False	False	null	null	null	null	null	null	null	null	279.79	cell_293T_neg_01_p1-d1_1_10126	124.00473:839 125.00808:0 126.01144:0		697	978	858	973	707	1047	876.56255086263	147.977412759961
224	4.819	124.00473	0.8713	193.1848	Unknown	[M-H]-	similar chromatogram in higher mz_79; similar chromatogram in higher mz_1345	1	True	null	null	null	null	null	null	null	999	False	False	False	False		False	False	null	null	null	null	null	null	null	null	279.79	cell_293T_neg_01_p1-d1_1_10126	124.00473:966 125.00808:0 126.01144:0		1118	1098	1096	1227	1215	1286	1173.24645996094	79.8550468045172
225	5.005	124.0065	-1	-1	Unknown	[M-H]-		1	True	null	null	null	null	null	null	null	999	False	False	False	False		False	False	null	null	null	null	null	null	null	null	30.47	cell_293T_neg_03_p1-d1_1_10128	124.0065:3189 125.00985:0 126.01321:0		18825	21623	21681	16693	20137	18992	19658.5227864583	1903.34962894971
226	5.005	124.0065	0.5231	115.9835	Unknown	[M-H]-		1	True	null	null	null	null	null	null	null	999	False	False	False	False		False	False	null	null	null	null	null	null	null	null	30.47	cell_293T_neg_03_p1-d1_1_10128	124.0065:724 125.00985:0 126.01321:0	79.95513:343 79.95654:415 79.95795:341	260	607	457	539	493	394	458.3564453125	121.152680885967
227	5.005	124.0065	0.7675	170.1625	Unknown	[M-H]-		1	True	null	null	null	null	null	null	null	999	False	False	False	False		False	False	null	null	null	null	null	null	null	null	30.47	cell_293T_neg_03_p1-d1_1_10128	124.00649:547 125.00984:0 126.0132:0		323	307	230	587	751	352	424.989400227865	199.977646620773
228	5.005	124.0065	0.7746	171.7363	Unknown	[M-H]-		1	True	null	null	null	null	null	null	null	999	False	False	False	False		False	False	null	null	null	null	null	null	null	null	30.47	cell_293T_neg_03_p1-d1_1_10128	124.0065:789 125.00985:0 126.01321:0		195	725	789	203	202	854	494.760088602702	325.366647027527
229	5.005	124.0065	0.8124	180.1119	Unknown	[M-H]-		1	True	null	null	null	null	null	null	null	999	False	False	False	False		False	False	null	null	null	null	null	null	null	null	30.47	cell_293T_neg_03_p1-d1_1_10128	124.00649:334 125.00984:0 126.0132:0		287	196	276	312	217	203	248.294631958008	49.1405038960508
230	5.005	124.0065	0.882	195.5553	Unknown	[M-H]-		1	True	null	null	null	null	null	null	null	999	False	False	False	False		False	False	null	null	null	null	null	null	null	null	30.47	cell_293T_neg_03_p1-d1_1_10128	124.0065:210 125.00985:0 126.01321:0		21	38	115	53	70	29	54.1343625386556	34.4112122260637
231	6.376	124.03636	-1	-1	Unknown	[M-H]-		1	False	null	null	null	null	null	null	null	999	False	False	False	False		False	False	null	null	null	null	null	null	null	null	11.14	cell_293T_neg_05_p1-d1_1_10130	124.03636:1083 125.03971:0 126.04307:0		5684	5135	4597	5108	5271	6202	5332.88069661458	550.247604296673
232	6.376	124.03636	0.6011	133.2673	Unknown	[M-H]-		1	False	null	null	null	null	null	null	null	999	False	False	False	False		False	False	null	null	null	null	null	null	null	null	11.14	cell_293T_neg_05_p1-d1_1_10130	124.03635:612 125.0397:0 126.04306:0		599	557	548	530	593	630	576.064290364583	37.351789185975
233	0.617	125.02333	-1	-1	Unknown	[M-H]-	similar chromatogram in higher mz_1047	1	False	null	null	null	null	null	null	null	999	False	False	False	False		False	False	null	null	null	null	null	null	null	null	36.98	cell_293T_neg_01_p1-d1_1_10126	125.02333:3741 126.02668:0 127.03004:0		13863	11566	15907	13832	12614	11589	13228.6000976563	1659.60353668771
234	0.617	125.02333	0.6318	139.9718	Unknown	[M-H]-	similar chromatogram in higher mz_1047	1	False	null	null	null	null	null	null	null	999	False	False	False	False		False	False	null	null	null	null	null	null	null	null	36.98	cell_293T_neg_01_p1-d1_1_10126	125.02333:1919 126.02668:0 127.03004:0		1594	1468	1707	1425	1390	1496	1513.54752604167	117.840999673946
235	6.454	125.02512	-1	-1	Unknown	[M-H]-		0.667	False	null	null	null	null	null	null	null	999	False	False	False	False		False	False	null	null	null	null	null	null	null	null	7.11	cell_293T_neg_05_p1-d1_1_10130	125.02512:720 126.02847:0 127.03183:0		2295	5109	4689	3367	4686	2769	3819.29943847656	1166.22472391837
236	6.454	125.02512	0.6084	134.7885	Unknown	[M-H]-		0.667	False	null	null	null	null	null	null	null	999	False	False	False	False		False	False	null	null	null	null	null	null	null	null	7.11	cell_293T_neg_05_p1-d1_1_10130	125.02512:410 126.02847:0 127.03183:0		325	362	420	345	405	253	351.591865539551	60.095681277721
237	5.068	125.06919	-1	-1	Unknown	[M-H]-	similar chromatogram in higher mz_675	1	False	null	null	null	null	null	null	null	999	False	False	False	False		False	False	null	null	null	null	null	null	null	null	6.01	cell_293T_neg_02_p1-d1_1_10127	125.06919:701 126.07254:0 127.0759:0		2143	2527	1954	2127	2340	2730	2303.49375406901	287.191686970285
238	5.068	125.06919	0.6399	141.7673	Unknown	[M-H]-	similar chromatogram in higher mz_675	1	False	null	null	null	null	null	null	null	999	False	False	False	False		False	False	null	null	null	null	null	null	null	null	6.01	cell_293T_neg_02_p1-d1_1_10127	125.07095:362 126.0743:0 127.07766:0		249	178	187	223	263	265	227.600746154785	38.2717199248944
239	4.822	126.00011	-1	-1	Unknown	[M-H]-		1	False	null	null	null	null	null	null	null	999	False	False	False	False		False	False	null	null	null	null	null	null	null	null	21.56	cell_293T_neg_05_p1-d1_1_10130	126.00011:1621 127.00346:0 128.00682:0		6221	6688	5849	6358	7110	6895	6520.26000976563	465.322155026886
240	4.822	126.00011	0.5251	116.2565	Unknown	[M-H]-		1	False	null	null	null	null	null	null	null	999	False	False	False	False		False	False	null	null	null	null	null	null	null	null	21.56	cell_293T_neg_05_p1-d1_1_10130	126.00187:196 127.00522:0 128.00858:0		108	97	110	142	96	84	106.163146972656	19.9928482776772
241	4.822	126.00011	0.6653	147.293	Unknown	[M-H]-		1	False	null	null	null	null	null	null	null	999	False	False	False	False		False	False	null	null	null	null	null	null	null	null	21.56	cell_293T_neg_05_p1-d1_1_10130	126.00189:136 127.00524:0 128.0086:0		40	66	33	66	51	57	52.4043445587158	13.7786042380546
242	4.822	126.00011	0.7594	168.1229	Unknown	[M-H]-		1	False	null	null	null	null	null	null	null	999	False	False	False	False		False	False	null	null	null	null	null	null	null	null	21.56	cell_293T_neg_05_p1-d1_1_10130	126.00011:246 127.00346:0 128.00682:0		187	168	101	119	120	58	125.501904805501	46.5721031173448
243	4.822	126.00011	0.7822	173.1667	Unknown	[M-H]-		1	False	null	null	null	null	null	null	null	999	False	False	False	False		False	False	null	null	null	null	null	null	null	null	21.56	cell_293T_neg_05_p1-d1_1_10130	126.00187:220 127.00522:0 128.00858:0		71	170	25	37	33	53	64.6680539449056	54.0733250758443
244	5.833	127.00019	-1	-1	Unknown	[M-H]-		0.5	False	null	null	null	null	null	null	null	999	False	False	False	False		False	False	null	null	null	null	null	null	null	null	21.53	cell_293T_neg_04_p1-d1_1_10129	127.00019:3591 128.00354:0 129.0069:0		29840	13136	7081	24118	12363	22331	18144.8790690104	8612.96393809242
245	5.833	127.00019	0.7321	161.9711	Unknown	[M-H]-		0.5	False	null	null	null	null	null	null	null	999	False	False	False	False		False	False	null	null	null	null	null	null	null	null	21.53	cell_293T_neg_04_p1-d1_1_10129	126.99843:1007 128.00178:0 129.00514:0		640	684	316	792	521	707	609.744979858398	169.313855974034
246	5.833	127.00019	0.7837	173.3711	Unknown	[M-H]-		0.5	False	null	null	null	null	null	null	null	999	False	False	False	False		False	False	null	null	null	null	null	null	null	null	21.53	cell_293T_neg_04_p1-d1_1_10129	126.99841:552 128.00176:0 129.00512:0		392	312	161	161	331	331	281.347040812174	96.8898082717209
247	5.833	127.00019	0.8219	181.8354	Unknown	[M-H]-		0.5	False	null	null	null	null	null	null	null	999	False	False	False	False		False	False	null	null	null	null	null	null	null	null	21.53	cell_293T_neg_04_p1-d1_1_10129	126.99841:1518 128.00176:0 129.00512:0		1162	1086	1225	1219	1366	1247	1217.60508219401	93.190319624164
248	5.833	127.00019	0.898	198.6588	Unknown	[M-H]-		0.5	False	null	null	null	null	null	null	null	999	False	False	False	False		False	False	null	null	null	null	null	null	null	null	21.53	cell_293T_neg_04_p1-d1_1_10129	126.99841:598 128.00176:0 129.00512:0		505	205	381	556	229	389	377.800669352214	141.480011899337
249	5.073	127.04817	-1	-1	Unknown	[M-H]-	similar chromatogram in higher mz_291; similar chromatogram in higher mz_320; similar chromatogram in higher mz_675	1	False	null	null	null	null	null	null	null	999	False	False	False	False		False	False	null	null	null	null	null	null	null	null	8.06	cell_293T_neg_03_p1-d1_1_10128	127.04817:668 128.05152:0 129.05488:0		2247	3540	3687	2121	3324	3216	3022.6630859375	671.152484546792
250	5.073	127.04817	0.6392	141.4184	Unknown	[M-H]-	similar chromatogram in higher mz_291; similar chromatogram in higher mz_320; similar chromatogram in higher mz_675	1	False	null	null	null	null	null	null	null	999	False	False	False	False		False	False	null	null	null	null	null	null	null	null	8.06	cell_293T_neg_03_p1-d1_1_10128	127.04996:366 128.05331:0 129.05667:0		188	274	288	167	272	217	234.202916463216	50.6929218290225
251	6.046	127.04995	-1	-1	Unknown	[M-H]-	similar chromatogram in higher mz_1638	1	True	null	null	null	null	null	null	null	999	False	False	False	False		False	False	null	null	null	null	null	null	null	null	101.98	cell_293T_neg_02_p1-d1_1_10127	127.04995:8325 128.0533:0 129.05666:0		46909	53223	42424	42102	44884	45929	45911.8828125	4054.26406803752
252	6.046	127.04995	0.5496	121.5799	Unknown	[M-H]-	similar chromatogram in higher mz_1638	1	True	null	null	null	null	null	null	null	999	False	False	False	False		False	False	null	null	null	null	null	null	null	null	101.98	cell_293T_neg_02_p1-d1_1_10127	127.04994:1201 128.05329:0 129.05665:0	41.99758:131 42.00064:157	900	826	858	740	656	890	811.776051839193	95.4673793157508
253	6.046	127.04995	0.5732	126.8024	Unknown	[M-H]-	similar chromatogram in higher mz_1638	1	True	null	null	null	null	null	null	null	999	False	False	False	False		False	False	null	null	null	null	null	null	null	null	101.98	cell_293T_neg_02_p1-d1_1_10127	127.04994:1980 128.05329:0 129.05665:0	41.82814:31 41.9986:485	1743	1164	1662	1606	1610	1706	1581.83681233724	211.549013799493
254	6.046	127.04995	0.7009	155.0502	Unknown	[M-H]-	similar chromatogram in higher mz_1638	1	True	null	null	null	null	null	null	null	999	False	False	False	False		False	False	null	null	null	null	null	null	null	null	101.98	cell_293T_neg_02_p1-d1_1_10127	127.04995:1444 128.0533:0 129.05666:0		1033	1358	1155	1075	1179	1165	1160.6680094401	112.179109416345
255	6.037	128.03104	-1	-1	Unknown	[M-H]-	similar chromatogram in higher mz_1607; similar chromatogram in higher mz_780; similar chromatogram in higher mz_1100; similar chromatogram in higher mz_1404; similar chromatogram in higher mz_1591; similar chromatogram in higher mz_1868; similar chromatogram in higher mz_1994; similar chromatogram in higher mz_2019; similar chromatogram in higher mz_2020; similar chromatogram in higher mz_2246; …	0.833	False	null	null	null	null	null	null	null	999	False	False	False	False		False	False	null	null	null	null	null	null	null	null	13.8	cell_293T_neg_06_p1-d1_1_10131	128.03104:1922 129.03439:0 130.03775:0		8620	5808	8940	10362	8251	9415	8566.11515299479	1536.13861437029
256	6.037	128.03104	0.5714	126.3104	Unknown	[M-H]-	similar chromatogram in higher mz_1607; similar chromatogram in higher mz_780; similar chromatogram in higher mz_1100; similar chromatogram in higher mz_1404; similar chromatogram in higher mz_1591; similar chromatogram in higher mz_1868; similar chromatogram in higher mz_1994; similar chromatogram in higher mz_2019; similar chromatogram in higher mz_2020; similar chromatogram in higher mz_2246; …	0.833	False	null	null	null	null	null	null	null	999	False	False	False	False		False	False	null	null	null	null	null	null	null	null	13.8	cell_293T_neg_06_p1-d1_1_10131	128.03458:707 129.03793:0 130.04129:0		442	301	246	453	356	454	375.172828674316	88.7532380311871
257	6.037	128.03104	0.7027	155.3452	Unknown	[M-H]-	similar chromatogram in higher mz_1607; similar chromatogram in higher mz_780; similar chromatogram in higher mz_1100; similar chromatogram in higher mz_1404; similar chromatogram in higher mz_1591; similar chromatogram in higher mz_1868; similar chromatogram in higher mz_1994; similar chromatogram in higher mz_2019; similar chromatogram in higher mz_2020; similar chromatogram in higher mz_2246; …	0.833	False	null	null	null	null	null	null	null	999	False	False	False	False		False	False	null	null	null	null	null	null	null	null	13.8	cell_293T_neg_06_p1-d1_1_10131	128.03279:396 129.03614:0 130.0395:0		183	104	180	119	219	218	170.46754582723	48.7035613164
258	7.028	128.03279	-1	-1	Unknown	[M-H]-		1	False	null	null	null	null	null	null	null	999	False	False	False	False		False	False	null	null	null	null	null	null	null	null	15.06	cell_293T_neg_05_p1-d1_1_10130	128.03279:2241 129.03614:0 130.0395:0		8025	9922	9856	7244	8251	7300	8432.89217122396	1194.75178914322
259	7.028	128.03279	0.7586	167.6974	Unknown	[M-H]-		1	False	null	null	null	null	null	null	null	999	False	False	False	False		False	False	null	null	null	null	null	null	null	null	15.06	cell_293T_neg_05_p1-d1_1_10130	128.03456:889 129.03791:0 130.04127:0		885	863	858	772	930	839	857.71821085612	52.1044645871791
260	4.976	128.03281	-1	-1	Unknown	[M-H]-		1	False	null	null	null	null	null	null	null	999	False	False	False	False		False	False	null	null	null	null	null	null	null	null	76.46	cell_293T_neg_06_p1-d1_1_10131	128.03281:8544 129.03616:0 130.03952:0		41226	41684	40790	38623	39455	40148	40320.98046875	1145.22495604094
261	4.976	128.03281	0.8097	179.0062	Unknown	[M-H]-		1	False	null	null	null	null	null	null	null	999	False	False	False	False		False	False	null	null	null	null	null	null	null	null	76.46	cell_293T_neg_06_p1-d1_1_10131	128.03456:4848 129.03791:0 130.04127:0		5298	5302	4588	5203	5082	4954	5071.177734375	271.767278375522
262	4.848	128.03458	-1	-1	Unknown	[M-H]-		1	False	null	null	null	null	null	null	null	999	False	False	False	False		False	False	null	null	null	null	null	null	null	null	149.88	cell_293T_neg_05_p1-d1_1_10130	128.03458:15446 129.03793:0 130.04129:0		60939	60128	59945	64409	62081	65913	62236.0696614583	2434.76504191195
263	4.848	128.03458	0.5502	121.6425	Unknown	[M-H]-		1	False	null	null	null	null	null	null	null	999	False	False	False	False		False	False	null	null	null	null	null	null	null	null	149.88	cell_293T_neg_05_p1-d1_1_10130	128.03456:481 129.03791:0 130.04127:0		338	253	396	456	392	242	346.069539388021	85.0469968536284
264	4.848	128.03458	0.6926	153.1131	Unknown	[M-H]-		1	False	null	null	null	null	null	null	null	999	False	False	False	False		False	False	null	null	null	null	null	null	null	null	149.88	cell_293T_neg_05_p1-d1_1_10130	128.03456:598 129.03791:0 130.04127:0		589	541	564	269	549	384	482.561503092448	127.360869075762
265	4.848	128.03458	0.8102	179.1153	Unknown	[M-H]-		1	False	null	null	null	null	null	null	null	999	False	False	False	False		False	False	null	null	null	null	null	null	null	null	149.88	cell_293T_neg_05_p1-d1_1_10130	128.03456:4304 129.03791:0 130.04127:0		5503	5402	4860	5361	5630	5562	5386.34643554688	276.290677405046
266	7.62	128.03458	-1	-1	Unknown	[M-H]-		1	False	null	null	null	null	null	null	null	999	False	False	False	False		False	False	null	null	null	null	null	null	null	null	32.11	cell_293T_neg_04_p1-d1_1_10129	128.03458:4226 129.03793:0 130.04129:0		16170	18425	18418	19079	17685	16399	17696.1808268229	1181.30770575874
267	7.62	128.03458	0.7021	155.2168	Unknown	[M-H]-		1	False	null	null	null	null	null	null	null	999	False	False	False	False		False	False	null	null	null	null	null	null	null	null	32.11	cell_293T_neg_04_p1-d1_1_10129	128.03458:364 129.03793:0 130.04129:0		161	138	192	264	78	122	158.979160308838	63.9225655342523
268	7.62	128.03458	0.7498	165.7617	Unknown	[M-H]-		1	False	null	null	null	null	null	null	null	999	False	False	False	False		False	False	null	null	null	null	null	null	null	null	32.11	cell_293T_neg_04_p1-d1_1_10129	128.03458:934 129.03793:0 130.04129:0		499	609	814	893	744	1848	901.366806030273	485.023071605623
269	7.62	128.03458	0.7596	167.9162	Unknown	[M-H]-		1	False	null	null	null	null	null	null	null	999	False	False	False	False		False	False	null	null	null	null	null	null	null	null	32.11	cell_293T_neg_04_p1-d1_1_10129	128.03278:912 129.03613:0 130.03949:0		1007	1094	798	766	867	1552	1013.98055013021	291.685856465175
270	7.95	128.03458	-1	-1	Unknown	[M-H]-	similar chromatogram in higher mz_1637; similar chromatogram in higher mz_725	1	False	null	null	null	null	null	null	null	999	False	False	False	False		False	False	null	null	null	null	null	null	null	null	17.17	cell_293T_neg_05_p1-d1_1_10130	128.03458:2028 129.03793:0 130.04129:0		7628	7945	7030	8060	8666	7032	7726.75992838542	635.420160323481
271	7.95	128.03458	0.6455	142.7128	Unknown	[M-H]-	similar chromatogram in higher mz_1637; similar chromatogram in higher mz_725	1	False	null	null	null	null	null	null	null	999	False	False	False	False		False	False	null	null	null	null	null	null	null	null	17.17	cell_293T_neg_05_p1-d1_1_10130	128.03456:991 129.03791:0 130.04127:0		787	829	433	745	855	691	723.307891845703	153.992607119102
272	6.428	128.03458	-1	-1	Unknown	[M-H]-		0.833	False	null	null	null	null	null	null	null	999	False	False	False	False		False	False	null	null	null	null	null	null	null	null	17.09	cell_293T_neg_05_p1-d1_1_10130	128.03458:1996 129.03793:0 130.04129:0		15599	10402	15061	12408	14926	15415	13968.2944335938	2098.36638654694
273	6.428	128.03458	0.559	123.5908	Unknown	[M-H]-		0.833	False	null	null	null	null	null	null	null	999	False	False	False	False		False	False	null	null	null	null	null	null	null	null	17.09	cell_293T_neg_05_p1-d1_1_10130	128.03456:400 129.03791:0 130.04127:0		387	119	102	271	402	149	238.331470489502	134.858695171712
274	6.428	128.03458	0.7744	171.2013	Unknown	[M-H]-		0.833	False	null	null	null	null	null	null	null	999	False	False	False	False		False	False	null	null	null	null	null	null	null	null	17.09	cell_293T_neg_05_p1-d1_1_10130	128.03458:930 129.03793:0 130.04129:0		512	1187	704	808	840	838	814.753346761068	220.609762257061
275	0.527	128.04884	-1	-1	Unknown	[M-H]-		0.833	False	null	null	null	null	null	null	null	999	False	False	False	False		False	False	null	null	null	null	null	null	null	null	6.88	cell_293T_neg_05_p1-d1_1_10130	128.04884:795 129.05219:0 130.05555:0		2403	2181	2005	2173	2545	2259	2261.15625	190.089159640592
276	0.527	128.04884	0.5931	131.1201	Unknown	[M-H]-		0.833	False	null	null	null	null	null	null	null	999	False	False	False	False		False	False	null	null	null	null	null	null	null	null	6.88	cell_293T_neg_05_p1-d1_1_10130	128.04706:471 129.05041:0 130.05377:0		271	271	195	259	285	278	259.763547261556	32.8600795271631
277	1.083	129.05344	-1	-1	Unknown	[M-H]-		1	False	null	null	null	null	null	null	null	999	False	False	False	False		False	False	null	null	null	null	null	null	null	null	14.01	cell_293T_neg_02_p1-d1_1_10127	129.05344:3863 130.05679:0 131.06015:0		24172	23697	41962	62382	29144	38501	36642.947265625	14653.0410592349
278	1.083	129.05344	0.6379	140.9267	Unknown	[M-H]-		1	False	null	null	null	null	null	null	null	999	False	False	False	False		False	False	null	null	null	null	null	null	null	null	14.01	cell_293T_neg_02_p1-d1_1_10127	129.05342:396 130.05677:0 131.06013:0		356	328	334	342	274	350	330.622467041016	29.5894473147636
279	1.083	129.05344	0.6841	151.1394	Unknown	[M-H]-		1	False	null	null	null	null	null	null	null	999	False	False	False	False		False	False	null	null	null	null	null	null	null	null	14.01	cell_293T_neg_02_p1-d1_1_10127	129.05342:1200 130.05677:0 131.06013:0		1006	1093	937	1014	984	1116	1025.02520751953	67.4603006519835
280	1.083	129.05344	0.7368	162.7787	Unknown	[M-H]-		1	False	null	null	null	null	null	null	null	999	False	False	False	False		False	False	null	null	null	null	null	null	null	null	14.01	cell_293T_neg_02_p1-d1_1_10127	129.05344:296 130.05679:0 131.06015:0		159	101	135	161	241	175	161.867665608724	46.7917080024711
281	1.083	129.05344	0.7911	174.762	Unknown	[M-H]-		1	False	null	null	null	null	null	null	null	999	False	False	False	False		False	False	null	null	null	null	null	null	null	null	14.01	cell_293T_neg_02_p1-d1_1_10127	129.05344:232 130.05679:0 131.06015:0		129	203	217	135	93	143	153.187231699626	47.2617014498609
282	1.083	129.05344	0.8227	181.7559	Unknown	[M-H]-		1	False	null	null	null	null	null	null	null	999	False	False	False	False		False	False	null	null	null	null	null	null	null	null	14.01	cell_293T_neg_02_p1-d1_1_10127	129.05342:557 130.05677:0 131.06013:0		509	416	329	434	434	390	418.648208618164	59.1782663346222
283	1.083	129.05344	0.9853	217.6644	Unknown	[M-H]-		1	False	null	null	null	null	null	null	null	999	False	False	False	False		False	False	null	null	null	null	null	null	null	null	14.01	cell_293T_neg_02_p1-d1_1_10127	129.05342:516 130.05677:0 131.06013:0		266	177	279	321	441	234	286.461616516113	89.7699111096995
284	0.74	129.05524	-1	-1	Unknown	[M-H]-	similar chromatogram in higher mz_962; similar chromatogram in higher mz_480; similar chromatogram in higher mz_485; similar chromatogram in higher mz_1426; similar chromatogram in higher mz_453; similar chromatogram in higher mz_244; similar chromatogram in higher mz_457; similar chromatogram in higher mz_561; similar chromatogram in higher mz_643; similar chromatogram in higher mz_967; similar …	1	False	null	null	null	null	null	null	null	999	False	False	False	False		False	False	null	null	null	null	null	null	null	null	136.56	cell_293T_neg_04_p1-d1_1_10129	129.05524:19574 130.05859:0 131.06195:0		57098	65309	62724	63883	57842	62835	61615.3828125	3351.0134513692
285	0.74	129.05524	0.687	151.7609	Unknown	[M-H]-	similar chromatogram in higher mz_962; similar chromatogram in higher mz_480; similar chromatogram in higher mz_485; similar chromatogram in higher mz_1426; similar chromatogram in higher mz_453; similar chromatogram in higher mz_244; similar chromatogram in higher mz_457; similar chromatogram in higher mz_561; similar chromatogram in higher mz_643; similar chromatogram in higher mz_967; similar …	1	False	null	null	null	null	null	null	null	999	False	False	False	False		False	False	null	null	null	null	null	null	null	null	136.56	cell_293T_neg_04_p1-d1_1_10129	129.05344:556 130.05679:0 131.06015:0		258	136	128	144	201	151	169.634571075439	50.2294023491969
286	0.74	129.05524	0.8285	183.0296	Unknown	[M-H]-	similar chromatogram in higher mz_962; similar chromatogram in higher mz_480; similar chromatogram in higher mz_485; similar chromatogram in higher mz_1426; similar chromatogram in higher mz_453; similar chromatogram in higher mz_244; similar chromatogram in higher mz_457; similar chromatogram in higher mz_561; similar chromatogram in higher mz_643; similar chromatogram in higher mz_967; similar …	1	False	null	null	null	null	null	null	null	999	False	False	False	False		False	False	null	null	null	null	null	null	null	null	136.56	cell_293T_neg_04_p1-d1_1_10129	129.05342:1476 130.05677:0 131.06013:0		800	1742	1117	207	1380	1278	1087.47659301758	530.728309629502
287	0.74	129.05524	1.0287	227.2524	Unknown	[M-H]-	similar chromatogram in higher mz_962; similar chromatogram in higher mz_480; similar chromatogram in higher mz_485; similar chromatogram in higher mz_1426; similar chromatogram in higher mz_453; similar chromatogram in higher mz_244; similar chromatogram in higher mz_457; similar chromatogram in higher mz_561; similar chromatogram in higher mz_643; similar chromatogram in higher mz_967; similar …	1	False	null	null	null	null	null	null	null	999	False	False	False	False		False	False	null	null	null	null	null	null	null	null	136.56	cell_293T_neg_04_p1-d1_1_10129	129.05524:730 130.05859:0 131.06195:0		500	292	768	491	282	275	434.612955729167	193.81613267882
288	0.74	129.05524	1.0634	234.9132	Unknown	[M-H]-	similar chromatogram in higher mz_962; similar chromatogram in higher mz_480; similar chromatogram in higher mz_485; similar chromatogram in higher mz_1426; similar chromatogram in higher mz_453; similar chromatogram in higher mz_244; similar chromatogram in higher mz_457; similar chromatogram in higher mz_561; similar chromatogram in higher mz_643; similar chromatogram in higher mz_967; similar …	1	False	null	null	null	null	null	null	null	999	False	False	False	False		False	False	null	null	null	null	null	null	null	null	136.56	cell_293T_neg_04_p1-d1_1_10129	129.05347:897 130.05682:0 131.06018:0		443	432	207	258	719	529	431.168734232585	186.053906274715
289	6.286	130.04938	-1	-1	Unknown	[M-H]-		0.833	True	null	null	null	null	null	null	null	999	False	False	False	False		False	False	null	null	null	null	null	null	null	null	9.8	cell_293T_neg_02_p1-d1_1_10127	130.04938:1324 131.05273:0 132.05609:0		5980	7436	5434	6740	5661	6545	6299.20825195313	748.876291815949
290	6.286	130.04938	0.6003	132.5152	Unknown	[M-H]-		0.833	True	null	null	null	null	null	null	null	999	False	False	False	False		False	False	null	null	null	null	null	null	null	null	9.8	cell_293T_neg_02_p1-d1_1_10127	130.04758:665 131.05093:0 132.05429:0	41.9986:57	581	694	525	637	540	609	597.656972249349	63.2702242175278
291	5.643	130.0602	-1	-1	Unknown	[M-H]-	similar chromatogram in higher mz_455; similar chromatogram in higher mz_535; similar chromatogram in higher mz_818; similar chromatogram in higher mz_1213; similar chromatogram in higher mz_1305; similar chromatogram in higher mz_1440; similar chromatogram in higher mz_1884; similar chromatogram in higher mz_2117	1	False	null	null	null	null	null	null	null	999	False	False	False	False		False	False	null	null	null	null	null	null	null	null	37.71	cell_293T_neg_06_p1-d1_1_10131	130.0602:4438 131.06355:0 132.06691:0		22699	23781	24192	22690	23512	24789	23610.4996744792	829.874046613043
292	5.643	130.0602	0.6798	150.0847	Unknown	[M-H]-	similar chromatogram in higher mz_455; similar chromatogram in higher mz_535; similar chromatogram in higher mz_818; similar chromatogram in higher mz_1213; similar chromatogram in higher mz_1305; similar chromatogram in higher mz_1440; similar chromatogram in higher mz_1884; similar chromatogram in higher mz_2117	1	False	null	null	null	null	null	null	null	999	False	False	False	False		False	False	null	null	null	null	null	null	null	null	37.71	cell_293T_neg_06_p1-d1_1_10131	130.06017:955 131.06352:0 132.06688:0		587	607	507	576	642	604	587.409032185872	45.3169287967716
293	5.643	130.0602	0.7396	163.2683	Unknown	[M-H]-	similar chromatogram in higher mz_455; similar chromatogram in higher mz_535; similar chromatogram in higher mz_818; similar chromatogram in higher mz_1213; similar chromatogram in higher mz_1305; similar chromatogram in higher mz_1440; similar chromatogram in higher mz_1884; similar chromatogram in higher mz_2117	1	False	null	null	null	null	null	null	null	999	False	False	False	False		False	False	null	null	null	null	null	null	null	null	37.71	cell_293T_neg_06_p1-d1_1_10131	130.06015:964 131.0635:0 132.06686:0		702	804	823	778	647	666	736.637583414714	74.8349574714665
294	5.643	130.0602	0.7873	173.8036	Unknown	[M-H]-	similar chromatogram in higher mz_455; similar chromatogram in higher mz_535; similar chromatogram in higher mz_818; similar chromatogram in higher mz_1213; similar chromatogram in higher mz_1305; similar chromatogram in higher mz_1440; similar chromatogram in higher mz_1884; similar chromatogram in higher mz_2117	1	False	null	null	null	null	null	null	null	999	False	False	False	False		False	False	null	null	null	null	null	null	null	null	37.71	cell_293T_neg_06_p1-d1_1_10131	130.06017:525 131.06352:0 132.06688:0		263	345	417	209	206	263	283.984100341797	82.4593310430692
295	5.643	130.0602	0.8158	180.1021	Unknown	[M-H]-	similar chromatogram in higher mz_455; similar chromatogram in higher mz_535; similar chromatogram in higher mz_818; similar chromatogram in higher mz_1213; similar chromatogram in higher mz_1305; similar chromatogram in higher mz_1440; similar chromatogram in higher mz_1884; similar chromatogram in higher mz_2117	1	False	null	null	null	null	null	null	null	999	False	False	False	False		False	False	null	null	null	null	null	null	null	null	37.71	cell_293T_neg_06_p1-d1_1_10131	130.06015:273 131.0635:0 132.06686:0		183	40	165	109	124	89	118.47093518575	51.834900418409
296	5.643	130.0602	0.8504	187.7397	Unknown	[M-H]-	similar chromatogram in higher mz_455; similar chromatogram in higher mz_535; similar chromatogram in higher mz_818; similar chromatogram in higher mz_1213; similar chromatogram in higher mz_1305; similar chromatogram in higher mz_1440; similar chromatogram in higher mz_1884; similar chromatogram in higher mz_2117	1	False	null	null	null	null	null	null	null	999	False	False	False	False		False	False	null	null	null	null	null	null	null	null	37.71	cell_293T_neg_06_p1-d1_1_10131	130.0602:315 131.06355:0 132.06691:0		59	39	214	100	77	131	103.327839533488	63.1289338368474
297	5.643	130.0602	0.8715	192.3906	Unknown	[M-H]-	similar chromatogram in higher mz_455; similar chromatogram in higher mz_535; similar chromatogram in higher mz_818; similar chromatogram in higher mz_1213; similar chromatogram in higher mz_1305; similar chromatogram in higher mz_1440; similar chromatogram in higher mz_1884; similar chromatogram in higher mz_2117	1	False	null	null	null	null	null	null	null	999	False	False	False	False		False	False	null	null	null	null	null	null	null	null	37.71	cell_293T_neg_06_p1-d1_1_10131	130.06017:198 131.06352:0 132.06688:0		61	115	80	51	112	22	73.5672197341919	36.2914206553555
298	0.522	130.06557	-1	-1	Unknown	[M-H]-	similar chromatogram in higher mz_1897; similar chromatogram in higher mz_169; similar chromatogram in higher mz_391	1	True	null	null	null	null	null	null	null	999	False	False	False	False		False	False	null	null	null	null	null	null	null	null	15.25	cell_293T_neg_02_p1-d1_1_10127	130.06557:2208 131.06892:0 132.07228:0		6221	6713	5789	5360	4707	5274	5677.39078776042	719.101272104466
299	0.522	130.06557	0.5521	121.8757	Unknown	[M-H]-	similar chromatogram in higher mz_1897; similar chromatogram in higher mz_169; similar chromatogram in higher mz_391	1	True	null	null	null	null	null	null	null	999	False	False	False	False		False	False	null	null	null	null	null	null	null	null	15.25	cell_293T_neg_02_p1-d1_1_10127	130.06554:304 131.06889:0 132.07225:0	115.04339:67 129.05701:76 129.05879:81 130.06374:101	320	443	235	252	254	141	274.009478251139	100.842811129408
300	0.522	130.06557	0.5926	130.8275	Unknown	[M-H]-	similar chromatogram in higher mz_1897; similar chromatogram in higher mz_169; similar chromatogram in higher mz_391	1	True	null	null	null	null	null	null	null	999	False	False	False	False		False	False	null	null	null	null	null	null	null	null	15.25	cell_293T_neg_02_p1-d1_1_10127	130.06554:389 131.06889:0 132.07225:0		306	274	290	196	260	264	265.151728312174	37.8733552787758
301	4.256	130.08533	-1	-1	Unknown	[M-H]-		1	True	null	null	null	null	null	null	null	999	False	False	False	False		False	False	null	null	null	null	null	null	null	null	30.32	cell_293T_neg_04_p1-d1_1_10129	130.08533:4336 131.08868:0 132.09204:0		32701	28504	33616	32039	29737	31503	31350.1783854167	1905.82274675844
302	4.256	130.08533	0.5825	128.589	Unknown	[M-H]-		1	True	null	null	null	null	null	null	null	999	False	False	False	False		False	False	null	null	null	null	null	null	null	null	30.32	cell_293T_neg_04_p1-d1_1_10129	130.08533:2264 131.08868:0 132.09204:0	130.08533:119	1899	1832	2001	1809	1733	1809	1847.27950032552	92.0652092317369
303	4.256	130.08533	0.6994	154.3943	Unknown	[M-H]-		1	True	null	null	null	null	null	null	null	999	False	False	False	False		False	False	null	null	null	null	null	null	null	null	30.32	cell_293T_neg_04_p1-d1_1_10129	130.08533:597 131.08868:0 132.09204:0		547	354	543	612	617	587	543.245742797852	97.6141728305201
304	4.486	130.08534	-1	-1	Unknown	[M-H]-		1	True	null	null	null	null	null	null	null	999	False	False	False	False		False	False	null	null	null	null	null	null	null	null	220.23	cell_293T_neg_05_p1-d1_1_10130	130.08534:24960 131.08869:0 132.09205:0		164796	171253	171319	141750	166752	163322	163198.4765625	11009.6455725194
305	4.486	130.08534	0.5758	127.1218	Unknown	[M-H]-		1	True	null	null	null	null	null	null	null	999	False	False	False	False		False	False	null	null	null	null	null	null	null	null	220.23	cell_293T_neg_05_p1-d1_1_10130	130.08533:2096 131.08868:0 132.09204:0	85.03077:79	2049	2226	2316	2173	2294	2029	2181.13010660807	121.39300912242
306	4.486	130.08534	0.7146	157.7543	Unknown	[M-H]-		1	True	null	null	null	null	null	null	null	999	False	False	False	False		False	False	null	null	null	null	null	null	null	null	220.23	cell_293T_neg_05_p1-d1_1_10130	130.08533:6661 131.08868:0 132.09204:0		6654	6895	6664	7067	6753	6982	6836.02124023438	171.931395109628
307	4.486	130.08534	0.8565	189.0812	Unknown	[M-H]-		1	True	null	null	null	null	null	null	null	999	False	False	False	False		False	False	null	null	null	null	null	null	null	null	220.23	cell_293T_neg_05_p1-d1_1_10130	130.08533:2229 131.08868:0 132.09204:0		2538	2840	2804	2641	2823	2682	2721.29239908854	120.901913306999
308	3.703	130.88675	-1	-1	Unknown	[M-H]-		0.667	False	null	null	null	null	null	null	null	999	False	False	False	False		False	False	null	null	null	null	null	null	null	null	13.73	cell_293T_neg_04_p1-d1_1_10129	130.88675:873 131.8901:0 132.89346:0		1117	2103	2096	2393	2154	2537	2066.48848470052	497.815045758948
309	3.703	130.88675	0.4686	103.3996	Unknown	[M-H]-		0.667	False	null	null	null	null	null	null	null	999	False	False	False	False		False	False	null	null	null	null	null	null	null	null	13.73	cell_293T_neg_04_p1-d1_1_10129	130.88858:115 131.89193:0 132.89529:0		3	26	54	55	15	57	35.0305240948995	23.4851837899528
310	6.092	131.04553	-1	-1	Unknown	[M-H]-		1	False	null	null	null	null	null	null	null	999	False	False	False	False		False	False	null	null	null	null	null	null	null	null	15.11	cell_293T_neg_02_p1-d1_1_10127	131.04553:1827 132.04888:0 133.05224:0		10370	8944	8969	5736	7162	15655	9472.47892252604	3431.40955719184
311	6.092	131.04553	0.6701	147.8289	Unknown	[M-H]-		1	False	null	null	null	null	null	null	null	999	False	False	False	False		False	False	null	null	null	null	null	null	null	null	15.11	cell_293T_neg_02_p1-d1_1_10127	131.04192:461 132.04527:0 133.04863:0		356	350	131	134	299	275	257.561149597168	101.538696221419
312	6.092	131.04553	0.7491	165.2738	Unknown	[M-H]-		1	False	null	null	null	null	null	null	null	999	False	False	False	False		False	False	null	null	null	null	null	null	null	null	15.11	cell_293T_neg_02_p1-d1_1_10127	131.04192:257 132.04527:0 133.04863:0		139	106	33	162	68	220	121.42831548055	67.2058793090245
313	6.092	131.04553	0.8293	182.9489	Unknown	[M-H]-		1	False	null	null	null	null	null	null	null	999	False	False	False	False		False	False	null	null	null	null	null	null	null	null	15.11	cell_293T_neg_02_p1-d1_1_10127	131.04375:377 132.0471:0 133.05046:0		179	131	96	255	62	200	153.790406545003	71.3104174462431
314	6.092	131.04553	0.8652	190.8829	Unknown	[M-H]-		1	False	null	null	null	null	null	null	null	999	False	False	False	False		False	False	null	null	null	null	null	null	null	null	15.11	cell_293T_neg_02_p1-d1_1_10127	131.04192:234 132.04527:0 133.04863:0		80	50	32	75	29	54	53.2239710489909	21.1328810959297
315	6.747	132.02736	-1	-1	Unknown	[M-H]-		1	False	null	null	null	null	null	null	null	999	False	False	False	False		False	False	null	null	null	null	null	null	null	null	35.23	cell_293T_neg_01_p1-d1_1_10126	132.02736:3205 133.03071:0 134.03407:0		17222	16798	16964	6999	16507	5738	13371.5034179688	5443.79636717509
316	6.747	132.02736	0.742	163.5977	Unknown	[M-H]-		1	False	null	null	null	null	null	null	null	999	False	False	False	False		False	False	null	null	null	null	null	null	null	null	35.23	cell_293T_neg_01_p1-d1_1_10126	132.02736:647 133.03071:0 134.03407:0		519	416	476	249	442	218	386.697441101074	124.121300847262
317	6.747	132.02736	0.7818	172.3588	Unknown	[M-H]-		1	False	null	null	null	null	null	null	null	999	False	False	False	False		False	False	null	null	null	null	null	null	null	null	35.23	cell_293T_neg_01_p1-d1_1_10126	132.02736:314 133.03071:0 134.03407:0		207	194	223	119	167	196	184.2770652771	36.7818018679329
318	6.747	132.02736	0.8119	178.992	Unknown	[M-H]-		1	False	null	null	null	null	null	null	null	999	False	False	False	False		False	False	null	null	null	null	null	null	null	null	35.23	cell_293T_neg_01_p1-d1_1_10126	132.02917:784 133.03252:0 134.03588:0		609	653	577	542	541	523	574.103841145833	49.5058319691861
319	6.747	132.02736	0.9697	213.7929	Unknown	[M-H]-		1	False	null	null	null	null	null	null	null	999	False	False	False	False		False	False	null	null	null	null	null	null	null	null	35.23	cell_293T_neg_01_p1-d1_1_10126	132.02736:218 133.03071:0 134.03407:0		140	147	99	5	114	122	104.39972392718	51.5575535862299
320	7.333	132.02737	-1	-1	Unknown	[M-H]-	similar chromatogram in higher mz_413	1	False	null	null	null	null	null	null	null	999	False	False	False	False		False	False	null	null	null	null	null	null	null	null	17	cell_293T_neg_02_p1-d1_1_10127	132.02737:1261 133.03072:0 134.03408:0		5580	6467	5810	6999	6650	5738	6207.42114257813	576.558777350072
321	7.333	132.02737	0.706	155.6521	Unknown	[M-H]-	similar chromatogram in higher mz_413	1	False	null	null	null	null	null	null	null	999	False	False	False	False		False	False	null	null	null	null	null	null	null	null	17	cell_293T_neg_02_p1-d1_1_10127	132.02917:382 133.03252:0 134.03588:0		382	256	502	305	576	313	388.941467285156	125.144587434983
322	6.513	133.01471	-1	-1	Unknown	[M-H]-		0.833	False	null	null	null	null	null	null	null	999	False	False	False	False		False	False	null	null	null	null	null	null	null	null	9.66	cell_293T_neg_06_p1-d1_1_10131	133.01471:688 134.01806:0 135.02142:0		3155	3445	3004	3604	2405	3460	3178.87089029948	438.261229974229
323	6.513	133.01471	0.8018	176.6523	Unknown	[M-H]-		0.833	False	null	null	null	null	null	null	null	999	False	False	False	False		False	False	null	null	null	null	null	null	null	null	9.66	cell_293T_neg_06_p1-d1_1_10131	133.01286:167 134.01621:0 135.01957:0		71	95	58	87	59	61	71.7181701660156	15.9318579127497
324	7.315	134.02579	-1	-1	Unknown	[M-H]-		1	False	null	null	null	null	null	null	null	999	False	False	False	False		False	False	null	null	null	null	null	null	null	null	26.9	cell_293T_neg_06_p1-d1_1_10131	134.02579:3163 135.02914:0 136.0325:0		21931	21359	17476	25769	22784	25605	22487.3359375	3074.64163131648
325	7.315	134.02579	0.6639	146.1895	Unknown	[M-H]-		1	False	null	null	null	null	null	null	null	999	False	False	False	False		False	False	null	null	null	null	null	null	null	null	26.9	cell_293T_neg_06_p1-d1_1_10131	134.02576:2425 135.02911:0 136.03247:0		2157	2117	2042	2275	2254	2202	2174.40413411458	87.568693011392
326	1.65	134.04584	-1	-1	Unknown	[M-H]-		1	True	null	null	null	null	null	null	null	999	False	False	False	False		False	False	null	null	null	null	null	null	null	null	14.61	cell_293T_neg_04_p1-d1_1_10129	134.04584:3049 135.04919:0 136.05255:0		44139	37145	23009	20564	20693	24245	28299.1497395833	9912.46709622251
327	1.65	134.04584	0.5339	117.5623	Unknown	[M-H]-		1	True	null	null	null	null	null	null	null	999	False	False	False	False		False	False	null	null	null	null	null	null	null	null	14.61	cell_293T_neg_04_p1-d1_1_10129	134.04582:1219 135.04917:0 136.05253:0	68.02407:107 92.02511:65 107.03378:297	1037	1159	1181	1116	1061	998	1091.93212890625	71.6908227745369
328	1.65	134.04584	0.8741	192.4627	Unknown	[M-H]-		1	True	null	null	null	null	null	null	null	999	False	False	False	False		False	False	null	null	null	null	null	null	null	null	14.61	cell_293T_neg_04_p1-d1_1_10129	134.04582:1691 135.04917:0 136.05253:0		1668	1513	1523	1620	1478	1508	1551.59438069661	74.7956939836087
329	2.568	134.04584	-1	-1	Unknown	[M-H]-		1	True	null	null	null	null	null	null	null	999	False	False	False	False		False	False	null	null	null	null	null	null	null	null	16.03	cell_293T_neg_03_p1-d1_1_10128	134.04584:2161 135.04919:0 136.05255:0		10404	12841	12863	10994	12259	12034	11899.0532226563	1001.90444350828
330	2.568	134.04584	0.5339	117.5623	Unknown	[M-H]-		1	True	null	null	null	null	null	null	null	999	False	False	False	False		False	False	null	null	null	null	null	null	null	null	16.03	cell_293T_neg_03_p1-d1_1_10128	134.04582:1107 135.04917:0 136.05253:0	65.01408:102 68.02407:121 92.0236:178 107.03215:68 107.03541:250 117.02016:62 134.04401:100 134.04582:168	1011	1272	1253	1152	1179	1173	1173.36953735352	92.6893035650318
331	7.857	134.04587	-1	-1	Unknown	[M-H]-		1	False	null	null	null	null	null	null	null	999	False	False	False	False		False	False	null	null	null	null	null	null	null	null	79.1	cell_293T_neg_06_p1-d1_1_10131	134.04587:11681 135.04922:0 136.05258:0		62078	72200	72754	80625	98598	95655	80318.42578125	14319.9231703731
332	7.857	134.04587	0.6047	133.1516	Unknown	[M-H]-		1	False	null	null	null	null	null	null	null	999	False	False	False	False		False	False	null	null	null	null	null	null	null	null	79.1	cell_293T_neg_06_p1-d1_1_10131	134.04584:4040 135.04919:0 136.05255:109		3011	2832	3456	3663	4357	4664	3663.67468261719	726.840607104257
333	7.857	134.04587	0.619	136.2943	Unknown	[M-H]-		1	False	null	null	null	null	null	null	null	999	False	False	False	False		False	False	null	null	null	null	null	null	null	null	79.1	cell_293T_neg_06_p1-d1_1_10131	134.04584:2083 135.04919:0 136.05255:109		1378	1721	2073	1946	2449	2222	1964.8910929362	378.346364983429
334	7.857	134.04587	0.6334	139.472	Unknown	[M-H]-		1	False	null	null	null	null	null	null	null	999	False	False	False	False		False	False	null	null	null	null	null	null	null	null	79.1	cell_293T_neg_06_p1-d1_1_10131	134.04585:1587 135.0492:0 136.05256:0		1018	919	1336	1302	1393	1957	1320.97975667318	364.483347724809
335	0.644	135.01868	-1	-1	Unknown	[M-H]-		1	True	null	null	null	null	null	null	null	999	False	False	False	False		False	False	null	null	null	null	null	null	null	null	18.27	cell_293T_neg_02_p1-d1_1_10127	135.01868:1593 136.02203:0 137.02539:0		5070	6602	5306	6501	6426	5241	5857.65283203125	720.671065551801
336	0.644	135.01868	0.5316	116.9764	Unknown	[M-H]-		1	True	null	null	null	null	null	null	null	999	False	False	False	False		False	False	null	null	null	null	null	null	null	null	18.27	cell_293T_neg_02_p1-d1_1_10127	135.01866:375 136.02201:0 137.02537:0	64.01622:91	123	71	78	27	62	48	68.2554807662964	32.2535865438423
337	0.644	135.01868	0.6432	141.5379	Unknown	[M-H]-		1	True	null	null	null	null	null	null	null	999	False	False	False	False		False	False	null	null	null	null	null	null	null	null	18.27	cell_293T_neg_02_p1-d1_1_10127	135.01866:494 136.02201:0 137.02537:0		442	340	428	541	496	240	414.381660461426	109.322503134292
338	5.979	136.98232	-1	-1	Unknown	[M-H]-		0.5	False	null	null	null	null	null	null	null	999	False	False	False	False		False	False	null	null	null	null	null	null	null	null	7.99	cell_293T_neg_02_p1-d1_1_10127	136.98232:712 137.98567:0 138.98903:0		1624	2970	1401	1806	1319	573	1615.53434244792	786.132572264162
339	5.979	136.98232	0.6569	144.3688	Unknown	[M-H]-		0.5	False	null	null	null	null	null	null	null	999	False	False	False	False		False	False	null	null	null	null	null	null	null	null	7.99	cell_293T_neg_02_p1-d1_1_10127	136.98232:250 137.98567:0 138.98903:0		55	165	106	73	18	99	86.1019722620646	50.0502661941125
340	0.686	138.05647	-1	-1	Unknown	[M-H]-	similar chromatogram in higher mz_662; similar chromatogram in higher mz_1005; similar chromatogram in higher mz_2078; similar chromatogram in higher mz_664; similar chromatogram in higher mz_626; similar chromatogram in higher mz_381; similar chromatogram in higher mz_663; similar chromatogram in higher mz_751; similar chromatogram in higher mz_837	0.667	True	null	null	null	null	null	null	null	999	False	False	False	False		False	False	null	null	null	null	null	null	null	null	13.49	cell_293T_neg_02_p1-d1_1_10127	138.05647:1018 139.05982:0 140.06318:0		945	4374	5678	1352	3358	3121	3137.93833414714	1790.48854507717
341	0.686	138.05647	0.5785	127.0537	Unknown	[M-H]-	similar chromatogram in higher mz_662; similar chromatogram in higher mz_1005; similar chromatogram in higher mz_2078; similar chromatogram in higher mz_664; similar chromatogram in higher mz_626; similar chromatogram in higher mz_381; similar chromatogram in higher mz_663; similar chromatogram in higher mz_751; similar chromatogram in higher mz_837	0.667	True	null	null	null	null	null	null	null	999	False	False	False	False		False	False	null	null	null	null	null	null	null	null	13.49	cell_293T_neg_02_p1-d1_1_10127	138.05647:401 139.05982:0 140.06318:0		50	138	90	13	60	132	80.621540705363	48.8311566605792
342	0.686	138.05647	0.5895	129.4617	Unknown	[M-H]-	similar chromatogram in higher mz_662; similar chromatogram in higher mz_1005; similar chromatogram in higher mz_2078; similar chromatogram in higher mz_664; similar chromatogram in higher mz_626; similar chromatogram in higher mz_381; similar chromatogram in higher mz_663; similar chromatogram in higher mz_751; similar chromatogram in higher mz_837	0.667	True	null	null	null	null	null	null	null	999	False	False	False	False		False	False	null	null	null	null	null	null	null	null	13.49	cell_293T_neg_02_p1-d1_1_10127	138.05466:443 139.05801:0 140.06137:0	23.24775:62	73	129	210	42	153	216	137.144615809123	70.5597206496288
343	0.686	138.05647	0.5964	130.9937	Unknown	[M-H]-	similar chromatogram in higher mz_662; similar chromatogram in higher mz_1005; similar chromatogram in higher mz_2078; similar chromatogram in higher mz_664; similar chromatogram in higher mz_626; similar chromatogram in higher mz_381; similar chromatogram in higher mz_663; similar chromatogram in higher mz_751; similar chromatogram in higher mz_837	0.667	True	null	null	null	null	null	null	null	999	False	False	False	False		False	False	null	null	null	null	null	null	null	null	13.49	cell_293T_neg_02_p1-d1_1_10127	138.05647:380 139.05982:0 140.06318:0	34.15519:63 42.68595:63 72.0425:63 75.1313:63 90.07547:63 92.11437:63 126.82969:63	44	78	169	75	74	33	78.8350118001302	47.7448822374898
344	6.191	138.99913	-1	-1	Unknown	[M-H]-		1	False	null	null	null	null	null	null	null	999	False	False	False	False		False	False	null	null	null	null	null	null	null	null	6.47	cell_293T_neg_02_p1-d1_1_10127	138.99913:624 140.00248:0 141.00584:0		2259	3051	3079	2061	2462	2243	2525.76155598958	436.60039815503
345	6.191	138.99913	0.6392	140.3158	Unknown	[M-H]-		1	False	null	null	null	null	null	null	null	999	False	False	False	False		False	False	null	null	null	null	null	null	null	null	6.47	cell_293T_neg_02_p1-d1_1_10127	138.99913:372 140.00248:0 141.00584:0		215	229	237	170	192	97	189.792900085449	51.6867527462273
346	5.747	140.03265	-1	-1	Unknown	[M-H]-	similar chromatogram in higher mz_1646; similar chromatogram in higher mz_1840	0.5	False	null	null	null	null	null	null	null	999	False	False	False	False		False	False	null	null	null	null	null	null	null	null	7.15	cell_293T_neg_02_p1-d1_1_10127	140.03265:591 141.036:0 142.03936:0		1317	3907	3269	2323	1857	804	2246.1677347819	1174.84367614932
347	5.747	140.03265	0.6643	145.7191	Unknown	[M-H]-	similar chromatogram in higher mz_1646; similar chromatogram in higher mz_1840	0.5	False	null	null	null	null	null	null	null	999	False	False	False	False		False	False	null	null	null	null	null	null	null	null	7.15	cell_293T_neg_02_p1-d1_1_10127	140.03079:320 141.03414:0 142.0375:0		80	196	265	154	242	159	182.53163655599	66.7474847733924
348	3.538	140.97452	-1	-1	Unknown	[M-H]-		0.5	False	null	null	null	null	null	null	null	999	False	False	False	False		False	False	null	null	null	null	null	null	null	null	31.43	cell_293T_neg_03_p1-d1_1_10128	140.97452:3218 141.97787:0 142.98123:0		7323	28998	23460	18086	5606	38135	20267.9500325521	12593.1366684834
349	3.538	140.97452	0.7985	175.0666	Unknown	[M-H]-		0.5	False	null	null	null	null	null	null	null	999	False	False	False	False		False	False	null	null	null	null	null	null	null	null	31.43	cell_293T_neg_03_p1-d1_1_10128	140.97452:1840 141.97787:0 142.98123:0		1554	1918	1784	1665	1487	1611	1669.74947102865	158.080004314419
350	4.542	141.01384	-1	-1	Unknown	[M-H]-		0.5	False	null	null	null	null	null	null	null	999	False	False	False	False		False	False	null	null	null	null	null	null	null	null	19.37	cell_293T_neg_02_p1-d1_1_10127	141.01384:1970 142.01719:0 143.02055:0		10847	13270	12090	9433	6383	12865	10814.5555826823	2585.01150339136
351	4.542	141.01384	0.7934	173.9415	Unknown	[M-H]-		0.5	False	null	null	null	null	null	null	null	999	False	False	False	False		False	False	null	null	null	null	null	null	null	null	19.37	cell_293T_neg_02_p1-d1_1_10127	141.01756:1309 142.02091:0 143.02427:0		962	921	967	959	1031	1104	990.791269938151	65.5979268417704
352	4.542	141.01384	0.8929	195.7495	Unknown	[M-H]-		0.5	False	null	null	null	null	null	null	null	999	False	False	False	False		False	False	null	null	null	null	null	null	null	null	19.37	cell_293T_neg_02_p1-d1_1_10127	141.01575:735 142.0191:0 143.02246:0		461	445	529	453	570	528	497.64599609375	51.433562993947
353	5.982	141.01572	-1	-1	Unknown	[M-H]-		1	True	null	null	null	null	null	null	null	999	False	False	False	False		False	False	null	null	null	null	null	null	null	null	4010.15	cell_293T_neg_02_p1-d1_1_10127	141.01572:384340 142.01907:0 143.02243:0		4752716	4798202	4733722	4891574	4480418	4939676	4766051.66666667	161086.809883574
354	5.982	141.01572	0.7643	167.573	Unknown	[M-H]-		1	True	null	null	null	null	null	null	null	999	False	False	False	False		False	False	null	null	null	null	null	null	null	null	4010.15	cell_293T_neg_02_p1-d1_1_10127	141.01382:101371 142.01717:0 143.02053:0	85.49079:31 106.94736:31 140.82668:31	123308	102802	125863	135778	130089	135732	125595.389322917	12259.4730442758
355	5.982	141.01572	0.812	178.0268	Unknown	[M-H]-		1	True	null	null	null	null	null	null	null	999	False	False	False	False		False	False	null	null	null	null	null	null	null	null	4010.15	cell_293T_neg_02_p1-d1_1_10127	141.01382:32438 142.01717:0 143.02053:0	57.83925:31 71.26844:31 118.12965:31 129.87682:31	46857	40989	46289	46571	47864	48338	46151.1608072917	2647.89540058013
356	5.982	141.01572	0.8511	186.5872	Unknown	[M-H]-		1	True	null	null	null	null	null	null	null	999	False	False	False	False		False	False	null	null	null	null	null	null	null	null	4010.15	cell_293T_neg_02_p1-d1_1_10127	141.01382:82537 142.01717:0 143.02053:0	38.90178:30 68.97792:30 72.70775:34 92.12345:30 114.36293:30	142990	129462	140912	122041	147322	146648	138229.223958333	10221.0658469648
357	5.982	141.01572	0.8817	193.2977	Unknown	[M-H]-		1	True	null	null	null	null	null	null	null	999	False	False	False	False		False	False	null	null	null	null	null	null	null	null	4010.15	cell_293T_neg_02_p1-d1_1_10127	141.01382:28407 142.01717:0 143.02053:0	60.76254:31 75.23519:31	21051	21484	24132	22469	20264	22139	21923.296875	1336.28009851799
358	5.982	141.01572	0.9251	202.8104	Unknown	[M-H]-		1	True	null	null	null	null	null	null	null	999	False	False	False	False		False	False	null	null	null	null	null	null	null	null	4010.15	cell_293T_neg_02_p1-d1_1_10127	141.01382:21409 142.01717:0 143.02053:0	43.19424:30 137.00629:30	28139	36478	32655	41785	29561	31659	33379.5107421875	5015.52621455114
359	5.841	141.01572	-1	-1	Unknown	[M-H]-		0.833	False	null	null	null	null	null	null	null	999	False	False	False	False		False	False	null	null	null	null	null	null	null	null	3932.59	cell_293T_neg_05_p1-d1_1_10130	141.01572:329113 142.01907:0 143.02243:0		3149534	3224867	3090989	3078280	3330728	3012329	3147788.04166667	114732.591411444
360	5.841	141.01572	0.7642	167.5367	Unknown	[M-H]-		0.833	False	null	null	null	null	null	null	null	999	False	False	False	False		False	False	null	null	null	null	null	null	null	null	3932.59	cell_293T_neg_05_p1-d1_1_10130	141.0157:90371 142.01905:0 143.02241:0		113131	115965	106091	117765	112171	72326	106241.69921875	17089.6310851988
361	5.841	141.01572	0.8122	178.0629	Unknown	[M-H]-		0.833	False	null	null	null	null	null	null	null	999	False	False	False	False		False	False	null	null	null	null	null	null	null	null	3932.59	cell_293T_neg_05_p1-d1_1_10130	141.0157:35411 142.01905:0 143.02241:0		46619	48530	47425	47129	48902	39669	46378.8619791667	3398.17327272989
362	5.841	141.01572	0.8512	186.6233	Unknown	[M-H]-		0.833	False	null	null	null	null	null	null	null	999	False	False	False	False		False	False	null	null	null	null	null	null	null	null	3932.59	cell_293T_neg_05_p1-d1_1_10130	141.0157:82274 142.01905:0 143.02241:0		148049	148058	141955	135279	135960	136260	140927.1015625	6016.3735232582
363	5.841	141.01572	0.8817	193.2977	Unknown	[M-H]-		0.833	False	null	null	null	null	null	null	null	999	False	False	False	False		False	False	null	null	null	null	null	null	null	null	3932.59	cell_293T_neg_05_p1-d1_1_10130	141.0157:28658 142.01905:0 143.02241:0		20198	23625	18958	22535	23845	41142	25050.630859375	8116.99877903417
364	5.841	141.01572	0.9246	202.7024	Unknown	[M-H]-		0.833	False	null	null	null	null	null	null	null	999	False	False	False	False		False	False	null	null	null	null	null	null	null	null	3932.59	cell_293T_neg_05_p1-d1_1_10130	141.0157:20923 142.01905:0 143.02241:0		29844	31373	30644	33561	29172	48150	33790.5709635417	7195.85953648006
365	0.534	142.04918	-1	-1	Unknown	[M-H]-		0.833	False	null	null	null	null	null	null	null	999	False	False	False	False		False	False	null	null	null	null	null	null	null	null	24.04	cell_293T_neg_02_p1-d1_1_10127	142.04918:1580 143.05253:0 144.05589:0		5701	5307	5228	5129	9852	10642	6976.55183919271	2552.93780206568
366	0.534	142.04918	1.1704	256.4435	Unknown	[M-H]-		0.833	False	null	null	null	null	null	null	null	999	False	False	False	False		False	False	null	null	null	null	null	null	null	null	24.04	cell_293T_neg_02_p1-d1_1_10127	142.04729:294 143.05064:0 144.054:0		267	218	151	120	142	131	171.475290934245	57.921608370333
367	3.631	142.05106	-1	-1	Unknown	[M-H]-		1	False	null	null	null	null	null	null	null	999	False	False	False	False		False	False	null	null	null	null	null	null	null	null	13.61	cell_293T_neg_02_p1-d1_1_10127	142.05106:951 143.05441:0 144.05777:0		3321	5733	3776	3907	3823	5148	4284.56140136719	936.814977228512
368	3.631	142.05106	0.659	144.3847	Unknown	[M-H]-		1	False	null	null	null	null	null	null	null	999	False	False	False	False		False	False	null	null	null	null	null	null	null	null	13.61	cell_293T_neg_02_p1-d1_1_10127	142.04916:635 143.05251:0 144.05587:0		523	611	587	566	567	551	567.379058837891	30.1941671023628
369	4.145	142.06421	-1	-1	Unknown	[M-H]-		1	False	null	null	null	null	null	null	null	999	False	False	False	False		False	False	null	null	null	null	null	null	null	null	9.49	cell_293T_neg_02_p1-d1_1_10127	142.06421:614 143.06756:0 144.07092:0		2699	3371	2926	2831	2177	3062	2844.3115234375	399.639579532024
370	4.145	142.06421	0.5632	123.401	Unknown	[M-H]-		1	False	null	null	null	null	null	null	null	999	False	False	False	False		False	False	null	null	null	null	null	null	null	null	9.49	cell_293T_neg_02_p1-d1_1_10127	142.06421:192 143.06756:0 144.07092:0		77	115	106	55	79	132	93.8925113677979	28.4351536771895
371	4.145	142.06421	0.702	153.8166	Unknown	[M-H]-		1	False	null	null	null	null	null	null	null	999	False	False	False	False		False	False	null	null	null	null	null	null	null	null	9.49	cell_293T_neg_02_p1-d1_1_10127	142.06424:293 143.06759:0 144.07095:0		185	194	170	120	310	226	201.088750203451	63.7685475389123
372	3.536	142.96951	-1	-1	Unknown	[M-H]-		1	False	null	null	null	null	null	null	null	999	False	False	False	False		False	False	null	null	null	null	null	null	null	null	31.22	cell_293T_neg_02_p1-d1_1_10127	142.96951:3395 143.97286:0 144.97622:0		18861	27977	24096	29958	30809	28034	26622.3577473958	4452.16263350778
373	3.536	142.96951	0.6812	149.1691	Unknown	[M-H]-		1	False	null	null	null	null	null	null	null	999	False	False	False	False		False	False	null	null	null	null	null	null	null	null	31.22	cell_293T_neg_02_p1-d1_1_10127	142.9695:428 143.97285:0 144.97621:0		219	253	183	230	228	215	221.399907430013	23.0349390397786
374	3.536	142.96951	0.7141	156.3811	Unknown	[M-H]-		1	False	null	null	null	null	null	null	null	999	False	False	False	False		False	False	null	null	null	null	null	null	null	null	31.22	cell_293T_neg_02_p1-d1_1_10127	142.96951:494 143.97286:0 144.97622:0		360	345	374	371	305	398	358.692052205404	31.6251353230593
375	3.536	142.96951	0.798	174.7556	Unknown	[M-H]-		1	False	null	null	null	null	null	null	null	999	False	False	False	False		False	False	null	null	null	null	null	null	null	null	31.22	cell_293T_neg_02_p1-d1_1_10127	142.9695:1744 143.97285:0 144.97621:0		1659	1497	1827	1680	1828	1683	1695.86641438802	123.16908918893
376	3.536	142.96951	0.8511	186.3758	Unknown	[M-H]-		1	False	null	null	null	null	null	null	null	999	False	False	False	False		False	False	null	null	null	null	null	null	null	null	31.22	cell_293T_neg_02_p1-d1_1_10127	142.96951:735 143.97286:0 144.97622:0		780	826	381	155	353	585	513.566436767578	262.679562281547
377	7.95	143.04494	-1	-1	Unknown	[M-H]-	similar chromatogram in higher mz_514; similar chromatogram in higher mz_679; similar chromatogram in higher mz_1637	1	False	null	null	null	null	null	null	null	999	False	False	False	False		False	False	null	null	null	null	null	null	null	null	25.2	cell_293T_neg_05_p1-d1_1_10130	143.04494:2243 144.04829:0 145.05165:0		8842	9245	9174	8478	8341	8800	8813.35188802083	361.355502940647
378	7.95	143.04494	0.6442	141.0718	Unknown	[M-H]-	similar chromatogram in higher mz_514; similar chromatogram in higher mz_679; similar chromatogram in higher mz_1637	1	False	null	null	null	null	null	null	null	999	False	False	False	False		False	False	null	null	null	null	null	null	null	null	25.2	cell_293T_neg_05_p1-d1_1_10130	143.04492:1091 144.04827:0 145.05163:0		925	947	905	888	912	888	910.973052978516	22.6767216293998
379	3.741	143.04494	-1	-1	Unknown	[M-H]-		1	False	null	null	null	null	null	null	null	999	False	False	False	False		False	False	null	null	null	null	null	null	null	null	19.85	cell_293T_neg_03_p1-d1_1_10128	143.04494:1695 144.04829:0 145.05165:0		7251	8266	9413	8403	8944	8734	8501.81477864583	736.126210018301
380	3.741	143.04494	0.7288	159.5971	Unknown	[M-H]-		1	False	null	null	null	null	null	null	null	999	False	False	False	False		False	False	null	null	null	null	null	null	null	null	19.85	cell_293T_neg_03_p1-d1_1_10128	143.04491:800 144.04826:0 145.05162:0		638	712	813	733	743	744	730.445780436198	56.627413336398
381	0.76	143.10529	-1	-1	Unknown	[M-H]-	similar chromatogram in higher mz_745; similar chromatogram in higher mz_670; similar chromatogram in higher mz_1261; similar chromatogram in higher mz_1518; similar chromatogram in higher mz_2185	1	False	null	null	null	null	null	null	null	999	False	False	False	False		False	False	null	null	null	null	null	null	null	null	16.67	cell_293T_neg_02_p1-d1_1_10127	143.10529:1609 144.10864:0 145.112:0		3206	4573	4236	4707	3411	4503	4105.79378255208	639.926737357676
382	0.76	143.10529	0.6161	134.9106	Unknown	[M-H]-	similar chromatogram in higher mz_745; similar chromatogram in higher mz_670; similar chromatogram in higher mz_1261; similar chromatogram in higher mz_1518; similar chromatogram in higher mz_2185	1	False	null	null	null	null	null	null	null	999	False	False	False	False		False	False	null	null	null	null	null	null	null	null	16.67	cell_293T_neg_02_p1-d1_1_10127	143.1053:299 144.10865:0 145.11201:0		67	195	144	85	54	103	108.161322275798	52.9287942033831
383	0.76	143.10529	0.6386	139.8325	Unknown	[M-H]-	similar chromatogram in higher mz_745; similar chromatogram in higher mz_670; similar chromatogram in higher mz_1261; similar chromatogram in higher mz_1518; similar chromatogram in higher mz_2185	1	False	null	null	null	null	null	null	null	999	False	False	False	False		False	False	null	null	null	null	null	null	null	null	16.67	cell_293T_neg_02_p1-d1_1_10127	143.10529:284 144.10864:0 145.112:0		30	122	81	141	76	190	106.652202606201	55.9790598880042
384	0.76	143.10529	0.7306	159.9898	Unknown	[M-H]-	similar chromatogram in higher mz_745; similar chromatogram in higher mz_670; similar chromatogram in higher mz_1261; similar chromatogram in higher mz_1518; similar chromatogram in higher mz_2185	1	False	null	null	null	null	null	null	null	999	False	False	False	False		False	False	null	null	null	null	null	null	null	null	16.67	cell_293T_neg_02_p1-d1_1_10127	143.10529:237 144.10864:0 145.112:0		18	73	45	33	13	5	31.1242329279582	24.9797073980782
385	0.76	143.10529	0.7703	168.6716	Unknown	[M-H]-	similar chromatogram in higher mz_745; similar chromatogram in higher mz_670; similar chromatogram in higher mz_1261; similar chromatogram in higher mz_1518; similar chromatogram in higher mz_2185	1	False	null	null	null	null	null	null	null	999	False	False	False	False		False	False	null	null	null	null	null	null	null	null	16.67	cell_293T_neg_02_p1-d1_1_10127	143.10527:158 144.10862:0 145.11198:0		10	7	50	24	15	37	23.5996356010437	16.7249465992847
386	0.523	144.04416	-1	-1	Unknown	[M-H]-		0.833	True	null	null	null	null	null	null	null	999	False	False	False	False		False	False	null	null	null	null	null	null	null	null	11.47	cell_293T_neg_04_p1-d1_1_10129	144.04416:1027 145.04751:0 146.05087:0		2964	3027	3150	3963	4587	4573	3710.67805989583	763.52801991823
387	0.523	144.04416	0.5589	122.3152	Unknown	[M-H]-		0.833	True	null	null	null	null	null	null	null	999	False	False	False	False		False	False	null	null	null	null	null	null	null	null	11.47	cell_293T_neg_04_p1-d1_1_10129	144.04225:528 145.0456:0 146.04896:0	115.03832:128 144.04036:78 144.04225:62	420	385	369	489	442	259	394.22509765625	78.6243303471918
388	3.53	144.96902	-1	-1	Unknown	[M-H]-		0.833	False	null	null	null	null	null	null	null	999	False	False	False	False		False	False	null	null	null	null	null	null	null	null	13.25	cell_293T_neg_04_p1-d1_1_10129	144.96902:1279 145.97237:0 146.97573:0		8852	7527	6258	8363	6166	11001	8027.92488606771	1815.45923714406
389	3.53	144.96902	0.6817	149.1091	Unknown	[M-H]-		0.833	False	null	null	null	null	null	null	null	999	False	False	False	False		False	False	null	null	null	null	null	null	null	null	13.25	cell_293T_neg_04_p1-d1_1_10129	144.96713:192 145.97048:0 146.97384:0		81	80	103	57	68	96	80.7797451019287	16.8460590178361
390	3.53	144.96902	0.7985	174.6663	Unknown	[M-H]-		0.833	False	null	null	null	null	null	null	null	999	False	False	False	False		False	False	null	null	null	null	null	null	null	null	13.25	cell_293T_neg_04_p1-d1_1_10129	144.96902:808 145.97237:0 146.97573:0		553	568	606	675	454	611	577.853098551432	73.929425222685
391	3.53	144.96902	0.855	187.015	Unknown	[M-H]-		0.833	False	null	null	null	null	null	null	null	999	False	False	False	False		False	False	null	null	null	null	null	null	null	null	13.25	cell_293T_neg_04_p1-d1_1_10129	144.96713:279 145.97048:0 146.97384:0		167	151	190	144	99	51	133.640614191691	50.6107969590905
392	5.073	145.05827	-1	-1	Unknown	[M-H]-		1	False	null	null	null	null	null	null	null	999	False	False	False	False		False	False	null	null	null	null	null	null	null	null	7.27	cell_293T_neg_02_p1-d1_1_10127	145.05827:835 146.06162:0 147.06498:0		3968	3600	2935	3444	3524	3003	3412.2743733724	388.170069761759
393	5.073	145.05827	0.6412	140.2586	Unknown	[M-H]-		1	False	null	null	null	null	null	null	null	999	False	False	False	False		False	False	null	null	null	null	null	null	null	null	7.27	cell_293T_neg_02_p1-d1_1_10127	145.05827:407 146.06162:0 147.06498:0		365	322	282	335	336	277	319.516794840495	33.8236048731416
394	6.042	145.06017	-1	-1	Unknown	[M-H]-		1	True	null	null	null	null	null	null	null	999	False	False	False	False		False	False	null	null	null	null	null	null	null	null	661.85	cell_293T_neg_04_p1-d1_1_10129	145.06017:72864 146.06352:0 147.06688:0		441808	454089	428074	448632	427088	437899	439598.401041667	10850.6731180248
395	6.042	145.06017	0.5718	125.0814	Unknown	[M-H]-		1	True	null	null	null	null	null	null	null	999	False	False	False	False		False	False	null	null	null	null	null	null	null	null	661.85	cell_293T_neg_04_p1-d1_1_10129	145.06015:3097 146.0635:0 147.06686:0	24.57986:31 26.93487:31 34.9615:31 41.99758:1212 41.9986:288 42.00167:31 42.03335:31 74.02303:358 108.75493:31	2597	1884	2376	2130	2058	1146	2031.81890869141	500.848537963384
396	6.042	145.06017	0.7005	153.229	Unknown	[M-H]-		1	True	null	null	null	null	null	null	null	999	False	False	False	False		False	False	null	null	null	null	null	null	null	null	661.85	cell_293T_neg_04_p1-d1_1_10129	145.06015:24331 146.0635:0 147.06686:0	60.32581:31	21820	17754	21513	22362	21198	21877	21087.5660807292	1678.62156344149
397	6.042	145.06017	0.7835	171.3736	Unknown	[M-H]-		1	True	null	null	null	null	null	null	null	999	False	False	False	False		False	False	null	null	null	null	null	null	null	null	661.85	cell_293T_neg_04_p1-d1_1_10129	145.06015:4213 146.0635:0 147.06686:0		3585	3681	3781	4531	4586	3565	3954.70369466146	474.060064496092
398	7.309	145.06017	-1	-1	Unknown	[M-H]-	similar chromatogram in higher mz_298; similar chromatogram in higher mz_555; similar chromatogram in higher mz_1296	1	False	null	null	null	null	null	null	null	999	False	False	False	False		False	False	null	null	null	null	null	null	null	null	8.15	cell_293T_neg_02_p1-d1_1_10127	145.06017:1042 146.06352:0 147.06688:0		3394	4477	4256	3429	4756	4785	4182.87674967448	628.248233809389
399	7.309	145.06017	0.7151	156.4134	Unknown	[M-H]-	similar chromatogram in higher mz_298; similar chromatogram in higher mz_555; similar chromatogram in higher mz_1296	1	False	null	null	null	null	null	null	null	999	False	False	False	False		False	False	null	null	null	null	null	null	null	null	8.15	cell_293T_neg_02_p1-d1_1_10127	145.06017:468 146.06352:0 147.06688:0		336	424	378	309	362	441	374.937174479167	50.6343490321153
400	8.554	145.09624	-1	-1	Unknown	[M-H]-		0.5	False	null	null	null	null	null	null	null	999	False	False	False	False		False	False	null	null	null	null	null	null	null	null	15.01	cell_293T_neg_01_p1-d1_1_10126	145.09624:1473 146.09959:0 147.10295:0		9339	10716	10912	7421	7944	8876	9201.17464192708	1421.05131707192
401	8.554	145.09624	0.6062	132.5991	Unknown	[M-H]-		0.5	False	null	null	null	null	null	null	null	999	False	False	False	False		False	False	null	null	null	null	null	null	null	null	15.01	cell_293T_neg_01_p1-d1_1_10126	145.09624:1021 146.09959:0 147.10295:0		723	823	755	445	856	742	723.955225626628	145.608432051874
402	6.387	146.04352	-1	-1	Unknown	[M-H]-	similar chromatogram in higher mz_708; similar chromatogram in higher mz_2046; similar chromatogram in higher mz_1580; similar chromatogram in higher mz_1995; similar chromatogram in higher mz_1271; similar chromatogram in higher mz_1885; similar chromatogram in higher mz_1502	1	False	null	null	null	null	null	null	null	999	False	False	False	False		False	False	null	null	null	null	null	null	null	null	363.61	cell_293T_neg_01_p1-d1_1_10126	146.04352:36933 147.04687:0 148.05023:0		151592	149314	153290	151496	148200	149496	150564.744791667	1878.84556096547
403	6.387	146.04352	0.7777	170.0175	Unknown	[M-H]-	similar chromatogram in higher mz_708; similar chromatogram in higher mz_2046; similar chromatogram in higher mz_1580; similar chromatogram in higher mz_1995; similar chromatogram in higher mz_1271; similar chromatogram in higher mz_1885; similar chromatogram in higher mz_1502	1	False	null	null	null	null	null	null	null	999	False	False	False	False		False	False	null	null	null	null	null	null	null	null	363.61	cell_293T_neg_01_p1-d1_1_10126	146.04352:2931 147.04687:0 148.05023:0		3440	3954	3600	3282	3628	3685	3597.9374593099	228.001098283907
404	6.387	146.04352	0.8417	184.0022	Unknown	[M-H]-	similar chromatogram in higher mz_708; similar chromatogram in higher mz_2046; similar chromatogram in higher mz_1580; similar chromatogram in higher mz_1995; similar chromatogram in higher mz_1271; similar chromatogram in higher mz_1885; similar chromatogram in higher mz_1502	1	False	null	null	null	null	null	null	null	999	False	False	False	False		False	False	null	null	null	null	null	null	null	null	363.61	cell_293T_neg_01_p1-d1_1_10126	146.04352:7307 147.04687:0 148.05023:0		9043	8875	8926	8992	8739	9025	8933.27652994792	114.158783810413
405	6.387	146.04352	0.8659	189.2928	Unknown	[M-H]-	similar chromatogram in higher mz_708; similar chromatogram in higher mz_2046; similar chromatogram in higher mz_1580; similar chromatogram in higher mz_1995; similar chromatogram in higher mz_1271; similar chromatogram in higher mz_1885; similar chromatogram in higher mz_1502	1	False	null	null	null	null	null	null	null	999	False	False	False	False		False	False	null	null	null	null	null	null	null	null	363.61	cell_293T_neg_01_p1-d1_1_10126	146.04353:1448 147.04688:0 148.05024:0		463	886	962	969	901	553	789.024419148763	222.164268769816
406	4.152	146.04352	-1	-1	Unknown	[M-H]-		1	False	null	null	null	null	null	null	null	999	False	False	False	False		False	False	null	null	null	null	null	null	null	null	19.95	cell_293T_neg_01_p1-d1_1_10126	146.04352:2419 147.04687:0 148.05023:0		17205	9018	10323	16938	11460	9189	12355.5869140625	3758.04703515692
407	4.152	146.04352	0.5838	127.6286	Unknown	[M-H]-		1	False	null	null	null	null	null	null	null	999	False	False	False	False		False	False	null	null	null	null	null	null	null	null	19.95	cell_293T_neg_01_p1-d1_1_10126	146.04353:208 147.04688:0 148.05024:0		98	85	138	145	57	100	103.800019582113	33.0952349537819
408	4.152	146.04352	0.6399	139.892	Unknown	[M-H]-		1	False	null	null	null	null	null	null	null	999	False	False	False	False		False	False	null	null	null	null	null	null	null	null	19.95	cell_293T_neg_01_p1-d1_1_10126	146.04352:1717 147.04687:0 148.05023:0		1512	1291	1199	1418	1319	1156	1315.86555989583	133.142622809136
409	4.922	146.04353	-1	-1	Unknown	[M-H]-		1	False	null	null	null	null	null	null	null	999	False	False	False	False		False	False	null	null	null	null	null	null	null	null	93.13	cell_293T_neg_03_p1-d1_1_10128	146.04353:10497 147.04688:0 148.05024:0		57116	55287	60248	63462	56215	57394	58287.0390625	3035.82326285752
410	4.922	146.04353	0.8374	183.066	Unknown	[M-H]-		1	False	null	null	null	null	null	null	null	999	False	False	False	False		False	False	null	null	null	null	null	null	null	null	93.13	cell_293T_neg_03_p1-d1_1_10128	146.04352:4755 147.04687:0 148.05023:0		5644	5278	5643	5804	5299	5383	5508.42700195313	217.312886293818
411	7.302	146.04353	-1	-1	Unknown	[M-H]-		1	False	null	null	null	null	null	null	null	999	False	False	False	False		False	False	null	null	null	null	null	null	null	null	6.95	cell_293T_neg_03_p1-d1_1_10128	146.04353:1035 147.04688:0 148.05024:0		5139	5937	5485	5994	4419	5883	5476.21232096354	612.785541626463
412	7.302	146.04353	0.7153	156.3643	Unknown	[M-H]-		1	False	null	null	null	null	null	null	null	999	False	False	False	False		False	False	null	null	null	null	null	null	null	null	6.95	cell_293T_neg_03_p1-d1_1_10128	146.04353:260 147.04688:0 148.05024:0		217	212	282	228	247	265	241.776227315267	28.1632208198115
413	7.302	146.04353	0.7373	161.1895	Unknown	[M-H]-		1	False	null	null	null	null	null	null	null	999	False	False	False	False		False	False	null	null	null	null	null	null	null	null	6.95	cell_293T_neg_03_p1-d1_1_10128	146.04353:229 147.04688:0 148.05024:0		83	143	117	163	33	106	107.573622385661	45.9661719713694
414	4.437	146.07976	-1	-1	Unknown	[M-H]-		1	False	null	null	null	null	null	null	null	999	False	False	False	False		False	False	null	null	null	null	null	null	null	null	113.27	cell_293T_neg_06_p1-d1_1_10131	146.07976:12821 147.08311:0 148.08647:0		48620	47015	48217	50207	48338	54712	49518.3235677083	2742.59769235228
415	4.437	146.07976	0.6822	149.1259	Unknown	[M-H]-		1	False	null	null	null	null	null	null	null	999	False	False	False	False		False	False	null	null	null	null	null	null	null	null	113.27	cell_293T_neg_06_p1-d1_1_10131	146.07973:4599 147.08308:0 148.08644:0		5373	5192	5300	5476	5313	6007	5443.67578125	291.497850705921
416	0.579	146.96332	-1	-1	Unknown	[M-H]-	similar chromatogram in higher mz_1828	1	False	null	null	null	null	null	null	null	999	False	False	False	False		False	False	null	null	null	null	null	null	null	null	23.94	cell_293T_neg_02_p1-d1_1_10127	146.96332:6850 147.96667:0 148.97003:0		43206	41163	44476	38639	41970	38579	41338.666015625	2393.95522141896
417	0.579	146.96332	0.6894	150.6454	Unknown	[M-H]-	similar chromatogram in higher mz_1828	1	False	null	null	null	null	null	null	null	999	False	False	False	False		False	False	null	null	null	null	null	null	null	null	23.94	cell_293T_neg_02_p1-d1_1_10127	146.96521:695 147.96856:0 148.97192:0		644	533	535	490	443	453	516.418746948242	73.3046606399753
418	0.579	146.96332	0.7078	154.6591	Unknown	[M-H]-	similar chromatogram in higher mz_1828	1	False	null	null	null	null	null	null	null	999	False	False	False	False		False	False	null	null	null	null	null	null	null	null	23.94	cell_293T_neg_02_p1-d1_1_10127	146.96332:435 147.96667:0 148.97003:0		218	189	211	125	383	238	227.307369232178	85.4579769724182
419	0.579	146.96332	0.767	167.5871	Unknown	[M-H]-	similar chromatogram in higher mz_1828	1	False	null	null	null	null	null	null	null	999	False	False	False	False		False	False	null	null	null	null	null	null	null	null	23.94	cell_293T_neg_02_p1-d1_1_10127	146.96521:498 147.96856:0 148.97192:0		379	322	211	342	166	247	277.639394124349	82.6460123613572
420	0.579	146.96332	0.8133	177.7166	Unknown	[M-H]-	similar chromatogram in higher mz_1828	1	False	null	null	null	null	null	null	null	999	False	False	False	False		False	False	null	null	null	null	null	null	null	null	23.94	cell_293T_neg_02_p1-d1_1_10127	146.96521:308 147.96856:0 148.97192:0		141	137	77	179	239	231	167.541709899902	61.8021187640181
421	0.579	146.96332	0.8655	189.1073	Unknown	[M-H]-	similar chromatogram in higher mz_1828	1	False	null	null	null	null	null	null	null	999	False	False	False	False		False	False	null	null	null	null	null	null	null	null	23.94	cell_293T_neg_02_p1-d1_1_10127	146.96523:254 147.96858:0 148.97194:0		77	150	174	122	78	107	118.06193669637	38.8638705147988
422	0.579	146.96332	1.1336	247.6877	Unknown	[M-H]-	similar chromatogram in higher mz_1828	1	False	null	null	null	null	null	null	null	999	False	False	False	False		False	False	null	null	null	null	null	null	null	null	23.94	cell_293T_neg_02_p1-d1_1_10127	146.96333:264 147.96668:0 148.97004:0		100	110	140	99	91	58	99.743968963623	26.6991959843223
423	0.301	146.96523	-1	-1	Unknown	[M-H]-		0.667	False	null	null	null	null	null	null	null	999	False	False	False	False		False	False	null	null	null	null	null	null	null	null	16.88	cell_293T_neg_04_p1-d1_1_10129	146.96523:6198 147.96858:0 148.97194:0		33313	39954	33361	46202	21628	30038	34082.6901041667	8413.56714610367
424	0.301	146.96523	0.6684	146.0499	Unknown	[M-H]-		0.667	False	null	null	null	null	null	null	null	999	False	False	False	False		False	False	null	null	null	null	null	null	null	null	16.88	cell_293T_neg_04_p1-d1_1_10129	146.96521:279 147.96856:0 148.97192:0		199	82	125	264	162	143	162.389550526937	63.1852334414554
425	0.301	146.96523	0.7163	156.5021	Unknown	[M-H]-		0.667	False	null	null	null	null	null	null	null	999	False	False	False	False		False	False	null	null	null	null	null	null	null	null	16.88	cell_293T_neg_04_p1-d1_1_10129	146.96521:407 147.96856:0 148.97192:0		181	162	93	176	113	302	171.240112304688	73.0916427006328
426	0.301	146.96523	0.7539	164.7363	Unknown	[M-H]-		0.667	False	null	null	null	null	null	null	null	999	False	False	False	False		False	False	null	null	null	null	null	null	null	null	16.88	cell_293T_neg_04_p1-d1_1_10129	146.96332:555 147.96667:0 148.97003:0		170	335	220	331	263	520	306.391721089681	122.296420499399
427	0.301	146.96523	0.7817	170.7971	Unknown	[M-H]-		0.667	False	null	null	null	null	null	null	null	999	False	False	False	False		False	False	null	null	null	null	null	null	null	null	16.88	cell_293T_neg_04_p1-d1_1_10129	146.96523:455 147.96858:0 148.97194:0		272	222	206	281	133	286	233.247024536133	59.3496001496565
428	0.301	146.96523	0.8668	189.3984	Unknown	[M-H]-		0.667	False	null	null	null	null	null	null	null	999	False	False	False	False		False	False	null	null	null	null	null	null	null	null	16.88	cell_293T_neg_04_p1-d1_1_10129	146.96523:325 147.96858:0 148.97194:0		175	67	98	306	78	189	152.239236195882	90.9639956021213
429	2.487	146.96524	-1	-1	Unknown	[M-H]-		0.833	False	null	null	null	null	null	null	null	999	False	False	False	False		False	False	null	null	null	null	null	null	null	null	9.74	cell_293T_neg_05_p1-d1_1_10130	146.96524:2408 147.96859:0 148.97195:0		20256	18760	20340	21459	20442	20692	20324.7744140625	881.823422170109
430	2.487	146.96524	0.7445	162.6785	Unknown	[M-H]-		0.833	False	null	null	null	null	null	null	null	999	False	False	False	False		False	False	null	null	null	null	null	null	null	null	9.74	cell_293T_neg_05_p1-d1_1_10130	146.96335:222 147.9667:0 148.97006:0		128	87	78	57	58	160	94.6223595937093	41.1006150812682
431	4.13	147.04361	-1	-1	Unknown	[M-H]-		1	True	null	null	null	null	null	null	null	999	False	False	False	False		False	False	null	null	null	null	null	null	null	null	23.45	cell_293T_neg_02_p1-d1_1_10127	147.04361:6456 148.04696:0 149.05032:0		57025	52637	47010	54279	54033	47780	52127.1946614583	3939.22138039113
432	4.13	147.04361	0.6353	138.801	Unknown	[M-H]-		1	True	null	null	null	null	null	null	null	999	False	False	False	False		False	False	null	null	null	null	null	null	null	null	23.45	cell_293T_neg_02_p1-d1_1_10127	147.04359:4521 148.04694:0 149.0503:0	75.00699:87	4351	4516	4223	4242	4432	4132	4316.07666015625	142.948970873165
433	0.381	148.03555	-1	-1	Unknown	[M-H]-	similar chromatogram in higher mz_710; similar chromatogram in higher mz_570	0.667	False	null	null	null	null	null	null	null	999	False	False	False	False		False	False	null	null	null	null	null	null	null	null	10.57	cell_293T_neg_01_p1-d1_1_10126	148.03555:1324 149.0389:0 150.04226:0		4144	1341	1629	2331	4403	4134	2996.85896809896	1388.6639875026
434	0.381	148.03555	0.653	142.5931	Unknown	[M-H]-	similar chromatogram in higher mz_710; similar chromatogram in higher mz_570	0.667	False	null	null	null	null	null	null	null	999	False	False	False	False		False	False	null	null	null	null	null	null	null	null	10.57	cell_293T_neg_01_p1-d1_1_10126	148.03558:557 149.03893:0 150.04229:0		102	33	76	114	157	147	104.595141728719	46.1199294739892
435	0.381	148.03555	0.6723	146.8155	Unknown	[M-H]-	similar chromatogram in higher mz_710; similar chromatogram in higher mz_570	0.667	False	null	null	null	null	null	null	null	999	False	False	False	False		False	False	null	null	null	null	null	null	null	null	10.57	cell_293T_neg_01_p1-d1_1_10126	148.03555:600 149.0389:0 150.04226:0		235	22	135	41	95	121	108.065969149272	76.1812356036006
436	4.813	148.04132	-1	-1	Unknown	[M-H]-		0.833	False	null	null	null	null	null	null	null	999	False	False	False	False		False	False	null	null	null	null	null	null	null	null	20.8	cell_293T_neg_01_p1-d1_1_10126	148.04132:2268 149.04467:0 150.04803:0		10872	12421	12093	9969	9154	12417	11154.5493164063	1383.17097432794
437	4.813	148.04132	0.7339	160.2745	Unknown	[M-H]-		0.833	False	null	null	null	null	null	null	null	999	False	False	False	False		False	False	null	null	null	null	null	null	null	null	20.8	cell_293T_neg_01_p1-d1_1_10126	148.04132:1313 149.04467:0 150.04803:0		1011	1110	1188	1024	1086	1133	1092.02759806315	66.9614562014007
438	4.813	148.04132	0.8423	183.9282	Unknown	[M-H]-		0.833	False	null	null	null	null	null	null	null	999	False	False	False	False		False	False	null	null	null	null	null	null	null	null	20.8	cell_293T_neg_01_p1-d1_1_10126	148.04137:260 149.04472:0 150.04808:0		204	69	94	42	225	175	134.831322987874	76.3735413596945
439	4.583	148.04134	-1	-1	Unknown	[M-H]-		1	False	null	null	null	null	null	null	null	999	False	False	False	False		False	False	null	null	null	null	null	null	null	null	77.12	cell_293T_neg_02_p1-d1_1_10127	148.04134:7084 149.04469:0 150.04805:0		50692	52815	54213	51203	50811	52460	52032.4329427083	1380.41210096481
440	4.583	148.04134	0.7346	160.4189	Unknown	[M-H]-		1	False	null	null	null	null	null	null	null	999	False	False	False	False		False	False	null	null	null	null	null	null	null	null	77.12	cell_293T_neg_02_p1-d1_1_10127	148.04132:3736 149.04467:0 150.04803:0		3312	3646	3707	3418	3413	3724	3536.41670735677	176.451920191292
441	3.613	148.04324	-1	-1	Unknown	[M-H]-		1	False	null	null	null	null	null	null	null	999	False	False	False	False		False	False	null	null	null	null	null	null	null	null	9.91	cell_293T_neg_01_p1-d1_1_10126	148.04324:945 149.04659:0 150.04995:0		6296	3770	5912	6155	5445	5721	5549.78271484375	923.090966483773
442	3.613	148.04324	0.6588	143.8664	Unknown	[M-H]-		1	False	null	null	null	null	null	null	null	999	False	False	False	False		False	False	null	null	null	null	null	null	null	null	9.91	cell_293T_neg_01_p1-d1_1_10126	148.04324:841 149.04659:0 150.04995:0		655	623	586	631	535	584	602.36338297526	42.8964911558035
443	0.567	149.00783	-1	-1	Unknown	[M-H]-		1	True	null	null	null	null	null	null	null	999	False	False	False	False		False	False	null	null	null	null	null	null	null	null	27.59	cell_293T_neg_06_p1-d1_1_10131	149.00783:3160 150.01118:0 151.01454:0		14295	12806	15508	14974	17192	17643	15403.0869140625	1810.22577180152
444	0.567	149.00783	0.5773	126.0099	Unknown	[M-H]-		1	True	null	null	null	null	null	null	null	999	False	False	False	False		False	False	null	null	null	null	null	null	null	null	27.59	cell_293T_neg_06_p1-d1_1_10131	149.00778:1245 150.01113:0 151.01449:0	59.96634:127 59.96756:50 74.98787:137 74.98923:1167 74.9906:912 74.99197:88 117.9515:206 118.96217:78 132.97102:77 149.00778:120	894	934	1044	1078	1338	1283	1094.89659627279	180.83720271069
445	0.567	149.00783	0.6006	131.0851	Unknown	[M-H]-		1	True	null	null	null	null	null	null	null	999	False	False	False	False		False	False	null	null	null	null	null	null	null	null	27.59	cell_293T_neg_06_p1-d1_1_10131	149.00778:610 150.01113:0 151.01449:0	74.98923:110 74.9906:147	568	568	635	529	550	641	581.913798014323	45.6456645337753
446	6.049	150.01604	-1	-1	Unknown	[M-H]-		0.833	False	null	null	null	null	null	null	null	999	False	False	False	False		False	False	null	null	null	null	null	null	null	null	13.46	cell_293T_neg_05_p1-d1_1_10130	150.01604:1154 151.01939:0 152.02275:0		5649	3511	3235	3822	4733	3046	3999.30236816406	1001.98871501619
447	6.049	150.01604	0.6022	131.3776	Unknown	[M-H]-		0.833	False	null	null	null	null	null	null	null	999	False	False	False	False		False	False	null	null	null	null	null	null	null	null	13.46	cell_293T_neg_05_p1-d1_1_10130	150.01601:605 151.01936:0 152.02272:0		513	513	194	260	632	456	428.048894246419	167.020989590071
448	1.855	150.05466	-1	-1	Unknown	[M-H]-		0.833	True	null	null	null	null	null	null	null	999	False	False	False	False		False	False	null	null	null	null	null	null	null	null	98.16	cell_293T_neg_02_p1-d1_1_10127	150.05466:8565 151.05801:0 152.06137:0		90953	80964	97915	112141	36489	75955	82402.9212239583	25883.5527974187
449	1.855	150.05466	0.5835	127.2813	Unknown	[M-H]-		0.833	True	null	null	null	null	null	null	null	999	False	False	False	False		False	False	null	null	null	null	null	null	null	null	98.16	cell_293T_neg_02_p1-d1_1_10127	150.05463:7163 151.05798:0 152.06134:0	41.9986:141 66.03376:68 107.03704:620 107.03868:81 121.05196:159 121.0537:221 121.05543:122 121.05717:65 122.05665:250 122.05839:623 122.06013:73 122.06187:56 150.05077:88	6597	6310	6916	6573	6454	6640	6581.59627278646	202.750219905517
450	1.855	150.05466	0.6061	132.2079	Unknown	[M-H]-		0.833	True	null	null	null	null	null	null	null	999	False	False	False	False		False	False	null	null	null	null	null	null	null	null	98.16	cell_293T_neg_02_p1-d1_1_10127	150.05463:3256 151.05798:0 152.06134:0	122.06013:248	2598	2860	2908	2916	2828	2711	2803.34745279948	124.966971227051
451	5.639	152.04268	-1	-1	Unknown	[M-H]-	similar chromatogram in higher mz_979; similar chromatogram in higher mz_1213	1	False	null	null	null	null	null	null	null	999	False	False	False	False		False	False	null	null	null	null	null	null	null	null	37.51	cell_293T_neg_05_p1-d1_1_10130	152.04268:2689 153.04603:0 154.04939:0		12884	12672	13195	13473	14064	14151	13406.4521484375	607.934156196993
452	5.639	152.04268	0.6798	148.1494	Unknown	[M-H]-	similar chromatogram in higher mz_979; similar chromatogram in higher mz_1213	1	False	null	null	null	null	null	null	null	999	False	False	False	False		False	False	null	null	null	null	null	null	null	null	37.51	cell_293T_neg_05_p1-d1_1_10130	152.04071:895 153.04406:0 154.04742:0		723	767	880	833	864	781	808.013712565104	60.8736217323374
453	5.639	152.04268	0.7392	161.0911	Unknown	[M-H]-	similar chromatogram in higher mz_979; similar chromatogram in higher mz_1213	1	False	null	null	null	null	null	null	null	999	False	False	False	False		False	False	null	null	null	null	null	null	null	null	37.51	cell_293T_neg_05_p1-d1_1_10130	152.04266:431 153.04601:0 154.04937:0		229	296	303	291	340	329	298.08726755778	38.6587984525794
454	5.621	152.99281	-1	-1	Unknown	[M-H]-	similar chromatogram in higher mz_815; similar chromatogram in higher mz_181; similar chromatogram in higher mz_297; similar chromatogram in higher mz_467	1	False	null	null	null	null	null	null	null	999	False	False	False	False		False	False	null	null	null	null	null	null	null	null	16.44	cell_293T_neg_01_p1-d1_1_10126	152.99281:1594 153.99616:0 154.99952:0		5962	6219	5478	5263	5861	5772	5759.1220703125	343.14321193968
455	5.621	152.99281	0.6936	151.0707	Unknown	[M-H]-	similar chromatogram in higher mz_815; similar chromatogram in higher mz_181; similar chromatogram in higher mz_297; similar chromatogram in higher mz_467	1	False	null	null	null	null	null	null	null	999	False	False	False	False		False	False	null	null	null	null	null	null	null	null	16.44	cell_293T_neg_01_p1-d1_1_10126	152.99281:739 153.99616:0 154.99952:0		631	646	224	566	629	588	547.529833475749	161.096086094051
456	4.438	152.99286	-1	-1	Unknown	[M-H]-		1	True	null	null	null	null	null	null	null	999	False	False	False	False		False	False	null	null	null	null	null	null	null	null	9.7	cell_293T_neg_06_p1-d1_1_10131	152.99286:1169 153.99621:0 154.99957:0		3601	2070	4377	4601	5210	4689	4091.46496582031	1120.46398472749
457	4.438	152.99286	0.5552	120.9347	Unknown	[M-H]-		1	True	null	null	null	null	null	null	null	999	False	False	False	False		False	False	null	null	null	null	null	null	null	null	9.7	cell_293T_neg_06_p1-d1_1_10131	152.99281:225 153.99616:0 154.99952:0	78.95593:85 78.95874:57 78.96014:211	161	153	218	125	94	145	149.309408823649	41.3006795766045
458	4.438	152.99286	0.8684	189.1551	Unknown	[M-H]-		1	True	null	null	null	null	null	null	null	999	False	False	False	False		False	False	null	null	null	null	null	null	null	null	9.7	cell_293T_neg_06_p1-d1_1_10131	152.99281:223 153.99616:0 154.99952:0		162	48	123	137	228	215	152.238996505737	66.0691856572925
459	0.573	153.97923	-1	-1	Unknown	[M-H]-		1	False	null	null	null	null	null	null	null	999	False	False	False	False		False	False	null	null	null	null	null	null	null	null	40.89	cell_293T_neg_06_p1-d1_1_10131	153.97923:4020 154.98258:0 155.98594:0		12790	13289	15153	13899	12988	14591	13784.8649088542	938.621517590731
460	0.573	153.97923	0.6525	142.0535	Unknown	[M-H]-		1	False	null	null	null	null	null	null	null	999	False	False	False	False		False	False	null	null	null	null	null	null	null	null	40.89	cell_293T_neg_06_p1-d1_1_10131	153.97922:544 154.98257:0 155.98593:0		333	456	406	423	216	404	372.967885335286	86.8687549583204
461	0.573	153.97923	1.1162	243.0002	Unknown	[M-H]-		1	False	null	null	null	null	null	null	null	999	False	False	False	False		False	False	null	null	null	null	null	null	null	null	40.89	cell_293T_neg_06_p1-d1_1_10131	153.97922:137 154.98257:0 155.98593:0		50	23	54	42	41	103	52.3192539215088	27.1750068411271
462	0.573	153.97923	1.15	250.3677	Unknown	[M-H]-		1	False	null	null	null	null	null	null	null	999	False	False	False	False		False	False	null	null	null	null	null	null	null	null	40.89	cell_293T_neg_06_p1-d1_1_10131	153.97919:249 154.98254:0 155.9859:0		193	204	330	299	301	235	260.277605692546	57.1433183551808
463	6.471	154.0105	-1	-1	Unknown	[M-H]-		1	False	null	null	null	null	null	null	null	999	False	False	False	False		False	False	null	null	null	null	null	null	null	null	34.46	cell_293T_neg_01_p1-d1_1_10126	154.0105:3309 155.01385:0 156.01721:0		22756	21348	21196	21997	21891	20729	21652.7444661458	713.891041153513
464	6.471	154.0105	0.5851	127.3855	Unknown	[M-H]-		1	False	null	null	null	null	null	null	null	999	False	False	False	False		False	False	null	null	null	null	null	null	null	null	34.46	cell_293T_neg_01_p1-d1_1_10126	154.01247:417 155.01582:0 156.01918:0		47	207	333	349	347	77	226.746355056763	138.458596105556
465	6.471	154.0105	0.6558	142.7729	Unknown	[M-H]-		1	False	null	null	null	null	null	null	null	999	False	False	False	False		False	False	null	null	null	null	null	null	null	null	34.46	cell_293T_neg_01_p1-d1_1_10126	154.0105:1937 155.01385:0 156.01721:0		1619	1464	1549	1541	1536	1410	1519.67905680339	72.8283654222453
466	9.679	154.05942	-1	-1	Unknown	[M-H]-		0.667	False	null	null	null	null	null	null	null	999	False	False	False	False		False	False	null	null	null	null	null	null	null	null	12.02	cell_293T_neg_01_p1-d1_1_10126	154.05942:1970 155.06277:0 156.06613:0		13771	20413	14467	15375	23649	5785	15576.6462402344	6147.41432153063
467	9.679	154.05942	0.5835	127.0207	Unknown	[M-H]-		0.667	False	null	null	null	null	null	null	null	999	False	False	False	False		False	False	null	null	null	null	null	null	null	null	12.02	cell_293T_neg_01_p1-d1_1_10126	154.05945:236 155.0628:0 156.06616:0		115	52	131	121	139	106	110.744235356649	31.2169172102934
468	6.297	154.05942	-1	-1	Unknown	[M-H]-		0.5	False	null	null	null	null	null	null	null	999	False	False	False	False		False	False	null	null	null	null	null	null	null	null	10.09	cell_293T_neg_01_p1-d1_1_10126	154.05942:1090 155.06277:0 156.06613:0		6907	5332	7208	5131	3453	7816	5974.36958821615	1628.88290618522
469	6.297	154.05942	0.5822	126.7314	Unknown	[M-H]-		0.5	False	null	null	null	null	null	null	null	999	False	False	False	False		False	False	null	null	null	null	null	null	null	null	10.09	cell_293T_neg_01_p1-d1_1_10126	154.06139:695 155.06474:0 156.0681:0		421	466	439	519	512	452	468.129333496094	39.444372955875
470	6.297	154.05942	0.7138	155.3842	Unknown	[M-H]-		0.5	False	null	null	null	null	null	null	null	999	False	False	False	False		False	False	null	null	null	null	null	null	null	null	10.09	cell_293T_neg_01_p1-d1_1_10126	154.05943:190 155.06278:0 156.06614:0		96	66	137	107	30	94	88.2626806894938	36.4541517758026
471	5.087	154.06139	-1	-1	Unknown	[M-H]-	similar chromatogram in higher mz_1247	1	False	null	null	null	null	null	null	null	999	False	False	False	False		False	False	null	null	null	null	null	null	null	null	9.01	cell_293T_neg_02_p1-d1_1_10127	154.06139:954 155.06474:0 156.0681:0		3842	4213	3417	3903	3446	3635	3742.42508951823	304.20363114881
472	5.087	154.06139	0.6512	141.759	Unknown	[M-H]-	similar chromatogram in higher mz_1247	1	False	null	null	null	null	null	null	null	999	False	False	False	False		False	False	null	null	null	null	null	null	null	null	9.01	cell_293T_neg_02_p1-d1_1_10127	154.06137:488 155.06472:0 156.06808:0		349	387	312	369	275	316	334.727233886719	41.3130887279379
473	0.457	154.97072	-1	-1	Unknown	[M-H]-		1	False	null	null	null	null	null	null	null	999	False	False	False	False		False	False	null	null	null	null	null	null	null	null	30.93	cell_293T_neg_02_p1-d1_1_10127	154.97072:3807 155.97407:0 156.97743:0		9762	10921	10823	10211	10195	7870	9963.77766927083	1112.91760521449
474	0.457	154.97072	0.6127	133.3222	Unknown	[M-H]-		1	False	null	null	null	null	null	null	null	999	False	False	False	False		False	False	null	null	null	null	null	null	null	null	30.93	cell_293T_neg_02_p1-d1_1_10127	154.9707:1376 155.97405:0 156.97741:0		1094	1212	1211	1127	1102	883	1104.79374186198	120.593290692663
475	7.434	154.97269	-1	-1	Unknown	[M-H]-		0.833	False	null	null	null	null	null	null	null	999	False	False	False	False		False	False	null	null	null	null	null	null	null	null	10.49	cell_293T_neg_05_p1-d1_1_10130	154.97269:1198 155.97604:0 156.9794:0		6704	6312	5252	7554	7567	6758	6691.22257486979	863.94758767113
476	7.434	154.97269	0.6412	139.5305	Unknown	[M-H]-		0.833	False	null	null	null	null	null	null	null	999	False	False	False	False		False	False	null	null	null	null	null	null	null	null	10.49	cell_293T_neg_05_p1-d1_1_10130	154.97467:114 155.97802:0 156.98138:0		19	29	17	56	55	34	34.8915300369263	17.1301354835386
477	7.434	154.97269	0.7396	160.9259	Unknown	[M-H]-		0.833	False	null	null	null	null	null	null	null	999	False	False	False	False		False	False	null	null	null	null	null	null	null	null	10.49	cell_293T_neg_05_p1-d1_1_10130	154.97269:234 155.97604:0 156.9794:0		129	70	85	113	157	37	98.5130087534587	43.3054152375337
478	7.434	154.97269	0.8069	175.5807	Unknown	[M-H]-		0.833	False	null	null	null	null	null	null	null	999	False	False	False	False		False	False	null	null	null	null	null	null	null	null	10.49	cell_293T_neg_05_p1-d1_1_10130	154.97269:170 155.97604:0 156.9794:0		58	19	35	95	74	101	63.7520043055216	32.463003751642
479	7.434	154.97269	0.845	183.8638	Unknown	[M-H]-		0.833	False	null	null	null	null	null	null	null	999	False	False	False	False		False	False	null	null	null	null	null	null	null	null	10.49	cell_293T_neg_05_p1-d1_1_10130	154.97269:162 155.97604:0 156.9794:0		101	47	37	79	66	19	58.0572913487752	29.823206216777
480	3.812	155.008	-1	-1	Unknown	[M-H]-		1	False	null	null	null	null	null	null	null	999	False	False	False	False		False	False	null	null	null	null	null	null	null	null	13.42	cell_293T_neg_01_p1-d1_1_10126	155.008:1586 156.01135:0 157.01471:0		11722	4262	9690	8422	10720	8813	8938.30330403646	2593.54207696552
481	3.812	155.008	0.6641	144.5049	Unknown	[M-H]-		1	False	null	null	null	null	null	null	null	999	False	False	False	False		False	False	null	null	null	null	null	null	null	null	13.42	cell_293T_neg_01_p1-d1_1_10126	155.008:191 156.01135:0 157.01471:0		126	45	113	68	77	29	76.2078374226888	37.8216374193335
482	3.812	155.008	1.0575	230.0983	Unknown	[M-H]-		1	False	null	null	null	null	null	null	null	999	False	False	False	False		False	False	null	null	null	null	null	null	null	null	13.42	cell_293T_neg_01_p1-d1_1_10126	155.008:127 156.01135:0 157.01471:0		46	40	19	46	47	36	39.1330753962199	10.7511234419403
483	0.528	155.02568	-1	-1	Unknown	[M-H]-		1	True	null	null	null	null	null	null	null	999	False	False	False	False		False	False	null	null	null	null	null	null	null	null	23.68	cell_293T_neg_03_p1-d1_1_10128	155.02568:2598 156.02903:0 157.03239:0		7306	7244	7379	7058	7442	7627	7342.43806966146	191.6591525113
484	0.528	155.02568	0.5923	128.8753	Unknown	[M-H]-		1	True	null	null	null	null	null	null	null	999	False	False	False	False		False	False	null	null	null	null	null	null	null	null	23.68	cell_293T_neg_03_p1-d1_1_10128	155.0237:1019 156.02705:0 157.03041:0	34.96803:103	723	734	772	749	477	792	707.739130655924	115.770837078247
485	2.573	155.90833	-1	-1	Unknown	[M-H]-		0.5	True	null	null	null	null	null	null	null	999	False	False	False	False		False	False	null	null	null	null	null	null	null	null	7.72	cell_293T_neg_04_p1-d1_1_10129	155.90833:528 156.91168:0 157.91504:0		1575	1695	1601	2655	3362	1508	2066.14021809896	765.75108003154
486	2.573	155.90833	0.4994	108.6147	Unknown	[M-H]-		0.5	True	null	null	null	null	null	null	null	999	False	False	False	False		False	False	null	null	null	null	null	null	null	null	7.72	cell_293T_neg_04_p1-d1_1_10129	155.90833:266 156.91168:0 157.91504:0	61.98654:100	69	87	110	185	203	169	137.306638081868	55.9741603654823
487	3.705	155.91029	-1	-1	Unknown	[M-H]-		0.667	True	null	null	null	null	null	null	null	999	False	False	False	False		False	False	null	null	null	null	null	null	null	null	9	cell_293T_neg_03_p1-d1_1_10128	155.91029:577 156.91364:0 157.917:0		945	1313	1803	1503	1505	2264	1555.51897176107	447.259326483843
488	3.705	155.91029	0.4996	108.669	Unknown	[M-H]-		0.667	True	null	null	null	null	null	null	null	999	False	False	False	False		False	False	null	null	null	null	null	null	null	null	9	cell_293T_neg_03_p1-d1_1_10128	155.90833:84 156.91168:0 157.91504:0	45.99228:109 61.98902:78	14	56	107	57	55	61	58.3684115409851	29.4401748542707
489	5.887	156.02644	-1	-1	Unknown	[M-H]-		1	True	null	null	null	null	null	null	null	999	False	False	False	False		False	False	null	null	null	null	null	null	null	null	947.18	cell_293T_neg_04_p1-d1_1_10129	156.02644:58467 157.02979:0 158.03315:0		384238	415746	386559	397242	388209	386494	393081.244791667	11990.8154069032
490	5.887	156.02644	0.7898	171.7597	Unknown	[M-H]-		1	True	null	null	null	null	null	null	null	999	False	False	False	False		False	False	null	null	null	null	null	null	null	null	947.18	cell_293T_neg_04_p1-d1_1_10129	156.02644:10608 157.02979:0 158.03315:0		10297	10544	10423	10684	10184	9900	10338.5888671875	278.097784921301
491	5.887	156.02644	0.8346	181.512	Unknown	[M-H]-		1	True	null	null	null	null	null	null	null	999	False	False	False	False		False	False	null	null	null	null	null	null	null	null	947.18	cell_293T_neg_04_p1-d1_1_10129	156.02644:4748 157.02979:0 158.03315:0	80.66863:30 151.32034:30	3995	4943	5063	2363	5406	4275	4340.98596191406	1100.4752242397
492	5.887	156.02644	0.8733	189.9259	Unknown	[M-H]-		1	True	null	null	null	null	null	null	null	999	False	False	False	False		False	False	null	null	null	null	null	null	null	null	947.18	cell_293T_neg_04_p1-d1_1_10129	156.02644:8600 157.02979:0 158.03315:0		12505	10650	11955	11812	12361	9460	11457.2438151042	1177.17282501701
493	5.887	156.02644	0.9067	197.1853	Unknown	[M-H]-		1	True	null	null	null	null	null	null	null	999	False	False	False	False		False	False	null	null	null	null	null	null	null	null	947.18	cell_293T_neg_04_p1-d1_1_10129	156.02646:2886 157.02981:0 158.03317:0		1885	1816	3146	787	1224	2255	1851.89371744792	820.678573328131
494	5.887	156.02644	0.9512	206.8638	Unknown	[M-H]-		1	True	null	null	null	null	null	null	null	999	False	False	False	False		False	False	null	null	null	null	null	null	null	null	947.18	cell_293T_neg_04_p1-d1_1_10129	156.02647:2478 157.02982:0 158.03318:0		1731	4677	2057	2485	2335	2213	2583.11427815755	1057.97279953737
495	0.494	156.06387	-1	-1	Unknown	[M-H]-		1	False	null	null	null	null	null	null	null	999	False	False	False	False		False	False	null	null	null	null	null	null	null	null	26.39	cell_293T_neg_03_p1-d1_1_10128	156.06387:1744 157.06722:0 158.07058:0		8015	7372	7890	7148	8282	11965	8445.38224283854	1774.61680119468
496	0.494	156.06387	1.113	242.058	Unknown	[M-H]-		1	False	null	null	null	null	null	null	null	999	False	False	False	False		False	False	null	null	null	null	null	null	null	null	26.39	cell_293T_neg_03_p1-d1_1_10128	156.06583:162 157.06918:0 158.07254:0		70	16	72	39	67	21	47.3125559488932	25.6681580869837
497	0.494	156.06387	1.1544	251.0671	Unknown	[M-H]-		1	False	null	null	null	null	null	null	null	999	False	False	False	False		False	False	null	null	null	null	null	null	null	null	26.39	cell_293T_neg_03_p1-d1_1_10128	156.06387:153 157.06722:0 158.07058:0		37	48	55	16	17	78	41.8053282101949	23.7190321402957
498	0.494	156.06387	1.1952	259.922	Unknown	[M-H]-		1	False	null	null	null	null	null	null	null	999	False	False	False	False		False	False	null	null	null	null	null	null	null	null	26.39	cell_293T_neg_03_p1-d1_1_10128	156.06583:194 157.06918:0 158.07254:0		200	110	31	106	188	98	122.286763191223	62.9147787907252
499	4.739	156.98895	-1	-1	Unknown	[M-H]-		1	True	null	null	null	null	null	null	null	999	False	False	False	False		False	False	null	null	null	null	null	null	null	null	713.11	cell_293T_neg_01_p1-d1_1_10126	156.98895:90620 157.9923:0 158.99566:0		884372	791828	794065	823086	934172	758318	830973.59375	65934.9649204586
500	4.739	156.98895	0.8104	176.161	Unknown	[M-H]-		1	True	null	null	null	null	null	null	null	999	False	False	False	False		False	False	null	null	null	null	null	null	null	null	713.11	cell_293T_neg_01_p1-d1_1_10126	156.98895:37227 157.9923:0 158.99566:0	59.01178:111	47905	46589	47286	46440	51444	47644	47884.552734375	1836.02357066988
501	4.739	156.98895	0.9108	197.9864	Unknown	[M-H]-		1	True	null	null	null	null	null	null	null	999	False	False	False	False		False	False	null	null	null	null	null	null	null	null	713.11	cell_293T_neg_01_p1-d1_1_10126	156.98895:21473 157.9923:0 158.99566:0		28157	28253	28011	27328	29744	27680	28195.3795572917	831.428777000085
502	4.609	156.98897	-1	-1	Unknown	[M-H]-		0.667	False	null	null	null	null	null	null	null	999	False	False	False	False		False	False	null	null	null	null	null	null	null	null	598.05	cell_293T_neg_02_p1-d1_1_10127	156.98897:76919 157.99232:0 158.99568:0		522193	583431	561283	541416	405135	576827	531714.307291667	66016.9788111611
503	4.609	156.98897	0.8105	176.1969	Unknown	[M-H]-		0.667	False	null	null	null	null	null	null	null	999	False	False	False	False		False	False	null	null	null	null	null	null	null	null	598.05	cell_293T_neg_02_p1-d1_1_10127	156.98897:39250 157.99232:0 158.99568:0		48382	51486	50207	49074	48284	50691	49687.2389322917	1308.78812652326
504	4.609	156.98897	0.9108	197.9864	Unknown	[M-H]-		0.667	False	null	null	null	null	null	null	null	999	False	False	False	False		False	False	null	null	null	null	null	null	null	null	598.05	cell_293T_neg_02_p1-d1_1_10127	156.98897:21647 157.99232:0 158.99568:0		22664	28809	27123	27131	24445	27763	26322.3531901042	2300.48893187672
505	5.276	156.98897	-1	-1	Unknown	[M-H]-	similar chromatogram in higher mz_715; similar chromatogram in higher mz_171; similar chromatogram in higher mz_800	1	False	null	null	null	null	null	null	null	999	False	False	False	False		False	False	null	null	null	null	null	null	null	null	325.31	cell_293T_neg_03_p1-d1_1_10128	156.98897:41201 157.99232:0 158.99568:0		436202	453369	443027	453219	446080	450669	447094.223958333	6721.08559269285
506	5.276	156.98897	0.7576	164.6822	Unknown	[M-H]-	similar chromatogram in higher mz_715; similar chromatogram in higher mz_171; similar chromatogram in higher mz_800	1	False	null	null	null	null	null	null	null	999	False	False	False	False		False	False	null	null	null	null	null	null	null	null	325.31	cell_293T_neg_03_p1-d1_1_10128	156.98895:6048 157.9923:0 158.99566:0		8298	8521	8266	8541	8302	8632	8426.61702473958	156.332153104212
507	5.276	156.98897	0.8109	176.2685	Unknown	[M-H]-	similar chromatogram in higher mz_715; similar chromatogram in higher mz_171; similar chromatogram in higher mz_800	1	False	null	null	null	null	null	null	null	999	False	False	False	False		False	False	null	null	null	null	null	null	null	null	325.31	cell_293T_neg_03_p1-d1_1_10128	156.98895:14122 157.9923:0 158.99566:0		17604	18408	18358	18217	17666	18511	18127.4970703125	393.594903545317
508	5.276	156.98897	0.8608	187.1187	Unknown	[M-H]-	similar chromatogram in higher mz_715; similar chromatogram in higher mz_171; similar chromatogram in higher mz_800	1	False	null	null	null	null	null	null	null	999	False	False	False	False		False	False	null	null	null	null	null	null	null	null	325.31	cell_293T_neg_03_p1-d1_1_10128	156.98895:3683 157.9923:0 158.99566:0		5378	5811	5705	6193	6341	6465	5982.23592122396	418.684839905079
509	5.276	156.98897	0.9098	197.772	Unknown	[M-H]-	similar chromatogram in higher mz_715; similar chromatogram in higher mz_171; similar chromatogram in higher mz_800	1	False	null	null	null	null	null	null	null	999	False	False	False	False		False	False	null	null	null	null	null	null	null	null	325.31	cell_293T_neg_03_p1-d1_1_10128	156.98895:3512 157.9923:0 158.99566:0		4660	4943	3050	3774	4746	4806	4329.70861816406	752.545206081406
510	0.626	156.9929	-1	-1	Unknown	[M-H]-	similar chromatogram in higher mz_1084	1	True	null	null	null	null	null	null	null	999	False	False	False	False		False	False	null	null	null	null	null	null	null	null	9.7	cell_293T_neg_03_p1-d1_1_10128	156.9929:975 157.99625:0 158.99961:0		3470	2746	3369	3300	3320	3374	3263.07853190104	260.125188202433
511	0.626	156.9929	0.5752	125.0321	Unknown	[M-H]-	similar chromatogram in higher mz_1084	1	True	null	null	null	null	null	null	null	999	False	False	False	False		False	False	null	null	null	null	null	null	null	null	9.7	cell_293T_neg_03_p1-d1_1_10128	156.99487:425 157.99822:0 159.00158:0	79.95512:337 79.95653:565 79.95794:140 93.03209:129 93.03361:278 93.03817:93 93.65051:35 156.99289:103 156.99684:87	341	324	353	322	350	360	341.857442220052	15.6541816871468
512	0.53	157.02057	-1	-1	Unknown	[M-H]-		0.833	False	null	null	null	null	null	null	null	999	False	False	False	False		False	False	null	null	null	null	null	null	null	null	7.44	cell_293T_neg_03_p1-d1_1_10128	157.02057:1012 158.02392:0 159.02728:0		2765	3082	3293	2898	3116	2434	2931.42248535156	304.356561410574
513	0.53	157.02057	0.5938	129.0749	Unknown	[M-H]-		0.833	False	null	null	null	null	null	null	null	999	False	False	False	False		False	False	null	null	null	null	null	null	null	null	7.44	cell_293T_neg_03_p1-d1_1_10128	157.02057:442 158.02392:0 159.02728:0		316	253	306	171	282	171	249.801864624023	64.9782219929902
514	0.76	157.12137	-1	-1	Unknown	[M-H]-	similar chromatogram in higher mz_861; similar chromatogram in higher mz_798; similar chromatogram in higher mz_1869; similar chromatogram in higher mz_1233	1	False	null	null	null	null	null	null	null	999	False	False	False	False		False	False	null	null	null	null	null	null	null	null	61.03	cell_293T_neg_06_p1-d1_1_10131	157.12137:8295 158.12472:0 159.12808:0		15322	20192	17473	17813	16427	21539	18127.5730794271	2331.91365182681
515	0.76	157.12137	0.6468	140.5952	Unknown	[M-H]-	similar chromatogram in higher mz_861; similar chromatogram in higher mz_798; similar chromatogram in higher mz_1869; similar chromatogram in higher mz_1233	1	False	null	null	null	null	null	null	null	999	False	False	False	False		False	False	null	null	null	null	null	null	null	null	61.03	cell_293T_neg_06_p1-d1_1_10131	157.12134:542 158.12469:0 159.12805:0		99	156	269	70	44	133	128.573347091675	80.1629999382524
516	0.76	157.12137	0.6692	145.4724	Unknown	[M-H]-	similar chromatogram in higher mz_861; similar chromatogram in higher mz_798; similar chromatogram in higher mz_1869; similar chromatogram in higher mz_1233	1	False	null	null	null	null	null	null	null	999	False	False	False	False		False	False	null	null	null	null	null	null	null	null	61.03	cell_293T_neg_06_p1-d1_1_10131	157.12132:1514 158.12467:0 159.12803:0		1442	1751	1442	1647	1480	1996	1626.27117919922	219.986273819169
517	0.902	157.12137	-1	-1	Unknown	[M-H]-		1	False	null	null	null	null	null	null	null	999	False	False	False	False		False	False	null	null	null	null	null	null	null	null	18.08	cell_293T_neg_06_p1-d1_1_10131	157.12137:1685 158.12472:0 159.12808:0		5622	13157	11922	10317	11745	13858	11103.6965332031	2951.14241991907
518	0.902	157.12137	0.6669	144.9683	Unknown	[M-H]-		1	False	null	null	null	null	null	null	null	999	False	False	False	False		False	False	null	null	null	null	null	null	null	null	18.08	cell_293T_neg_06_p1-d1_1_10131	157.12132:1181 158.12467:0 159.12803:0		973	961	1058	846	893	1027	959.886494954427	79.8768906370748
519	3.704	157.90491	-1	-1	Unknown	[M-H]-		0.5	True	null	null	null	null	null	null	null	999	False	False	False	False		False	False	null	null	null	null	null	null	null	null	3.59	cell_293T_neg_03_p1-d1_1_10128	157.90491:475 158.90826:0 159.91162:0		827	946	1437	1087	1148	1476	1153.5068766276	259.942089189767
520	3.704	157.90491	0.5	108.6368	Unknown	[M-H]-		0.5	True	null	null	null	null	null	null	null	999	False	False	False	False		False	False	null	null	null	null	null	null	null	null	3.59	cell_293T_neg_03_p1-d1_1_10128	157.90491:94 158.90826:0 159.91162:0	61.98778:220 61.99026:159 111.91294:76 111.91461:72	39	13	46	50	17	66	38.6770734786987	20.212403186253
521	0.527	158.05945	-1	-1	Unknown	[M-H]-	similar chromatogram in higher mz_391; similar chromatogram in higher mz_1897	1	True	null	null	null	null	null	null	null	999	False	False	False	False		False	False	null	null	null	null	null	null	null	null	44.03	cell_293T_neg_01_p1-d1_1_10126	158.05945:4574 159.0628:0 160.06616:0		14303	12614	13834	13423	13562	12306	13340.1751302083	751.70852571886
522	0.527	158.05945	0.5921	128.6498	Unknown	[M-H]-	similar chromatogram in higher mz_391; similar chromatogram in higher mz_1897	1	True	null	null	null	null	null	null	null	999	False	False	False	False		False	False	null	null	null	null	null	null	null	null	44.03	cell_293T_neg_01_p1-d1_1_10126	158.05945:1562 159.0628:0 160.06616:0	115.0417:68 115.04339:80 128.04526:83 128.04704:167 128.04881:73 128.05061:145 128.05238:51 129.05342:121 129.05521:153 129.05701:155 129.05879:113 129.06236:60 129.40291:36 130.06374:197 130.06554:422 130.06734:256 130.06914:72 156.04416:166	1520	1457	1573	1492	1540	1463	1507.65484619141	45.3467792921881
523	6.874	158.92484	-1	-1	Unknown	[M-H]-		1	False	null	null	null	null	null	null	null	999	False	False	False	False		False	False	null	null	null	null	null	null	null	null	7.4	cell_293T_neg_01_p1-d1_1_10126	158.92484:1262 159.92819:0 160.93155:0		3935	5038	4849	4914	4460	4819	4669.21398925781	408.260383923105
524	6.874	158.92484	0.6306	136.9596	Unknown	[M-H]-		1	False	null	null	null	null	null	null	null	999	False	False	False	False		False	False	null	null	null	null	null	null	null	null	7.4	cell_293T_neg_01_p1-d1_1_10126	158.92287:915 159.92622:0 160.92958:0		537	510	490	582	490	531	523.317738850911	35.0610443045344
525	5.267	158.96861	-1	-1	Unknown	[M-H]-	similar chromatogram in higher mz_1300; similar chromatogram in higher mz_1312; similar chromatogram in higher mz_2196; similar chromatogram in higher mz_2299	0.5	True	null	null	null	null	null	null	null	999	False	False	False	False		False	False	null	null	null	null	null	null	null	null	30.22	cell_293T_neg_06_p1-d1_1_10131	158.96861:4257 159.97196:0 160.97532:0		17574	40339	17306	39365	37497	42150	32371.7467447917	11663.7450942707
526	5.267	158.96861	0.8008	173.9177	Unknown	[M-H]-	similar chromatogram in higher mz_1300; similar chromatogram in higher mz_1312; similar chromatogram in higher mz_2196; similar chromatogram in higher mz_2299	0.5	True	null	null	null	null	null	null	null	999	False	False	False	False		False	False	null	null	null	null	null	null	null	null	30.22	cell_293T_neg_06_p1-d1_1_10131	158.96858:767 159.97193:0 160.97529:0	59.01179:76	570	677	795	699	337	256	555.717910766602	214.677495712188
527	4.74	158.9865	-1	-1	Unknown	[M-H]-		1	False	null	null	null	null	null	null	null	999	False	False	False	False		False	False	null	null	null	null	null	null	null	null	61.5	cell_293T_neg_06_p1-d1_1_10131	158.9865:8525 159.98985:0 160.99321:0		70827	56721	73927	62371	47093	54387	60887.638671875	10207.1731872411
528	4.74	158.9865	0.8119	176.3156	Unknown	[M-H]-		1	False	null	null	null	null	null	null	null	999	False	False	False	False		False	False	null	null	null	null	null	null	null	null	61.5	cell_293T_neg_06_p1-d1_1_10131	158.98645:3223 159.9898:0 160.99316:0		2714	4099	4525	4212	4564	2336	3741.67464192708	966.575377962915
529	4.74	158.9865	0.9114	197.9407	Unknown	[M-H]-		1	False	null	null	null	null	null	null	null	999	False	False	False	False		False	False	null	null	null	null	null	null	null	null	61.5	cell_293T_neg_06_p1-d1_1_10131	158.98645:2030 159.9898:0 160.99316:0		2550	2341	2510	2450	2648	2488	2497.69689941406	102.097420780961
530	4.143	159.09184	-1	-1	Unknown	[M-H]-		1	False	null	null	null	null	null	null	null	999	False	False	False	False		False	False	null	null	null	null	null	null	null	null	9	cell_293T_neg_03_p1-d1_1_10128	159.09184:896 160.09519:0 161.09855:0		5021	4472	5550	3299	3356	5454	4525.62178548177	1003.19820791484
531	4.143	159.09184	0.7022	152.4907	Unknown	[M-H]-		1	False	null	null	null	null	null	null	null	999	False	False	False	False		False	False	null	null	null	null	null	null	null	null	9	cell_293T_neg_03_p1-d1_1_10128	159.09183:618 160.09518:0 161.09854:0		422	406	390	361	378	432	398.199824015299	26.9547112760188
532	6.437	160.00591	-1	-1	Unknown	[M-H]-		1	False	null	null	null	null	null	null	null	999	False	False	False	False		False	False	null	null	null	null	null	null	null	null	15.49	cell_293T_neg_04_p1-d1_1_10129	160.00591:1481 161.00926:0 162.01262:0		8795	7852	6507	8910	6808	7697	7761.3798828125	988.262455045166
533	6.437	160.00591	0.7718	167.5295	Unknown	[M-H]-		1	False	null	null	null	null	null	null	null	999	False	False	False	False		False	False	null	null	null	null	null	null	null	null	15.49	cell_293T_neg_04_p1-d1_1_10129	160.00392:887 161.00727:0 162.01063:0		809	857	500	820	668	763	736.122863769531	132.732774730149
534	0.446	160.03583	-1	-1	Unknown	[M-H]-		0.667	False	null	null	null	null	null	null	null	999	False	False	False	False		False	False	null	null	null	null	null	null	null	null	8.84	cell_293T_neg_04_p1-d1_1_10129	160.03583:1068 161.03918:0 162.04254:0		2499	2239	3622	3686	2658	1792	2749.41278076172	759.811119331732
535	0.446	160.03583	0.6784	147.2492	Unknown	[M-H]-		0.667	False	null	null	null	null	null	null	null	999	False	False	False	False		False	False	null	null	null	null	null	null	null	null	8.84	cell_293T_neg_04_p1-d1_1_10129	160.03583:814 161.03918:0 162.04254:0		286	241	338	412	205	211	282.188329060872	80.6428184308217
536	4.489	160.0598	-1	-1	Unknown	[M-H]-		1	False	null	null	null	null	null	null	null	999	False	False	False	False		False	False	null	null	null	null	null	null	null	null	16.96	cell_293T_neg_06_p1-d1_1_10131	160.0598:1732 161.06315:0 162.06651:0		7966	6359	8683	8676	8506	8712	8150.29264322917	921.299828846253
537	4.489	160.0598	0.746	161.9328	Unknown	[M-H]-		1	False	null	null	null	null	null	null	null	999	False	False	False	False		False	False	null	null	null	null	null	null	null	null	16.96	cell_293T_neg_06_p1-d1_1_10131	160.05777:211 161.06112:0 162.06448:0		131	119	63	145	86	26	94.7980159123739	44.8927859346693
538	4.489	160.0598	0.7946	172.4899	Unknown	[M-H]-		1	False	null	null	null	null	null	null	null	999	False	False	False	False		False	False	null	null	null	null	null	null	null	null	16.96	cell_293T_neg_06_p1-d1_1_10131	160.0598:133 161.06315:0 162.06651:0		68	37	72	38	78	68	60.1478150685628	17.8722044544188
539	4.489	160.0598	0.8544	185.4531	Unknown	[M-H]-		1	False	null	null	null	null	null	null	null	999	False	False	False	False		False	False	null	null	null	null	null	null	null	null	16.96	cell_293T_neg_06_p1-d1_1_10131	160.0598:120 161.06315:0 162.06651:0		30	24	71	52	38	113	54.7311636606852	33.1311984411289
540	4.489	160.0598	0.8879	192.7389	Unknown	[M-H]-		1	False	null	null	null	null	null	null	null	999	False	False	False	False		False	False	null	null	null	null	null	null	null	null	16.96	cell_293T_neg_06_p1-d1_1_10131	160.05975:322 161.0631:0 162.06646:0		299	164	197	163	325	309	242.815935770671	76.2863601434511
541	4.489	160.0598	0.9121	197.9839	Unknown	[M-H]-		1	False	null	null	null	null	null	null	null	999	False	False	False	False		False	False	null	null	null	null	null	null	null	null	16.96	cell_293T_neg_06_p1-d1_1_10131	160.05777:284 161.06112:0 162.06448:0		58	46	172	88	189	141	115.803758621216	60.4881612361312
542	5.211	160.94461	-1	-1	Unknown	[M-H]-		0.667	False	null	null	null	null	null	null	null	999	False	False	False	False		False	False	null	null	null	null	null	null	null	null	35.06	cell_293T_neg_05_p1-d1_1_10130	160.94461:1942 161.94796:0 162.95132:0		9900	12881	8189	10848	13568	10388	10962.4196777344	1981.81076989514
543	5.211	160.94461	0.7138	154.872	Unknown	[M-H]-		0.667	False	null	null	null	null	null	null	null	999	False	False	False	False		False	False	null	null	null	null	null	null	null	null	35.06	cell_293T_neg_05_p1-d1_1_10130	160.94461:297 161.94796:0 162.95132:0		78	123	86	45	228	70	105.287987391154	65.3619987758065
544	5.211	160.94461	0.7344	159.3492	Unknown	[M-H]-		0.667	False	null	null	null	null	null	null	null	999	False	False	False	False		False	False	null	null	null	null	null	null	null	null	35.06	cell_293T_neg_05_p1-d1_1_10130	160.94859:336 161.95194:0 162.9553:0		204	183	179	79	69	325	173.090957641602	93.7312160247151
545	5.211	160.94461	0.7927	171.9897	Unknown	[M-H]-		0.667	False	null	null	null	null	null	null	null	999	False	False	False	False		False	False	null	null	null	null	null	null	null	null	35.06	cell_293T_neg_05_p1-d1_1_10130	160.94859:416 161.95194:0 162.9553:0		62	265	121	133	176	177	155.696998596191	68.2654606333024
546	5.407	160.94662	-1	-1	Unknown	[M-H]-		0.5	True	null	null	null	null	null	null	null	999	False	False	False	False		False	False	null	null	null	null	null	null	null	null	30.22	cell_293T_neg_06_p1-d1_1_10131	160.94662:3179 161.94997:0 162.95333:0		7181	14344	37907	17367	13531	42863	22198.7909342448	14556.5098056883
547	5.407	160.94662	0.7184	155.8766	Unknown	[M-H]-		0.5	True	null	null	null	null	null	null	null	999	False	False	False	False		False	False	null	null	null	null	null	null	null	null	30.22	cell_293T_neg_06_p1-d1_1_10131	160.94659:734 161.94994:0 162.9533:0	72.97149:44	243	331	543	468	544	489	436.293050130208	122.459884318668
548	5.407	160.94662	0.7401	160.5756	Unknown	[M-H]-		0.5	True	null	null	null	null	null	null	null	999	False	False	False	False		False	False	null	null	null	null	null	null	null	null	30.22	cell_293T_neg_06_p1-d1_1_10131	160.94662:665 161.94997:0 162.95333:0		565	263	521	392	486	482	451.464192708333	108.396164395337
549	0.368	161.02264	-1	-1	Unknown	[M-H]-	similar chromatogram in higher mz_252	1	True	null	null	null	null	null	null	null	999	False	False	False	False		False	False	null	null	null	null	null	null	null	null	34.24	cell_293T_neg_06_p1-d1_1_10131	161.02264:2989 162.02599:0 163.02935:0		9057	6780	8335	7658	8191	11237	8543.04752604167	1521.89029615901
550	0.368	161.02264	0.5758	124.9392	Unknown	[M-H]-	similar chromatogram in higher mz_252	1	True	null	null	null	null	null	null	null	999	False	False	False	False		False	False	null	null	null	null	null	null	null	null	34.24	cell_293T_neg_06_p1-d1_1_10131	161.02258:311 162.02593:0 163.02929:0	23.86601:47 41.00327:323 89.03703:99 117.0321:115 117.0338:698 117.03551:344 127.1708:47 142.84698:47 145.79404:47	197	320	353	327	208	514	320.10981241862	115.340132854219
551	0.368	161.02264	0.8336	180.8684	Unknown	[M-H]-	similar chromatogram in higher mz_252	1	True	null	null	null	null	null	null	null	999	False	False	False	False		False	False	null	null	null	null	null	null	null	null	34.24	cell_293T_neg_06_p1-d1_1_10131	161.02061:526 162.02396:0 163.02732:0		647	418	483	269	216	667	449.97954305013	187.382248672205
552	6.449	161.04265	-1	-1	Unknown	[M-H]-		1	True	null	null	null	null	null	null	null	999	False	False	False	False		False	False	null	null	null	null	null	null	null	null	67.05	cell_293T_neg_06_p1-d1_1_10131	161.04265:5464 162.046:0 163.04936:0		50306	49782	51866	50608	48674	53762	50833.0501302083	1774.3331739516
553	6.449	161.04265	0.582	126.2719	Unknown	[M-H]-		1	True	null	null	null	null	null	null	null	999	False	False	False	False		False	False	null	null	null	null	null	null	null	null	67.05	cell_293T_neg_06_p1-d1_1_10131	161.0426:1735 162.04595:0 163.04931:0	55.01725:46 55.01842:295 59.0142:66 71.01313:71 85.02786:105 87.00914:64 101.02518:61	1400	1518	1470	1401	1529	1493	1468.56575520833	56.6297519431846
554	6.449	161.04265	0.6074	131.7845	Unknown	[M-H]-		1	True	null	null	null	null	null	null	null	999	False	False	False	False		False	False	null	null	null	null	null	null	null	null	67.05	cell_293T_neg_06_p1-d1_1_10131	161.0426:2607 162.04595:0 163.04931:0	95.01332:122	2742	2722	2812	2823	2660	2833	2765.33024088542	68.6491266543859
555	5.614	161.04465	-1	-1	Unknown	[M-H]-	similar chromatogram in higher mz_297	1	False	null	null	null	null	null	null	null	999	False	False	False	False		False	False	null	null	null	null	null	null	null	null	16.96	cell_293T_neg_06_p1-d1_1_10131	161.04465:1440 162.048:0 163.05136:0		5015	4016	5167	3831	4624	5199	4642.13562011719	595.845399870864
556	5.614	161.04465	0.8909	193.2933	Unknown	[M-H]-	similar chromatogram in higher mz_297	1	False	null	null	null	null	null	null	null	999	False	False	False	False		False	False	null	null	null	null	null	null	null	null	16.96	cell_293T_neg_06_p1-d1_1_10131	161.04465:482 162.048:0 163.05136:0		490	382	501	208	426	462	411.245691935221	108.832810692319
557	1.428	163.01735	-1	-1	Unknown	[M-H]-		0.833	False	null	null	null	null	null	null	null	999	False	False	False	False		False	False	null	null	null	null	null	null	null	null	30.01	cell_293T_neg_04_p1-d1_1_10129	163.01735:2486 164.0207:0 165.02406:0		12025	19469	14278	25202	20296	4411	15946.9940592448	7324.23796834113
558	1.428	163.01735	0.6414	139.0384	Unknown	[M-H]-		0.833	False	null	null	null	null	null	null	null	999	False	False	False	False		False	False	null	null	null	null	null	null	null	null	30.01	cell_293T_neg_04_p1-d1_1_10129	163.01735:456 164.0207:0 165.02406:0		231	202	292	340	234	134	238.697792053223	71.4710820642905
559	1.428	163.01735	0.6817	147.7664	Unknown	[M-H]-		0.833	False	null	null	null	null	null	null	null	999	False	False	False	False		False	False	null	null	null	null	null	null	null	null	30.01	cell_293T_neg_04_p1-d1_1_10129	163.01735:418 164.0207:0 165.02406:0		236	238	210	331	240	166	236.76345316569	53.993825757454
560	1.428	163.01735	0.7881	170.8403	Unknown	[M-H]-		0.833	False	null	null	null	null	null	null	null	999	False	False	False	False		False	False	null	null	null	null	null	null	null	null	30.01	cell_293T_neg_04_p1-d1_1_10129	163.01532:234 164.01867:0 165.02203:0		123	65	92	207	54	57	99.6954911549886	58.711318881779
561	1.428	163.01735	0.8652	187.5573	Unknown	[M-H]-		0.833	False	null	null	null	null	null	null	null	999	False	False	False	False		False	False	null	null	null	null	null	null	null	null	30.01	cell_293T_neg_04_p1-d1_1_10129	163.01736:211 164.02071:0 165.02407:0		158	69	15	75	170	42	88.1025675137838	62.4945865734691
562	1.428	163.01735	1.0983	238.0865	Unknown	[M-H]-		0.833	False	null	null	null	null	null	null	null	999	False	False	False	False		False	False	null	null	null	null	null	null	null	null	30.01	cell_293T_neg_04_p1-d1_1_10129	163.01532:202 164.01867:0 165.02203:0		70	130	63	25	112	41	73.5068159103394	40.218149473713
563	4.856	163.03752	-1	-1	Unknown	[M-H]-		1	False	null	null	null	null	null	null	null	999	False	False	False	False		False	False	null	null	null	null	null	null	null	null	40.93	cell_293T_neg_06_p1-d1_1_10131	163.03752:3223 164.04087:0 165.04423:0		26020	26911	24711	23155	23075	27099	25161.7037760417	1796.49350023659
564	4.856	163.03752	0.6611	143.3127	Unknown	[M-H]-		1	False	null	null	null	null	null	null	null	999	False	False	False	False		False	False	null	null	null	null	null	null	null	null	40.93	cell_293T_neg_06_p1-d1_1_10131	163.03748:2074 164.04083:0 165.04419:0		2011	1999	2049	2181	2016	2079	2055.71413167318	68.0044773376235
565	0.718	164.03548	-1	-1	Unknown	[M-H]-		0.5	False	null	null	null	null	null	null	null	999	False	False	False	False		False	False	null	null	null	null	null	null	null	null	8.33	cell_293T_neg_03_p1-d1_1_10128	164.03548:658 165.03883:0 166.04219:0		3220	3434	3039	2430	2215	1258	2599.1557820638	806.326375455384
566	0.718	164.03548	0.6008	130.1674	Unknown	[M-H]-		0.5	False	null	null	null	null	null	null	null	999	False	False	False	False		False	False	null	null	null	null	null	null	null	null	8.33	cell_293T_neg_03_p1-d1_1_10128	164.03145:234 165.0348:0 166.03816:0		24	52	138	61	140	54	78.1655673980713	48.9360131103885
567	4.132	164.06982	-1	-1	Unknown	[M-H]-		1	True	null	null	null	null	null	null	null	999	False	False	False	False		False	False	null	null	null	null	null	null	null	null	197.33	cell_293T_neg_05_p1-d1_1_10130	164.06982:12475 165.07317:0 166.07653:0		119992	126071	102323	101419	128204	98048	112676.208333333	13579.2612820858
568	4.132	164.06982	0.6344	137.464	Unknown	[M-H]-		1	True	null	null	null	null	null	null	null	999	False	False	False	False		False	False	null	null	null	null	null	null	null	null	197.33	cell_293T_neg_05_p1-d1_1_10130	164.06979:7456 165.07314:0 166.0765:0	72.0077:398 77.03175:63 77.03866:348 77.04143:54 103.0525:299 103.0541:321 103.0557:70 147.04169:63	6841	7464	7772	7636	7434	6746	7315.4033203125	423.521944851442
569	4.418	165.03043	-1	-1	Unknown	[M-H]-		0.667	True	null	null	null	null	null	null	null	999	False	False	False	False		False	False	null	null	null	null	null	null	null	null	12.28	cell_293T_neg_01_p1-d1_1_10126	165.03043:896 166.03378:0 167.03714:0		6054	5684	5757	4838	3713	5597	5273.88269042969	864.989458055255
570	4.418	165.03043	0.5991	129.7506	Unknown	[M-H]-		0.667	True	null	null	null	null	null	null	null	999	False	False	False	False		False	False	null	null	null	null	null	null	null	null	12.28	cell_293T_neg_01_p1-d1_1_10126	165.03043:523 166.03378:0 167.03714:0	79.95653:332 163.04955:69	426	370	359	385	175	369	347.447774251302	87.4706920273662
571	0.567	165.03857	-1	-1	Unknown	[M-H]-		1	True	null	null	null	null	null	null	null	999	False	False	False	False		False	False	null	null	null	null	null	null	null	null	13.48	cell_293T_neg_06_p1-d1_1_10131	165.03857:1178 166.04192:0 167.04528:0		4761	4423	4935	5221	6423	5463	5204.03279622396	697.285523287232
572	0.567	165.03857	0.6001	129.9659	Unknown	[M-H]-		1	True	null	null	null	null	null	null	null	999	False	False	False	False		False	False	null	null	null	null	null	null	null	null	13.48	cell_293T_neg_06_p1-d1_1_10131	165.03853:575 166.04188:0 167.04524:0	74.98923:732 74.9906:100 91.01909:93 116.94683:121 118.95873:82 132.9783:71 149.00394:83 149.00584:98 149.00778:155 149.0097:150 149.01163:55	443	434	439	546	573	470	484.071060180664	60.3861537346697
573	4.847	165.98982	-1	-1	Unknown	[M-H]-	similar chromatogram in higher mz_717	1	False	null	null	null	null	null	null	null	999	False	False	False	False		False	False	null	null	null	null	null	null	null	null	5.74	cell_293T_neg_04_p1-d1_1_10129	165.98982:745 166.99317:0 167.99653:0		2769	2829	2590	3056	2481	3233	2826.19698079427	281.633125546289
574	4.847	165.98982	0.6138	132.8729	Unknown	[M-H]-	similar chromatogram in higher mz_717	1	False	null	null	null	null	null	null	null	999	False	False	False	False		False	False	null	null	null	null	null	null	null	null	5.74	cell_293T_neg_04_p1-d1_1_10129	165.98579:166 166.98914:0 167.9925:0		87	90	117	80	65	115	92.2491366068522	20.2041881094691
575	4.847	165.98982	0.7138	154.5226	Unknown	[M-H]-	similar chromatogram in higher mz_717	1	False	null	null	null	null	null	null	null	999	False	False	False	False		False	False	null	null	null	null	null	null	null	null	5.74	cell_293T_neg_04_p1-d1_1_10129	165.98981:166 166.99316:0 167.99652:0		136	73	93	96	101	143	107.006393432617	26.9207683571087
576	0.711	166.04874	-1	-1	Unknown	[M-H]-		0.667	True	null	null	null	null	null	null	null	999	False	False	False	False		False	False	null	null	null	null	null	null	null	null	10.12	cell_293T_neg_02_p1-d1_1_10127	166.04874:1476 167.05209:0 168.05545:0		5353	5644	4096	4425	7196	5913	5437.66951497396	1112.87707698428
577	0.711	166.04874	0.5898	127.6797	Unknown	[M-H]-		0.667	True	null	null	null	null	null	null	null	999	False	False	False	False		False	False	null	null	null	null	null	null	null	null	10.12	cell_293T_neg_02_p1-d1_1_10127	166.05075:722 167.0541:0 168.05746:0	32.77173:80 37.30485:80 58.17065:80 78.37981:80 80.8032:80 108.03925:1026 108.04089:312 108.04417:839 136.03731:1133 142.66238:80 145.89874:80 150.29033:80	394	671	226	540	373	653	476.221717834473	175.224715189244
578	0.711	166.04874	0.6014	130.196	Unknown	[M-H]-		0.667	True	null	null	null	null	null	null	null	999	False	False	False	False		False	False	null	null	null	null	null	null	null	null	10.12	cell_293T_neg_02_p1-d1_1_10127	166.05075:287 167.0541:0 168.05746:0		79	99	79	61	40	87	74.2351398468018	20.9744040930842
579	7.414	166.97237	-1	-1	Unknown	[M-H]-		1	False	null	null	null	null	null	null	null	999	False	False	False	False		False	False	null	null	null	null	null	null	null	null	18.89	cell_293T_neg_02_p1-d1_1_10127	166.97237:1964 167.97572:0 168.97908:0		13399	14666	14755	11446	9692	11912	12644.9637044271	1989.97808071577
580	7.414	166.97237	0.731	158.1783	Unknown	[M-H]-		1	False	null	null	null	null	null	null	null	999	False	False	False	False		False	False	null	null	null	null	null	null	null	null	18.89	cell_293T_neg_02_p1-d1_1_10127	166.97237:305 167.97572:0 168.97908:0		161	93	168	66	152	182	136.874601999919	46.5037009216305
581	7.414	166.97237	0.7572	163.8564	Unknown	[M-H]-		1	False	null	null	null	null	null	null	null	999	False	False	False	False		False	False	null	null	null	null	null	null	null	null	18.89	cell_293T_neg_02_p1-d1_1_10127	166.97237:327 167.97572:0 168.97908:0		228	151	177	97	48	242	157.113952000936	75.2145830351066
582	7.414	166.97237	0.8225	177.9834	Unknown	[M-H]-		1	False	null	null	null	null	null	null	null	999	False	False	False	False		False	False	null	null	null	null	null	null	null	null	18.89	cell_293T_neg_02_p1-d1_1_10127	166.97237:193 167.97572:0 168.97908:0		57	101	74	54	77	113	79.3596420288086	23.6320776667167
583	7.414	166.97237	0.859	185.8779	Unknown	[M-H]-		1	False	null	null	null	null	null	null	null	999	False	False	False	False		False	False	null	null	null	null	null	null	null	null	18.89	cell_293T_neg_02_p1-d1_1_10127	166.97235:248 167.9757:0 168.97906:0		201	150	196	77	75	88	131.03865814209	59.105753430856
584	5.918	166.99478	-1	-1	Unknown	[M-H]-		1	False	null	null	null	null	null	null	null	999	False	False	False	False		False	False	null	null	null	null	null	null	null	null	26.41	cell_293T_neg_02_p1-d1_1_10127	166.99478:1959 167.99813:0 169.00149:0		7040	9988	8865	9281	9082	9228	8914.06982421875	992.956654334758
585	5.918	166.99478	0.6734	145.7163	Unknown	[M-H]-		1	False	null	null	null	null	null	null	null	999	False	False	False	False		False	False	null	null	null	null	null	null	null	null	26.41	cell_293T_neg_02_p1-d1_1_10127	166.99478:1285 167.99813:0 169.00149:0		806	911	803	810	820	456	767.689977010091	158.173215893383
586	6.053	167.04167	-1	-1	Unknown	[M-H]-		1	True	null	null	null	null	null	null	null	999	False	False	False	False		False	False	null	null	null	null	null	null	null	null	134.01	cell_293T_neg_06_p1-d1_1_10131	167.04167:14824 168.04502:0 169.04838:0		106013	118977	100812	102913	100216	132250	110196.657552083	12819.2011158989
587	6.053	167.04167	0.6019	130.248	Unknown	[M-H]-		1	True	null	null	null	null	null	null	null	999	False	False	False	False		False	False	null	null	null	null	null	null	null	null	134.01	cell_293T_neg_06_p1-d1_1_10131	167.04163:3028 168.04498:0 169.04834:0	41.9986:323 42.00064:100 67.01619:111 81.02161:84 100.04036:72 128.03278:89	2446	2202	2388	2913	2101	2875	2487.59912109375	338.934485609334
588	6.053	167.04167	0.6865	148.5441	Unknown	[M-H]-		1	True	null	null	null	null	null	null	null	999	False	False	False	False		False	False	null	null	null	null	null	null	null	null	134.01	cell_293T_neg_06_p1-d1_1_10131	167.04163:6733 168.04498:0 169.04834:0	34.15795:31 39.34949:31 71.31636:31 79.38801:31 94.56511:31 94.85971:31 119.35973:31 149.35056:31	6079	5542	6203	6223	6336	6316	6116.50325520833	295.882074529628
589	6.381	168.02525	-1	-1	Unknown	[M-H]-		1	True	null	null	null	null	null	null	null	999	False	False	False	False		False	False	null	null	null	null	null	null	null	null	464.58	cell_293T_neg_06_p1-d1_1_10131	168.02525:41526 169.0286:0 170.03196:0		238739	247413	243655	240990	242280	243709	242797.5078125	2928.44888393086
590	6.381	168.02525	0.6011	130.0136	Unknown	[M-H]-		1	True	null	null	null	null	null	null	null	999	False	False	False	False		False	False	null	null	null	null	null	null	null	null	464.58	cell_293T_neg_06_p1-d1_1_10131	168.02522:11869 169.02857:0 170.03193:0	54.03122:103 54.03354:142 54.03469:142 56.04878:86 72.00904:83 96.00867:47 98.02117:77 98.02273:116 98.02429:159 100.0372:326 100.03878:548 100.04036:1021 100.04351:56 120.0048:70 140.03264:68	12325	13015	12640	12515	12639	12921	12675.6528320313	255.751529845457
591	6.381	168.02525	0.681	147.2998	Unknown	[M-H]-		1	True	null	null	null	null	null	null	null	999	False	False	False	False		False	False	null	null	null	null	null	null	null	null	464.58	cell_293T_neg_06_p1-d1_1_10131	168.02522:9905 169.02857:0 170.03193:0		8249	8386	8422	8484	9212	8141	8482.25610351563	378.675166342039
592	6.381	168.02525	0.7998	173.0001	Unknown	[M-H]-		1	True	null	null	null	null	null	null	null	999	False	False	False	False		False	False	null	null	null	null	null	null	null	null	464.58	cell_293T_neg_06_p1-d1_1_10131	168.02522:1786 169.02857:0 170.03193:0		1636	1695	1589	1665	1687	1805	1679.60858154297	72.3250246980076
593	6.381	168.02525	0.8418	182.0904	Unknown	[M-H]-		1	True	null	null	null	null	null	null	null	999	False	False	False	False		False	False	null	null	null	null	null	null	null	null	464.58	cell_293T_neg_06_p1-d1_1_10131	168.02522:2003 169.02857:0 170.03193:0		2445	2581	2616	2551	2586	2659	2572.86824544271	72.3023926913563
594	6.52	168.02525	-1	-1	Unknown	[M-H]-		1	True	null	null	null	null	null	null	null	999	False	False	False	False		False	False	null	null	null	null	null	null	null	null	103	cell_293T_neg_06_p1-d1_1_10131	168.02525:9304 169.0286:0 170.03196:0		46154	44326	41547	47290	46272	48882	45745.1256510417	2541.69942972911
595	6.52	168.02525	0.6006	129.9059	Unknown	[M-H]-		1	True	null	null	null	null	null	null	null	999	False	False	False	False		False	False	null	null	null	null	null	null	null	null	103	cell_293T_neg_06_p1-d1_1_10131	168.02522:5992 169.02857:0 170.03193:0	98.0243:85	5767	5590	5597	5744	5765	6116	5763.11759440104	190.814967833132
596	6.52	168.02525	0.681	147.2998	Unknown	[M-H]-		1	True	null	null	null	null	null	null	null	999	False	False	False	False		False	False	null	null	null	null	null	null	null	null	103	cell_293T_neg_06_p1-d1_1_10131	168.02522:4339 169.02857:0 170.03193:0		3833	3574	3663	4088	3677	3508	3724.00158691406	209.464659386524
597	6.52	168.02525	0.7988	172.786	Unknown	[M-H]-		1	True	null	null	null	null	null	null	null	999	False	False	False	False		False	False	null	null	null	null	null	null	null	null	103	cell_293T_neg_06_p1-d1_1_10131	168.02524:1560 169.02859:0 170.03195:0		952	1031	940	900	1078	999	983.321604410807	65.4419948940483
598	7.8	168.0416	-1	-1	Unknown	[M-H]-		0.667	False	null	null	null	null	null	null	null	999	False	False	False	False		False	False	null	null	null	null	null	null	null	null	39.5	cell_293T_neg_05_p1-d1_1_10130	168.0416:4097 169.04495:0 170.04831:0		21629	24183	23971	25080	27837	28840	25256.7548828125	2664.37631127329
599	7.8	168.0416	0.6178	133.6387	Unknown	[M-H]-		0.667	False	null	null	null	null	null	null	null	999	False	False	False	False		False	False	null	null	null	null	null	null	null	null	39.5	cell_293T_neg_05_p1-d1_1_10130	168.04158:680 169.04493:0 170.04829:0		275	493	461	519	426	463	439.663869222005	86.501050799083
600	7.8	168.0416	0.7396	159.965	Unknown	[M-H]-		0.667	False	null	null	null	null	null	null	null	999	False	False	False	False		False	False	null	null	null	null	null	null	null	null	39.5	cell_293T_neg_05_p1-d1_1_10130	168.03954:3415 169.04289:0 170.04625:0		3227	2966	2914	2849	3152	3046	3025.53951009115	144.190198191684
601	1.849	168.06404	-1	-1	Unknown	[M-H]-		0.833	True	null	null	null	null	null	null	null	999	False	False	False	False		False	False	null	null	null	null	null	null	null	null	30.36	cell_293T_neg_01_p1-d1_1_10126	168.06404:3665 169.06739:0 170.07075:0		38735	42115	16258	12686	27893	29913	27933.3889973958	11751.5883761562
602	1.849	168.06404	0.6061	131.0887	Unknown	[M-H]-		0.833	True	null	null	null	null	null	null	null	999	False	False	False	False		False	False	null	null	null	null	null	null	null	null	30.36	cell_293T_neg_01_p1-d1_1_10126	168.06404:2926 169.06739:0 170.07075:0	43.01723:33 79.01758:70 92.0478:43 93.02145:64 106.02976:68 107.03378:75 108.04089:36 108.04253:133 108.04417:656 108.04581:485 108.04909:71 120.04625:90 121.05023:74 121.05196:148 121.0537:407 122.05665:77 122.05839:92 122.06013:429 138.0546:178 148.03555:92	2414	2057	2339	1921	1857	2157	2124.29608154297	223.007893322572
603	1.849	168.06404	0.6914	149.5533	Unknown	[M-H]-		0.833	True	null	null	null	null	null	null	null	999	False	False	False	False		False	False	null	null	null	null	null	null	null	null	30.36	cell_293T_neg_01_p1-d1_1_10126	168.06406:351 169.06741:0 170.07077:0		163	207	111	208	207	197	182.188933054606	38.6668837167979
604	1.849	168.06404	0.7358	159.1485	Unknown	[M-H]-		0.833	True	null	null	null	null	null	null	null	999	False	False	False	False		False	False	null	null	null	null	null	null	null	null	30.36	cell_293T_neg_01_p1-d1_1_10126	168.06406:289 169.06741:0 170.07077:0		318	220	154	113	167	192	193.933662414551	70.7200023414947
605	5.067	169.05885	-1	-1	Unknown	[M-H]-		0.833	False	null	null	null	null	null	null	null	999	False	False	False	False		False	False	null	null	null	null	null	null	null	null	5.93	cell_293T_neg_04_p1-d1_1_10129	169.05885:634 170.0622:0 171.06556:0		2614	2230	2784	2678	2115	3652	2678.67142740885	544.176320819358
606	5.067	169.05885	0.6412	138.6378	Unknown	[M-H]-		0.833	False	null	null	null	null	null	null	null	999	False	False	False	False		False	False	null	null	null	null	null	null	null	null	5.93	cell_293T_neg_04_p1-d1_1_10129	169.06091:231 170.06426:0 171.06762:0		221	162	211	173	166	85	169.668230692546	48.0688350901576
607	5.16	170.01958	-1	-1	Unknown	[M-H]-		0.833	False	null	null	null	null	null	null	null	999	False	False	False	False		False	False	null	null	null	null	null	null	null	null	11.54	cell_293T_neg_02_p1-d1_1_10127	170.01958:760 171.02293:0 172.02629:0		4407	5802	3622	4929	2620	5179	4426.49133300781	1150.91077187293
608	5.16	170.01958	0.7898	170.6982	Unknown	[M-H]-		0.833	False	null	null	null	null	null	null	null	999	False	False	False	False		False	False	null	null	null	null	null	null	null	null	11.54	cell_293T_neg_02_p1-d1_1_10127	170.01958:302 171.02293:0 172.02629:0		151	160	71	189	142	196	151.438107808431	44.6302384765533
609	5.935	170.04015	-1	-1	Unknown	[M-H]-		0.833	False	null	null	null	null	null	null	null	999	False	False	False	False		False	False	null	null	null	null	null	null	null	null	101.25	cell_293T_neg_05_p1-d1_1_10130	170.04015:7552 171.0435:0 172.04686:0		40486	40750	45965	45169	41191	47607	43528.041015625	3088.49647847673
610	5.935	170.04015	0.814	175.9182	Unknown	[M-H]-		0.833	False	null	null	null	null	null	null	null	999	False	False	False	False		False	False	null	null	null	null	null	null	null	null	101.25	cell_293T_neg_05_p1-d1_1_10130	170.04428:2313 171.04763:0 172.05099:0		2050	2290	2185	2301	2257	2227	2218.203125	92.6048093922513
611	5.935	170.04015	0.8351	180.4767	Unknown	[M-H]-		0.833	False	null	null	null	null	null	null	null	999	False	False	False	False		False	False	null	null	null	null	null	null	null	null	101.25	cell_293T_neg_05_p1-d1_1_10130	170.04428:771 171.04763:0 172.05099:0		289	386	313	162	99	345	265.579448699951	111.407735427011
612	5.935	170.04015	0.8669	187.3441	Unknown	[M-H]-		0.833	False	null	null	null	null	null	null	null	999	False	False	False	False		False	False	null	null	null	null	null	null	null	null	101.25	cell_293T_neg_05_p1-d1_1_10130	170.04221:1165 171.04556:0 172.04892:0		494	695	283	164	330	500	411.268597920736	189.564868414796
613	5.935	170.04015	0.8753	189.1575	Unknown	[M-H]-		0.833	False	null	null	null	null	null	null	null	999	False	False	False	False		False	False	null	null	null	null	null	null	null	null	101.25	cell_293T_neg_05_p1-d1_1_10130	170.04015:954 171.0435:0 172.04686:0		474	180	708	391	354	216	387.322402954102	191.792561666572
614	5.935	170.04015	0.8955	193.5291	Unknown	[M-H]-		0.833	False	null	null	null	null	null	null	null	999	False	False	False	False		False	False	null	null	null	null	null	null	null	null	101.25	cell_293T_neg_05_p1-d1_1_10130	170.04221:1817 171.04556:0 172.04892:0		1269	1578	880	995	1114	931	1127.99600219727	260.74091959594
615	5.935	170.04015	0.9704	209.7278	Unknown	[M-H]-		0.833	False	null	null	null	null	null	null	null	999	False	False	False	False		False	False	null	null	null	null	null	null	null	null	101.25	cell_293T_neg_05_p1-d1_1_10130	170.04218:375 171.04553:0 172.04889:0		164	236	68	72	128	63	121.938222885132	68.700315987345
616	5.633	170.04221	-1	-1	Unknown	[M-H]-		1	False	null	null	null	null	null	null	null	999	False	False	False	False		False	False	null	null	null	null	null	null	null	null	624.35	cell_293T_neg_02_p1-d1_1_10127	170.04221:39788 171.04556:0 172.04892:0		281450	280540	275011	291277	266690	267295	277043.708333333	9387.18669868057
617	5.633	170.04221	0.7468	161.4018	Unknown	[M-H]-		1	False	null	null	null	null	null	null	null	999	False	False	False	False		False	False	null	null	null	null	null	null	null	null	624.35	cell_293T_neg_02_p1-d1_1_10127	170.04012:1352 171.04347:0 172.04683:0		1097	1276	1056	1200	1239	646	1085.72354125977	230.916463207249
618	5.633	170.04221	0.8122	175.5261	Unknown	[M-H]-		1	False	null	null	null	null	null	null	null	999	False	False	False	False		False	False	null	null	null	null	null	null	null	null	624.35	cell_293T_neg_02_p1-d1_1_10127	170.04012:5236 171.04347:0 172.04683:0		7276	7792	7104	7039	7570	8650	7571.68546549479	600.333784638086
619	5.633	170.04221	0.8334	180.1205	Unknown	[M-H]-		1	False	null	null	null	null	null	null	null	999	False	False	False	False		False	False	null	null	null	null	null	null	null	null	624.35	cell_293T_neg_02_p1-d1_1_10127	170.04012:2791 171.04347:0 172.04683:0		2370	2092	2111	1150	1453	844	1669.96551513672	610.408957560986
620	5.633	170.04221	0.8619	186.2769	Unknown	[M-H]-		1	False	null	null	null	null	null	null	null	999	False	False	False	False		False	False	null	null	null	null	null	null	null	null	624.35	cell_293T_neg_02_p1-d1_1_10127	170.04012:3545 171.04347:0 172.04683:0		3832	3338	5275	4976	5578	3183	4363.51029459635	1040.17944348287
621	5.633	170.04221	0.8953	193.4934	Unknown	[M-H]-		1	False	null	null	null	null	null	null	null	999	False	False	False	False		False	False	null	null	null	null	null	null	null	null	624.35	cell_293T_neg_02_p1-d1_1_10127	170.04012:3592 171.04347:0 172.04683:0		3582	4359	5025	4568	2688	3307	3921.28198242188	876.415149704906
622	6.631	171.00368	-1	-1	Unknown	[M-H]-		1	False	null	null	null	null	null	null	null	999	False	False	False	False		False	False	null	null	null	null	null	null	null	null	22.24	cell_293T_neg_06_p1-d1_1_10131	171.00368:2556 172.00703:0 173.01039:0		17702	20640	18058	18358	19147	16629	18422.5804036458	1364.90764681011
623	6.631	171.00368	0.6993	151.0643	Unknown	[M-H]-		1	False	null	null	null	null	null	null	null	999	False	False	False	False		False	False	null	null	null	null	null	null	null	null	22.24	cell_293T_neg_06_p1-d1_1_10131	171.00366:332 172.00701:0 173.01037:0		164	201	167	106	187	20	141.06303024292	67.7322702988347
624	6.631	171.00368	0.7263	156.9102	Unknown	[M-H]-		1	False	null	null	null	null	null	null	null	999	False	False	False	False		False	False	null	null	null	null	null	null	null	null	22.24	cell_293T_neg_06_p1-d1_1_10131	171.00363:1619 172.00698:0 173.01034:0		1502	1630	1547	1508	1526	1543	1542.5405476888	46.2154396322068
625	0.697	171.00983	-1	-1	Unknown	[M-H]-	similar chromatogram in higher mz_634; similar chromatogram in higher mz_626; similar chromatogram in higher mz_574; similar chromatogram in higher mz_751	0.5	False	null	null	null	null	null	null	null	999	False	False	False	False		False	False	null	null	null	null	null	null	null	null	6.91	cell_293T_neg_03_p1-d1_1_10128	171.00983:1167 172.01318:0 173.01654:0		3178	2897	3182	3078	3153	2225	2952.28263346354	371.87884276803
626	0.697	171.00983	0.6115	132.1106	Unknown	[M-H]-	similar chromatogram in higher mz_634; similar chromatogram in higher mz_626; similar chromatogram in higher mz_574; similar chromatogram in higher mz_751	0.5	False	null	null	null	null	null	null	null	999	False	False	False	False		False	False	null	null	null	null	null	null	null	null	6.91	cell_293T_neg_03_p1-d1_1_10128	171.01186:708 172.01521:0 173.01857:0		585	443	548	496	492	469	505.617818196615	52.3199084971919
627	0.761	171.05725	-1	-1	Unknown	[M-H]-		1	False	null	null	null	null	null	null	null	999	False	False	False	False		False	False	null	null	null	null	null	null	null	null	23.59	cell_293T_neg_02_p1-d1_1_10127	171.05725:2944 172.0606:0 173.06396:0		6829	7723	7607	6464	8301	6553	7246.22151692708	739.677006590718
628	0.761	171.05725	0.8227	177.7313	Unknown	[M-H]-		1	False	null	null	null	null	null	null	null	999	False	False	False	False		False	False	null	null	null	null	null	null	null	null	23.59	cell_293T_neg_02_p1-d1_1_10127	171.05725:661 172.0606:0 173.06396:0		313	350	367	569	679	548	470.755655924479	147.890652096829
629	0.761	171.05725	0.8259	178.4077	Unknown	[M-H]-		1	False	null	null	null	null	null	null	null	999	False	False	False	False		False	False	null	null	null	null	null	null	null	null	23.59	cell_293T_neg_02_p1-d1_1_10127	171.05519:810 172.05854:0 173.0619:0		265	298	660	366	678	645	485.327728271484	195.231649081328
630	0.628	171.13562	-1	-1	Unknown	[M-H]-		1	True	null	null	null	null	null	null	null	999	False	False	False	False		False	False	null	null	null	null	null	null	null	null	23.1	cell_293T_neg_02_p1-d1_1_10127	171.13562:3569 172.13897:0 173.14233:0		10326	12668	13036	11047	11772	11505	11725.7906901042	1007.84718827734
631	0.628	171.13562	0.6611	142.8147	Unknown	[M-H]-		1	True	null	null	null	null	null	null	null	999	False	False	False	False		False	False	null	null	null	null	null	null	null	null	23.1	cell_293T_neg_02_p1-d1_1_10127	171.13765:886 172.141:0 173.14436:0	171.13765:87	585	1234	563	700	671	729	747.082000732422	247.409215395365
632	0.628	171.13562	0.6721	145.1766	Unknown	[M-H]-		1	True	null	null	null	null	null	null	null	999	False	False	False	False		False	False	null	null	null	null	null	null	null	null	23.1	cell_293T_neg_02_p1-d1_1_10127	171.13565:982 172.139:0 173.14236:0		275	314	352	237	296	528	333.898864746094	102.754534455686
633	0.628	171.13562	0.6942	149.9514	Unknown	[M-H]-		1	True	null	null	null	null	null	null	null	999	False	False	False	False		False	False	null	null	null	null	null	null	null	null	23.1	cell_293T_neg_02_p1-d1_1_10127	171.13768:247 172.14103:0 173.14439:0		55	68	75	101	17	4	53.2631016572317	36.6397427253781
634	0.628	171.13562	1.0823	233.7995	Unknown	[M-H]-		1	True	null	null	null	null	null	null	null	999	False	False	False	False		False	False	null	null	null	null	null	null	null	null	23.1	cell_293T_neg_02_p1-d1_1_10127	171.13565:159 172.139:0 173.14236:0		25	5	23	4	24	41	20.4431604544322	13.8598653097407
635	0.752	171.13768	-1	-1	Unknown	[M-H]-		1	False	null	null	null	null	null	null	null	999	False	False	False	False		False	False	null	null	null	null	null	null	null	null	52.32	cell_293T_neg_04_p1-d1_1_10129	171.13768:8908 172.14103:0 173.14439:0		17630	19890	22290	22335	17986	19113	19874.154296875	2052.85707005648
636	0.752	171.13768	0.6645	143.5447	Unknown	[M-H]-		1	False	null	null	null	null	null	null	null	999	False	False	False	False		False	False	null	null	null	null	null	null	null	null	52.32	cell_293T_neg_04_p1-d1_1_10129	171.13768:597 172.14103:0 173.14439:0		156	50	170	297	90	159	153.459688822428	84.2907497038785
637	0.752	171.13768	0.6914	149.3614	Unknown	[M-H]-		1	False	null	null	null	null	null	null	null	999	False	False	False	False		False	False	null	null	null	null	null	null	null	null	52.32	cell_293T_neg_04_p1-d1_1_10129	171.13765:2188 172.141:0 173.14436:0		1867	1878	2389	2262	1762	2095	2042.12473551432	247.77497141256
638	7.098	172.05879	-1	-1	Unknown	[M-H]-		0.833	False	null	null	null	null	null	null	null	999	False	False	False	False		False	False	null	null	null	null	null	null	null	null	5.28	cell_293T_neg_05_p1-d1_1_10130	172.05879:448 173.06214:0 174.0655:0		1620	1410	1903	1625	1972	1628	1693.06068929036	207.822411897624
639	7.098	172.05879	0.6993	150.9991	Unknown	[M-H]-		0.833	False	null	null	null	null	null	null	null	999	False	False	False	False		False	False	null	null	null	null	null	null	null	null	5.28	cell_293T_neg_05_p1-d1_1_10130	172.06085:290 173.0642:0 174.06756:0		130	54	172	153	179	106	132.002944946289	46.8303802208969
640	0.466	172.1312	-1	-1	Unknown	[M-H]-		0.833	False	null	null	null	null	null	null	null	999	False	False	False	False		False	False	null	null	null	null	null	null	null	null	11.99	cell_293T_neg_06_p1-d1_1_10131	172.1312:1063 173.13455:0 174.13791:0		3530	3655	3795	3628	3204	3737	3591.37927246094	210.413887711399
641	0.466	172.1312	0.7359	158.9082	Unknown	[M-H]-		0.833	False	null	null	null	null	null	null	null	999	False	False	False	False		False	False	null	null	null	null	null	null	null	null	11.99	cell_293T_neg_06_p1-d1_1_10131	172.13116:521 173.13451:0 174.13787:0		379	232	253	274	314	361	302.130297342936	59.4082826736019
642	0.386	172.98859	-1	-1	Unknown	[M-H]-	similar chromatogram in higher mz_1340	1	True	null	null	null	null	null	null	null	999	False	False	False	False		False	False	null	null	null	null	null	null	null	null	229.61	cell_293T_neg_03_p1-d1_1_10128	172.98859:27330 173.99194:0 174.9953:0		79771	81136	97028	96950	96447	85088	89403.546875	8300.21742448213
643	0.386	172.98859	0.591	127.5604	Unknown	[M-H]-	similar chromatogram in higher mz_1340	1	True	null	null	null	null	null	null	null	999	False	False	False	False		False	False	null	null	null	null	null	null	null	null	229.61	cell_293T_neg_03_p1-d1_1_10128	172.99063:7960 173.99398:0 174.99734:0	65.03824:95 65.03951:111 79.95512:371 79.95653:1953 79.95935:36 79.96076:72 93.03209:3274 93.03361:14554 93.03513:375 93.03665:134 93.03817:111 93.25576:31 93.3182:33 93.39589:59 93.4096:34 93.71002:39 108.0245:106	7065	7307	8375	8720	8706	7516	7948.107421875	738.927537917178
644	7.405	173.00723	-1	-1	Unknown	[M-H]-		0.833	True	null	null	null	null	null	null	null	999	False	False	False	False		False	False	null	null	null	null	null	null	null	null	12.32	cell_293T_neg_04_p1-d1_1_10129	173.00723:2277 174.01058:0 175.01394:0		17786	9310	6767	9536	3801	12571	9962.00553385417	4832.96130208359
645	7.405	173.00723	0.5866	126.6273	Unknown	[M-H]-		0.833	True	null	null	null	null	null	null	null	999	False	False	False	False		False	False	null	null	null	null	null	null	null	null	12.32	cell_293T_neg_04_p1-d1_1_10129	173.00516:1747 174.00851:0 175.01187:0	83.01337:97 85.02786:74 111.00414:68	1556	1649	1530	1710	1489	1449	1563.75069173177	98.6870147323113
646	5.119	173.05287	-1	-1	Unknown	[M-H]-		0.833	True	null	null	null	null	null	null	null	999	False	False	False	False		False	False	null	null	null	null	null	null	null	null	5.14	cell_293T_neg_02_p1-d1_1_10127	173.05287:977 174.05622:0 175.05958:0		4027	5764	5051	5380	3130	5910	4877.03568522135	1087.19199846274
647	5.119	173.05287	0.6032	130.1914	Unknown	[M-H]-		0.833	True	null	null	null	null	null	null	null	999	False	False	False	False		False	False	null	null	null	null	null	null	null	null	5.14	cell_293T_neg_02_p1-d1_1_10127	173.05492:374 174.05827:0 175.06163:0	41.99758:284 41.99962:80 44.01355:109	261	198	199	143	122	170	182.136030832926	49.083370418614
648	5.119	173.05287	0.6661	143.7762	Unknown	[M-H]-		0.833	True	null	null	null	null	null	null	null	999	False	False	False	False		False	False	null	null	null	null	null	null	null	null	5.14	cell_293T_neg_02_p1-d1_1_10127	173.05492:345 174.05827:0 175.06163:0		207	211	169	178	114	175	175.743993123372	34.7480859426083
649	6.289	174.03941	-1	-1	Unknown	[M-H]-		1	True	null	null	null	null	null	null	null	999	False	False	False	False		False	False	null	null	null	null	null	null	null	null	53.15	cell_293T_neg_04_p1-d1_1_10129	174.03941:4290 175.04276:0 176.04612:0		25661	23435	25115	25753	23955	21765	24280.701171875	1543.69536749339
650	6.289	174.03941	0.6001	129.4773	Unknown	[M-H]-		1	True	null	null	null	null	null	null	null	999	False	False	False	False		False	False	null	null	null	null	null	null	null	null	53.15	cell_293T_neg_04_p1-d1_1_10129	174.03732:1600 175.04067:0 176.04403:0	41.99656:76 41.99758:107 41.9986:275 58.02765:106 58.02885:572 58.03005:163 58.03125:63 58.03365:103 71.01047:103 71.01445:97 88.03718:262 88.03866:663 88.04014:528 88.04162:161	1526	1385	1443	1435	1355	1341	1414.28302001953	68.6492804490072
651	6.289	174.03941	0.7359	158.7862	Unknown	[M-H]-		1	True	null	null	null	null	null	null	null	999	False	False	False	False		False	False	null	null	null	null	null	null	null	null	53.15	cell_293T_neg_04_p1-d1_1_10129	174.03941:378 175.04276:0 176.04612:0		254	184	323	280	297	286	270.571230570475	48.0649188175713
652	6.289	174.03941	0.8828	190.4825	Unknown	[M-H]-		1	True	null	null	null	null	null	null	null	999	False	False	False	False		False	False	null	null	null	null	null	null	null	null	53.15	cell_293T_neg_04_p1-d1_1_10129	174.03735:432 175.0407:0 176.04406:0		140	145	309	288	366	235	247.185127258301	91.3026809197558
653	0.389	174.98288	-1	-1	Unknown	[M-H]-	similar chromatogram in higher mz_1340; similar chromatogram in higher mz_892; similar chromatogram in higher mz_710; similar chromatogram in higher mz_844; similar chromatogram in higher mz_945	0.5	False	null	null	null	null	null	null	null	999	False	False	False	False		False	False	null	null	null	null	null	null	null	null	17.26	cell_293T_neg_02_p1-d1_1_10127	174.98288:2792 175.98623:0 176.98959:0		4393	7756	3413	6243	4164	3655	4937.23360188802	1703.54225568609
654	0.389	174.98288	0.596	128.5551	Unknown	[M-H]-	similar chromatogram in higher mz_1340; similar chromatogram in higher mz_892; similar chromatogram in higher mz_710; similar chromatogram in higher mz_844; similar chromatogram in higher mz_945	0.5	False	null	null	null	null	null	null	null	999	False	False	False	False		False	False	null	null	null	null	null	null	null	null	17.26	cell_293T_neg_02_p1-d1_1_10127	174.98288:1302 175.98623:0 176.98959:0		99	806	30	233	179	231	262.975473403931	277.360483209812
655	1.916	175.01418	-1	-1	Unknown	[M-H]-	similar chromatogram in higher mz_1577	1	True	null	null	null	null	null	null	null	999	False	False	False	False		False	False	null	null	null	null	null	null	null	null	92.04	cell_293T_neg_04_p1-d1_1_10129	175.01418:9304 176.01753:0 177.02089:0		22881	22482	20977	25721	1735	20951	19124.5429280599	8695.76317830374
656	1.916	175.01418	0.5938	128.0604	Unknown	[M-H]-	similar chromatogram in higher mz_1577	1	True	null	null	null	null	null	null	null	999	False	False	False	False		False	False	null	null	null	null	null	null	null	null	92.04	cell_293T_neg_04_p1-d1_1_10129	175.01418:282 176.01753:0 177.02089:0	29.13831:31 53.46025:31 163.00327:31	5	77	0.503690242767334	11	83	84	43.3523701032003	41.6901091007865
657	1.916	175.01418	0.6069	130.8953	Unknown	[M-H]-	similar chromatogram in higher mz_1577	1	True	null	null	null	null	null	null	null	999	False	False	False	False		False	False	null	null	null	null	null	null	null	null	92.04	cell_293T_neg_04_p1-d1_1_10129	175.01624:2818 176.01959:0 177.02295:0	32.38388:65 33.42113:65 40.01789:341 47.75159:65 67.03038:799 79.9523:312 79.95512:1206 79.95653:4334 79.95794:544 80.49738:203 80.96343:2570 80.96485:1074 81.13801:80 94.97951:697 106.97833:777 106.97996:494 106.98159:610 132.0183:73 135.90128:65 149.09439:65 149.5722:65	2033	2063	1980	2530	2152	1922	2113.38999430339	218.250946189027
658	0.874	175.01834	-1	-1	Unknown	[M-H]-		1	True	null	null	null	null	null	null	null	999	False	False	False	False		False	False	null	null	null	null	null	null	null	null	19.3	cell_293T_neg_04_p1-d1_1_10129	175.01834:1498 176.02169:0 177.02505:0		9476	8942	10283	10841	10636	11760	10322.9954427083	1005.85147823199
659	0.874	175.01834	0.6076	131.0383	Unknown	[M-H]-		1	True	null	null	null	null	null	null	null	999	False	False	False	False		False	False	null	null	null	null	null	null	null	null	19.3	cell_293T_neg_04_p1-d1_1_10129	175.01624:1004 176.01959:0 177.02295:0	67.0278:102 67.02909:74 79.95653:488 80.96485:138 106.97833:51 142.03976:86	901	839	930	925	940	971	917.803385416667	44.6841836093645
660	7.472	176.93201	-1	-1	Unknown	[M-H]-		0.5	True	null	null	null	null	null	null	null	999	False	False	False	False		False	False	null	null	null	null	null	null	null	null	9.93	cell_293T_neg_05_p1-d1_1_10130	176.93201:1072 177.93536:0 178.93872:0		4795	8258	3767	3515	6648	6202	5530.96549479167	1835.70804569295
661	7.472	176.93201	0.5393	116.2206	Unknown	[M-H]-		0.5	True	null	null	null	null	null	null	null	999	False	False	False	False		False	False	null	null	null	null	null	null	null	null	9.93	cell_293T_neg_05_p1-d1_1_10130	176.93619:531 177.93954:0 178.9429:0	78.95314:86 78.95734:881 78.95874:398 78.96015:106 78.96155:134 79.43297:39 158.92485:76	405	395	420	407	385	408	403.385416666667	11.9362459894313
662	7.059	176.9341	-1	-1	Unknown	[M-H]-	similar chromatogram in higher mz_1779; similar chromatogram in higher mz_2327; similar chromatogram in higher mz_2359; similar chromatogram in higher mz_275; similar chromatogram in higher mz_2631; similar chromatogram in higher mz_2663	1	False	null	null	null	null	null	null	null	999	False	False	False	False		False	False	null	null	null	null	null	null	null	null	19.08	cell_293T_neg_02_p1-d1_1_10127	176.9341:2094 177.93745:0 178.94081:0		9089	8779	8363	9001	9449	8371	8842.04866536458	426.483501528626
663	7.059	176.9341	0.8479	182.7473	Unknown	[M-H]-	similar chromatogram in higher mz_1779; similar chromatogram in higher mz_2327; similar chromatogram in higher mz_2359; similar chromatogram in higher mz_275; similar chromatogram in higher mz_2631; similar chromatogram in higher mz_2663	1	False	null	null	null	null	null	null	null	999	False	False	False	False		False	False	null	null	null	null	null	null	null	null	19.08	cell_293T_neg_02_p1-d1_1_10127	176.93408:872 177.93743:0 178.94079:0		899	879	841	904	895	361	796.563196818034	214.573220227857
664	6.442	177.03268	-1	-1	Unknown	[M-H]-		1	False	null	null	null	null	null	null	null	999	False	False	False	False		False	False	null	null	null	null	null	null	null	null	15.06	cell_293T_neg_05_p1-d1_1_10130	177.03268:1403 178.03603:0 179.03939:0		7864	7400	6062	7935	7558	7185	7334.04077148438	683.494963669151
665	6.442	177.03268	0.6056	130.5133	Unknown	[M-H]-		1	False	null	null	null	null	null	null	null	999	False	False	False	False		False	False	null	null	null	null	null	null	null	null	15.06	cell_293T_neg_05_p1-d1_1_10130	177.03056:297 178.03391:0 179.03727:0		154	181	133	200	225	98	165.293567657471	46.2429755539233
666	6.442	177.03268	0.7739	166.7873	Unknown	[M-H]-		1	False	null	null	null	null	null	null	null	999	False	False	False	False		False	False	null	null	null	null	null	null	null	null	15.06	cell_293T_neg_05_p1-d1_1_10130	177.02847:621 178.03182:0 179.03518:0		339	511	377	598	397	546	461.367034912109	104.6673450638
667	0.76	177.08932	-1	-1	Unknown	[M-H]-		1	False	null	null	null	null	null	null	null	999	False	False	False	False		False	False	null	null	null	null	null	null	null	null	13.45	cell_293T_neg_05_p1-d1_1_10130	177.08932:1383 178.09267:0 179.09603:0		2977	2618	2952	1953	3430	2734	2777.60308837891	490.548905787618
668	0.76	177.08932	0.6881	148.2944	Unknown	[M-H]-		1	False	null	null	null	null	null	null	null	999	False	False	False	False		False	False	null	null	null	null	null	null	null	null	13.45	cell_293T_neg_05_p1-d1_1_10130	177.08932:544 178.09267:0 179.09603:0		247	176	141	89	319	261	205.621238708496	85.1287856932586
669	6.285	178.01157	-1	-1	Unknown	[M-H]-		0.667	False	null	null	null	null	null	null	null	999	False	False	False	False		False	False	null	null	null	null	null	null	null	null	7.24	cell_293T_neg_05_p1-d1_1_10130	178.01157:548 179.01492:0 180.01828:0		1918	1994	1509	1718	2571	1941	1941.80759684245	356.996911075124
670	6.285	178.01157	0.6492	139.8556	Unknown	[M-H]-		0.667	False	null	null	null	null	null	null	null	999	False	False	False	False		False	False	null	null	null	null	null	null	null	null	7.24	cell_293T_neg_05_p1-d1_1_10130	178.00945:154 179.0128:0 180.01616:0		192	70	130	158	238	122	151.521045684814	58.4073377382269
671	2.093	178.07047	-1	-1	Unknown	[M-H]-		0.833	True	null	null	null	null	null	null	null	999	False	False	False	False		False	False	null	null	null	null	null	null	null	null	10.96	cell_293T_neg_05_p1-d1_1_10130	178.07047:749 179.07382:0 180.07718:0		5892	2369	4965	4864	3454	5483	4504.45621744792	1333.15116201554
672	2.093	178.07047	0.6104	131.4912	Unknown	[M-H]-		0.833	True	null	null	null	null	null	null	null	999	False	False	False	False		False	False	null	null	null	null	null	null	null	null	10.96	cell_293T_neg_05_p1-d1_1_10130	178.07043:452 179.07378:0 180.07714:0	75.00698:68 75.00835:216	340	231	324	390	405	316	334.479179382324	61.9805842734246
673	7.951	179.04587	-1	-1	Unknown	[M-H]-	similar chromatogram in higher mz_723	0.667	False	null	null	null	null	null	null	null	999	False	False	False	False		False	False	null	null	null	null	null	null	null	null	7.12	cell_293T_neg_04_p1-d1_1_10129	179.04587:842 180.04922:0 181.05258:0		2869	3866	3194	3864	2627	2917	3222.89705403646	528.861329898814
674	7.951	179.04587	0.6434	138.5512	Unknown	[M-H]-	similar chromatogram in higher mz_723	0.667	False	null	null	null	null	null	null	null	999	False	False	False	False		False	False	null	null	null	null	null	null	null	null	7.12	cell_293T_neg_04_p1-d1_1_10129	179.04587:432 180.04922:0 181.05258:0		350	476	313	361	377	312	364.934315999349	60.2684441906535
675	6.455	179.05431	-1	-1	Unknown	[M-H]-		1	True	null	null	null	null	null	null	null	999	False	False	False	False		False	False	null	null	null	null	null	null	null	null	215.16	cell_293T_neg_03_p1-d1_1_10128	179.05431:25420 180.05766:0 181.06102:0		239398	243640	247027	247894	251261	242557	245296.190104167	4250.94314031246
676	6.455	179.05431	0.6062	130.5484	Unknown	[M-H]-		1	True	null	null	null	null	null	null	null	999	False	False	False	False		False	False	null	null	null	null	null	null	null	null	215.16	cell_293T_neg_03_p1-d1_1_10128	179.05429:8565 180.05764:0 181.061:0	41.00227:255 43.01827:171 43.0193:82 44.99589:122 44.99695:302 44.99801:90 49.00827:110 55.01725:165 55.01842:173 57.03392:106 59.01178:455 59.01299:372 59.0142:86 69.03293:87 71.01313:911 73.02941:90 79.01899:175 83.01337:87 83.01481:107 84.99297:91 85.02641:223 85.02786:171 85.02932:238 85.03077:78 87.00326:105 87.00767:741 87.00914:330 87.68547:34 89.02217:71 97.02629:176 97.02784:100 99.00701…	8551	8030	8942	8834	8811	8370	8589.77164713542	345.047304986737
677	6.455	179.05431	0.7334	157.9437	Unknown	[M-H]-		1	True	null	null	null	null	null	null	null	999	False	False	False	False		False	False	null	null	null	null	null	null	null	null	215.16	cell_293T_neg_03_p1-d1_1_10128	179.05429:4836 180.05764:0 181.061:0		5000	4949	5224	5137	5849	5179	5223.03564453125	324.157075920145
678	6.455	179.05431	0.8135	175.1842	Unknown	[M-H]-		1	True	null	null	null	null	null	null	null	999	False	False	False	False		False	False	null	null	null	null	null	null	null	null	215.16	cell_293T_neg_03_p1-d1_1_10128	179.05429:1524 180.05764:0 181.061:0		1606	1702	1793	1972	1050	1593	1619.35111490885	311.952953198729
679	6.455	179.05431	0.8517	183.4149	Unknown	[M-H]-		1	True	null	null	null	null	null	null	null	999	False	False	False	False		False	False	null	null	null	null	null	null	null	null	215.16	cell_293T_neg_03_p1-d1_1_10128	179.05429:2472 180.05764:0 181.061:0		2421	2445	2654	2430	2274	2701	2487.39489746094	160.336673828581
680	6.683	179.05431	-1	-1	Unknown	[M-H]-		1	True	null	null	null	null	null	null	null	999	False	False	False	False		False	False	null	null	null	null	null	null	null	null	71.8	cell_293T_neg_02_p1-d1_1_10127	179.05431:9600 180.05766:0 181.06102:0		87116	81558	80967	86396	74785	82203	82170.89453125	4442.39899794603
681	6.683	179.05431	0.6049	130.2625	Unknown	[M-H]-		1	True	null	null	null	null	null	null	null	999	False	False	False	False		False	False	null	null	null	null	null	null	null	null	71.8	cell_293T_neg_02_p1-d1_1_10127	179.05429:4283 180.05764:0 181.061:0	43.01827:127 43.0193:97 44.99695:73 44.99801:65 55.01959:152 57.03273:70 58.00603:73 59.01299:162 59.01421:246 71.01313:226 73.02671:116 73.02806:249 79.01759:102 83.01193:92 87.0062:460 87.00767:1050 87.00914:52 97.02784:165 97.0294:83 99.00701:378 99.00858:77 125.02158:190	3711	3892	3816	3815	3733	3686	3775.60278320313	78.5268294464395
682	6.683	179.05431	0.6919	149.0031	Unknown	[M-H]-		1	True	null	null	null	null	null	null	null	999	False	False	False	False		False	False	null	null	null	null	null	null	null	null	71.8	cell_293T_neg_02_p1-d1_1_10127	179.05429:1426 180.05764:0 181.061:0	55.01725:79	1661	1665	1780	1901	1525	1396	1654.65220133464	179.014596194058
683	6.683	179.05431	0.7326	157.7657	Unknown	[M-H]-		1	True	null	null	null	null	null	null	null	999	False	False	False	False		False	False	null	null	null	null	null	null	null	null	71.8	cell_293T_neg_02_p1-d1_1_10127	179.05429:2229 180.05764:0 181.061:0		2709	2535	2198	2169	2146	2283	2340.02172851563	229.86730375485
684	5.07	179.05431	-1	-1	Unknown	[M-H]-		1	False	null	null	null	null	null	null	null	999	False	False	False	False		False	False	null	null	null	null	null	null	null	null	35.07	cell_293T_neg_05_p1-d1_1_10130	179.05431:4331 180.05766:0 181.06102:0		36812	23157	39364	34854	37881	37379	34907.6819661458	5941.46030307307
685	5.07	179.05431	0.7959	171.3846	Unknown	[M-H]-		1	False	null	null	null	null	null	null	null	999	False	False	False	False		False	False	null	null	null	null	null	null	null	null	35.07	cell_293T_neg_05_p1-d1_1_10130	179.05429:993 180.05764:0 181.061:0		1189	1221	1079	1021	795	996	1050.24055989583	153.978854452712
686	5.07	179.05431	0.8674	186.7821	Unknown	[M-H]-		1	False	null	null	null	null	null	null	null	999	False	False	False	False		False	False	null	null	null	null	null	null	null	null	35.07	cell_293T_neg_05_p1-d1_1_10130	179.05431:421 180.05766:0 181.06102:0		167	361	186	275	167	226	230.279225667318	76.0391025751565
687	5.07	179.05431	0.8975	193.2813	Unknown	[M-H]-		1	False	null	null	null	null	null	null	null	999	False	False	False	False		False	False	null	null	null	null	null	null	null	null	35.07	cell_293T_neg_05_p1-d1_1_10130	179.05431:266 180.05766:0 181.06102:0		44	99	183	62	157	202	124.407732009888	65.6051475001746
688	5.07	179.05431	0.9159	197.2272	Unknown	[M-H]-		1	False	null	null	null	null	null	null	null	999	False	False	False	False		False	False	null	null	null	null	null	null	null	null	35.07	cell_293T_neg_05_p1-d1_1_10130	179.05429:245 180.05764:0 181.061:0		208	71	111	91	54	24	93.1025238037109	63.596727053593
689	5.07	179.05431	0.9949	214.2567	Unknown	[M-H]-		1	False	null	null	null	null	null	null	null	999	False	False	False	False		False	False	null	null	null	null	null	null	null	null	35.07	cell_293T_neg_05_p1-d1_1_10130	179.05429:242 180.05764:0 181.061:0		173	64	122	188	108	69	120.495529174805	51.5454804902712
690	5.07	179.05431	1.0293	221.6621	Unknown	[M-H]-		1	False	null	null	null	null	null	null	null	999	False	False	False	False		False	False	null	null	null	null	null	null	null	null	35.07	cell_293T_neg_05_p1-d1_1_10130	179.05431:146 180.05766:0 181.06102:0		54	101	80	143	43	40	77.1141141255697	39.7732910743067
691	4.468	179.05431	-1	-1	Unknown	[M-H]-	similar chromatogram in higher mz_1025	0.833	False	null	null	null	null	null	null	null	999	False	False	False	False		False	False	null	null	null	null	null	null	null	null	19.48	cell_293T_neg_03_p1-d1_1_10128	179.05431:2742 180.05766:0 181.06102:0		9779	7710	10353	7367	7481	9546	8706.01684570313	1330.87267809532
692	4.468	179.05431	0.8213	176.8525	Unknown	[M-H]-	similar chromatogram in higher mz_1025	0.833	False	null	null	null	null	null	null	null	999	False	False	False	False		False	False	null	null	null	null	null	null	null	null	19.48	cell_293T_neg_03_p1-d1_1_10128	179.05219:599 180.05554:0 181.0589:0		403	585	765	249	424	664	514.920333862305	190.406093743362
693	1.682	180.02815	-1	-1	Unknown	[M-H]-		0.667	True	null	null	null	null	null	null	null	999	False	False	False	False		False	False	null	null	null	null	null	null	null	null	40.88	cell_293T_neg_01_p1-d1_1_10126	180.02815:5827 181.0315:0 182.03486:0		66098	91750	58711	80451	25250	47736	61665.994140625	23691.7233444913
694	1.682	180.02815	0.619	133.2516	Unknown	[M-H]-		0.667	True	null	null	null	null	null	null	null	999	False	False	False	False		False	False	null	null	null	null	null	null	null	null	40.88	cell_293T_neg_01_p1-d1_1_10126	180.02817:377 181.03152:0 182.03488:0		236	237	233	271	145	105	204.57045618693	64.4502350164805
695	1.682	180.02815	0.6942	149.4474	Unknown	[M-H]-		0.667	True	null	null	null	null	null	null	null	999	False	False	False	False		False	False	null	null	null	null	null	null	null	null	40.88	cell_293T_neg_01_p1-d1_1_10126	180.02817:343 181.03152:0 182.03488:0		258	102	249	205	240	219	212.055941263835	57.6028572605333
696	1.682	180.02815	0.7394	159.1667	Unknown	[M-H]-		0.667	True	null	null	null	null	null	null	null	999	False	False	False	False		False	False	null	null	null	null	null	null	null	null	40.88	cell_293T_neg_01_p1-d1_1_10126	180.02815:851 181.0315:0 182.03486:0		616	730	808	994	636	718	750.340169270833	138.056625837399
697	1.682	180.02815	0.8524	183.4895	Unknown	[M-H]-		0.667	True	null	null	null	null	null	null	null	999	False	False	False	False		False	False	null	null	null	null	null	null	null	null	40.88	cell_293T_neg_01_p1-d1_1_10126	180.02815:698 181.0315:0 182.03486:0		1055	683	816	724	736	496	751.750712076823	183.074276496694
698	1.682	180.02815	0.8807	189.5824	Unknown	[M-H]-		0.667	True	null	null	null	null	null	null	null	999	False	False	False	False		False	False	null	null	null	null	null	null	null	null	40.88	cell_293T_neg_01_p1-d1_1_10126	180.02817:735 181.03152:0 182.03488:0		710	830	707	409	333	466	575.977305094401	199.260514147968
699	1.682	180.02815	0.9265	199.4534	Unknown	[M-H]-		0.667	True	null	null	null	null	null	null	null	999	False	False	False	False		False	False	null	null	null	null	null	null	null	null	40.88	cell_293T_neg_01_p1-d1_1_10126	180.02815:618 181.0315:0 182.03486:0		467	408	472	277	200	221	340.74570719401	123.34222465709
700	1.682	180.02815	0.9425	202.8817	Unknown	[M-H]-		0.667	True	null	null	null	null	null	null	null	999	False	False	False	False		False	False	null	null	null	null	null	null	null	null	40.88	cell_293T_neg_01_p1-d1_1_10126	180.02817:505 181.03152:0 182.03488:0		226	456	230	431	105	251	282.974791208903	134.604134935482
701	1.682	180.02815	1.0297	221.6517	Unknown	[M-H]-		0.667	True	null	null	null	null	null	null	null	999	False	False	False	False		False	False	null	null	null	null	null	null	null	null	40.88	cell_293T_neg_01_p1-d1_1_10126	180.02815:787 181.0315:0 182.03486:0	120.83177:30	800	943	806	1004	778	752	847.18516031901	101.500416340781
702	0.604	180.03026	-1	-1	Unknown	[M-H]-	similar chromatogram in higher mz_832; similar chromatogram in higher mz_1191	1	True	null	null	null	null	null	null	null	999	False	False	False	False		False	False	null	null	null	null	null	null	null	null	38.61	cell_293T_neg_01_p1-d1_1_10126	180.03026:4312 181.03361:0 182.03697:0		15524	15382	15944	12991	13942	15168	14825.3697916667	1123.46668304216
703	0.604	180.03026	0.62	133.4658	Unknown	[M-H]-	similar chromatogram in higher mz_832; similar chromatogram in higher mz_1191	1	True	null	null	null	null	null	null	null	999	False	False	False	False		False	False	null	null	null	null	null	null	null	null	38.61	cell_293T_neg_01_p1-d1_1_10126	180.03026:1569 181.03361:0 182.03697:0	79.95512:396 79.95653:4637 79.95794:349 80.38284:41 105.03209:45 116.07213:74 138.02867:106	1317	1216	1287	1331	1328	1507	1330.87967936198	96.2685319689968
704	4.854	180.06416	-1	-1	Unknown	[M-H]-		1	True	null	null	null	null	null	null	null	999	False	False	False	False		False	False	null	null	null	null	null	null	null	null	154.21	cell_293T_neg_06_p1-d1_1_10131	180.06416:15043 181.06751:0 182.07087:0		117142	149844	124708	153972	153023	123580	137044.66796875	16942.9381127946
705	4.854	180.06416	0.6606	142.2088	Unknown	[M-H]-		1	True	null	null	null	null	null	null	null	999	False	False	False	False		False	False	null	null	null	null	null	null	null	null	154.21	cell_293T_neg_06_p1-d1_1_10131	180.06412:8589 181.06747:0 182.07083:0	69.99116:63 72.00904:123 72.48074:30 74.02303:101 93.03362:164 93.03514:84 106.04113:109 119.04473:124 119.04645:162 119.04817:219 119.04989:329 119.05161:168 119.05333:79 119.51825:35 163.03143:89 163.03748:88	8340	8822	8982	9241	8824	8626	8805.861328125	306.850523770852
706	4.854	180.06416	0.7283	156.7806	Unknown	[M-H]-		1	True	null	null	null	null	null	null	null	999	False	False	False	False		False	False	null	null	null	null	null	null	null	null	154.21	cell_293T_neg_06_p1-d1_1_10131	180.06412:1293 181.06747:0 182.07083:0		923	969	967	864	1033	908	944.200602213542	58.5668496414473
707	5.076	181.06833	-1	-1	Unknown	[M-H]-		1	True	null	null	null	null	null	null	null	999	False	False	False	False		False	False	null	null	null	null	null	null	null	null	36.19	cell_293T_neg_05_p1-d1_1_10130	181.06833:4507 182.07168:0 183.07504:0		23832	22555	23118	24514	21685	23700	23234.12890625	1008.84794055399
708	5.076	181.06833	0.6069	130.5931	Unknown	[M-H]-		1	True	null	null	null	null	null	null	null	999	False	False	False	False		False	False	null	null	null	null	null	null	null	null	36.19	cell_293T_neg_05_p1-d1_1_10130	181.0683:1084 182.07165:0 183.07501:0	55.01959:64 59.01299:268 83.01193:84	923	877	871	1020	1029	1056	962.741943359375	82.1753839964544
709	5.076	181.06833	0.6603	142.0844	Unknown	[M-H]-		1	True	null	null	null	null	null	null	null	999	False	False	False	False		False	False	null	null	null	null	null	null	null	null	36.19	cell_293T_neg_05_p1-d1_1_10130	181.06833:464 182.07168:0 183.07504:0		342	235	323	378	409	379	344.217735290527	61.6207583901456
710	5.076	181.06833	0.7919	170.4037	Unknown	[M-H]-		1	True	null	null	null	null	null	null	null	999	False	False	False	False		False	False	null	null	null	null	null	null	null	null	36.19	cell_293T_neg_05_p1-d1_1_10130	181.0683:1386 182.07165:0 183.07501:0		1225	1257	1214	1157	1119	1078	1175.18957519531	68.6706478277883
711	0.475	181.98811	-1	-1	Unknown	[M-H]-		1	True	null	null	null	null	null	null	null	999	False	False	False	False		False	False	null	null	null	null	null	null	null	null	29.75	cell_293T_neg_06_p1-d1_1_10131	181.98811:3361 182.99146:0 183.99482:0		12275	13917	13177	12700	11475	15439	13163.8268229167	1385.53848813757
712	0.475	181.98811	0.6032	129.7632	Unknown	[M-H]-		1	True	null	null	null	null	null	null	null	999	False	False	False	False		False	False	null	null	null	null	null	null	null	null	29.75	cell_293T_neg_06_p1-d1_1_10131	181.99019:1352 182.99354:0 183.9969:0	79.95371:213 79.95512:182 79.95653:755 79.95794:318 90.03356:295 90.03506:216 118.02685:776 118.02856:878	1195	1303	1298	1257	1177	1502	1288.91035970052	116.720590103374
713	6.551	182.04128	-1	-1	Unknown	[M-H]-		1	True	null	null	null	null	null	null	null	999	False	False	False	False		False	False	null	null	null	null	null	null	null	null	14.13	cell_293T_neg_03_p1-d1_1_10128	182.04128:1352 183.04463:0 184.04799:0		6626	5432	6493	5847	5373	4934	5784.07112630208	667.986382065141
714	6.551	182.04128	0.617	132.724	Unknown	[M-H]-		1	True	null	null	null	null	null	null	null	999	False	False	False	False		False	False	null	null	null	null	null	null	null	null	14.13	cell_293T_neg_03_p1-d1_1_10128	182.04128:391 183.04463:0 184.04799:0	66.03377:119	488	214	457	365	340	346	368.180002848307	97.0918698997794
715	7.029	182.04338	-1	-1	Unknown	[M-H]-		0.833	False	null	null	null	null	null	null	null	999	False	False	False	False		False	False	null	null	null	null	null	null	null	null	8.44	cell_293T_neg_01_p1-d1_1_10126	182.04338:838 183.04673:0 184.05009:0		3139	2899	2377	2795	2519	2889	2769.60884602865	277.364228688393
716	7.029	182.04338	0.7561	162.6374	Unknown	[M-H]-		0.833	False	null	null	null	null	null	null	null	999	False	False	False	False		False	False	null	null	null	null	null	null	null	null	8.44	cell_293T_neg_01_p1-d1_1_10126	182.04338:474 183.04673:0 184.05009:0		346	216	74	280	249	357	253.590040842692	103.69373863378
717	0.874	182.82277	-1	-1	Unknown	[M-H]-		1	True	null	null	null	null	null	null	null	999	False	False	False	False		False	False	null	null	null	null	null	null	null	null	21.99	cell_293T_neg_03_p1-d1_1_10128	182.82277:851 183.82612:0 184.82948:0		2332	3356	4478	3604	3696	2582	3341.33504231771	785.138292291365
718	0.874	182.82277	0.4736	101.8529	Unknown	[M-H]-		1	True	null	null	null	null	null	null	null	999	False	False	False	False		False	False	null	null	null	null	null	null	null	null	21.99	cell_293T_neg_03_p1-d1_1_10128	182.82275:233 183.8261:0 184.82946:0	78.91671:121 80.9152:163	131	98	161	134	93	136	125.505683898926	25.6905554683642
719	2.585	182.92725	-1	-1	Unknown	[M-H]-		1	True	null	null	null	null	null	null	null	999	False	False	False	False		False	False	null	null	null	null	null	null	null	null	8.38	cell_293T_neg_04_p1-d1_1_10129	182.92725:941 183.9306:0 184.93396:0		2289	3529	3574	4803	5320	4392	3984.52502441406	1083.44192123071
720	2.585	182.92725	0.5311	114.2067	Unknown	[M-H]-		1	True	null	null	null	null	null	null	null	999	False	False	False	False		False	False	null	null	null	null	null	null	null	null	8.38	cell_293T_neg_04_p1-d1_1_10129	182.92509:312 183.92844:0 184.9318:0	61.98777:345	243	312	320	448	467	405	365.903406778971	88.0627082200657
721	0.406	183.00404	-1	-1	Unknown	[M-H]-		0.667	True	null	null	null	null	null	null	null	999	False	False	False	False		False	False	null	null	null	null	null	null	null	null	17.6	cell_293T_neg_06_p1-d1_1_10131	183.00404:2170 184.00739:0 185.01075:0		4935	5909	4446	6117	4194	6728	5388.14501953125	1011.46266075072
722	0.406	183.00404	0.5823	125.2156	Unknown	[M-H]-		0.667	True	null	null	null	null	null	null	null	999	False	False	False	False		False	False	null	null	null	null	null	null	null	null	17.6	cell_293T_neg_06_p1-d1_1_10131	183.00398:980 184.00733:0 185.01069:0	25.97721:96 29.18939:96 44.01459:96 49.11649:96 51.02183:1010 54.58658:96 55.85184:96 56.79247:96 83.26781:96 100.19652:96 105.1808:96 175.19565:96	520	472	358	163	321	705	423.138964335124	186.387436461608
723	0.406	183.00404	0.6069	130.5005	Unknown	[M-H]-		0.667	True	null	null	null	null	null	null	null	999	False	False	False	False		False	False	null	null	null	null	null	null	null	null	17.6	cell_293T_neg_06_p1-d1_1_10131	183.00189:276 184.00524:0 185.0086:0		8	150	1	77	30	74	56.6770565509796	56.0379818646992
724	0.748	183.03601	-1	-1	Unknown	[M-H]-		0.5	True	null	null	null	null	null	null	null	999	False	False	False	False		False	False	null	null	null	null	null	null	null	null	12.84	cell_293T_neg_03_p1-d1_1_10128	183.03601:1434 184.03936:0 185.04272:0		5035	10613	6881	4242	4512	4202	5914.39200846354	2509.34066368435
725	0.748	183.03601	0.6069	130.499	Unknown	[M-H]-		0.5	True	null	null	null	null	null	null	null	999	False	False	False	False		False	False	null	null	null	null	null	null	null	null	12.84	cell_293T_neg_03_p1-d1_1_10128	183.03812:1070 184.04147:0 185.04483:0	96.96262:190 119.02065:147 119.02409:301 124.03984:326 152.03293:133	734	1013	992	824	997	925	914.330474853516	112.585725587158
726	0.702	183.03815	-1	-1	Unknown	[M-H]-		0.667	True	null	null	null	null	null	null	null	999	False	False	False	False		False	False	null	null	null	null	null	null	null	null	14.46	cell_293T_neg_02_p1-d1_1_10127	183.03815:1432 184.0415:0 185.04486:0		3071	10741	2672	5510	4861	9737	6098.72208658854	3393.37835832487
727	0.702	183.03815	0.6069	130.4989	Unknown	[M-H]-		0.667	True	null	null	null	null	null	null	null	999	False	False	False	False		False	False	null	null	null	null	null	null	null	null	14.46	cell_293T_neg_02_p1-d1_1_10127	183.03815:1625 184.0415:0 185.04486:0	50.00218:155 119.0241:183 124.03986:112 136.04102:135 153.03964:103	684	990	392	956	910	861	799.035766601563	226.435265711457
728	0.726	183.13414	-1	-1	Unknown	[M-H]-		1	False	null	null	null	null	null	null	null	999	False	False	False	False		False	False	null	null	null	null	null	null	null	null	13.65	cell_293T_neg_03_p1-d1_1_10128	183.13414:734 184.13749:0 185.14085:0		1903	1480	3170	2024	3472	4040	2681.63273111979	1018.76590540928
729	0.726	183.13414	0.6721	144.5061	Unknown	[M-H]-		1	False	null	null	null	null	null	null	null	999	False	False	False	False		False	False	null	null	null	null	null	null	null	null	13.65	cell_293T_neg_03_p1-d1_1_10128	183.13838:255 184.14173:0 185.14509:0		74	10	109	70	24	38	54.0091830889384	36.9437848741696
730	0.726	183.13414	0.6952	149.4899	Unknown	[M-H]-		1	False	null	null	null	null	null	null	null	999	False	False	False	False		False	False	null	null	null	null	null	null	null	null	13.65	cell_293T_neg_03_p1-d1_1_10128	183.13416:198 184.13751:0 185.14087:0		34	98	22	35	113	48	58.4782962799072	37.6944650155963
731	0.726	183.13414	0.7557	162.5	Unknown	[M-H]-		1	False	null	null	null	null	null	null	null	999	False	False	False	False		False	False	null	null	null	null	null	null	null	null	13.65	cell_293T_neg_03_p1-d1_1_10128	183.13414:184 184.13749:0 185.14085:0		12	11	44	10	39	42	26.4945732752482	16.8282415652693
732	0.726	183.13414	0.7824	168.2349	Unknown	[M-H]-		1	False	null	null	null	null	null	null	null	999	False	False	False	False		False	False	null	null	null	null	null	null	null	null	13.65	cell_293T_neg_03_p1-d1_1_10128	183.13844:335 184.14179:0 185.14515:0		47	28	97	63	94	97	70.9918429056803	29.4312622032882
733	0.542	183.13628	-1	-1	Unknown	[M-H]-		0.667	False	null	null	null	null	null	null	null	999	False	False	False	False		False	False	null	null	null	null	null	null	null	null	15.48	cell_293T_neg_04_p1-d1_1_10129	183.13628:602 184.13963:0 185.14299:0		2219	1831	1821	2209	1831	2509	2069.80120849609	286.53689831038
734	0.542	183.13628	0.6783	145.8414	Unknown	[M-H]-		0.667	False	null	null	null	null	null	null	null	999	False	False	False	False		False	False	null	null	null	null	null	null	null	null	15.48	cell_293T_neg_04_p1-d1_1_10129	183.13631:280 184.13966:0 185.14302:0		159	147	180	158	74	229	157.65629196167	50.224761149245
735	0.743	183.99928	-1	-1	Unknown	[M-H]-		1	False	null	null	null	null	null	null	null	999	False	False	False	False		False	False	null	null	null	null	null	null	null	null	13.97	cell_293T_neg_06_p1-d1_1_10131	183.99928:1556 185.00263:0 186.00599:0		3863	3054	3272	4056	4402	4293	3823.33740234375	549.199963641391
736	0.743	183.99928	0.6502	139.7596	Unknown	[M-H]-		1	False	null	null	null	null	null	null	null	999	False	False	False	False		False	False	null	null	null	null	null	null	null	null	13.97	cell_293T_neg_06_p1-d1_1_10131	183.99925:380 185.0026:0 186.00596:0		69	57	1070	1345	190	82	468.797947565715	580.580263706467
737	0.743	183.99928	0.6623	142.36	Unknown	[M-H]-		1	False	null	null	null	null	null	null	null	999	False	False	False	False		False	False	null	null	null	null	null	null	null	null	13.97	cell_293T_neg_06_p1-d1_1_10131	183.99709:358 185.00044:0 186.0038:0		202	140	184	182	160	182	175.004198710124	21.9179146555098
738	0.743	183.99928	0.6714	144.3186	Unknown	[M-H]-		1	False	null	null	null	null	null	null	null	999	False	False	False	False		False	False	null	null	null	null	null	null	null	null	13.97	cell_293T_neg_06_p1-d1_1_10131	183.99928:320 185.00263:0 186.00599:0		66	59	51	130	408	125	139.873090744019	135.56244468881
739	6.387	184.00139	-1	-1	Unknown	[M-H]-		1	False	null	null	null	null	null	null	null	999	False	False	False	False		False	False	null	null	null	null	null	null	null	null	15.29	cell_293T_neg_02_p1-d1_1_10127	184.00139:1535 185.00474:0 186.0081:0		8352	8729	8627	9771	9631	9457	9094.53548177083	596.725724281987
740	6.387	184.00139	0.6197	133.2004	Unknown	[M-H]-		1	False	null	null	null	null	null	null	null	999	False	False	False	False		False	False	null	null	null	null	null	null	null	null	15.29	cell_293T_neg_02_p1-d1_1_10127	183.9971:851 185.00045:0 186.00381:0		632	646	643	616	682	681	649.890513102214	26.3601572159359
741	6.387	184.00139	0.8191	176.07	Unknown	[M-H]-		1	False	null	null	null	null	null	null	null	999	False	False	False	False		False	False	null	null	null	null	null	null	null	null	15.29	cell_293T_neg_02_p1-d1_1_10127	183.99925:294 185.0026:0 186.00596:0		197	172	197	187	158	94	167.545118967692	39.1765649059952
742	0.635	184.04202	-1	-1	Unknown	[M-H]-	similar chromatogram in higher mz_941	1	False	null	null	null	null	null	null	null	999	False	False	False	False		False	False	null	null	null	null	null	null	null	null	20.59	cell_293T_neg_05_p1-d1_1_10130	184.04202:1850 185.04537:0 186.04873:0		4890	4604	4987	4857	6381	5750	5244.56144205729	678.258297134056
743	0.635	184.04202	0.6059	130.2375	Unknown	[M-H]-	similar chromatogram in higher mz_941	1	False	null	null	null	null	null	null	null	999	False	False	False	False		False	False	null	null	null	null	null	null	null	null	20.59	cell_293T_neg_05_p1-d1_1_10130	184.04205:230 185.0454:0 186.04876:0		57	69	46	55	39	70	56.1093254089355	12.2859510446715
744	0.635	184.04202	0.6397	137.5124	Unknown	[M-H]-	similar chromatogram in higher mz_941	1	False	null	null	null	null	null	null	null	999	False	False	False	False		False	False	null	null	null	null	null	null	null	null	20.59	cell_293T_neg_05_p1-d1_1_10130	184.03989:244 185.04324:0 186.0466:0		95	118	140	136	88	165	123.589598337809	29.2028982427125
745	0.635	184.04202	0.6722	144.4944	Unknown	[M-H]-	similar chromatogram in higher mz_941	1	False	null	null	null	null	null	null	null	999	False	False	False	False		False	False	null	null	null	null	null	null	null	null	20.59	cell_293T_neg_05_p1-d1_1_10130	184.04201:542 185.04536:0 186.04872:0		440	411	387	205	452	484	396.506601969401	99.7058940091819
746	4.413	184.06769	-1	-1	Unknown	[M-H]-		1	False	null	null	null	null	null	null	null	999	False	False	False	False		False	False	null	null	null	null	null	null	null	null	8.35	cell_293T_neg_02_p1-d1_1_10127	184.06769:797 185.07104:0 186.0744:0		5032	4489	3970	4441	4734	3809	4412.16756184896	459.159545947066
747	4.413	184.06769	0.8815	189.4789	Unknown	[M-H]-		1	False	null	null	null	null	null	null	null	999	False	False	False	False		False	False	null	null	null	null	null	null	null	null	8.35	cell_293T_neg_02_p1-d1_1_10127	184.07195:167 185.0753:0 186.07866:0		131	97	21	79	21	85	72.3212979634603	43.5494668294863
748	4.413	184.06769	0.9374	201.4879	Unknown	[M-H]-		1	False	null	null	null	null	null	null	null	999	False	False	False	False		False	False	null	null	null	null	null	null	null	null	8.35	cell_293T_neg_02_p1-d1_1_10127	184.07195:310 185.0753:0 186.07866:0		229	91	231	255	177	178	193.594126383464	59.0255709406673
749	0.746	184.50427	-1	-1	Unknown	[M-H]-	similar chromatogram in higher mz_300; similar chromatogram in higher mz_2237; similar chromatogram in higher mz_478	1	False	null	null	null	null	null	null	null	999	False	False	False	False		False	False	null	null	null	null	null	null	null	null	38.46	cell_293T_neg_01_p1-d1_1_10126	184.50427:1606 185.50762:0 186.51098:0		4225	3427	3249	2996	3166	3200	3377.20987955729	438.017049564818
750	0.746	184.50427	0.6452	138.6656	Unknown	[M-H]-	similar chromatogram in higher mz_300; similar chromatogram in higher mz_2237; similar chromatogram in higher mz_478	1	False	null	null	null	null	null	null	null	999	False	False	False	False		False	False	null	null	null	null	null	null	null	null	38.46	cell_293T_neg_01_p1-d1_1_10126	184.50217:390 185.50552:0 186.50888:0		68	92	278	51	187	64	123.239187240601	90.0629494631195
751	0.746	184.50427	0.657	141.1947	Unknown	[M-H]-	similar chromatogram in higher mz_300; similar chromatogram in higher mz_2237; similar chromatogram in higher mz_478	1	False	null	null	null	null	null	null	null	999	False	False	False	False		False	False	null	null	null	null	null	null	null	null	38.46	cell_293T_neg_01_p1-d1_1_10126	184.50217:555 185.50552:0 186.50888:0		259	200	244	108	87	206	183.890464782715	71.0304099426941
752	7.474	184.98433	-1	-1	Unknown	[M-H]-	similar chromatogram in higher mz_282	1	False	null	null	null	null	null	null	null	999	False	False	False	False		False	False	null	null	null	null	null	null	null	null	19.63	cell_293T_neg_05_p1-d1_1_10130	184.98433:2260 185.98768:0 186.99104:0		10034	23905	22206	9679	21199	18660	17613.9254557292	6245.52814667212
753	7.474	184.98433	0.574	123.3415	Unknown	[M-H]-	similar chromatogram in higher mz_282	1	False	null	null	null	null	null	null	null	999	False	False	False	False		False	False	null	null	null	null	null	null	null	null	19.63	cell_293T_neg_05_p1-d1_1_10130	184.98433:470 185.98768:0 186.99104:0		311	285	236	246	320	269	277.810043334961	33.9994682763747
754	7.474	184.98433	0.6835	146.8655	Unknown	[M-H]-	similar chromatogram in higher mz_282	1	False	null	null	null	null	null	null	null	999	False	False	False	False		False	False	null	null	null	null	null	null	null	null	19.63	cell_293T_neg_05_p1-d1_1_10130	184.98431:348 185.98766:0 186.99102:0		172	304	86	227	165	122	179.276921590169	77.5307485329382
755	7.474	184.98433	0.7598	163.2599	Unknown	[M-H]-	similar chromatogram in higher mz_282	1	False	null	null	null	null	null	null	null	999	False	False	False	False		False	False	null	null	null	null	null	null	null	null	19.63	cell_293T_neg_05_p1-d1_1_10130	184.98431:304 185.98766:0 186.99102:0		74	211	180	214	84	147	151.376771291097	61.5584981692519
756	7.474	184.98433	0.7861	168.9209	Unknown	[M-H]-	similar chromatogram in higher mz_282	1	False	null	null	null	null	null	null	null	999	False	False	False	False		False	False	null	null	null	null	null	null	null	null	19.63	cell_293T_neg_05_p1-d1_1_10130	184.98431:370 185.98766:0 186.99102:0		406	95	281	465	497	397	356.790550231934	147.966913833431
757	7.474	184.98433	0.8358	179.5913	Unknown	[M-H]-	similar chromatogram in higher mz_282	1	False	null	null	null	null	null	null	null	999	False	False	False	False		False	False	null	null	null	null	null	null	null	null	19.63	cell_293T_neg_05_p1-d1_1_10130	184.9843:295 185.98765:0 186.99101:0		186	125	229	107	176	181	167.180370330811	44.1985589833514
758	7.474	184.98433	0.8832	189.7879	Unknown	[M-H]-	similar chromatogram in higher mz_282	1	False	null	null	null	null	null	null	null	999	False	False	False	False		False	False	null	null	null	null	null	null	null	null	19.63	cell_293T_neg_05_p1-d1_1_10130	184.9843:165 185.98765:0 186.99101:0		91	101	120	73	61	67	85.4765637715658	22.6649507981925
759	4.86	185.01862	-1	-1	Unknown	[M-H]-		1	True	null	null	null	null	null	null	null	999	False	False	False	False		False	False	null	null	null	null	null	null	null	null	42.96	cell_293T_neg_03_p1-d1_1_10128	185.01862:5181 186.02197:0 187.02533:0		22434	20198	21211	20956	18458	19348	20434.3896484375	1415.45861414981
760	4.86	185.01862	0.6067	130.3705	Unknown	[M-H]-		1	True	null	null	null	null	null	null	null	999	False	False	False	False		False	False	null	null	null	null	null	null	null	null	42.96	cell_293T_neg_03_p1-d1_1_10128	185.0186:2160 186.02195:0 187.02531:0	78.95313:92 78.95593:141 78.95734:3335 78.95874:4191 78.96154:115 79.34025:38 79.42594:31 110.98254:661 110.9842:1041 110.98586:232 110.9925:74	2000	1704	1888	1834	1549	1565	1756.3661702474	181.568676614139
761	7.34	185.05296	-1	-1	Unknown	[M-H]-	similar chromatogram in higher mz_577; similar chromatogram in higher mz_476	0.833	False	null	null	null	null	null	null	null	999	False	False	False	False		False	False	null	null	null	null	null	null	null	null	5.07	cell_293T_neg_06_p1-d1_1_10131	185.05296:654 186.05631:0 187.05967:0		2491	2696	1442	3224	2018	2691	2427.07482910156	619.650230859541
762	7.34	185.05296	0.7029	151.023	Unknown	[M-H]-	similar chromatogram in higher mz_577; similar chromatogram in higher mz_476	0.833	False	null	null	null	null	null	null	null	999	False	False	False	False		False	False	null	null	null	null	null	null	null	null	5.07	cell_293T_neg_06_p1-d1_1_10131	185.05508:345 186.05843:0 187.06179:0		167	85	110	246	55	165	137.949285507202	68.858319487319
763	5.866	185.05507	-1	-1	Unknown	[M-H]-		0.5	False	null	null	null	null	null	null	null	999	False	False	False	False		False	False	null	null	null	null	null	null	null	null	7.42	cell_293T_neg_01_p1-d1_1_10126	185.05507:949 186.05842:0 187.06178:0		3358	4728	1604	4266	1240	2672	2977.99086507161	1404.87609181518
764	5.866	185.05507	0.8333	179.0487	Unknown	[M-H]-		0.5	False	null	null	null	null	null	null	null	999	False	False	False	False		False	False	null	null	null	null	null	null	null	null	7.42	cell_293T_neg_01_p1-d1_1_10126	185.0508:271 186.05415:0 187.05751:0		93	46	25	125	58	86	72.1181891759237	36.3150968361049
765	0.752	185.14946	-1	-1	Unknown	[M-H]-		1	False	null	null	null	null	null	null	null	999	False	False	False	False		False	False	null	null	null	null	null	null	null	null	11.18	cell_293T_neg_02_p1-d1_1_10127	185.14946:1725 186.15281:0 187.15617:0		4630	4738	3347	4185	3978	3977	4142.45349121094	506.030574830166
766	0.752	185.14946	0.7082	152.1696	Unknown	[M-H]-		1	False	null	null	null	null	null	null	null	999	False	False	False	False		False	False	null	null	null	null	null	null	null	null	11.18	cell_293T_neg_02_p1-d1_1_10127	185.15158:605 186.15493:0 187.15829:0		506	299	64	615	550	527	426.704861958822	207.543323378544
767	6.085	186.03651	-1	-1	Unknown	[M-H]-		1	False	null	null	null	null	null	null	null	999	False	False	False	False		False	False	null	null	null	null	null	null	null	null	187.74	cell_293T_neg_02_p1-d1_1_10127	186.03651:12573 187.03986:0 188.04322:0		81785	82361	81779	78572	76870	78324	79948.5690104167	2304.54451159937
768	6.085	186.03651	0.732	157.2226	Unknown	[M-H]-		1	False	null	null	null	null	null	null	null	999	False	False	False	False		False	False	null	null	null	null	null	null	null	null	187.74	cell_293T_neg_02_p1-d1_1_10127	186.03651:456 187.03986:0 188.04322:0		286	102	330	149	181	259	217.975966135661	87.4071619282345
769	6.085	186.03651	0.798	171.4095	Unknown	[M-H]-		1	False	null	null	null	null	null	null	null	999	False	False	False	False		False	False	null	null	null	null	null	null	null	null	187.74	cell_293T_neg_02_p1-d1_1_10127	186.03651:719 187.03986:0 188.04322:0		553	501	485	312	182	425	409.858426411947	138.772723739282
770	6.085	186.03651	0.8267	177.5709	Unknown	[M-H]-		1	False	null	null	null	null	null	null	null	999	False	False	False	False		False	False	null	null	null	null	null	null	null	null	187.74	cell_293T_neg_02_p1-d1_1_10127	186.0365:1906 187.03985:0 188.04321:0		2287	2350	2607	2517	471	2457	2114.92316182454	813.290870873814
771	6.085	186.03651	0.8654	185.8832	Unknown	[M-H]-		1	False	null	null	null	null	null	null	null	999	False	False	False	False		False	False	null	null	null	null	null	null	null	null	187.74	cell_293T_neg_02_p1-d1_1_10127	186.03651:812 187.03986:0 188.04322:0		389	685	502	284	198	194	375.387690226237	192.301701782153
772	6.085	186.03651	0.8902	191.2186	Unknown	[M-H]-		1	False	null	null	null	null	null	null	null	999	False	False	False	False		False	False	null	null	null	null	null	null	null	null	187.74	cell_293T_neg_02_p1-d1_1_10127	186.03651:770 187.03986:0 188.04322:0		275	243	687	368	238	94	317.593223571777	201.42948832534
773	6.085	186.03651	0.9055	194.5023	Unknown	[M-H]-		1	False	null	null	null	null	null	null	null	999	False	False	False	False		False	False	null	null	null	null	null	null	null	null	187.74	cell_293T_neg_02_p1-d1_1_10127	186.0365:1135 187.03985:0 188.04321:0		1401	1186	471	810	948	1271	1014.33250935872	342.475798226557
774	3.825	186.04294	-1	-1	Unknown	[M-H]-		1	False	null	null	null	null	null	null	null	999	False	False	False	False		False	False	null	null	null	null	null	null	null	null	110.24	cell_293T_neg_01_p1-d1_1_10126	186.04294:6947 187.04629:0 188.04965:0		82619	81664	39294	57558	84338	82034	71251.2194010417	18622.2901878378
775	3.825	186.04294	0.6122	131.4998	Unknown	[M-H]-		1	False	null	null	null	null	null	null	null	999	False	False	False	False		False	False	null	null	null	null	null	null	null	null	110.24	cell_293T_neg_01_p1-d1_1_10126	186.04295:5874 187.0463:0 188.04966:0		5387	5677	5260	5501	5430	5174	5405.02465820313	178.155544632708
776	0.384	187.00545	-1	-1	Unknown	[M-H]-		1	True	null	null	null	null	null	null	null	999	False	False	False	False		False	False	null	null	null	null	null	null	null	null	64.82	cell_293T_neg_04_p1-d1_1_10129	187.00545:5866 188.0088:0 189.01216:0		20091	22846	17753	21973	21995	20588	20874.3961588542	1832.28119251743
777	0.384	187.00545	0.6293	135.125	Unknown	[M-H]-		1	True	null	null	null	null	null	null	null	999	False	False	False	False		False	False	null	null	null	null	null	null	null	null	64.82	cell_293T_neg_04_p1-d1_1_10129	187.00542:2258 188.00877:0 189.01213:0	32.12244:47 34.69075:47 79.95512:1391 79.95653:547 88.97308:47 98.29295:47 105.03371:495 107.04846:5175 107.05009:1094 107.05172:1719	1735	2031	1586	2036	2064	544	1665.9795328776	582.918774276348
778	0.384	187.00545	1.0058	215.9614	Unknown	[M-H]-		1	True	null	null	null	null	null	null	null	999	False	False	False	False		False	False	null	null	null	null	null	null	null	null	64.82	cell_293T_neg_04_p1-d1_1_10129	187.00545:436 188.0088:0 189.01216:0		92	57	91	124	13	35	68.7397270202637	41.3601642201307
779	1.894	187.03566	-1	-1	Unknown	[M-H]-		0.5	False	null	null	null	null	null	null	null	999	False	False	False	False		False	False	null	null	null	null	null	null	null	null	6.98	cell_293T_neg_06_p1-d1_1_10131	187.03566:761 188.03901:0 189.04237:0		3345	5158	5435	3306	3583	4399	4204.2099202474	937.504206175084
780	1.894	187.03566	0.6099	130.9552	Unknown	[M-H]-		0.5	False	null	null	null	null	null	null	null	999	False	False	False	False		False	False	null	null	null	null	null	null	null	null	6.98	cell_293T_neg_06_p1-d1_1_10131	187.03133:598 188.03468:0 189.03804:0		440	484	394	475	447	559	466.551747639974	55.2438589570553
781	3.821	187.03995	-1	-1	Unknown	[M-H]-		1	True	null	null	null	null	null	null	null	999	False	False	False	False		False	False	null	null	null	null	null	null	null	null	309.63	cell_293T_neg_04_p1-d1_1_10129	187.03995:26972 188.0433:0 189.04666:0		328411	325127	331998	347410	178506	333239	307448.229166667	63628.3420636543
782	3.821	187.03995	0.6124	131.4895	Unknown	[M-H]-		1	True	null	null	null	null	null	null	null	999	False	False	False	False		False	False	null	null	null	null	null	null	null	null	309.63	cell_293T_neg_04_p1-d1_1_10129	187.03992:20472 188.04327:0 189.04663:0	42.00371:102 42.99862:2298 42.99966:1080 43.00069:116 71.01312:59 71.01445:114 89.02365:165 115.01803:4905 115.01972:11413 115.02141:838 115.4225:34 115.77338:39 116.14179:41 143.04868:93 172.01328:79 187.03992:496 187.04208:188	20116	20480	20536	21323	20053	20166	20445.8447265625	473.298721653727
783	5.07	187.07013	-1	-1	Unknown	[M-H]-		1	True	null	null	null	null	null	null	null	999	False	False	False	False		False	False	null	null	null	null	null	null	null	null	29.97	cell_293T_neg_03_p1-d1_1_10128	187.07013:2856 188.07348:0 189.07684:0		12089	12778	12024	12784	12701	12340	12452.8089192708	348.060870831344
784	5.07	187.07013	0.6394	137.2942	Unknown	[M-H]-		1	True	null	null	null	null	null	null	null	999	False	False	False	False		False	False	null	null	null	null	null	null	null	null	29.97	cell_293T_neg_03_p1-d1_1_10128	187.07011:1178 188.07346:0 189.07682:0	41.99656:73 41.99758:89 41.9986:100 58.02764:310 58.02885:811 58.03005:53 58.03125:72 109.03955:37 127.04816:118 127.04993:58 127.05171:82 128.03278:173	1045	1060	1003	1024	1018	1000	1024.87226359049	23.5719157664763
785	5.07	187.07013	0.8998	193.1968	Unknown	[M-H]-		1	True	null	null	null	null	null	null	null	999	False	False	False	False		False	False	null	null	null	null	null	null	null	null	29.97	cell_293T_neg_03_p1-d1_1_10128	187.07013:176 188.07348:0 189.07684:0		54	80	56	138	83	44	75.7251688639323	34.117283596711
786	0.59	188.03741	-1	-1	Unknown	[M-H]-	similar chromatogram in higher mz_1248; similar chromatogram in higher mz_1171	1	True	null	null	null	null	null	null	null	999	False	False	False	False		False	False	null	null	null	null	null	null	null	null	43.5	cell_293T_neg_04_p1-d1_1_10129	188.03741:4049 189.04076:0 190.04412:0		11902	12239	12384	15318	12089	13075	12834.4594726563	1281.20310806402
787	0.59	188.03741	0.6436	138.1379	Unknown	[M-H]-	similar chromatogram in higher mz_1248; similar chromatogram in higher mz_1171	1	True	null	null	null	null	null	null	null	999	False	False	False	False		False	False	null	null	null	null	null	null	null	null	43.5	cell_293T_neg_04_p1-d1_1_10129	188.03523:1440 189.03858:0 190.04194:0	64.9696:174 79.95371:267 79.95512:739 79.95653:2231 79.95794:434 79.95935:65 80.04396:111 80.04678:87 80.04819:285 80.0496:121 80.96343:62 80.96485:228 80.96768:105 106.97833:201 106.97996:155	1143	1098	1133	1291	1254	1096	1169.1557820638	82.8749709240191
788	6.184	188.0526	-1	-1	Unknown	[M-H]-		0.5	False	null	null	null	null	null	null	null	999	False	False	False	False		False	False	null	null	null	null	null	null	null	null	4.87	cell_293T_neg_06_p1-d1_1_10131	188.0526:421 189.05595:0 190.05931:0		1342	1903	1948	1404	1603	2034	1705.52111816406	296.326058663894
789	6.184	188.0526	0.6263	134.4351	Unknown	[M-H]-		0.5	False	null	null	null	null	null	null	null	999	False	False	False	False		False	False	null	null	null	null	null	null	null	null	4.87	cell_293T_neg_06_p1-d1_1_10131	188.05257:248 189.05592:0 190.05928:0		20	140	48	59	141	151	93.0115718841553	56.9946278117692
790	6.305	188.93568	-1	-1	Unknown	[M-H]-		1	True	null	null	null	null	null	null	null	999	False	False	False	False		False	False	null	null	null	null	null	null	null	null	24.19	cell_293T_neg_04_p1-d1_1_10129	188.93568:4707 189.93903:0 190.94239:0		46085	21359	18225	24126	21329	21607	25455.1302083333	10278.3836443694
791	6.305	188.93568	0.5948	127.6275	Unknown	[M-H]-		1	True	null	null	null	null	null	null	null	999	False	False	False	False		False	False	null	null	null	null	null	null	null	null	24.19	cell_293T_neg_04_p1-d1_1_10129	188.93568:1454 189.93903:0 190.94239:0	59.98343:135 59.98466:738 82.97172:70 82.97315:334 82.97459:437 82.97603:106	1235	1283	1193	1308	1342	1118	1246.42022705078	82.3669215923313
792	6.305	188.93568	0.6223	133.54	Unknown	[M-H]-		1	True	null	null	null	null	null	null	null	999	False	False	False	False		False	False	null	null	null	null	null	null	null	null	24.19	cell_293T_neg_04_p1-d1_1_10129	188.93787:866 189.94122:0 190.94458:0	59.98588:101 82.9746:81	668	740	674	626	850	626	697.261301676432	85.8259420995405
793	6.305	188.93568	0.6928	148.6525	Unknown	[M-H]-		1	True	null	null	null	null	null	null	null	999	False	False	False	False		False	False	null	null	null	null	null	null	null	null	24.19	cell_293T_neg_04_p1-d1_1_10129	188.93568:1587 189.93903:0 190.94239:0		1613	1169	1465	1590	1221	317	1229.19060770671	483.669623965592
794	6.698	188.93571	-1	-1	Unknown	[M-H]-		0.667	True	null	null	null	null	null	null	null	999	False	False	False	False		False	False	null	null	null	null	null	null	null	null	26.07	cell_293T_neg_05_p1-d1_1_10130	188.93571:5241 189.93906:0 190.94242:0		44190	53389	23456	47113	23441	45632	39536.8665364583	12851.0500295022
795	6.698	188.93571	0.5944	127.5563	Unknown	[M-H]-		0.667	True	null	null	null	null	null	null	null	999	False	False	False	False		False	False	null	null	null	null	null	null	null	null	26.07	cell_293T_neg_05_p1-d1_1_10130	188.93568:3285 189.93903:0 190.94239:0	59.98343:255 59.98466:708 59.98588:157 59.9871:83 60.41769:36 82.97172:62 82.97315:243 82.97459:289	2646	2825	2715	3011	2824	2912	2822.28605143229	131.389161625409
796	6.698	188.93571	0.621	133.2552	Unknown	[M-H]-		0.667	True	null	null	null	null	null	null	null	999	False	False	False	False		False	False	null	null	null	null	null	null	null	null	26.07	cell_293T_neg_05_p1-d1_1_10130	188.93568:1800 189.93903:0 190.94239:0	82.97459:220	1396	1612	1469	1519	1586	1447	1504.85331217448	83.3953277043352
797	6.698	188.93571	0.6894	147.9422	Unknown	[M-H]-		0.667	True	null	null	null	null	null	null	null	999	False	False	False	False		False	False	null	null	null	null	null	null	null	null	26.07	cell_293T_neg_05_p1-d1_1_10130	188.9357:1249 189.93905:0 190.94241:0	61.60853:41	1239	1174	1184	1242	1464	767	1178.1442565918	227.460401983506
798	6.627	188.93787	-1	-1	Unknown	[M-H]-		0.667	True	null	null	null	null	null	null	null	999	False	False	False	False		False	False	null	null	null	null	null	null	null	null	22.12	cell_293T_neg_05_p1-d1_1_10130	188.93787:5208 189.94122:0 190.94458:0		50944	41757	23487	46421	47771	50383	43460.3792317708	10325.8565897588
799	6.627	188.93787	0.5946	127.5918	Unknown	[M-H]-		0.667	True	null	null	null	null	null	null	null	999	False	False	False	False		False	False	null	null	null	null	null	null	null	null	22.12	cell_293T_neg_05_p1-d1_1_10130	188.93568:3160 189.93903:0 190.94239:0	56.99583:144 59.98343:130 59.98466:353 59.98588:95 82.97315:688 82.97459:102	2669	2426	2762	2698	2617	2770	2657.29703776042	126.934052720272
800	6.627	188.93787	0.6213	133.3263	Unknown	[M-H]-		0.667	True	null	null	null	null	null	null	null	999	False	False	False	False		False	False	null	null	null	null	null	null	null	null	22.12	cell_293T_neg_05_p1-d1_1_10130	188.93568:1765 189.93903:0 190.94239:0	56.99702:110 59.98466:188 82.97746:124	1275	1362	1470	1496	1455	1396	1409.03354899089	82.2613598429716
801	6.627	188.93787	0.6903	148.1197	Unknown	[M-H]-		0.667	True	null	null	null	null	null	null	null	999	False	False	False	False		False	False	null	null	null	null	null	null	null	null	22.12	cell_293T_neg_05_p1-d1_1_10130	188.93787:1422 189.94122:0 190.94458:0	82.9746:88	1581	693	1451	1133	1632	878	1228.05672200521	388.63947949056
802	5.563	188.93787	-1	-1	Unknown	[M-H]-		1	True	null	null	null	null	null	null	null	999	False	False	False	False		False	False	null	null	null	null	null	null	null	null	17.68	cell_293T_neg_05_p1-d1_1_10130	188.93787:3291 189.94122:0 190.94458:0		15923	16125	16285	13401	17937	16019	15948.419921875	1455.79932905746
803	5.563	188.93787	0.5953	127.7343	Unknown	[M-H]-		1	True	null	null	null	null	null	null	null	999	False	False	False	False		False	False	null	null	null	null	null	null	null	null	17.68	cell_293T_neg_05_p1-d1_1_10130	188.93568:668 189.93903:0 190.94239:0	59.98465:186 60.99257:219 82.97315:356	486	426	486	425	483	486	465.428339640299	30.9523564986064
804	5.563	188.93787	0.6213	133.3263	Unknown	[M-H]-		1	True	null	null	null	null	null	null	null	999	False	False	False	False		False	False	null	null	null	null	null	null	null	null	17.68	cell_293T_neg_05_p1-d1_1_10130	188.93568:243 189.93903:0 190.94239:0	59.98221:64	141	148	139	155	186	98	144.444184621175	28.5387107121543
805	5.563	188.93787	0.6414	137.6327	Unknown	[M-H]-		1	True	null	null	null	null	null	null	null	999	False	False	False	False		False	False	null	null	null	null	null	null	null	null	17.68	cell_293T_neg_05_p1-d1_1_10130	188.93787:313 189.94122:0 190.94458:0		187	263	288	192	210	271	235.131797790527	43.8593072909736
806	5.563	188.93787	0.6904	148.1552	Unknown	[M-H]-		1	True	null	null	null	null	null	null	null	999	False	False	False	False		False	False	null	null	null	null	null	null	null	null	17.68	cell_293T_neg_05_p1-d1_1_10130	188.93568:457 189.93903:0 190.94239:0		316	320	292	322	402	355	334.541483561198	38.7822257288132
807	5.563	188.93787	0.709	152.1323	Unknown	[M-H]-		1	True	null	null	null	null	null	null	null	999	False	False	False	False		False	False	null	null	null	null	null	null	null	null	17.68	cell_293T_neg_05_p1-d1_1_10130	188.93568:329 189.93903:0 190.94239:0		412	260	349	290	364	338	335.594060262044	54.078227991408
808	0.371	188.98334	-1	-1	Unknown	[M-H]-		0.5	True	null	null	null	null	null	null	null	999	False	False	False	False		False	False	null	null	null	null	null	null	null	null	4.18	cell_293T_neg_01_p1-d1_1_10126	188.98334:871 189.98669:0 190.99005:0		2824	1973	1330	955	1850	1500	1738.63986206055	645.516309395708
809	0.371	188.98334	0.5932	127.2976	Unknown	[M-H]-		0.5	True	null	null	null	null	null	null	null	999	False	False	False	False		False	False	null	null	null	null	null	null	null	null	4.18	cell_293T_neg_01_p1-d1_1_10126	188.98337:403 189.98672:0 190.99008:0	109.02639:127 109.02804:191 109.02968:254 109.03133:145	82	195	154	107	61	85	113.978284200033	50.6347485714138
810	0.688	189.03105	-1	-1	Unknown	[M-H]-		1	True	null	null	null	null	null	null	null	999	False	False	False	False		False	False	null	null	null	null	null	null	null	null	89.09	cell_293T_neg_03_p1-d1_1_10128	189.03105:7178 190.0344:0 191.03776:0		20359	18638	22489	21314	21046	20789	20772.5869140625	1268.29544220568
811	0.688	189.03105	0.6361	136.4897	Unknown	[M-H]-		1	True	null	null	null	null	null	null	null	999	False	False	False	False		False	False	null	null	null	null	null	null	null	null	89.09	cell_293T_neg_03_p1-d1_1_10128	189.0332:2688 190.03655:0 191.03991:0	50.96328:33 79.95512:424 79.95653:1290 80.96343:1291 80.96485:318 81.04431:468 81.04573:578 91.15602:33 93.03665:384 94.98258:296 106.97996:373 106.98159:318 123.87309:33 136.40901:33	1893	1769	2286	1965	1944	2059	1985.94077555339	175.054097353139
812	3.991	189.03754	-1	-1	Unknown	[M-H]-		1	True	null	null	null	null	null	null	null	999	False	False	False	False		False	False	null	null	null	null	null	null	null	null	6.07	cell_293T_neg_01_p1-d1_1_10126	189.03754:1056 190.04089:0 191.04425:0		5391	8107	6781	3662	5555	6767	6043.79366048177	1527.07051677395
813	3.991	189.03754	0.615	131.9688	Unknown	[M-H]-		1	True	null	null	null	null	null	null	null	999	False	False	False	False		False	False	null	null	null	null	null	null	null	null	6.07	cell_293T_neg_01_p1-d1_1_10126	189.03754:492 190.04089:0 191.04425:0	42.99862:172 86.00029:79 115.02141:95 117.02357:54	460	293	174	433	401	477	373.19362894694	117.285899110677
814	6.908	189.04623	-1	-1	Unknown	[M-H]-		1	False	null	null	null	null	null	null	null	999	False	False	False	False		False	False	null	null	null	null	null	null	null	null	14.17	cell_293T_neg_02_p1-d1_1_10127	189.04623:1543 190.04958:0 191.05294:0		4419	5841	5248	3901	4453	3540	4566.99633789063	850.898911708428
815	6.908	189.04623	0.6286	134.8876	Unknown	[M-H]-		1	False	null	null	null	null	null	null	null	999	False	False	False	False		False	False	null	null	null	null	null	null	null	null	14.17	cell_293T_neg_02_p1-d1_1_10127	189.04623:710 190.04958:0 191.05294:0		295	368	270	286	205	96	253.261065165202	93.0639962948265
816	7.066	189.98602	-1	-1	Unknown	[M-H]-		1	False	null	null	null	null	null	null	null	999	False	False	False	False		False	False	null	null	null	null	null	null	null	null	7.9	cell_293T_neg_05_p1-d1_1_10130	189.98602:860 190.98937:0 191.99273:0		4287	3287	5053	4384	5245	4182	4406.29040527344	698.498488993464
817	7.066	189.98602	0.6696	143.627	Unknown	[M-H]-		1	False	null	null	null	null	null	null	null	999	False	False	False	False		False	False	null	null	null	null	null	null	null	null	7.9	cell_293T_neg_05_p1-d1_1_10130	189.98599:619 190.98934:0 191.9927:0		448	580	284	497	511	457	462.780161539714	99.5606463040069
818	5.6	190.00992	-1	-1	Unknown	[M-H]-		1	False	null	null	null	null	null	null	null	999	False	False	False	False		False	False	null	null	null	null	null	null	null	null	11.53	cell_293T_neg_04_p1-d1_1_10129	190.00992:1386 191.01327:0 192.01663:0		7158	3513	6498	8852	6636	6595	6542.12565104167	1726.44454770693
819	5.6	190.00992	0.8237	176.6917	Unknown	[M-H]-		1	False	null	null	null	null	null	null	null	999	False	False	False	False		False	False	null	null	null	null	null	null	null	null	11.53	cell_293T_neg_04_p1-d1_1_10129	190.01213:226 191.01548:0 192.01884:0		186	167	151	109	73	129	135.96097946167	41.1786867955997
820	3.612	190.05336	-1	-1	Unknown	[M-H]-		1	True	null	null	null	null	null	null	null	999	False	False	False	False		False	False	null	null	null	null	null	null	null	null	16.62	cell_293T_neg_01_p1-d1_1_10126	190.05336:1829 191.05671:0 192.06007:0		12067	5726	10614	11859	11086	6625	9662.70703125	2766.34698494889
821	3.612	190.05336	0.6571	140.9583	Unknown	[M-H]-		1	True	null	null	null	null	null	null	null	999	False	False	False	False		False	False	null	null	null	null	null	null	null	null	16.62	cell_293T_neg_01_p1-d1_1_10126	190.05336:1271 191.05671:0 192.06007:0	46.99525:412 84.04361:78 112.03805:99	1191	1086	1066	1113	1116	1092	1110.59806315104	43.4321104094467
822	4.154	190.0686	-1	-1	Unknown	[M-H]-		1	True	null	null	null	null	null	null	null	999	False	False	False	False		False	False	null	null	null	null	null	null	null	null	20.7	cell_293T_neg_02_p1-d1_1_10127	190.0686:2236 191.07195:0 192.07531:0		14255	13921	14848	13180	10249	12751	13200.759765625	1628.33337767873
823	4.154	190.0686	0.6412	137.5443	Unknown	[M-H]-		1	True	null	null	null	null	null	null	null	999	False	False	False	False		False	False	null	null	null	null	null	null	null	null	20.7	cell_293T_neg_02_p1-d1_1_10127	190.06641:812 191.06976:0 192.07312:0	43.01827:70 58.02885:110 74.02439:109 84.04361:100 84.04505:177 89.02365:70 102.05782:101 110.02296:86 110.02626:59 128.03456:143	651	641	669	620	786	684	674.953389485677	58.8212656288893
824	4.154	190.0686	0.8953	192.0462	Unknown	[M-H]-		1	True	null	null	null	null	null	null	null	999	False	False	False	False		False	False	null	null	null	null	null	null	null	null	20.7	cell_293T_neg_02_p1-d1_1_10127	190.06641:199 191.06976:0 192.07312:0		143	162	48	125	41	105	103.934029261271	49.9519773160132
825	4.154	190.0686	0.9487	203.4966	Unknown	[M-H]-		1	True	null	null	null	null	null	null	null	999	False	False	False	False		False	False	null	null	null	null	null	null	null	null	20.7	cell_293T_neg_02_p1-d1_1_10127	190.06641:179 191.06976:0 192.07312:0		105	45	106	131	49	34	78.2497577667236	40.6108976943103
826	0.753	190.08379	-1	-1	Unknown	[M-H]-	similar chromatogram in higher mz_709	0.667	False	null	null	null	null	null	null	null	999	False	False	False	False		False	False	null	null	null	null	null	null	null	null	8.95	cell_293T_neg_01_p1-d1_1_10126	190.08379:1078 191.08714:0 192.0905:0		2726	1415	1533	2281	2119	2145	2036.34781901042	488.420260714972
827	0.753	190.08379	0.7151	153.3858	Unknown	[M-H]-	similar chromatogram in higher mz_709	0.667	False	null	null	null	null	null	null	null	999	False	False	False	False		False	False	null	null	null	null	null	null	null	null	8.95	cell_293T_neg_01_p1-d1_1_10126	190.08379:399 191.08714:0 192.0905:0		193	91	23	87	43	154	98.6330490112305	64.9005060583283
828	7.568	191.01746	-1	-1	Unknown	[M-H]-		1	True	null	null	null	null	null	null	null	999	False	False	False	False		False	False	null	null	null	null	null	null	null	null	77.38	cell_293T_neg_01_p1-d1_1_10126	191.01746:12510 192.02081:0 193.02417:0		90343	87404	84858	113951	82889	82673	90352.9270833333	11920.2570662867
829	7.568	191.01746	0.588	126.0776	Unknown	[M-H]-		1	True	null	null	null	null	null	null	null	999	False	False	False	False		False	False	null	null	null	null	null	null	null	null	77.38	cell_293T_neg_01_p1-d1_1_10126	191.01746:9055 192.02081:0 193.02417:0	43.01827:96 43.0193:90 57.03273:55 57.03393:624 59.01421:100 67.01619:140 67.01748:81 67.01877:100 73.03075:100 85.02496:105 85.02641:128 85.02786:361 85.02932:246 85.03077:99 87.00179:52 87.00473:94 87.0062:623 87.00767:1021 87.00914:630 87.01061:83 101.0236:89 111.00414:125 111.0058:339 111.00746:1847 111.00912:510 111.01078:103 129.01582:77	8865	8906	8858	8503	8534	8302	8661.37255859375	249.14261327879
830	7.568	191.01746	0.799	171.329	Unknown	[M-H]-		1	True	null	null	null	null	null	null	null	999	False	False	False	False		False	False	null	null	null	null	null	null	null	null	77.38	cell_293T_neg_01_p1-d1_1_10126	191.01746:1124 192.02081:0 193.02417:0		1293	1083	1386	483	1312	1384	1156.53824869792	348.08017179479
831	7.568	191.01746	0.8338	178.787	Unknown	[M-H]-		1	True	null	null	null	null	null	null	null	999	False	False	False	False		False	False	null	null	null	null	null	null	null	null	77.38	cell_293T_neg_01_p1-d1_1_10126	191.01746:1168 192.02081:0 193.02417:0		1000	1034	1134	1030	1045	971	1035.80182902018	55.2593966123442
832	9.551	191.01746	-1	-1	Unknown	[M-H]-		0.5	True	null	null	null	null	null	null	null	999	False	False	False	False		False	False	null	null	null	null	null	null	null	null	38.83	cell_293T_neg_04_p1-d1_1_10129	191.01746:5899 192.02081:0 193.02417:0		38836	13702	37079	41261	12473	12637	25997.9549153646	14375.0436368983
833	9.551	191.01746	0.5875	125.9707	Unknown	[M-H]-		0.5	True	null	null	null	null	null	null	null	999	False	False	False	False		False	False	null	null	null	null	null	null	null	null	38.83	cell_293T_neg_04_p1-d1_1_10129	191.01746:2217 192.02081:0 193.02417:0	43.01827:80 43.0193:79 57.03273:116 57.03511:85 67.02006:78 87.0062:217 87.00767:385 111.0058:90 111.00746:114 111.00912:99	1833	1779	1631	1970	1686	1632	1755.17502848307	132.755305763387
834	7.418	191.01747	-1	-1	Unknown	[M-H]-		0.667	True	null	null	null	null	null	null	null	999	False	False	False	False		False	False	null	null	null	null	null	null	null	null	39.49	cell_293T_neg_05_p1-d1_1_10130	191.01747:4814 192.02082:0 193.02418:0		20881	24502	22002	9433	25158	22947	20820.4755859375	5795.96879939477
835	7.418	191.01747	0.5871	125.8995	Unknown	[M-H]-		0.667	True	null	null	null	null	null	null	null	999	False	False	False	False		False	False	null	null	null	null	null	null	null	null	39.49	cell_293T_neg_05_p1-d1_1_10130	191.01746:3537 192.02081:0 193.02417:0	39.02381:81 57.03393:104 72.99169:75 73.02671:84 73.02806:79 73.03075:99 85.02641:86 87.00767:76 87.00914:96 99.00858:75 101.02518:53 111.00414:109 111.0058:146 111.00746:672 111.00912:121 117.02017:72	3027	3316	3094	2953	3114	2656	3026.69982910156	218.345508108859
836	0.691	191.02837	-1	-1	Unknown	[M-H]-		0.5	False	null	null	null	null	null	null	null	999	False	False	False	False		False	False	null	null	null	null	null	null	null	null	5.34	cell_293T_neg_05_p1-d1_1_10130	191.02837:710 192.03172:0 193.03508:0		1420	1892	1429	1200	1765	1387	1515.54805501302	259.604263380558
837	0.691	191.02837	0.6343	136.0065	Unknown	[M-H]-		0.5	False	null	null	null	null	null	null	null	999	False	False	False	False		False	False	null	null	null	null	null	null	null	null	5.34	cell_293T_neg_05_p1-d1_1_10130	191.02837:244 192.03172:0 193.03508:0		35	65	110	6	148	50	69.1447156270345	51.6924675893456
838	7.062	192.01454	-1	-1	Unknown	[M-H]-	similar chromatogram in higher mz_1501	0.833	False	null	null	null	null	null	null	null	999	False	False	False	False		False	False	null	null	null	null	null	null	null	null	3.82	cell_293T_neg_01_p1-d1_1_10126	192.01454:916 193.01789:0 194.02125:0		4580	3171	3461	3582	4341	2957	3681.72298177083	646.032472466433
839	7.062	192.01454	0.8465	181.4461	Unknown	[M-H]-	similar chromatogram in higher mz_1501	0.833	False	null	null	null	null	null	null	null	999	False	False	False	False		False	False	null	null	null	null	null	null	null	null	3.82	cell_293T_neg_01_p1-d1_1_10126	192.01457:347 193.01792:0 194.02128:0		290	238	170	177	270	242	231.241900126139	48.5347418799139
840	4.97	192.02986	-1	-1	Unknown	[M-H]-		1	False	null	null	null	null	null	null	null	999	False	False	False	False		False	False	null	null	null	null	null	null	null	null	4.58	cell_293T_neg_05_p1-d1_1_10130	192.02986:1233 193.03321:0 194.03657:0		4464	9413	6516	5197	9305	4968	6643.65275065104	2209.84967907554
841	4.97	192.02986	0.8891	190.5809	Unknown	[M-H]-		1	False	null	null	null	null	null	null	null	999	False	False	False	False		False	False	null	null	null	null	null	null	null	null	4.58	cell_293T_neg_05_p1-d1_1_10130	192.03201:642 193.03536:0 194.03872:0		674	484	344	778	475	742	582.933314005534	173.449197060524
842	2.29	192.04514	-1	-1	Unknown	[M-H]-		1	False	null	null	null	null	null	null	null	999	False	False	False	False		False	False	null	null	null	null	null	null	null	null	24.27	cell_293T_neg_03_p1-d1_1_10128	192.04514:5731 193.04849:0 194.05185:0		71223	38195	66559	59446	50272	60006	57616.9069010417	11876.9678231867
843	2.29	192.04514	0.8715	186.8073	Unknown	[M-H]-		1	False	null	null	null	null	null	null	null	999	False	False	False	False		False	False	null	null	null	null	null	null	null	null	24.27	cell_293T_neg_03_p1-d1_1_10128	192.0451:5097 193.04845:0 194.05181:0		5051	4749	5241	5235	5079	5088	5073.78922526042	179.001482749548
844	0.769	192.04733	-1	-1	Unknown	[M-H]-		1	True	null	null	null	null	null	null	null	999	False	False	False	False		False	False	null	null	null	null	null	null	null	null	50.02	cell_293T_neg_05_p1-d1_1_10130	192.04733:12259 193.05068:0 194.05404:0		38597	29359	34447	31089	39191	38640	35220.447265625	4263.67193519991
845	0.769	192.04733	0.677	145.1255	Unknown	[M-H]-		1	True	null	null	null	null	null	null	null	999	False	False	False	False		False	False	null	null	null	null	null	null	null	null	50.02	cell_293T_neg_05_p1-d1_1_10130	192.0451:461 193.04845:0 194.05181:0	41.99758:106 71.98897:160 71.99031:124 71.99165:107 72.1911:42 74.00404:105 74.0054:468 74.00675:1280 74.00946:92 91.05219:106 91.05519:323 99.98517:57 117.0321:43 117.0338:213	399	202	233	237	143	167	230.247662862142	90.6274188402275
846	0.769	192.04733	0.825	176.8538	Unknown	[M-H]-		1	True	null	null	null	null	null	null	null	999	False	False	False	False		False	False	null	null	null	null	null	null	null	null	50.02	cell_293T_neg_05_p1-d1_1_10130	192.0451:573 193.04845:0 194.05181:0		368	554	590	651	583	814	593.363210042318	144.478943759523
847	0.769	192.04733	0.8731	187.1599	Unknown	[M-H]-		1	True	null	null	null	null	null	null	null	999	False	False	False	False		False	False	null	null	null	null	null	null	null	null	50.02	cell_293T_neg_05_p1-d1_1_10130	192.0451:2958 193.04845:0 194.05181:0		2764	2304	2398	2548	3036	2692	2623.59106445313	265.679700641215
848	3.539	193.97481	-1	-1	Unknown	[M-H]-		0.667	False	null	null	null	null	null	null	null	999	False	False	False	False		False	False	null	null	null	null	null	null	null	null	29.56	cell_293T_neg_02_p1-d1_1_10127	193.97481:2085 194.97816:0 195.98152:0		10079	14459	13115	20348	10953	10910	13310.6355794271	3811.64518657204
849	3.539	193.97481	0.6813	145.956	Unknown	[M-H]-		0.667	False	null	null	null	null	null	null	null	999	False	False	False	False		False	False	null	null	null	null	null	null	null	null	29.56	cell_293T_neg_02_p1-d1_1_10127	193.97481:382 194.97816:0 195.98152:0		207	226	271	171	176	225	212.432345072428	36.9022812351488
850	3.539	193.97481	0.7983	171.0206	Unknown	[M-H]-		0.667	False	null	null	null	null	null	null	null	999	False	False	False	False		False	False	null	null	null	null	null	null	null	null	29.56	cell_293T_neg_02_p1-d1_1_10127	193.97481:972 194.97816:0 195.98152:0		924	936	819	1127	924	627	892.76991780599	164.131038021807
851	3.539	193.97481	0.8522	182.5639	Unknown	[M-H]-		0.667	False	null	null	null	null	null	null	null	999	False	False	False	False		False	False	null	null	null	null	null	null	null	null	29.56	cell_293T_neg_02_p1-d1_1_10127	193.97481:452 194.97816:0 195.98152:0		328	526	304	437	461	204	376.601877848307	118.797283150515
852	0.688	193.99239	-1	-1	Unknown	[M-H]-	similar chromatogram in higher mz_2118	0.5	False	null	null	null	null	null	null	null	999	False	False	False	False		False	False	null	null	null	null	null	null	null	null	10.64	cell_293T_neg_02_p1-d1_1_10127	193.99239:512 194.99574:0 195.9991:0		621	1492	979	1548	1250	562	1075.20956420898	425.73211380655
853	0.688	193.99239	0.6671	142.904	Unknown	[M-H]-	similar chromatogram in higher mz_2118	0.5	False	null	null	null	null	null	null	null	999	False	False	False	False		False	False	null	null	null	null	null	null	null	null	10.64	cell_293T_neg_02_p1-d1_1_10127	193.99237:260 194.99572:0 195.99908:0		30	62	32	101	58	20	50.5691010157267	29.8824388645368
854	6.489	194.00336	-1	-1	Unknown	[M-H]-		0.5	False	null	null	null	null	null	null	null	999	False	False	False	False		False	False	null	null	null	null	null	null	null	null	6.79	cell_293T_neg_04_p1-d1_1_10129	194.00336:759 195.00671:0 196.01007:0		4086	2934	5026	5357	5313	2988	4284.04284667969	1122.71810593239
855	6.489	194.00336	0.6995	149.8553	Unknown	[M-H]-		0.5	False	null	null	null	null	null	null	null	999	False	False	False	False		False	False	null	null	null	null	null	null	null	null	6.79	cell_293T_neg_04_p1-d1_1_10129	194.00554:459 195.00889:0 196.01225:0		351	131	286	335	338	291	288.843236287435	81.6040107489376
856	7.484	194.94437	-1	-1	Unknown	[M-H]-	similar chromatogram in higher mz_706; similar chromatogram in higher mz_1098	1	False	null	null	null	null	null	null	null	999	False	False	False	False		False	False	null	null	null	null	null	null	null	null	27.14	cell_293T_neg_04_p1-d1_1_10129	194.94437:4376 195.94772:0 196.95108:0		34806	36102	37190	38031	34604	36950	36280.564453125	1368.08344602059
857	7.484	194.94437	0.6678	143.0018	Unknown	[M-H]-	similar chromatogram in higher mz_706; similar chromatogram in higher mz_1098	1	False	null	null	null	null	null	null	null	999	False	False	False	False		False	False	null	null	null	null	null	null	null	null	27.14	cell_293T_neg_04_p1-d1_1_10129	194.94435:799 195.9477:0 196.95106:0		671	686	797	785	716	719	729.116119384766	51.4321910841988
858	7.484	194.94437	0.6909	147.9664	Unknown	[M-H]-	similar chromatogram in higher mz_706; similar chromatogram in higher mz_1098	1	False	null	null	null	null	null	null	null	999	False	False	False	False		False	False	null	null	null	null	null	null	null	null	27.14	cell_293T_neg_04_p1-d1_1_10129	194.94437:295 195.94772:0 196.95108:0		85	214	53	95	110	85	106.926508585612	55.7428968235347
859	7.484	194.94437	0.7113	152.3253	Unknown	[M-H]-	similar chromatogram in higher mz_706; similar chromatogram in higher mz_1098	1	False	null	null	null	null	null	null	null	999	False	False	False	False		False	False	null	null	null	null	null	null	null	null	27.14	cell_293T_neg_04_p1-d1_1_10129	194.94435:275 195.9477:0 196.95106:0		153	110	176	40	173	101	125.440427144368	52.2417114678521
860	7.484	194.94437	0.7325	156.858	Unknown	[M-H]-	similar chromatogram in higher mz_706; similar chromatogram in higher mz_1098	1	False	null	null	null	null	null	null	null	999	False	False	False	False		False	False	null	null	null	null	null	null	null	null	27.14	cell_293T_neg_04_p1-d1_1_10129	194.9444:306 195.94775:0 196.95111:0		211	130	158	95	96	180	145.166716257731	46.7760957047604
861	7.484	194.94437	0.7546	161.5998	Unknown	[M-H]-	similar chromatogram in higher mz_706; similar chromatogram in higher mz_1098	1	False	null	null	null	null	null	null	null	999	False	False	False	False		False	False	null	null	null	null	null	null	null	null	27.14	cell_293T_neg_04_p1-d1_1_10129	194.94435:731 195.9477:0 196.95106:0		891	667	1040	1015	857	1024	915.858194986979	143.638366233045
862	7.484	194.94437	0.7779	166.5854	Unknown	[M-H]-	similar chromatogram in higher mz_706; similar chromatogram in higher mz_1098	1	False	null	null	null	null	null	null	null	999	False	False	False	False		False	False	null	null	null	null	null	null	null	null	27.14	cell_293T_neg_04_p1-d1_1_10129	194.94435:441 195.9477:0 196.95106:0		165	347	349	158	278	69	227.812716166178	114.326579136005
863	7.484	194.94437	0.8087	173.1916	Unknown	[M-H]-	similar chromatogram in higher mz_706; similar chromatogram in higher mz_1098	1	False	null	null	null	null	null	null	null	999	False	False	False	False		False	False	null	null	null	null	null	null	null	null	27.14	cell_293T_neg_04_p1-d1_1_10129	194.94437:296 195.94772:0 196.95108:0		123	305	173	186	156	133	179.43235651652	65.8947569222732
864	7.484	194.94437	0.8308	177.9214	Unknown	[M-H]-	similar chromatogram in higher mz_706; similar chromatogram in higher mz_1098	1	False	null	null	null	null	null	null	null	999	False	False	False	False		False	False	null	null	null	null	null	null	null	null	27.14	cell_293T_neg_04_p1-d1_1_10129	194.94435:233 195.9477:0 196.95106:0		102	108	71	91	110	228	118.318349202474	55.3865405250174
865	7.484	194.94437	0.8486	181.7379	Unknown	[M-H]-	similar chromatogram in higher mz_706; similar chromatogram in higher mz_1098	1	False	null	null	null	null	null	null	null	999	False	False	False	False		False	False	null	null	null	null	null	null	null	null	27.14	cell_293T_neg_04_p1-d1_1_10129	194.9444:278 195.94775:0 196.95111:0		200	177	108	84	81	136	130.916650136312	49.3368410198929
866	7.484	194.94437	0.8711	186.56	Unknown	[M-H]-	similar chromatogram in higher mz_706; similar chromatogram in higher mz_1098	1	False	null	null	null	null	null	null	null	999	False	False	False	False		False	False	null	null	null	null	null	null	null	null	27.14	cell_293T_neg_04_p1-d1_1_10129	194.94437:261 195.94772:0 196.95108:0		84	141	49	90	119	130	102.121209462484	34.361232091867
867	8.438	194.94438	-1	-1	Unknown	[M-H]-		0.667	True	null	null	null	null	null	null	null	999	False	False	False	False		False	False	null	null	null	null	null	null	null	null	17.91	cell_293T_neg_05_p1-d1_1_10130	194.94438:5063 195.94773:0 196.95109:0		29731	20674	20066	11217	52496	36050	28372.0813802083	14596.6064536902
868	8.438	194.94438	0.7253	155.3356	Unknown	[M-H]-		0.667	True	null	null	null	null	null	null	null	999	False	False	False	False		False	False	null	null	null	null	null	null	null	null	17.91	cell_293T_neg_05_p1-d1_1_10130	194.94438:260 195.94773:0 196.95109:0		108	121	57	24	149	53	85.2488269805908	47.8953935683603
869	8.438	194.94438	0.7479	160.1634	Unknown	[M-H]-		0.667	True	null	null	null	null	null	null	null	999	False	False	False	False		False	False	null	null	null	null	null	null	null	null	17.91	cell_293T_neg_05_p1-d1_1_10130	194.94437:329 195.94772:0 196.95108:0		139	148	64	80	212	127	128.190872192383	52.854940702336
870	8.438	194.94438	0.7784	166.6915	Unknown	[M-H]-		0.667	True	null	null	null	null	null	null	null	999	False	False	False	False		False	False	null	null	null	null	null	null	null	null	17.91	cell_293T_neg_05_p1-d1_1_10130	194.94435:334 195.9477:0 196.95106:0		156	258	212	173	242	266	217.962964375814	45.5548201734569
871	8.438	194.94438	0.7978	170.8609	Unknown	[M-H]-		0.667	True	null	null	null	null	null	null	null	999	False	False	False	False		False	False	null	null	null	null	null	null	null	null	17.91	cell_293T_neg_05_p1-d1_1_10130	194.94435:490 195.9477:0 196.95106:0		527	377	234	305	441	432	385.982139587402	104.895791975536
872	8.438	194.94438	0.8321	178.2037	Unknown	[M-H]-		0.667	True	null	null	null	null	null	null	null	999	False	False	False	False		False	False	null	null	null	null	null	null	null	null	17.91	cell_293T_neg_05_p1-d1_1_10130	194.94435:754 195.9477:0 196.95106:0	78.95594:108	1094	154	470	487	716	599	586.528711954753	311.245444694548
873	8.438	194.94438	0.8603	184.234	Unknown	[M-H]-		0.667	True	null	null	null	null	null	null	null	999	False	False	False	False		False	False	null	null	null	null	null	null	null	null	17.91	cell_293T_neg_05_p1-d1_1_10130	194.94435:650 195.9477:0 196.95106:0		367	319	289	398	603	603	429.733240763346	139.412611759718
874	8.438	194.94438	0.8792	188.2862	Unknown	[M-H]-		0.667	True	null	null	null	null	null	null	null	999	False	False	False	False		False	False	null	null	null	null	null	null	null	null	17.91	cell_293T_neg_05_p1-d1_1_10130	194.94437:584 195.94772:0 196.95108:0		227	282	450	231	432	521	357.197486877441	126.199384537166
875	8.438	194.94438	0.9052	193.8495	Unknown	[M-H]-		0.667	True	null	null	null	null	null	null	null	999	False	False	False	False		False	False	null	null	null	null	null	null	null	null	17.91	cell_293T_neg_05_p1-d1_1_10130	194.94435:564 195.9477:0 196.95106:0		468	593	159	335	278	408	373.333994547526	151.680813559635
876	7.777	194.94438	-1	-1	Unknown	[M-H]-		1	False	null	null	null	null	null	null	null	999	False	False	False	False		False	False	null	null	null	null	null	null	null	null	22.87	cell_293T_neg_05_p1-d1_1_10130	194.94438:3905 195.94773:0 196.95109:0		26669	26268	36198	36194	44303	36567	34366.6435546875	6857.29221809765
877	7.777	194.94438	0.6695	143.3708	Unknown	[M-H]-		1	False	null	null	null	null	null	null	null	999	False	False	False	False		False	False	null	null	null	null	null	null	null	null	22.87	cell_293T_neg_05_p1-d1_1_10130	194.94435:345 195.9477:0 196.95106:0		256	204	102	75	185	215	173.060005187988	69.8869764883421
878	7.777	194.94438	0.831	177.9567	Unknown	[M-H]-		1	False	null	null	null	null	null	null	null	999	False	False	False	False		False	False	null	null	null	null	null	null	null	null	22.87	cell_293T_neg_05_p1-d1_1_10130	194.94435:887 195.9477:0 196.95106:0		954	1165	1121	1078	715	1103	1022.73648071289	166.830373900098
879	7.777	194.94438	0.9042	193.6383	Unknown	[M-H]-		1	False	null	null	null	null	null	null	null	999	False	False	False	False		False	False	null	null	null	null	null	null	null	null	22.87	cell_293T_neg_05_p1-d1_1_10130	194.94437:394 195.94772:0 196.95108:0		476	518	351	204	203	616	394.546600341797	170.561667426806
880	7.777	194.94438	1.0257	219.6657	Unknown	[M-H]-		1	False	null	null	null	null	null	null	null	999	False	False	False	False		False	False	null	null	null	null	null	null	null	null	22.87	cell_293T_neg_05_p1-d1_1_10130	194.94437:171 195.94772:0 196.95108:0		86	148	113	145	89	46	104.358868281047	38.8649440639333
881	0.699	195.03682	-1	-1	Unknown	[M-H]-		0.667	True	null	null	null	null	null	null	null	999	False	False	False	False		False	False	null	null	null	null	null	null	null	null	8.78	cell_293T_neg_03_p1-d1_1_10128	195.03682:1219 196.04017:0 197.04353:0		5348	2681	6829	7087	3166	4562	4945.5576578776	1829.53505249474
882	0.699	195.03682	0.6303	134.9752	Unknown	[M-H]-		0.667	True	null	null	null	null	null	null	null	999	False	False	False	False		False	False	null	null	null	null	null	null	null	null	8.78	cell_293T_neg_03_p1-d1_1_10128	195.03903:424 196.04238:0 197.04574:0		171	36	34	168	89	45	90.6319529215495	64.3528333372051
883	0.699	195.03682	0.6828	146.225	Unknown	[M-H]-		0.667	True	null	null	null	null	null	null	null	999	False	False	False	False		False	False	null	null	null	null	null	null	null	null	8.78	cell_293T_neg_03_p1-d1_1_10128	195.0368:827 196.04015:0 197.04351:0	22.53568:73 34.95497:73 36.75608:73 51.84495:73 188.13037:73	524	392	325	463	404	314	403.62949625651	80.3509994190333
884	6.213	195.05002	-1	-1	Unknown	[M-H]-		0.833	True	null	null	null	null	null	null	null	999	False	False	False	False		False	False	null	null	null	null	null	null	null	null	8.1	cell_293T_neg_01_p1-d1_1_10126	195.05002:1393 196.05337:0 197.05673:0		6583	6613	10754	7438	7466	5608	7410.25716145833	1775.15468467804
885	6.213	195.05002	0.6167	132.0614	Unknown	[M-H]-		0.833	True	null	null	null	null	null	null	null	999	False	False	False	False		False	False	null	null	null	null	null	null	null	null	8.1	cell_293T_neg_01_p1-d1_1_10126	195.05002:1240 196.05337:0 197.05673:0	59.01299:117 59.0142:72 75.00562:67 75.00699:429	1168	1190	1055	1048	1011	1116	1097.84151204427	71.6566709038037
886	0.543	195.13371	-1	-1	Unknown	[M-H]-	similar chromatogram in higher mz_1494	1	True	null	null	null	null	null	null	null	999	False	False	False	False		False	False	null	null	null	null	null	null	null	null	15.71	cell_293T_neg_02_p1-d1_1_10127	195.13371:1725 196.13706:0 197.14042:0		5689	5649	5019	5616	4648	4759	5229.90079752604	477.714480602627
887	0.543	195.13371	0.7078	151.5721	Unknown	[M-H]-	similar chromatogram in higher mz_1494	1	True	null	null	null	null	null	null	null	999	False	False	False	False		False	False	null	null	null	null	null	null	null	null	15.71	cell_293T_neg_02_p1-d1_1_10127	195.13809:431 196.14144:0 197.1448:0	109.06589:103 138.06572:95 138.06757:66 179.11124:111 195.13589:84	345	450	406	342	215	371	354.981976826986	79.7410005656102
888	0.543	195.13371	0.7339	157.1493	Unknown	[M-H]-	similar chromatogram in higher mz_1494	1	True	null	null	null	null	null	null	null	999	False	False	False	False		False	False	null	null	null	null	null	null	null	null	15.71	cell_293T_neg_02_p1-d1_1_10127	195.13809:246 196.14144:0 197.1448:0		195	118	154	165	172	95	149.895306905111	36.9184278574059
889	3.541	195.97371	-1	-1	Unknown	[M-H]-		0.5	False	null	null	null	null	null	null	null	999	False	False	False	False		False	False	null	null	null	null	null	null	null	null	37.62	cell_293T_neg_04_p1-d1_1_10129	195.97371:2678 196.97706:0 197.98042:0		8743	11481	22415	22680	13572	20095	16497.7677408854	6000.81987555517
890	3.541	195.97371	0.7985	170.9458	Unknown	[M-H]-		0.5	False	null	null	null	null	null	null	null	999	False	False	False	False		False	False	null	null	null	null	null	null	null	null	37.62	cell_293T_neg_04_p1-d1_1_10129	195.97371:1368 196.97706:0 197.98042:0		718	1279	1222	1191	1097	1261	1128.20135498047	210.901855726805
891	6.286	196.01785	-1	-1	Unknown	[M-H]-	similar chromatogram in higher mz_742; similar chromatogram in higher mz_847; similar chromatogram in higher mz_1000	1	True	null	null	null	null	null	null	null	999	False	False	False	False		False	False	null	null	null	null	null	null	null	null	42.59	cell_293T_neg_04_p1-d1_1_10129	196.01785:3879 197.0212:0 198.02456:0		16580	16933	17626	17780	16699	17199	17136.2174479167	489.839146237939
892	6.286	196.01785	0.6484	138.802	Unknown	[M-H]-	similar chromatogram in higher mz_742; similar chromatogram in higher mz_847; similar chromatogram in higher mz_1000	1	True	null	null	null	null	null	null	null	999	False	False	False	False		False	False	null	null	null	null	null	null	null	null	42.59	cell_293T_neg_04_p1-d1_1_10129	196.02005:748 197.0234:0 198.02676:0	41.99656:82 41.9986:88 42.03437:61 58.00603:31 58.02885:107 71.01313:371 72.00637:54 112.00134:31 114.01419:73	755	724	809	851	731	742	768.809926350911	50.3401593047741
893	6.286	196.01785	0.7287	155.9901	Unknown	[M-H]-	similar chromatogram in higher mz_742; similar chromatogram in higher mz_847; similar chromatogram in higher mz_1000	1	True	null	null	null	null	null	null	null	999	False	False	False	False		False	False	null	null	null	null	null	null	null	null	42.59	cell_293T_neg_04_p1-d1_1_10129	196.02005:1020 197.0234:0 198.02676:0		854	1006	976	986	949	960	955.350128173828	53.3459107296413
894	7.62	196.05759	-1	-1	Unknown	[M-H]-		0.833	False	null	null	null	null	null	null	null	999	False	False	False	False		False	False	null	null	null	null	null	null	null	null	23.04	cell_293T_neg_04_p1-d1_1_10129	196.05759:1914 197.06094:0 198.0643:0		8145	7416	7644	8108	7078	7056	7574.52872721354	480.727685221648
895	7.62	196.05759	0.7548	161.5774	Unknown	[M-H]-		0.833	False	null	null	null	null	null	null	null	999	False	False	False	False		False	False	null	null	null	null	null	null	null	null	23.04	cell_293T_neg_04_p1-d1_1_10129	196.05759:496 197.06094:0 198.0643:0		588	512	331	223	414	509	429.635653177897	134.816357519574
896	5.087	196.06863	-1	-1	Unknown	[M-H]-		1	True	null	null	null	null	null	null	null	999	False	False	False	False		False	False	null	null	null	null	null	null	null	null	45.88	cell_293T_neg_05_p1-d1_1_10130	196.06863:3000 197.07198:0 198.07534:0		13587	13869	11444	13439	13406	12252	12999.4116210938	942.048142963442
897	5.087	196.06863	0.6497	139.0836	Unknown	[M-H]-		1	True	null	null	null	null	null	null	null	999	False	False	False	False		False	False	null	null	null	null	null	null	null	null	45.88	cell_293T_neg_05_p1-d1_1_10130	196.0686:1371 197.07195:0 198.07531:0	58.02764:84 58.02885:71 72.04383:95 80.03691:311 80.03832:75 81.04431:112 81.04573:178 93.04274:141 93.04578:71 94.84895:30 109.02638:99 110.06761:48 110.06926:345 110.07092:707 110.07257:134 114.05459:82 114.05628:165 118.03028:37 118.03884:107 134.05859:62 137.0321:136 137.03397:118 154.0594:142	1180	1214	1055	1203	1161	1028	1139.99076334635	79.1446054842137
898	7.949	197.05226	-1	-1	Unknown	[M-H]-		1	False	null	null	null	null	null	null	null	999	False	False	False	False		False	False	null	null	null	null	null	null	null	null	6.76	cell_293T_neg_05_p1-d1_1_10130	197.05226:801 198.05561:0 199.05897:0		2313	2441	1686	2972	3175	2034	2436.89733886719	561.043240854353
899	7.949	197.05226	0.646	138.2598	Unknown	[M-H]-		1	False	null	null	null	null	null	null	null	999	False	False	False	False		False	False	null	null	null	null	null	null	null	null	6.76	cell_293T_neg_05_p1-d1_1_10130	197.05226:422 198.05561:0 199.05897:0		245	221	210	305	217	217	236.039807637533	35.8203719066358
900	0.718	197.15186	-1	-1	Unknown	[M-H]-		0.5	False	null	null	null	null	null	null	null	999	False	False	False	False		False	False	null	null	null	null	null	null	null	null	9.83	cell_293T_neg_02_p1-d1_1_10127	197.15186:773 198.15521:0 199.15857:0		2844	3765	3836	1360	1746	1207	2459.68139648438	1186.3085320388
901	0.718	197.15186	0.7131	152.6075	Unknown	[M-H]-		0.5	False	null	null	null	null	null	null	null	999	False	False	False	False		False	False	null	null	null	null	null	null	null	null	9.83	cell_293T_neg_02_p1-d1_1_10127	197.15627:306 198.15962:0 199.16298:0		27	126	167	156	69	26	95.1271797815959	63.3349761916943
902	3.532	197.96736	-1	-1	Unknown	[M-H]-		0.5	False	null	null	null	null	null	null	null	999	False	False	False	False		False	False	null	null	null	null	null	null	null	null	18.7	cell_293T_neg_06_p1-d1_1_10131	197.96736:1371 198.97071:0 199.97407:0		9695	7170	12098	6481	7173	10835	8908.8193359375	2299.1448716038
903	3.532	197.96736	0.7128	152.4976	Unknown	[M-H]-		0.5	False	null	null	null	null	null	null	null	999	False	False	False	False		False	False	null	null	null	null	null	null	null	null	18.7	cell_293T_neg_06_p1-d1_1_10131	197.96736:212 198.97071:0 199.97407:0		97	77	66	54	83	144	86.8956756591797	31.5911337770237
904	3.532	197.96736	0.7985	170.8381	Unknown	[M-H]-		0.5	False	null	null	null	null	null	null	null	999	False	False	False	False		False	False	null	null	null	null	null	null	null	null	18.7	cell_293T_neg_06_p1-d1_1_10131	197.96736:604 198.97071:0 199.97407:0		559	506	332	466	343	581	464.6298828125	106.554370600194
905	7.062	198.91566	-1	-1	Unknown	[M-H]-		1	False	null	null	null	null	null	null	null	999	False	False	False	False		False	False	null	null	null	null	null	null	null	null	11.44	cell_293T_neg_03_p1-d1_1_10128	198.91566:1396 199.91901:0 200.92237:0		6375	6945	7021	6287	6049	5929	6434.4501953125	454.971863414824
906	7.062	198.91566	0.8733	186.7833	Unknown	[M-H]-		1	False	null	null	null	null	null	null	null	999	False	False	False	False		False	False	null	null	null	null	null	null	null	null	11.44	cell_293T_neg_03_p1-d1_1_10128	198.91566:773 199.91901:0 200.92237:0		652	684	682	408	620	580	604.234135945638	103.999321373961
907	0.543	199.00462	-1	-1	Unknown	[M-H]-	similar chromatogram in higher mz_325	1	True	null	null	null	null	null	null	null	999	False	False	False	False		False	False	null	null	null	null	null	null	null	null	38.38	cell_293T_neg_04_p1-d1_1_10129	199.00462:4716 200.00797:0 201.01133:0		17158	16367	17900	18075	17430	16556	17247.6145833333	693.43002909453
908	0.543	199.00462	0.6459	138.1399	Unknown	[M-H]-	similar chromatogram in higher mz_325	1	True	null	null	null	null	null	null	null	999	False	False	False	False		False	False	null	null	null	null	null	null	null	null	38.38	cell_293T_neg_04_p1-d1_1_10129	199.00459:1814 200.00794:0 201.0113:0	79.95371:66 79.95512:471 79.95653:971 79.95794:252 80.03973:78 80.96485:67 92.0236:105 92.02511:496 92.02662:172 92.02813:88 93.03057:39 93.03209:300 93.03361:663 93.03513:71 93.03665:96 120.01861:146 120.02034:108 120.02206:312 125.98415:66 135.04065:81 135.04248:970 135.04431:691 135.04614:123 135.04797:174 155.10616:65 155.98311:158 155.98508:354 155.98705:556 155.98901:77 199.00237:152 199.00…	1565	1481	1566	1597	1638	1446	1548.80230712891	72.3450617656774
909	5.62	199.06689	-1	-1	Unknown	[M-H]-	similar chromatogram in higher mz_467	1	True	null	null	null	null	null	null	null	999	False	False	False	False		False	False	null	null	null	null	null	null	null	null	210.95	cell_293T_neg_03_p1-d1_1_10128	199.06689:24428 200.07024:0 201.0736:0		93778	95855	100185	95637	96284	95474	96202.2447916667	2131.53004707732
910	5.62	199.06689	0.6666	142.5677	Unknown	[M-H]-	similar chromatogram in higher mz_467	1	True	null	null	null	null	null	null	null	999	False	False	False	False		False	False	null	null	null	null	null	null	null	null	210.95	cell_293T_neg_03_p1-d1_1_10128	199.06688:1349 200.07023:0 201.07359:0	88.03718:120 88.03866:3361 88.04014:2602 88.04162:145	1228	1200	1365	1253	1220	1309	1262.39805094401	62.8101653149795
911	5.62	199.06689	0.7406	158.3859	Unknown	[M-H]-	similar chromatogram in higher mz_467	1	True	null	null	null	null	null	null	null	999	False	False	False	False		False	False	null	null	null	null	null	null	null	null	210.95	cell_293T_neg_03_p1-d1_1_10128	199.06688:431 200.07023:0 201.07359:0		433	555	415	98	575	333	401.695883433024	174.277048194288
912	5.62	199.06689	0.7667	163.9678	Unknown	[M-H]-	similar chromatogram in higher mz_467	1	True	null	null	null	null	null	null	null	999	False	False	False	False		False	False	null	null	null	null	null	null	null	null	210.95	cell_293T_neg_03_p1-d1_1_10128	199.06689:614 200.07024:0 201.0736:0		315	151	306	121	160	606	276.566753387451	181.209101471469
913	5.62	199.06689	0.7993	170.9559	Unknown	[M-H]-	similar chromatogram in higher mz_467	1	True	null	null	null	null	null	null	null	999	False	False	False	False		False	False	null	null	null	null	null	null	null	null	210.95	cell_293T_neg_03_p1-d1_1_10128	199.06689:816 200.07024:0 201.0736:0		590	821	448	398	608	846	618.734715779622	185.228846534303
914	5.62	199.06689	0.8165	174.6234	Unknown	[M-H]-	similar chromatogram in higher mz_467	1	True	null	null	null	null	null	null	null	999	False	False	False	False		False	False	null	null	null	null	null	null	null	null	210.95	cell_293T_neg_03_p1-d1_1_10128	199.06689:1301 200.07024:0 201.0736:0		731	1652	1825	971	1730	1515	1403.89714558919	446.582314963876
915	5.62	199.06689	0.8338	178.324	Unknown	[M-H]-	similar chromatogram in higher mz_467	1	True	null	null	null	null	null	null	null	999	False	False	False	False		False	False	null	null	null	null	null	null	null	null	210.95	cell_293T_neg_03_p1-d1_1_10128	199.06688:945 200.07023:0 201.07359:0		643	439	350	372	436	169	401.688893636068	154.065163705115
916	5.62	199.06689	0.8611	184.1701	Unknown	[M-H]-	similar chromatogram in higher mz_467	1	True	null	null	null	null	null	null	null	999	False	False	False	False		False	False	null	null	null	null	null	null	null	null	210.95	cell_293T_neg_03_p1-d1_1_10128	199.06689:1686 200.07024:0 201.0736:0		2220	2316	1856	1321	626	1549	1648.04628499349	629.050420752576
917	5.62	199.06689	0.8772	187.6189	Unknown	[M-H]-	similar chromatogram in higher mz_467	1	True	null	null	null	null	null	null	null	999	False	False	False	False		False	False	null	null	null	null	null	null	null	null	210.95	cell_293T_neg_03_p1-d1_1_10128	199.06694:1279 200.07029:0 201.07365:0		767	196	402	617	549	741	545.301251729329	216.772870446595
918	5.62	199.06689	0.9026	193.0347	Unknown	[M-H]-	similar chromatogram in higher mz_467	1	True	null	null	null	null	null	null	null	999	False	False	False	False		False	False	null	null	null	null	null	null	null	null	210.95	cell_293T_neg_03_p1-d1_1_10128	199.06688:876 200.07023:0 201.07359:0		899	1294	1155	1288	889	713	1039.42510986328	240.460066050419
919	5.62	199.06689	0.9364	200.272	Unknown	[M-H]-	similar chromatogram in higher mz_467	1	True	null	null	null	null	null	null	null	999	False	False	False	False		False	False	null	null	null	null	null	null	null	null	210.95	cell_293T_neg_03_p1-d1_1_10128	199.06689:557 200.07024:0 201.0736:0		221	335	362	288	321	211	289.402758280436	61.8961748391896
920	5.62	199.06689	0.9477	202.6943	Unknown	[M-H]-	similar chromatogram in higher mz_467	1	True	null	null	null	null	null	null	null	999	False	False	False	False		False	False	null	null	null	null	null	null	null	null	210.95	cell_293T_neg_03_p1-d1_1_10128	199.06689:501 200.07024:0 201.0736:0		278	309	194	155	249	80	210.691851298014	84.8781004158915
921	7.306	199.06912	-1	-1	Unknown	[M-H]-		0.833	False	null	null	null	null	null	null	null	999	False	False	False	False		False	False	null	null	null	null	null	null	null	null	5.27	cell_293T_neg_04_p1-d1_1_10129	199.06912:656 200.07247:0 201.07583:0		2545	2403	2058	3233	2161	2251	2441.9003499349	424.343576672903
922	7.306	199.06912	0.7158	153.082	Unknown	[M-H]-		0.833	False	null	null	null	null	null	null	null	999	False	False	False	False		False	False	null	null	null	null	null	null	null	null	5.27	cell_293T_neg_04_p1-d1_1_10129	199.06914:405 200.07249:0 201.07585:0		225	222	185	260	169	180	206.759498596191	34.8643673996693
923	4.878	199.07135	-1	-1	Unknown	[M-H]-		1	False	null	null	null	null	null	null	null	999	False	False	False	False		False	False	null	null	null	null	null	null	null	null	7.72	cell_293T_neg_02_p1-d1_1_10127	199.07135:864 200.0747:0 201.07806:0		3430	3880	3389	3012	3642	3504	3476.10314941406	288.561429875903
924	4.878	199.07135	0.6823	145.9326	Unknown	[M-H]-		1	False	null	null	null	null	null	null	null	999	False	False	False	False		False	False	null	null	null	null	null	null	null	null	7.72	cell_293T_neg_02_p1-d1_1_10127	199.07135:474 200.0747:0 201.07806:0		381	397	411	342	419	350	383.410532633464	31.5216381972258
925	0.743	199.16701	-1	-1	Unknown	[M-H]-		1	True	null	null	null	null	null	null	null	999	False	False	False	False		False	False	null	null	null	null	null	null	null	null	135.55	cell_293T_neg_02_p1-d1_1_10127	199.16701:15130 200.17036:0 201.17372:0		42593	41034	40044	34608	39512	46356	40691.0944010417	3863.75437861059
926	0.743	199.16701	0.7244	154.9165	Unknown	[M-H]-		1	True	null	null	null	null	null	null	null	999	False	False	False	False		False	False	null	null	null	null	null	null	null	null	135.55	cell_293T_neg_02_p1-d1_1_10127	199.16698:5122 200.17033:0 201.17369:0	199.1692:107	4586	4356	4412	3968	4267	4601	4364.9355875651	233.97154993998
927	0.635	200.01117	-1	-1	Unknown	[M-H]-		1	True	null	null	null	null	null	null	null	999	False	False	False	False		False	False	null	null	null	null	null	null	null	null	22.62	cell_293T_neg_04_p1-d1_1_10129	200.01117:2261 201.01452:0 202.01788:0		7853	7049	6555	7760	7305	6531	7175.52758789063	571.558206403383
928	0.635	200.01117	0.6379	136.3954	Unknown	[M-H]-		1	True	null	null	null	null	null	null	null	999	False	False	False	False		False	False	null	null	null	null	null	null	null	null	22.62	cell_293T_neg_04_p1-d1_1_10129	200.00891:1217 201.01226:0 202.01562:0	61.98777:193 65.01281:77 65.01408:198 65.01535:182 79.95653:74 80.96343:106 80.96485:100 91.02511:93 91.02812:97 92.02208:106 92.0236:643 92.02511:490	1004	968	643	1038	1055	1096	967.484883626302	164.733251779577
929	5.726	200.0513	-1	-1	Unknown	[M-H]-		1	False	null	null	null	null	null	null	null	999	False	False	False	False		False	False	null	null	null	null	null	null	null	null	764.19	cell_293T_neg_04_p1-d1_1_10129	200.0513:60270 201.05465:0 202.05801:0		653586	662519	644996	637571	650414	552979	633677.260416667	40407.4729602903
930	5.726	200.0513	0.7529	160.9873	Unknown	[M-H]-		1	False	null	null	null	null	null	null	null	999	False	False	False	False		False	False	null	null	null	null	null	null	null	null	764.19	cell_293T_neg_04_p1-d1_1_10129	200.05128:2053 201.05463:0 202.05799:0		2040	2059	1912	1855	1915	1864	1940.95306396484	87.7623392686943
931	5.726	200.0513	0.8453	180.735	Unknown	[M-H]-		1	False	null	null	null	null	null	null	null	999	False	False	False	False		False	False	null	null	null	null	null	null	null	null	764.19	cell_293T_neg_04_p1-d1_1_10129	200.05128:12867 201.05463:0 202.05799:0		18049	19991	18664	17877	19111	17168	18476.7057291667	998.434696348294
932	5.726	200.0513	0.882	188.5819	Unknown	[M-H]-		1	False	null	null	null	null	null	null	null	999	False	False	False	False		False	False	null	null	null	null	null	null	null	null	764.19	cell_293T_neg_04_p1-d1_1_10129	200.05128:5976 201.05463:0 202.05799:0		6051	5287	3166	4314	5519	4608	4824.2812093099	1025.47750405654
933	5.726	200.0513	0.9264	198.0697	Unknown	[M-H]-		1	False	null	null	null	null	null	null	null	999	False	False	False	False		False	False	null	null	null	null	null	null	null	null	764.19	cell_293T_neg_04_p1-d1_1_10129	200.05128:6121 201.05463:0 202.05799:0		9772	4511	4300	10335	8811	9527	7876.26595052083	2733.31939833299
934	5.726	200.0513	0.9951	212.7654	Unknown	[M-H]-		1	False	null	null	null	null	null	null	null	999	False	False	False	False		False	False	null	null	null	null	null	null	null	null	764.19	cell_293T_neg_04_p1-d1_1_10129	200.05135:2146 201.0547:0 202.05806:0		2043	2412	1887	1674	1911	1748	1945.83428955078	262.428963082206
935	6.816	200.93977	-1	-1	Unknown	[M-H]-	similar chromatogram in higher mz_395	0.667	False	null	null	null	null	null	null	null	999	False	False	False	False		False	False	null	null	null	null	null	null	null	null	5.05	cell_293T_neg_01_p1-d1_1_10126	200.93977:473 201.94312:0 202.94648:0		1631	1101	1520	1095	1419	1669	1405.68607584635	254.085717057984
936	6.816	200.93977	0.6213	132.8112	Unknown	[M-H]-	similar chromatogram in higher mz_395	0.667	False	null	null	null	null	null	null	null	999	False	False	False	False		False	False	null	null	null	null	null	null	null	null	5.05	cell_293T_neg_01_p1-d1_1_10126	200.9398:274 201.94315:0 202.94651:0		121	39	160	47	55	77	83.3475933074951	47.8214570456784
937	7.869	201.02254	-1	-1	Unknown	[M-H]-		1	True	null	null	null	null	null	null	null	999	False	False	False	False		False	False	null	null	null	null	null	null	null	null	6.27	cell_293T_neg_06_p1-d1_1_10131	201.02254:2902 202.02589:0 203.02925:0		11294	6357	9812	19570	19768	21660	14743.5945638021	6370.96279031004
938	7.869	201.02254	0.6465	138.196	Unknown	[M-H]-		1	True	null	null	null	null	null	null	null	999	False	False	False	False		False	False	null	null	null	null	null	null	null	null	6.27	cell_293T_neg_06_p1-d1_1_10131	201.02248:1534 202.02583:0 203.02919:0	59.01178:408	1371	1432	1289	1928	1931	2176	1687.71114095052	368.803340415246
939	4.295	201.08286	-1	-1	Unknown	[M-H]-		1	True	null	null	null	null	null	null	null	999	False	False	False	False		False	False	null	null	null	null	null	null	null	null	10.09	cell_293T_neg_02_p1-d1_1_10127	201.08286:2548 202.08621:0 203.08957:0		12076	13314	12968	12858	13921	14838	13329.1697591146	953.97181177089
940	4.295	201.08286	0.6873	146.9041	Unknown	[M-H]-		1	True	null	null	null	null	null	null	null	999	False	False	False	False		False	False	null	null	null	null	null	null	null	null	10.09	cell_293T_neg_02_p1-d1_1_10127	201.08507:1300 202.08842:0 203.09178:0	55.01725:125 88.0357:55 88.03866:75 88.04014:202 98.0602:50 98.06332:61 115.08399:95 115.08568:391 115.08737:88	1189	1313	1279	1206	1351	1390	1288.11218261719	79.2694625034597
941	3.277	202.10361	-1	-1	Unknown	[M-H]-		1	True	null	null	null	null	null	null	null	999	False	False	False	False		False	False	null	null	null	null	null	null	null	null	12.25	cell_293T_neg_02_p1-d1_1_10127	202.10361:1695 203.10696:0 204.11032:0		7475	8649	7905	8137	7689	8508	8060.51009114583	459.7059598173
942	3.277	202.10361	0.6815	145.6205	Unknown	[M-H]-		1	True	null	null	null	null	null	null	null	999	False	False	False	False		False	False	null	null	null	null	null	null	null	null	12.25	cell_293T_neg_02_p1-d1_1_10127	202.10358:1113 203.10693:0 204.11029:0	80.05101:93	841	912	816	820	851	940	863.35605875651	51.0222588370958
943	2.829	202.10362	-1	-1	Unknown	[M-H]-		0.833	True	null	null	null	null	null	null	null	999	False	False	False	False		False	False	null	null	null	null	null	null	null	null	11.23	cell_293T_neg_05_p1-d1_1_10130	202.10362:896 203.10697:0 204.11033:0		8009	10866	8018	4456	5071	4971	6898.41520182292	2500.09518274945
944	2.829	202.10362	0.6818	145.6913	Unknown	[M-H]-		0.833	True	null	null	null	null	null	null	null	999	False	False	False	False		False	False	null	null	null	null	null	null	null	null	11.23	cell_293T_neg_05_p1-d1_1_10130	202.10582:1067 203.10917:0 204.11253:0	82.06658:136	830	827	871	673	796	861	809.771911621094	71.9683846014704
945	0.396	202.99889	-1	-1	Unknown	[M-H]-		0.833	True	null	null	null	null	null	null	null	999	False	False	False	False		False	False	null	null	null	null	null	null	null	null	47.66	cell_293T_neg_03_p1-d1_1_10128	202.99889:4467 204.00224:0 205.0056:0		11752	10279	12930	13289	10192	5310	10625.3149414063	2906.33584210033
946	0.396	202.99889	0.6256	133.6501	Unknown	[M-H]-		0.833	True	null	null	null	null	null	null	null	999	False	False	False	False		False	False	null	null	null	null	null	null	null	null	47.66	cell_293T_neg_03_p1-d1_1_10128	202.99661:1811 203.99996:0 205.00332:0	32.39734:78 41.8822:78 58.83146:78 69.35423:78 79.95512:574 96.95796:487 108.01959:2131 108.02287:722 121.02594:748 121.02768:1523 123.0445:983 123.04625:487 123.6556:87	1096	811	1458	889	1328	646	1038.16727701823	313.222850360858
947	0.396	202.99889	0.6494	138.7157	Unknown	[M-H]-		0.833	True	null	null	null	null	null	null	null	999	False	False	False	False		False	False	null	null	null	null	null	null	null	null	47.66	cell_293T_neg_03_p1-d1_1_10128	202.99889:2008 204.00224:0 205.0056:0		1398	790	1626	1548	1614	1510	1414.31061808268	316.922137328901
948	0.396	202.99889	1.0071	215.1301	Unknown	[M-H]-		0.833	True	null	null	null	null	null	null	null	999	False	False	False	False		False	False	null	null	null	null	null	null	null	null	47.66	cell_293T_neg_03_p1-d1_1_10128	202.99889:342 204.00224:0 205.0056:0		62	131	0.477359533309937	185	5	50	72.2005547682444	72.9440388267189
949	0.459	202.99892	-1	-1	Unknown	[M-H]-		1	True	null	null	null	null	null	null	null	999	False	False	False	False		False	False	null	null	null	null	null	null	null	null	44.97	cell_293T_neg_06_p1-d1_1_10131	202.99892:5450 204.00227:0 205.00563:0		24020	22798	23522	22893	26361	34414	25668.0764973958	4477.24532271861
950	0.459	202.99892	0.6258	133.6856	Unknown	[M-H]-		1	True	null	null	null	null	null	null	null	999	False	False	False	False		False	False	null	null	null	null	null	null	null	null	44.97	cell_293T_neg_06_p1-d1_1_10131	202.99886:1830 204.00221:0 205.00557:0	89.96775:98 102.79498:98 108.01959:933 121.02594:781 121.28972:98 123.04275:770 123.04799:1161 124.24537:98 171.81274:98 191.13728:98	1440	844	1494	928	1366	1249	1220.35014851888	272.847975858743
951	0.459	202.99892	0.649	138.6449	Unknown	[M-H]-		1	True	null	null	null	null	null	null	null	999	False	False	False	False		False	False	null	null	null	null	null	null	null	null	44.97	cell_293T_neg_06_p1-d1_1_10131	202.99886:2421 204.00221:0 205.00557:0	77.03728:374 77.03866:709 77.04004:417 79.95371:130 79.95653:156 79.95794:56 80.96201:62 93.03209:70 105.03048:205 105.03209:891 105.03371:2174 105.03532:592 105.03856:92 121.02941:84 123.041:79 123.04275:233 123.0445:248	2025	1629	1933	1884	2028	1898	1899.28326416016	146.270417305652
952	0.459	202.99892	1.0071	215.1301	Unknown	[M-H]-		1	True	null	null	null	null	null	null	null	999	False	False	False	False		False	False	null	null	null	null	null	null	null	null	44.97	cell_293T_neg_06_p1-d1_1_10131	202.99889:342 204.00224:0 205.0056:0		62	131	0.477359533309937	185	5	50	72.2005547682444	72.9440388267189
953	0.691	203.0573	-1	-1	Unknown	[M-H]-	similar chromatogram in higher mz_1898; similar chromatogram in higher mz_1612	0.5	False	null	null	null	null	null	null	null	999	False	False	False	False		False	False	null	null	null	null	null	null	null	null	6.3	cell_293T_neg_02_p1-d1_1_10127	203.0573:697 204.06065:0 205.06401:0		1269	2592	1088	1055	1879	2753	1772.56465657552	759.129254938633
954	0.691	203.0573	0.6178	131.9819	Unknown	[M-H]-	similar chromatogram in higher mz_1898; similar chromatogram in higher mz_1612	0.5	False	null	null	null	null	null	null	null	999	False	False	False	False		False	False	null	null	null	null	null	null	null	null	6.3	cell_293T_neg_02_p1-d1_1_10127	203.05284:256 204.05619:0 205.05955:0		43	134	42	37	64	69	64.6772613525391	36.140529061353
955	6.808	203.06403	-1	-1	Unknown	[M-H]-		1	True	null	null	null	null	null	null	null	999	False	False	False	False		False	False	null	null	null	null	null	null	null	null	6.61	cell_293T_neg_01_p1-d1_1_10126	203.06403:866 204.06738:0 205.07074:0		3704	3753	3227	3443	3530	3770	3571.09623209635	213.01066300189
956	6.808	203.06403	0.656	140.1292	Unknown	[M-H]-		1	True	null	null	null	null	null	null	null	999	False	False	False	False		False	False	null	null	null	null	null	null	null	null	6.61	cell_293T_neg_01_p1-d1_1_10126	203.06403:441 204.06738:0 205.07074:0	73.03884:99 102.05305:228 115.08399:33 115.08906:63 141.06438:43	350	433	290	303	335	382	349.063995361328	52.8869685701168
957	4.142	203.07974	-1	-1	Unknown	[M-H]-		1	True	null	null	null	null	null	null	null	999	False	False	False	False		False	False	null	null	null	null	null	null	null	null	78.6	cell_293T_neg_01_p1-d1_1_10126	203.07974:9081 204.08309:0 205.08645:0		61122	75495	65273	59784	73340	76534	68591.3548177083	7452.07886005408
958	4.142	203.07974	0.6593	140.8365	Unknown	[M-H]-		1	True	null	null	null	null	null	null	null	999	False	False	False	False		False	False	null	null	null	null	null	null	null	null	78.6	cell_293T_neg_01_p1-d1_1_10126	203.07974:930 204.08309:0 205.08645:0	116.04836:289 116.05006:149 142.06419:64	976	802	951	789	1002	863	897.269419352214	91.5771960564902
959	4.142	203.07974	0.7015	149.8563	Unknown	[M-H]-		1	True	null	null	null	null	null	null	null	999	False	False	False	False		False	False	null	null	null	null	null	null	null	null	78.6	cell_293T_neg_01_p1-d1_1_10126	203.07974:4870 204.08309:0 205.08645:0	74.02303:117 116.04666:118 116.04836:1356 116.05006:303 116.05175:66 140.04756:53 142.06232:54 142.06419:247 142.06982:39 143.06754:95	4642	4858	4819	4514	4690	4711	4705.69523111979	124.178596957445
960	5.546	204.91051	-1	-1	Unknown	[M-H]-		0.667	True	null	null	null	null	null	null	null	999	False	False	False	False		False	False	null	null	null	null	null	null	null	null	24.6	cell_293T_neg_06_p1-d1_1_10131	204.91051:4006 205.91386:0 206.91722:0		15286	16225	15782	14875	14714	16541	15570.2693684896	736.810714189986
961	5.546	204.91051	0.6173	131.8034	Unknown	[M-H]-		0.667	True	null	null	null	null	null	null	null	999	False	False	False	False		False	False	null	null	null	null	null	null	null	null	24.6	cell_293T_neg_06_p1-d1_1_10131	204.91048:1114 205.91383:0 206.91719:0	56.99465:94 56.99584:118 59.98344:294 59.98466:73 59.98588:259 82.97316:72 82.9746:449 82.97603:77	788	846	828	702	768	833	794.25634765625	54.1575982287263
962	5.546	204.91051	0.6611	141.1494	Unknown	[M-H]-		0.667	True	null	null	null	null	null	null	null	999	False	False	False	False		False	False	null	null	null	null	null	null	null	null	24.6	cell_293T_neg_06_p1-d1_1_10131	204.91048:280 205.91383:0 206.91719:0	41.99758:89	316	292	291	222	260	354	289.392634073893	45.4923957672803
963	5.546	204.91051	0.7265	155.1074	Unknown	[M-H]-		0.667	True	null	null	null	null	null	null	null	999	False	False	False	False		False	False	null	null	null	null	null	null	null	null	24.6	cell_293T_neg_06_p1-d1_1_10131	204.91051:383 205.91386:0 206.91722:0		381	308	351	388	341	313	346.893081665039	33.4107618729423
964	6.279	204.96689	-1	-1	Unknown	[M-H]-		0.667	False	null	null	null	null	null	null	null	999	False	False	False	False		False	False	null	null	null	null	null	null	null	null	22.15	cell_293T_neg_03_p1-d1_1_10128	204.96689:4056 205.97024:0 206.9736:0		13319	12761	15805	22539	15039	16875	16056.2950846354	3525.38493100099
965	6.279	204.96689	0.6169	131.695	Unknown	[M-H]-		0.667	False	null	null	null	null	null	null	null	999	False	False	False	False		False	False	null	null	null	null	null	null	null	null	22.15	cell_293T_neg_03_p1-d1_1_10128	204.96689:615 205.97024:0 206.9736:0		141	343	429	417	272	347	324.895492553711	106.517008898166
966	6.279	204.96689	0.7396	157.8926	Unknown	[M-H]-		0.667	False	null	null	null	null	null	null	null	999	False	False	False	False		False	False	null	null	null	null	null	null	null	null	22.15	cell_293T_neg_03_p1-d1_1_10128	204.96687:3343 205.97022:0 206.97358:0		2757	2917	2844	3023	2356	394	2382.07218933105	1000.27308675166
967	6.22	204.9669	-1	-1	Unknown	[M-H]-		0.833	True	null	null	null	null	null	null	null	999	False	False	False	False		False	False	null	null	null	null	null	null	null	null	12.86	cell_293T_neg_05_p1-d1_1_10130	204.9669:4324 205.97025:0 206.97361:0		31171	42217	15805	38853	18763	25018	28637.9300130208	10681.0698328111
968	6.22	204.9669	0.6139	131.0572	Unknown	[M-H]-		0.833	True	null	null	null	null	null	null	null	999	False	False	False	False		False	False	null	null	null	null	null	null	null	null	12.86	cell_293T_neg_05_p1-d1_1_10130	204.96687:386 205.97022:0 206.97358:0	59.01299:242 59.0142:51 59.98588:88 98.94898:85	374	356	391	466	461	182	371.631126403809	103.458532869157
969	6.22	204.9669	0.7368	157.2929	Unknown	[M-H]-		0.833	True	null	null	null	null	null	null	null	999	False	False	False	False		False	False	null	null	null	null	null	null	null	null	12.86	cell_293T_neg_05_p1-d1_1_10130	204.96687:3770 205.97022:0 206.97358:0		3276	3330	3128	3575	4039	3548	3482.6504313151	320.535137089846
970	6.22	204.9669	0.7562	161.4553	Unknown	[M-H]-		0.833	True	null	null	null	null	null	null	null	999	False	False	False	False		False	False	null	null	null	null	null	null	null	null	12.86	cell_293T_neg_05_p1-d1_1_10130	204.96693:756 205.97028:0 206.97364:0		580	249	529	362	471	532	453.74934387207	125.351203478013
971	6.576	204.96913	-1	-1	Unknown	[M-H]-		0.667	False	null	null	null	null	null	null	null	999	False	False	False	False		False	False	null	null	null	null	null	null	null	null	6.51	cell_293T_neg_01_p1-d1_1_10126	204.96913:2045 205.97248:0 206.97584:0		13212	19954	9048	11461	14556	11999	13371.8325195313	3714.47642620455
972	6.576	204.96913	0.6165	131.624	Unknown	[M-H]-		0.667	False	null	null	null	null	null	null	null	999	False	False	False	False		False	False	null	null	null	null	null	null	null	null	6.51	cell_293T_neg_01_p1-d1_1_10126	204.96916:533 205.97251:0 206.97587:0		332	339	209	290	332	274	296.006914774577	49.848437114494
973	6.576	204.96913	0.7366	157.2576	Unknown	[M-H]-		0.667	False	null	null	null	null	null	null	null	999	False	False	False	False		False	False	null	null	null	null	null	null	null	null	6.51	cell_293T_neg_01_p1-d1_1_10126	204.96913:1726 205.97248:0 206.97584:0		1458	1353	1335	1369	1279	1523	1385.84456380208	88.690578885588
974	6.576	204.96913	0.7551	161.2083	Unknown	[M-H]-		0.667	False	null	null	null	null	null	null	null	999	False	False	False	False		False	False	null	null	null	null	null	null	null	null	6.51	cell_293T_neg_01_p1-d1_1_10126	204.96692:328 205.97027:0 206.97363:0		200	192	176	150	159	170	174.461481730143	18.8550477735759
975	0.457	204.97141	-1	-1	Unknown	[M-H]-		0.667	False	null	null	null	null	null	null	null	999	False	False	False	False		False	False	null	null	null	null	null	null	null	null	13.65	cell_293T_neg_02_p1-d1_1_10127	204.97141:1716 205.97476:0 206.97812:0		4612	5577	4579	5575	4192	4805	4889.87410481771	567.438894582986
976	0.457	204.97141	0.615	131.3051	Unknown	[M-H]-		0.667	False	null	null	null	null	null	null	null	999	False	False	False	False		False	False	null	null	null	null	null	null	null	null	13.65	cell_293T_neg_02_p1-d1_1_10127	204.97141:783 205.97476:0 206.97812:0		406	537	433	331	287	448	406.955902099609	88.506416939056
977	0.617	204.97821	-1	-1	Unknown	[M-H]-		1	True	null	null	null	null	null	null	null	999	False	False	False	False		False	False	null	null	null	null	null	null	null	null	70.21	cell_293T_neg_06_p1-d1_1_10131	204.97821:10658 205.98156:0 206.98492:0		41943	44602	45382	44782	40863	45280	43808.8294270833	1916.83821698218
978	0.617	204.97821	0.6315	134.8114	Unknown	[M-H]-		1	True	null	null	null	null	null	null	null	999	False	False	False	False		False	False	null	null	null	null	null	null	null	null	70.21	cell_293T_neg_06_p1-d1_1_10131	204.97813:4369 205.98148:0 206.98484:0	25.88007:85 40.99822:30 41.00125:327 41.00226:221 41.00327:845 53.03802:58 53.03917:73 68.99756:88 69.03162:109 69.03293:76 69.03424:249 73.02671:94 79.01758:89 79.95512:861 79.95653:1316 79.95794:106 80.96343:86 80.96485:312 81.03437:97 83.01336:87 83.01624:87 95.01178:87 96.95796:79 97.02628:209 97.02783:594 97.02939:90 97.03094:192 99.00857:90 107.01258:51 109.9998:133 124.01877:74 125.0198:10…	3809	3875	3794	3721	3722	3977	3816.60766601563	97.8067193922165
979	7.471	205.03014	-1	-1	Unknown	[M-H]-		1	True	null	null	null	null	null	null	null	999	False	False	False	False		False	False	null	null	null	null	null	null	null	null	8.82	cell_293T_neg_06_p1-d1_1_10131	205.03014:1017 206.03349:0 207.03685:0		7304	5768	8732	8217	8805	7078	7650.70654296875	1167.50902942417
980	7.471	205.03014	0.6144	131.1611	Unknown	[M-H]-		1	True	null	null	null	null	null	null	null	999	False	False	False	False		False	False	null	null	null	null	null	null	null	null	8.82	cell_293T_neg_06_p1-d1_1_10131	205.03233:681 206.03568:0 207.03904:0	99.04153:83	530	511	591	617	650	509	567.884353637695	59.761600536032
981	5.085	205.07751	-1	-1	Unknown	[M-H]-		1	False	null	null	null	null	null	null	null	999	False	False	False	False		False	False	null	null	null	null	null	null	null	null	8.26	cell_293T_neg_05_p1-d1_1_10130	205.07751:1267 206.08086:0 207.08422:0		5041	4260	5742	5259	6058	5679	5339.88142903646	640.828259404303
982	5.085	205.07751	0.8239	175.8908	Unknown	[M-H]-		1	False	null	null	null	null	null	null	null	999	False	False	False	False		False	False	null	null	null	null	null	null	null	null	8.26	cell_293T_neg_05_p1-d1_1_10130	205.07974:546 206.08309:0 207.08645:0		444	426	475	492	524	461	470.339701334635	35.0815829988833
983	0.502	205.15657	-1	-1	Unknown	[M-H]-	similar chromatogram in higher mz_374; similar chromatogram in higher mz_767	1	True	null	null	null	null	null	null	null	999	False	False	False	False		False	False	null	null	null	null	null	null	null	null	149.33	cell_293T_neg_06_p1-d1_1_10131	205.15657:11447 206.15992:0 207.16328:0		36787	32625	32280	33267	34578	35063	34099.9290364583	1706.21433988144
984	0.502	205.15657	0.7239	154.5315	Unknown	[M-H]-	similar chromatogram in higher mz_374; similar chromatogram in higher mz_767	1	True	null	null	null	null	null	null	null	999	False	False	False	False		False	False	null	null	null	null	null	null	null	null	149.33	cell_293T_neg_06_p1-d1_1_10131	205.15649:3962 206.15984:0 207.1632:0	133.06377:122 149.78244:37 189.11774:107 189.12209:88 189.12642:202 189.12859:62 205.14972:68 205.15198:154 205.15424:327 205.15649:1259 205.15875:410 205.16103:61	3525	3394	3256	3231	3467	3519	3398.70589192708	129.424594216567
985	0.76	205.15878	-1	-1	Unknown	[M-H]-		0.5	False	null	null	null	null	null	null	null	999	False	False	False	False		False	False	null	null	null	null	null	null	null	null	10.45	cell_293T_neg_03_p1-d1_1_10128	205.15878:1056 206.16213:0 207.16549:0		2501	1845	3249	1235	1948	3374	2358.58512369792	841.260547690733
986	0.76	205.15878	0.7239	154.549	Unknown	[M-H]-		0.5	False	null	null	null	null	null	null	null	999	False	False	False	False		False	False	null	null	null	null	null	null	null	null	10.45	cell_293T_neg_03_p1-d1_1_10128	205.15649:381 206.15984:0 207.1632:0		282	34	142	108	88	108	127.036355336507	83.7234429341912
987	0.641	206.08344	-1	-1	Unknown	[M-H]-	similar chromatogram in higher mz_1366	1	True	null	null	null	null	null	null	null	999	False	False	False	False		False	False	null	null	null	null	null	null	null	null	12.8	cell_293T_neg_02_p1-d1_1_10127	206.08344:1008 207.08679:0 208.09015:0		2961	2903	2046	2356	2890	2432	2597.89495849609	374.421803412436
988	0.641	206.08344	0.6984	149.0528	Unknown	[M-H]-	similar chromatogram in higher mz_1366	1	True	null	null	null	null	null	null	null	999	False	False	False	False		False	False	null	null	null	null	null	null	null	null	12.8	cell_293T_neg_02_p1-d1_1_10127	206.08569:263 207.08904:0 208.0924:0	79.95513:53 79.95795:90 80.96344:94	216	207	206	215	284	229	226.18613688151	29.5567441437658
989	0.617	206.97617	-1	-1	Unknown	[M-H]-		0.5	False	null	null	null	null	null	null	null	999	False	False	False	False		False	False	null	null	null	null	null	null	null	null	11.13	cell_293T_neg_06_p1-d1_1_10131	206.97617:815 207.97952:0 208.98288:0		2565	1517	1927	2497	2780	2635	2320.23783365885	490.223490989339
990	0.617	206.97617	0.6323	134.91	Unknown	[M-H]-		0.5	False	null	null	null	null	null	null	null	999	False	False	False	False		False	False	null	null	null	null	null	null	null	null	11.13	cell_293T_neg_06_p1-d1_1_10131	206.97617:330 207.97952:0 208.98288:0		264	219	179	95	226	249	205.373001098633	61.3268970970969
991	0.555	207.01013	-1	-1	Unknown	[M-H]-		1	True	null	null	null	null	null	null	null	999	False	False	False	False		False	False	null	null	null	null	null	null	null	null	183.47	cell_293T_neg_01_p1-d1_1_10126	207.01013:18292 208.01348:0 209.01684:0		77242	74006	75424	78168	75021	75418	75879.75	1533.70107102674
992	0.555	207.01013	0.6638	141.6289	Unknown	[M-H]-		1	True	null	null	null	null	null	null	null	999	False	False	False	False		False	False	null	null	null	null	null	null	null	null	183.47	cell_293T_neg_01_p1-d1_1_10126	207.01013:6845 208.01348:0 209.01684:0	79.9523:117 79.95512:1088 79.95653:3432 79.95794:484 79.95935:72 80.73661:37 80.96201:75 80.96343:80 80.96485:71 115.05354:438 115.05523:311 142.92236:42 143.04678:1293 143.04868:6437 143.05057:788 143.05244:78 151.724:45 166.03653:53 207.00333:54 207.00558:247 207.00786:803 207.01013:635 207.01239:178 207.01466:311 207.16895:76	7154	6580	7003	6882	6793	6718	6855.15022786458	205.13964344729
993	6.09	207.03513	-1	-1	Unknown	[M-H]-		0.833	False	null	null	null	null	null	null	null	999	False	False	False	False		False	False	null	null	null	null	null	null	null	null	13.53	cell_293T_neg_02_p1-d1_1_10127	207.03513:2091 208.03848:0 209.04184:0		12465	9891	13761	6853	10908	9109	10497.8307291667	2460.37504116506
994	6.09	207.03513	0.6198	132.2531	Unknown	[M-H]-		0.833	False	null	null	null	null	null	null	null	999	False	False	False	False		False	False	null	null	null	null	null	null	null	null	13.53	cell_293T_neg_02_p1-d1_1_10127	207.03284:218 208.03619:0 209.03955:0		184	169	154	178	159	102	157.684446970622	29.3961204404846
995	6.09	207.03513	0.727	155.1175	Unknown	[M-H]-		0.833	False	null	null	null	null	null	null	null	999	False	False	False	False		False	False	null	null	null	null	null	null	null	null	13.53	cell_293T_neg_02_p1-d1_1_10127	207.03284:1508 208.03619:0 209.03955:0		916	1213	1020	1095	944	1039	1037.90340169271	107.790564620848
996	0.747	207.13493	-1	-1	Unknown	[M-H]-		0.833	False	null	null	null	null	null	null	null	999	False	False	False	False		False	False	null	null	null	null	null	null	null	null	20.23	cell_293T_neg_02_p1-d1_1_10127	207.13493:1060 208.13828:0 209.14164:0		2828	3555	1908	1866	1226	2047	2238.12646484375	823.532631240927
997	0.747	207.13493	0.7053	150.4904	Unknown	[M-H]-		0.833	False	null	null	null	null	null	null	null	999	False	False	False	False		False	False	null	null	null	null	null	null	null	null	20.23	cell_293T_neg_02_p1-d1_1_10127	207.13721:254 208.14056:0 209.14392:0		134	129	92	103	38	77	95.5290444691976	35.4887605459077
998	0.747	207.13493	0.7435	158.6391	Unknown	[M-H]-		0.833	False	null	null	null	null	null	null	null	999	False	False	False	False		False	False	null	null	null	null	null	null	null	null	20.23	cell_293T_neg_02_p1-d1_1_10127	207.13951:239 208.14286:0 209.14622:0		60	75	36	3	9	94	46.1876953045527	36.4190101134043
999	6.103	208.01631	-1	-1	Unknown	[M-H]-		1	False	null	null	null	null	null	null	null	999	False	False	False	False		False	False	null	null	null	null	null	null	null	null	22.49	cell_293T_neg_06_p1-d1_1_10131	208.01631:1804 209.01966:0 210.02302:0		12040	13773	7776	6335	12446	11998	10728.0494791667	2951.91146653956
1000	6.103	208.01631	0.7467	159.2692	Unknown	[M-H]-		1	False	null	null	null	null	null	null	null	999	False	False	False	False		False	False	null	null	null	null	null	null	null	null	22.49	cell_293T_neg_06_p1-d1_1_10131	208.01852:1156 209.02187:0 210.02523:0		863	1020	816	885	898	964	907.58100382487	73.4653383964134
1001	6.359	208.01855	-1	-1	Unknown	[M-H]-		1	True	null	null	null	null	null	null	null	999	False	False	False	False		False	False	null	null	null	null	null	null	null	null	46.19	cell_293T_neg_02_p1-d1_1_10127	208.01855:4103 209.0219:0 210.02526:0		20963	22504	24290	23447	21980	23622	22801.0045572917	1220.69588820459
1002	6.359	208.01855	0.6173	131.685	Unknown	[M-H]-		1	True	null	null	null	null	null	null	null	999	False	False	False	False		False	False	null	null	null	null	null	null	null	null	46.19	cell_293T_neg_02_p1-d1_1_10127	208.01625:651 209.0196:0 210.02296:0	98.02429:71 100.0372:53 100.03878:53 100.04036:183 168.02318:224 168.02522:164 168.02727:222 168.02931:59 168.03136:52	487	480	471	566	456	586	507.500310262044	54.4646036484578
1003	6.359	208.01855	0.7229	154.1921	Unknown	[M-H]-		1	True	null	null	null	null	null	null	null	999	False	False	False	False		False	False	null	null	null	null	null	null	null	null	46.19	cell_293T_neg_02_p1-d1_1_10127	208.01625:1339 209.0196:0 210.02296:0		1239	1471	1460	1404	1344	1522	1406.60646565755	102.031625169891
1004	6.359	208.01855	0.741	158.0707	Unknown	[M-H]-		1	True	null	null	null	null	null	null	null	999	False	False	False	False		False	False	null	null	null	null	null	null	null	null	46.19	cell_293T_neg_02_p1-d1_1_10127	208.01627:381 209.01962:0 210.02298:0		229	159	241	95	208	62	165.864681243896	73.7082193552819
1005	5.825	209.00203	-1	-1	Unknown	[M-H]-		0.5	False	null	null	null	null	null	null	null	999	False	False	False	False		False	False	null	null	null	null	null	null	null	null	13.43	cell_293T_neg_02_p1-d1_1_10127	209.00203:2244 210.00538:0 211.00874:0		8850	13153	10549	8480	6614	11714	9893.22534179688	2375.08940738626
1006	5.825	209.00203	0.8209	175.0597	Unknown	[M-H]-		0.5	False	null	null	null	null	null	null	null	999	False	False	False	False		False	False	null	null	null	null	null	null	null	null	13.43	cell_293T_neg_02_p1-d1_1_10127	209.00203:1776 210.00538:0 211.00874:0		1253	1295	1001	656	829	733	961.152598063151	268.657116565135
1007	5.825	209.00203	0.8998	191.872	Unknown	[M-H]-		0.5	False	null	null	null	null	null	null	null	999	False	False	False	False		False	False	null	null	null	null	null	null	null	null	13.43	cell_293T_neg_02_p1-d1_1_10127	209.00203:546 210.00538:0 211.00874:0		141	327	276	122	84	171	186.863046010335	94.3488866382896
1008	5.849	209.05217	-1	-1	Unknown	[M-H]-		0.667	False	null	null	null	null	null	null	null	999	False	False	False	False		False	False	null	null	null	null	null	null	null	null	16.63	cell_293T_neg_02_p1-d1_1_10127	209.05217:1464 210.05552:0 211.05888:0		7728	7414	6009	6282	7030	4961	6570.63037109375	1024.92022163477
1009	5.849	209.05217	0.8504	181.345	Unknown	[M-H]-		0.667	False	null	null	null	null	null	null	null	999	False	False	False	False		False	False	null	null	null	null	null	null	null	null	16.63	cell_293T_neg_02_p1-d1_1_10127	209.05222:211 210.05557:0 211.05893:0		113	72	11	53	40	74	60.3527658780416	34.7786905498242
1010	5.849	209.05217	0.8634	184.1181	Unknown	[M-H]-		0.667	False	null	null	null	null	null	null	null	999	False	False	False	False		False	False	null	null	null	null	null	null	null	null	16.63	cell_293T_neg_02_p1-d1_1_10127	209.05443:402 210.05778:0 211.06114:0		220	94	72	217	124	186	152.077026367188	64.0730693050207
1011	0.401	209.07956	-1	-1	Unknown	[M-H]-	similar chromatogram in higher mz_1356	1	True	null	null	null	null	null	null	null	999	False	False	False	False		False	False	null	null	null	null	null	null	null	null	28.85	cell_293T_neg_06_p1-d1_1_10131	209.07956:2939 210.08291:0 211.08627:0		8151	8477	8023	8288	4950	10849	8122.99259440104	1879.43501446493
1012	0.401	209.07956	0.7065	150.6538	Unknown	[M-H]-	similar chromatogram in higher mz_1356	1	True	null	null	null	null	null	null	null	999	False	False	False	False		False	False	null	null	null	null	null	null	null	null	28.85	cell_293T_neg_06_p1-d1_1_10131	209.08177:1370 210.08512:0 211.08848:0	60.56606:62 76.87408:62 78.24587:62 96.95796:1307 96.95951:660 153.1274:647	924	386	59	138	263	500	378.562598546346	311.832485578907
1013	1.451	209.15018	-1	-1	Unknown	[M-H]-		0.667	False	null	null	null	null	null	null	null	999	False	False	False	False		False	False	null	null	null	null	null	null	null	null	13.55	cell_293T_neg_01_p1-d1_1_10126	209.15018:1654 210.15353:0 211.15689:0		10657	9713	12845	16758	14237	4264	11412.4287923177	4316.50928359855
1014	1.451	209.15018	0.7232	154.2131	Unknown	[M-H]-		0.667	False	null	null	null	null	null	null	null	999	False	False	False	False		False	False	null	null	null	null	null	null	null	null	13.55	cell_293T_neg_01_p1-d1_1_10126	209.15018:1019 210.15353:0 211.15689:0		787	747	843	791	826	641	772.760498046875	72.7373126140167
1015	1.451	209.15018	0.7685	163.8668	Unknown	[M-H]-		0.667	False	null	null	null	null	null	null	null	999	False	False	False	False		False	False	null	null	null	null	null	null	null	null	13.55	cell_293T_neg_01_p1-d1_1_10126	209.15018:921 210.15353:0 211.15689:0		738	711	733	770	455	509	652.526596069336	134.816138249121
1016	0.76	209.15248	-1	-1	Unknown	[M-H]-	similar chromatogram in higher mz_798	1	True	null	null	null	null	null	null	null	999	False	False	False	False		False	False	null	null	null	null	null	null	null	null	182.12	cell_293T_neg_05_p1-d1_1_10130	209.15248:15219 210.15583:0 211.15919:0		35740	26848	31922	30452	37182	35506	32941.6236979167	3918.0928804605
1017	0.76	209.15248	0.7235	154.2835	Unknown	[M-H]-	similar chromatogram in higher mz_798	1	True	null	null	null	null	null	null	null	999	False	False	False	False		False	False	null	null	null	null	null	null	null	null	182.12	cell_293T_neg_05_p1-d1_1_10130	209.15245:2853 210.1558:0 211.15916:0	78.95733:74 78.95873:51 81.03437:96 97.06666:141 103.0541:60	2514	1678	2285	2036	2504	2458	2245.78979492188	332.167855934702
1018	0.76	209.15248	0.7681	163.7962	Unknown	[M-H]-	similar chromatogram in higher mz_798	1	True	null	null	null	null	null	null	null	999	False	False	False	False		False	False	null	null	null	null	null	null	null	null	182.12	cell_293T_neg_05_p1-d1_1_10130	209.15245:1303 210.1558:0 211.15916:0		1169	967	1059	970	1179	1202	1090.96337890625	107.066441126173
1019	2.565	209.94669	-1	-1	Unknown	[M-H]-		1	True	null	null	null	null	null	null	null	999	False	False	False	False		False	False	null	null	null	null	null	null	null	null	5.45	cell_293T_neg_04_p1-d1_1_10129	209.94669:716 210.95004:0 211.9534:0		2235	2986	2444	3610	3520	3627	3070.22928873698	616.503104672991
1020	2.565	209.94669	0.5609	119.5739	Unknown	[M-H]-		1	True	null	null	null	null	null	null	null	999	False	False	False	False		False	False	null	null	null	null	null	null	null	null	5.45	cell_293T_neg_04_p1-d1_1_10129	209.94443:498 210.94778:0 211.95114:0	61.98778:523 92.93025:78 154.94522:78	233	304	269	355	379	379	319.858675638835	60.9163715037027
1021	7.061	210.02666	-1	-1	Unknown	[M-H]-		1	False	null	null	null	null	null	null	null	999	False	False	False	False		False	False	null	null	null	null	null	null	null	null	252.61	cell_293T_neg_02_p1-d1_1_10127	210.02666:28168 211.03001:0 212.03337:0		136277	138415	139657	134271	138623	136090	137222.091145833	2009.82884761872
1022	7.061	210.02666	0.8466	180.4879	Unknown	[M-H]-		1	False	null	null	null	null	null	null	null	999	False	False	False	False		False	False	null	null	null	null	null	null	null	null	252.61	cell_293T_neg_02_p1-d1_1_10127	210.02435:10966 211.0277:0 212.03106:0		12337	12584	11771	12005	11837	11860	12065.5323893229	324.92782649307
1023	6.19	210.03809	-1	-1	Unknown	[M-H]-	similar chromatogram in higher mz_2519; similar chromatogram in higher mz_2518; similar chromatogram in higher mz_2532; similar chromatogram in higher mz_2517; similar chromatogram in higher mz_2266; similar chromatogram in higher mz_2267; similar chromatogram in higher mz_2270; similar chromatogram in higher mz_2282; similar chromatogram in higher mz_2520; similar chromatogram in higher mz_2529	0.5	False	null	null	null	null	null	null	null	999	False	False	False	False		False	False	null	null	null	null	null	null	null	null	7.98	cell_293T_neg_04_p1-d1_1_10129	210.03809:813 211.04144:0 212.0448:0		2228	3587	3128	3478	3492	3413	3221.01224772135	511.081791602891
1024	6.19	210.03809	0.6616	141.048	Unknown	[M-H]-	similar chromatogram in higher mz_2519; similar chromatogram in higher mz_2518; similar chromatogram in higher mz_2532; similar chromatogram in higher mz_2517; similar chromatogram in higher mz_2266; similar chromatogram in higher mz_2267; similar chromatogram in higher mz_2270; similar chromatogram in higher mz_2282; similar chromatogram in higher mz_2520; similar chromatogram in higher mz_2529	0.5	False	null	null	null	null	null	null	null	999	False	False	False	False		False	False	null	null	null	null	null	null	null	null	7.98	cell_293T_neg_04_p1-d1_1_10129	210.03352:297 211.03687:0 212.04023:0		169	251	134	263	154	225	199.306139628092	54.2589591582561
1025	0.682	210.06093	-1	-1	Unknown	[M-H]-		0.5	False	null	null	null	null	null	null	null	999	False	False	False	False		False	False	null	null	null	null	null	null	null	null	10.17	cell_293T_neg_04_p1-d1_1_10129	210.06093:1534 211.06428:0 212.06764:0		1887	1392	1893	4528	2123	2569	2398.71978759766	1110.68560616788
1026	0.682	210.06093	0.6084	129.6982	Unknown	[M-H]-		0.5	False	null	null	null	null	null	null	null	999	False	False	False	False		False	False	null	null	null	null	null	null	null	null	10.17	cell_293T_neg_04_p1-d1_1_10129	210.06093:366 211.06428:0 212.06764:0		27	14	43	119	75	83	60.2458233833313	39.3116386271854
1027	6.442	210.0838	-1	-1	Unknown	[M-H]-		0.833	False	null	null	null	null	null	null	null	999	False	False	False	False		False	False	null	null	null	null	null	null	null	null	8.08	cell_293T_neg_05_p1-d1_1_10130	210.0838:1004 211.08715:0 212.09051:0		3381	4165	4533	3962	5529	5358	4487.87178548177	830.468486632806
1028	6.442	210.0838	0.7714	164.4572	Unknown	[M-H]-		0.833	False	null	null	null	null	null	null	null	999	False	False	False	False		False	False	null	null	null	null	null	null	null	null	8.08	cell_293T_neg_05_p1-d1_1_10130	210.0838:556 211.08715:0 212.09051:0		242	442	408	383	487	285	374.653292338053	93.7429819359024
1029	7.949	210.08604	-1	-1	Unknown	[M-H]-		1	False	null	null	null	null	null	null	null	999	False	False	False	False		False	False	null	null	null	null	null	null	null	null	10.65	cell_293T_neg_01_p1-d1_1_10126	210.08604:1273 211.08939:0 212.09275:0		5001	3816	3821	4254	4001	4775	4277.81022135417	503.901637562037
1030	7.949	210.08604	0.6429	137.0534	Unknown	[M-H]-		1	False	null	null	null	null	null	null	null	999	False	False	False	False		False	False	null	null	null	null	null	null	null	null	10.65	cell_293T_neg_01_p1-d1_1_10126	210.08604:628 211.08939:0 212.09275:0		506	394	405	469	446	498	453.070139567057	46.6213296829221
1031	5.399	210.99426	-1	-1	Unknown	[M-H]-		1	True	null	null	null	null	null	null	null	999	False	False	False	False		False	False	null	null	null	null	null	null	null	null	11.53	cell_293T_neg_02_p1-d1_1_10127	210.99426:1135 211.99761:0 213.00097:0		4063	6167	5345	4552	4063	5194	4897.52124023438	826.026459654035
1032	5.399	210.99426	0.6351	135.3577	Unknown	[M-H]-		1	True	null	null	null	null	null	null	null	999	False	False	False	False		False	False	null	null	null	null	null	null	null	null	11.53	cell_293T_neg_02_p1-d1_1_10127	210.99883:492 212.00218:0 213.00554:0	59.01299:110 78.95453:80 78.95734:608 78.96014:32 96.96573:88 138.97681:85 138.98051:80	335	531	383	385	382	435	408.732126871745	67.8720056143716
1033	4.777	210.99883	-1	-1	Unknown	[M-H]-		1	True	null	null	null	null	null	null	null	999	False	False	False	False		False	False	null	null	null	null	null	null	null	null	42.99	cell_293T_neg_04_p1-d1_1_10129	210.99883:4541 212.00218:0 213.00554:0		23558	23040	20463	24591	19027	18661	21556.60546875	2505.54606325265
1034	4.777	210.99883	0.6265	133.5193	Unknown	[M-H]-		1	True	null	null	null	null	null	null	null	999	False	False	False	False		False	False	null	null	null	null	null	null	null	null	42.99	cell_293T_neg_04_p1-d1_1_10129	210.99652:2253 211.99987:0 213.00323:0	78.95593:221 78.95734:644 78.95874:1017 79.51308:30 120.96525:83 120.96699:141 120.96872:206 120.97045:154 120.97392:81 133.97647:48 150.97533:76 210.99423:80	1685	1676	1450	1688	1568	1452	1586.45723470052	113.980419380014
1035	4.777	210.99883	0.7691	163.9227	Unknown	[M-H]-		1	True	null	null	null	null	null	null	null	999	False	False	False	False		False	False	null	null	null	null	null	null	null	null	42.99	cell_293T_neg_04_p1-d1_1_10129	210.99652:532 211.99987:0 213.00323:0		360	329	358	343	263	321	329.119740804036	35.9831561305896
1036	0.642	211.01488	-1	-1	Unknown	[M-H]-		0.833	False	null	null	null	null	null	null	null	999	False	False	False	False		False	False	null	null	null	null	null	null	null	null	13.37	cell_293T_neg_04_p1-d1_1_10129	211.01488:1212 212.01823:0 213.02159:0		3946	2937	4643	4600	3857	4170	4025.76627604167	624.898645573703
1037	0.642	211.01488	0.6421	136.8412	Unknown	[M-H]-		0.833	False	null	null	null	null	null	null	null	999	False	False	False	False		False	False	null	null	null	null	null	null	null	null	13.37	cell_293T_neg_04_p1-d1_1_10129	211.01257:450 212.01592:0 213.01928:0		115	106	252	153	191	336	192.250895182292	88.6401017873724
1038	1.358	211.03319	-1	-1	Unknown	[M-H]-		0.667	True	null	null	null	null	null	null	null	999	False	False	False	False		False	False	null	null	null	null	null	null	null	null	27.73	cell_293T_neg_04_p1-d1_1_10129	211.03319:2561 212.03654:0 213.0399:0		15735	22026	25359	20646	18150	17521	19906.0950520833	3491.46378943243
1039	1.358	211.03319	0.6426	136.9465	Unknown	[M-H]-		0.667	True	null	null	null	null	null	null	null	999	False	False	False	False		False	False	null	null	null	null	null	null	null	null	27.73	cell_293T_neg_04_p1-d1_1_10129	211.03319:2929 212.03654:0 213.0399:0	45.99121:81 45.99335:122 64.01875:69 65.9979:103 78.03266:86 80.96486:87 82.96024:83 110.02297:105 123.02878:88 123.03053:140 123.03228:83 123.03402:84 153.02403:84 153.02599:178 153.02794:361 153.02989:151 181.02802:95	2314	2426	2465	2592	2259	2403	2409.8485921224	117.149848084632
1040	0.424	211.99619	-1	-1	Unknown	[M-H]-		1	True	null	null	null	null	null	null	null	999	False	False	False	False		False	False	null	null	null	null	null	null	null	null	17.33	cell_293T_neg_01_p1-d1_1_10126	211.99619:1938 212.99954:0 214.0029:0		7362	4748	5434	5297	2808	6061	5284.89709472656	1507.47503140204
1041	0.424	211.99619	0.6651	141.7126	Unknown	[M-H]-		1	True	null	null	null	null	null	null	null	999	False	False	False	False		False	False	null	null	null	null	null	null	null	null	17.33	cell_293T_neg_01_p1-d1_1_10126	212.00081:534 213.00416:0 214.00752:0	57.53749:78 57.85124:78 66.03377:78 78.10649:78 79.00078:78 79.95513:1044 113.20591:78 114.75443:78 132.04367:414 132.0473:897 155.81384:78	477	174	434	539	272	527	403.870671590169	148.187538745696
1042	0.424	211.99619	0.6726	143.3009	Unknown	[M-H]-		1	True	null	null	null	null	null	null	null	999	False	False	False	False		False	False	null	null	null	null	null	null	null	null	17.33	cell_293T_neg_01_p1-d1_1_10126	212.00079:700 213.00414:0 214.0075:0	30.91431:30 79.95513:387 87.16658:30 91.28252:30	113	291	44	4	148	469	178.171981493632	173.848419412678
1043	4.363	212.02148	-1	-1	Unknown	[M-H]-		1	True	null	null	null	null	null	null	null	999	False	False	False	False		False	False	null	null	null	null	null	null	null	null	10.62	cell_293T_neg_05_p1-d1_1_10130	212.02148:961 213.02483:0 214.02819:0		4553	3504	4113	4055	4428	4285	4156.4892985026	370.112231667045
1044	4.363	212.02148	0.6305	134.3298	Unknown	[M-H]-		1	True	null	null	null	null	null	null	null	999	False	False	False	False		False	False	null	null	null	null	null	null	null	null	10.62	cell_293T_neg_05_p1-d1_1_10130	212.01915:339 213.0225:0 214.02586:0	79.95653:97 79.95794:65 88.04162:57 124.00298:94 124.00473:228 124.00649:98	335	256	347	163	312	262	279.26936340332	68.1025801405664
1045	5.204	212.03065	-1	-1	Unknown	[M-H]-		0.833	False	null	null	null	null	null	null	null	999	False	False	False	False		False	False	null	null	null	null	null	null	null	null	34.82	cell_293T_neg_02_p1-d1_1_10127	212.03065:2995 213.034:0 214.03736:0		21723	25011	19346	37185	12959	20803	22837.7945963542	8071.33093174669
1046	5.204	212.03065	0.7982	170.064	Unknown	[M-H]-		0.833	False	null	null	null	null	null	null	null	999	False	False	False	False		False	False	null	null	null	null	null	null	null	null	34.82	cell_293T_neg_02_p1-d1_1_10127	212.02834:746 213.03169:0 214.03505:0		443	805	721	841	275	656	623.50868733724	221.336030542837
1047	5.204	212.03065	0.8456	180.177	Unknown	[M-H]-		0.833	False	null	null	null	null	null	null	null	999	False	False	False	False		False	False	null	null	null	null	null	null	null	null	34.82	cell_293T_neg_02_p1-d1_1_10127	212.02835:402 213.0317:0 214.03506:0		222	196	361	167	81	183	201.871119181315	91.7356217924869
1048	5.204	212.03065	0.8568	182.5624	Unknown	[M-H]-		0.833	False	null	null	null	null	null	null	null	999	False	False	False	False		False	False	null	null	null	null	null	null	null	null	34.82	cell_293T_neg_02_p1-d1_1_10127	212.03065:494 213.034:0 214.03736:0		207	273	208	178	270	226	227.219848632813	37.7343863326578
1049	5.204	212.03065	0.8952	190.7291	Unknown	[M-H]-		0.833	False	null	null	null	null	null	null	null	999	False	False	False	False		False	False	null	null	null	null	null	null	null	null	34.82	cell_293T_neg_02_p1-d1_1_10127	212.02834:770 213.03169:0 214.03505:0		923	450	95	1044	369	726	601.272205352783	360.238902476252
1050	5.204	212.03065	0.952	202.8376	Unknown	[M-H]-		0.833	False	null	null	null	null	null	null	null	999	False	False	False	False		False	False	null	null	null	null	null	null	null	null	34.82	cell_293T_neg_02_p1-d1_1_10127	212.02835:273 213.0317:0 214.03506:0		123	126	192	145	55	93	122.45903078715	46.3605007969381
1051	5.651	212.06049	-1	-1	Unknown	[M-H]-		1	False	null	null	null	null	null	null	null	999	False	False	False	False		False	False	null	null	null	null	null	null	null	null	132.66	cell_293T_neg_04_p1-d1_1_10129	212.06049:12083 213.06384:0 214.0672:0		74493	71995	73873	79923	72294	73747	74387.6809895833	2878.68253045858
1052	5.651	212.06049	0.7771	165.5628	Unknown	[M-H]-		1	False	null	null	null	null	null	null	null	999	False	False	False	False		False	False	null	null	null	null	null	null	null	null	132.66	cell_293T_neg_04_p1-d1_1_10129	212.06279:695 213.06614:0 214.0695:0		593	491	304	358	490	356	432.204081217448	109.833362073002
1053	5.651	212.06049	0.8026	171.0114	Unknown	[M-H]-		1	False	null	null	null	null	null	null	null	999	False	False	False	False		False	False	null	null	null	null	null	null	null	null	132.66	cell_293T_neg_04_p1-d1_1_10129	212.06049:456 213.06384:0 214.0672:0		130	300	290	450	210	299	279.934880574544	107.077641221778
1054	5.651	212.06049	0.8264	176.069	Unknown	[M-H]-		1	False	null	null	null	null	null	null	null	999	False	False	False	False		False	False	null	null	null	null	null	null	null	null	132.66	cell_293T_neg_04_p1-d1_1_10129	212.06279:735 213.06614:0 214.0695:0		274	696	672	209	419	270	423.213966369629	213.691733274674
1055	5.651	212.06049	0.8539	181.9296	Unknown	[M-H]-		1	False	null	null	null	null	null	null	null	999	False	False	False	False		False	False	null	null	null	null	null	null	null	null	132.66	cell_293T_neg_04_p1-d1_1_10129	212.06279:1946 213.06614:0 214.0695:0		3077	3064	2681	1571	2891	2952	2706.17323811849	574.61416822069
1056	5.651	212.06049	0.885	188.5556	Unknown	[M-H]-		1	False	null	null	null	null	null	null	null	999	False	False	False	False		False	False	null	null	null	null	null	null	null	null	132.66	cell_293T_neg_04_p1-d1_1_10129	212.06279:947 213.06614:0 214.0695:0		200	672	521	856	527	416	531.932322184245	222.958277862171
1057	5.651	212.06049	0.9201	196.0497	Unknown	[M-H]-		1	False	null	null	null	null	null	null	null	999	False	False	False	False		False	False	null	null	null	null	null	null	null	null	132.66	cell_293T_neg_04_p1-d1_1_10129	212.06279:664 213.06614:0 214.0695:0		291	283	660	587	776	621	536.465215047201	203.307821544232
1058	4.487	212.08804	-1	-1	Unknown	[M-H]-		1	True	null	null	null	null	null	null	null	999	False	False	False	False		False	False	null	null	null	null	null	null	null	null	11.84	cell_293T_neg_04_p1-d1_1_10129	212.08804:1264 213.09139:0 214.09475:0		5275	5576	4677	6019	5943	4403	5315.54174804688	663.263653002972
1059	4.487	212.08804	0.6939	147.8481	Unknown	[M-H]-		1	True	null	null	null	null	null	null	null	999	False	False	False	False		False	False	null	null	null	null	null	null	null	null	11.84	cell_293T_neg_04_p1-d1_1_10129	212.08804:267 213.09139:0 214.09475:0	130.08533:433 130.08713:79	39	98	82	112	69	159	93.0320390065511	40.8851927545238
1060	4.487	212.08804	0.8135	173.3287	Unknown	[M-H]-		1	True	null	null	null	null	null	null	null	999	False	False	False	False		False	False	null	null	null	null	null	null	null	null	11.84	cell_293T_neg_04_p1-d1_1_10129	212.08572:161 213.08907:0 214.09243:0		51	100	82	54	77	46	68.1715958913167	21.2752726714998
1061	4.487	212.08804	0.9081	193.4929	Unknown	[M-H]-		1	True	null	null	null	null	null	null	null	999	False	False	False	False		False	False	null	null	null	null	null	null	null	null	11.84	cell_293T_neg_04_p1-d1_1_10129	212.08806:188 213.09141:0 214.09477:0		54	125	134	39	62	69	80.5673243204753	39.2653312803323
1062	0.74	213.01205	-1	-1	Unknown	[M-H]-		1	True	null	null	null	null	null	null	null	999	False	False	False	False		False	False	null	null	null	null	null	null	null	null	13.53	cell_293T_neg_04_p1-d1_1_10129	213.01205:1629 214.0154:0 215.01876:0		5550	4824	6159	5534	3986	5664	5286.15559895833	766.619785056774
1063	0.74	213.01205	0.5971	127.1879	Unknown	[M-H]-		1	True	null	null	null	null	null	null	null	999	False	False	False	False		False	False	null	null	null	null	null	null	null	null	13.53	cell_293T_neg_04_p1-d1_1_10129	213.00972:962 214.01307:0 215.01643:0	31.45311:37 41.768:37 73.44766:37 79.95653:751 79.95794:408 109.42842:37	421	471	584	485	316	588	477.514719645182	102.858547218175
1064	0.508	213.01895	-1	-1	Unknown	[M-H]-		0.5	True	null	null	null	null	null	null	null	999	False	False	False	False		False	False	null	null	null	null	null	null	null	null	11.69	cell_293T_neg_03_p1-d1_1_10128	213.01895:1210 214.0223:0 215.02566:0		4822	3310	4549	3667	3467	3702	3919.5225016276	616.127189734487
1065	0.508	213.01895	0.6805	144.954	Unknown	[M-H]-		0.5	True	null	null	null	null	null	null	null	999	False	False	False	False		False	False	null	null	null	null	null	null	null	null	11.69	cell_293T_neg_03_p1-d1_1_10128	213.01662:509 214.01997:0 215.02333:0	92.0236:73 120.02034:78 130.08711:71 149.05589:62 149.05782:80 149.05974:156 155.98311:76 155.98508:58	346	342	391	275	308	378	340.045049031576	43.2891332997329
1066	6.08	213.04659	-1	-1	Unknown	[M-H]-		1	False	null	null	null	null	null	null	null	999	False	False	False	False		False	False	null	null	null	null	null	null	null	null	26.97	cell_293T_neg_02_p1-d1_1_10127	213.04659:2856 214.04994:0 215.0533:0		22733	16656	21930	21378	19755	23206	20943.0016276042	2419.96657324961
1067	6.08	213.04659	0.7723	164.4985	Unknown	[M-H]-		1	False	null	null	null	null	null	null	null	999	False	False	False	False		False	False	null	null	null	null	null	null	null	null	26.97	cell_293T_neg_02_p1-d1_1_10127	213.04659:368 214.04994:0 215.0533:0		108	235	156	156	78	132	144.063585917155	53.5847332652796
1068	6.08	213.04659	0.8417	179.2849	Unknown	[M-H]-		1	False	null	null	null	null	null	null	null	999	False	False	False	False		False	False	null	null	null	null	null	null	null	null	26.97	cell_293T_neg_02_p1-d1_1_10127	213.04655:420 214.0499:0 215.05326:0		276	62	231	161	116	146	165.392206827799	77.3846842846055
1069	6.08	213.04659	0.8581	182.7921	Unknown	[M-H]-		1	False	null	null	null	null	null	null	null	999	False	False	False	False		False	False	null	null	null	null	null	null	null	null	26.97	cell_293T_neg_02_p1-d1_1_10127	213.04657:759 214.04992:0 215.05328:0		477	497	711	583	578	474	553.194981892904	91.2499273709346
1070	0.718	213.18463	-1	-1	Unknown	[M-H]-		1	False	null	null	null	null	null	null	null	999	False	False	False	False		False	False	null	null	null	null	null	null	null	null	35.54	cell_293T_neg_01_p1-d1_1_10126	213.18463:4233 214.18798:0 215.19134:0		14792	8989	9284	12321	13216	12055	11776.0180664063	2259.27012994046
1071	0.718	213.18463	0.7419	158.0192	Unknown	[M-H]-		1	False	null	null	null	null	null	null	null	999	False	False	False	False		False	False	null	null	null	null	null	null	null	null	35.54	cell_293T_neg_01_p1-d1_1_10126	213.18463:1624 214.18798:0 215.19134:0		1304	1030	921	1089	1216	981	1090.1553141276	145.54751527783
1072	0.739	213.50937	-1	-1	Unknown	[M-H]-		0.5	False	null	null	null	null	null	null	null	999	False	False	False	False		False	False	null	null	null	null	null	null	null	null	13.72	cell_293T_neg_05_p1-d1_1_10130	213.50937:424 214.51272:0 215.51608:0		692	1433	1456	1615	1444	449	1181.43980916341	484.25767346974
1073	0.739	213.50937	0.5968	127.1	Unknown	[M-H]-		0.5	False	null	null	null	null	null	null	null	999	False	False	False	False		False	False	null	null	null	null	null	null	null	null	13.72	cell_293T_neg_05_p1-d1_1_10130	213.50935:463 214.5127:0 215.51606:0		27	129	66	179	156	28	97.3819831212362	66.0646891112965
1074	0.423	213.95879	-1	-1	Unknown	[M-H]-	similar chromatogram in higher mz_852; similar chromatogram in higher mz_791; similar chromatogram in higher mz_1194; similar chromatogram in higher mz_1882; similar chromatogram in higher mz_677; similar chromatogram in higher mz_905; similar chromatogram in higher mz_1330; similar chromatogram in higher mz_1691	1	True	null	null	null	null	null	null	null	999	False	False	False	False		False	False	null	null	null	null	null	null	null	null	78.9	cell_293T_neg_01_p1-d1_1_10126	213.95879:6908 214.96214:0 215.9655:0		25543	18554	20775	22028	20140	20971	21335.0524088542	2357.75523013189
1075	0.423	213.95879	0.6517	138.7784	Unknown	[M-H]-	similar chromatogram in higher mz_852; similar chromatogram in higher mz_791; similar chromatogram in higher mz_1194; similar chromatogram in higher mz_1882; similar chromatogram in higher mz_677; similar chromatogram in higher mz_905; similar chromatogram in higher mz_1330; similar chromatogram in higher mz_1691	1	True	null	null	null	null	null	null	null	999	False	False	False	False		False	False	null	null	null	null	null	null	null	null	78.9	cell_293T_neg_01_p1-d1_1_10126	213.95879:3334 214.96214:0 215.9655:0	34.83763:111 134.00385:2725 134.00568:755 134.00749:644 203.84209:111	2296	1763	2062	2129	1896	1793	1989.86315917969	208.435803833584
1076	7.081	213.99573	-1	-1	Unknown	[M-H]-		0.5	False	null	null	null	null	null	null	null	999	False	False	False	False		False	False	null	null	null	null	null	null	null	null	6.04	cell_293T_neg_02_p1-d1_1_10127	213.99573:444 214.99908:0 216.00244:0		1318	3265	1421	2275	646	2276	1866.8300374349	925.333194464179
1077	7.081	213.99573	0.6702	142.7289	Unknown	[M-H]-		0.5	False	null	null	null	null	null	null	null	999	False	False	False	False		False	False	null	null	null	null	null	null	null	null	6.04	cell_293T_neg_02_p1-d1_1_10127	213.99573:325 214.99908:0 216.00244:0		258	328	246	248	108	221	234.73210144043	71.8652343789228
1078	5.162	214.00726	-1	-1	Unknown	[M-H]-		1	False	null	null	null	null	null	null	null	999	False	False	False	False		False	False	null	null	null	null	null	null	null	null	16.54	cell_293T_neg_02_p1-d1_1_10127	214.00726:1485 215.01061:0 216.01397:0		10369	10228	9787	10735	10597	11939	10608.9459635417	729.934400284327
1079	5.162	214.00726	0.7815	166.4237	Unknown	[M-H]-		1	False	null	null	null	null	null	null	null	999	False	False	False	False		False	False	null	null	null	null	null	null	null	null	16.54	cell_293T_neg_02_p1-d1_1_10127	214.00726:338 215.01061:0 216.01397:0		197	301	132	165	98	101	165.575171152751	76.3989367144766
1080	5.162	214.00726	0.794	169.0942	Unknown	[M-H]-		1	False	null	null	null	null	null	null	null	999	False	False	False	False		False	False	null	null	null	null	null	null	null	null	16.54	cell_293T_neg_02_p1-d1_1_10127	214.0096:301 215.01295:0 216.01631:0		124	80	135	58	176	344	152.776198069255	102.453368240066
1081	5.162	214.00726	0.8297	176.6772	Unknown	[M-H]-		1	False	null	null	null	null	null	null	null	999	False	False	False	False		False	False	null	null	null	null	null	null	null	null	16.54	cell_293T_neg_02_p1-d1_1_10127	214.00957:187 215.01292:0 216.01628:0		67	99	66	81	66	78	76.0257911682129	12.7785491518429
1082	5.162	214.00726	0.8771	186.7743	Unknown	[M-H]-		1	False	null	null	null	null	null	null	null	999	False	False	False	False		False	False	null	null	null	null	null	null	null	null	16.54	cell_293T_neg_02_p1-d1_1_10127	214.0096:177 215.01295:0 216.01631:0		150	132	87	187	74	169	133.10369237264	44.949797171428
1083	6.424	214.04646	-1	-1	Unknown	[M-H]-	similar chromatogram in higher mz_1533; similar chromatogram in higher mz_1307	1	True	null	null	null	null	null	null	null	999	False	False	False	False		False	False	null	null	null	null	null	null	null	null	28.39	cell_293T_neg_02_p1-d1_1_10127	214.04646:2412 215.04981:0 216.05317:0		15463	14023	14347	14781	15480	16297	15065.0203450521	840.143065943522
1084	6.424	214.04646	0.6585	140.2221	Unknown	[M-H]-	similar chromatogram in higher mz_1533; similar chromatogram in higher mz_1307	1	True	null	null	null	null	null	null	null	999	False	False	False	False		False	False	null	null	null	null	null	null	null	null	28.39	cell_293T_neg_02_p1-d1_1_10127	214.04645:1823 215.0498:0 216.05316:0	78.95594:102 78.95734:1292 78.95874:451 78.96014:81 78.96294:89 140.01025:84	1346	1238	1254	1231	1243	1404	1286.06813557943	71.7997220273491
1085	6.424	214.04646	0.7708	164.1374	Unknown	[M-H]-	similar chromatogram in higher mz_1533; similar chromatogram in higher mz_1307	1	True	null	null	null	null	null	null	null	999	False	False	False	False		False	False	null	null	null	null	null	null	null	null	28.39	cell_293T_neg_02_p1-d1_1_10127	214.04646:234 215.04981:0 216.05317:0		16	128	90	111	117	146	101.300635655721	45.7804453813416
1086	4.483	214.04877	-1	-1	Unknown	[M-H]-	similar chromatogram in higher mz_1087	0.5	False	null	null	null	null	null	null	null	999	False	False	False	False		False	False	null	null	null	null	null	null	null	null	11.06	cell_293T_neg_02_p1-d1_1_10127	214.04877:921 215.05212:0 216.05548:0		3604	3191	3371	3512	2811	3283	3295.35412597656	280.343651112142
1087	4.483	214.04877	0.8958	190.7644	Unknown	[M-H]-	similar chromatogram in higher mz_1087	0.5	False	null	null	null	null	null	null	null	999	False	False	False	False		False	False	null	null	null	null	null	null	null	null	11.06	cell_293T_neg_02_p1-d1_1_10127	214.04646:200 215.04981:0 216.05317:0		98	82	136	30	57	66	78.1871929168701	36.294366093126
1088	4.358	215.02786	-1	-1	Unknown	[M-H]-		0.833	False	null	null	null	null	null	null	null	999	False	False	False	False		False	False	null	null	null	null	null	null	null	null	10.17	cell_293T_neg_01_p1-d1_1_10126	215.02786:1186 216.03121:0 217.03457:0		8311	7247	7208	7916	7442	7771	7649.3037109375	429.816822919785
1089	4.358	215.02786	0.6399	136.2326	Unknown	[M-H]-		0.833	False	null	null	null	null	null	null	null	999	False	False	False	False		False	False	null	null	null	null	null	null	null	null	10.17	cell_293T_neg_01_p1-d1_1_10126	215.0302:168 216.03355:0 217.03691:0		121	19	112	7	41	71	61.5629061857859	47.7225265827891
1090	5.872	215.06026	-1	-1	Unknown	[M-H]-		1	False	null	null	null	null	null	null	null	999	False	False	False	False		False	False	null	null	null	null	null	null	null	null	23.26	cell_293T_neg_02_p1-d1_1_10127	215.06026:2605 216.06361:0 217.06697:0		10885	14056	11236	8614	8729	11981	10916.7659505208	2058.12738293323
1091	5.872	215.06026	0.6817	145.1384	Unknown	[M-H]-		1	False	null	null	null	null	null	null	null	999	False	False	False	False		False	False	null	null	null	null	null	null	null	null	23.26	cell_293T_neg_02_p1-d1_1_10127	215.0603:412 216.06365:0 217.06701:0		168	190	125	39	75	216	135.583368301392	68.8929301344376
1092	5.872	215.06026	0.8716	185.5655	Unknown	[M-H]-		1	False	null	null	null	null	null	null	null	999	False	False	False	False		False	False	null	null	null	null	null	null	null	null	23.26	cell_293T_neg_02_p1-d1_1_10127	215.06026:626 216.06361:0 217.06697:0		319	404	168	217	204	285	266.212076822917	87.2844141021192
1093	5.7	215.06258	-1	-1	Unknown	[M-H]-		0.5	False	null	null	null	null	null	null	null	999	False	False	False	False		False	False	null	null	null	null	null	null	null	null	20.73	cell_293T_neg_03_p1-d1_1_10128	215.06258:1826 216.06593:0 217.06929:0		8227	8027	8817	8384	8644	8558	8442.84611002604	288.626572390539
1094	5.7	215.06258	0.7599	161.7725	Unknown	[M-H]-		0.5	False	null	null	null	null	null	null	null	999	False	False	False	False		False	False	null	null	null	null	null	null	null	null	20.73	cell_293T_neg_03_p1-d1_1_10128	215.06258:993 216.06593:0 217.06929:0		828	527	883	454	595	778	677.644444783529	175.835146217742
1095	0.415	215.95367	-1	-1	Unknown	[M-H]-		0.5	False	null	null	null	null	null	null	null	999	False	False	False	False		False	False	null	null	null	null	null	null	null	null	10.97	cell_293T_neg_06_p1-d1_1_10131	215.95367:689 216.95702:0 217.96038:0		1145	1191	1081	1994	795	2326	1422.05029296875	597.21675983632
1096	0.415	215.95367	0.6479	137.8927	Unknown	[M-H]-		0.5	False	null	null	null	null	null	null	null	999	False	False	False	False		False	False	null	null	null	null	null	null	null	null	10.97	cell_293T_neg_06_p1-d1_1_10131	215.95367:462 216.95702:0 217.96038:0		59	49	64	160	18	237	97.7448765436808	83.3864246459457
1097	7.625	216.04865	-1	-1	Unknown	[M-H]-	similar chromatogram in higher mz_1451	1	False	null	null	null	null	null	null	null	999	False	False	False	False		False	False	null	null	null	null	null	null	null	null	21.45	cell_293T_neg_05_p1-d1_1_10130	216.04865:1680 217.052:0 218.05536:0		8049	8296	8425	8412	8873	7777	8305.41349283854	372.276835391404
1098	7.625	216.04865	0.7576	161.2378	Unknown	[M-H]-	similar chromatogram in higher mz_1451	1	False	null	null	null	null	null	null	null	999	False	False	False	False		False	False	null	null	null	null	null	null	null	null	21.45	cell_293T_neg_05_p1-d1_1_10130	216.04865:811 217.052:0 218.05536:0		738	781	793	774	849	738	778.652760823568	41.3384370398942
1099	3.753	216.99977	-1	-1	Unknown	[M-H]-		1	True	null	null	null	null	null	null	null	999	False	False	False	False		False	False	null	null	null	null	null	null	null	null	9.89	cell_293T_neg_01_p1-d1_1_10126	216.99977:3566 218.00312:0 219.00648:0		25337	21907	10149	17609	22011	19876	19481.44921875	5240.93583653825
1100	3.753	216.99977	0.6567	139.7237	Unknown	[M-H]-		1	True	null	null	null	null	null	null	null	999	False	False	False	False		False	False	null	null	null	null	null	null	null	null	9.89	cell_293T_neg_01_p1-d1_1_10126	216.99977:3473 218.00312:0 219.00648:0	59.01178:104 59.01299:618 59.0142:176 59.01662:111 97.9681:55 156.97906:102	2960	2244	2175	2416	2236	2290	2386.83487955729	292.202635919079
1101	7.887	216.9998	-1	-1	Unknown	[M-H]-		0.833	True	null	null	null	null	null	null	null	999	False	False	False	False		False	False	null	null	null	null	null	null	null	null	7.84	cell_293T_neg_04_p1-d1_1_10129	216.9998:2412 218.00315:0 219.00651:0		7037	10526	18610	19206	17830	18292	15250.1529134115	5149.96211874415
1102	7.887	216.9998	0.6568	139.759	Unknown	[M-H]-		0.833	True	null	null	null	null	null	null	null	999	False	False	False	False		False	False	null	null	null	null	null	null	null	null	7.84	cell_293T_neg_04_p1-d1_1_10129	216.9998:2482 218.00315:0 219.00651:0	59.013:466 59.01542:107 112.99129:44 156.9791:40	2186	1964	2120	2252	2128	1856	2084.35797119141	146.869692440349
1103	4.876	217.07877	-1	-1	Unknown	[M-H]-		1	True	null	null	null	null	null	null	null	999	False	False	False	False		False	False	null	null	null	null	null	null	null	null	18.79	cell_293T_neg_04_p1-d1_1_10129	217.07877:4447 218.08212:0 219.08548:0		18601	18268	17901	20100	18553	19204	18771.1067708333	779.787125107747
1104	4.876	217.07877	0.6827	145.2544	Unknown	[M-H]-		1	True	null	null	null	null	null	null	null	999	False	False	False	False		False	False	null	null	null	null	null	null	null	null	18.79	cell_293T_neg_04_p1-d1_1_10129	217.07875:2188 218.0821:0 219.08546:0	41.99758:232 41.9986:155 54.03585:52 82.02803:72 83.06078:116 83.06221:85 84.04216:305 84.04361:245 84.04505:140 88.03718:95 88.04014:89 101.06638:68 101.06797:97 101.06955:242 101.07114:628 101.07272:115 101.07431:101 102.07375:88 111.05397:75 111.05895:92 113.07173:104 127.05349:96 128.03278:112 129.03729:59 155.08063:82 156.98302:83	1785	1710	1668	1924	1707	1750	1757.43733723958	90.8746459093393
1105	6.288	218.00426	-1	-1	Unknown	[M-H]-		0.667	False	null	null	null	null	null	null	null	999	False	False	False	False		False	False	null	null	null	null	null	null	null	null	11.34	cell_293T_neg_04_p1-d1_1_10129	218.00426:1153 219.00761:0 220.01097:0		4327	5056	4715	5088	5353	4738	4879.77254231771	360.910722672481
1106	6.288	218.00426	0.6661	141.696	Unknown	[M-H]-		0.667	False	null	null	null	null	null	null	null	999	False	False	False	False		False	False	null	null	null	null	null	null	null	null	11.34	cell_293T_neg_04_p1-d1_1_10129	218.00195:328 219.0053:0 220.00866:0		210	147	94	282	325	248	217.535570780436	85.9154995595823
1107	6.288	218.00426	0.7544	160.4872	Unknown	[M-H]-		0.667	False	null	null	null	null	null	null	null	999	False	False	False	False		False	False	null	null	null	null	null	null	null	null	11.34	cell_293T_neg_04_p1-d1_1_10129	218.00426:209 219.00761:0 220.01097:0		50	20	17	152	110	108	76.1818211873372	55.0467329563111
1108	4.835	218.02057	-1	-1	Unknown	[M-H]-		1	True	null	null	null	null	null	null	null	999	False	False	False	False		False	False	null	null	null	null	null	null	null	null	31.88	cell_293T_neg_05_p1-d1_1_10130	218.02057:3006 219.02392:0 220.02728:0		19444	17038	17740	17465	19364	19279	18388.4339192708	1091.41118411346
1109	4.835	218.02057	0.676	143.8095	Unknown	[M-H]-		1	True	null	null	null	null	null	null	null	999	False	False	False	False		False	False	null	null	null	null	null	null	null	null	31.88	cell_293T_neg_05_p1-d1_1_10130	218.01823:564 219.02158:0 220.02494:0	73.0375:81 107.04685:86 119.04991:72	416	473	481	497	504	559	488.345469156901	46.7307436394503
1110	4.835	218.02057	0.7275	154.7566	Unknown	[M-H]-		1	True	null	null	null	null	null	null	null	999	False	False	False	False		False	False	null	null	null	null	null	null	null	null	31.88	cell_293T_neg_05_p1-d1_1_10130	218.0182:959 219.02155:0 220.02491:0		779	804	810	688	854	872	801.314076741536	65.0137348225789
1111	4.835	218.02057	0.7891	167.8611	Unknown	[M-H]-		1	True	null	null	null	null	null	null	null	999	False	False	False	False		False	False	null	null	null	null	null	null	null	null	31.88	cell_293T_neg_05_p1-d1_1_10130	218.02055:243 219.0239:0 220.02726:0		63	157	138	124	116	175	129.020505905151	38.6909882708058
1112	4.835	218.02057	0.8442	179.5726	Unknown	[M-H]-		1	True	null	null	null	null	null	null	null	999	False	False	False	False		False	False	null	null	null	null	null	null	null	null	31.88	cell_293T_neg_05_p1-d1_1_10130	218.02057:195 219.02392:0 220.02728:0		111	60	75	30	133	130	90.0937929153442	41.5429789983375
1113	4.44	218.09976	-1	-1	Unknown	[M-H]-		1	True	null	null	null	null	null	null	null	999	False	False	False	False		False	False	null	null	null	null	null	null	null	null	1836.12	cell_293T_neg_06_p1-d1_1_10131	218.09976:156647 219.10311:0 220.10647:0		528912	528274	540707	545656	560057	602081	550947.90625	27677.1038067725
1114	4.44	218.09976	0.682	145.0747	Unknown	[M-H]-		1	True	null	null	null	null	null	null	null	999	False	False	False	False		False	False	null	null	null	null	null	null	null	null	1836.12	cell_293T_neg_06_p1-d1_1_10131	218.09969:29554 219.10304:0 220.1064:0	41.99553:93 41.99656:213 41.99758:327 41.9986:383 41.99962:76 44.01146:139 44.01251:297 44.01355:2492 44.0146:639 44.01564:95 44.76247:31 51.35571:69 59.01178:93 59.01299:85 59.0142:91 70.06505:90 71.0118:360 71.01312:1018 71.01445:55 71.04368:100 71.04767:266 71.049:8931 71.05033:1781 71.99031:32 72.00636:238 72.0077:258 72.00904:39 72.04115:98 72.04249:38 72.0465:100 74.02439:93 86.06025:57 88.…	34274	35116	35074	36487	36944	39317	36202.0162760417	1816.99731461476
1115	4.44	218.09976	0.9763	207.6717	Unknown	[M-H]-		1	True	null	null	null	null	null	null	null	999	False	False	False	False		False	False	null	null	null	null	null	null	null	null	1836.12	cell_293T_neg_06_p1-d1_1_10131	218.09969:12810 219.10304:0 220.1064:0		16494	16305	17366	16953	18740	20832	17781.76953125	1727.54901929278
1116	0.371	218.97601	-1	-1	Unknown	[M-H]-		1	False	null	null	null	null	null	null	null	999	False	False	False	False		False	False	null	null	null	null	null	null	null	null	10.22	cell_293T_neg_01_p1-d1_1_10126	218.97601:1243 219.97936:0 220.98272:0		5260	3107	2439	2902	1998	1545	2875.24865722656	1301.29255360408
1117	0.371	218.97601	0.6711	142.7171	Unknown	[M-H]-		1	False	null	null	null	null	null	null	null	999	False	False	False	False		False	False	null	null	null	null	null	null	null	null	10.22	cell_293T_neg_01_p1-d1_1_10126	218.97601:695 219.97936:0 220.98272:0		313	154	109	277	166	150	194.874064127604	80.8753729342955
1118	5.993	218.98538	-1	-1	Unknown	[M-H]-	similar chromatogram in higher mz_1072	1	False	null	null	null	null	null	null	null	999	False	False	False	False		False	False	null	null	null	null	null	null	null	null	16.76	cell_293T_neg_03_p1-d1_1_10128	218.98538:1474 219.98873:0 220.99209:0		5130	5717	5926	5967	4581	5846	5527.70076497396	555.619843398876
1119	5.993	218.98538	0.7571	161.0083	Unknown	[M-H]-	similar chromatogram in higher mz_1072	1	False	null	null	null	null	null	null	null	999	False	False	False	False		False	False	null	null	null	null	null	null	null	null	16.76	cell_293T_neg_03_p1-d1_1_10128	218.98541:794 219.98876:0 220.99212:0		284	272	519	503	377	494	408.278381347656	112.631863352398
1120	6.652	218.99936	-1	-1	Unknown	[M-H]-		0.5	False	null	null	null	null	null	null	null	999	False	False	False	False		False	False	null	null	null	null	null	null	null	null	5.28	cell_293T_neg_01_p1-d1_1_10126	218.99936:535 220.00271:0 221.00607:0		2559	2859	1736	1826	1982	2505	2244.35192871094	457.443142369183
1121	6.652	218.99936	0.6581	139.9679	Unknown	[M-H]-		0.5	False	null	null	null	null	null	null	null	999	False	False	False	False		False	False	null	null	null	null	null	null	null	null	5.28	cell_293T_neg_01_p1-d1_1_10126	218.99936:229 220.00271:0 221.00607:0		117	106	50	60	29	79	73.3534138997396	33.9001452905786
1122	0.505	219.1721	-1	-1	Unknown	[M-H]-	similar chromatogram in higher mz_1088; similar chromatogram in higher mz_923; similar chromatogram in higher mz_699; similar chromatogram in higher mz_924	1	True	null	null	null	null	null	null	null	999	False	False	False	False		False	False	null	null	null	null	null	null	null	null	26.1	cell_293T_neg_06_p1-d1_1_10131	219.1721:2149 220.17545:0 221.17881:0		5506	5669	5676	5751	5791	6822	5869.36832682292	476.901352634126
1123	0.505	219.1721	0.7534	160.2278	Unknown	[M-H]-	similar chromatogram in higher mz_1088; similar chromatogram in higher mz_923; similar chromatogram in higher mz_699; similar chromatogram in higher mz_924	1	True	null	null	null	null	null	null	null	999	False	False	False	False		False	False	null	null	null	null	null	null	null	null	26.1	cell_293T_neg_06_p1-d1_1_10131	219.17436:552 220.17771:0 221.18107:0	132.05814:110 133.06195:88 133.06377:270 219.17436:100	528	292	352	590	375	279	402.878168741862	127.895304393622
1124	0.751	220.04353	-1	-1	Unknown	[M-H]-		0.667	False	null	null	null	null	null	null	null	999	False	False	False	False		False	False	null	null	null	null	null	null	null	null	8.09	cell_293T_neg_02_p1-d1_1_10127	220.04353:657 221.04688:0 222.05024:0		1468	1750	506	843	1460	1348	1229.0436706543	461.968725752921
1125	0.751	220.04353	0.6241	132.6859	Unknown	[M-H]-		0.667	False	null	null	null	null	null	null	null	999	False	False	False	False		False	False	null	null	null	null	null	null	null	null	8.09	cell_293T_neg_02_p1-d1_1_10127	220.04353:367 221.04688:0 222.05024:0		147	147	53	39	138	135	109.765841166178	49.8426021422033
1126	3.436	220.06226	-1	-1	Unknown	[M-H]-		0.833	False	null	null	null	null	null	null	null	999	False	False	False	False		False	False	null	null	null	null	null	null	null	null	5.18	cell_293T_neg_05_p1-d1_1_10130	220.06226:413 221.06561:0 222.06897:0		2008	2014	1389	1428	1709	1141	1614.92950439453	355.731285267905
1127	3.436	220.06226	0.6987	148.5556	Unknown	[M-H]-		0.833	False	null	null	null	null	null	null	null	999	False	False	False	False		False	False	null	null	null	null	null	null	null	null	5.18	cell_293T_neg_05_p1-d1_1_10130	220.06226:322 221.06561:0 222.06897:0		210	200	182	244	174	201	201.90318552653	24.6174641538854
1128	0.644	220.1675	-1	-1	Unknown	[M-H]-		1	True	null	null	null	null	null	null	null	999	False	False	False	False		False	False	null	null	null	null	null	null	null	null	17.27	cell_293T_neg_04_p1-d1_1_10129	220.1675:1221 221.17085:0 222.17421:0		3284	3506	2767	3666	3049	2888	3193.4297281901	353.77839161889
[truncated: 6,211 more rows]
