# Supplementary material for: A mass spectrum-oriented computational method for ion mobility-resolved untargeted metabolomics
Source: Nat Commun. 2023 Mar 31;14:1813. doi: 10.1038/s41467-023-37539-0 (PMC10066191; doi:10.1038/s41467-023-37539-0)
Supplement: Supplementary file 5 — Supplementary Data 2 [file 41467_2023_37539_MOESM5_ESM.zip › 11_serially_diluted_urine_pos.xlsx]

## Sheet: 1X
Alignment ID	Average Rt(min)	Average Mz	Average mobility	Average CCS	Metabolite name	Adduct type	Post curation result	Fill %	MS/MS assigned	Reference RT	Reference CCS	Reference m/z	Formula	Ontology	INCHIKEY	SMILES	Annotation tag (VS1.0)	RT matched	CCS matched	m/z matched	MS/MS matched	Comment	Manually modified for quantification	Manually modified for annotation	Isotope tracking parent ID	Isotope tracking weight number	Total score	RT similarity	CCS similarity	Dot product	Reverse dot product	Fragment presence %	S/N average	Spectrum reference file name	MS1 isotopic spectrum	MS/MS spectrum	04_1X_nist_urine_pos_1_p1-a1_1_7091	04_1X_nist_urine_pos_2_p1-a1_1_7092	04_1X_nist_urine_pos_3_p1-a1_1_7093	04_1X_nist_urine_pos_4_p1-a1_1_7094	04_1X_nist_urine_pos_5_p1-a1_1_7095	04_1X_nist_urine_pos_6_p1-a1_1_7096	1	1
0	2.161	58.0631	-1	-1	Unknown	[M+H]+		0.5	FALSE	null	null	null	null	null	null	null	999	FALSE	FALSE	FALSE	FALSE		FALSE	FALSE	null	null	null	null	null	null	null	null	21.27	04_1X_nist_urine_pos_5_p1-a1_1_7095	58.06307:1265 59.06642:0 60.06978:0		5057	3856	23	2129	4487	1044	2765.94	2014.83
1	2.161	58.0631	0.7434	181.258	Unknown	[M+H]+		0.5	FALSE	null	null	null	null	null	null	null	999	FALSE	FALSE	FALSE	FALSE		FALSE	FALSE	null	null	null	null	null	null	null	null	21.27	04_1X_nist_urine_pos_5_p1-a1_1_7095	58.06307:834 59.06642:0 60.06978:0		453	41	1698	1814	295	239	756.443	785.961
2	2.161	58.0631	0.7603	185.362	Unknown	[M+H]+		0.5	FALSE	null	null	null	null	null	null	null	999	FALSE	FALSE	FALSE	FALSE		FALSE	FALSE	null	null	null	null	null	null	null	null	21.27	04_1X_nist_urine_pos_5_p1-a1_1_7095	58.06307:509 59.06642:0 60.06978:0		134	225	1043	780	242	140	427.546	386.612
3	1.009	58.0643	-1	-1	Unknown	[M+H]+		0.667	FALSE	null	null	null	null	null	null	null	999	FALSE	FALSE	FALSE	FALSE		FALSE	FALSE	null	null	null	null	null	null	null	null	90.49	04_1X_nist_urine_pos_6_p1-a1_1_7096	58.06427:6420 59.06762:0 60.07098:0		17915	12986	14574	12074	15549	20266	15560.8	3080.29
4	1.009	58.0643	0.7459	181.86	Unknown	[M+H]+		0.667	FALSE	null	null	null	null	null	null	null	999	FALSE	FALSE	FALSE	FALSE		FALSE	FALSE	null	null	null	null	null	null	null	null	90.49	04_1X_nist_urine_pos_6_p1-a1_1_7096	58.06427:1322 59.06762:0 60.07098:0		318	140	1647	1900	818	131	825.816	779.615
5	1.009	58.0643	0.7706	187.882	Unknown	[M+H]+		0.667	FALSE	null	null	null	null	null	null	null	999	FALSE	FALSE	FALSE	FALSE		FALSE	FALSE	null	null	null	null	null	null	null	null	90.49	04_1X_nist_urine_pos_6_p1-a1_1_7096	58.06427:4334 59.06762:0 60.07098:0		1090	1138	151444	129909	754	2111	47740.8	72310.4
6	1.009	58.0643	0.7813	190.481	Unknown	[M+H]+		0.667	FALSE	null	null	null	null	null	null	null	999	FALSE	FALSE	FALSE	FALSE		FALSE	FALSE	null	null	null	null	null	null	null	null	90.49	04_1X_nist_urine_pos_6_p1-a1_1_7096	58.06427:1861 59.06762:0 60.07098:0		758	739	158	189	703	196053	33100	79830.7
7	2.265	58.0655	-1	-1	Unknown	[M+H]+		0.5	FALSE	null	null	null	null	null	null	null	999	FALSE	FALSE	FALSE	FALSE		FALSE	FALSE	null	null	null	null	null	null	null	null	22.66	04_1X_nist_urine_pos_3_p1-a1_1_7093	58.06547:1482 59.06882:0 60.07218:0		1197	2295	6729	423	2613	2999	2709.06	2188.01
8	2.265	58.0655	0.7596	185.197	Unknown	[M+H]+		0.5	FALSE	null	null	null	null	null	null	null	999	FALSE	FALSE	FALSE	FALSE		FALSE	FALSE	null	null	null	null	null	null	null	null	22.66	04_1X_nist_urine_pos_3_p1-a1_1_7093	58.06547:1058 59.06882:0 60.07218:0		658	101	360	94	659	94	327.654	275.933
9	4.73	65.0367	-1	-1	Unknown	[M+H]+		0.5	FALSE	null	null	null	null	null	null	null	999	FALSE	FALSE	FALSE	FALSE		FALSE	FALSE	null	null	null	null	null	null	null	null	10.95	04_1X_nist_urine_pos_6_p1-a1_1_7096	65.0367:1827 66.04005:0 67.04341:0		3505	6643	5627	5674	5357	8342	5857.95	1591.38
10	4.73	65.0367	0.5677	135.987	Unknown	[M+H]+		0.5	FALSE	null	null	null	null	null	null	null	999	FALSE	FALSE	FALSE	FALSE		FALSE	FALSE	null	null	null	null	null	null	null	null	10.95	04_1X_nist_urine_pos_6_p1-a1_1_7096	65.0367:687 66.04005:0 67.04341:0		208	4000	4970	2071	264	612	2020.68	2048.06
11	5.089	65.0367	-1	-1	Unknown	[M+H]+	similar chromatogram in higher mz_88; similar chromatogram in higher mz_601; similar chromatogram in higher mz_423; similar chromatogram in higher mz_1381; similar chromatogram in higher mz_2944; similar chromatogram in higher mz_3110	0.833	FALSE	null	null	null	null	null	null	null	999	FALSE	FALSE	FALSE	FALSE		FALSE	FALSE	null	null	null	null	null	null	null	null	13.32	04_1X_nist_urine_pos_3_p1-a1_1_7093	65.0367:1724 66.04005:0 67.04341:0		2728	4961	8363	579	2265	7156	4341.97	3018.43
12	5.089	65.0367	0.5312	127.231	Unknown	[M+H]+	similar chromatogram in higher mz_88; similar chromatogram in higher mz_601; similar chromatogram in higher mz_423; similar chromatogram in higher mz_1381; similar chromatogram in higher mz_2944; similar chromatogram in higher mz_3110	0.833	FALSE	null	null	null	null	null	null	null	999	FALSE	FALSE	FALSE	FALSE		FALSE	FALSE	null	null	null	null	null	null	null	null	13.32	04_1X_nist_urine_pos_3_p1-a1_1_7093	65.0367:761 66.04005:0 67.04341:0		166	70	203	4	89	13	90.8428	80.0704
13	5.089	65.0367	0.5768	138.16	Unknown	[M+H]+	similar chromatogram in higher mz_88; similar chromatogram in higher mz_601; similar chromatogram in higher mz_423; similar chromatogram in higher mz_1381; similar chromatogram in higher mz_2944; similar chromatogram in higher mz_3110	0.833	FALSE	null	null	null	null	null	null	null	999	FALSE	FALSE	FALSE	FALSE		FALSE	FALSE	null	null	null	null	null	null	null	null	13.32	04_1X_nist_urine_pos_3_p1-a1_1_7093	65.0367:534 66.04005:0 67.04341:0		58	80	134	114	155	71	102.068	38.3527
14	5.089	65.0367	0.5928	141.997	Unknown	[M+H]+	similar chromatogram in higher mz_88; similar chromatogram in higher mz_601; similar chromatogram in higher mz_423; similar chromatogram in higher mz_1381; similar chromatogram in higher mz_2944; similar chromatogram in higher mz_3110	0.833	FALSE	null	null	null	null	null	null	null	999	FALSE	FALSE	FALSE	FALSE		FALSE	FALSE	null	null	null	null	null	null	null	null	13.32	04_1X_nist_urine_pos_3_p1-a1_1_7093	65.03924:439 66.04259:0 67.04595:0		138	93	70	95	114	137	107.993	26.8191
15	5.089	65.0367	0.6096	146.01	Unknown	[M+H]+	similar chromatogram in higher mz_88; similar chromatogram in higher mz_601; similar chromatogram in higher mz_423; similar chromatogram in higher mz_1381; similar chromatogram in higher mz_2944; similar chromatogram in higher mz_3110	0.833	FALSE	null	null	null	null	null	null	null	999	FALSE	FALSE	FALSE	FALSE		FALSE	FALSE	null	null	null	null	null	null	null	null	13.32	04_1X_nist_urine_pos_3_p1-a1_1_7093	65.03924:615 66.04259:0 67.04595:0		60	105	318	7	9	280	129.761	136.566
16	0.683	65.0367	-1	-1	Unknown	[M+H]+		0.667	FALSE	null	null	null	null	null	null	null	999	FALSE	FALSE	FALSE	FALSE		FALSE	FALSE	null	null	null	null	null	null	null	null	12.46	04_1X_nist_urine_pos_1_p1-a1_1_7091	65.0367:1607 66.04005:0 67.04341:0		4683	4329	6007	4443	1372	2799	3938.7	1619.99
17	0.683	65.0367	0.4992	119.572	Unknown	[M+H]+		0.667	FALSE	null	null	null	null	null	null	null	999	FALSE	FALSE	FALSE	FALSE		FALSE	FALSE	null	null	null	null	null	null	null	null	12.46	04_1X_nist_urine_pos_1_p1-a1_1_7091	65.03797:213 66.04132:0 67.04468:0		397	72	40	276	374	60	203.192	165.217
18	0.683	65.0367	0.5297	126.864	Unknown	[M+H]+		0.667	FALSE	null	null	null	null	null	null	null	999	FALSE	FALSE	FALSE	FALSE		FALSE	FALSE	null	null	null	null	null	null	null	null	12.46	04_1X_nist_urine_pos_1_p1-a1_1_7091	65.03797:226 66.04132:0 67.04468:0		50	74	97	299	517	345	230.255	187.125
19	0.683	65.0367	0.5891	141.105	Unknown	[M+H]+		0.667	FALSE	null	null	null	null	null	null	null	999	FALSE	FALSE	FALSE	FALSE		FALSE	FALSE	null	null	null	null	null	null	null	null	12.46	04_1X_nist_urine_pos_1_p1-a1_1_7091	65.0367:543 66.04005:0 67.04341:0		146	219	181	309	366	185	234.152	85.1307
20	0.683	65.0367	0.6001	143.741	Unknown	[M+H]+		0.667	FALSE	null	null	null	null	null	null	null	999	FALSE	FALSE	FALSE	FALSE		FALSE	FALSE	null	null	null	null	null	null	null	null	12.46	04_1X_nist_urine_pos_1_p1-a1_1_7091	65.03797:239 66.04132:0 67.04468:0		51	2794	73	315	2492	110	972.428	1300.93
21	3.114	67.0413	-1	-1	Unknown	[M+H]+	similar chromatogram in higher mz_3523; similar chromatogram in higher mz_4719; similar chromatogram in higher mz_261; similar chromatogram in higher mz_4852; similar chromatogram in higher mz_4795; similar chromatogram in higher mz_5050	0.833	FALSE	null	null	null	null	null	null	null	999	FALSE	FALSE	FALSE	FALSE		FALSE	FALSE	null	null	null	null	null	null	null	null	8.91	04_1X_nist_urine_pos_2_p1-a1_1_7092	67.04125:2068 68.0446:0 69.04796:0		8278	6147	1181	2209	249	2448	3418.7	3115.16
22	3.114	67.0413	0.476	113.51	Unknown	[M+H]+	similar chromatogram in higher mz_3523; similar chromatogram in higher mz_4719; similar chromatogram in higher mz_261; similar chromatogram in higher mz_4852; similar chromatogram in higher mz_4795; similar chromatogram in higher mz_5050	0.833	FALSE	null	null	null	null	null	null	null	999	FALSE	FALSE	FALSE	FALSE		FALSE	FALSE	null	null	null	null	null	null	null	null	8.91	04_1X_nist_urine_pos_2_p1-a1_1_7092	67.04125:405 68.0446:0 69.04796:0		50	131	50	5.01465	5.01465	53	47.542	48.1964
23	3.114	67.0413	0.5153	122.878	Unknown	[M+H]+	similar chromatogram in higher mz_3523; similar chromatogram in higher mz_4719; similar chromatogram in higher mz_261; similar chromatogram in higher mz_4852; similar chromatogram in higher mz_4795; similar chromatogram in higher mz_5050	0.833	FALSE	null	null	null	null	null	null	null	999	FALSE	FALSE	FALSE	FALSE		FALSE	FALSE	null	null	null	null	null	null	null	null	8.91	04_1X_nist_urine_pos_2_p1-a1_1_7092	67.03996:333 68.04331:0 69.04667:0		89	61	73	5.69867	57	101	63.4224	35.286
24	3.114	67.0413	0.5312	126.657	Unknown	[M+H]+	similar chromatogram in higher mz_3523; similar chromatogram in higher mz_4719; similar chromatogram in higher mz_261; similar chromatogram in higher mz_4852; similar chromatogram in higher mz_4795; similar chromatogram in higher mz_5050	0.833	FALSE	null	null	null	null	null	null	null	999	FALSE	FALSE	FALSE	FALSE		FALSE	FALSE	null	null	null	null	null	null	null	null	8.91	04_1X_nist_urine_pos_2_p1-a1_1_7092	67.03996:330 68.04331:0 69.04667:0		44	4.36969	101	4.36969	57	81	47.0203	41.3346
25	3.114	67.0413	0.5548	132.295	Unknown	[M+H]+	similar chromatogram in higher mz_3523; similar chromatogram in higher mz_4719; similar chromatogram in higher mz_261; similar chromatogram in higher mz_4852; similar chromatogram in higher mz_4795; similar chromatogram in higher mz_5050	0.833	FALSE	null	null	null	null	null	null	null	999	FALSE	FALSE	FALSE	FALSE		FALSE	FALSE	null	null	null	null	null	null	null	null	8.91	04_1X_nist_urine_pos_2_p1-a1_1_7092	67.04126:325 68.04461:0 69.04797:0		113	111	48	31	3.13188	125	71.4988	51.8286
26	3.114	67.0413	0.5861	139.741	Unknown	[M+H]+	similar chromatogram in higher mz_3523; similar chromatogram in higher mz_4719; similar chromatogram in higher mz_261; similar chromatogram in higher mz_4852; similar chromatogram in higher mz_4795; similar chromatogram in higher mz_5050	0.833	FALSE	null	null	null	null	null	null	null	999	FALSE	FALSE	FALSE	FALSE		FALSE	FALSE	null	null	null	null	null	null	null	null	8.91	04_1X_nist_urine_pos_2_p1-a1_1_7092	67.04126:869 68.04461:0 69.04797:0		271	16.562	248	16.562	16.562	166	114.032	129.714
27	3.114	67.0413	0.5996	142.971	Unknown	[M+H]+	similar chromatogram in higher mz_3523; similar chromatogram in higher mz_4719; similar chromatogram in higher mz_261; similar chromatogram in higher mz_4852; similar chromatogram in higher mz_4795; similar chromatogram in higher mz_5050	0.833	FALSE	null	null	null	null	null	null	null	999	FALSE	FALSE	FALSE	FALSE		FALSE	FALSE	null	null	null	null	null	null	null	null	8.91	04_1X_nist_urine_pos_2_p1-a1_1_7092	67.04125:979 68.0446:0 69.04796:0		200	533	4.20612	261	4.20612	42	172.611	207.444
28	5.247	69.0081	-1	-1	Unknown	[M+H]+	similar chromatogram in higher mz_2799; similar chromatogram in higher mz_717; similar chromatogram in higher mz_707; similar chromatogram in higher mz_1894; similar chromatogram in higher mz_4905; similar chromatogram in higher mz_6313	0.667	FALSE	null	null	null	null	null	null	null	999	FALSE	FALSE	FALSE	FALSE		FALSE	FALSE	null	null	null	null	null	null	null	null	7.39	04_1X_nist_urine_pos_6_p1-a1_1_7096	69.00809:872 70.01144:0 71.0148:0		2320	2517	2639	2422	2331	2927	2526.05	230.364
29	5.247	69.0081	0.6116	145.222	Unknown	[M+H]+	similar chromatogram in higher mz_2799; similar chromatogram in higher mz_717; similar chromatogram in higher mz_707; similar chromatogram in higher mz_1894; similar chromatogram in higher mz_4905; similar chromatogram in higher mz_6313	0.667	FALSE	null	null	null	null	null	null	null	999	FALSE	FALSE	FALSE	FALSE		FALSE	FALSE	null	null	null	null	null	null	null	null	7.39	04_1X_nist_urine_pos_6_p1-a1_1_7096	69.00809:385 70.01144:0 71.0148:0		183	2320	121	173	2521	209	921.321	1163.52
30	8.344	70.0629	-1	-1	Unknown	[M+H]+		1	FALSE	null	null	null	null	null	null	null	999	FALSE	FALSE	FALSE	FALSE		FALSE	FALSE	null	null	null	null	null	null	null	null	8.46	04_1X_nist_urine_pos_2_p1-a1_1_7092	70.06288:2544 71.06623:0 72.06959:0		9174	16332	13593	12081	14335	11499	12835.9	2482.28
31	8.344	70.0629	0.6263	148.388	Unknown	[M+H]+		1	FALSE	null	null	null	null	null	null	null	999	FALSE	FALSE	FALSE	FALSE		FALSE	FALSE	null	null	null	null	null	null	null	null	8.46	04_1X_nist_urine_pos_2_p1-a1_1_7092	70.06288:248 71.06623:0 72.06959:0		30	164	88	82	1241	266	311.713	462.558
32	8.344	70.0629	0.6832	161.876	Unknown	[M+H]+		1	FALSE	null	null	null	null	null	null	null	999	FALSE	FALSE	FALSE	FALSE		FALSE	FALSE	null	null	null	null	null	null	null	null	8.46	04_1X_nist_urine_pos_2_p1-a1_1_7092	70.0642:902 71.06755:0 72.07091:0		637	902	1137	273	594	310	642.292	335.277
33	6.936	70.0642	-1	-1	Unknown	[M+H]+	similar chromatogram in higher mz_1347; similar chromatogram in higher mz_333; similar chromatogram in higher mz_494; similar chromatogram in higher mz_662; similar chromatogram in higher mz_1145; similar chromatogram in higher mz_1380; similar chromatogram in higher mz_2689; similar chromatogram in higher mz_173; similar chromatogram in higher mz_844	1	FALSE	null	null	null	null	null	null	null	999	FALSE	FALSE	FALSE	FALSE		FALSE	FALSE	null	null	null	null	null	null	null	null	59.44	04_1X_nist_urine_pos_1_p1-a1_1_7091	70.0642:13238 71.06755:0 72.07091:0		68162	67217	64392	65347	56752	56383	63042.2	5190.23
34	6.936	70.0642	0.7237	171.45	Unknown	[M+H]+	similar chromatogram in higher mz_1347; similar chromatogram in higher mz_333; similar chromatogram in higher mz_494; similar chromatogram in higher mz_662; similar chromatogram in higher mz_1145; similar chromatogram in higher mz_1380; similar chromatogram in higher mz_2689; similar chromatogram in higher mz_173; similar chromatogram in higher mz_844	1	FALSE	null	null	null	null	null	null	null	999	FALSE	FALSE	FALSE	FALSE		FALSE	FALSE	null	null	null	null	null	null	null	null	59.44	04_1X_nist_urine_pos_1_p1-a1_1_7091	70.0642:4983 71.06755:0 72.07091:0		6475	6278	5908	5919	2883	5408	5478.6	1322.95
35	5.724	70.0642	-1	-1	Unknown	[M+H]+	similar chromatogram in higher mz_983; similar chromatogram in higher mz_2495; similar chromatogram in higher mz_2703; similar chromatogram in higher mz_3179; similar chromatogram in higher mz_2931; similar chromatogram in higher mz_1873; similar chromatogram in higher mz_284; similar chromatogram in higher mz_1274; similar chromatogram in higher mz_5126; similar chromatogram in higher mz_5260	1	FALSE	null	null	null	null	null	null	null	999	FALSE	FALSE	FALSE	FALSE		FALSE	FALSE	null	null	null	null	null	null	null	null	15.22	04_1X_nist_urine_pos_3_p1-a1_1_7093	70.0642:3600 71.06755:0 72.07091:0		11038	12833	14322	10327	13387	11732	12273.2	1506.91
36	5.724	70.0642	0.6531	154.741	Unknown	[M+H]+	similar chromatogram in higher mz_983; similar chromatogram in higher mz_2495; similar chromatogram in higher mz_2703; similar chromatogram in higher mz_3179; similar chromatogram in higher mz_2931; similar chromatogram in higher mz_1873; similar chromatogram in higher mz_284; similar chromatogram in higher mz_1274; similar chromatogram in higher mz_5126; similar chromatogram in higher mz_5260	1	FALSE	null	null	null	null	null	null	null	999	FALSE	FALSE	FALSE	FALSE		FALSE	FALSE	null	null	null	null	null	null	null	null	15.22	04_1X_nist_urine_pos_3_p1-a1_1_7093	70.06552:314 71.06887:0 72.07223:0		222	63	37	109	83	129	107.049	64.9445
37	5.724	70.0642	0.696	164.899	Unknown	[M+H]+	similar chromatogram in higher mz_983; similar chromatogram in higher mz_2495; similar chromatogram in higher mz_2703; similar chromatogram in higher mz_3179; similar chromatogram in higher mz_2931; similar chromatogram in higher mz_1873; similar chromatogram in higher mz_284; similar chromatogram in higher mz_1274; similar chromatogram in higher mz_5126; similar chromatogram in higher mz_5260	1	FALSE	null	null	null	null	null	null	null	999	FALSE	FALSE	FALSE	FALSE		FALSE	FALSE	null	null	null	null	null	null	null	null	15.22	04_1X_nist_urine_pos_3_p1-a1_1_7093	70.0642:183 71.06755:0 72.07091:0		384	73	7	46	41	67	102.899	139.665
38	5.724	70.0642	0.7196	170.498	Unknown	[M+H]+	similar chromatogram in higher mz_983; similar chromatogram in higher mz_2495; similar chromatogram in higher mz_2703; similar chromatogram in higher mz_3179; similar chromatogram in higher mz_2931; similar chromatogram in higher mz_1873; similar chromatogram in higher mz_284; similar chromatogram in higher mz_1274; similar chromatogram in higher mz_5126; similar chromatogram in higher mz_5260	1	FALSE	null	null	null	null	null	null	null	999	FALSE	FALSE	FALSE	FALSE		FALSE	FALSE	null	null	null	null	null	null	null	null	15.22	04_1X_nist_urine_pos_3_p1-a1_1_7093	70.0642:1471 71.06755:0 72.07091:0		849	1120	1171	901	1100	923	1010.62	135.355
39	4.407	70.0642	-1	-1	Unknown	[M+H]+		0.833	FALSE	null	null	null	null	null	null	null	999	FALSE	FALSE	FALSE	FALSE		FALSE	FALSE	null	null	null	null	null	null	null	null	9.02	04_1X_nist_urine_pos_6_p1-a1_1_7096	70.0642:2232 71.06755:0 72.07091:0		12312	9703	5577	8755	11632	9650	9604.69	2383.19
40	4.407	70.0642	0.6832	161.875	Unknown	[M+H]+		0.833	FALSE	null	null	null	null	null	null	null	999	FALSE	FALSE	FALSE	FALSE		FALSE	FALSE	null	null	null	null	null	null	null	null	9.02	04_1X_nist_urine_pos_6_p1-a1_1_7096	70.06552:1348 71.06887:0 72.07223:0		957	867	1059	885	860	881	918.018	77.3307
41	4.407	70.0642	0.7823	185.333	Unknown	[M+H]+		0.833	FALSE	null	null	null	null	null	null	null	999	FALSE	FALSE	FALSE	FALSE		FALSE	FALSE	null	null	null	null	null	null	null	null	9.02	04_1X_nist_urine_pos_6_p1-a1_1_7096	70.0642:342 71.06755:0 72.07091:0		100	74	297	180	159	132	156.955	78.5242
42	2.17	71.0472	-1	-1	Unknown	[M+H]+		0.667	FALSE	null	null	null	null	null	null	null	999	FALSE	FALSE	FALSE	FALSE		FALSE	FALSE	null	null	null	null	null	null	null	null	6.93	04_1X_nist_urine_pos_2_p1-a1_1_7092	71.04721:1136 72.05056:0 73.05392:0		6611	8089	290	909	4016	221	3356.25	3424.93
43	2.17	71.0472	0.6297	148.891	Unknown	[M+H]+		0.667	FALSE	null	null	null	null	null	null	null	999	FALSE	FALSE	FALSE	FALSE		FALSE	FALSE	null	null	null	null	null	null	null	null	6.93	04_1X_nist_urine_pos_2_p1-a1_1_7092	71.04722:433 72.05057:0 73.05393:0		362	313	149	65	231	364	247.376	122.017
44	2.17	71.0472	0.6543	154.705	Unknown	[M+H]+		0.667	FALSE	null	null	null	null	null	null	null	999	FALSE	FALSE	FALSE	FALSE		FALSE	FALSE	null	null	null	null	null	null	null	null	6.93	04_1X_nist_urine_pos_2_p1-a1_1_7092	71.04721:587 72.05056:0 73.05392:0		382	311	34	52	185	18	163.946	155.225
45	5.146	71.0605	-1	-1	Unknown	[M+H]+	similar chromatogram in higher mz_1964; similar chromatogram in higher mz_54; similar chromatogram in higher mz_57; similar chromatogram in higher mz_64; similar chromatogram in higher mz_132; similar chromatogram in higher mz_581; similar chromatogram in higher mz_769; similar chromatogram in higher mz_771; similar chromatogram in higher mz_3624	1	FALSE	null	null	null	null	null	null	null	999	FALSE	FALSE	FALSE	FALSE		FALSE	FALSE	null	null	null	null	null	null	null	null	37	04_1X_nist_urine_pos_1_p1-a1_1_7091	71.06051:5851 72.06386:0 73.06722:0		20816	16123	20489	19343	21355	17930	19342.8	1994.68
46	5.146	71.0605	0.6077	143.695	Unknown	[M+H]+	similar chromatogram in higher mz_1964; similar chromatogram in higher mz_54; similar chromatogram in higher mz_57; similar chromatogram in higher mz_64; similar chromatogram in higher mz_132; similar chromatogram in higher mz_581; similar chromatogram in higher mz_769; similar chromatogram in higher mz_771; similar chromatogram in higher mz_3624	1	FALSE	null	null	null	null	null	null	null	999	FALSE	FALSE	FALSE	FALSE		FALSE	FALSE	null	null	null	null	null	null	null	null	37	04_1X_nist_urine_pos_1_p1-a1_1_7091	71.05918:312 72.06253:0 73.06589:0		98	64	93	56	40	76	71.2418	22.2625
47	5.146	71.0605	0.6359	150.365	Unknown	[M+H]+	similar chromatogram in higher mz_1964; similar chromatogram in higher mz_54; similar chromatogram in higher mz_57; similar chromatogram in higher mz_64; similar chromatogram in higher mz_132; similar chromatogram in higher mz_581; similar chromatogram in higher mz_769; similar chromatogram in higher mz_771; similar chromatogram in higher mz_3624	1	FALSE	null	null	null	null	null	null	null	999	FALSE	FALSE	FALSE	FALSE		FALSE	FALSE	null	null	null	null	null	null	null	null	37	04_1X_nist_urine_pos_1_p1-a1_1_7091	71.06051:1853 72.06386:0 73.06722:0		2093	1589	793	1933	1668	363	1406.44	680.481
48	4.189	72.0786	-1	-1	Unknown	[M+H]+		0.667	TRUE	null	null	null	null	null	null	null	999	FALSE	FALSE	FALSE	FALSE		FALSE	FALSE	null	null	null	null	null	null	null	null	32.74	04_1X_nist_urine_pos_1_p1-a1_1_7091	72.07858:7636 73.08193:0 74.08529:0		33049	762	76.1718	30775	30303	1934	16137.1	16730.2
49	4.189	72.0786	0.7003	165.249	Unknown	[M+H]+		0.667	TRUE	null	null	null	null	null	null	null	999	FALSE	FALSE	FALSE	FALSE		FALSE	FALSE	null	null	null	null	null	null	null	null	32.74	04_1X_nist_urine_pos_1_p1-a1_1_7091	72.07992:2025 73.08327:0 74.08663:0		1109	8	0.822232	70	957	1016	526.584	550.824
50	4.189	72.0786	0.9173	216.459	Unknown	[M+H]+		0.667	TRUE	null	null	null	null	null	null	null	999	FALSE	FALSE	FALSE	FALSE		FALSE	FALSE	null	null	null	null	null	null	null	null	32.74	04_1X_nist_urine_pos_1_p1-a1_1_7091	72.07858:2823 73.08193:0 74.08529:0	36.39951:137	2222	3.87122	3.87122	1785	1158	39	867.403	995.38
51	5.58	72.0799	-1	-1	Unknown	[M+H]+		0.833	TRUE	null	null	null	null	null	null	null	999	FALSE	FALSE	FALSE	FALSE		FALSE	FALSE	null	null	null	null	null	null	null	null	56.12	04_1X_nist_urine_pos_6_p1-a1_1_7096	72.07992:9164 73.08327:0 74.08663:0		67453	60589	43881	44051	48390	52682	52841.1	9496.51
52	5.58	72.0799	0.6915	163.169	Unknown	[M+H]+		0.833	TRUE	null	null	null	null	null	null	null	999	FALSE	FALSE	FALSE	FALSE		FALSE	FALSE	null	null	null	null	null	null	null	null	56.12	04_1X_nist_urine_pos_6_p1-a1_1_7096	72.07992:6365 73.08327:0 74.08663:0	36.92286:30 55.81146:30	5629	11803	5040	4945	5230	5454	6350.28	2683.27
53	2.014	72.0813	-1	-1	Unknown	[M+H]+		0.5	FALSE	null	null	null	null	null	null	null	999	FALSE	FALSE	FALSE	FALSE		FALSE	FALSE	null	null	null	null	null	null	null	null	4.66	04_1X_nist_urine_pos_1_p1-a1_1_7091	72.08126:963 73.08461:0 74.08797:0		3189	822	1408	4452	1407	1934	2202.07	1361.85
54	2.014	72.0813	0.7412	174.902	Unknown	[M+H]+		0.5	FALSE	null	null	null	null	null	null	null	999	FALSE	FALSE	FALSE	FALSE		FALSE	FALSE	null	null	null	null	null	null	null	null	4.66	04_1X_nist_urine_pos_1_p1-a1_1_7091	72.07992:441 73.08327:0 74.08663:0		130	3.63404	3.63404	3.63404	112	36	46.3668	59.7304
55	2.126	74.0577	-1	-1	Unknown	[M+H]+		1	FALSE	null	null	null	null	null	null	null	999	FALSE	FALSE	FALSE	FALSE		FALSE	FALSE	null	null	null	null	null	null	null	null	16.36	04_1X_nist_urine_pos_4_p1-a1_1_7094	74.0577:2534 75.06105:0 76.06441:0		4681	6593	9559	8855	810	8923	6570.09	3359.65
56	2.126	74.0577	0.8119	190.859	Unknown	[M+H]+		1	FALSE	null	null	null	null	null	null	null	999	FALSE	FALSE	FALSE	FALSE		FALSE	FALSE	null	null	null	null	null	null	null	null	16.36	04_1X_nist_urine_pos_4_p1-a1_1_7094	74.05906:269 75.06241:0 76.06577:0		40	0.304938	3	82	91	142	59.6763	55.5557
57	2.126	74.0577	0.8559	201.223	Unknown	[M+H]+		1	FALSE	null	null	null	null	null	null	null	999	FALSE	FALSE	FALSE	FALSE		FALSE	FALSE	null	null	null	null	null	null	null	null	16.36	04_1X_nist_urine_pos_4_p1-a1_1_7094	74.05906:228 75.06241:0 76.06577:0		48	36	3.60944	111	111	91	66.0764	45.2523
58	2.126	74.0577	1.0142	238.425	Unknown	[M+H]+		1	FALSE	null	null	null	null	null	null	null	999	FALSE	FALSE	FALSE	FALSE		FALSE	FALSE	null	null	null	null	null	null	null	null	16.36	04_1X_nist_urine_pos_4_p1-a1_1_7094	74.06041:547 75.06376:0 76.06712:0		116	96	292	42	213	172	155.061	89.7605
59	3.948	74.0604	-1	-1	Unknown	[M+H]+	similar chromatogram in higher mz_2385	0.5	FALSE	null	null	null	null	null	null	null	999	FALSE	FALSE	FALSE	FALSE		FALSE	FALSE	null	null	null	null	null	null	null	null	4.24	04_1X_nist_urine_pos_1_p1-a1_1_7091	74.06042:749 75.06377:0 76.06713:0		2308	360	134	879	810	13.447	748.685	841.683
60	3.948	74.0604	0.6096	143.306	Unknown	[M+H]+	similar chromatogram in higher mz_2385	0.5	FALSE	null	null	null	null	null	null	null	999	FALSE	FALSE	FALSE	FALSE		FALSE	FALSE	null	null	null	null	null	null	null	null	4.24	04_1X_nist_urine_pos_1_p1-a1_1_7091	74.06992:261 75.07327:0 76.07663:0		61	23	2.31999	64	41	2.31999	31.5211	28.4981
61	4.28	74.0713	-1	-1	Unknown	[M+H]+		1	FALSE	null	null	null	null	null	null	null	999	FALSE	FALSE	FALSE	FALSE		FALSE	FALSE	null	null	null	null	null	null	null	null	20.1	04_1X_nist_urine_pos_1_p1-a1_1_7091	74.07128:2443 75.07463:0 76.07799:0		10856	12629	9798	9094	8847	9055	10046.3	1463.87
62	4.28	74.0713	0.8889	208.964	Unknown	[M+H]+		1	FALSE	null	null	null	null	null	null	null	999	FALSE	FALSE	FALSE	FALSE		FALSE	FALSE	null	null	null	null	null	null	null	null	20.1	04_1X_nist_urine_pos_1_p1-a1_1_7091	74.06991:775 75.07326:0 76.07662:0		63	66	302	29	154	25	106.206	106.373
63	4.28	74.0713	0.8947	210.34	Unknown	[M+H]+		1	FALSE	null	null	null	null	null	null	null	999	FALSE	FALSE	FALSE	FALSE		FALSE	FALSE	null	null	null	null	null	null	null	null	20.1	04_1X_nist_urine_pos_1_p1-a1_1_7091	74.06992:385 75.07327:0 76.07663:0		120	113	94	142	161	125	125.967	23.4015
64	4.28	74.0713	0.9033	212.346	Unknown	[M+H]+		1	FALSE	null	null	null	null	null	null	null	999	FALSE	FALSE	FALSE	FALSE		FALSE	FALSE	null	null	null	null	null	null	null	null	20.1	04_1X_nist_urine_pos_1_p1-a1_1_7091	74.06991:700 75.07326:0 76.07662:0		202	285	57	109	267	206	187.774	88.9797
65	4.28	74.0713	0.9491	223.115	Unknown	[M+H]+		1	FALSE	null	null	null	null	null	null	null	999	FALSE	FALSE	FALSE	FALSE		FALSE	FALSE	null	null	null	null	null	null	null	null	20.1	04_1X_nist_urine_pos_1_p1-a1_1_7091	74.07128:501 75.07463:0 76.07799:0		178	45	285	150	225	46	154.939	96.0461
66	4.28	74.0713	0.9656	226.987	Unknown	[M+H]+		1	FALSE	null	null	null	null	null	null	null	999	FALSE	FALSE	FALSE	FALSE		FALSE	FALSE	null	null	null	null	null	null	null	null	20.1	04_1X_nist_urine_pos_1_p1-a1_1_7091	74.07128:205 75.07463:0 76.07799:0		56	34	22	104	48	1	44.2092	35.403
67	6.75	76.0375	-1	-1	Unknown	[M+H]+		1	FALSE	null	null	null	null	null	null	null	999	FALSE	FALSE	FALSE	FALSE		FALSE	FALSE	null	null	null	null	null	null	null	null	14.48	04_1X_nist_urine_pos_1_p1-a1_1_7091	76.03749:1498 77.04084:0 78.0442:0		4420	4283	3573	3642	3429	4017	3894.08	406.546
68	6.75	76.0375	0.6732	157.687	Unknown	[M+H]+		1	FALSE	null	null	null	null	null	null	null	999	FALSE	FALSE	FALSE	FALSE		FALSE	FALSE	null	null	null	null	null	null	null	null	14.48	04_1X_nist_urine_pos_1_p1-a1_1_7091	76.03886:567 77.04221:0 78.04557:0		304	349	259	334	209	393	307.854	66.0262
69	3.196	76.043	-1	-1	Unknown	[M+H]+		0.667	FALSE	null	null	null	null	null	null	null	999	FALSE	FALSE	FALSE	FALSE		FALSE	FALSE	null	null	null	null	null	null	null	null	10.56	04_1X_nist_urine_pos_5_p1-a1_1_7095	76.04299:1288 77.04634:0 78.0497:0		3247	3597	2270	3510	5044	2885	3425.47	928.793
70	3.196	76.043	0.6744	157.985	Unknown	[M+H]+		0.667	FALSE	null	null	null	null	null	null	null	999	FALSE	FALSE	FALSE	FALSE		FALSE	FALSE	null	null	null	null	null	null	null	null	10.56	04_1X_nist_urine_pos_5_p1-a1_1_7095	76.04299:525 77.04634:0 78.0497:0		127	234	9.90505	109	269	99	139.426	97.7259
71	3.196	76.043	0.7382	172.922	Unknown	[M+H]+		0.667	FALSE	null	null	null	null	null	null	null	999	FALSE	FALSE	FALSE	FALSE		FALSE	FALSE	null	null	null	null	null	null	null	null	10.56	04_1X_nist_urine_pos_5_p1-a1_1_7095	76.04024:342 77.04359:0 78.04695:0		4.00057	40	151	47	73	59	61.6225	49.9948
72	3.196	76.043	0.8052	188.617	Unknown	[M+H]+		0.667	FALSE	null	null	null	null	null	null	null	999	FALSE	FALSE	FALSE	FALSE		FALSE	FALSE	null	null	null	null	null	null	null	null	10.56	04_1X_nist_urine_pos_5_p1-a1_1_7095	76.04299:250 77.04634:0 78.0497:0		50	28	55	89	61	2.806	47.167	30.2686
73	3.178	77.0379	-1	-1	Unknown	[M+H]+		1	TRUE	null	null	null	null	null	null	null	999	FALSE	FALSE	FALSE	FALSE		FALSE	FALSE	null	null	null	null	null	null	null	null	71.99	04_1X_nist_urine_pos_4_p1-a1_1_7094	77.03787:14430 78.04122:0 79.04458:0		93314	93777	95778	96755	87085	86239	92158	4448.9
74	3.178	77.0379	0.4612	107.842	Unknown	[M+H]+		1	TRUE	null	null	null	null	null	null	null	999	FALSE	FALSE	FALSE	FALSE		FALSE	FALSE	null	null	null	null	null	null	null	null	71.99	04_1X_nist_urine_pos_4_p1-a1_1_7094	77.03787:672 78.04122:0 79.04458:0		225	80	297	135	409	44	198.48	139.07
75	3.178	77.0379	0.4812	112.518	Unknown	[M+H]+		1	TRUE	null	null	null	null	null	null	null	999	FALSE	FALSE	FALSE	FALSE		FALSE	FALSE	null	null	null	null	null	null	null	null	71.99	04_1X_nist_urine_pos_4_p1-a1_1_7094	77.03787:976 78.04122:0 79.04458:0		261	142	568	683	670	207	421.66	245.425
76	3.178	77.0379	0.5037	117.792	Unknown	[M+H]+		1	TRUE	null	null	null	null	null	null	null	999	FALSE	FALSE	FALSE	FALSE		FALSE	FALSE	null	null	null	null	null	null	null	null	71.99	04_1X_nist_urine_pos_4_p1-a1_1_7094	77.03787:3523 78.04122:0 79.04458:0	49.00744:463 50.01403:1381	2943	3314	2969	330	2177	285	2002.78	1365.14
77	3.178	77.0379	0.5463	127.753	Unknown	[M+H]+		1	TRUE	null	null	null	null	null	null	null	999	FALSE	FALSE	FALSE	FALSE		FALSE	FALSE	null	null	null	null	null	null	null	null	71.99	04_1X_nist_urine_pos_4_p1-a1_1_7094	77.03787:3486 78.04122:0 79.04458:0	50.01291:444 50.01514:370	3203	457	301	3195	3587	638	1896.83	1578
78	3.178	77.0379	0.573	133.989	Unknown	[M+H]+		1	TRUE	null	null	null	null	null	null	null	999	FALSE	FALSE	FALSE	FALSE		FALSE	FALSE	null	null	null	null	null	null	null	null	71.99	04_1X_nist_urine_pos_4_p1-a1_1_7094	77.03787:909 78.04122:0 79.04458:0		135	61	172	95	361	281	184.238	115.419
79	3.178	77.0379	0.607	141.951	Unknown	[M+H]+		1	TRUE	null	null	null	null	null	null	null	999	FALSE	FALSE	FALSE	FALSE		FALSE	FALSE	null	null	null	null	null	null	null	null	71.99	04_1X_nist_urine_pos_4_p1-a1_1_7094	77.03787:675 78.04122:0 79.04458:0		157	276	128	192	424	414	265.183	129.481
80	3.178	77.0379	0.6425	150.245	Unknown	[M+H]+		1	TRUE	null	null	null	null	null	null	null	999	FALSE	FALSE	FALSE	FALSE		FALSE	FALSE	null	null	null	null	null	null	null	null	71.99	04_1X_nist_urine_pos_4_p1-a1_1_7094	77.03787:2487 78.04122:0 79.04458:0		1687	1488	1885	1158	1240	1460	1486.43	271.402
81	0.445	77.0379	-1	-1	Unknown	[M+H]+	similar chromatogram in higher mz_347; similar chromatogram in higher mz_3049; similar chromatogram in higher mz_2021; similar chromatogram in higher mz_4071; similar chromatogram in higher mz_5113; similar chromatogram in higher mz_5975; similar chromatogram in higher mz_2611; similar chromatogram in higher mz_5695; similar chromatogram in higher mz_4823; similar chromatogram in higher mz_29; si…	1	TRUE	null	null	null	null	null	null	null	999	FALSE	FALSE	FALSE	FALSE		FALSE	FALSE	null	null	null	null	null	null	null	null	25.17	04_1X_nist_urine_pos_1_p1-a1_1_7091	77.03787:5332 78.04122:0 79.04458:0		18828	13952	15085	14262	18137	15673	15989.8	2035.65
82	0.445	77.0379	0.4851	113.438	Unknown	[M+H]+	similar chromatogram in higher mz_347; similar chromatogram in higher mz_3049; similar chromatogram in higher mz_2021; similar chromatogram in higher mz_4071; similar chromatogram in higher mz_5113; similar chromatogram in higher mz_5975; similar chromatogram in higher mz_2611; similar chromatogram in higher mz_5695; similar chromatogram in higher mz_4823; similar chromatogram in higher mz_29; si…	1	TRUE	null	null	null	null	null	null	null	999	FALSE	FALSE	FALSE	FALSE		FALSE	FALSE	null	null	null	null	null	null	null	null	25.17	04_1X_nist_urine_pos_1_p1-a1_1_7091	77.03787:164 78.04122:0 79.04458:0		27	40	66	217	185	77	102.136	79.4896
83	0.445	77.0379	0.5143	120.267	Unknown	[M+H]+	similar chromatogram in higher mz_347; similar chromatogram in higher mz_3049; similar chromatogram in higher mz_2021; similar chromatogram in higher mz_4071; similar chromatogram in higher mz_5113; similar chromatogram in higher mz_5975; similar chromatogram in higher mz_2611; similar chromatogram in higher mz_5695; similar chromatogram in higher mz_4823; similar chromatogram in higher mz_29; si…	1	TRUE	null	null	null	null	null	null	null	999	FALSE	FALSE	FALSE	FALSE		FALSE	FALSE	null	null	null	null	null	null	null	null	25.17	04_1X_nist_urine_pos_1_p1-a1_1_7091	77.03787:307 78.04122:0 79.04458:0		168	81	66	97	147	115	112.169	39.1312
84	0.445	77.0379	0.5344	124.968	Unknown	[M+H]+	similar chromatogram in higher mz_347; similar chromatogram in higher mz_3049; similar chromatogram in higher mz_2021; similar chromatogram in higher mz_4071; similar chromatogram in higher mz_5113; similar chromatogram in higher mz_5975; similar chromatogram in higher mz_2611; similar chromatogram in higher mz_5695; similar chromatogram in higher mz_4823; similar chromatogram in higher mz_29; si…	1	TRUE	null	null	null	null	null	null	null	999	FALSE	FALSE	FALSE	FALSE		FALSE	FALSE	null	null	null	null	null	null	null	null	25.17	04_1X_nist_urine_pos_1_p1-a1_1_7091	77.03787:305 78.04122:0 79.04458:0		75	231	62	43	176	138	120.895	73.4449
85	0.445	77.0379	0.5505	128.724	Unknown	[M+H]+	similar chromatogram in higher mz_347; similar chromatogram in higher mz_3049; similar chromatogram in higher mz_2021; similar chromatogram in higher mz_4071; similar chromatogram in higher mz_5113; similar chromatogram in higher mz_5975; similar chromatogram in higher mz_2611; similar chromatogram in higher mz_5695; similar chromatogram in higher mz_4823; similar chromatogram in higher mz_29; si…	1	TRUE	null	null	null	null	null	null	null	999	FALSE	FALSE	FALSE	FALSE		FALSE	FALSE	null	null	null	null	null	null	null	null	25.17	04_1X_nist_urine_pos_1_p1-a1_1_7091	77.03787:343 78.04122:0 79.04458:0		63	88	98	67	113	138	94.2686	28.4872
86	0.445	77.0379	0.5774	135.021	Unknown	[M+H]+	similar chromatogram in higher mz_347; similar chromatogram in higher mz_3049; similar chromatogram in higher mz_2021; similar chromatogram in higher mz_4071; similar chromatogram in higher mz_5113; similar chromatogram in higher mz_5975; similar chromatogram in higher mz_2611; similar chromatogram in higher mz_5695; similar chromatogram in higher mz_4823; similar chromatogram in higher mz_29; si…	1	TRUE	null	null	null	null	null	null	null	999	FALSE	FALSE	FALSE	FALSE		FALSE	FALSE	null	null	null	null	null	null	null	null	25.17	04_1X_nist_urine_pos_1_p1-a1_1_7091	77.03787:1127 78.04122:0 79.04458:0	50.01737:192 51.0207:369 51.02296:329	1130	856	3990	1026	1316	6102	2403.32	2158.35
87	0.445	77.0379	0.5908	138.152	Unknown	[M+H]+	similar chromatogram in higher mz_347; similar chromatogram in higher mz_3049; similar chromatogram in higher mz_2021; similar chromatogram in higher mz_4071; similar chromatogram in higher mz_5113; similar chromatogram in higher mz_5975; similar chromatogram in higher mz_2611; similar chromatogram in higher mz_5695; similar chromatogram in higher mz_4823; similar chromatogram in higher mz_29; si…	1	TRUE	null	null	null	null	null	null	null	999	FALSE	FALSE	FALSE	FALSE		FALSE	FALSE	null	null	null	null	null	null	null	null	25.17	04_1X_nist_urine_pos_1_p1-a1_1_7091	77.03787:984 78.04122:0 79.04458:0		382	90	90	52	58	1001	278.827	375.167
88	0.634	77.0379	-1	-1	Unknown	[M+H]+		0.5	TRUE	null	null	null	null	null	null	null	999	FALSE	FALSE	FALSE	FALSE		FALSE	FALSE	null	null	null	null	null	null	null	null	10.08	04_1X_nist_urine_pos_5_p1-a1_1_7095	77.03787:2559 78.04122:0 79.04458:0		10466	13328	9117	5823	9420	8674	9471.37	2446.94
89	0.634	77.0379	0.4782	111.83	Unknown	[M+H]+		0.5	TRUE	null	null	null	null	null	null	null	999	FALSE	FALSE	FALSE	FALSE		FALSE	FALSE	null	null	null	null	null	null	null	null	10.08	04_1X_nist_urine_pos_5_p1-a1_1_7095	77.03787:227 78.04122:0 79.04458:0		64	169	139	28	94	82	95.7828	51.1073
90	0.634	77.0379	0.5058	118.272	Unknown	[M+H]+		0.5	TRUE	null	null	null	null	null	null	null	999	FALSE	FALSE	FALSE	FALSE		FALSE	FALSE	null	null	null	null	null	null	null	null	10.08	04_1X_nist_urine_pos_5_p1-a1_1_7095	77.03787:401 78.04122:0 79.04458:0	33.46551:33	312	162	205	212	247	276	235.696	53.7595
91	0.634	77.0379	0.5219	122.037	Unknown	[M+H]+		0.5	TRUE	null	null	null	null	null	null	null	999	FALSE	FALSE	FALSE	FALSE		FALSE	FALSE	null	null	null	null	null	null	null	null	10.08	04_1X_nist_urine_pos_5_p1-a1_1_7095	77.03787:383 78.04122:0 79.04458:0		132	37	343	130	105	216	160.503	106.482
92	0.634	77.0379	0.5388	126.003	Unknown	[M+H]+		0.5	TRUE	null	null	null	null	null	null	null	999	FALSE	FALSE	FALSE	FALSE		FALSE	FALSE	null	null	null	null	null	null	null	null	10.08	04_1X_nist_urine_pos_5_p1-a1_1_7095	77.03787:855 78.04122:0 79.04458:0		216	286	94	2314	253	494	609.485	845.157
93	0.634	77.0379	0.5844	136.647	Unknown	[M+H]+		0.5	TRUE	null	null	null	null	null	null	null	999	FALSE	FALSE	FALSE	FALSE		FALSE	FALSE	null	null	null	null	null	null	null	null	10.08	04_1X_nist_urine_pos_5_p1-a1_1_7095	77.03787:448 78.04122:0 79.04458:0		151	701	615	727	247	90	421.846	290.732
94	0.634	77.0379	0.6052	141.525	Unknown	[M+H]+		0.5	TRUE	null	null	null	null	null	null	null	999	FALSE	FALSE	FALSE	FALSE		FALSE	FALSE	null	null	null	null	null	null	null	null	10.08	04_1X_nist_urine_pos_5_p1-a1_1_7095	77.03787:508 78.04122:0 79.04458:0		160	402	603	493	47	202	317.934	214.978
95	0.634	77.0379	0.6157	143.968	Unknown	[M+H]+		0.5	TRUE	null	null	null	null	null	null	null	999	FALSE	FALSE	FALSE	FALSE		FALSE	FALSE	null	null	null	null	null	null	null	null	10.08	04_1X_nist_urine_pos_5_p1-a1_1_7095	77.03787:348 78.04122:0 79.04458:0		84	883	1234	1262	118	69	608.314	583.114
96	4.876	77.0379	-1	-1	Unknown	[M+H]+		0.667	FALSE	null	null	null	null	null	null	null	999	FALSE	FALSE	FALSE	FALSE		FALSE	FALSE	null	null	null	null	null	null	null	null	5.64	04_1X_nist_urine_pos_1_p1-a1_1_7091	77.03787:1172 78.04122:0 79.04458:0		4134	4562	4298	3027	3282	4186	3914.96	612.389
97	4.876	77.0379	0.5425	126.863	Unknown	[M+H]+		0.667	FALSE	null	null	null	null	null	null	null	999	FALSE	FALSE	FALSE	FALSE		FALSE	FALSE	null	null	null	null	null	null	null	null	5.64	04_1X_nist_urine_pos_1_p1-a1_1_7091	77.03787:569 78.04122:0 79.04458:0		219	272	135	207	668	63	260.655	212.547
98	3.268	78.0323	-1	-1	Unknown	[M+H]+		0.667	FALSE	null	null	null	null	null	null	null	999	FALSE	FALSE	FALSE	FALSE		FALSE	FALSE	null	null	null	null	null	null	null	null	21.36	04_1X_nist_urine_pos_6_p1-a1_1_7096	78.03225:3258 79.0356:0 80.03896:0		4109	7155	8847	4476	9606	10188	7396.84	2614.47
99	3.268	78.0323	0.4977	116.189	Unknown	[M+H]+		0.667	FALSE	null	null	null	null	null	null	null	999	FALSE	FALSE	FALSE	FALSE		FALSE	FALSE	null	null	null	null	null	null	null	null	21.36	04_1X_nist_urine_pos_6_p1-a1_1_7096	78.03225:746 79.0356:0 80.03896:0		93	71	51	390	145	274	170.73	133.962
100	3.268	78.0323	0.5269	123.006	Unknown	[M+H]+		0.667	FALSE	null	null	null	null	null	null	null	999	FALSE	FALSE	FALSE	FALSE		FALSE	FALSE	null	null	null	null	null	null	null	null	21.36	04_1X_nist_urine_pos_6_p1-a1_1_7096	78.03364:464 79.03699:0 80.04035:0		750	86	154	73	54	52	194.867	274.712
101	3.268	78.0323	0.5511	128.647	Unknown	[M+H]+		0.667	FALSE	null	null	null	null	null	null	null	999	FALSE	FALSE	FALSE	FALSE		FALSE	FALSE	null	null	null	null	null	null	null	null	21.36	04_1X_nist_urine_pos_6_p1-a1_1_7096	78.03364:539 79.03699:0 80.04035:0		103	148	117	9	158	192	121.123	63.2071
102	3.268	78.0323	0.6496	151.642	Unknown	[M+H]+		0.667	FALSE	null	null	null	null	null	null	null	999	FALSE	FALSE	FALSE	FALSE		FALSE	FALSE	null	null	null	null	null	null	null	null	21.36	04_1X_nist_urine_pos_6_p1-a1_1_7096	78.03364:1186 79.03699:0 80.04035:0		619	787	376	232	51	400	410.739	263.677
103	4.723	78.0336	-1	-1	Unknown	[M+H]+	similar chromatogram in higher mz_81; similar chromatogram in higher mz_1226; similar chromatogram in higher mz_183; similar chromatogram in higher mz_4601; similar chromatogram in higher mz_1580	1	TRUE	null	null	null	null	null	null	null	999	FALSE	FALSE	FALSE	FALSE		FALSE	FALSE	null	null	null	null	null	null	null	null	19.74	04_1X_nist_urine_pos_4_p1-a1_1_7094	78.03364:3582 79.03699:0 80.04035:0		11735	13875	13496	14846	13808	15670	13904.9	1333.2
104	4.723	78.0336	0.4982	116.297	Unknown	[M+H]+	similar chromatogram in higher mz_81; similar chromatogram in higher mz_1226; similar chromatogram in higher mz_183; similar chromatogram in higher mz_4601; similar chromatogram in higher mz_1580	1	TRUE	null	null	null	null	null	null	null	999	FALSE	FALSE	FALSE	FALSE		FALSE	FALSE	null	null	null	null	null	null	null	null	19.74	04_1X_nist_urine_pos_4_p1-a1_1_7094	78.03364:327 79.03699:0 80.04035:0		131	117	195	72	50	178	123.683	56.9975
105	4.723	78.0336	0.5288	123.444	Unknown	[M+H]+	similar chromatogram in higher mz_81; similar chromatogram in higher mz_1226; similar chromatogram in higher mz_183; similar chromatogram in higher mz_4601; similar chromatogram in higher mz_1580	1	TRUE	null	null	null	null	null	null	null	999	FALSE	FALSE	FALSE	FALSE		FALSE	FALSE	null	null	null	null	null	null	null	null	19.74	04_1X_nist_urine_pos_4_p1-a1_1_7094	78.03225:307 79.0356:0 80.03896:0		80	554	95	64	148	74	169.275	190.931
106	4.723	78.0336	0.5527	129.028	Unknown	[M+H]+	similar chromatogram in higher mz_81; similar chromatogram in higher mz_1226; similar chromatogram in higher mz_183; similar chromatogram in higher mz_4601; similar chromatogram in higher mz_1580	1	TRUE	null	null	null	null	null	null	null	999	FALSE	FALSE	FALSE	FALSE		FALSE	FALSE	null	null	null	null	null	null	null	null	19.74	04_1X_nist_urine_pos_4_p1-a1_1_7094	78.03364:1168 79.03699:0 80.04035:0	24.77963:31 30.17459:31 34.58424:31 50.01402:235 51.0207:421	121	697	259	111	296	51	255.791	235.366
107	4.723	78.0336	0.5703	133.128	Unknown	[M+H]+	similar chromatogram in higher mz_81; similar chromatogram in higher mz_1226; similar chromatogram in higher mz_183; similar chromatogram in higher mz_4601; similar chromatogram in higher mz_1580	1	TRUE	null	null	null	null	null	null	null	999	FALSE	FALSE	FALSE	FALSE		FALSE	FALSE	null	null	null	null	null	null	null	null	19.74	04_1X_nist_urine_pos_4_p1-a1_1_7094	78.03364:884 79.03699:0 80.04035:0	42.15255:55 50.01402:1773 50.01514:486 51.02295:689	775	525	783	251	383	489	534.332	212.121
108	3.629	78.0336	-1	-1	Unknown	[M+H]+		0.5	FALSE	null	null	null	null	null	null	null	999	FALSE	FALSE	FALSE	FALSE		FALSE	FALSE	null	null	null	null	null	null	null	null	16.79	04_1X_nist_urine_pos_1_p1-a1_1_7091	78.03364:2527 79.03699:0 80.04035:0		9418	11726	8760	7212	9418	8900	9238.97	1463.01
109	3.629	78.0336	0.5587	130.433	Unknown	[M+H]+		0.5	FALSE	null	null	null	null	null	null	null	999	FALSE	FALSE	FALSE	FALSE		FALSE	FALSE	null	null	null	null	null	null	null	null	16.79	04_1X_nist_urine_pos_1_p1-a1_1_7091	78.03364:1142 79.03699:0 80.04035:0		764	6505	757	3926	424	1773	2358.18	2401.76
110	0.448	79.054	-1	-1	Unknown	[M+H]+	similar chromatogram in higher mz_4220; similar chromatogram in higher mz_90; similar chromatogram in higher mz_4847; similar chromatogram in higher mz_2672; similar chromatogram in higher mz_142; similar chromatogram in higher mz_4516; similar chromatogram in higher mz_1603; similar chromatogram in higher mz_305; similar chromatogram in higher mz_3859; similar chromatogram in higher mz_3722; sim…	1	TRUE	null	null	null	null	null	null	null	999	FALSE	FALSE	FALSE	FALSE		FALSE	FALSE	null	null	null	null	null	null	null	null	19.69	04_1X_nist_urine_pos_6_p1-a1_1_7096	79.05404:3442 80.05739:0 81.06075:0		9566	11051	11794	10055	11246	11799	10918.5	921.147
111	0.448	79.054	0.5223	121.716	Unknown	[M+H]+	similar chromatogram in higher mz_4220; similar chromatogram in higher mz_90; similar chromatogram in higher mz_4847; similar chromatogram in higher mz_2672; similar chromatogram in higher mz_142; similar chromatogram in higher mz_4516; similar chromatogram in higher mz_1603; similar chromatogram in higher mz_305; similar chromatogram in higher mz_3859; similar chromatogram in higher mz_3722; sim…	1	TRUE	null	null	null	null	null	null	null	999	FALSE	FALSE	FALSE	FALSE		FALSE	FALSE	null	null	null	null	null	null	null	null	19.69	04_1X_nist_urine_pos_6_p1-a1_1_7096	79.05403:226 80.05738:0 81.06074:0	77.03787:278	88	170	79	95	85	63	96.6678	37.4288
112	0.448	79.054	0.5581	130.052	Unknown	[M+H]+	similar chromatogram in higher mz_4220; similar chromatogram in higher mz_90; similar chromatogram in higher mz_4847; similar chromatogram in higher mz_2672; similar chromatogram in higher mz_142; similar chromatogram in higher mz_4516; similar chromatogram in higher mz_1603; similar chromatogram in higher mz_305; similar chromatogram in higher mz_3859; similar chromatogram in higher mz_3722; sim…	1	TRUE	null	null	null	null	null	null	null	999	FALSE	FALSE	FALSE	FALSE		FALSE	FALSE	null	null	null	null	null	null	null	null	19.69	04_1X_nist_urine_pos_6_p1-a1_1_7096	79.05404:474 80.05739:0 81.06075:0		101	109	117	79	126	220	125.536	48.7789
113	0.448	79.054	0.5786	134.838	Unknown	[M+H]+	similar chromatogram in higher mz_4220; similar chromatogram in higher mz_90; similar chromatogram in higher mz_4847; similar chromatogram in higher mz_2672; similar chromatogram in higher mz_142; similar chromatogram in higher mz_4516; similar chromatogram in higher mz_1603; similar chromatogram in higher mz_305; similar chromatogram in higher mz_3859; similar chromatogram in higher mz_3722; sim…	1	TRUE	null	null	null	null	null	null	null	999	FALSE	FALSE	FALSE	FALSE		FALSE	FALSE	null	null	null	null	null	null	null	null	19.69	04_1X_nist_urine_pos_6_p1-a1_1_7096	79.05404:919 80.05739:0 81.06075:0		438	745	859	511	517	554	603.918	162.203
114	4.955	80.0472	-1	-1	Unknown	[M+H]+	similar chromatogram in higher mz_1381; similar chromatogram in higher mz_4661	0.667	FALSE	null	null	null	null	null	null	null	999	FALSE	FALSE	FALSE	FALSE		FALSE	FALSE	null	null	null	null	null	null	null	null	7.43	04_1X_nist_urine_pos_6_p1-a1_1_7096	80.04719:2957 81.05054:0 82.0539:0		6284	6802	11775	5025	8004	18632	9420.28	5068.01
115	4.955	80.0472	0.4654	108.289	Unknown	[M+H]+	similar chromatogram in higher mz_1381; similar chromatogram in higher mz_4661	0.667	FALSE	null	null	null	null	null	null	null	999	FALSE	FALSE	FALSE	FALSE		FALSE	FALSE	null	null	null	null	null	null	null	null	7.43	04_1X_nist_urine_pos_6_p1-a1_1_7096	80.04719:584 81.05054:0 82.0539:0		124	283	101	120	179	174	163.367	66.2276
116	4.955	80.0472	0.4786	111.364	Unknown	[M+H]+	similar chromatogram in higher mz_1381; similar chromatogram in higher mz_4661	0.667	FALSE	null	null	null	null	null	null	null	999	FALSE	FALSE	FALSE	FALSE		FALSE	FALSE	null	null	null	null	null	null	null	null	7.43	04_1X_nist_urine_pos_6_p1-a1_1_7096	80.04719:750 81.05054:0 82.0539:0		81	85	151	65	466	312	193.473	161.99
117	4.955	80.0472	0.5222	121.507	Unknown	[M+H]+	similar chromatogram in higher mz_1381; similar chromatogram in higher mz_4661	0.667	FALSE	null	null	null	null	null	null	null	999	FALSE	FALSE	FALSE	FALSE		FALSE	FALSE	null	null	null	null	null	null	null	null	7.43	04_1X_nist_urine_pos_6_p1-a1_1_7096	80.04718:773 81.05053:0 82.05389:0		40	76	218	5	93	144	96.197	75.9855
118	4.955	80.0472	0.5348	124.419	Unknown	[M+H]+	similar chromatogram in higher mz_1381; similar chromatogram in higher mz_4661	0.667	FALSE	null	null	null	null	null	null	null	999	FALSE	FALSE	FALSE	FALSE		FALSE	FALSE	null	null	null	null	null	null	null	null	7.43	04_1X_nist_urine_pos_6_p1-a1_1_7096	80.04719:433 81.05054:0 82.0539:0		171	91	115	39	101	147	110.755	46.1505
119	4.955	80.0472	0.5649	131.421	Unknown	[M+H]+	similar chromatogram in higher mz_1381; similar chromatogram in higher mz_4661	0.667	FALSE	null	null	null	null	null	null	null	999	FALSE	FALSE	FALSE	FALSE		FALSE	FALSE	null	null	null	null	null	null	null	null	7.43	04_1X_nist_urine_pos_6_p1-a1_1_7096	80.04859:380 81.05194:0 82.0553:0		123	97	90	87	69	39	84.0286	28.1132
120	4.955	80.0472	0.6048	140.719	Unknown	[M+H]+	similar chromatogram in higher mz_1381; similar chromatogram in higher mz_4661	0.667	FALSE	null	null	null	null	null	null	null	999	FALSE	FALSE	FALSE	FALSE		FALSE	FALSE	null	null	null	null	null	null	null	null	7.43	04_1X_nist_urine_pos_6_p1-a1_1_7096	80.04719:425 81.05054:0 82.0539:0		378	125	56	263	121	176	186.485	116.119
121	5.528	80.0486	-1	-1	Unknown	[M+H]+		0.667	FALSE	null	null	null	null	null	null	null	999	FALSE	FALSE	FALSE	FALSE		FALSE	FALSE	null	null	null	null	null	null	null	null	5.36	04_1X_nist_urine_pos_1_p1-a1_1_7091	80.0486:1813 81.05195:0 82.05531:0		8372	7295	5495	4773	9224	6286	6907.71	1708.71
122	5.528	80.0486	0.5824	135.506	Unknown	[M+H]+		0.667	FALSE	null	null	null	null	null	null	null	999	FALSE	FALSE	FALSE	FALSE		FALSE	FALSE	null	null	null	null	null	null	null	null	5.36	04_1X_nist_urine_pos_1_p1-a1_1_7091	80.0486:559 81.05195:0 82.05531:0		253	43	128	92	179	114	134.588	73.0236
123	5.528	80.0486	0.6674	155.289	Unknown	[M+H]+		0.667	FALSE	null	null	null	null	null	null	null	999	FALSE	FALSE	FALSE	FALSE		FALSE	FALSE	null	null	null	null	null	null	null	null	5.36	04_1X_nist_urine_pos_1_p1-a1_1_7091	80.0486:1240 81.05195:0 82.05531:0		316	423	163	266	617	334	353.374	155.003
124	7.483	80.9727	-1	-1	Unknown	[M+H]+		0.833	TRUE	null	null	null	null	null	null	null	999	FALSE	FALSE	FALSE	FALSE		FALSE	FALSE	null	null	null	null	null	null	null	null	4.84	04_1X_nist_urine_pos_5_p1-a1_1_7095	80.97272:2273 81.97607:0 82.97943:0		10976	10811	3849	19740	22663	12760	13466.4	6785.12
125	7.483	80.9727	0.563	130.792	Unknown	[M+H]+		0.833	TRUE	null	null	null	null	null	null	null	999	FALSE	FALSE	FALSE	FALSE		FALSE	FALSE	null	null	null	null	null	null	null	null	4.84	04_1X_nist_urine_pos_5_p1-a1_1_7095	80.97272:1634 81.97607:0 82.97943:0	46.96658:68 46.96766:89 62.9599:133 62.96116:154 62.96241:776 62.96366:426 62.96741:98	1321	1594	1888	1692	1603	1532	1604.9	186.351
126	3.739	81.0451	-1	-1	Unknown	[M+H]+	similar chromatogram in higher mz_4529; similar chromatogram in higher mz_566; similar chromatogram in higher mz_5378; similar chromatogram in higher mz_765	0.833	FALSE	null	null	null	null	null	null	null	999	FALSE	FALSE	FALSE	FALSE		FALSE	FALSE	null	null	null	null	null	null	null	null	12.69	04_1X_nist_urine_pos_2_p1-a1_1_7092	81.04512:4449 82.04847:0 83.05183:0		16935	19701	16966	14938	18696	17551	17464.5	1639.45
127	3.739	81.0451	0.5433	126.213	Unknown	[M+H]+	similar chromatogram in higher mz_4529; similar chromatogram in higher mz_566; similar chromatogram in higher mz_5378; similar chromatogram in higher mz_765	0.833	FALSE	null	null	null	null	null	null	null	999	FALSE	FALSE	FALSE	FALSE		FALSE	FALSE	null	null	null	null	null	null	null	null	12.69	04_1X_nist_urine_pos_2_p1-a1_1_7092	81.04512:345 82.04847:0 83.05183:0		94	132	148	778	292	73	252.804	268.595
128	3.739	81.0451	0.5708	132.591	Unknown	[M+H]+	similar chromatogram in higher mz_4529; similar chromatogram in higher mz_566; similar chromatogram in higher mz_5378; similar chromatogram in higher mz_765	0.833	FALSE	null	null	null	null	null	null	null	999	FALSE	FALSE	FALSE	FALSE		FALSE	FALSE	null	null	null	null	null	null	null	null	12.69	04_1X_nist_urine_pos_2_p1-a1_1_7092	81.04369:494 82.04704:0 83.0504:0		194	262	292	500	149	249	274.373	121.83
129	3.739	81.0451	0.6141	142.663	Unknown	[M+H]+	similar chromatogram in higher mz_4529; similar chromatogram in higher mz_566; similar chromatogram in higher mz_5378; similar chromatogram in higher mz_765	0.833	FALSE	null	null	null	null	null	null	null	999	FALSE	FALSE	FALSE	FALSE		FALSE	FALSE	null	null	null	null	null	null	null	null	12.69	04_1X_nist_urine_pos_2_p1-a1_1_7092	81.04512:441 82.04847:0 83.05183:0		657	199	365	63	125	104	252.184	225.127
130	3.739	81.0451	0.6354	147.606	Unknown	[M+H]+	similar chromatogram in higher mz_4529; similar chromatogram in higher mz_566; similar chromatogram in higher mz_5378; similar chromatogram in higher mz_765	0.833	FALSE	null	null	null	null	null	null	null	999	FALSE	FALSE	FALSE	FALSE		FALSE	FALSE	null	null	null	null	null	null	null	null	12.69	04_1X_nist_urine_pos_2_p1-a1_1_7092	81.04512:978 82.04847:0 83.05183:0		642	377	512	4621	504	565	1203.44	1676.32
131	4.988	82.0649	-1	-1	Unknown	[M+H]+		1	TRUE	null	null	null	null	null	null	null	999	FALSE	FALSE	FALSE	FALSE		FALSE	FALSE	null	null	null	null	null	null	null	null	148.31	04_1X_nist_urine_pos_6_p1-a1_1_7096	82.06495:32185 83.0683:0 84.07166:0		97562	99733	91125	87277	104941	125043	100947	13363.1
132	4.988	82.0649	0.4754	110.246	Unknown	[M+H]+		1	TRUE	null	null	null	null	null	null	null	999	FALSE	FALSE	FALSE	FALSE		FALSE	FALSE	null	null	null	null	null	null	null	null	148.31	04_1X_nist_urine_pos_6_p1-a1_1_7096	82.06495:1115 83.0683:0 84.07166:0	67.04126:980 67.04384:768 82.06495:463	616	516	1497	323	387	752	681.883	427.975
133	4.988	82.0649	0.5174	119.992	Unknown	[M+H]+		1	TRUE	null	null	null	null	null	null	null	999	FALSE	FALSE	FALSE	FALSE		FALSE	FALSE	null	null	null	null	null	null	null	null	148.31	04_1X_nist_urine_pos_6_p1-a1_1_7096	82.06495:1647 83.0683:0 84.07166:0	81.0437:829	1036	1201	821	329	1146	2043	1096.06	561.601
134	4.988	82.0649	0.5543	128.559	Unknown	[M+H]+		1	TRUE	null	null	null	null	null	null	null	999	FALSE	FALSE	FALSE	FALSE		FALSE	FALSE	null	null	null	null	null	null	null	null	148.31	04_1X_nist_urine_pos_6_p1-a1_1_7096	82.06495:2014 83.0683:0 84.07166:0		530	271	690	543	990	1260	714.119	356.346
135	4.988	82.0649	0.5916	137.215	Unknown	[M+H]+		1	TRUE	null	null	null	null	null	null	null	999	FALSE	FALSE	FALSE	FALSE		FALSE	FALSE	null	null	null	null	null	null	null	null	148.31	04_1X_nist_urine_pos_6_p1-a1_1_7096	82.06495:8934 83.0683:0 84.07166:0	41.03768:920 48.56018:66 66.63122:66 67.61587:155 82.06638:537	8209	3851	6838	7119	8763	9052	7305.52	1906.83
136	3.438	83.048	-1	-1	Unknown	[M+H]+	similar chromatogram in higher mz_2739	0.833	FALSE	null	null	null	null	null	null	null	999	FALSE	FALSE	FALSE	FALSE		FALSE	FALSE	null	null	null	null	null	null	null	null	5.6	04_1X_nist_urine_pos_4_p1-a1_1_7094	83.04803:3695 84.05138:0 85.05474:0		2286	1740	13234	14602	13323	14328	9918.61	6149.8
137	3.438	83.048	0.7633	176.749	Unknown	[M+H]+	similar chromatogram in higher mz_2739	0.833	FALSE	null	null	null	null	null	null	null	999	FALSE	FALSE	FALSE	FALSE		FALSE	FALSE	null	null	null	null	null	null	null	null	5.6	04_1X_nist_urine_pos_4_p1-a1_1_7094	83.04946:1507 84.05281:0 85.05617:0		154	404	1295	113	763	1394	687.357	560.256
138	3.6	83.0595	-1	-1	Unknown	[M+H]+		1	FALSE	null	null	null	null	null	null	null	999	FALSE	FALSE	FALSE	FALSE		FALSE	FALSE	null	null	null	null	null	null	null	null	29.77	04_1X_nist_urine_pos_1_p1-a1_1_7091	83.05953:14337 84.06288:0 85.06624:0		68892	49936	70736	53435	40983	72593	59429.1	13091.8
139	3.6	83.0595	0.4752	110.03	Unknown	[M+H]+		1	FALSE	null	null	null	null	null	null	null	999	FALSE	FALSE	FALSE	FALSE		FALSE	FALSE	null	null	null	null	null	null	null	null	29.77	04_1X_nist_urine_pos_1_p1-a1_1_7091	83.06096:1062 84.06431:0 85.06767:0		50	89	320	147	80	316	166.833	120.967
140	3.6	83.0595	0.4923	113.999	Unknown	[M+H]+		1	FALSE	null	null	null	null	null	null	null	999	FALSE	FALSE	FALSE	FALSE		FALSE	FALSE	null	null	null	null	null	null	null	null	29.77	04_1X_nist_urine_pos_1_p1-a1_1_7091	83.05953:499 84.06288:0 85.06624:0		137	50	128	191	134	11	108.533	65.7871
141	3.6	83.0595	0.5794	134.181	Unknown	[M+H]+		1	FALSE	null	null	null	null	null	null	null	999	FALSE	FALSE	FALSE	FALSE		FALSE	FALSE	null	null	null	null	null	null	null	null	29.77	04_1X_nist_urine_pos_1_p1-a1_1_7091	83.05952:2575 84.06287:0 85.06623:0		995	1385	1109	1789	461	557	1049.24	500.909
142	3.6	83.0595	0.7216	167.11	Unknown	[M+H]+		1	FALSE	null	null	null	null	null	null	null	999	FALSE	FALSE	FALSE	FALSE		FALSE	FALSE	null	null	null	null	null	null	null	null	29.77	04_1X_nist_urine_pos_1_p1-a1_1_7091	83.05952:1175 84.06287:0 85.06623:0		387	143	773	159	147	352	326.878	244.077
143	3.6	83.0595	0.7362	170.481	Unknown	[M+H]+		1	FALSE	null	null	null	null	null	null	null	999	FALSE	FALSE	FALSE	FALSE		FALSE	FALSE	null	null	null	null	null	null	null	null	29.77	04_1X_nist_urine_pos_1_p1-a1_1_7091	83.06096:1701 84.06431:0 85.06767:0		498	576	1187	390	478	696	637.368	288.282
144	3.6	83.0595	0.7492	173.499	Unknown	[M+H]+		1	FALSE	null	null	null	null	null	null	null	999	FALSE	FALSE	FALSE	FALSE		FALSE	FALSE	null	null	null	null	null	null	null	null	29.77	04_1X_nist_urine_pos_1_p1-a1_1_7091	83.05952:2241 84.06287:0 85.06623:0		555	265	813	912	313	759	602.763	270.109
145	3.6	83.0595	0.7678	177.788	Unknown	[M+H]+		1	FALSE	null	null	null	null	null	null	null	999	FALSE	FALSE	FALSE	FALSE		FALSE	FALSE	null	null	null	null	null	null	null	null	29.77	04_1X_nist_urine_pos_1_p1-a1_1_7091	83.06096:5197 84.06431:0 85.06767:0		4252	5407	1560	1893	1834	1793	2789.87	1625.39
146	5.055	83.061	-1	-1	Unknown	[M+H]+		0.5	FALSE	null	null	null	null	null	null	null	999	FALSE	FALSE	FALSE	FALSE		FALSE	FALSE	null	null	null	null	null	null	null	null	3.76	04_1X_nist_urine_pos_5_p1-a1_1_7095	83.06096:2791 84.06431:0 85.06767:0		10786	12105	10568	10078	11050	8405	10498.8	1227.28
147	5.055	83.061	0.4899	113.452	Unknown	[M+H]+		0.5	FALSE	null	null	null	null	null	null	null	999	FALSE	FALSE	FALSE	FALSE		FALSE	FALSE	null	null	null	null	null	null	null	null	3.76	04_1X_nist_urine_pos_5_p1-a1_1_7095	83.06815:341 84.0715:0 85.07486:0		139	104	44	59	90	85	86.9479	33.6381
148	5.055	83.061	0.5078	117.581	Unknown	[M+H]+		0.5	FALSE	null	null	null	null	null	null	null	999	FALSE	FALSE	FALSE	FALSE		FALSE	FALSE	null	null	null	null	null	null	null	null	3.76	04_1X_nist_urine_pos_5_p1-a1_1_7095	83.06815:485 84.0715:0 85.07486:0		9	60	234	109	76	83	95.188	75.6777
149	5.055	83.061	0.5377	124.503	Unknown	[M+H]+		0.5	FALSE	null	null	null	null	null	null	null	999	FALSE	FALSE	FALSE	FALSE		FALSE	FALSE	null	null	null	null	null	null	null	null	3.76	04_1X_nist_urine_pos_5_p1-a1_1_7095	83.06815:728 84.0715:0 85.07486:0		187	274	275	108	130	332	217.707	89.6932
150	5.055	83.061	0.5872	135.986	Unknown	[M+H]+		0.5	FALSE	null	null	null	null	null	null	null	999	FALSE	FALSE	FALSE	FALSE		FALSE	FALSE	null	null	null	null	null	null	null	null	3.76	04_1X_nist_urine_pos_5_p1-a1_1_7095	83.06815:848 84.0715:0 85.07486:0		168	276	156	285	187	344	236.08	76.1014
151	5.055	83.061	0.5986	138.614	Unknown	[M+H]+		0.5	FALSE	null	null	null	null	null	null	null	999	FALSE	FALSE	FALSE	FALSE		FALSE	FALSE	null	null	null	null	null	null	null	null	3.76	04_1X_nist_urine_pos_5_p1-a1_1_7095	83.06096:1177 84.06431:0 85.06767:0		251	145	188	173	660	194	268.471	194.79
152	5.762	83.061	-1	-1	Unknown	[M+H]+	similar chromatogram in higher mz_727; similar chromatogram in higher mz_266; similar chromatogram in higher mz_219; similar chromatogram in higher mz_2181; similar chromatogram in higher mz_4221; similar chromatogram in higher mz_1608; similar chromatogram in higher mz_4588	0.833	FALSE	null	null	null	null	null	null	null	999	FALSE	FALSE	FALSE	FALSE		FALSE	FALSE	null	null	null	null	null	null	null	null	4.96	04_1X_nist_urine_pos_1_p1-a1_1_7091	83.06096:2386 84.06431:0 85.06767:0		11257	9769	11614	9167	8473	9890	10028.5	1206.08
153	5.762	83.061	0.5426	125.646	Unknown	[M+H]+	similar chromatogram in higher mz_727; similar chromatogram in higher mz_266; similar chromatogram in higher mz_219; similar chromatogram in higher mz_2181; similar chromatogram in higher mz_4221; similar chromatogram in higher mz_1608; similar chromatogram in higher mz_4588	0.833	FALSE	null	null	null	null	null	null	null	999	FALSE	FALSE	FALSE	FALSE		FALSE	FALSE	null	null	null	null	null	null	null	null	4.96	04_1X_nist_urine_pos_1_p1-a1_1_7091	83.05952:453 84.06287:0 85.06623:0		227	282	733	167	410	246	344.226	206.839
154	5.762	83.061	0.5519	127.812	Unknown	[M+H]+	similar chromatogram in higher mz_727; similar chromatogram in higher mz_266; similar chromatogram in higher mz_219; similar chromatogram in higher mz_2181; similar chromatogram in higher mz_4221; similar chromatogram in higher mz_1608; similar chromatogram in higher mz_4588	0.833	FALSE	null	null	null	null	null	null	null	999	FALSE	FALSE	FALSE	FALSE		FALSE	FALSE	null	null	null	null	null	null	null	null	4.96	04_1X_nist_urine_pos_1_p1-a1_1_7091	83.06096:753 84.06431:0 85.06767:0		429	365	276	288	360	527	374.044	93.2464
155	5.762	83.061	0.6192	143.391	Unknown	[M+H]+	similar chromatogram in higher mz_727; similar chromatogram in higher mz_266; similar chromatogram in higher mz_219; similar chromatogram in higher mz_2181; similar chromatogram in higher mz_4221; similar chromatogram in higher mz_1608; similar chromatogram in higher mz_4588	0.833	FALSE	null	null	null	null	null	null	null	999	FALSE	FALSE	FALSE	FALSE		FALSE	FALSE	null	null	null	null	null	null	null	null	4.96	04_1X_nist_urine_pos_1_p1-a1_1_7091	83.05952:362 84.06287:0 85.06623:0		85	241	105	1278	132	100	323.196	470.936
156	3.598	84.0427	-1	-1	Unknown	[M+H]+		1	TRUE	null	null	null	null	null	null	null	999	FALSE	FALSE	FALSE	FALSE		FALSE	FALSE	null	null	null	null	null	null	null	null	89.86	04_1X_nist_urine_pos_3_p1-a1_1_7093	84.04274:59558 85.04609:0 86.04945:0		291904	301521	293829	295989	313278	281320	296307	10634.3
157	3.598	84.0427	0.582	134.571	Unknown	[M+H]+		1	TRUE	null	null	null	null	null	null	null	999	FALSE	FALSE	FALSE	FALSE		FALSE	FALSE	null	null	null	null	null	null	null	null	89.86	04_1X_nist_urine_pos_3_p1-a1_1_7093	84.04274:10596 85.04609:0 86.04945:0	22.44793:108 22.56466:108 78.52065:108	8070	7853	7269	8232	9345	7024	7965.49	820.863
158	3.598	84.0427	0.7295	168.682	Unknown	[M+H]+		1	TRUE	null	null	null	null	null	null	null	999	FALSE	FALSE	FALSE	FALSE		FALSE	FALSE	null	null	null	null	null	null	null	null	89.86	04_1X_nist_urine_pos_3_p1-a1_1_7093	84.04419:2946 85.04754:0 86.0509:0	27.96142:108 49.66106:108	2013	1907	3141	4239	1788	3110	2699.42	965.71
159	3.598	84.0427	0.7679	177.564	Unknown	[M+H]+		1	TRUE	null	null	null	null	null	null	null	999	FALSE	FALSE	FALSE	FALSE		FALSE	FALSE	null	null	null	null	null	null	null	null	89.86	04_1X_nist_urine_pos_3_p1-a1_1_7093	84.04274:12353 85.04609:0 86.04945:0		15589	11289	5906	14046	9245	4999	10178.9	4275.67
160	3.262	84.0442	-1	-1	Unknown	[M+H]+	similar chromatogram in higher mz_309; similar chromatogram in higher mz_380; similar chromatogram in higher mz_4567; similar chromatogram in higher mz_4771; similar chromatogram in higher mz_118; similar chromatogram in higher mz_1872	1	FALSE	null	null	null	null	null	null	null	999	FALSE	FALSE	FALSE	FALSE		FALSE	FALSE	null	null	null	null	null	null	null	null	14.15	04_1X_nist_urine_pos_3_p1-a1_1_7093	84.04418:11306 85.04753:0 86.05089:0		37903	47179	41985	31993	34040	36310	38235	5557.66
161	3.262	84.0442	0.5816	134.492	Unknown	[M+H]+	similar chromatogram in higher mz_309; similar chromatogram in higher mz_380; similar chromatogram in higher mz_4567; similar chromatogram in higher mz_4771; similar chromatogram in higher mz_118; similar chromatogram in higher mz_1872	1	FALSE	null	null	null	null	null	null	null	999	FALSE	FALSE	FALSE	FALSE		FALSE	FALSE	null	null	null	null	null	null	null	null	14.15	04_1X_nist_urine_pos_3_p1-a1_1_7093	84.04419:1190 85.04754:0 86.0509:0		302	333	340	137	459	100	278.554	135.369
162	3.262	84.0442	0.7809	180.569	Unknown	[M+H]+	similar chromatogram in higher mz_309; similar chromatogram in higher mz_380; similar chromatogram in higher mz_4567; similar chromatogram in higher mz_4771; similar chromatogram in higher mz_118; similar chromatogram in higher mz_1872	1	FALSE	null	null	null	null	null	null	null	999	FALSE	FALSE	FALSE	FALSE		FALSE	FALSE	null	null	null	null	null	null	null	null	14.15	04_1X_nist_urine_pos_3_p1-a1_1_7093	84.04419:1660 85.04754:0 86.0509:0		766	482	763	845	13681	628	2860.79	5302.52
163	3.262	84.0442	0.7944	183.686	Unknown	[M+H]+	similar chromatogram in higher mz_309; similar chromatogram in higher mz_380; similar chromatogram in higher mz_4567; similar chromatogram in higher mz_4771; similar chromatogram in higher mz_118; similar chromatogram in higher mz_1872	1	FALSE	null	null	null	null	null	null	null	999	FALSE	FALSE	FALSE	FALSE		FALSE	FALSE	null	null	null	null	null	null	null	null	14.15	04_1X_nist_urine_pos_3_p1-a1_1_7093	84.04419:2065 85.04754:0 86.0509:0		757	1108	9826	2897	798	447	2638.93	3627.62
164	3.262	84.0442	0.8114	187.606	Unknown	[M+H]+	similar chromatogram in higher mz_309; similar chromatogram in higher mz_380; similar chromatogram in higher mz_4567; similar chromatogram in higher mz_4771; similar chromatogram in higher mz_118; similar chromatogram in higher mz_1872	1	FALSE	null	null	null	null	null	null	null	999	FALSE	FALSE	FALSE	FALSE		FALSE	FALSE	null	null	null	null	null	null	null	null	14.15	04_1X_nist_urine_pos_3_p1-a1_1_7093	84.04419:1525 85.04754:0 86.0509:0		571	82	1056	858	1053	246	644.228	415.313
165	9.175	84.0803	-1	-1	Unknown	[M+H]+	similar chromatogram in higher mz_1362	1	TRUE	null	null	null	null	null	null	null	999	FALSE	FALSE	FALSE	FALSE		FALSE	FALSE	null	null	null	null	null	null	null	null	5.79	04_1X_nist_urine_pos_3_p1-a1_1_7093	84.08034:5992 85.08369:0 86.08705:0		61532	65757	35974	53612	31227	26432	45755.5	16678.4
166	9.175	84.0803	0.5871	135.739	Unknown	[M+H]+	similar chromatogram in higher mz_1362	1	TRUE	null	null	null	null	null	null	null	999	FALSE	FALSE	FALSE	FALSE		FALSE	FALSE	null	null	null	null	null	null	null	null	5.79	04_1X_nist_urine_pos_3_p1-a1_1_7093	84.08034:2776 85.08369:0 86.08705:0		2663	2344	2573	2186	2064	1868	2283	303.84
167	9.175	84.0803	0.6334	146.452	Unknown	[M+H]+	similar chromatogram in higher mz_1362	1	TRUE	null	null	null	null	null	null	null	999	FALSE	FALSE	FALSE	FALSE		FALSE	FALSE	null	null	null	null	null	null	null	null	5.79	04_1X_nist_urine_pos_3_p1-a1_1_7093	84.08034:2019 85.08369:0 86.08705:0	43.04092:124	1765	1953	1944	1830	1666	1642	1800.2	133.698
168	9.175	84.0803	0.6676	154.36	Unknown	[M+H]+	similar chromatogram in higher mz_1362	1	TRUE	null	null	null	null	null	null	null	999	FALSE	FALSE	FALSE	FALSE		FALSE	FALSE	null	null	null	null	null	null	null	null	5.79	04_1X_nist_urine_pos_3_p1-a1_1_7093	84.08034:1300 85.08369:0 86.08705:0		1214	1195	1068	1063	1220	1380	1189.81	117.127
169	8.862	84.0803	-1	-1	Unknown	[M+H]+		1	FALSE	null	null	null	null	null	null	null	999	FALSE	FALSE	FALSE	FALSE		FALSE	FALSE	null	null	null	null	null	null	null	null	8.45	04_1X_nist_urine_pos_2_p1-a1_1_7092	84.08034:5949 85.08369:0 86.08705:0		60815	55956	49424	21935	45823	47253	46867.7	13464.9
170	8.862	84.0803	0.5793	133.936	Unknown	[M+H]+		1	FALSE	null	null	null	null	null	null	null	999	FALSE	FALSE	FALSE	FALSE		FALSE	FALSE	null	null	null	null	null	null	null	null	8.45	04_1X_nist_urine_pos_2_p1-a1_1_7092	84.08034:1065 85.08369:0 86.08705:0		975	892	761	735	869	907	856.504	91.6224
171	8.862	84.0803	0.6686	154.593	Unknown	[M+H]+		1	FALSE	null	null	null	null	null	null	null	999	FALSE	FALSE	FALSE	FALSE		FALSE	FALSE	null	null	null	null	null	null	null	null	8.45	04_1X_nist_urine_pos_2_p1-a1_1_7092	84.08034:2839 85.08369:0 86.08705:0		3129	3513	2964	2769	2904	2980	3043.08	257.888
172	4.488	84.0803	-1	-1	Unknown	[M+H]+	similar chromatogram in higher mz_2184; similar chromatogram in higher mz_858; similar chromatogram in higher mz_2028; similar chromatogram in higher mz_338; similar chromatogram in higher mz_2016; similar chromatogram in higher mz_1643; similar chromatogram in higher mz_464; similar chromatogram in higher mz_2995; similar chromatogram in higher mz_3270; similar chromatogram in higher mz_5799; si…	1	TRUE	null	null	null	null	null	null	null	999	FALSE	FALSE	FALSE	FALSE		FALSE	FALSE	null	null	null	null	null	null	null	null	7.77	04_1X_nist_urine_pos_2_p1-a1_1_7092	84.08034:5756 85.08369:0 86.08705:0		26251	25935	21956	24890	23769	22050	24141.8	1871.76
173	4.488	84.0803	0.4698	108.627	Unknown	[M+H]+	similar chromatogram in higher mz_2184; similar chromatogram in higher mz_858; similar chromatogram in higher mz_2028; similar chromatogram in higher mz_338; similar chromatogram in higher mz_2016; similar chromatogram in higher mz_1643; similar chromatogram in higher mz_464; similar chromatogram in higher mz_2995; similar chromatogram in higher mz_3270; similar chromatogram in higher mz_5799; si…	1	TRUE	null	null	null	null	null	null	null	999	FALSE	FALSE	FALSE	FALSE		FALSE	FALSE	null	null	null	null	null	null	null	null	7.77	04_1X_nist_urine_pos_2_p1-a1_1_7092	84.08034:230 85.08369:0 86.08705:0		412	63	216	93	49	86	153.098	139.822
174	4.488	84.0803	0.4908	113.469	Unknown	[M+H]+	similar chromatogram in higher mz_2184; similar chromatogram in higher mz_858; similar chromatogram in higher mz_2028; similar chromatogram in higher mz_338; similar chromatogram in higher mz_2016; similar chromatogram in higher mz_1643; similar chromatogram in higher mz_464; similar chromatogram in higher mz_2995; similar chromatogram in higher mz_3270; similar chromatogram in higher mz_5799; si…	1	TRUE	null	null	null	null	null	null	null	999	FALSE	FALSE	FALSE	FALSE		FALSE	FALSE	null	null	null	null	null	null	null	null	7.77	04_1X_nist_urine_pos_2_p1-a1_1_7092	84.08034:283 85.08369:0 86.08705:0		374	73	102	122	381	178	204.913	137.836
175	4.488	84.0803	0.5279	122.069	Unknown	[M+H]+	similar chromatogram in higher mz_2184; similar chromatogram in higher mz_858; similar chromatogram in higher mz_2028; similar chromatogram in higher mz_338; similar chromatogram in higher mz_2016; similar chromatogram in higher mz_1643; similar chromatogram in higher mz_464; similar chromatogram in higher mz_2995; similar chromatogram in higher mz_3270; similar chromatogram in higher mz_5799; si…	1	TRUE	null	null	null	null	null	null	null	999	FALSE	FALSE	FALSE	FALSE		FALSE	FALSE	null	null	null	null	null	null	null	null	7.77	04_1X_nist_urine_pos_2_p1-a1_1_7092	84.08034:358 85.08369:0 86.08705:0		174	296	228	85	65	107	159.202	90.117
176	4.488	84.0803	0.5506	127.302	Unknown	[M+H]+	similar chromatogram in higher mz_2184; similar chromatogram in higher mz_858; similar chromatogram in higher mz_2028; similar chromatogram in higher mz_338; similar chromatogram in higher mz_2016; similar chromatogram in higher mz_1643; similar chromatogram in higher mz_464; similar chromatogram in higher mz_2995; similar chromatogram in higher mz_3270; similar chromatogram in higher mz_5799; si…	1	TRUE	null	null	null	null	null	null	null	999	FALSE	FALSE	FALSE	FALSE		FALSE	FALSE	null	null	null	null	null	null	null	null	7.77	04_1X_nist_urine_pos_2_p1-a1_1_7092	84.08034:446 85.08369:0 86.08705:0	32.17164:31 47.61302:31	193	192	675	141	149	902	375.289	328.383
177	4.488	84.0803	0.5801	134.132	Unknown	[M+H]+	similar chromatogram in higher mz_2184; similar chromatogram in higher mz_858; similar chromatogram in higher mz_2028; similar chromatogram in higher mz_338; similar chromatogram in higher mz_2016; similar chromatogram in higher mz_1643; similar chromatogram in higher mz_464; similar chromatogram in higher mz_2995; similar chromatogram in higher mz_3270; similar chromatogram in higher mz_5799; si…	1	TRUE	null	null	null	null	null	null	null	999	FALSE	FALSE	FALSE	FALSE		FALSE	FALSE	null	null	null	null	null	null	null	null	7.77	04_1X_nist_urine_pos_2_p1-a1_1_7092	84.08034:1528 85.08369:0 86.08705:0	68.04844:127	1039	1483	914	1633	1428	1275	1295.23	275.1
178	4.488	84.0803	0.5945	137.462	Unknown	[M+H]+	similar chromatogram in higher mz_2184; similar chromatogram in higher mz_858; similar chromatogram in higher mz_2028; similar chromatogram in higher mz_338; similar chromatogram in higher mz_2016; similar chromatogram in higher mz_1643; similar chromatogram in higher mz_464; similar chromatogram in higher mz_2995; similar chromatogram in higher mz_3270; similar chromatogram in higher mz_5799; si…	1	TRUE	null	null	null	null	null	null	null	999	FALSE	FALSE	FALSE	FALSE		FALSE	FALSE	null	null	null	null	null	null	null	null	7.77	04_1X_nist_urine_pos_2_p1-a1_1_7092	84.08034:1215 85.08369:0 86.08705:0	39.02106:329 54.14616:31	825	636	127	238	444	435	450.884	254.923
179	5.036	85.0274	-1	-1	Unknown	[M+H]+	similar chromatogram in higher mz_1084; similar chromatogram in higher mz_469; similar chromatogram in higher mz_460; similar chromatogram in higher mz_1087; similar chromatogram in higher mz_143; similar chromatogram in higher mz_640; similar chromatogram in higher mz_3554; similar chromatogram in higher mz_3767	1	TRUE	null	null	null	null	null	null	null	999	FALSE	FALSE	FALSE	FALSE		FALSE	FALSE	null	null	null	null	null	null	null	null	340.56	04_1X_nist_urine_pos_4_p1-a1_1_7094	85.02738:103696 86.03073:0 87.03409:0		386646	417371	399806	412082	389355	402614	401313	12131.9
180	5.036	85.0274	0.6785	156.668	Unknown	[M+H]+	similar chromatogram in higher mz_1084; similar chromatogram in higher mz_469; similar chromatogram in higher mz_460; similar chromatogram in higher mz_1087; similar chromatogram in higher mz_143; similar chromatogram in higher mz_640; similar chromatogram in higher mz_3554; similar chromatogram in higher mz_3767	1	TRUE	null	null	null	null	null	null	null	999	FALSE	FALSE	FALSE	FALSE		FALSE	FALSE	null	null	null	null	null	null	null	null	340.56	04_1X_nist_urine_pos_4_p1-a1_1_7094	85.02738:30845 86.03073:0 87.03409:0	22.62164:67 23.3232:67 44.99557:474 65.67168:67 66.30717:67	38557	41899	40277	42183	39888	40378	40530.3	1341.65
181	4.237	85.0274	-1	-1	Unknown	[M+H]+	similar chromatogram in higher mz_758; similar chromatogram in higher mz_1413; similar chromatogram in higher mz_4094; similar chromatogram in higher mz_1416	1	TRUE	null	null	null	null	null	null	null	999	FALSE	FALSE	FALSE	FALSE		FALSE	FALSE	null	null	null	null	null	null	null	null	195.25	04_1X_nist_urine_pos_3_p1-a1_1_7093	85.02738:63269 86.03073:0 87.03409:0		246025	229688	264988	237384	252724	248060	246478	12238.9
182	4.237	85.0274	0.7329	169.21	Unknown	[M+H]+	similar chromatogram in higher mz_758; similar chromatogram in higher mz_1413; similar chromatogram in higher mz_4094; similar chromatogram in higher mz_1416	1	TRUE	null	null	null	null	null	null	null	999	FALSE	FALSE	FALSE	FALSE		FALSE	FALSE	null	null	null	null	null	null	null	null	195.25	04_1X_nist_urine_pos_3_p1-a1_1_7093	85.02738:16648 86.03073:0 87.03409:0		14152	20915	24713	8551	17167	21446	17824.1	5831.73
183	4.237	85.0274	0.7596	175.382	Unknown	[M+H]+	similar chromatogram in higher mz_758; similar chromatogram in higher mz_1413; similar chromatogram in higher mz_4094; similar chromatogram in higher mz_1416	1	TRUE	null	null	null	null	null	null	null	999	FALSE	FALSE	FALSE	FALSE		FALSE	FALSE	null	null	null	null	null	null	null	null	195.25	04_1X_nist_urine_pos_3_p1-a1_1_7093	85.02738:3213 86.03073:0 87.03409:0	25.42448:51 33.39802:51	1869	2128	2111	2097	787	2724	1952.38	638.188
184	3.945	85.0274	-1	-1	Unknown	[M+H]+		1	TRUE	null	null	null	null	null	null	null	999	FALSE	FALSE	FALSE	FALSE		FALSE	FALSE	null	null	null	null	null	null	null	null	76.78	04_1X_nist_urine_pos_4_p1-a1_1_7094	85.02738:26782 86.03073:0 87.03409:0		150032	142110	140982	153555	141777	145459	145652	5119.51
185	3.945	85.0274	0.6415	148.117	Unknown	[M+H]+		1	TRUE	null	null	null	null	null	null	null	999	FALSE	FALSE	FALSE	FALSE		FALSE	FALSE	null	null	null	null	null	null	null	null	76.78	04_1X_nist_urine_pos_4_p1-a1_1_7094	85.02883:1353 86.03218:0 87.03554:0		648	653	175	1625	552	665	719.577	480.919
186	3.945	85.0274	0.7587	175.189	Unknown	[M+H]+		1	TRUE	null	null	null	null	null	null	null	999	FALSE	FALSE	FALSE	FALSE		FALSE	FALSE	null	null	null	null	null	null	null	null	76.78	04_1X_nist_urine_pos_4_p1-a1_1_7094	85.02884:7886 86.03219:0 87.03555:0	40.91249:49	9822	9352	10059	5655	9404	9657	8991.35	1655.46
187	3.945	85.0274	0.7861	181.5	Unknown	[M+H]+		1	TRUE	null	null	null	null	null	null	null	999	FALSE	FALSE	FALSE	FALSE		FALSE	FALSE	null	null	null	null	null	null	null	null	76.78	04_1X_nist_urine_pos_4_p1-a1_1_7094	85.02883:2977 86.03218:0 87.03554:0		1359	2468	2215	1601	2382	2143	2028.03	446.568
188	4.095	85.0274	-1	-1	Unknown	[M+H]+	similar chromatogram in higher mz_2676; similar chromatogram in higher mz_880; similar chromatogram in higher mz_4118	0.667	FALSE	null	null	null	null	null	null	null	999	FALSE	FALSE	FALSE	FALSE		FALSE	FALSE	null	null	null	null	null	null	null	null	36.45	04_1X_nist_urine_pos_1_p1-a1_1_7091	85.02738:14371 86.03073:0 87.03409:0		63843	65673	60141	63927	66090	60905	63429.8	2437.88
189	4.095	85.0274	0.6375	147.182	Unknown	[M+H]+	similar chromatogram in higher mz_2676; similar chromatogram in higher mz_880; similar chromatogram in higher mz_4118	0.667	FALSE	null	null	null	null	null	null	null	999	FALSE	FALSE	FALSE	FALSE		FALSE	FALSE	null	null	null	null	null	null	null	null	36.45	04_1X_nist_urine_pos_1_p1-a1_1_7091	85.02738:1156 86.03073:0 87.03409:0		765	1019	774	466	571	475	678.12	214.953
190	4.095	85.0274	0.7594	175.343	Unknown	[M+H]+	similar chromatogram in higher mz_2676; similar chromatogram in higher mz_880; similar chromatogram in higher mz_4118	0.667	FALSE	null	null	null	null	null	null	null	999	FALSE	FALSE	FALSE	FALSE		FALSE	FALSE	null	null	null	null	null	null	null	null	36.45	04_1X_nist_urine_pos_1_p1-a1_1_7091	85.02738:5289 86.03073:0 87.03409:0		6282	6181	21714	6118	28338	5991	12437.2	9974.13
191	4.594	85.0274	-1	-1	Unknown	[M+H]+	similar chromatogram in higher mz_607; similar chromatogram in higher mz_1242	0.5	FALSE	null	null	null	null	null	null	null	999	FALSE	FALSE	FALSE	FALSE		FALSE	FALSE	null	null	null	null	null	null	null	null	28.03	04_1X_nist_urine_pos_5_p1-a1_1_7095	85.02738:7916 86.03073:0 87.03409:0		34515	33462	35316	35235	33924	31546	33999.5	1402.98
192	4.594	85.0274	0.7042	162.599	Unknown	[M+H]+	similar chromatogram in higher mz_607; similar chromatogram in higher mz_1242	0.5	FALSE	null	null	null	null	null	null	null	999	FALSE	FALSE	FALSE	FALSE		FALSE	FALSE	null	null	null	null	null	null	null	null	28.03	04_1X_nist_urine_pos_5_p1-a1_1_7095	85.02738:2624 86.03073:0 87.03409:0		2960	10339	10992	2990	2751	9686	6619.79	4095.94
193	3.124	85.0288	-1	-1	Unknown	[M+H]+		0.5	FALSE	null	null	null	null	null	null	null	999	FALSE	FALSE	FALSE	FALSE		FALSE	FALSE	null	null	null	null	null	null	null	null	18.73	04_1X_nist_urine_pos_3_p1-a1_1_7093	85.02883:10966 86.03218:0 87.03554:0		59473	69775	81973	54718	52371	78663	66162.3	12531.7
194	3.124	85.0288	0.8574	197.972	Unknown	[M+H]+		0.5	FALSE	null	null	null	null	null	null	null	999	FALSE	FALSE	FALSE	FALSE		FALSE	FALSE	null	null	null	null	null	null	null	null	18.73	04_1X_nist_urine_pos_3_p1-a1_1_7093	85.02883:2078 86.03218:0 87.03554:0		1066	20586	917	1635	33010	22371	13264.2	13877.6
195	3.124	85.0288	0.8683	200.491	Unknown	[M+H]+		0.5	FALSE	null	null	null	null	null	null	null	999	FALSE	FALSE	FALSE	FALSE		FALSE	FALSE	null	null	null	null	null	null	null	null	18.73	04_1X_nist_urine_pos_3_p1-a1_1_7093	85.02738:2497 86.03073:0 87.03409:0		1343	4266	1096	1856	1105	18322	4664.88	6797.19
196	3.124	85.0288	0.8801	203.198	Unknown	[M+H]+		0.5	FALSE	null	null	null	null	null	null	null	999	FALSE	FALSE	FALSE	FALSE		FALSE	FALSE	null	null	null	null	null	null	null	null	18.73	04_1X_nist_urine_pos_3_p1-a1_1_7093	85.02738:2023 86.03073:0 87.03409:0		1123	6512	879	886	14299	9709	5568.16	5620.39
197	3.124	85.0288	0.9097	210.048	Unknown	[M+H]+		0.5	FALSE	null	null	null	null	null	null	null	999	FALSE	FALSE	FALSE	FALSE		FALSE	FALSE	null	null	null	null	null	null	null	null	18.73	04_1X_nist_urine_pos_3_p1-a1_1_7093	85.02883:3695 86.03218:0 87.03554:0		1501	16743	2085	982	22918	15099	9887.87	9533.92
198	3.124	85.0288	0.9209	212.631	Unknown	[M+H]+		0.5	FALSE	null	null	null	null	null	null	null	999	FALSE	FALSE	FALSE	FALSE		FALSE	FALSE	null	null	null	null	null	null	null	null	18.73	04_1X_nist_urine_pos_3_p1-a1_1_7093	85.02883:2778 86.03218:0 87.03554:0		1252	2289	1633	1268	1077	1346	1477.61	437.184
199	4.349	86.0953	-1	-1	Unknown	[M+H]+		1	FALSE	null	null	null	null	null	null	null	999	FALSE	FALSE	FALSE	FALSE		FALSE	FALSE	null	null	null	null	null	null	null	null	19.12	04_1X_nist_urine_pos_2_p1-a1_1_7092	86.0953:4349 87.09865:0 88.10201:0		23544	25868	23835	22601	20927	23243	23336.2	1616.09
200	4.349	86.0953	0.6968	160.647	Unknown	[M+H]+		1	FALSE	null	null	null	null	null	null	null	999	FALSE	FALSE	FALSE	FALSE		FALSE	FALSE	null	null	null	null	null	null	null	null	19.12	04_1X_nist_urine_pos_2_p1-a1_1_7092	86.0953:702 87.09865:0 88.10201:0		188	109	211	160	117	124	151.515	41.5984
201	4.349	86.0953	0.8337	192.21	Unknown	[M+H]+		1	FALSE	null	null	null	null	null	null	null	999	FALSE	FALSE	FALSE	FALSE		FALSE	FALSE	null	null	null	null	null	null	null	null	19.12	04_1X_nist_urine_pos_2_p1-a1_1_7092	86.0953:1855 87.09865:0 88.10201:0		1040	1358	516	908	1024	815	943.626	278.5
202	4.349	86.0953	0.8713	200.868	Unknown	[M+H]+		1	FALSE	null	null	null	null	null	null	null	999	FALSE	FALSE	FALSE	FALSE		FALSE	FALSE	null	null	null	null	null	null	null	null	19.12	04_1X_nist_urine_pos_2_p1-a1_1_7092	86.0953:463 87.09865:0 88.10201:0		268	88	384	99	169	218	204.228	111.64
203	4.349	86.0953	0.8835	203.685	Unknown	[M+H]+		1	FALSE	null	null	null	null	null	null	null	999	FALSE	FALSE	FALSE	FALSE		FALSE	FALSE	null	null	null	null	null	null	null	null	19.12	04_1X_nist_urine_pos_2_p1-a1_1_7092	86.0953:574 87.09865:0 88.10201:0		260	509	162	144	103	133	218.574	151.864
204	4.349	86.0953	0.9347	215.487	Unknown	[M+H]+		1	FALSE	null	null	null	null	null	null	null	999	FALSE	FALSE	FALSE	FALSE		FALSE	FALSE	null	null	null	null	null	null	null	null	19.12	04_1X_nist_urine_pos_2_p1-a1_1_7092	86.0953:387 87.09865:0 88.10201:0		331	189	293	119	126	515	262.189	150.988
205	5.067	87.0433	-1	-1	Unknown	[M+H]+	similar chromatogram in higher mz_616; similar chromatogram in higher mz_691; similar chromatogram in higher mz_3254	0.5	FALSE	null	null	null	null	null	null	null	999	FALSE	FALSE	FALSE	FALSE		FALSE	FALSE	null	null	null	null	null	null	null	null	8.94	04_1X_nist_urine_pos_4_p1-a1_1_7094	87.04329:1758 88.04664:0 89.05:0		700	1528	974	5086	854	5019	2360.11	2104.08
206	5.067	87.0433	0.6115	140.787	Unknown	[M+H]+	similar chromatogram in higher mz_616; similar chromatogram in higher mz_691; similar chromatogram in higher mz_3254	0.5	FALSE	null	null	null	null	null	null	null	999	FALSE	FALSE	FALSE	FALSE		FALSE	FALSE	null	null	null	null	null	null	null	null	8.94	04_1X_nist_urine_pos_4_p1-a1_1_7094	87.04329:676 88.04664:0 89.05:0		8	393	126	304	185	310	220.801	141.203
207	6.227	87.0433	-1	-1	Unknown	[M+H]+		0.5	FALSE	null	null	null	null	null	null	null	999	FALSE	FALSE	FALSE	FALSE		FALSE	FALSE	null	null	null	null	null	null	null	null	5.65	04_1X_nist_urine_pos_3_p1-a1_1_7093	87.04329:742 88.04664:0 89.05:0		2113	2499	2510	4126	3447	2458	2859.01	764.27
208	6.227	87.0433	0.5964	137.305	Unknown	[M+H]+		0.5	FALSE	null	null	null	null	null	null	null	999	FALSE	FALSE	FALSE	FALSE		FALSE	FALSE	null	null	null	null	null	null	null	null	5.65	04_1X_nist_urine_pos_3_p1-a1_1_7093	87.04329:360 88.04664:0 89.05:0		193	230	186	583	65	232	248.207	174.905
209	3.279	87.0433	-1	-1	Unknown	[M+H]+		0.5	FALSE	null	null	null	null	null	null	null	999	FALSE	FALSE	FALSE	FALSE		FALSE	FALSE	null	null	null	null	null	null	null	null	4.27	04_1X_nist_urine_pos_5_p1-a1_1_7095	87.04329:874 88.04664:0 89.05:0		423	1528	649	588	1869	1377	1072.27	594.804
210	3.279	87.0433	0.6351	146.213	Unknown	[M+H]+		0.5	FALSE	null	null	null	null	null	null	null	999	FALSE	FALSE	FALSE	FALSE		FALSE	FALSE	null	null	null	null	null	null	null	null	4.27	04_1X_nist_urine_pos_5_p1-a1_1_7095	87.04181:268 88.04516:0 89.04852:0		2.52556	65	63	25	58	48	43.2682	25.7091
211	3.279	87.0433	0.7749	178.414	Unknown	[M+H]+		0.5	FALSE	null	null	null	null	null	null	null	999	FALSE	FALSE	FALSE	FALSE		FALSE	FALSE	null	null	null	null	null	null	null	null	4.27	04_1X_nist_urine_pos_5_p1-a1_1_7095	87.0477:376 88.05105:0 89.05441:0		55	108	3.97999	40	79	72	58.844	36.946
212	5.149	87.0448	-1	-1	Unknown	[M+H]+	similar chromatogram in higher mz_769; similar chromatogram in higher mz_1605; similar chromatogram in higher mz_91; similar chromatogram in higher mz_3210; similar chromatogram in higher mz_440; similar chromatogram in higher mz_771; similar chromatogram in higher mz_1882; similar chromatogram in higher mz_1964; similar chromatogram in higher mz_64	1	FALSE	null	null	null	null	null	null	null	999	FALSE	FALSE	FALSE	FALSE		FALSE	FALSE	null	null	null	null	null	null	null	null	66.37	04_1X_nist_urine_pos_5_p1-a1_1_7095	87.04476:10942 88.04811:0 89.05147:0		38408	36939	39655	33079	42426	32269	37129.6	3901.95
213	5.149	87.0448	0.6351	146.215	Unknown	[M+H]+	similar chromatogram in higher mz_769; similar chromatogram in higher mz_1605; similar chromatogram in higher mz_91; similar chromatogram in higher mz_3210; similar chromatogram in higher mz_440; similar chromatogram in higher mz_771; similar chromatogram in higher mz_1882; similar chromatogram in higher mz_1964; similar chromatogram in higher mz_64	1	FALSE	null	null	null	null	null	null	null	999	FALSE	FALSE	FALSE	FALSE		FALSE	FALSE	null	null	null	null	null	null	null	null	66.37	04_1X_nist_urine_pos_5_p1-a1_1_7095	87.04329:4276 88.04664:0 89.05:0		3910	3722	4084	1391	4453	1745	3217.43	1304.81
214	4.147	88.0394	-1	-1	Unknown	[M+H]+		0.667	TRUE	null	null	null	null	null	null	null	999	FALSE	FALSE	FALSE	FALSE		FALSE	FALSE	null	null	null	null	null	null	null	null	9.25	04_1X_nist_urine_pos_2_p1-a1_1_7092	88.03938:2171 89.04273:0 90.04609:0		9357	11070	7094	10783	4469	6657	8238.14	2598.64
215	4.147	88.0394	0.6831	157.046	Unknown	[M+H]+		0.667	TRUE	null	null	null	null	null	null	null	999	FALSE	FALSE	FALSE	FALSE		FALSE	FALSE	null	null	null	null	null	null	null	null	9.25	04_1X_nist_urine_pos_2_p1-a1_1_7092	88.0379:1302 89.04125:0 90.04461:0	30.39681:94 58.83479:94 81.61977:94 87.8264:94	771	910	367	545	876	1183	775.344	287.849
216	4.882	88.0764	-1	-1	Unknown	[M+H]+	similar chromatogram in higher mz_331; similar chromatogram in higher mz_4260	1	TRUE	null	null	null	null	null	null	null	999	FALSE	FALSE	FALSE	FALSE		FALSE	FALSE	null	null	null	null	null	null	null	null	30.88	04_1X_nist_urine_pos_1_p1-a1_1_7091	88.07638:6351 89.07973:0 90.08309:0		27604	25056	23110	23157	23651	21606	24030.8	2071.41
217	4.882	88.0764	0.5	114.944	Unknown	[M+H]+	similar chromatogram in higher mz_331; similar chromatogram in higher mz_4260	1	TRUE	null	null	null	null	null	null	null	999	FALSE	FALSE	FALSE	FALSE		FALSE	FALSE	null	null	null	null	null	null	null	null	30.88	04_1X_nist_urine_pos_1_p1-a1_1_7091	88.07638:337 89.07973:0 90.08309:0		91	453	84	85	601	704	336.34	284.817
218	4.882	88.0764	0.5599	128.711	Unknown	[M+H]+	similar chromatogram in higher mz_331; similar chromatogram in higher mz_4260	1	TRUE	null	null	null	null	null	null	null	999	FALSE	FALSE	FALSE	FALSE		FALSE	FALSE	null	null	null	null	null	null	null	null	30.88	04_1X_nist_urine_pos_1_p1-a1_1_7091	88.07638:337 89.07973:0 90.08309:0		151	91	38	77	972	112	240.255	360.5
219	4.882	88.0764	0.6125	140.804	Unknown	[M+H]+	similar chromatogram in higher mz_331; similar chromatogram in higher mz_4260	1	TRUE	null	null	null	null	null	null	null	999	FALSE	FALSE	FALSE	FALSE		FALSE	FALSE	null	null	null	null	null	null	null	null	30.88	04_1X_nist_urine_pos_1_p1-a1_1_7091	88.07489:1701 89.07824:0 90.0816:0	20.7591:50 24.32554:50 31.95015:50 33.77279:50 58.06187:61 86.08505:50	1131	1121	2149	485	2003	1678	1427.93	629.934
220	5.15	88.0853	-1	-1	Unknown	[M+H]+	similar chromatogram in higher mz_440	0.833	FALSE	null	null	null	null	null	null	null	999	FALSE	FALSE	FALSE	FALSE		FALSE	FALSE	null	null	null	null	null	null	null	null	10.7	04_1X_nist_urine_pos_1_p1-a1_1_7091	88.08526:3193 89.08861:0 90.09197:0		11852	7585	6546	6075	8808	9443	8384.82	2129.46
221	5.15	88.0853	0.6282	144.414	Unknown	[M+H]+	similar chromatogram in higher mz_440	0.833	FALSE	null	null	null	null	null	null	null	999	FALSE	FALSE	FALSE	FALSE		FALSE	FALSE	null	null	null	null	null	null	null	null	10.7	04_1X_nist_urine_pos_1_p1-a1_1_7091	88.08526:962 89.08861:0 90.09197:0		448	253	620	299	289	257	361.228	145.72
222	5.15	88.0853	0.6395	147.013	Unknown	[M+H]+	similar chromatogram in higher mz_440	0.833	FALSE	null	null	null	null	null	null	null	999	FALSE	FALSE	FALSE	FALSE		FALSE	FALSE	null	null	null	null	null	null	null	null	10.7	04_1X_nist_urine_pos_1_p1-a1_1_7091	88.08674:1137 89.09009:0 90.09345:0		636	531	7	106	65	568	318.948	287.877
223	8.342	88.0867	-1	-1	Unknown	[M+H]+		1	FALSE	null	null	null	null	null	null	null	999	FALSE	FALSE	FALSE	FALSE		FALSE	FALSE	null	null	null	null	null	null	null	null	22.79	04_1X_nist_urine_pos_2_p1-a1_1_7092	88.08674:5128 89.09009:0 90.09345:0		33995	34475	30598	26269	42932	31800	33345	5542.9
224	8.342	88.0867	0.6765	155.529	Unknown	[M+H]+		1	FALSE	null	null	null	null	null	null	null	999	FALSE	FALSE	FALSE	FALSE		FALSE	FALSE	null	null	null	null	null	null	null	null	22.79	04_1X_nist_urine_pos_2_p1-a1_1_7092	88.08674:1674 89.09009:0 90.09345:0		1088	4037	3331	3154	713	1261	2264.1	1404.94
225	8.342	88.0867	0.6816	156.688	Unknown	[M+H]+		1	FALSE	null	null	null	null	null	null	null	999	FALSE	FALSE	FALSE	FALSE		FALSE	FALSE	null	null	null	null	null	null	null	null	22.79	04_1X_nist_urine_pos_2_p1-a1_1_7092	88.08526:2515 89.08861:0 90.09197:0		2230	3568	3068	3222	1391	2010	2581.57	835.05
226	2.855	89.0382	-1	-1	Unknown	[M+H]+	similar chromatogram in higher mz_497; similar chromatogram in higher mz_198; similar chromatogram in higher mz_335; similar chromatogram in higher mz_683; similar chromatogram in higher mz_319; similar chromatogram in higher mz_214; similar chromatogram in higher mz_501	1	TRUE	null	null	null	null	null	null	null	999	FALSE	FALSE	FALSE	FALSE		FALSE	FALSE	null	null	null	null	null	null	null	null	26.67	04_1X_nist_urine_pos_2_p1-a1_1_7092	89.03815:5215 90.0415:0 91.04486:0		14680	17616	17820	16251	17419	16647	16738.8	1173.52
227	2.855	89.0382	0.4702	107.963	Unknown	[M+H]+	similar chromatogram in higher mz_497; similar chromatogram in higher mz_198; similar chromatogram in higher mz_335; similar chromatogram in higher mz_683; similar chromatogram in higher mz_319; similar chromatogram in higher mz_214; similar chromatogram in higher mz_501	1	TRUE	null	null	null	null	null	null	null	999	FALSE	FALSE	FALSE	FALSE		FALSE	FALSE	null	null	null	null	null	null	null	null	26.67	04_1X_nist_urine_pos_2_p1-a1_1_7092	89.03816:372 90.04151:0 91.04487:0	89.03965:241	168	288	125	240	83	242	191.251	78.6349
228	2.855	89.0382	0.5138	117.968	Unknown	[M+H]+	similar chromatogram in higher mz_497; similar chromatogram in higher mz_198; similar chromatogram in higher mz_335; similar chromatogram in higher mz_683; similar chromatogram in higher mz_319; similar chromatogram in higher mz_214; similar chromatogram in higher mz_501	1	TRUE	null	null	null	null	null	null	null	999	FALSE	FALSE	FALSE	FALSE		FALSE	FALSE	null	null	null	null	null	null	null	null	26.67	04_1X_nist_urine_pos_2_p1-a1_1_7092	89.03816:528 90.04151:0 91.04487:0	37.00629:120 89.03816:561 89.03965:112	466	399	808	691	519	705	597.836	159.56
229	2.855	89.0382	0.5314	121.999	Unknown	[M+H]+	similar chromatogram in higher mz_497; similar chromatogram in higher mz_198; similar chromatogram in higher mz_335; similar chromatogram in higher mz_683; similar chromatogram in higher mz_319; similar chromatogram in higher mz_214; similar chromatogram in higher mz_501	1	TRUE	null	null	null	null	null	null	null	999	FALSE	FALSE	FALSE	FALSE		FALSE	FALSE	null	null	null	null	null	null	null	null	26.67	04_1X_nist_urine_pos_2_p1-a1_1_7092	89.03816:609 90.04151:0 91.04487:0	61.0067:189 63.0225:152	313	600	542	302	828	585	528.12	197.753
230	2.855	89.0382	0.5647	129.65	Unknown	[M+H]+	similar chromatogram in higher mz_497; similar chromatogram in higher mz_198; similar chromatogram in higher mz_335; similar chromatogram in higher mz_683; similar chromatogram in higher mz_319; similar chromatogram in higher mz_214; similar chromatogram in higher mz_501	1	TRUE	null	null	null	null	null	null	null	999	FALSE	FALSE	FALSE	FALSE		FALSE	FALSE	null	null	null	null	null	null	null	null	26.67	04_1X_nist_urine_pos_2_p1-a1_1_7092	89.03816:220 90.04151:0 91.04487:0		83	109	119	87	94	64	92.8447	19.5667
231	0.923	89.059	-1	-1	Unknown	[M+H]+		0.5	TRUE	null	null	null	null	null	null	null	999	FALSE	FALSE	FALSE	FALSE		FALSE	FALSE	null	null	null	null	null	null	null	null	29.4	04_1X_nist_urine_pos_4_p1-a1_1_7094	89.05899:7311 90.06234:0 91.0657:0		11812	35202	26257	42606	36604	27530	30001.9	10775.2
232	0.923	89.059	0.7052	161.915	Unknown	[M+H]+		0.5	TRUE	null	null	null	null	null	null	null	999	FALSE	FALSE	FALSE	FALSE		FALSE	FALSE	null	null	null	null	null	null	null	null	29.4	04_1X_nist_urine_pos_4_p1-a1_1_7094	89.05899:4717 90.06234:0 91.0657:0	23.85254:40	2338	3028	2428	2920	2449	2738	2650.11	286.747
233	0.923	89.059	0.7536	173.016	Unknown	[M+H]+		0.5	TRUE	null	null	null	null	null	null	null	999	FALSE	FALSE	FALSE	FALSE		FALSE	FALSE	null	null	null	null	null	null	null	null	29.4	04_1X_nist_urine_pos_4_p1-a1_1_7094	89.05899:2716 90.06234:0 91.0657:0	47.86039:51 56.08043:51 85.08702:51	1783	2880	2197	2439	2016	2525	2306.68	390.987
234	4.279	89.059	-1	-1	Unknown	[M+H]+		0.667	FALSE	null	null	null	null	null	null	null	999	FALSE	FALSE	FALSE	FALSE		FALSE	FALSE	null	null	null	null	null	null	null	null	8.79	04_1X_nist_urine_pos_1_p1-a1_1_7091	89.059:2367 90.06235:0 91.06571:0		10392	9506	7466	8290	8919	4304	8146.23	2132.39
235	4.279	89.059	0.5938	136.342	Unknown	[M+H]+		0.667	FALSE	null	null	null	null	null	null	null	999	FALSE	FALSE	FALSE	FALSE		FALSE	FALSE	null	null	null	null	null	null	null	null	8.79	04_1X_nist_urine_pos_1_p1-a1_1_7091	89.05899:358 90.06234:0 91.0657:0		20	87	81	51	34	12	47.4522	31.5449
236	4.279	89.059	0.716	164.377	Unknown	[M+H]+		0.667	FALSE	null	null	null	null	null	null	null	999	FALSE	FALSE	FALSE	FALSE		FALSE	FALSE	null	null	null	null	null	null	null	null	8.79	04_1X_nist_urine_pos_1_p1-a1_1_7091	89.059:659 90.06235:0 91.06571:0		584	228	273	379	233	234	321.665	140.528
237	4.279	89.059	0.7759	178.131	Unknown	[M+H]+		0.667	FALSE	null	null	null	null	null	null	null	999	FALSE	FALSE	FALSE	FALSE		FALSE	FALSE	null	null	null	null	null	null	null	null	8.79	04_1X_nist_urine_pos_1_p1-a1_1_7091	89.059:578 90.06235:0 91.06571:0		388	199	59	154	261	391	242.101	131.699
238	4.279	89.059	0.8069	185.251	Unknown	[M+H]+		0.667	FALSE	null	null	null	null	null	null	null	999	FALSE	FALSE	FALSE	FALSE		FALSE	FALSE	null	null	null	null	null	null	null	null	8.79	04_1X_nist_urine_pos_1_p1-a1_1_7091	89.059:632 90.06235:0 91.06571:0		144	628	133	236	64	98	217.138	209.301
239	4.279	89.059	0.8223	188.804	Unknown	[M+H]+		0.667	FALSE	null	null	null	null	null	null	null	999	FALSE	FALSE	FALSE	FALSE		FALSE	FALSE	null	null	null	null	null	null	null	null	8.79	04_1X_nist_urine_pos_1_p1-a1_1_7091	89.059:370 90.06235:0 91.06571:0		110	62	115	110	51	70	86.3693	28.4338
240	2.014	90.0471	-1	-1	Unknown	[M+H]+		0.5	FALSE	null	null	null	null	null	null	null	999	FALSE	FALSE	FALSE	FALSE		FALSE	FALSE	null	null	null	null	null	null	null	null	7.75	04_1X_nist_urine_pos_5_p1-a1_1_7095	90.04706:2143 91.05041:0 92.05377:0		1217	936	1647	194	13619	9980	4598.73	5714.59
241	2.014	90.0471	0.8305	190.424	Unknown	[M+H]+		0.5	FALSE	null	null	null	null	null	null	null	999	FALSE	FALSE	FALSE	FALSE		FALSE	FALSE	null	null	null	null	null	null	null	null	7.75	04_1X_nist_urine_pos_5_p1-a1_1_7095	90.04556:251 91.04891:0 92.05227:0		5.43247	5.43247	54	5.43247	81	80	35.897	40.4724
242	4.423	90.053	-1	-1	Unknown	[M+H]+	similar chromatogram in higher mz_4693; similar chromatogram in higher mz_5000; similar chromatogram in higher mz_1263; similar chromatogram in higher mz_659; similar chromatogram in higher mz_5121; similar chromatogram in higher mz_903; similar chromatogram in higher mz_5026	1	FALSE	null	null	null	null	null	null	null	999	FALSE	FALSE	FALSE	FALSE		FALSE	FALSE	null	null	null	null	null	null	null	null	19	04_1X_nist_urine_pos_4_p1-a1_1_7094	90.05305:3292 91.0564:0 92.05976:0		12354	10637	10765	11484	13015	8954	11201.7	1432.4
243	4.423	90.053	0.7046	161.547	Unknown	[M+H]+	similar chromatogram in higher mz_4693; similar chromatogram in higher mz_5000; similar chromatogram in higher mz_1263; similar chromatogram in higher mz_659; similar chromatogram in higher mz_5121; similar chromatogram in higher mz_903; similar chromatogram in higher mz_5026	1	FALSE	null	null	null	null	null	null	null	999	FALSE	FALSE	FALSE	FALSE		FALSE	FALSE	null	null	null	null	null	null	null	null	19	04_1X_nist_urine_pos_4_p1-a1_1_7094	90.05305:1605 91.0564:0 92.05976:0		1224	1055	1011	1107	1226	866	1081.52	136.962
244	5.153	90.0545	-1	-1	Unknown	[M+H]+	similar chromatogram in higher mz_178	0.667	FALSE	null	null	null	null	null	null	null	999	FALSE	FALSE	FALSE	FALSE		FALSE	FALSE	null	null	null	null	null	null	null	null	12.85	04_1X_nist_urine_pos_2_p1-a1_1_7092	90.05454:2735 91.05789:0 92.06125:0		6776	8970	6020	5067	3991	3458	5713.84	2015.06
245	5.153	90.0545	0.7188	164.813	Unknown	[M+H]+	similar chromatogram in higher mz_178	0.667	FALSE	null	null	null	null	null	null	null	999	FALSE	FALSE	FALSE	FALSE		FALSE	FALSE	null	null	null	null	null	null	null	null	12.85	04_1X_nist_urine_pos_2_p1-a1_1_7092	90.05604:1228 91.05939:0 92.06275:0		599	711	668	286	945	891	683.242	235.553
246	5.705	90.0546	-1	-1	Unknown	[M+H]+	similar chromatogram in higher mz_3650; similar chromatogram in higher mz_2992	1	TRUE	null	null	null	null	null	null	null	999	FALSE	FALSE	FALSE	FALSE		FALSE	FALSE	null	null	null	null	null	null	null	null	54.37	04_1X_nist_urine_pos_6_p1-a1_1_7096	90.05455:10576 91.0579:0 92.06126:0		39862	36489	37432	36231	38211	44175	38733.5	2971.66
247	5.705	90.0546	0.5703	130.76	Unknown	[M+H]+	similar chromatogram in higher mz_3650; similar chromatogram in higher mz_2992	1	TRUE	null	null	null	null	null	null	null	999	FALSE	FALSE	FALSE	FALSE		FALSE	FALSE	null	null	null	null	null	null	null	null	54.37	04_1X_nist_urine_pos_6_p1-a1_1_7096	90.05455:2663 91.0579:0 92.06126:0	44.0484:407	2427	1934	1840	2038	1877	2757	2145.41	367.358
248	5.705	90.0546	0.8822	202.28	Unknown	[M+H]+	similar chromatogram in higher mz_3650; similar chromatogram in higher mz_2992	1	TRUE	null	null	null	null	null	null	null	999	FALSE	FALSE	FALSE	FALSE		FALSE	FALSE	null	null	null	null	null	null	null	null	54.37	04_1X_nist_urine_pos_6_p1-a1_1_7096	90.05454:395 91.05789:0 92.06125:0		114	173	72	206	212	87	144.218	60.9801
249	5.705	90.0546	0.9303	213.304	Unknown	[M+H]+	similar chromatogram in higher mz_3650; similar chromatogram in higher mz_2992	1	TRUE	null	null	null	null	null	null	null	999	FALSE	FALSE	FALSE	FALSE		FALSE	FALSE	null	null	null	null	null	null	null	null	54.37	04_1X_nist_urine_pos_6_p1-a1_1_7096	90.05455:596 91.0579:0 92.06126:0		69	307	159	126	388	414	244.046	145.32
250	6.482	90.9759	-1	-1	Unknown	[M+H]+		0.5	FALSE	null	null	null	null	null	null	null	999	FALSE	FALSE	FALSE	FALSE		FALSE	FALSE	null	null	null	null	null	null	null	null	17.27	04_1X_nist_urine_pos_3_p1-a1_1_7093	90.97588:822 91.97923:0 92.98259:0		1891	1427	2662	1135	893	1880	1648.11	636.102
251	6.482	90.9759	0.7536	172.594	Unknown	[M+H]+		0.5	FALSE	null	null	null	null	null	null	null	999	FALSE	FALSE	FALSE	FALSE		FALSE	FALSE	null	null	null	null	null	null	null	null	17.27	04_1X_nist_urine_pos_3_p1-a1_1_7093	90.97739:846 91.98074:0 92.9841:0		443	48	441	177	78	66	209.071	186.028
252	4.89	91.0526	-1	-1	Unknown	[M+H]+		0.667	TRUE	null	null	null	null	null	null	null	999	FALSE	FALSE	FALSE	FALSE		FALSE	FALSE	null	null	null	null	null	null	null	null	8.8	04_1X_nist_urine_pos_3_p1-a1_1_7093	91.05262:2966 92.05597:0 93.05933:0		6457	7552	9376	7096	6269	7231	7330.21	1112.53
253	4.89	91.0526	0.479	109.676	Unknown	[M+H]+		0.667	TRUE	null	null	null	null	null	null	null	999	FALSE	FALSE	FALSE	FALSE		FALSE	FALSE	null	null	null	null	null	null	null	null	8.8	04_1X_nist_urine_pos_3_p1-a1_1_7093	91.05412:487 92.05747:0 93.06083:0		113	181	315	144	177	87	169.549	79.8438
254	4.89	91.0526	0.5199	119.061	Unknown	[M+H]+		0.667	TRUE	null	null	null	null	null	null	null	999	FALSE	FALSE	FALSE	FALSE		FALSE	FALSE	null	null	null	null	null	null	null	null	8.8	04_1X_nist_urine_pos_3_p1-a1_1_7093	91.05262:379 92.05597:0 93.05933:0	22.9469:48 32.64754:48 54.55546:48 68.01851:48 91.05412:743	140	199	165	61	163	29	126.024	66.5221
255	4.89	91.0526	0.5351	122.533	Unknown	[M+H]+		0.667	TRUE	null	null	null	null	null	null	null	999	FALSE	FALSE	FALSE	FALSE		FALSE	FALSE	null	null	null	null	null	null	null	null	8.8	04_1X_nist_urine_pos_3_p1-a1_1_7093	91.05262:523 92.05597:0 93.05933:0	55.91991:45 85.25587:45	225	55	57	41	206	150	122.421	82.052
256	4.89	91.0526	0.5702	130.569	Unknown	[M+H]+		0.667	TRUE	null	null	null	null	null	null	null	999	FALSE	FALSE	FALSE	FALSE		FALSE	FALSE	null	null	null	null	null	null	null	null	8.8	04_1X_nist_urine_pos_3_p1-a1_1_7093	91.05262:582 92.05597:0 93.05933:0		100	53	169	39	62	177	99.8985	60.0921
257	4.89	91.0526	0.6096	139.589	Unknown	[M+H]+		0.667	TRUE	null	null	null	null	null	null	null	999	FALSE	FALSE	FALSE	FALSE		FALSE	FALSE	null	null	null	null	null	null	null	null	8.8	04_1X_nist_urine_pos_3_p1-a1_1_7093	91.05412:240 92.05747:0 93.06083:0		38	194	49	47	139	51	86.4636	64.7205
258	3.6	91.0541	-1	-1	Unknown	[M+H]+		1	TRUE	null	null	null	null	null	null	null	999	FALSE	FALSE	FALSE	FALSE		FALSE	FALSE	null	null	null	null	null	null	null	null	80.96	04_1X_nist_urine_pos_4_p1-a1_1_7094	91.05412:24234 92.05747:0 93.06083:0		103383	102025	88569	107934	82209	98068	97031.1	9762.56
259	3.6	91.0541	0.4776	109.362	Unknown	[M+H]+		1	TRUE	null	null	null	null	null	null	null	999	FALSE	FALSE	FALSE	FALSE		FALSE	FALSE	null	null	null	null	null	null	null	null	80.96	04_1X_nist_urine_pos_4_p1-a1_1_7094	91.05413:1479 92.05748:0 93.06084:0	39.02204:1768 48.84747:121	960	395	169	698	717	388	554.395	287.303
260	3.6	91.0541	0.5988	137.109	Unknown	[M+H]+		1	TRUE	null	null	null	null	null	null	null	999	FALSE	FALSE	FALSE	FALSE		FALSE	FALSE	null	null	null	null	null	null	null	null	80.96	04_1X_nist_urine_pos_4_p1-a1_1_7094	91.05412:4288 92.05747:0 93.06083:0	37.00533:1711 39.02204:1171 41.87243:118 46.55027:118 54.03016:118 55.57604:118 57.52589:118	2845	2591	1575	1830	808	225	1645.99	1008.97
261	3.6	91.0541	0.723	165.556	Unknown	[M+H]+		1	TRUE	null	null	null	null	null	null	null	999	FALSE	FALSE	FALSE	FALSE		FALSE	FALSE	null	null	null	null	null	null	null	null	80.96	04_1X_nist_urine_pos_4_p1-a1_1_7094	91.05412:1051 92.05747:0 93.06083:0		5005	544	441	2055	4179	290	2085.55	2059.76
262	3.6	91.0541	0.7527	172.368	Unknown	[M+H]+		1	TRUE	null	null	null	null	null	null	null	999	FALSE	FALSE	FALSE	FALSE		FALSE	FALSE	null	null	null	null	null	null	null	null	80.96	04_1X_nist_urine_pos_4_p1-a1_1_7094	91.05412:1453 92.05747:0 93.06083:0		916	247	258	588	458	1073	590.075	342.077
263	3.6	91.0541	0.7669	175.618	Unknown	[M+H]+		1	TRUE	null	null	null	null	null	null	null	999	FALSE	FALSE	FALSE	FALSE		FALSE	FALSE	null	null	null	null	null	null	null	null	80.96	04_1X_nist_urine_pos_4_p1-a1_1_7094	91.05413:4604 92.05748:0 93.06084:0	36.85771:91 52.49694:91 58.68004:91	4624	1813	4955	1230	4578	2779	3329.71	1605.43
264	0.63	91.0541	-1	-1	Unknown	[M+H]+		0.667	TRUE	null	null	null	null	null	null	null	999	FALSE	FALSE	FALSE	FALSE		FALSE	FALSE	null	null	null	null	null	null	null	null	12.67	04_1X_nist_urine_pos_3_p1-a1_1_7093	91.05412:3453 92.05747:0 93.06083:0		17684	12065	15157	13424	17450	10630	14401.8	2873.12
265	0.63	91.0541	0.4745	108.665	Unknown	[M+H]+		0.667	TRUE	null	null	null	null	null	null	null	999	FALSE	FALSE	FALSE	FALSE		FALSE	FALSE	null	null	null	null	null	null	null	null	12.67	04_1X_nist_urine_pos_3_p1-a1_1_7093	91.05413:495 92.05748:0 93.06084:0	38.31099:78 39.11077:78 73.90034:78 75.93713:78	334	143	562	383	122	121	277.559	179.942
266	0.63	91.0541	0.5219	119.506	Unknown	[M+H]+		0.667	TRUE	null	null	null	null	null	null	null	999	FALSE	FALSE	FALSE	FALSE		FALSE	FALSE	null	null	null	null	null	null	null	null	12.67	04_1X_nist_urine_pos_3_p1-a1_1_7093	91.05413:459 92.05748:0 93.06084:0		143	142	76	66	180	66	112.307	48.8081
267	0.63	91.0541	0.5327	121.987	Unknown	[M+H]+		0.667	TRUE	null	null	null	null	null	null	null	999	FALSE	FALSE	FALSE	FALSE		FALSE	FALSE	null	null	null	null	null	null	null	null	12.67	04_1X_nist_urine_pos_3_p1-a1_1_7093	91.05413:830 92.05748:0 93.06084:0		290	267	85	242	141	49	179.038	101.339
268	0.63	91.0541	0.5639	129.135	Unknown	[M+H]+		0.667	TRUE	null	null	null	null	null	null	null	999	FALSE	FALSE	FALSE	FALSE		FALSE	FALSE	null	null	null	null	null	null	null	null	12.67	04_1X_nist_urine_pos_3_p1-a1_1_7093	91.05413:585 92.05748:0 93.06084:0		232	251	159	127	140	36	157.556	78.085
269	0.63	91.0541	0.6048	138.485	Unknown	[M+H]+		0.667	TRUE	null	null	null	null	null	null	null	999	FALSE	FALSE	FALSE	FALSE		FALSE	FALSE	null	null	null	null	null	null	null	null	12.67	04_1X_nist_urine_pos_3_p1-a1_1_7093	91.05412:437 92.05747:0 93.06083:0		160	42	69	223	85	38	102.906	73.796
270	2.26	91.0541	-1	-1	Unknown	[M+H]+	similar chromatogram in higher mz_245	0.833	TRUE	null	null	null	null	null	null	null	999	FALSE	FALSE	FALSE	FALSE		FALSE	FALSE	null	null	null	null	null	null	null	null	14.26	04_1X_nist_urine_pos_1_p1-a1_1_7091	91.05413:5239 92.05748:0 93.06084:0		42398	39556	14143	25858	23699	20769	27737.1	11025.6
271	2.26	91.0541	0.4776	109.362	Unknown	[M+H]+	similar chromatogram in higher mz_245	0.833	TRUE	null	null	null	null	null	null	null	999	FALSE	FALSE	FALSE	FALSE		FALSE	FALSE	null	null	null	null	null	null	null	null	14.26	04_1X_nist_urine_pos_1_p1-a1_1_7091	91.05413:1250 92.05748:0 93.06084:0	72.69048:69	668	335	192	233	214	192	305.74	185.418
272	2.26	91.0541	0.5263	120.524	Unknown	[M+H]+	similar chromatogram in higher mz_245	0.833	TRUE	null	null	null	null	null	null	null	999	FALSE	FALSE	FALSE	FALSE		FALSE	FALSE	null	null	null	null	null	null	null	null	14.26	04_1X_nist_urine_pos_1_p1-a1_1_7091	91.05262:769 92.05597:0 93.05933:0		372	334	44	245	32	508	255.965	188.805
273	2.26	91.0541	0.5591	128.023	Unknown	[M+H]+	similar chromatogram in higher mz_245	0.833	TRUE	null	null	null	null	null	null	null	999	FALSE	FALSE	FALSE	FALSE		FALSE	FALSE	null	null	null	null	null	null	null	null	14.26	04_1X_nist_urine_pos_1_p1-a1_1_7091	91.05412:3226 92.05747:0 93.06083:0		1689	1774	860	1616	1489	1542	1494.79	327.14
274	3.204	92.0259	-1	-1	Unknown	[M+H]+		1	TRUE	null	null	null	null	null	null	null	999	FALSE	FALSE	FALSE	FALSE		FALSE	FALSE	null	null	null	null	null	null	null	null	41.28	04_1X_nist_urine_pos_4_p1-a1_1_7094	92.02593:5202 93.02928:0 94.03264:0		13165	13031	16704	21122	14635	17450	16017.7	3083.57
275	3.204	92.0259	0.4776	109.234	Unknown	[M+H]+		1	TRUE	null	null	null	null	null	null	null	999	FALSE	FALSE	FALSE	FALSE		FALSE	FALSE	null	null	null	null	null	null	null	null	41.28	04_1X_nist_urine_pos_4_p1-a1_1_7094	92.02593:299 93.02928:0 94.03264:0		150	131	84	93	110	132	116.555	25.5288
276	3.204	92.0259	0.5421	123.976	Unknown	[M+H]+		1	TRUE	null	null	null	null	null	null	null	999	FALSE	FALSE	FALSE	FALSE		FALSE	FALSE	null	null	null	null	null	null	null	null	41.28	04_1X_nist_urine_pos_4_p1-a1_1_7094	92.02593:1797 93.02928:0 94.03264:0	92.02593:756	1260	1419	637	855	1324	931	1071.09	308.197
277	0.693	92.0471	-1	-1	Unknown	[M+H]+		0.5	FALSE	null	null	null	null	null	null	null	999	FALSE	FALSE	FALSE	FALSE		FALSE	FALSE	null	null	null	null	null	null	null	null	37.57	04_1X_nist_urine_pos_1_p1-a1_1_7091	92.04712:5226 93.05047:0 94.05383:0		26615	13830	19798	11355	8388	16323	16051.5	6502.7
278	0.693	92.0471	0.5348	122.299	Unknown	[M+H]+		0.5	FALSE	null	null	null	null	null	null	null	999	FALSE	FALSE	FALSE	FALSE		FALSE	FALSE	null	null	null	null	null	null	null	null	37.57	04_1X_nist_urine_pos_1_p1-a1_1_7091	92.04863:627 93.05198:0 94.05534:0		97	287	171	491	231	151	237.916	140.234
279	0.693	92.0471	0.5862	134.069	Unknown	[M+H]+		0.5	FALSE	null	null	null	null	null	null	null	999	FALSE	FALSE	FALSE	FALSE		FALSE	FALSE	null	null	null	null	null	null	null	null	37.57	04_1X_nist_urine_pos_1_p1-a1_1_7091	92.04863:2059 93.05198:0 94.05534:0		405	1320	1141	2139	1579	1924	1417.96	618.807
280	0.693	92.0471	0.605	138.367	Unknown	[M+H]+		0.5	FALSE	null	null	null	null	null	null	null	999	FALSE	FALSE	FALSE	FALSE		FALSE	FALSE	null	null	null	null	null	null	null	null	37.57	04_1X_nist_urine_pos_1_p1-a1_1_7091	92.04863:619 93.05198:0 94.05534:0		248	239	275	2063	1561	382	794.708	805.311
281	4.723	92.0486	-1	-1	Unknown	[M+H]+	similar chromatogram in higher mz_1816; similar chromatogram in higher mz_134; similar chromatogram in higher mz_397; similar chromatogram in higher mz_364; similar chromatogram in higher mz_109	1	TRUE	null	null	null	null	null	null	null	999	FALSE	FALSE	FALSE	FALSE		FALSE	FALSE	null	null	null	null	null	null	null	null	137.76	04_1X_nist_urine_pos_3_p1-a1_1_7093	92.04862:18399 93.05197:0 94.05533:0		82659	81312	80132	76169	71979	72156	77401.3	4665.13
282	4.723	92.0486	0.5691	130.151	Unknown	[M+H]+	similar chromatogram in higher mz_1816; similar chromatogram in higher mz_134; similar chromatogram in higher mz_397; similar chromatogram in higher mz_364; similar chromatogram in higher mz_109	1	TRUE	null	null	null	null	null	null	null	999	FALSE	FALSE	FALSE	FALSE		FALSE	FALSE	null	null	null	null	null	null	null	null	137.76	04_1X_nist_urine_pos_3_p1-a1_1_7093	92.04863:4768 93.05198:0 94.05534:0	39.02106:233 39.02303:158 51.00944:290 66.03261:571 76.01686:182 77.02541:377	7048	6733	4099	6477	3102	3641	5183.39	1757.28
283	1.299	92.0486	-1	-1	Unknown	[M+H]+		0.833	TRUE	null	null	null	null	null	null	null	999	FALSE	FALSE	FALSE	FALSE		FALSE	FALSE	null	null	null	null	null	null	null	null	50.77	04_1X_nist_urine_pos_6_p1-a1_1_7096	92.04862:11387 93.05197:0 94.05533:0		50031	46162	23249	23712	24255	131886	49882.4	41927.1
284	1.299	92.0486	0.5577	127.55	Unknown	[M+H]+		0.833	TRUE	null	null	null	null	null	null	null	999	FALSE	FALSE	FALSE	FALSE		FALSE	FALSE	null	null	null	null	null	null	null	null	50.77	04_1X_nist_urine_pos_6_p1-a1_1_7096	92.04862:890 93.05197:0 94.05533:0	21.9781:50 39.52814:50 85.1103:50 87.72592:50	474	318	404	81	348	1153	463.062	363.183
285	1.299	92.0486	0.58	132.634	Unknown	[M+H]+		0.833	TRUE	null	null	null	null	null	null	null	999	FALSE	FALSE	FALSE	FALSE		FALSE	FALSE	null	null	null	null	null	null	null	null	50.77	04_1X_nist_urine_pos_6_p1-a1_1_7096	92.04862:6991 93.05197:0 94.05533:0	30.48296:47 42.03282:573 53.76152:42	3640	3006	1219	4105	1863	7280	3518.66	2135.25
286	1.299	92.0486	0.607	138.831	Unknown	[M+H]+		0.833	TRUE	null	null	null	null	null	null	null	999	FALSE	FALSE	FALSE	FALSE		FALSE	FALSE	null	null	null	null	null	null	null	null	50.77	04_1X_nist_urine_pos_6_p1-a1_1_7096	92.04862:878 93.05197:0 94.05533:0		596	274	674	1999	283	2969	1132.64	1102.81
287	5.555	92.0486	-1	-1	Unknown	[M+H]+		0.833	TRUE	null	null	null	null	null	null	null	999	FALSE	FALSE	FALSE	FALSE		FALSE	FALSE	null	null	null	null	null	null	null	null	16.42	04_1X_nist_urine_pos_3_p1-a1_1_7093	92.04862:2923 93.05197:0 94.05533:0		14530	22941	21554	10631	14002	8167	15304	5873.13
288	5.555	92.0486	0.4736	108.323	Unknown	[M+H]+		0.833	TRUE	null	null	null	null	null	null	null	999	FALSE	FALSE	FALSE	FALSE		FALSE	FALSE	null	null	null	null	null	null	null	null	16.42	04_1X_nist_urine_pos_3_p1-a1_1_7093	92.04863:480 93.05198:0 94.05534:0		92	867	130	627	134	162	335.342	328.679
289	5.555	92.0486	0.5169	118.207	Unknown	[M+H]+		0.833	TRUE	null	null	null	null	null	null	null	999	FALSE	FALSE	FALSE	FALSE		FALSE	FALSE	null	null	null	null	null	null	null	null	16.42	04_1X_nist_urine_pos_3_p1-a1_1_7093	92.04862:488 93.05197:0 94.05533:0	69.1077:66	62	121	315	14	212	103	137.632	108.916
290	5.555	92.0486	0.546	124.867	Unknown	[M+H]+		0.833	TRUE	null	null	null	null	null	null	null	999	FALSE	FALSE	FALSE	FALSE		FALSE	FALSE	null	null	null	null	null	null	null	null	16.42	04_1X_nist_urine_pos_3_p1-a1_1_7093	92.04863:593 93.05198:0 94.05534:0		200	296	85	287	99	292	209.674	98.1421
291	5.555	92.0486	0.5759	131.703	Unknown	[M+H]+		0.833	TRUE	null	null	null	null	null	null	null	999	FALSE	FALSE	FALSE	FALSE		FALSE	FALSE	null	null	null	null	null	null	null	null	16.42	04_1X_nist_urine_pos_3_p1-a1_1_7093	92.04862:2032 93.05197:0 94.05533:0	22.69673:45 37.00724:742 55.19338:45 62.19508:45	1335	1552	923	3686	113	1442	1508.33	1188.83
292	4.932	92.0486	-1	-1	Unknown	[M+H]+	similar chromatogram in higher mz_79; similar chromatogram in higher mz_165; similar chromatogram in higher mz_538; similar chromatogram in higher mz_2711; similar chromatogram in higher mz_3353; similar chromatogram in higher mz_3471; similar chromatogram in higher mz_5518; similar chromatogram in higher mz_5718	0.667	TRUE	null	null	null	null	null	null	null	999	FALSE	FALSE	FALSE	FALSE		FALSE	FALSE	null	null	null	null	null	null	null	null	28.5	04_1X_nist_urine_pos_1_p1-a1_1_7091	92.04863:4581 93.05198:0 94.05534:0		18779	15535	11077	9633	10397	12316	12956.2	3523.89
293	4.932	92.0486	0.5305	121.318	Unknown	[M+H]+	similar chromatogram in higher mz_79; similar chromatogram in higher mz_165; similar chromatogram in higher mz_538; similar chromatogram in higher mz_2711; similar chromatogram in higher mz_3353; similar chromatogram in higher mz_3471; similar chromatogram in higher mz_5518; similar chromatogram in higher mz_5718	0.667	TRUE	null	null	null	null	null	null	null	999	FALSE	FALSE	FALSE	FALSE		FALSE	FALSE	null	null	null	null	null	null	null	null	28.5	04_1X_nist_urine_pos_1_p1-a1_1_7091	92.04863:1523 93.05198:0 94.05534:0		543	481	132	287	116	50	268.018	205.193
294	4.932	92.0486	0.565	129.22	Unknown	[M+H]+	similar chromatogram in higher mz_79; similar chromatogram in higher mz_165; similar chromatogram in higher mz_538; similar chromatogram in higher mz_2711; similar chromatogram in higher mz_3353; similar chromatogram in higher mz_3471; similar chromatogram in higher mz_5518; similar chromatogram in higher mz_5718	0.667	TRUE	null	null	null	null	null	null	null	999	FALSE	FALSE	FALSE	FALSE		FALSE	FALSE	null	null	null	null	null	null	null	null	28.5	04_1X_nist_urine_pos_1_p1-a1_1_7091	92.05014:439 93.05349:0 94.05685:0		518	210	179	792	107	172	329.645	268.682
295	4.932	92.0486	0.6141	140.455	Unknown	[M+H]+	similar chromatogram in higher mz_79; similar chromatogram in higher mz_165; similar chromatogram in higher mz_538; similar chromatogram in higher mz_2711; similar chromatogram in higher mz_3353; similar chromatogram in higher mz_3471; similar chromatogram in higher mz_5518; similar chromatogram in higher mz_5718	0.667	TRUE	null	null	null	null	null	null	null	999	FALSE	FALSE	FALSE	FALSE		FALSE	FALSE	null	null	null	null	null	null	null	null	28.5	04_1X_nist_urine_pos_1_p1-a1_1_7091	92.04863:1761 93.05198:0 94.05534:0	38.62501:90 39.02007:1363	1292	170	115	29	159	209	329.089	475.595
296	1.533	92.0501	-1	-1	Unknown	[M+H]+		0.833	FALSE	null	null	null	null	null	null	null	999	FALSE	FALSE	FALSE	FALSE		FALSE	FALSE	null	null	null	null	null	null	null	null	71.25	04_1X_nist_urine_pos_5_p1-a1_1_7095	92.05014:9780 93.05349:0 94.05685:0		50224	47191	37675	57134	72409	7761	45399	21771.7
297	1.533	92.0501	0.5579	127.588	Unknown	[M+H]+		0.833	FALSE	null	null	null	null	null	null	null	999	FALSE	FALSE	FALSE	FALSE		FALSE	FALSE	null	null	null	null	null	null	null	null	71.25	04_1X_nist_urine_pos_5_p1-a1_1_7095	92.05014:1187 93.05349:0 94.05685:0		718	687	476	1514	793	722	818.409	357.277
298	1.533	92.0501	0.5805	132.75	Unknown	[M+H]+		0.833	FALSE	null	null	null	null	null	null	null	999	FALSE	FALSE	FALSE	FALSE		FALSE	FALSE	null	null	null	null	null	null	null	null	71.25	04_1X_nist_urine_pos_5_p1-a1_1_7095	92.05014:4409 93.05349:0 94.05685:0		4039	3458	4101	4436	5150	5071	4375.92	650.754
299	5.719	93.0318	-1	-1	Unknown	[M+H]+	similar chromatogram in higher mz_334; similar chromatogram in higher mz_243; similar chromatogram in higher mz_3001; similar chromatogram in higher mz_4440	0.833	FALSE	null	null	null	null	null	null	null	999	FALSE	FALSE	FALSE	FALSE		FALSE	FALSE	null	null	null	null	null	null	null	null	4.51	04_1X_nist_urine_pos_2_p1-a1_1_7092	93.03179:1826 94.03514:0 95.0385:0		5107	5892	4976	6592	5761	5147	5579.05	621.269
300	5.719	93.0318	0.5298	121.02	Unknown	[M+H]+	similar chromatogram in higher mz_334; similar chromatogram in higher mz_243; similar chromatogram in higher mz_3001; similar chromatogram in higher mz_4440	0.833	FALSE	null	null	null	null	null	null	null	999	FALSE	FALSE	FALSE	FALSE		FALSE	FALSE	null	null	null	null	null	null	null	null	4.51	04_1X_nist_urine_pos_2_p1-a1_1_7092	93.03179:737 94.03514:0 95.0385:0		264	382	394	614	219	452	387.614	140.836
301	4.938	93.0318	-1	-1	Unknown	[M+H]+	similar chromatogram in higher mz_532; similar chromatogram in higher mz_5518; similar chromatogram in higher mz_165; similar chromatogram in higher mz_4132; similar chromatogram in higher mz_538; similar chromatogram in higher mz_348; similar chromatogram in higher mz_4769	1	FALSE	null	null	null	null	null	null	null	999	FALSE	FALSE	FALSE	FALSE		FALSE	FALSE	null	null	null	null	null	null	null	null	14.35	04_1X_nist_urine_pos_1_p1-a1_1_7091	93.0318:5711 94.03515:0 95.03851:0		19593	16871	16677	17442	17925	17768	17712.6	1042.73
302	4.938	93.0318	0.4778	109.127	Unknown	[M+H]+	similar chromatogram in higher mz_532; similar chromatogram in higher mz_5518; similar chromatogram in higher mz_165; similar chromatogram in higher mz_4132; similar chromatogram in higher mz_538; similar chromatogram in higher mz_348; similar chromatogram in higher mz_4769	1	FALSE	null	null	null	null	null	null	null	999	FALSE	FALSE	FALSE	FALSE		FALSE	FALSE	null	null	null	null	null	null	null	null	14.35	04_1X_nist_urine_pos_1_p1-a1_1_7091	93.03331:395 94.03666:0 95.04002:0		34	97	236	85	40	3.42907	81.9986	83.3618
303	4.938	93.0318	0.5335	121.856	Unknown	[M+H]+	similar chromatogram in higher mz_532; similar chromatogram in higher mz_5518; similar chromatogram in higher mz_165; similar chromatogram in higher mz_4132; similar chromatogram in higher mz_538; similar chromatogram in higher mz_348; similar chromatogram in higher mz_4769	1	FALSE	null	null	null	null	null	null	null	999	FALSE	FALSE	FALSE	FALSE		FALSE	FALSE	null	null	null	null	null	null	null	null	14.35	04_1X_nist_urine_pos_1_p1-a1_1_7091	93.03332:687 94.03667:0 95.04003:0		16	100	251	46	301	362	179.339	144.346
304	4.938	93.0318	0.5689	129.951	Unknown	[M+H]+	similar chromatogram in higher mz_532; similar chromatogram in higher mz_5518; similar chromatogram in higher mz_165; similar chromatogram in higher mz_4132; similar chromatogram in higher mz_538; similar chromatogram in higher mz_348; similar chromatogram in higher mz_4769	1	FALSE	null	null	null	null	null	null	null	999	FALSE	FALSE	FALSE	FALSE		FALSE	FALSE	null	null	null	null	null	null	null	null	14.35	04_1X_nist_urine_pos_1_p1-a1_1_7091	93.03332:346 94.03667:0 95.04003:0		80	497	108	69	45	98	149.403	171.677
305	4.938	93.0318	0.6003	137.114	Unknown	[M+H]+	similar chromatogram in higher mz_532; similar chromatogram in higher mz_5518; similar chromatogram in higher mz_165; similar chromatogram in higher mz_4132; similar chromatogram in higher mz_538; similar chromatogram in higher mz_348; similar chromatogram in higher mz_4769	1	FALSE	null	null	null	null	null	null	null	999	FALSE	FALSE	FALSE	FALSE		FALSE	FALSE	null	null	null	null	null	null	null	null	14.35	04_1X_nist_urine_pos_1_p1-a1_1_7091	93.03331:2004 94.03666:0 95.04002:0		549	839	446	192	6790	652	1578.03	2562.63
306	4.938	93.0318	0.6113	139.625	Unknown	[M+H]+	similar chromatogram in higher mz_532; similar chromatogram in higher mz_5518; similar chromatogram in higher mz_165; similar chromatogram in higher mz_4132; similar chromatogram in higher mz_538; similar chromatogram in higher mz_348; similar chromatogram in higher mz_4769	1	FALSE	null	null	null	null	null	null	null	999	FALSE	FALSE	FALSE	FALSE		FALSE	FALSE	null	null	null	null	null	null	null	null	14.35	04_1X_nist_urine_pos_1_p1-a1_1_7091	93.03331:1378 94.03666:0 95.04002:0		577	657	687	726	429	217	548.768	193.419
307	4.938	93.0318	0.6273	143.292	Unknown	[M+H]+	similar chromatogram in higher mz_532; similar chromatogram in higher mz_5518; similar chromatogram in higher mz_165; similar chromatogram in higher mz_4132; similar chromatogram in higher mz_538; similar chromatogram in higher mz_348; similar chromatogram in higher mz_4769	1	FALSE	null	null	null	null	null	null	null	999	FALSE	FALSE	FALSE	FALSE		FALSE	FALSE	null	null	null	null	null	null	null	null	14.35	04_1X_nist_urine_pos_1_p1-a1_1_7091	93.03332:568 94.03667:0 95.04003:0		79	101	177	828	17	151	225.464	300.512
308	2.451	94.0385	-1	-1	Unknown	[M+H]+		0.667	FALSE	null	null	null	null	null	null	null	999	FALSE	FALSE	FALSE	FALSE		FALSE	FALSE	null	null	null	null	null	null	null	null	15.12	04_1X_nist_urine_pos_2_p1-a1_1_7092	94.03854:3393 95.04189:0 96.04525:0		20544	25108	37774	20568	34547	20069	26434.8	7820.34
309	2.451	94.0385	0.517	117.954	Unknown	[M+H]+		0.667	FALSE	null	null	null	null	null	null	null	999	FALSE	FALSE	FALSE	FALSE		FALSE	FALSE	null	null	null	null	null	null	null	null	15.12	04_1X_nist_urine_pos_2_p1-a1_1_7092	94.03854:363 95.04189:0 96.04525:0		102	173	100	535	505	196	268.723	198.755
310	2.451	94.0385	0.5808	132.5	Unknown	[M+H]+		0.667	FALSE	null	null	null	null	null	null	null	999	FALSE	FALSE	FALSE	FALSE		FALSE	FALSE	null	null	null	null	null	null	null	null	15.12	04_1X_nist_urine_pos_2_p1-a1_1_7092	94.03854:705 95.04189:0 96.04525:0		294	481	212	3735	381	2072	1195.89	1426.18
311	2.451	94.0385	0.5998	136.828	Unknown	[M+H]+		0.667	FALSE	null	null	null	null	null	null	null	999	FALSE	FALSE	FALSE	FALSE		FALSE	FALSE	null	null	null	null	null	null	null	null	15.12	04_1X_nist_urine_pos_2_p1-a1_1_7092	94.04006:1791 95.04341:0 96.04677:0		1913	1892	1929	4444	8611	2025	3468.93	2711.29
312	4.72	94.0645	-1	-1	Unknown	[M+H]+	similar chromatogram in higher mz_4751	1	TRUE	null	null	null	null	null	null	null	999	FALSE	FALSE	FALSE	FALSE		FALSE	FALSE	null	null	null	null	null	null	null	null	217.96	04_1X_nist_urine_pos_6_p1-a1_1_7096	94.06454:47128 95.06789:0 96.07125:0		218467	216175	212544	211861	209360	221806	215036	4635.15
313	4.72	94.0645	0.4896	111.68	Unknown	[M+H]+	similar chromatogram in higher mz_4751	1	TRUE	null	null	null	null	null	null	null	999	FALSE	FALSE	FALSE	FALSE		FALSE	FALSE	null	null	null	null	null	null	null	null	217.96	04_1X_nist_urine_pos_6_p1-a1_1_7096	94.06454:3144 95.06789:0 96.07125:0	22.10844:54 52.02944:1348 57.7606:54 63.22801:54 79.04001:770 79.41204:259 80.05001:457 93.05462:505 94.06454:343 94.06607:632	2013	1146	4102	2126	1183	2942	2251.87	1125.73
314	4.72	94.0645	0.5669	129.322	Unknown	[M+H]+	similar chromatogram in higher mz_4751	1	TRUE	null	null	null	null	null	null	null	999	FALSE	FALSE	FALSE	FALSE		FALSE	FALSE	null	null	null	null	null	null	null	null	217.96	04_1X_nist_urine_pos_6_p1-a1_1_7096	94.06454:10368 95.06789:0 96.07125:0	37.00533:53 38.01283:190 51.02183:148 52.02262:134 52.03058:158 53.03772:174 65.03797:175 66.04415:204 78.03364:601 79.04001:526 79.04142:696 79.04282:413 79.04422:128 80.04719:290 93.05766:204 94.06454:816 94.06607:248	13435	12418	6544	12320	6668	12836	10703.7	3198.26
315	4.72	94.0645	0.8045	183.537	Unknown	[M+H]+	similar chromatogram in higher mz_4751	1	TRUE	null	null	null	null	null	null	null	999	FALSE	FALSE	FALSE	FALSE		FALSE	FALSE	null	null	null	null	null	null	null	null	217.96	04_1X_nist_urine_pos_6_p1-a1_1_7096	94.06454:1926 95.06789:0 96.07125:0		1418	1523	745	1517	1305	1623	1355.14	317.782
316	4.371	94.0645	-1	-1	Unknown	[M+H]+		1	TRUE	null	null	null	null	null	null	null	999	FALSE	FALSE	FALSE	FALSE		FALSE	FALSE	null	null	null	null	null	null	null	null	60.43	04_1X_nist_urine_pos_2_p1-a1_1_7092	94.06454:13867 95.06789:0 96.07125:0		83731	90377	97773	105825	98541	92516	94793.9	7637.64
317	4.371	94.0645	0.4902	111.836	Unknown	[M+H]+		1	TRUE	null	null	null	null	null	null	null	999	FALSE	FALSE	FALSE	FALSE		FALSE	FALSE	null	null	null	null	null	null	null	null	60.43	04_1X_nist_urine_pos_2_p1-a1_1_7092	94.06454:4373 95.06789:0 96.07125:0	25.87903:35 38.01478:560 39.02204:544 39.58766:35 52.03058:442 53.03772:461 65.0367:371 66.04543:394 77.03787:106 78.02807:485 78.03225:840 78.03364:548 78.03504:513 79.03861:915 79.04001:718 79.04142:343 93.05766:296 94.06607:493	5414	2496	3868	1844	3111	5433	3694.2	1497.08
318	4.371	94.0645	0.6531	148.996	Unknown	[M+H]+		1	TRUE	null	null	null	null	null	null	null	999	FALSE	FALSE	FALSE	FALSE		FALSE	FALSE	null	null	null	null	null	null	null	null	60.43	04_1X_nist_urine_pos_2_p1-a1_1_7092	94.06454:1296 95.06789:0 96.07125:0		848	1053	1053	1182	920	1060	1019.39	118.213
319	4.371	94.0645	0.9938	226.723	Unknown	[M+H]+		1	TRUE	null	null	null	null	null	null	null	999	FALSE	FALSE	FALSE	FALSE		FALSE	FALSE	null	null	null	null	null	null	null	null	60.43	04_1X_nist_urine_pos_2_p1-a1_1_7092	94.06454:1417 95.06789:0 96.07125:0		1071	607	1389	1079	1088	891	1020.86	258.648
320	4.371	94.0645	1.0466	238.767	Unknown	[M+H]+		1	TRUE	null	null	null	null	null	null	null	999	FALSE	FALSE	FALSE	FALSE		FALSE	FALSE	null	null	null	null	null	null	null	null	60.43	04_1X_nist_urine_pos_2_p1-a1_1_7092	94.06454:828 95.06789:0 96.07125:0		671	754	271	773	250	561	546.448	234.014
321	5.556	94.0645	-1	-1	Unknown	[M+H]+		1	TRUE	null	null	null	null	null	null	null	999	FALSE	FALSE	FALSE	FALSE		FALSE	FALSE	null	null	null	null	null	null	null	null	52.93	04_1X_nist_urine_pos_2_p1-a1_1_7092	94.06454:12609 95.06789:0 96.07125:0		128980	87449	89693	89953	101546	72992	95102.1	18933.8
322	5.556	94.0645	0.4839	110.393	Unknown	[M+H]+		1	TRUE	null	null	null	null	null	null	null	999	FALSE	FALSE	FALSE	FALSE		FALSE	FALSE	null	null	null	null	null	null	null	null	52.93	04_1X_nist_urine_pos_2_p1-a1_1_7092	94.06607:2576 95.06942:0 96.07278:0	71.68277:100 79.04142:1729	2311	1109	792	977	771	1821	1296.83	627.856
323	5.556	94.0645	0.5533	126.221	Unknown	[M+H]+		1	TRUE	null	null	null	null	null	null	null	999	FALSE	FALSE	FALSE	FALSE		FALSE	FALSE	null	null	null	null	null	null	null	null	52.93	04_1X_nist_urine_pos_2_p1-a1_1_7092	94.06454:5136 95.06789:0 96.07125:0	41.96843:98 52.0283:1411 62.64992:98 66.04543:1541 78.03225:857	367	232	518	3422	116	1505	1026.53	1274.72
324	5.556	94.0645	0.5723	130.561	Unknown	[M+H]+		1	TRUE	null	null	null	null	null	null	null	999	FALSE	FALSE	FALSE	FALSE		FALSE	FALSE	null	null	null	null	null	null	null	null	52.93	04_1X_nist_urine_pos_2_p1-a1_1_7092	94.06607:6347 95.06942:0 96.07278:0	43.29066:58 51.02183:2189 53.03657:542 78.03364:1033 79.04142:704	6317	7626	6185	2762	7634	3469	5665.33	2081.78
325	3.627	94.0645	-1	-1	Unknown	[M+H]+		1	TRUE	null	null	null	null	null	null	null	999	FALSE	FALSE	FALSE	FALSE		FALSE	FALSE	null	null	null	null	null	null	null	null	21.6	04_1X_nist_urine_pos_1_p1-a1_1_7091	94.06455:5862 95.0679:0 96.07126:0		18440	17678	15310	21844	16007	11057	16722.8	3597.05
326	3.627	94.0645	0.4635	105.747	Unknown	[M+H]+		1	TRUE	null	null	null	null	null	null	null	999	FALSE	FALSE	FALSE	FALSE		FALSE	FALSE	null	null	null	null	null	null	null	null	21.6	04_1X_nist_urine_pos_1_p1-a1_1_7091	94.06454:664 95.06789:0 96.07125:0		125	15	69	98	319	49	112.57	108.201
327	3.627	94.0645	0.4846	110.549	Unknown	[M+H]+		1	TRUE	null	null	null	null	null	null	null	999	FALSE	FALSE	FALSE	FALSE		FALSE	FALSE	null	null	null	null	null	null	null	null	21.6	04_1X_nist_urine_pos_1_p1-a1_1_7091	94.06454:596 95.06789:0 96.07125:0		171	287	254	193	24	142	178.645	92.9166
328	3.627	94.0645	0.5063	115.506	Unknown	[M+H]+		1	TRUE	null	null	null	null	null	null	null	999	FALSE	FALSE	FALSE	FALSE		FALSE	FALSE	null	null	null	null	null	null	null	null	21.6	04_1X_nist_urine_pos_1_p1-a1_1_7091	94.06454:433 95.06789:0 96.07125:0		28	191	79	131	98	83	101.913	55.0279
329	3.627	94.0645	0.5337	121.76	Unknown	[M+H]+		1	TRUE	null	null	null	null	null	null	null	999	FALSE	FALSE	FALSE	FALSE		FALSE	FALSE	null	null	null	null	null	null	null	null	21.6	04_1X_nist_urine_pos_1_p1-a1_1_7091	94.06454:444 95.06789:0 96.07125:0		159	15	101	117	114	65	95.3137	49.7992
330	3.627	94.0645	0.5558	126.788	Unknown	[M+H]+		1	TRUE	null	null	null	null	null	null	null	999	FALSE	FALSE	FALSE	FALSE		FALSE	FALSE	null	null	null	null	null	null	null	null	21.6	04_1X_nist_urine_pos_1_p1-a1_1_7091	94.06454:1691 95.06789:0 96.07125:0		260	13	3613	595	1619	361	1076.77	1361.49
331	3.627	94.0645	0.5601	127.773	Unknown	[M+H]+		1	TRUE	null	null	null	null	null	null	null	999	FALSE	FALSE	FALSE	FALSE		FALSE	FALSE	null	null	null	null	null	null	null	null	21.6	04_1X_nist_urine_pos_1_p1-a1_1_7091	94.06454:1747 95.06789:0 96.07125:0	32.91485:108 36.23127:108 38.82917:108	791	1296	913	1073	1127	560	960.14	262.387
332	6.029	94.9293	-1	-1	Unknown	[M+H]+		1	FALSE	null	null	null	null	null	null	null	999	FALSE	FALSE	FALSE	FALSE		FALSE	FALSE	null	null	null	null	null	null	null	null	36.12	04_1X_nist_urine_pos_4_p1-a1_1_7094	94.92926:12741 95.93261:0 96.93597:0		134602	48617	65366	82092	73526	112517	86120.1	31809.8
333	6.029	94.9293	0.7421	169.105	Unknown	[M+H]+		1	FALSE	null	null	null	null	null	null	null	999	FALSE	FALSE	FALSE	FALSE		FALSE	FALSE	null	null	null	null	null	null	null	null	36.12	04_1X_nist_urine_pos_4_p1-a1_1_7094	94.92926:13151 95.93261:0 96.93597:0		11427	12346	12370	11579	11055	10571	11558.1	710.529
334	6.115	94.9293	-1	-1	Unknown	[M+H]+		1	TRUE	null	null	null	null	null	null	null	999	FALSE	FALSE	FALSE	FALSE		FALSE	FALSE	null	null	null	null	null	null	null	null	147.41	04_1X_nist_urine_pos_3_p1-a1_1_7093	94.92926:11904 95.93261:0 96.93597:0		51800	69361	59558	57918	62338	64360	60889	5985.48
335	6.115	94.9293	0.7416	168.99	Unknown	[M+H]+		1	TRUE	null	null	null	null	null	null	null	999	FALSE	FALSE	FALSE	FALSE		FALSE	FALSE	null	null	null	null	null	null	null	null	147.41	04_1X_nist_urine_pos_3_p1-a1_1_7093	94.92773:9289 95.93108:0 96.93444:0	82.81534:44 84.32348:44 91.30714:44	7863	9864	9405	9444	7496	8764	8806	947.985
336	3.295	95.0123	-1	-1	Unknown	[M+H]+	similar chromatogram in higher mz_3237; similar chromatogram in higher mz_4488; similar chromatogram in higher mz_5109	1	TRUE	null	null	null	null	null	null	null	999	FALSE	FALSE	FALSE	FALSE		FALSE	FALSE	null	null	null	null	null	null	null	null	43.91	04_1X_nist_urine_pos_5_p1-a1_1_7095	95.01226:14232 96.01561:0 97.01897:0		42916	33264	42339	45289	47527	47408	43123.9	5297.36
337	3.295	95.0123	0.476	108.474	Unknown	[M+H]+	similar chromatogram in higher mz_3237; similar chromatogram in higher mz_4488; similar chromatogram in higher mz_5109	1	TRUE	null	null	null	null	null	null	null	999	FALSE	FALSE	FALSE	FALSE		FALSE	FALSE	null	null	null	null	null	null	null	null	43.91	04_1X_nist_urine_pos_5_p1-a1_1_7095	95.01227:1048 96.01562:0 97.01898:0	51.02296:1127 60.50143:67 95.01073:903	688	739	987	632	825	1265	856.162	235.57
338	3.295	95.0123	0.5296	120.689	Unknown	[M+H]+	similar chromatogram in higher mz_3237; similar chromatogram in higher mz_4488; similar chromatogram in higher mz_5109	1	TRUE	null	null	null	null	null	null	null	999	FALSE	FALSE	FALSE	FALSE		FALSE	FALSE	null	null	null	null	null	null	null	null	43.91	04_1X_nist_urine_pos_5_p1-a1_1_7095	95.01226:1062 96.01561:0 97.01897:0		163	505	115	365	282	747	362.867	234.673
339	3.295	95.0123	0.549	125.109	Unknown	[M+H]+	similar chromatogram in higher mz_3237; similar chromatogram in higher mz_4488; similar chromatogram in higher mz_5109	1	TRUE	null	null	null	null	null	null	null	999	FALSE	FALSE	FALSE	FALSE		FALSE	FALSE	null	null	null	null	null	null	null	null	43.91	04_1X_nist_urine_pos_5_p1-a1_1_7095	95.01226:636 96.01561:0 97.01897:0		34	21	277	206	56	168	127.064	105.104
340	3.295	95.0123	0.5735	130.682	Unknown	[M+H]+	similar chromatogram in higher mz_3237; similar chromatogram in higher mz_4488; similar chromatogram in higher mz_5109	1	TRUE	null	null	null	null	null	null	null	999	FALSE	FALSE	FALSE	FALSE		FALSE	FALSE	null	null	null	null	null	null	null	null	43.91	04_1X_nist_urine_pos_5_p1-a1_1_7095	95.01226:866 96.01561:0 97.01897:0		287	116	294	255	429	28	234.744	142.286
341	3.295	95.0123	0.6065	138.209	Unknown	[M+H]+	similar chromatogram in higher mz_3237; similar chromatogram in higher mz_4488; similar chromatogram in higher mz_5109	1	TRUE	null	null	null	null	null	null	null	999	FALSE	FALSE	FALSE	FALSE		FALSE	FALSE	null	null	null	null	null	null	null	null	43.91	04_1X_nist_urine_pos_5_p1-a1_1_7095	95.01226:2859 96.01561:0 97.01897:0	52.46951:65	2541	1753	2141	2340	2779	2351	2317.54	350.338
342	4.958	95.0599	-1	-1	Unknown	[M+H]+	similar chromatogram in higher mz_2893; similar chromatogram in higher mz_186; similar chromatogram in higher mz_2162; similar chromatogram in higher mz_2944	1	TRUE	null	null	null	null	null	null	null	999	FALSE	FALSE	FALSE	FALSE		FALSE	FALSE	null	null	null	null	null	null	null	null	112.84	04_1X_nist_urine_pos_3_p1-a1_1_7093	95.05993:38522 96.06328:0 97.06664:0		158210	170990	175681	177893	181360	175640	173296	8126.9
343	4.958	95.0599	0.5097	116.138	Unknown	[M+H]+	similar chromatogram in higher mz_2893; similar chromatogram in higher mz_186; similar chromatogram in higher mz_2162; similar chromatogram in higher mz_2944	1	TRUE	null	null	null	null	null	null	null	999	FALSE	FALSE	FALSE	FALSE		FALSE	FALSE	null	null	null	null	null	null	null	null	112.84	04_1X_nist_urine_pos_3_p1-a1_1_7093	95.05993:1394 96.06328:0 97.06664:0	35.69874:51 55.59486:51 95.05993:681	709	1628	2240	1489	1796	827	1448.19	585.539
344	4.958	95.0599	0.5295	120.643	Unknown	[M+H]+	similar chromatogram in higher mz_2893; similar chromatogram in higher mz_186; similar chromatogram in higher mz_2162; similar chromatogram in higher mz_2944	1	TRUE	null	null	null	null	null	null	null	999	FALSE	FALSE	FALSE	FALSE		FALSE	FALSE	null	null	null	null	null	null	null	null	112.84	04_1X_nist_urine_pos_3_p1-a1_1_7093	95.05993:1474 96.06328:0 97.06664:0	36.32723:128	1087	593	2073	254	2515	779	1216.78	888.214
345	4.958	95.0599	0.566	128.973	Unknown	[M+H]+	similar chromatogram in higher mz_2893; similar chromatogram in higher mz_186; similar chromatogram in higher mz_2162; similar chromatogram in higher mz_2944	1	TRUE	null	null	null	null	null	null	null	999	FALSE	FALSE	FALSE	FALSE		FALSE	FALSE	null	null	null	null	null	null	null	null	112.84	04_1X_nist_urine_pos_3_p1-a1_1_7093	95.05992:5746 96.06327:0 97.06663:0		1717	2884	2604	5124	6329	1993	3441.85	1857.52
346	4.958	95.0599	0.5844	133.148	Unknown	[M+H]+	similar chromatogram in higher mz_2893; similar chromatogram in higher mz_186; similar chromatogram in higher mz_2162; similar chromatogram in higher mz_2944	1	TRUE	null	null	null	null	null	null	null	999	FALSE	FALSE	FALSE	FALSE		FALSE	FALSE	null	null	null	null	null	null	null	null	112.84	04_1X_nist_urine_pos_3_p1-a1_1_7093	95.05993:10156 96.06328:0 97.06664:0	42.0318:2201 84.33797:144	10999	10562	12389	12603	5681	12196	10738.3	2607.87
347	3.737	95.0599	-1	-1	Unknown	[M+H]+	similar chromatogram in higher mz_5377	1	TRUE	null	null	null	null	null	null	null	999	FALSE	FALSE	FALSE	FALSE		FALSE	FALSE	null	null	null	null	null	null	null	null	38.06	04_1X_nist_urine_pos_1_p1-a1_1_7091	95.05993:11762 96.06328:0 97.06664:0		60414	56117	60894	61093	63954	61720	60698.7	2565.62
348	3.737	95.0599	0.5082	115.788	Unknown	[M+H]+	similar chromatogram in higher mz_5377	1	TRUE	null	null	null	null	null	null	null	999	FALSE	FALSE	FALSE	FALSE		FALSE	FALSE	null	null	null	null	null	null	null	null	38.06	04_1X_nist_urine_pos_1_p1-a1_1_7091	95.05993:1042 96.06328:0 97.06664:0		558	426	377	395	673	564	498.849	117.227
349	3.737	95.0599	0.6349	144.668	Unknown	[M+H]+	similar chromatogram in higher mz_5377	1	TRUE	null	null	null	null	null	null	null	999	FALSE	FALSE	FALSE	FALSE		FALSE	FALSE	null	null	null	null	null	null	null	null	38.06	04_1X_nist_urine_pos_1_p1-a1_1_7091	95.05993:4201 96.06328:0 97.06664:0	68.04714:269	4699	4085	4640	4593	4602	4434	4508.74	225.49
350	0.443	96.0435	-1	-1	Unknown	[M+H]+	similar chromatogram in higher mz_2827; similar chromatogram in higher mz_3290; similar chromatogram in higher mz_3730; similar chromatogram in higher mz_4501; similar chromatogram in higher mz_4746; similar chromatogram in higher mz_4852; similar chromatogram in higher mz_4961; similar chromatogram in higher mz_5113; similar chromatogram in higher mz_5633	1	TRUE	null	null	null	null	null	null	null	999	FALSE	FALSE	FALSE	FALSE		FALSE	FALSE	null	null	null	null	null	null	null	null	47.34	04_1X_nist_urine_pos_1_p1-a1_1_7091	96.04355:33678 97.0469:0 98.05026:0		115878	98878	102414	102099	101054	110621	105157	6602.14
351	0.443	96.0435	0.5075	115.497	Unknown	[M+H]+	similar chromatogram in higher mz_2827; similar chromatogram in higher mz_3290; similar chromatogram in higher mz_3730; similar chromatogram in higher mz_4501; similar chromatogram in higher mz_4746; similar chromatogram in higher mz_4852; similar chromatogram in higher mz_4961; similar chromatogram in higher mz_5113; similar chromatogram in higher mz_5633	1	TRUE	null	null	null	null	null	null	null	999	FALSE	FALSE	FALSE	FALSE		FALSE	FALSE	null	null	null	null	null	null	null	null	47.34	04_1X_nist_urine_pos_1_p1-a1_1_7091	96.04355:2550 97.0469:0 98.05026:0	39.02205:119 51.02296:287 67.03738:180 67.04126:339 78.03364:299 79.04002:133 96.04355:488 96.0451:308	2222	1972	2043	1877	1421	2266	1966.73	305.541
352	0.443	96.0435	0.5535	125.962	Unknown	[M+H]+	similar chromatogram in higher mz_2827; similar chromatogram in higher mz_3290; similar chromatogram in higher mz_3730; similar chromatogram in higher mz_4501; similar chromatogram in higher mz_4746; similar chromatogram in higher mz_4852; similar chromatogram in higher mz_4961; similar chromatogram in higher mz_5113; similar chromatogram in higher mz_5633	1	TRUE	null	null	null	null	null	null	null	999	FALSE	FALSE	FALSE	FALSE		FALSE	FALSE	null	null	null	null	null	null	null	null	47.34	04_1X_nist_urine_pos_1_p1-a1_1_7091	96.04354:427 97.04689:0 98.05025:0		135	296	316	200	173	206	221.091	70.8788
353	0.443	96.0435	0.8261	188.015	Unknown	[M+H]+	similar chromatogram in higher mz_2827; similar chromatogram in higher mz_3290; similar chromatogram in higher mz_3730; similar chromatogram in higher mz_4501; similar chromatogram in higher mz_4746; similar chromatogram in higher mz_4852; similar chromatogram in higher mz_4961; similar chromatogram in higher mz_5113; similar chromatogram in higher mz_5633	1	TRUE	null	null	null	null	null	null	null	999	FALSE	FALSE	FALSE	FALSE		FALSE	FALSE	null	null	null	null	null	null	null	null	47.34	04_1X_nist_urine_pos_1_p1-a1_1_7091	96.04355:835 97.0469:0 98.05026:0		544	501	628	713	701	693	630.048	89.3768
354	0.443	96.0435	0.8586	195.402	Unknown	[M+H]+	similar chromatogram in higher mz_2827; similar chromatogram in higher mz_3290; similar chromatogram in higher mz_3730; similar chromatogram in higher mz_4501; similar chromatogram in higher mz_4746; similar chromatogram in higher mz_4852; similar chromatogram in higher mz_4961; similar chromatogram in higher mz_5113; similar chromatogram in higher mz_5633	1	TRUE	null	null	null	null	null	null	null	999	FALSE	FALSE	FALSE	FALSE		FALSE	FALSE	null	null	null	null	null	null	null	null	47.34	04_1X_nist_urine_pos_1_p1-a1_1_7091	96.0451:725 97.04845:0 98.05181:0		194	248	324	250	515	209	289.832	119.346
355	0.443	96.0435	0.8972	204.193	Unknown	[M+H]+	similar chromatogram in higher mz_2827; similar chromatogram in higher mz_3290; similar chromatogram in higher mz_3730; similar chromatogram in higher mz_4501; similar chromatogram in higher mz_4746; similar chromatogram in higher mz_4852; similar chromatogram in higher mz_4961; similar chromatogram in higher mz_5113; similar chromatogram in higher mz_5633	1	TRUE	null	null	null	null	null	null	null	999	FALSE	FALSE	FALSE	FALSE		FALSE	FALSE	null	null	null	null	null	null	null	null	47.34	04_1X_nist_urine_pos_1_p1-a1_1_7091	96.04355:1000 97.0469:0 98.05026:0		412	654	572	242	685	937	583.773	239.298
356	0.443	96.0435	0.9421	214.411	Unknown	[M+H]+	similar chromatogram in higher mz_2827; similar chromatogram in higher mz_3290; similar chromatogram in higher mz_3730; similar chromatogram in higher mz_4501; similar chromatogram in higher mz_4746; similar chromatogram in higher mz_4852; similar chromatogram in higher mz_4961; similar chromatogram in higher mz_5113; similar chromatogram in higher mz_5633	1	TRUE	null	null	null	null	null	null	null	999	FALSE	FALSE	FALSE	FALSE		FALSE	FALSE	null	null	null	null	null	null	null	null	47.34	04_1X_nist_urine_pos_1_p1-a1_1_7091	96.04355:827 97.0469:0 98.05026:0		820	400	380	869	619	316	567.189	238.273
357	0.443	96.0435	0.9929	225.963	Unknown	[M+H]+	similar chromatogram in higher mz_2827; similar chromatogram in higher mz_3290; similar chromatogram in higher mz_3730; similar chromatogram in higher mz_4501; similar chromatogram in higher mz_4746; similar chromatogram in higher mz_4852; similar chromatogram in higher mz_4961; similar chromatogram in higher mz_5113; similar chromatogram in higher mz_5633	1	TRUE	null	null	null	null	null	null	null	999	FALSE	FALSE	FALSE	FALSE		FALSE	FALSE	null	null	null	null	null	null	null	null	47.34	04_1X_nist_urine_pos_1_p1-a1_1_7091	96.04354:569 97.04689:0 98.05025:0		336	460	309	506	331	243	364.32	98.7379
358	0.443	96.0435	1.0128	230.494	Unknown	[M+H]+	similar chromatogram in higher mz_2827; similar chromatogram in higher mz_3290; similar chromatogram in higher mz_3730; similar chromatogram in higher mz_4501; similar chromatogram in higher mz_4746; similar chromatogram in higher mz_4852; similar chromatogram in higher mz_4961; similar chromatogram in higher mz_5113; similar chromatogram in higher mz_5633	1	TRUE	null	null	null	null	null	null	null	999	FALSE	FALSE	FALSE	FALSE		FALSE	FALSE	null	null	null	null	null	null	null	null	47.34	04_1X_nist_urine_pos_1_p1-a1_1_7091	96.04509:807 97.04844:0 98.0518:0		89	93	566	419	75	396	273.121	213.263
359	0.443	96.0435	1.0778	245.296	Unknown	[M+H]+	similar chromatogram in higher mz_2827; similar chromatogram in higher mz_3290; similar chromatogram in higher mz_3730; similar chromatogram in higher mz_4501; similar chromatogram in higher mz_4746; similar chromatogram in higher mz_4852; similar chromatogram in higher mz_4961; similar chromatogram in higher mz_5113; similar chromatogram in higher mz_5633	1	TRUE	null	null	null	null	null	null	null	999	FALSE	FALSE	FALSE	FALSE		FALSE	FALSE	null	null	null	null	null	null	null	null	47.34	04_1X_nist_urine_pos_1_p1-a1_1_7091	96.04354:1205 97.04689:0 98.05025:0		390	408	707	385	256	693	473.276	183.666
360	5.146	96.0435	-1	-1	Unknown	[M+H]+		1	TRUE	null	null	null	null	null	null	null	999	FALSE	FALSE	FALSE	FALSE		FALSE	FALSE	null	null	null	null	null	null	null	null	32.55	04_1X_nist_urine_pos_5_p1-a1_1_7095	96.04355:24417 97.0469:0 98.05026:0		64550	68311	65223	61636	82929	74132	69463.4	7846.45
361	5.146	96.0435	0.5065	115.264	Unknown	[M+H]+		1	TRUE	null	null	null	null	null	null	null	999	FALSE	FALSE	FALSE	FALSE		FALSE	FALSE	null	null	null	null	null	null	null	null	32.55	04_1X_nist_urine_pos_5_p1-a1_1_7095	96.04354:921 97.04689:0 98.05025:0	22.56316:45 43.28859:45 68.05103:647	119	711	344	444	652	294	427.396	224.121
362	5.146	96.0435	0.6975	158.744	Unknown	[M+H]+		1	TRUE	null	null	null	null	null	null	null	999	FALSE	FALSE	FALSE	FALSE		FALSE	FALSE	null	null	null	null	null	null	null	null	32.55	04_1X_nist_urine_pos_5_p1-a1_1_7095	96.04354:2010 97.04689:0 98.05025:0		817	1178	1151	585	550	556	806.236	294.698
363	5.146	96.0435	0.7608	173.137	Unknown	[M+H]+		1	TRUE	null	null	null	null	null	null	null	999	FALSE	FALSE	FALSE	FALSE		FALSE	FALSE	null	null	null	null	null	null	null	null	32.55	04_1X_nist_urine_pos_5_p1-a1_1_7095	96.04355:7564 97.0469:0 98.05026:0	36.4652:50	5663	5822	5706	5415	7670	6177	6075.62	819.634
364	4.058	96.0435	-1	-1	Unknown	[M+H]+		0.5	TRUE	null	null	null	null	null	null	null	999	FALSE	FALSE	FALSE	FALSE		FALSE	FALSE	null	null	null	null	null	null	null	null	6.92	04_1X_nist_urine_pos_6_p1-a1_1_7096	96.04355:4591 97.0469:0 98.05026:0		29591	17759	26403	23929	28058	18906	24107.6	4864.72
365	4.058	96.0435	0.5061	115.187	Unknown	[M+H]+		0.5	TRUE	null	null	null	null	null	null	null	999	FALSE	FALSE	FALSE	FALSE		FALSE	FALSE	null	null	null	null	null	null	null	null	6.92	04_1X_nist_urine_pos_6_p1-a1_1_7096	96.04355:1379 97.0469:0 98.05026:0	78.03225:364 96.04355:212 96.0451:152	1159	753	978	1119	1140	1074	1037.15	153.182
366	4.058	96.0435	0.5463	124.337	Unknown	[M+H]+		0.5	TRUE	null	null	null	null	null	null	null	999	FALSE	FALSE	FALSE	FALSE		FALSE	FALSE	null	null	null	null	null	null	null	null	6.92	04_1X_nist_urine_pos_6_p1-a1_1_7096	96.04355:1747 97.0469:0 98.05026:0	94.02937:332	1341	1667	759	1315	1367	1451	1316.56	301.669
367	6.087	96.0667	-1	-1	Unknown	[M+H]+		1	FALSE	null	null	null	null	null	null	null	999	FALSE	FALSE	FALSE	FALSE		FALSE	FALSE	null	null	null	null	null	null	null	null	4.6	04_1X_nist_urine_pos_2_p1-a1_1_7092	96.06673:3638 97.07008:0 98.07344:0		11956	13621	10149	12103	9664	13606	11849.8	1671.26
368	6.087	96.0667	0.4987	113.505	Unknown	[M+H]+		1	FALSE	null	null	null	null	null	null	null	999	FALSE	FALSE	FALSE	FALSE		FALSE	FALSE	null	null	null	null	null	null	null	null	4.6	04_1X_nist_urine_pos_2_p1-a1_1_7092	96.06674:532 97.07009:0 98.07345:0		75	253	48	73	181	200	138.473	83.932
369	6.087	96.0667	0.6017	136.937	Unknown	[M+H]+		1	FALSE	null	null	null	null	null	null	null	999	FALSE	FALSE	FALSE	FALSE		FALSE	FALSE	null	null	null	null	null	null	null	null	4.6	04_1X_nist_urine_pos_2_p1-a1_1_7092	96.06828:1684 97.07163:0 98.07499:0		70	482	42	86	42	617	223.002	256.88
370	6.087	96.0667	0.6236	141.922	Unknown	[M+H]+		1	FALSE	null	null	null	null	null	null	null	999	FALSE	FALSE	FALSE	FALSE		FALSE	FALSE	null	null	null	null	null	null	null	null	4.6	04_1X_nist_urine_pos_2_p1-a1_1_7092	96.06828:2518 97.07163:0 98.07499:0		1499	1714	1558	1629	1348	1181	1488.33	194.796
371	3.507	97.0633	-1	-1	Unknown	[M+H]+		0.5	FALSE	null	null	null	null	null	null	null	999	FALSE	FALSE	FALSE	FALSE		FALSE	FALSE	null	null	null	null	null	null	null	null	7.65	04_1X_nist_urine_pos_1_p1-a1_1_7091	97.06331:3522 98.06666:0 99.07002:0		13824	15896	11953	14955	13547	10919	13515.6	1844.83
372	3.507	97.0633	0.7216	164.042	Unknown	[M+H]+		0.5	FALSE	null	null	null	null	null	null	null	999	FALSE	FALSE	FALSE	FALSE		FALSE	FALSE	null	null	null	null	null	null	null	null	7.65	04_1X_nist_urine_pos_1_p1-a1_1_7091	97.06331:432 98.06666:0 99.07002:0		113	49	13	25	48	130	62.9463	47.7506
373	3.507	97.0633	0.7442	169.174	Unknown	[M+H]+		0.5	FALSE	null	null	null	null	null	null	null	999	FALSE	FALSE	FALSE	FALSE		FALSE	FALSE	null	null	null	null	null	null	null	null	7.65	04_1X_nist_urine_pos_1_p1-a1_1_7091	97.06331:1725 98.06666:0 99.07002:0		1027	722	888	783	1240	422	846.948	278.864
374	4.243	97.0649	-1	-1	Unknown	[M+H]+		0.5	TRUE	null	null	null	null	null	null	null	999	FALSE	FALSE	FALSE	FALSE		FALSE	FALSE	null	null	null	null	null	null	null	null	5.68	04_1X_nist_urine_pos_5_p1-a1_1_7095	97.06486:2882 98.06821:0 99.07157:0		8811	5057	1998	7523	9626	5516	6421.76	2808.64
375	4.243	97.0649	0.6278	142.716	Unknown	[M+H]+		0.5	TRUE	null	null	null	null	null	null	null	999	FALSE	FALSE	FALSE	FALSE		FALSE	FALSE	null	null	null	null	null	null	null	null	5.68	04_1X_nist_urine_pos_5_p1-a1_1_7095	97.06331:848 98.06666:0 99.07002:0		228	47	67	285	59	207	148.863	103.153
376	4.243	97.0649	0.6362	144.627	Unknown	[M+H]+		0.5	TRUE	null	null	null	null	null	null	null	999	FALSE	FALSE	FALSE	FALSE		FALSE	FALSE	null	null	null	null	null	null	null	null	5.68	04_1X_nist_urine_pos_5_p1-a1_1_7095	97.06486:920 98.06821:0 99.07157:0	39.63034:118	492	352	46	195	385	68	256.261	181.726
377	4.243	97.0649	0.6897	156.781	Unknown	[M+H]+		0.5	TRUE	null	null	null	null	null	null	null	999	FALSE	FALSE	FALSE	FALSE		FALSE	FALSE	null	null	null	null	null	null	null	null	5.68	04_1X_nist_urine_pos_5_p1-a1_1_7095	97.06486:521 98.06821:0 99.07157:0		116	68	14	81	203	50	88.8143	65.478
378	5.507	97.0757	-1	-1	Unknown	[M+H]+	similar chromatogram in higher mz_441; similar chromatogram in higher mz_1350; similar chromatogram in higher mz_2623; similar chromatogram in higher mz_2747; similar chromatogram in higher mz_4377	1	TRUE	null	null	null	null	null	null	null	999	FALSE	FALSE	FALSE	FALSE		FALSE	FALSE	null	null	null	null	null	null	null	null	18.08	04_1X_nist_urine_pos_1_p1-a1_1_7091	97.07574:9940 98.07909:0 99.08245:0		39931	37552	37588	30942	35266	33724	35834	3210.17
379	5.507	97.0757	0.5576	126.753	Unknown	[M+H]+	similar chromatogram in higher mz_441; similar chromatogram in higher mz_1350; similar chromatogram in higher mz_2623; similar chromatogram in higher mz_2747; similar chromatogram in higher mz_4377	1	TRUE	null	null	null	null	null	null	null	999	FALSE	FALSE	FALSE	FALSE		FALSE	FALSE	null	null	null	null	null	null	null	null	18.08	04_1X_nist_urine_pos_1_p1-a1_1_7091	97.07574:670 98.07909:0 99.08245:0		320	199	27	247	51	1160	333.808	420.014
380	5.507	97.0757	0.5861	133.218	Unknown	[M+H]+	similar chromatogram in higher mz_441; similar chromatogram in higher mz_1350; similar chromatogram in higher mz_2623; similar chromatogram in higher mz_2747; similar chromatogram in higher mz_4377	1	TRUE	null	null	null	null	null	null	null	999	FALSE	FALSE	FALSE	FALSE		FALSE	FALSE	null	null	null	null	null	null	null	null	18.08	04_1X_nist_urine_pos_1_p1-a1_1_7091	97.07574:3536 98.07909:0 99.08245:0	42.0318:362 68.04844:787	2249	3149	3186	2848	3288	1844	2760.8	586.387
381	3.252	97.1021	-1	-1	Unknown	[M+H]+	similar chromatogram in higher mz_3847	0.667	FALSE	null	null	null	null	null	null	null	999	FALSE	FALSE	FALSE	FALSE		FALSE	FALSE	null	null	null	null	null	null	null	null	30.17	04_1X_nist_urine_pos_3_p1-a1_1_7093	97.10215:4480 98.1055:0 99.10886:0		8421	6448	13608	12401	9048	8329	9709.26	2723.37
382	3.252	97.1021	0.7833	178.038	Unknown	[M+H]+	similar chromatogram in higher mz_3847	0.667	FALSE	null	null	null	null	null	null	null	999	FALSE	FALSE	FALSE	FALSE		FALSE	FALSE	null	null	null	null	null	null	null	null	30.17	04_1X_nist_urine_pos_3_p1-a1_1_7093	97.1006:481 98.10395:0 99.10731:0		2177	117	183	217	2788	286	961.285	1195.26
383	3.252	97.1021	0.7976	181.291	Unknown	[M+H]+	similar chromatogram in higher mz_3847	0.667	FALSE	null	null	null	null	null	null	null	999	FALSE	FALSE	FALSE	FALSE		FALSE	FALSE	null	null	null	null	null	null	null	null	30.17	04_1X_nist_urine_pos_3_p1-a1_1_7093	97.10215:1191 98.1055:0 99.10886:0		669	253	902	476	1202	2458	993.363	789.696
384	3.252	97.1021	0.8088	183.844	Unknown	[M+H]+	similar chromatogram in higher mz_3847	0.667	FALSE	null	null	null	null	null	null	null	999	FALSE	FALSE	FALSE	FALSE		FALSE	FALSE	null	null	null	null	null	null	null	null	30.17	04_1X_nist_urine_pos_3_p1-a1_1_7093	97.1006:1002 98.10395:0 99.10731:0		65	192	96	433	382	297	244.211	151.07
385	3.252	97.1021	0.849	192.98	Unknown	[M+H]+	similar chromatogram in higher mz_3847	0.667	FALSE	null	null	null	null	null	null	null	999	FALSE	FALSE	FALSE	FALSE		FALSE	FALSE	null	null	null	null	null	null	null	null	30.17	04_1X_nist_urine_pos_3_p1-a1_1_7093	97.10215:705 98.1055:0 99.10886:0		86	200	233	71	90	47	120.958	76.422
386	2.529	97.1022	-1	-1	Unknown	[M+H]+		0.5	FALSE	null	null	null	null	null	null	null	999	FALSE	FALSE	FALSE	FALSE		FALSE	FALSE	null	null	null	null	null	null	null	null	16.97	04_1X_nist_urine_pos_1_p1-a1_1_7091	97.10216:1853 98.10551:0 99.10887:0		7108	3458	485	665	1414	222	2225.29	2664.42
387	2.529	97.1022	0.7743	175.994	Unknown	[M+H]+		0.5	FALSE	null	null	null	null	null	null	null	999	FALSE	FALSE	FALSE	FALSE		FALSE	FALSE	null	null	null	null	null	null	null	null	16.97	04_1X_nist_urine_pos_1_p1-a1_1_7091	97.10216:327 98.10551:0 99.10887:0		78	49	10	11	98	0.983752	41.1563	40.7021
388	0.997	98.0603	-1	-1	Unknown	[M+H]+		1	TRUE	null	null	null	null	null	null	null	999	FALSE	FALSE	FALSE	FALSE		FALSE	FALSE	null	null	null	null	null	null	null	null	88.05	04_1X_nist_urine_pos_6_p1-a1_1_7096	98.06033:23398 99.06368:0 100.06704:0		122017	95163	92355	82303	105818	104264	100320	13647.1
389	0.997	98.0603	0.4998	113.484	Unknown	[M+H]+		1	TRUE	null	null	null	null	null	null	null	999	FALSE	FALSE	FALSE	FALSE		FALSE	FALSE	null	null	null	null	null	null	null	null	88.05	04_1X_nist_urine_pos_6_p1-a1_1_7096	98.05877:1970 99.06212:0 100.06548:0		301	603	514	436	233	2620	784.387	909.183
390	0.997	98.0603	0.545	123.739	Unknown	[M+H]+		1	TRUE	null	null	null	null	null	null	null	999	FALSE	FALSE	FALSE	FALSE		FALSE	FALSE	null	null	null	null	null	null	null	null	88.05	04_1X_nist_urine_pos_6_p1-a1_1_7096	98.05878:6670 99.06213:0 100.06549:0	41.03667:439 41.46721:30 42.0318:348 70.06288:415 77.51205:30	3707	8064	8299	8420	8819	7998	7551.19	1905.83
391	0.997	98.0603	0.6418	145.734	Unknown	[M+H]+		1	TRUE	null	null	null	null	null	null	null	999	FALSE	FALSE	FALSE	FALSE		FALSE	FALSE	null	null	null	null	null	null	null	null	88.05	04_1X_nist_urine_pos_6_p1-a1_1_7096	98.06034:4907 99.06369:0 100.06705:0	71.58132:379	3479	2598	2089	1658	3861	3018	2783.84	834.487
392	0.997	98.0603	0.6432	146.04	Unknown	[M+H]+		1	TRUE	null	null	null	null	null	null	null	999	FALSE	FALSE	FALSE	FALSE		FALSE	FALSE	null	null	null	null	null	null	null	null	88.05	04_1X_nist_urine_pos_6_p1-a1_1_7096	98.06033:4823 99.06368:0 100.06704:0		337	22597	1502	1929	22359	24159	12147.1	11957.8
393	3.981	98.0963	-1	-1	Unknown	[M+H]+	similar chromatogram in higher mz_2927	1	TRUE	null	null	null	null	null	null	null	999	FALSE	FALSE	FALSE	FALSE		FALSE	FALSE	null	null	null	null	null	null	null	null	34.79	04_1X_nist_urine_pos_5_p1-a1_1_7095	98.09626:8087 99.09961:0 100.10297:0		27631	29812	27431	27223	29061	1387	23757.5	11006.4
394	3.981	98.0963	0.5071	115.147	Unknown	[M+H]+	similar chromatogram in higher mz_2927	1	TRUE	null	null	null	null	null	null	null	999	FALSE	FALSE	FALSE	FALSE		FALSE	FALSE	null	null	null	null	null	null	null	null	34.79	04_1X_nist_urine_pos_5_p1-a1_1_7095	98.09626:500 99.09961:0 100.10297:0	41.03667:148 42.03385:130 70.06684:248	328	704	672	653	758	764	646.584	162.222
395	3.981	98.0963	0.5871	133.293	Unknown	[M+H]+	similar chromatogram in higher mz_2927	1	TRUE	null	null	null	null	null	null	null	999	FALSE	FALSE	FALSE	FALSE		FALSE	FALSE	null	null	null	null	null	null	null	null	34.79	04_1X_nist_urine_pos_5_p1-a1_1_7095	98.09626:1968 99.09961:0 100.10297:0	42.03283:409 68.04714:41 68.04974:212 70.06288:177 70.06552:174 98.09626:172	1953	2129	1884	1937	2079	1912	1982.42	98.2467
396	5.16	98.0963	-1	-1	Unknown	[M+H]+	similar chromatogram in higher mz_292; similar chromatogram in higher mz_1238; similar chromatogram in higher mz_1605	0.667	TRUE	null	null	null	null	null	null	null	999	FALSE	FALSE	FALSE	FALSE		FALSE	FALSE	null	null	null	null	null	null	null	null	10.47	04_1X_nist_urine_pos_3_p1-a1_1_7093	98.09626:3510 99.09961:0 100.10297:0		4368	4472	9056	4801	3330	7771	5632.97	2246.43
397	5.16	98.0963	0.4748	107.813	Unknown	[M+H]+	similar chromatogram in higher mz_292; similar chromatogram in higher mz_1238; similar chromatogram in higher mz_1605	0.667	TRUE	null	null	null	null	null	null	null	999	FALSE	FALSE	FALSE	FALSE		FALSE	FALSE	null	null	null	null	null	null	null	null	10.47	04_1X_nist_urine_pos_3_p1-a1_1_7093	98.09626:278 99.09961:0 100.10297:0		70	40	101	54	64	7	56.1478	31.5067
398	5.16	98.0963	0.4839	109.871	Unknown	[M+H]+	similar chromatogram in higher mz_292; similar chromatogram in higher mz_1238; similar chromatogram in higher mz_1605	0.667	TRUE	null	null	null	null	null	null	null	999	FALSE	FALSE	FALSE	FALSE		FALSE	FALSE	null	null	null	null	null	null	null	null	10.47	04_1X_nist_urine_pos_3_p1-a1_1_7093	98.09626:327 99.09961:0 100.10297:0		52	6	99	95	25	93	61.6524	40.154
399	5.16	98.0963	0.506	114.875	Unknown	[M+H]+	similar chromatogram in higher mz_292; similar chromatogram in higher mz_1238; similar chromatogram in higher mz_1605	0.667	TRUE	null	null	null	null	null	null	null	999	FALSE	FALSE	FALSE	FALSE		FALSE	FALSE	null	null	null	null	null	null	null	null	10.47	04_1X_nist_urine_pos_3_p1-a1_1_7093	98.09626:436 99.09961:0 100.10297:0	28.70273:76 98.09626:1310	248	258	902	280	441	406	422.399	248.528
400	5.16	98.0963	0.5431	123.317	Unknown	[M+H]+	similar chromatogram in higher mz_292; similar chromatogram in higher mz_1238; similar chromatogram in higher mz_1605	0.667	TRUE	null	null	null	null	null	null	null	999	FALSE	FALSE	FALSE	FALSE		FALSE	FALSE	null	null	null	null	null	null	null	null	10.47	04_1X_nist_urine_pos_3_p1-a1_1_7093	98.0947:583 99.09805:0 100.10141:0		307	245	286	144	2	346	221.747	127.618
401	5.16	98.0963	0.5901	133.986	Unknown	[M+H]+	similar chromatogram in higher mz_292; similar chromatogram in higher mz_1238; similar chromatogram in higher mz_1605	0.667	TRUE	null	null	null	null	null	null	null	999	FALSE	FALSE	FALSE	FALSE		FALSE	FALSE	null	null	null	null	null	null	null	null	10.47	04_1X_nist_urine_pos_3_p1-a1_1_7093	98.09626:501 99.09961:0 100.10297:0		63	24	122	53	87	55	67.1548	33.7018
402	3.609	98.0963	-1	-1	Unknown	[M+H]+		0.5	FALSE	null	null	null	null	null	null	null	999	FALSE	FALSE	FALSE	FALSE		FALSE	FALSE	null	null	null	null	null	null	null	null	13.51	04_1X_nist_urine_pos_3_p1-a1_1_7093	98.09626:2865 99.09961:0 100.10297:0		534	53.4043	9154	582	7152	1387	3134.91	3962.96
403	3.609	98.0963	0.6026	136.826	Unknown	[M+H]+		0.5	FALSE	null	null	null	null	null	null	null	999	FALSE	FALSE	FALSE	FALSE		FALSE	FALSE	null	null	null	null	null	null	null	null	13.51	04_1X_nist_urine_pos_3_p1-a1_1_7093	98.09626:501 99.09961:0 100.10297:0		27	5	122	22	75	72	53.8692	43.8781
404	4.055	98.0963	-1	-1	Unknown	[M+H]+		0.5	FALSE	null	null	null	null	null	null	null	999	FALSE	FALSE	FALSE	FALSE		FALSE	FALSE	null	null	null	null	null	null	null	null	7.03	04_1X_nist_urine_pos_1_p1-a1_1_7091	98.09626:1695 99.09961:0 100.10297:0		6266	5264	5038	5230	5130	6159	5514.58	547.542
405	4.055	98.0963	0.5837	132.524	Unknown	[M+H]+		0.5	FALSE	null	null	null	null	null	null	null	999	FALSE	FALSE	FALSE	FALSE		FALSE	FALSE	null	null	null	null	null	null	null	null	7.03	04_1X_nist_urine_pos_1_p1-a1_1_7091	98.09626:688 99.09961:0 100.10297:0		484	312	484	274	326	216	349.267	111.169
406	4.237	98.9761	-1	-1	Unknown	[M+H]+		0.5	FALSE	null	null	null	null	null	null	null	999	FALSE	FALSE	FALSE	FALSE		FALSE	FALSE	null	null	null	null	null	null	null	null	9.6	04_1X_nist_urine_pos_6_p1-a1_1_7096	98.97614:1952 99.97949:0 100.98285:0		3826	4663	6063	6577	2010	4949	4681.13	1639.64
407	4.237	98.9761	0.6668	151.238	Unknown	[M+H]+		0.5	FALSE	null	null	null	null	null	null	null	999	FALSE	FALSE	FALSE	FALSE		FALSE	FALSE	null	null	null	null	null	null	null	null	9.6	04_1X_nist_urine_pos_6_p1-a1_1_7096	98.97457:362 99.97792:0 100.98128:0		64	130	208	115	44	85	107.597	58.6474
408	4.237	98.9761	0.6839	155.127	Unknown	[M+H]+		0.5	FALSE	null	null	null	null	null	null	null	999	FALSE	FALSE	FALSE	FALSE		FALSE	FALSE	null	null	null	null	null	null	null	null	9.6	04_1X_nist_urine_pos_6_p1-a1_1_7096	98.97457:737 99.97792:0 100.98128:0		47	117	112	213	49	171	118.213	65.7579
409	7.501	98.984	-1	-1	Unknown	[M+H]+		1	TRUE	null	null	null	null	null	null	null	999	FALSE	FALSE	FALSE	FALSE		FALSE	FALSE	null	null	null	null	null	null	null	null	10.79	04_1X_nist_urine_pos_4_p1-a1_1_7094	98.98398:6192 99.98733:0 100.99069:0		41099	55981	38757	56830	38974	38952	45098.9	8804.16
410	7.501	98.984	0.5632	127.736	Unknown	[M+H]+		1	TRUE	null	null	null	null	null	null	null	999	FALSE	FALSE	FALSE	FALSE		FALSE	FALSE	null	null	null	null	null	null	null	null	10.79	04_1X_nist_urine_pos_4_p1-a1_1_7094	98.98398:3798 99.98733:0 100.99069:0	62.96116:103 62.96241:985 62.96366:351 62.96491:187 80.96988:58 80.9713:262 80.97272:1503 80.97414:446 80.97556:135 98.98555:89	3957	4159	3792	3666	3377	3748	3783.22	264.803
411	7.501	98.984	0.6268	142.177	Unknown	[M+H]+		1	TRUE	null	null	null	null	null	null	null	999	FALSE	FALSE	FALSE	FALSE		FALSE	FALSE	null	null	null	null	null	null	null	null	10.79	04_1X_nist_urine_pos_4_p1-a1_1_7094	98.98398:591 99.98733:0 100.99069:0		433	211	505	319	203	439	351.602	126.809
412	7.501	98.984	0.6767	153.488	Unknown	[M+H]+		1	TRUE	null	null	null	null	null	null	null	999	FALSE	FALSE	FALSE	FALSE		FALSE	FALSE	null	null	null	null	null	null	null	null	10.79	04_1X_nist_urine_pos_4_p1-a1_1_7094	98.98398:725 99.98733:0 100.99069:0		431	300	577	430	395	348	413.499	94.7226
413	5.567	98.984	-1	-1	Unknown	[M+H]+		0.833	FALSE	null	null	null	null	null	null	null	999	FALSE	FALSE	FALSE	FALSE		FALSE	FALSE	null	null	null	null	null	null	null	null	6.56	04_1X_nist_urine_pos_2_p1-a1_1_7092	98.98398:1435 99.98733:0 100.99069:0		5449	3934	1616	3820	5604	3297	3953.38	1474.78
414	5.567	98.984	0.6811	154.498	Unknown	[M+H]+		0.833	FALSE	null	null	null	null	null	null	null	999	FALSE	FALSE	FALSE	FALSE		FALSE	FALSE	null	null	null	null	null	null	null	null	6.56	04_1X_nist_urine_pos_2_p1-a1_1_7092	98.98398:321 99.98733:0 100.99069:0		71	22	14	54	68	78	51.2656	27.0311
415	5.567	98.984	0.7027	159.39	Unknown	[M+H]+		0.833	FALSE	null	null	null	null	null	null	null	999	FALSE	FALSE	FALSE	FALSE		FALSE	FALSE	null	null	null	null	null	null	null	null	6.56	04_1X_nist_urine_pos_2_p1-a1_1_7092	98.98398:551 99.98733:0 100.99069:0		87	314	281	234	135	80	188.498	101.157
416	5.567	98.984	0.7093	160.881	Unknown	[M+H]+		0.833	FALSE	null	null	null	null	null	null	null	999	FALSE	FALSE	FALSE	FALSE		FALSE	FALSE	null	null	null	null	null	null	null	null	6.56	04_1X_nist_urine_pos_2_p1-a1_1_7092	98.98242:515 99.98577:0 100.98913:0		92	222	45	85	302	211	159.599	99.9962
417	6.948	98.984	-1	-1	Unknown	[M+H]+		0.833	FALSE	null	null	null	null	null	null	null	999	FALSE	FALSE	FALSE	FALSE		FALSE	FALSE	null	null	null	null	null	null	null	null	5.68	04_1X_nist_urine_pos_5_p1-a1_1_7095	98.98399:1764 99.98734:0 100.9907:0		3869	3975	4633	4106	7211	5607	4900.33	1301.04
418	6.948	98.984	0.5317	120.599	Unknown	[M+H]+		0.833	FALSE	null	null	null	null	null	null	null	999	FALSE	FALSE	FALSE	FALSE		FALSE	FALSE	null	null	null	null	null	null	null	null	5.68	04_1X_nist_urine_pos_5_p1-a1_1_7095	98.98399:160 99.98734:0 100.9907:0		31	6	35	8	68	21	28.1069	22.7821
419	6.948	98.984	0.5655	128.275	Unknown	[M+H]+		0.833	FALSE	null	null	null	null	null	null	null	999	FALSE	FALSE	FALSE	FALSE		FALSE	FALSE	null	null	null	null	null	null	null	null	5.68	04_1X_nist_urine_pos_5_p1-a1_1_7095	98.98399:541 99.98734:0 100.9907:0		306	195	140	193	379	185	233.049	90.1786
420	0.703	99.0436	-1	-1	Unknown	[M+H]+		0.833	FALSE	null	null	null	null	null	null	null	999	FALSE	FALSE	FALSE	FALSE		FALSE	FALSE	null	null	null	null	null	null	null	null	17.56	04_1X_nist_urine_pos_5_p1-a1_1_7095	99.04362:7126 100.04697:0 101.05033:0		19916	15047	17997	18086	22657	16229	18322	2705.39
421	0.703	99.0436	0.5808	131.729	Unknown	[M+H]+		0.833	FALSE	null	null	null	null	null	null	null	999	FALSE	FALSE	FALSE	FALSE		FALSE	FALSE	null	null	null	null	null	null	null	null	17.56	04_1X_nist_urine_pos_5_p1-a1_1_7095	99.04362:1275 100.04697:0 101.05033:0		637	295	89	423	524	798	461.101	251.486
422	0.703	99.0436	0.6774	153.63	Unknown	[M+H]+		0.833	FALSE	null	null	null	null	null	null	null	999	FALSE	FALSE	FALSE	FALSE		FALSE	FALSE	null	null	null	null	null	null	null	null	17.56	04_1X_nist_urine_pos_5_p1-a1_1_7095	99.04205:1312 100.0454:0 101.04876:0		663	1897	596	776	837	243	835.318	560.303
423	4.713	99.0436	-1	-1	Unknown	[M+H]+	similar chromatogram in higher mz_2010; similar chromatogram in higher mz_3449; similar chromatogram in higher mz_3123; similar chromatogram in higher mz_4481; similar chromatogram in higher mz_4751; similar chromatogram in higher mz_396; similar chromatogram in higher mz_1801; similar chromatogram in higher mz_2311	1	TRUE	null	null	null	null	null	null	null	999	FALSE	FALSE	FALSE	FALSE		FALSE	FALSE	null	null	null	null	null	null	null	null	8.01	04_1X_nist_urine_pos_5_p1-a1_1_7095	99.04362:3342 100.04697:0 101.05033:0		11145	13201	11177	12282	14374	10530	12118	1459.18
424	4.713	99.0436	0.7564	171.56	Unknown	[M+H]+	similar chromatogram in higher mz_2010; similar chromatogram in higher mz_3449; similar chromatogram in higher mz_3123; similar chromatogram in higher mz_4481; similar chromatogram in higher mz_4751; similar chromatogram in higher mz_396; similar chromatogram in higher mz_1801; similar chromatogram in higher mz_2311	1	TRUE	null	null	null	null	null	null	null	999	FALSE	FALSE	FALSE	FALSE		FALSE	FALSE	null	null	null	null	null	null	null	null	8.01	04_1X_nist_urine_pos_5_p1-a1_1_7095	99.04362:1366 100.04697:0 101.05033:0	84.10058:60	1174	1293	1081	1310	1489	293	1106.76	422.026
425	5.294	99.0436	-1	-1	Unknown	[M+H]+		0.5	FALSE	null	null	null	null	null	null	null	999	FALSE	FALSE	FALSE	FALSE		FALSE	FALSE	null	null	null	null	null	null	null	null	5.05	04_1X_nist_urine_pos_3_p1-a1_1_7093	99.04362:1709 100.04697:0 101.05033:0		6147	4728	6149	5548	6178	6188	5822.91	590.877
426	5.294	99.0436	0.5781	131.114	Unknown	[M+H]+		0.5	FALSE	null	null	null	null	null	null	null	999	FALSE	FALSE	FALSE	FALSE		FALSE	FALSE	null	null	null	null	null	null	null	null	5.05	04_1X_nist_urine_pos_3_p1-a1_1_7093	99.04205:632 100.0454:0 101.04876:0		269	165	214	316	136	221	220.225	65.8922
427	3.271	100.051	-1	-1	Unknown	[M+H]+		1	TRUE	null	null	null	null	null	null	null	999	FALSE	FALSE	FALSE	FALSE		FALSE	FALSE	null	null	null	null	null	null	null	null	111.84	04_1X_nist_urine_pos_3_p1-a1_1_7093	100.05074:30062 101.05409:0 102.05745:0		112252	113523	120080	108666	105562	114052	112356	4973.37
428	3.271	100.051	0.846	191.667	Unknown	[M+H]+		1	TRUE	null	null	null	null	null	null	null	999	FALSE	FALSE	FALSE	FALSE		FALSE	FALSE	null	null	null	null	null	null	null	null	111.84	04_1X_nist_urine_pos_3_p1-a1_1_7093	100.05074:1381 101.05409:0 102.05745:0		396	398	674	373	276	180	382.893	165.904
429	3.271	100.051	0.8579	194.367	Unknown	[M+H]+		1	TRUE	null	null	null	null	null	null	null	999	FALSE	FALSE	FALSE	FALSE		FALSE	FALSE	null	null	null	null	null	null	null	null	111.84	04_1X_nist_urine_pos_3_p1-a1_1_7093	100.05074:1682 101.05409:0 102.05745:0		696	686	586	448	385	938	623.047	198.452
430	3.271	100.051	0.8692	196.913	Unknown	[M+H]+		1	TRUE	null	null	null	null	null	null	null	999	FALSE	FALSE	FALSE	FALSE		FALSE	FALSE	null	null	null	null	null	null	null	null	111.84	04_1X_nist_urine_pos_3_p1-a1_1_7093	100.05074:1913 101.05409:0 102.05745:0		564	311	766	745	624	457	577.974	174.151
431	3.271	100.051	0.8848	200.466	Unknown	[M+H]+		1	TRUE	null	null	null	null	null	null	null	999	FALSE	FALSE	FALSE	FALSE		FALSE	FALSE	null	null	null	null	null	null	null	null	111.84	04_1X_nist_urine_pos_3_p1-a1_1_7093	100.05075:2056 101.0541:0 102.05746:0		797	1380	955	1223	743	685	963.603	280.918
432	3.271	100.051	0.9133	206.923	Unknown	[M+H]+		1	TRUE	null	null	null	null	null	null	null	999	FALSE	FALSE	FALSE	FALSE		FALSE	FALSE	null	null	null	null	null	null	null	null	111.84	04_1X_nist_urine_pos_3_p1-a1_1_7093	100.05074:2393 101.05409:0 102.05745:0		1601	328	1355	702	1026	1175	1031.28	459.01
433	3.271	100.051	0.9316	211.058	Unknown	[M+H]+		1	TRUE	null	null	null	null	null	null	null	999	FALSE	FALSE	FALSE	FALSE		FALSE	FALSE	null	null	null	null	null	null	null	null	111.84	04_1X_nist_urine_pos_3_p1-a1_1_7093	100.05074:3526 101.05409:0 102.05745:0		1629	1263	3078	2411	1445	1146	1828.94	757.881
434	3.271	100.051	0.9469	214.517	Unknown	[M+H]+		1	TRUE	null	null	null	null	null	null	null	999	FALSE	FALSE	FALSE	FALSE		FALSE	FALSE	null	null	null	null	null	null	null	null	111.84	04_1X_nist_urine_pos_3_p1-a1_1_7093	100.05074:2253 101.05409:0 102.05745:0	71.23478:82	3354	2032	1804	1248	1903	1875	2036.01	700.722
435	4.987	100.074	-1	-1	Unknown	[M+H]+		1	TRUE	null	null	null	null	null	null	null	999	FALSE	FALSE	FALSE	FALSE		FALSE	FALSE	null	null	null	null	null	null	null	null	241.99	04_1X_nist_urine_pos_5_p1-a1_1_7095	100.07441:73656 101.07776:0 102.08112:0		221189	184198	274079	213814	258425	264703	236068	35133.3
436	4.987	100.074	0.5915	133.998	Unknown	[M+H]+		1	TRUE	null	null	null	null	null	null	null	999	FALSE	FALSE	FALSE	FALSE		FALSE	FALSE	null	null	null	null	null	null	null	null	241.99	04_1X_nist_urine_pos_5_p1-a1_1_7095	100.07599:22381 101.07934:0 102.0827:0	41.02455:1026 44.0484:741 46.9601:60 55.05287:761 57.05672:900 67.03996:669 67.04126:708 69.03298:457 71.07248:265 72.07992:722 82.06352:1377 82.06495:1410	23089	22560	23703	12829	30295	26317	23132.4	5801.08
437	1.006	100.076	-1	-1	Unknown	[M+H]+	similar chromatogram in higher mz_1854; similar chromatogram in higher mz_1861; similar chromatogram in higher mz_446; similar chromatogram in higher mz_1595; similar chromatogram in higher mz_5878; similar chromatogram in higher mz_888	0.5	TRUE	null	null	null	null	null	null	null	999	FALSE	FALSE	FALSE	FALSE		FALSE	FALSE	null	null	null	null	null	null	null	null	38.61	04_1X_nist_urine_pos_6_p1-a1_1_7096	100.07599:12096 101.07934:0 102.0827:0		55190	16693	60309	54757	19126	63825	44983.3	21253.2
438	1.006	100.076	0.6251	141.623	Unknown	[M+H]+	similar chromatogram in higher mz_1854; similar chromatogram in higher mz_1861; similar chromatogram in higher mz_446; similar chromatogram in higher mz_1595; similar chromatogram in higher mz_5878; similar chromatogram in higher mz_888	0.5	TRUE	null	null	null	null	null	null	null	999	FALSE	FALSE	FALSE	FALSE		FALSE	FALSE	null	null	null	null	null	null	null	null	38.61	04_1X_nist_urine_pos_6_p1-a1_1_7096	100.07598:1576 101.07933:0 102.08269:0	95.76707:364	303	164	376	444	96	213	266.062	132.125
439	1.006	100.076	0.642	145.446	Unknown	[M+H]+	similar chromatogram in higher mz_1854; similar chromatogram in higher mz_1861; similar chromatogram in higher mz_446; similar chromatogram in higher mz_1595; similar chromatogram in higher mz_5878; similar chromatogram in higher mz_888	0.5	TRUE	null	null	null	null	null	null	null	999	FALSE	FALSE	FALSE	FALSE		FALSE	FALSE	null	null	null	null	null	null	null	null	38.61	04_1X_nist_urine_pos_6_p1-a1_1_7096	100.07599:7104 101.07934:0 102.0827:0		3391	4003	5403	2886	3092	5090	3977.35	1057.59
440	3.52	100.112	-1	-1	Unknown	[M+H]+		0.667	FALSE	null	null	null	null	null	null	null	999	FALSE	FALSE	FALSE	FALSE		FALSE	FALSE	null	null	null	null	null	null	null	null	29.92	04_1X_nist_urine_pos_1_p1-a1_1_7091	100.11228:3278 101.11563:0 102.11899:0		14895	8568	10327	15440	5815	15150	11699.2	4060.05
441	3.52	100.112	0.9145	207.171	Unknown	[M+H]+		0.667	FALSE	null	null	null	null	null	null	null	999	FALSE	FALSE	FALSE	FALSE		FALSE	FALSE	null	null	null	null	null	null	null	null	29.92	04_1X_nist_urine_pos_1_p1-a1_1_7091	100.11228:673 101.11563:0 102.11899:0		168	223	249	183	347	474	273.883	116.639
442	3.52	100.112	0.9291	210.486	Unknown	[M+H]+		0.667	FALSE	null	null	null	null	null	null	null	999	FALSE	FALSE	FALSE	FALSE		FALSE	FALSE	null	null	null	null	null	null	null	null	29.92	04_1X_nist_urine_pos_1_p1-a1_1_7091	100.1107:1740 101.11405:0 102.11741:0		431	56	68	1167	138	572	405.223	427.899
443	3.52	100.112	0.9513	215.506	Unknown	[M+H]+		0.667	FALSE	null	null	null	null	null	null	null	999	FALSE	FALSE	FALSE	FALSE		FALSE	FALSE	null	null	null	null	null	null	null	null	29.92	04_1X_nist_urine_pos_1_p1-a1_1_7091	100.1107:598 101.11405:0 102.11741:0		186	77	77	208	166	109	137.185	56.9307
444	3.52	100.112	0.9638	218.346	Unknown	[M+H]+		0.667	FALSE	null	null	null	null	null	null	null	999	FALSE	FALSE	FALSE	FALSE		FALSE	FALSE	null	null	null	null	null	null	null	null	29.92	04_1X_nist_urine_pos_1_p1-a1_1_7091	100.11228:354 101.11563:0 102.11899:0		195	51	65	74	43	101	88.1171	56.2242
445	4.131	100.114	-1	-1	Unknown	[M+H]+	similar chromatogram in higher mz_2449; similar chromatogram in higher mz_778; similar chromatogram in higher mz_1437; similar chromatogram in higher mz_1775; similar chromatogram in higher mz_3010	1	FALSE	null	null	null	null	null	null	null	999	FALSE	FALSE	FALSE	FALSE		FALSE	FALSE	null	null	null	null	null	null	null	null	13.3	04_1X_nist_urine_pos_2_p1-a1_1_7092	100.11386:1214 101.11721:0 102.12057:0		3072	4559	3765	2661	3692	3131	3480.11	670.6
446	4.131	100.114	0.5169	117.091	Unknown	[M+H]+	similar chromatogram in higher mz_2449; similar chromatogram in higher mz_778; similar chromatogram in higher mz_1437; similar chromatogram in higher mz_1775; similar chromatogram in higher mz_3010	1	FALSE	null	null	null	null	null	null	null	999	FALSE	FALSE	FALSE	FALSE		FALSE	FALSE	null	null	null	null	null	null	null	null	13.3	04_1X_nist_urine_pos_2_p1-a1_1_7092	100.11228:294 101.11563:0 102.11899:0		74	66	121	92	52	23	71.3643	33.4448
447	4.131	100.114	0.5965	135.128	Unknown	[M+H]+	similar chromatogram in higher mz_2449; similar chromatogram in higher mz_778; similar chromatogram in higher mz_1437; similar chromatogram in higher mz_1775; similar chromatogram in higher mz_3010	1	FALSE	null	null	null	null	null	null	null	999	FALSE	FALSE	FALSE	FALSE		FALSE	FALSE	null	null	null	null	null	null	null	null	13.3	04_1X_nist_urine_pos_2_p1-a1_1_7092	100.11386:390 101.11721:0 102.12057:0		116	185	229	53	232	207	170.475	71.3817
448	6.337	101.06	-1	-1	Unknown	[M+H]+	similar chromatogram in higher mz_618; similar chromatogram in higher mz_2294	1	TRUE	null	null	null	null	null	null	null	999	FALSE	FALSE	FALSE	FALSE		FALSE	FALSE	null	null	null	null	null	null	null	null	6.85	04_1X_nist_urine_pos_5_p1-a1_1_7095	101.05979:2543 102.06314:0 103.0665:0		3753	6577	5967	5104	11558	6240	6533.03	2661.75
449	6.337	101.06	0.6158	139.354	Unknown	[M+H]+	similar chromatogram in higher mz_618; similar chromatogram in higher mz_2294	1	TRUE	null	null	null	null	null	null	null	999	FALSE	FALSE	FALSE	FALSE		FALSE	FALSE	null	null	null	null	null	null	null	null	6.85	04_1X_nist_urine_pos_5_p1-a1_1_7095	101.06296:580 102.06631:0 103.06967:0	27.97727:71 51.75448:71 80.58572:71	112	204	257	461	47	218	216.438	142.421
450	6.337	101.06	0.6253	141.51	Unknown	[M+H]+	similar chromatogram in higher mz_618; similar chromatogram in higher mz_2294	1	TRUE	null	null	null	null	null	null	null	999	FALSE	FALSE	FALSE	FALSE		FALSE	FALSE	null	null	null	null	null	null	null	null	6.85	04_1X_nist_urine_pos_5_p1-a1_1_7095	101.06296:835 102.06631:0 103.06967:0	25.76041:76 89.24514:76	261	535	370	163	131	404	310.651	154.348
451	3.603	101.071	-1	-1	Unknown	[M+H]+		1	TRUE	null	null	null	null	null	null	null	999	FALSE	FALSE	FALSE	FALSE		FALSE	FALSE	null	null	null	null	null	null	null	null	101.07	04_1X_nist_urine_pos_3_p1-a1_1_7093	101.07088:27898 102.07423:0 103.07759:0		135492	131746	143787	133244	147305	129902	136913	7022.59
452	3.603	101.071	0.7345	166.227	Unknown	[M+H]+		1	TRUE	null	null	null	null	null	null	null	999	FALSE	FALSE	FALSE	FALSE		FALSE	FALSE	null	null	null	null	null	null	null	null	101.07	04_1X_nist_urine_pos_3_p1-a1_1_7093	101.07089:2239 102.07424:0 103.0776:0		359	700	488	1325	261	216	558.25	414.312
453	3.603	101.071	0.7669	173.558	Unknown	[M+H]+		1	TRUE	null	null	null	null	null	null	null	999	FALSE	FALSE	FALSE	FALSE		FALSE	FALSE	null	null	null	null	null	null	null	null	101.07	04_1X_nist_urine_pos_3_p1-a1_1_7093	101.07089:8976 102.07424:0 103.0776:0	21.3555:123	7285	8756	12931	11286	5217	11400	9479.26	2911.3
454	3.258	101.071	-1	-1	Unknown	[M+H]+	similar chromatogram in higher mz_156	1	FALSE	null	null	null	null	null	null	null	999	FALSE	FALSE	FALSE	FALSE		FALSE	FALSE	null	null	null	null	null	null	null	null	58.12	04_1X_nist_urine_pos_4_p1-a1_1_7094	101.07089:16534 102.07424:0 103.0776:0		53818	62285	48241	55729	61858	53133	55844	5420.62
455	3.258	101.071	0.7562	171.142	Unknown	[M+H]+	similar chromatogram in higher mz_156	1	FALSE	null	null	null	null	null	null	null	999	FALSE	FALSE	FALSE	FALSE		FALSE	FALSE	null	null	null	null	null	null	null	null	58.12	04_1X_nist_urine_pos_4_p1-a1_1_7094	101.07089:915 102.07424:0 103.0776:0		459	316	48	191	568	398	329.868	188.186
456	3.258	101.071	0.7648	173.068	Unknown	[M+H]+	similar chromatogram in higher mz_156	1	FALSE	null	null	null	null	null	null	null	999	FALSE	FALSE	FALSE	FALSE		FALSE	FALSE	null	null	null	null	null	null	null	null	58.12	04_1X_nist_urine_pos_4_p1-a1_1_7094	101.07089:1071 102.07424:0 103.0776:0		319	409	480	343	816	334	450.106	188.944
457	3.258	101.071	0.7806	176.651	Unknown	[M+H]+	similar chromatogram in higher mz_156	1	FALSE	null	null	null	null	null	null	null	999	FALSE	FALSE	FALSE	FALSE		FALSE	FALSE	null	null	null	null	null	null	null	null	58.12	04_1X_nist_urine_pos_4_p1-a1_1_7094	101.07089:2056 102.07424:0 103.0776:0		1063	727	474	972	1231	620	847.864	287.809
458	3.258	101.071	0.8037	181.884	Unknown	[M+H]+	similar chromatogram in higher mz_156	1	FALSE	null	null	null	null	null	null	null	999	FALSE	FALSE	FALSE	FALSE		FALSE	FALSE	null	null	null	null	null	null	null	null	58.12	04_1X_nist_urine_pos_4_p1-a1_1_7094	101.07089:4451 102.07424:0 103.0776:0		3996	3552	1011	1572	3166	2524	2636.94	1162.5
459	3.601	102.056	-1	-1	Unknown	[M+H]+		1	FALSE	null	null	null	null	null	null	null	999	FALSE	FALSE	FALSE	FALSE		FALSE	FALSE	null	null	null	null	null	null	null	null	21.66	04_1X_nist_urine_pos_1_p1-a1_1_7091	102.05637:10331 103.05972:0 104.06308:0		47762	27615	30119	39119	46025	38950	38264.9	8141.1
460	3.601	102.056	0.5764	130.295	Unknown	[M+H]+		1	FALSE	null	null	null	null	null	null	null	999	FALSE	FALSE	FALSE	FALSE		FALSE	FALSE	null	null	null	null	null	null	null	null	21.66	04_1X_nist_urine_pos_1_p1-a1_1_7091	102.05477:554 103.05812:0 104.06148:0		88	143	97	73	44	134	96.6519	37.5883
461	3.601	102.056	0.7051	159.391	Unknown	[M+H]+		1	FALSE	null	null	null	null	null	null	null	999	FALSE	FALSE	FALSE	FALSE		FALSE	FALSE	null	null	null	null	null	null	null	null	21.66	04_1X_nist_urine_pos_1_p1-a1_1_7091	102.05637:1270 103.05972:0 104.06308:0		508	285	164	143	204	324	271.288	135.362
462	3.601	102.056	0.7314	165.335	Unknown	[M+H]+		1	FALSE	null	null	null	null	null	null	null	999	FALSE	FALSE	FALSE	FALSE		FALSE	FALSE	null	null	null	null	null	null	null	null	21.66	04_1X_nist_urine_pos_1_p1-a1_1_7091	102.05637:3499 103.05972:0 104.06308:0		2567	1686	414	1792	2627	961	1674.73	873.618
463	3.601	102.056	0.7646	172.848	Unknown	[M+H]+		1	FALSE	null	null	null	null	null	null	null	999	FALSE	FALSE	FALSE	FALSE		FALSE	FALSE	null	null	null	null	null	null	null	null	21.66	04_1X_nist_urine_pos_1_p1-a1_1_7091	102.05477:1719 103.05812:0 104.06148:0		469	1355	923	216	508	371	640.292	422.111
464	3.601	102.056	0.7724	174.62	Unknown	[M+H]+		1	FALSE	null	null	null	null	null	null	null	999	FALSE	FALSE	FALSE	FALSE		FALSE	FALSE	null	null	null	null	null	null	null	null	21.66	04_1X_nist_urine_pos_1_p1-a1_1_7091	102.05477:1860 103.05812:0 104.06148:0		619	70	1010	1584	918	389	765.075	529.149
465	5.552	102.091	-1	-1	Unknown	[M+H]+		0.667	FALSE	null	null	null	null	null	null	null	999	FALSE	FALSE	FALSE	FALSE		FALSE	FALSE	null	null	null	null	null	null	null	null	6.06	04_1X_nist_urine_pos_2_p1-a1_1_7092	102.09142:2588 103.09477:0 104.09813:0		8422	8422	3558	3918	8289	7893	6750.27	2343.96
466	5.552	102.091	0.6199	140.133	Unknown	[M+H]+		0.667	FALSE	null	null	null	null	null	null	null	999	FALSE	FALSE	FALSE	FALSE		FALSE	FALSE	null	null	null	null	null	null	null	null	6.06	04_1X_nist_urine_pos_2_p1-a1_1_7092	102.09142:1578 103.09477:0 104.09813:0		631	762	336	261	513	611	519.219	189.792
467	5.826	102.091	-1	-1	Unknown	[M+H]+	similar chromatogram in higher mz_641; similar chromatogram in higher mz_644; similar chromatogram in higher mz_2326	0.833	TRUE	null	null	null	null	null	null	null	999	FALSE	FALSE	FALSE	FALSE		FALSE	FALSE	null	null	null	null	null	null	null	null	4.71	04_1X_nist_urine_pos_3_p1-a1_1_7093	102.09142:1954 103.09477:0 104.09813:0		8372	8236	9278	8575	8668	7893	8503.56	467.912
468	5.826	102.091	0.6158	139.216	Unknown	[M+H]+	similar chromatogram in higher mz_641; similar chromatogram in higher mz_644; similar chromatogram in higher mz_2326	0.833	TRUE	null	null	null	null	null	null	null	999	FALSE	FALSE	FALSE	FALSE		FALSE	FALSE	null	null	null	null	null	null	null	null	4.71	04_1X_nist_urine_pos_3_p1-a1_1_7093	102.09143:553 103.09478:0 104.09814:0	58.06427:262	696	628	495	1542	418	617	732.757	409.118
469	0.711	102.091	-1	-1	Unknown	[M+H]+	similar chromatogram in higher mz_1550; similar chromatogram in higher mz_4095	0.5	FALSE	null	null	null	null	null	null	null	999	FALSE	FALSE	FALSE	FALSE		FALSE	FALSE	null	null	null	null	null	null	null	null	3.87	04_1X_nist_urine_pos_4_p1-a1_1_7094	102.09142:1824 103.09477:0 104.09813:0		5079	4990	4523	5517	4705	3310	4687.17	756.038
470	0.711	102.091	0.6748	152.553	Unknown	[M+H]+	similar chromatogram in higher mz_1550; similar chromatogram in higher mz_4095	0.5	FALSE	null	null	null	null	null	null	null	999	FALSE	FALSE	FALSE	FALSE		FALSE	FALSE	null	null	null	null	null	null	null	null	3.87	04_1X_nist_urine_pos_4_p1-a1_1_7094	102.09142:886 103.09477:0 104.09813:0		349	245	447	668	309	279	382.887	156.102
471	5.824	103.039	-1	-1	Unknown	[M+H]+		1	TRUE	null	null	null	null	null	null	null	999	FALSE	FALSE	FALSE	FALSE		FALSE	FALSE	null	null	null	null	null	null	null	null	25.54	04_1X_nist_urine_pos_2_p1-a1_1_7092	103.03862:4911 104.04197:0 105.04533:0		20551	25125	20995	21953	24634	20718	22329.2	2039.94
472	5.824	103.039	0.617	139.346	Unknown	[M+H]+		1	TRUE	null	null	null	null	null	null	null	999	FALSE	FALSE	FALSE	FALSE		FALSE	FALSE	null	null	null	null	null	null	null	null	25.54	04_1X_nist_urine_pos_2_p1-a1_1_7092	103.03863:1930 104.04198:0 105.04534:0	43.01609:107	2000	2525	2102	2102	2321	924	1995.55	558.194
473	5.711	103.039	-1	-1	Unknown	[M+H]+	similar chromatogram in higher mz_3182; similar chromatogram in higher mz_3407; similar chromatogram in higher mz_3473; similar chromatogram in higher mz_3863; similar chromatogram in higher mz_3711; similar chromatogram in higher mz_2975; similar chromatogram in higher mz_2067; similar chromatogram in higher mz_4287; similar chromatogram in higher mz_3658	1	FALSE	null	null	null	null	null	null	null	999	FALSE	FALSE	FALSE	FALSE		FALSE	FALSE	null	null	null	null	null	null	null	null	19	04_1X_nist_urine_pos_3_p1-a1_1_7093	103.03862:4019 104.04197:0 105.04533:0		13866	12066	13352	12940	11880	13049	12858.6	759.697
474	5.711	103.039	0.6174	139.422	Unknown	[M+H]+	similar chromatogram in higher mz_3182; similar chromatogram in higher mz_3407; similar chromatogram in higher mz_3473; similar chromatogram in higher mz_3863; similar chromatogram in higher mz_3711; similar chromatogram in higher mz_2975; similar chromatogram in higher mz_2067; similar chromatogram in higher mz_4287; similar chromatogram in higher mz_3658	1	FALSE	null	null	null	null	null	null	null	999	FALSE	FALSE	FALSE	FALSE		FALSE	FALSE	null	null	null	null	null	null	null	null	19	04_1X_nist_urine_pos_3_p1-a1_1_7093	103.03863:712 104.04198:0 105.04534:0		800	396	413	328	426	370	455.542	172.209
475	5.711	103.039	0.7764	175.344	Unknown	[M+H]+	similar chromatogram in higher mz_3182; similar chromatogram in higher mz_3407; similar chromatogram in higher mz_3473; similar chromatogram in higher mz_3863; similar chromatogram in higher mz_3711; similar chromatogram in higher mz_2975; similar chromatogram in higher mz_2067; similar chromatogram in higher mz_4287; similar chromatogram in higher mz_3658	1	FALSE	null	null	null	null	null	null	null	999	FALSE	FALSE	FALSE	FALSE		FALSE	FALSE	null	null	null	null	null	null	null	null	19	04_1X_nist_urine_pos_3_p1-a1_1_7093	103.03863:485 104.04198:0 105.04534:0		393	161	236	116	100	177	197.058	107.177
476	5.711	103.039	0.8241	186.119	Unknown	[M+H]+	similar chromatogram in higher mz_3182; similar chromatogram in higher mz_3407; similar chromatogram in higher mz_3473; similar chromatogram in higher mz_3863; similar chromatogram in higher mz_3711; similar chromatogram in higher mz_2975; similar chromatogram in higher mz_2067; similar chromatogram in higher mz_4287; similar chromatogram in higher mz_3658	1	FALSE	null	null	null	null	null	null	null	999	FALSE	FALSE	FALSE	FALSE		FALSE	FALSE	null	null	null	null	null	null	null	null	19	04_1X_nist_urine_pos_3_p1-a1_1_7093	103.03863:1068 104.04198:0 105.04534:0		255	500	697	410	295	518	445.831	162.222
477	5.711	103.039	0.8738	197.332	Unknown	[M+H]+	similar chromatogram in higher mz_3182; similar chromatogram in higher mz_3407; similar chromatogram in higher mz_3473; similar chromatogram in higher mz_3863; similar chromatogram in higher mz_3711; similar chromatogram in higher mz_2975; similar chromatogram in higher mz_2067; similar chromatogram in higher mz_4287; similar chromatogram in higher mz_3658	1	FALSE	null	null	null	null	null	null	null	999	FALSE	FALSE	FALSE	FALSE		FALSE	FALSE	null	null	null	null	null	null	null	null	19	04_1X_nist_urine_pos_3_p1-a1_1_7093	103.03863:471 104.04198:0 105.04534:0		187	164	147	5536	165	161	1060	2192.8
478	4.286	103.039	-1	-1	Unknown	[M+H]+		1	FALSE	null	null	null	null	null	null	null	999	FALSE	FALSE	FALSE	FALSE		FALSE	FALSE	null	null	null	null	null	null	null	null	17.22	04_1X_nist_urine_pos_5_p1-a1_1_7095	103.03862:3682 104.04197:0 105.04533:0		12331	13831	10760	13530	14315	13550	13052.7	1300.13
479	4.286	103.039	0.7161	161.725	Unknown	[M+H]+		1	FALSE	null	null	null	null	null	null	null	999	FALSE	FALSE	FALSE	FALSE		FALSE	FALSE	null	null	null	null	null	null	null	null	17.22	04_1X_nist_urine_pos_5_p1-a1_1_7095	103.03863:758 104.04198:0 105.04534:0		603	558	356	311	648	670	524.149	153.471
480	4.286	103.039	0.7784	175.795	Unknown	[M+H]+		1	FALSE	null	null	null	null	null	null	null	999	FALSE	FALSE	FALSE	FALSE		FALSE	FALSE	null	null	null	null	null	null	null	null	17.22	04_1X_nist_urine_pos_5_p1-a1_1_7095	103.03862:1339 104.04197:0 105.04533:0		509	656	111	931	767	694	611.292	281.422
481	4.286	103.039	0.8146	183.96	Unknown	[M+H]+		1	FALSE	null	null	null	null	null	null	null	999	FALSE	FALSE	FALSE	FALSE		FALSE	FALSE	null	null	null	null	null	null	null	null	17.22	04_1X_nist_urine_pos_5_p1-a1_1_7095	103.03702:795 104.04037:0 105.04373:0		184	507	65	232	137	255	229.93	151.919
482	3.114	103.055	-1	-1	Unknown	[M+H]+	similar chromatogram in higher mz_5135	1	TRUE	null	null	null	null	null	null	null	999	FALSE	FALSE	FALSE	FALSE		FALSE	FALSE	null	null	null	null	null	null	null	null	22.42	04_1X_nist_urine_pos_1_p1-a1_1_7091	103.05464:5223 104.05799:0 105.06135:0		17336	11417	17806	13613	10062	12611	13807.7	3151.19
483	3.114	103.055	0.4942	111.599	Unknown	[M+H]+	similar chromatogram in higher mz_5135	1	TRUE	null	null	null	null	null	null	null	999	FALSE	FALSE	FALSE	FALSE		FALSE	FALSE	null	null	null	null	null	null	null	null	22.42	04_1X_nist_urine_pos_1_p1-a1_1_7091	103.05304:554 104.05639:0 105.05975:0		129	157	225	149	216	92	161.463	50.9746
484	3.114	103.055	0.5125	115.743	Unknown	[M+H]+	similar chromatogram in higher mz_5135	1	TRUE	null	null	null	null	null	null	null	999	FALSE	FALSE	FALSE	FALSE		FALSE	FALSE	null	null	null	null	null	null	null	null	22.42	04_1X_nist_urine_pos_1_p1-a1_1_7091	103.05463:450 104.05798:0 105.06134:0		217	120	85	110	42	291	144.295	92.0454
485	3.114	103.055	0.5547	125.259	Unknown	[M+H]+	similar chromatogram in higher mz_5135	1	TRUE	null	null	null	null	null	null	null	999	FALSE	FALSE	FALSE	FALSE		FALSE	FALSE	null	null	null	null	null	null	null	null	22.42	04_1X_nist_urine_pos_1_p1-a1_1_7091	103.05464:1233 104.05799:0 105.06135:0	23.89493:65 51.02183:1147 95.68066:65 97.48487:65	1148	83	133	215	541	221	390.157	404.004
486	3.114	103.055	0.5806	131.124	Unknown	[M+H]+	similar chromatogram in higher mz_5135	1	TRUE	null	null	null	null	null	null	null	999	FALSE	FALSE	FALSE	FALSE		FALSE	FALSE	null	null	null	null	null	null	null	null	22.42	04_1X_nist_urine_pos_1_p1-a1_1_7091	103.05464:395 104.05799:0 105.06135:0		141	38	57	122	38	59	75.8493	44.6743
487	1.464	103.055	-1	-1	Unknown	[M+H]+		0.5	TRUE	null	null	null	null	null	null	null	999	FALSE	FALSE	FALSE	FALSE		FALSE	FALSE	null	null	null	null	null	null	null	null	15.03	04_1X_nist_urine_pos_5_p1-a1_1_7095	103.05464:2988 104.05799:0 105.06135:0		21147	15370	19210	12087	27249	9569	17438.7	6449.36
488	1.464	103.055	0.5365	121.15	Unknown	[M+H]+		0.5	TRUE	null	null	null	null	null	null	null	999	FALSE	FALSE	FALSE	FALSE		FALSE	FALSE	null	null	null	null	null	null	null	null	15.03	04_1X_nist_urine_pos_5_p1-a1_1_7095	103.05304:718 104.05639:0 105.05975:0	77.03649:151 77.03787:475	312	256	332	214	290	248	275.37	43.9669
489	1.464	103.055	0.5586	126.142	Unknown	[M+H]+		0.5	TRUE	null	null	null	null	null	null	null	999	FALSE	FALSE	FALSE	FALSE		FALSE	FALSE	null	null	null	null	null	null	null	null	15.03	04_1X_nist_urine_pos_5_p1-a1_1_7095	103.05464:956 104.05799:0 105.06135:0	77.03926:525	1034	811	1559	312	367	692	795.928	462.351
490	0.774	103.056	-1	-1	Unknown	[M+H]+	similar chromatogram in higher mz_2788; similar chromatogram in higher mz_3312; similar chromatogram in higher mz_2013; similar chromatogram in higher mz_2716; similar chromatogram in higher mz_921; similar chromatogram in higher mz_2832; similar chromatogram in higher mz_3145; similar chromatogram in higher mz_2397; similar chromatogram in higher mz_3288; similar chromatogram in higher mz_2948; …	1	FALSE	null	null	null	null	null	null	null	999	FALSE	FALSE	FALSE	FALSE		FALSE	FALSE	null	null	null	null	null	null	null	null	10.42	04_1X_nist_urine_pos_1_p1-a1_1_7091	103.05624:2390 104.05959:0 105.06295:0		6360	4466	5803	6535	7242	7929	6389.19	1196.98
491	0.774	103.056	0.4969	112.216	Unknown	[M+H]+	similar chromatogram in higher mz_2788; similar chromatogram in higher mz_3312; similar chromatogram in higher mz_2013; similar chromatogram in higher mz_2716; similar chromatogram in higher mz_921; similar chromatogram in higher mz_2832; similar chromatogram in higher mz_3145; similar chromatogram in higher mz_2397; similar chromatogram in higher mz_3288; similar chromatogram in higher mz_2948; …	1	FALSE	null	null	null	null	null	null	null	999	FALSE	FALSE	FALSE	FALSE		FALSE	FALSE	null	null	null	null	null	null	null	null	10.42	04_1X_nist_urine_pos_1_p1-a1_1_7091	103.05624:324 104.05959:0 105.06295:0		121	76	56	45	123	12	72.1596	43.859
492	0.774	103.056	0.5796	130.895	Unknown	[M+H]+	similar chromatogram in higher mz_2788; similar chromatogram in higher mz_3312; similar chromatogram in higher mz_2013; similar chromatogram in higher mz_2716; similar chromatogram in higher mz_921; similar chromatogram in higher mz_2832; similar chromatogram in higher mz_3145; similar chromatogram in higher mz_2397; similar chromatogram in higher mz_3288; similar chromatogram in higher mz_2948; …	1	FALSE	null	null	null	null	null	null	null	999	FALSE	FALSE	FALSE	FALSE		FALSE	FALSE	null	null	null	null	null	null	null	null	10.42	04_1X_nist_urine_pos_1_p1-a1_1_7091	103.05784:213 104.06119:0 105.06455:0		44	22	37	46	38	55	40.3894	10.9293
493	0.774	103.056	0.8303	187.508	Unknown	[M+H]+	similar chromatogram in higher mz_2788; similar chromatogram in higher mz_3312; similar chromatogram in higher mz_2013; similar chromatogram in higher mz_2716; similar chromatogram in higher mz_921; similar chromatogram in higher mz_2832; similar chromatogram in higher mz_3145; similar chromatogram in higher mz_2397; similar chromatogram in higher mz_3288; similar chromatogram in higher mz_2948; …	1	FALSE	null	null	null	null	null	null	null	999	FALSE	FALSE	FALSE	FALSE		FALSE	FALSE	null	null	null	null	null	null	null	null	10.42	04_1X_nist_urine_pos_1_p1-a1_1_7091	103.05784:656 104.06119:0 105.06455:0		100	27	76	283	239	110	139.146	99.7535
494	0.57	104.05	-1	-1	Unknown	[M+H]+		0.833	TRUE	null	null	null	null	null	null	null	999	FALSE	FALSE	FALSE	FALSE		FALSE	FALSE	null	null	null	null	null	null	null	null	15.51	04_1X_nist_urine_pos_4_p1-a1_1_7094	104.04971:3451 105.05306:0 106.05642:0		14277	13630	14050	14778	13165	13333	13872.3	610.679
495	0.57	104.05	0.4713	106.315	Unknown	[M+H]+		0.833	TRUE	null	null	null	null	null	null	null	999	FALSE	FALSE	FALSE	FALSE		FALSE	FALSE	null	null	null	null	null	null	null	null	15.51	04_1X_nist_urine_pos_4_p1-a1_1_7094	104.0481:256 105.05145:0 106.05481:0		82	30	145	22	124	56	76.5336	49.8869
496	0.57	104.05	0.4901	110.56	Unknown	[M+H]+		0.833	TRUE	null	null	null	null	null	null	null	999	FALSE	FALSE	FALSE	FALSE		FALSE	FALSE	null	null	null	null	null	null	null	null	15.51	04_1X_nist_urine_pos_4_p1-a1_1_7094	104.0481:402 105.05145:0 106.05481:0		110	37	241	136	29	45	99.6874	81.6116
497	0.57	104.05	0.5209	117.506	Unknown	[M+H]+		0.833	TRUE	null	null	null	null	null	null	null	999	FALSE	FALSE	FALSE	FALSE		FALSE	FALSE	null	null	null	null	null	null	null	null	15.51	04_1X_nist_urine_pos_4_p1-a1_1_7094	104.04972:391 105.05307:0 106.05643:0		99	51	83	87	189	141	108.165	49.1842
498	0.57	104.05	0.5523	124.594	Unknown	[M+H]+		0.833	TRUE	null	null	null	null	null	null	null	999	FALSE	FALSE	FALSE	FALSE		FALSE	FALSE	null	null	null	null	null	null	null	null	15.51	04_1X_nist_urine_pos_4_p1-a1_1_7094	104.04811:1290 105.05146:0 106.05482:0	28.22811:39 40.71096:39 42.20992:39 77.03787:304 77.03926:300 77.81923:94 85.91393:39 103.79408:39	1320	1254	101	583	305	954	752.911	503.517
499	0.57	104.05	0.5908	133.284	Unknown	[M+H]+		0.833	TRUE	null	null	null	null	null	null	null	999	FALSE	FALSE	FALSE	FALSE		FALSE	FALSE	null	null	null	null	null	null	null	null	15.51	04_1X_nist_urine_pos_4_p1-a1_1_7094	104.04972:319 105.05307:0 106.05643:0		62	27	80	29	175	58	71.7736	54.5285
500	4.949	104.071	-1	-1	Unknown	[M+H]+	similar chromatogram in higher mz_423; similar chromatogram in higher mz_3518	1	TRUE	null	null	null	null	null	null	null	999	FALSE	FALSE	FALSE	FALSE		FALSE	FALSE	null	null	null	null	null	null	null	null	59.03	04_1X_nist_urine_pos_1_p1-a1_1_7091	104.07063:16987 105.07398:0 106.07734:0		54434	44298	35674	42027	32583	34830	40641.1	8110.43
501	4.949	104.071	0.9482	213.905	Unknown	[M+H]+	similar chromatogram in higher mz_423; similar chromatogram in higher mz_3518	1	TRUE	null	null	null	null	null	null	null	999	FALSE	FALSE	FALSE	FALSE		FALSE	FALSE	null	null	null	null	null	null	null	null	59.03	04_1X_nist_urine_pos_1_p1-a1_1_7091	104.07063:6051 105.07398:0 106.07734:0	67.67035:132 76.99081:132	5037	4570	3627	4425	201	3653	3585.54	1745.91
502	5.541	104.071	-1	-1	Unknown	[M+H]+	similar chromatogram in higher mz_3603	1	TRUE	null	null	null	null	null	null	null	999	FALSE	FALSE	FALSE	FALSE		FALSE	FALSE	null	null	null	null	null	null	null	null	52.94	04_1X_nist_urine_pos_5_p1-a1_1_7095	104.07063:15468 105.07398:0 106.07734:0		46261	56874	53156	48094	66233	59654	55045.4	7467.49
503	5.541	104.071	0.612	138.054	Unknown	[M+H]+	similar chromatogram in higher mz_3603	1	TRUE	null	null	null	null	null	null	null	999	FALSE	FALSE	FALSE	FALSE		FALSE	FALSE	null	null	null	null	null	null	null	null	52.94	04_1X_nist_urine_pos_5_p1-a1_1_7095	104.07063:1426 105.07398:0 106.07734:0	45.38256:60 46.53844:60 59.87005:60 67.93009:67 76.71427:60	237	103	789	847	881	820	612.853	346.763
504	5.541	104.071	0.8804	198.612	Unknown	[M+H]+	similar chromatogram in higher mz_3603	1	TRUE	null	null	null	null	null	null	null	999	FALSE	FALSE	FALSE	FALSE		FALSE	FALSE	null	null	null	null	null	null	null	null	52.94	04_1X_nist_urine_pos_5_p1-a1_1_7095	104.07063:1590 105.07398:0 106.07734:0		724	258	722	381	660	266	501.659	224.677
505	5.541	104.071	0.9304	209.905	Unknown	[M+H]+	similar chromatogram in higher mz_3603	1	TRUE	null	null	null	null	null	null	null	999	FALSE	FALSE	FALSE	FALSE		FALSE	FALSE	null	null	null	null	null	null	null	null	52.94	04_1X_nist_urine_pos_5_p1-a1_1_7095	104.07224:1071 105.07559:0 106.07895:0		445	451	290	682	447	272	431.068	147.759
506	5.541	104.071	0.98	221.073	Unknown	[M+H]+	similar chromatogram in higher mz_3603	1	TRUE	null	null	null	null	null	null	null	999	FALSE	FALSE	FALSE	FALSE		FALSE	FALSE	null	null	null	null	null	null	null	null	52.94	04_1X_nist_urine_pos_5_p1-a1_1_7095	104.07063:1102 105.07398:0 106.07734:0		502	204	321	491	334	468	386.276	119.359
507	5.153	104.071	-1	-1	Unknown	[M+H]+		1	FALSE	null	null	null	null	null	null	null	999	FALSE	FALSE	FALSE	FALSE		FALSE	FALSE	null	null	null	null	null	null	null	null	53.02	04_1X_nist_urine_pos_2_p1-a1_1_7092	104.07063:12186 105.07398:0 106.07734:0		53931	57549	51935	48857	52264	55031	53261.1	2970.38
508	5.153	104.071	0.6135	138.412	Unknown	[M+H]+		1	FALSE	null	null	null	null	null	null	null	999	FALSE	FALSE	FALSE	FALSE		FALSE	FALSE	null	null	null	null	null	null	null	null	53.02	04_1X_nist_urine_pos_2_p1-a1_1_7092	104.07063:2853 105.07398:0 106.07734:0		391	88	162	82	32	1229	330.626	457.85
509	5.153	104.071	0.6324	142.665	Unknown	[M+H]+		1	FALSE	null	null	null	null	null	null	null	999	FALSE	FALSE	FALSE	FALSE		FALSE	FALSE	null	null	null	null	null	null	null	null	53.02	04_1X_nist_urine_pos_2_p1-a1_1_7092	104.07063:3992 105.07398:0 106.07734:0		4184	2566	4400	3954	3286	3047	3572.9	717.674
510	5.153	104.071	0.8501	191.789	Unknown	[M+H]+		1	FALSE	null	null	null	null	null	null	null	999	FALSE	FALSE	FALSE	FALSE		FALSE	FALSE	null	null	null	null	null	null	null	null	53.02	04_1X_nist_urine_pos_2_p1-a1_1_7092	104.07063:553 105.07398:0 106.07734:0		269	107	159	260	199	434	238.033	113.795
511	2.437	104.106	-1	-1	Unknown	[M+H]+		1	FALSE	null	null	null	null	null	null	null	999	FALSE	FALSE	FALSE	FALSE		FALSE	FALSE	null	null	null	null	null	null	null	null	47.34	04_1X_nist_urine_pos_4_p1-a1_1_7094	104.10603:11503 105.10938:0 106.11274:0		76386	42696	91219	86581	86815	85861	78259.7	18091
512	2.437	104.106	0.5189	117.061	Unknown	[M+H]+		1	FALSE	null	null	null	null	null	null	null	999	FALSE	FALSE	FALSE	FALSE		FALSE	FALSE	null	null	null	null	null	null	null	null	47.34	04_1X_nist_urine_pos_4_p1-a1_1_7094	104.10603:639 105.10938:0 106.11274:0		224	302	387	207	460	169	291.532	113.344
513	2.437	104.106	0.6439	145.247	Unknown	[M+H]+		1	FALSE	null	null	null	null	null	null	null	999	FALSE	FALSE	FALSE	FALSE		FALSE	FALSE	null	null	null	null	null	null	null	null	47.34	04_1X_nist_urine_pos_4_p1-a1_1_7094	104.10603:2344 105.10938:0 106.11274:0		1732	1921	2227	2190	2193	1606	1978.14	266.583
514	2.437	104.106	1.0338	233.211	Unknown	[M+H]+		1	FALSE	null	null	null	null	null	null	null	999	FALSE	FALSE	FALSE	FALSE		FALSE	FALSE	null	null	null	null	null	null	null	null	47.34	04_1X_nist_urine_pos_4_p1-a1_1_7094	104.10765:4763 105.111:0 106.11436:0		4553	4530	5023	5100	4505	4736	4741.22	262.304
515	4.72	104.106	-1	-1	Unknown	[M+H]+	similar chromatogram in higher mz_5629	1	TRUE	null	null	null	null	null	null	null	999	FALSE	FALSE	FALSE	FALSE		FALSE	FALSE	null	null	null	null	null	null	null	null	32.86	04_1X_nist_urine_pos_2_p1-a1_1_7092	104.10603:7778 105.10938:0 106.11274:0		24468	31612	27306	27704	28499	25197	27464.3	2548.59
516	4.72	104.106	0.4931	111.227	Unknown	[M+H]+	similar chromatogram in higher mz_5629	1	TRUE	null	null	null	null	null	null	null	999	FALSE	FALSE	FALSE	FALSE		FALSE	FALSE	null	null	null	null	null	null	null	null	32.86	04_1X_nist_urine_pos_2_p1-a1_1_7092	104.10764:466 105.11099:0 106.11435:0		164	169	201	18	144	21	119.776	79.7743
517	4.72	104.106	0.5208	117.484	Unknown	[M+H]+	similar chromatogram in higher mz_5629	1	TRUE	null	null	null	null	null	null	null	999	FALSE	FALSE	FALSE	FALSE		FALSE	FALSE	null	null	null	null	null	null	null	null	32.86	04_1X_nist_urine_pos_2_p1-a1_1_7092	104.10764:781 105.11099:0 106.11435:0	90.35114:39 97.41013:39	257	400	515	832	779	346	521.37	236.09
518	4.72	104.106	0.7608	171.616	Unknown	[M+H]+	similar chromatogram in higher mz_5629	1	TRUE	null	null	null	null	null	null	null	999	FALSE	FALSE	FALSE	FALSE		FALSE	FALSE	null	null	null	null	null	null	null	null	32.86	04_1X_nist_urine_pos_2_p1-a1_1_7092	104.10765:1703 105.111:0 106.11436:0	32.97641:51 36.40713:51 40.91652:51 43.89884:51 58.0823:51 101.79841:51 101.9815:51	913	2268	888	574	331	324	882.984	725.442
519	4.72	104.106	0.7686	173.385	Unknown	[M+H]+	similar chromatogram in higher mz_5629	1	TRUE	null	null	null	null	null	null	null	999	FALSE	FALSE	FALSE	FALSE		FALSE	FALSE	null	null	null	null	null	null	null	null	32.86	04_1X_nist_urine_pos_2_p1-a1_1_7092	104.10764:2272 105.11099:0 106.11435:0	35.38936:56 82.09924:56	639	1820	463	1692	1490	1480	1264.04	569.641
520	6.458	104.991	-1	-1	Unknown	[M+H]+		1	FALSE	null	null	null	null	null	null	null	999	FALSE	FALSE	FALSE	FALSE		FALSE	FALSE	null	null	null	null	null	null	null	null	871.86	04_1X_nist_urine_pos_3_p1-a1_1_7093	104.99139:273778 105.99474:0 106.9981:0		3609369	3594106	3599815	1545371	3616246	2023610	2.99809e+06	952165
521	6.458	104.991	0.7821	176.271	Unknown	[M+H]+		1	FALSE	null	null	null	null	null	null	null	999	FALSE	FALSE	FALSE	FALSE		FALSE	FALSE	null	null	null	null	null	null	null	null	871.86	04_1X_nist_urine_pos_3_p1-a1_1_7093	104.99139:186029 105.99474:0 106.9981:0		222461	236547	235245	226771	218335	222376	226956	7433.19
522	3.167	105.033	-1	-1	Unknown	[M+H]+		1	TRUE	null	null	null	null	null	null	null	999	FALSE	FALSE	FALSE	FALSE		FALSE	FALSE	null	null	null	null	null	null	null	null	182.18	04_1X_nist_urine_pos_1_p1-a1_1_7091	105.03342:69976 106.03677:0 107.04013:0		313859	270433	255539	254760	276094	248155	269807	23997.3
523	3.167	105.033	0.4938	111.297	Unknown	[M+H]+		1	TRUE	null	null	null	null	null	null	null	999	FALSE	FALSE	FALSE	FALSE		FALSE	FALSE	null	null	null	null	null	null	null	null	182.18	04_1X_nist_urine_pos_1_p1-a1_1_7091	105.03341:3351 106.03676:0 107.04012:0	51.01845:804 51.02183:1647 77.03787:3271 77.03925:940 79.87935:72 88.21705:72	1080	2300	1034	2051	3294	2524	2047.3	872.623
524	3.167	105.033	0.6423	144.769	Unknown	[M+H]+		1	TRUE	null	null	null	null	null	null	null	999	FALSE	FALSE	FALSE	FALSE		FALSE	FALSE	null	null	null	null	null	null	null	null	182.18	04_1X_nist_urine_pos_1_p1-a1_1_7091	105.03342:26453 106.03677:0 107.04013:0	50.01291:1591 51.02183:945 51.02296:837 53.49472:75 77.03649:613 77.03787:1086 77.03926:2155	23837	21451	20009	19830	21660	19679	21077.7	1596.73
525	6.383	105.996	-1	-1	Unknown	[M+H]+		1	FALSE	null	null	null	null	null	null	null	999	FALSE	FALSE	FALSE	FALSE		FALSE	FALSE	null	null	null	null	null	null	null	null	11.82	04_1X_nist_urine_pos_6_p1-a1_1_7096	105.99576:8368 106.99911:0 108.00247:0		32654	38095	43590	48167	32295	49340	40690.1	7495.66
526	6.383	105.996	0.6621	149.068	Unknown	[M+H]+		1	FALSE	null	null	null	null	null	null	null	999	FALSE	FALSE	FALSE	FALSE		FALSE	FALSE	null	null	null	null	null	null	null	null	11.82	04_1X_nist_urine_pos_6_p1-a1_1_7096	105.99413:936 106.99748:0 108.00084:0		485	397	387	344	190	199	333.52	117.316
527	6.383	105.996	0.7828	176.245	Unknown	[M+H]+		1	FALSE	null	null	null	null	null	null	null	999	FALSE	FALSE	FALSE	FALSE		FALSE	FALSE	null	null	null	null	null	null	null	null	11.82	04_1X_nist_urine_pos_6_p1-a1_1_7096	105.99738:7407 107.00073:0 108.00409:0		4739	4638	1842	6143	6994	7581	5322.62	2073.18
528	3.261	106.028	-1	-1	Unknown	[M+H]+		0.667	FALSE	null	null	null	null	null	null	null	999	FALSE	FALSE	FALSE	FALSE		FALSE	FALSE	null	null	null	null	null	null	null	null	9.13	04_1X_nist_urine_pos_2_p1-a1_1_7092	106.02823:5353 107.03158:0 108.03494:0		14383	13893	11222	14990	13380	11326	13199	1583.52
529	3.261	106.028	0.4986	112.264	Unknown	[M+H]+		0.667	FALSE	null	null	null	null	null	null	null	999	FALSE	FALSE	FALSE	FALSE		FALSE	FALSE	null	null	null	null	null	null	null	null	9.13	04_1X_nist_urine_pos_2_p1-a1_1_7092	106.02823:773 107.03158:0 108.03494:0		196	131	163	81	86	294	158.473	79.591
530	3.261	106.028	0.5187	116.778	Unknown	[M+H]+		0.667	FALSE	null	null	null	null	null	null	null	999	FALSE	FALSE	FALSE	FALSE		FALSE	FALSE	null	null	null	null	null	null	null	null	9.13	04_1X_nist_urine_pos_2_p1-a1_1_7092	106.02823:478 107.03158:0 108.03494:0		46	132	55	35	72	60	66.6404	34.4703
531	3.261	106.028	0.5669	127.637	Unknown	[M+H]+		0.667	FALSE	null	null	null	null	null	null	null	999	FALSE	FALSE	FALSE	FALSE		FALSE	FALSE	null	null	null	null	null	null	null	null	9.13	04_1X_nist_urine_pos_2_p1-a1_1_7092	106.02824:887 107.03159:0 108.03495:0		396	430	114	284	349	108	280.298	139.896
532	3.261	106.028	0.642	144.55	Unknown	[M+H]+		0.667	FALSE	null	null	null	null	null	null	null	999	FALSE	FALSE	FALSE	FALSE		FALSE	FALSE	null	null	null	null	null	null	null	null	9.13	04_1X_nist_urine_pos_2_p1-a1_1_7092	106.02824:2954 107.03159:0 108.03495:0		1555	1612	3233	2022	1834	2091	2057.57	613.972
533	4.285	106.049	-1	-1	Unknown	[M+H]+	similar chromatogram in higher mz_1478; similar chromatogram in higher mz_2588; similar chromatogram in higher mz_2092; similar chromatogram in higher mz_2592; similar chromatogram in higher mz_2785	1	FALSE	null	null	null	null	null	null	null	999	FALSE	FALSE	FALSE	FALSE		FALSE	FALSE	null	null	null	null	null	null	null	null	6.72	04_1X_nist_urine_pos_6_p1-a1_1_7096	106.04935:3910 107.0527:0 108.05606:0		11431	9565	12866	12329	9168	15548	11817.9	2346.25
534	4.285	106.049	0.8794	197.996	Unknown	[M+H]+	similar chromatogram in higher mz_1478; similar chromatogram in higher mz_2588; similar chromatogram in higher mz_2092; similar chromatogram in higher mz_2592; similar chromatogram in higher mz_2785	1	FALSE	null	null	null	null	null	null	null	999	FALSE	FALSE	FALSE	FALSE		FALSE	FALSE	null	null	null	null	null	null	null	null	6.72	04_1X_nist_urine_pos_6_p1-a1_1_7096	106.05098:1302 107.05433:0 108.05769:0		1027	390	310	1146	839	1487	866.319	453.083
535	7.123	106.049	-1	-1	Unknown	[M+H]+	similar chromatogram in higher mz_3026	1	FALSE	null	null	null	null	null	null	null	999	FALSE	FALSE	FALSE	FALSE		FALSE	FALSE	null	null	null	null	null	null	null	null	4.36	04_1X_nist_urine_pos_2_p1-a1_1_7092	106.04935:2078 107.0527:0 108.05606:0		12072	12024	9505	8914	11495	11783	10965.5	1388.02
536	7.123	106.049	0.7641	172.034	Unknown	[M+H]+	similar chromatogram in higher mz_3026	1	FALSE	null	null	null	null	null	null	null	999	FALSE	FALSE	FALSE	FALSE		FALSE	FALSE	null	null	null	null	null	null	null	null	4.36	04_1X_nist_urine_pos_2_p1-a1_1_7092	106.04935:1114 107.0527:0 108.05606:0		936	1069	853	769	988	982	932.835	107.001
537	1.537	106.064	-1	-1	Unknown	[M+H]+		0.833	TRUE	null	null	null	null	null	null	null	999	FALSE	FALSE	FALSE	FALSE		FALSE	FALSE	null	null	null	null	null	null	null	null	22.03	04_1X_nist_urine_pos_1_p1-a1_1_7091	106.06397:11590 107.06732:0 108.07068:0		64389	46928	65389	59058	75027	6567	52892.9	24486.5
538	1.537	106.064	0.5196	116.985	Unknown	[M+H]+		0.833	TRUE	null	null	null	null	null	null	null	999	FALSE	FALSE	FALSE	FALSE		FALSE	FALSE	null	null	null	null	null	null	null	null	22.03	04_1X_nist_urine_pos_1_p1-a1_1_7091	106.06397:3987 107.06732:0 108.07068:0	51.00831:308 77.03511:273 77.03649:270 77.03787:472 77.03926:475 78.03225:325 78.03364:759 105.05443:469 106.06397:65 106.0656:223	3824	2868	3562	3030	3910	2414	3268.01	592.418
539	1.537	106.064	0.6388	143.823	Unknown	[M+H]+		0.833	TRUE	null	null	null	null	null	null	null	999	FALSE	FALSE	FALSE	FALSE		FALSE	FALSE	null	null	null	null	null	null	null	null	22.03	04_1X_nist_urine_pos_1_p1-a1_1_7091	106.06559:2261 107.06894:0 108.0723:0		1454	224	545	1409	1793	737	1027.07	612.561
540	0.448	106.066	-1	-1	Unknown	[M+H]+		1	TRUE	null	null	null	null	null	null	null	999	FALSE	FALSE	FALSE	FALSE		FALSE	FALSE	null	null	null	null	null	null	null	null	37.51	04_1X_nist_urine_pos_1_p1-a1_1_7091	106.0656:18500 107.06895:0 108.07231:0		60532	54475	51388	56282	59313	57342	56555.4	3320.87
541	0.448	106.066	0.5129	115.475	Unknown	[M+H]+		1	TRUE	null	null	null	null	null	null	null	999	FALSE	FALSE	FALSE	FALSE		FALSE	FALSE	null	null	null	null	null	null	null	null	37.51	04_1X_nist_urine_pos_1_p1-a1_1_7091	106.06397:356 107.06732:0 108.07068:0	79.05404:270 106.06397:130	1785	230	1631	228	150	1584	934.546	805.015
542	0.448	106.066	0.5172	116.448	Unknown	[M+H]+		1	TRUE	null	null	null	null	null	null	null	999	FALSE	FALSE	FALSE	FALSE		FALSE	FALSE	null	null	null	null	null	null	null	null	37.51	04_1X_nist_urine_pos_1_p1-a1_1_7091	106.0656:1626 107.06895:0 108.07231:0	50.01403:281 51.02183:443 67.04901:233 77.0351:288 77.03649:385 77.03787:1219 77.79001:66 78.03225:251 78.03364:516 79.05123:286 79.05544:597	1659	1222	1247	1739	481	1365	1285.56	447.876
543	0.448	106.066	0.5779	130.115	Unknown	[M+H]+		1	TRUE	null	null	null	null	null	null	null	999	FALSE	FALSE	FALSE	FALSE		FALSE	FALSE	null	null	null	null	null	null	null	null	37.51	04_1X_nist_urine_pos_1_p1-a1_1_7091	106.0656:3491 107.06895:0 108.07231:0	51.02183:486 54.03248:355 77.03649:870 77.03787:717 77.03926:369 79.05404:516 79.05544:221 80.0486:219 104.04811:97	2265	3221	1888	3210	3704	3444	2955.38	714.33
544	5.028	106.085	-1	-1	Unknown	[M+H]+	similar chromatogram in higher mz_1411; similar chromatogram in higher mz_2149	0.667	FALSE	null	null	null	null	null	null	null	999	FALSE	FALSE	FALSE	FALSE		FALSE	FALSE	null	null	null	null	null	null	null	null	5.19	04_1X_nist_urine_pos_6_p1-a1_1_7096	106.08509:3713 107.08844:0 108.0918:0		8443	7932	8125	7278	8783	12214	8795.95	1749.97
545	5.028	106.085	0.8148	183.439	Unknown	[M+H]+	similar chromatogram in higher mz_1411; similar chromatogram in higher mz_2149	0.667	FALSE	null	null	null	null	null	null	null	999	FALSE	FALSE	FALSE	FALSE		FALSE	FALSE	null	null	null	null	null	null	null	null	5.19	04_1X_nist_urine_pos_6_p1-a1_1_7096	106.08508:370 107.08843:0 108.09179:0		61	88	62	70	6.07431	127	68.0772	41.4201
546	5.028	106.085	0.8507	191.533	Unknown	[M+H]+	similar chromatogram in higher mz_1411; similar chromatogram in higher mz_2149	0.667	FALSE	null	null	null	null	null	null	null	999	FALSE	FALSE	FALSE	FALSE		FALSE	FALSE	null	null	null	null	null	null	null	null	5.19	04_1X_nist_urine_pos_6_p1-a1_1_7096	106.08508:250 107.08843:0 108.09179:0		56	60	85	55	39	7	50.4106	25.6968
547	5.028	106.085	0.8886	200.069	Unknown	[M+H]+	similar chromatogram in higher mz_1411; similar chromatogram in higher mz_2149	0.667	FALSE	null	null	null	null	null	null	null	999	FALSE	FALSE	FALSE	FALSE		FALSE	FALSE	null	null	null	null	null	null	null	null	5.19	04_1X_nist_urine_pos_6_p1-a1_1_7096	106.08509:814 107.08844:0 108.0918:0		113	370	112	335	264	427	270.275	133.117
548	5.028	106.085	0.9547	214.951	Unknown	[M+H]+	similar chromatogram in higher mz_1411; similar chromatogram in higher mz_2149	0.667	FALSE	null	null	null	null	null	null	null	999	FALSE	FALSE	FALSE	FALSE		FALSE	FALSE	null	null	null	null	null	null	null	null	5.19	04_1X_nist_urine_pos_6_p1-a1_1_7096	106.08509:612 107.08844:0 108.0918:0		38	47	8	61	8	293	75.8626	108.411
549	3.191	107.047	-1	-1	Unknown	[M+H]+		1	TRUE	null	null	null	null	null	null	null	999	FALSE	FALSE	FALSE	FALSE		FALSE	FALSE	null	null	null	null	null	null	null	null	30.63	04_1X_nist_urine_pos_4_p1-a1_1_7094	107.04733:10593 108.05068:0 109.05404:0		38354	51592	46288	51879	39618	37385	44186.1	6627.02
550	3.191	107.047	0.4896	110.115	Unknown	[M+H]+		1	TRUE	null	null	null	null	null	null	null	999	FALSE	FALSE	FALSE	FALSE		FALSE	FALSE	null	null	null	null	null	null	null	null	30.63	04_1X_nist_urine_pos_4_p1-a1_1_7094	107.0506:560 108.05395:0 109.05731:0		202	211	129	171	134	94	156.886	45.5648
551	3.191	107.047	0.5118	115.108	Unknown	[M+H]+		1	TRUE	null	null	null	null	null	null	null	999	FALSE	FALSE	FALSE	FALSE		FALSE	FALSE	null	null	null	null	null	null	null	null	30.63	04_1X_nist_urine_pos_4_p1-a1_1_7094	107.0506:1433 108.05395:0 109.05731:0	22.57665:41 51.02296:437 55.01776:455 74.06313:41 77.02957:611 77.03649:726 77.03787:1131 79.8568:41	1166	259	362	923	1023	494	704.602	380.021
552	3.191	107.047	0.54	121.47	Unknown	[M+H]+		1	TRUE	null	null	null	null	null	null	null	999	FALSE	FALSE	FALSE	FALSE		FALSE	FALSE	null	null	null	null	null	null	null	null	30.63	04_1X_nist_urine_pos_4_p1-a1_1_7094	107.04896:2782 108.05231:0 109.05567:0	51.02183:153 62.89484:32	2441	2339	2367	2229	2973	1534	2313.81	462.34
553	3.191	107.047	0.757	170.282	Unknown	[M+H]+		1	TRUE	null	null	null	null	null	null	null	999	FALSE	FALSE	FALSE	FALSE		FALSE	FALSE	null	null	null	null	null	null	null	null	30.63	04_1X_nist_urine_pos_4_p1-a1_1_7094	107.04733:741 108.05068:0 109.05404:0		47	68	84	216	277	270	160.227	105.782
554	0.619	107.049	-1	-1	Unknown	[M+H]+	similar chromatogram in higher mz_2440	1	TRUE	null	null	null	null	null	null	null	999	FALSE	FALSE	FALSE	FALSE		FALSE	FALSE	null	null	null	null	null	null	null	null	28.58	04_1X_nist_urine_pos_5_p1-a1_1_7095	107.04896:9422 108.05231:0 109.05567:0		38173	40588	36719	40675	45831	36031	39669.5	3577.86
555	0.619	107.049	0.5078	114.226	Unknown	[M+H]+	similar chromatogram in higher mz_2440	1	TRUE	null	null	null	null	null	null	null	999	FALSE	FALSE	FALSE	FALSE		FALSE	FALSE	null	null	null	null	null	null	null	null	28.58	04_1X_nist_urine_pos_5_p1-a1_1_7095	107.04896:1893 108.05231:0 109.05567:0	44.28425:38 55.01659:1086 56.69631:38 71.67209:38 77.03787:366 107.0457:375	1627	1365	1715	1600	1562	1211	1513.48	188.434
556	0.619	107.049	0.5514	124.033	Unknown	[M+H]+	similar chromatogram in higher mz_2440	1	TRUE	null	null	null	null	null	null	null	999	FALSE	FALSE	FALSE	FALSE		FALSE	FALSE	null	null	null	null	null	null	null	null	28.58	04_1X_nist_urine_pos_5_p1-a1_1_7095	107.04896:1476 108.05231:0 109.05567:0	50.01403:862 77.04064:598	1317	1166	964	881	313	604	874.115	368.292
557	0.619	107.049	0.6079	136.733	Unknown	[M+H]+	similar chromatogram in higher mz_2440	1	TRUE	null	null	null	null	null	null	null	999	FALSE	FALSE	FALSE	FALSE		FALSE	FALSE	null	null	null	null	null	null	null	null	28.58	04_1X_nist_urine_pos_5_p1-a1_1_7095	107.04896:1191 108.05231:0 109.05567:0		404	158	183	806	267	716	422.322	277.39
558	0.619	107.049	0.6253	140.648	Unknown	[M+H]+	similar chromatogram in higher mz_2440	1	TRUE	null	null	null	null	null	null	null	999	FALSE	FALSE	FALSE	FALSE		FALSE	FALSE	null	null	null	null	null	null	null	null	28.58	04_1X_nist_urine_pos_5_p1-a1_1_7095	107.04896:698 108.05231:0 109.05567:0		391	235	202	223	310	331	282.077	73.5119
559	0.619	107.049	0.7226	162.545	Unknown	[M+H]+	similar chromatogram in higher mz_2440	1	TRUE	null	null	null	null	null	null	null	999	FALSE	FALSE	FALSE	FALSE		FALSE	FALSE	null	null	null	null	null	null	null	null	28.58	04_1X_nist_urine_pos_5_p1-a1_1_7095	107.04896:607 108.05231:0 109.05567:0		146	321	277	204	225	313	247.874	68.2319
560	1.288	108.043	-1	-1	Unknown	[M+H]+		0.667	TRUE	null	null	null	null	null	null	null	999	FALSE	FALSE	FALSE	FALSE		FALSE	FALSE	null	null	null	null	null	null	null	null	60.84	04_1X_nist_urine_pos_2_p1-a1_1_7092	108.04342:23818 109.04677:0 110.05013:0		168744	114417	94562	94213	73784	45680	98566.8	41526.3
561	1.288	108.043	0.5046	113.388	Unknown	[M+H]+		0.667	TRUE	null	null	null	null	null	null	null	999	FALSE	FALSE	FALSE	FALSE		FALSE	FALSE	null	null	null	null	null	null	null	null	60.84	04_1X_nist_urine_pos_2_p1-a1_1_7092	108.04343:5803 109.04678:0 110.05014:0	39.02205:468 53.03772:534 55.57252:35 68.6391:35 80.0486:885 91.67978:35	5823	4880	3422	3093	3480	8803	4916.93	2170.46
562	1.288	108.043	0.5535	124.373	Unknown	[M+H]+		0.667	TRUE	null	null	null	null	null	null	null	999	FALSE	FALSE	FALSE	FALSE		FALSE	FALSE	null	null	null	null	null	null	null	null	60.84	04_1X_nist_urine_pos_2_p1-a1_1_7092	108.04343:1341 109.04678:0 110.05014:0		542	651	786	439	1606	1628	941.963	535.307
563	1.288	108.043	0.5794	130.209	Unknown	[M+H]+		0.667	TRUE	null	null	null	null	null	null	null	999	FALSE	FALSE	FALSE	FALSE		FALSE	FALSE	null	null	null	null	null	null	null	null	60.84	04_1X_nist_urine_pos_2_p1-a1_1_7092	108.04342:4960 109.04677:0 110.05013:0		4195	3078	2385	3664	2259	12048	4604.82	3720.47
564	1.288	108.043	0.6057	136.108	Unknown	[M+H]+		0.667	TRUE	null	null	null	null	null	null	null	999	FALSE	FALSE	FALSE	FALSE		FALSE	FALSE	null	null	null	null	null	null	null	null	60.84	04_1X_nist_urine_pos_2_p1-a1_1_7092	108.04342:5072 109.04677:0 110.05013:0	51.00944:492 54.03364:945 55.34347:57 79.01618:1034	3051	2492	5644	18827	4433	21104	9258.36	8397.04
565	1.526	108.043	-1	-1	Unknown	[M+H]+		0.833	TRUE	null	null	null	null	null	null	null	999	FALSE	FALSE	FALSE	FALSE		FALSE	FALSE	null	null	null	null	null	null	null	null	74.17	04_1X_nist_urine_pos_5_p1-a1_1_7095	108.04342:18897 109.04677:0 110.05013:0		120583	116043	147589	129900	177677	20404	118699	53124.4
566	1.526	108.043	0.5025	112.928	Unknown	[M+H]+		0.833	TRUE	null	null	null	null	null	null	null	999	FALSE	FALSE	FALSE	FALSE		FALSE	FALSE	null	null	null	null	null	null	null	null	74.17	04_1X_nist_urine_pos_5_p1-a1_1_7095	108.04507:5561 109.04842:0 110.05178:0	30.55703:35 53.03772:1064 61.1904:35 80.0486:694 80.05001:465 88.14597:35 107.59797:331 108.47009:181	6139	5421	6525	6109	7594	2966	5792.43	1557.51
567	1.526	108.043	0.5801	130.362	Unknown	[M+H]+		0.833	TRUE	null	null	null	null	null	null	null	999	FALSE	FALSE	FALSE	FALSE		FALSE	FALSE	null	null	null	null	null	null	null	null	74.17	04_1X_nist_urine_pos_5_p1-a1_1_7095	108.04507:4364 109.04842:0 110.05178:0	21.50739:37 39.02106:601 54.39249:37 59.9775:37 75.95362:37 83.51149:37 89.0203:37	4139	3524	4125	4675	4320	3677	4076.82	421.595
568	0.547	108.043	-1	-1	Unknown	[M+H]+		1	TRUE	null	null	null	null	null	null	null	999	FALSE	FALSE	FALSE	FALSE		FALSE	FALSE	null	null	null	null	null	null	null	null	30.47	04_1X_nist_urine_pos_3_p1-a1_1_7093	108.04342:10792 109.04677:0 110.05013:0		49170	49170	54785	48803	39300	57514	49790.6	6267.13
569	0.547	108.043	0.5131	115.305	Unknown	[M+H]+		1	TRUE	null	null	null	null	null	null	null	999	FALSE	FALSE	FALSE	FALSE		FALSE	FALSE	null	null	null	null	null	null	null	null	30.47	04_1X_nist_urine_pos_3_p1-a1_1_7093	108.04506:503 109.04841:0 110.05177:0		100	140	170	192	181	316	183.176	73.1013
570	0.547	108.043	0.5399	121.316	Unknown	[M+H]+		1	TRUE	null	null	null	null	null	null	null	999	FALSE	FALSE	FALSE	FALSE		FALSE	FALSE	null	null	null	null	null	null	null	null	30.47	04_1X_nist_urine_pos_3_p1-a1_1_7093	108.04506:449 109.04841:0 110.05177:0	33.11605:93 45.68483:93 61.789:93	389	598	245	349	285	199	344.287	142.049
571	0.547	108.043	0.5618	126.243	Unknown	[M+H]+		1	TRUE	null	null	null	null	null	null	null	999	FALSE	FALSE	FALSE	FALSE		FALSE	FALSE	null	null	null	null	null	null	null	null	30.47	04_1X_nist_urine_pos_3_p1-a1_1_7093	108.04342:720 109.04677:0 110.05013:0		212	315	516	310	145	230	288.051	128.404
572	0.547	108.043	0.5852	131.504	Unknown	[M+H]+		1	TRUE	null	null	null	null	null	null	null	999	FALSE	FALSE	FALSE	FALSE		FALSE	FALSE	null	null	null	null	null	null	null	null	30.47	04_1X_nist_urine_pos_3_p1-a1_1_7093	108.04506:811 109.04841:0 110.05177:0	45.32627:41 66.38554:41	333	335	210	404	283	601	361.015	133.884
573	0.547	108.043	0.6277	141.045	Unknown	[M+H]+		1	TRUE	null	null	null	null	null	null	null	999	FALSE	FALSE	FALSE	FALSE		FALSE	FALSE	null	null	null	null	null	null	null	null	30.47	04_1X_nist_urine_pos_3_p1-a1_1_7093	108.04506:1338 109.04841:0 110.05177:0		810	321	554	671	666	936	659.829	212.021
574	0.547	108.043	0.6486	145.745	Unknown	[M+H]+		1	TRUE	null	null	null	null	null	null	null	999	FALSE	FALSE	FALSE	FALSE		FALSE	FALSE	null	null	null	null	null	null	null	null	30.47	04_1X_nist_urine_pos_3_p1-a1_1_7093	108.04342:3589 109.04677:0 110.05013:0	80.04718:323	2873	1499	3488	1985	2211	2221	2379.5	701.196
575	0.547	108.043	0.6765	152.024	Unknown	[M+H]+		1	TRUE	null	null	null	null	null	null	null	999	FALSE	FALSE	FALSE	FALSE		FALSE	FALSE	null	null	null	null	null	null	null	null	30.47	04_1X_nist_urine_pos_3_p1-a1_1_7093	108.04506:2256 109.04841:0 110.05177:0	61.64031:74 86.95943:74 91.45791:74	2617	3301	3277	2669	2926	2495	2880.61	346.041
576	0.547	108.043	0.6977	156.779	Unknown	[M+H]+		1	TRUE	null	null	null	null	null	null	null	999	FALSE	FALSE	FALSE	FALSE		FALSE	FALSE	null	null	null	null	null	null	null	null	30.47	04_1X_nist_urine_pos_3_p1-a1_1_7093	108.04506:1067 109.04841:0 110.05177:0		466	472	1316	465	283	884	647.566	382.717
577	0.547	108.043	0.7684	172.676	Unknown	[M+H]+		1	TRUE	null	null	null	null	null	null	null	999	FALSE	FALSE	FALSE	FALSE		FALSE	FALSE	null	null	null	null	null	null	null	null	30.47	04_1X_nist_urine_pos_3_p1-a1_1_7093	108.04506:729 109.04841:0 110.05177:0		276	269	16868	259	280	154	3017.69	6785.3
578	0.467	108.045	-1	-1	Unknown	[M+H]+		1	TRUE	null	null	null	null	null	null	null	999	FALSE	FALSE	FALSE	FALSE		FALSE	FALSE	null	null	null	null	null	null	null	null	58.5	04_1X_nist_urine_pos_1_p1-a1_1_7091	108.04506:16327 109.04841:0 110.05177:0		46796	45413	49605	41401	39726	34619	42926.7	5428.5
579	0.467	108.045	0.5145	115.611	Unknown	[M+H]+		1	TRUE	null	null	null	null	null	null	null	999	FALSE	FALSE	FALSE	FALSE		FALSE	FALSE	null	null	null	null	null	null	null	null	58.5	04_1X_nist_urine_pos_1_p1-a1_1_7091	108.04342:389 109.04677:0 110.05013:0		99	74	133	112	134	125	112.798	23.0431
580	0.467	108.045	0.5386	121.04	Unknown	[M+H]+		1	TRUE	null	null	null	null	null	null	null	999	FALSE	FALSE	FALSE	FALSE		FALSE	FALSE	null	null	null	null	null	null	null	null	58.5	04_1X_nist_urine_pos_1_p1-a1_1_7091	108.04342:572 109.04677:0 110.05013:0		293	446	212	266	44	147	234.545	136.942
581	0.467	108.045	0.5562	124.983	Unknown	[M+H]+		1	TRUE	null	null	null	null	null	null	null	999	FALSE	FALSE	FALSE	FALSE		FALSE	FALSE	null	null	null	null	null	null	null	null	58.5	04_1X_nist_urine_pos_1_p1-a1_1_7091	108.04342:493 109.04677:0 110.05013:0		111	269	121	255	221	258	205.753	71.5726
582	0.467	108.045	0.5811	130.59	Unknown	[M+H]+		1	TRUE	null	null	null	null	null	null	null	999	FALSE	FALSE	FALSE	FALSE		FALSE	FALSE	null	null	null	null	null	null	null	null	58.5	04_1X_nist_urine_pos_1_p1-a1_1_7091	108.04342:699 109.04677:0 110.05013:0		203	238	251	245	175	466	262.984	103.564
583	0.467	108.045	0.629	141.349	Unknown	[M+H]+		1	TRUE	null	null	null	null	null	null	null	999	FALSE	FALSE	FALSE	FALSE		FALSE	FALSE	null	null	null	null	null	null	null	null	58.5	04_1X_nist_urine_pos_1_p1-a1_1_7091	108.04506:1256 109.04841:0 110.05177:0		729	721	530	543	555	803	646.824	117.889
584	0.467	108.045	0.6491	145.859	Unknown	[M+H]+		1	TRUE	null	null	null	null	null	null	null	999	FALSE	FALSE	FALSE	FALSE		FALSE	FALSE	null	null	null	null	null	null	null	null	58.5	04_1X_nist_urine_pos_1_p1-a1_1_7091	108.04342:2695 109.04677:0 110.05013:0	20.18247:75 47.68052:68 63.07509:68	2387	1523	2411	1503	1630	1635	1848.25	430.399
585	0.467	108.045	0.676	151.91	Unknown	[M+H]+		1	TRUE	null	null	null	null	null	null	null	999	FALSE	FALSE	FALSE	FALSE		FALSE	FALSE	null	null	null	null	null	null	null	null	58.5	04_1X_nist_urine_pos_1_p1-a1_1_7091	108.04506:2084 109.04841:0 110.05177:0		2442	1743	2355	2261	2381	1611	2132.34	359.985
586	0.467	108.045	0.6968	156.59	Unknown	[M+H]+		1	TRUE	null	null	null	null	null	null	null	999	FALSE	FALSE	FALSE	FALSE		FALSE	FALSE	null	null	null	null	null	null	null	null	58.5	04_1X_nist_urine_pos_1_p1-a1_1_7091	108.04342:954 109.04677:0 110.05013:0		1036	440	739	419	246	763	607.039	289.644
587	0.467	108.045	0.7297	163.969	Unknown	[M+H]+		1	TRUE	null	null	null	null	null	null	null	999	FALSE	FALSE	FALSE	FALSE		FALSE	FALSE	null	null	null	null	null	null	null	null	58.5	04_1X_nist_urine_pos_1_p1-a1_1_7091	108.04342:517 109.04677:0 110.05013:0		14448	181	168	14048	176	1701	5120.25	7095.82
588	0.467	108.045	0.7404	166.374	Unknown	[M+H]+		1	TRUE	null	null	null	null	null	null	null	999	FALSE	FALSE	FALSE	FALSE		FALSE	FALSE	null	null	null	null	null	null	null	null	58.5	04_1X_nist_urine_pos_1_p1-a1_1_7091	108.04342:544 109.04677:0 110.05013:0		59	161	87	286	77	218	148.121	90.2715
589	0.467	108.045	0.7727	173.626	Unknown	[M+H]+		1	TRUE	null	null	null	null	null	null	null	999	FALSE	FALSE	FALSE	FALSE		FALSE	FALSE	null	null	null	null	null	null	null	null	58.5	04_1X_nist_urine_pos_1_p1-a1_1_7091	108.04342:555 109.04677:0 110.05013:0		10746	204	93	7	136	179	1894.37	4337.12
590	1.169	108.045	-1	-1	Unknown	[M+H]+		0.5	TRUE	null	null	null	null	null	null	null	999	FALSE	FALSE	FALSE	FALSE		FALSE	FALSE	null	null	null	null	null	null	null	null	35.97	04_1X_nist_urine_pos_4_p1-a1_1_7094	108.04506:12084 109.04841:0 110.05177:0		49923	85652	54365	70615	46701	46541	58966.1	15846.6
591	1.169	108.045	0.5771	129.675	Unknown	[M+H]+		0.5	TRUE	null	null	null	null	null	null	null	999	FALSE	FALSE	FALSE	FALSE		FALSE	FALSE	null	null	null	null	null	null	null	null	35.97	04_1X_nist_urine_pos_4_p1-a1_1_7094	108.04506:4094 109.04841:0 110.05177:0		4839	3173	358	657	3228	4276	2755.25	1854.95
592	1.169	108.045	0.607	136.412	Unknown	[M+H]+		0.5	TRUE	null	null	null	null	null	null	null	999	FALSE	FALSE	FALSE	FALSE		FALSE	FALSE	null	null	null	null	null	null	null	null	35.97	04_1X_nist_urine_pos_4_p1-a1_1_7094	108.04506:6156 109.04841:0 110.05177:0	21.23904:65 28.82116:65 53.03887:740 67.91969:65 85.63493:65	32056	7596	7592	7337	30634	29359	19095.5	12722.3
593	4.892	108.045	-1	-1	Unknown	[M+H]+	similar chromatogram in higher mz_3221; similar chromatogram in higher mz_3463; similar chromatogram in higher mz_4178	0.833	FALSE	null	null	null	null	null	null	null	999	FALSE	FALSE	FALSE	FALSE		FALSE	FALSE	null	null	null	null	null	null	null	null	9.35	04_1X_nist_urine_pos_4_p1-a1_1_7094	108.04506:3203 109.04841:0 110.05177:0		9935	10269	8381	12400	5530	13666	10030.2	2893.88
594	4.892	108.045	0.6464	145.253	Unknown	[M+H]+	similar chromatogram in higher mz_3221; similar chromatogram in higher mz_3463; similar chromatogram in higher mz_4178	0.833	FALSE	null	null	null	null	null	null	null	999	FALSE	FALSE	FALSE	FALSE		FALSE	FALSE	null	null	null	null	null	null	null	null	9.35	04_1X_nist_urine_pos_4_p1-a1_1_7094	108.04506:986 109.04841:0 110.05177:0		398	237	293	660	654	227	411.363	199.68
595	4.892	108.045	0.6621	148.773	Unknown	[M+H]+	similar chromatogram in higher mz_3221; similar chromatogram in higher mz_3463; similar chromatogram in higher mz_4178	0.833	FALSE	null	null	null	null	null	null	null	999	FALSE	FALSE	FALSE	FALSE		FALSE	FALSE	null	null	null	null	null	null	null	null	9.35	04_1X_nist_urine_pos_4_p1-a1_1_7094	108.04506:838 109.04841:0 110.05177:0		359	125	212	273	448	304	286.98	112.448
596	3.8	108.079	-1	-1	Unknown	[M+H]+		0.833	TRUE	null	null	null	null	null	null	null	999	FALSE	FALSE	FALSE	FALSE		FALSE	FALSE	null	null	null	null	null	null	null	null	19.35	04_1X_nist_urine_pos_1_p1-a1_1_7091	108.07949:5270 109.08284:0 110.0862:0		34880	33324	31949	35667	25606	31647	32179	3586.5
597	3.8	108.079	0.5128	115.225	Unknown	[M+H]+		0.833	TRUE	null	null	null	null	null	null	null	999	FALSE	FALSE	FALSE	FALSE		FALSE	FALSE	null	null	null	null	null	null	null	null	19.35	04_1X_nist_urine_pos_1_p1-a1_1_7091	108.07949:3735 109.08284:0 110.0862:0	77.03787:254 92.04863:205 92.05014:390 93.05614:311 108.08113:403	3666	3487	3442	3635	3108	3510	3474.65	199.488
598	3.187	108.081	-1	-1	Unknown	[M+H]+	similar chromatogram in higher mz_6207	1	TRUE	null	null	null	null	null	null	null	999	FALSE	FALSE	FALSE	FALSE		FALSE	FALSE	null	null	null	null	null	null	null	null	21.59	04_1X_nist_urine_pos_5_p1-a1_1_7095	108.08113:7214 109.08448:0 110.08784:0		17264	15367	17448	13681	21856	16683	17049.7	2742.81
599	3.187	108.081	0.4924	110.644	Unknown	[M+H]+	similar chromatogram in higher mz_6207	1	TRUE	null	null	null	null	null	null	null	999	FALSE	FALSE	FALSE	FALSE		FALSE	FALSE	null	null	null	null	null	null	null	null	21.59	04_1X_nist_urine_pos_5_p1-a1_1_7095	108.08113:574 109.08448:0 110.08784:0		135	142	349	93	252	47	169.566	111.132
600	3.187	108.081	0.5158	115.914	Unknown	[M+H]+	similar chromatogram in higher mz_6207	1	TRUE	null	null	null	null	null	null	null	999	FALSE	FALSE	FALSE	FALSE		FALSE	FALSE	null	null	null	null	null	null	null	null	21.59	04_1X_nist_urine_pos_5_p1-a1_1_7095	108.08113:1817 109.08448:0 110.08784:0	28.92202:69 56.11351:69 66.04543:1322 77.03649:937 92.04863:1168 107.07507:715	1201	618	315	679	1916	1519	1041.49	609.448
601	3.187	108.081	1.4352	322.491	Unknown	[M+H]+	similar chromatogram in higher mz_6207	1	TRUE	null	null	null	null	null	null	null	999	FALSE	FALSE	FALSE	FALSE		FALSE	FALSE	null	null	null	null	null	null	null	null	21.59	04_1X_nist_urine_pos_5_p1-a1_1_7095	108.08113:235 109.08448:0 110.08784:0	36.55956:41	30	53	39	60	139	36	59.4463	40.505
602	3.096	109.039	-1	-1	Unknown	[M+H]+		1	TRUE	null	null	null	null	null	null	null	999	FALSE	FALSE	FALSE	FALSE		FALSE	FALSE	null	null	null	null	null	null	null	null	4.18	04_1X_nist_urine_pos_4_p1-a1_1_7094	109.03919:7460 110.04254:0 111.0459:0		27633	27157	30113	31515	24503	13290	25701.8	6551.01
603	3.096	109.039	0.4823	108.275	Unknown	[M+H]+		1	TRUE	null	null	null	null	null	null	null	999	FALSE	FALSE	FALSE	FALSE		FALSE	FALSE	null	null	null	null	null	null	null	null	4.18	04_1X_nist_urine_pos_4_p1-a1_1_7094	109.03918:325 110.04253:0 111.04589:0		119	97	107	46	75	33	79.5512	34.5223
604	3.096	109.039	0.5054	113.473	Unknown	[M+H]+		1	TRUE	null	null	null	null	null	null	null	999	FALSE	FALSE	FALSE	FALSE		FALSE	FALSE	null	null	null	null	null	null	null	null	4.18	04_1X_nist_urine_pos_4_p1-a1_1_7094	109.03919:622 110.04254:0 111.0459:0		178	100	307	177	477	143	230.297	139.139
605	3.096	109.039	0.5225	117.302	Unknown	[M+H]+		1	TRUE	null	null	null	null	null	null	null	999	FALSE	FALSE	FALSE	FALSE		FALSE	FALSE	null	null	null	null	null	null	null	null	4.18	04_1X_nist_urine_pos_4_p1-a1_1_7094	109.03919:1154 110.04254:0 111.0459:0		273	213	221	649	198	54	268.065	200.601
606	3.096	109.039	0.5404	121.316	Unknown	[M+H]+		1	TRUE	null	null	null	null	null	null	null	999	FALSE	FALSE	FALSE	FALSE		FALSE	FALSE	null	null	null	null	null	null	null	null	4.18	04_1X_nist_urine_pos_4_p1-a1_1_7094	109.03919:679 110.04254:0 111.0459:0		373	180	218	165	138	53	187.802	106.318
607	3.096	109.039	0.5594	125.591	Unknown	[M+H]+		1	TRUE	null	null	null	null	null	null	null	999	FALSE	FALSE	FALSE	FALSE		FALSE	FALSE	null	null	null	null	null	null	null	null	4.18	04_1X_nist_urine_pos_4_p1-a1_1_7094	109.03919:1676 110.04254:0 111.0459:0	80.12199:49	1503	773	1483	907	898	287	975.097	460.763
608	3.096	109.039	0.5938	133.321	Unknown	[M+H]+		1	TRUE	null	null	null	null	null	null	null	999	FALSE	FALSE	FALSE	FALSE		FALSE	FALSE	null	null	null	null	null	null	null	null	4.18	04_1X_nist_urine_pos_4_p1-a1_1_7094	109.03918:333 110.04253:0 111.04589:0		24	27	138	27	47	65	54.557	43.814
609	3.096	109.039	0.6412	143.943	Unknown	[M+H]+		1	TRUE	null	null	null	null	null	null	null	999	FALSE	FALSE	FALSE	FALSE		FALSE	FALSE	null	null	null	null	null	null	null	null	4.18	04_1X_nist_urine_pos_4_p1-a1_1_7094	109.03919:1061 110.04254:0 111.0459:0		326	200	214	553	326	449	344.728	136.495
610	4.93	109.052	-1	-1	Unknown	[M+H]+		0.667	FALSE	null	null	null	null	null	null	null	999	FALSE	FALSE	FALSE	FALSE		FALSE	FALSE	null	null	null	null	null	null	null	null	3.75	04_1X_nist_urine_pos_6_p1-a1_1_7096	109.05236:5547 110.05571:0 111.05907:0		11206	11648	15586	16544	16020	21518	15420.2	3763.62
611	4.93	109.052	0.4671	104.873	Unknown	[M+H]+		0.667	FALSE	null	null	null	null	null	null	null	999	FALSE	FALSE	FALSE	FALSE		FALSE	FALSE	null	null	null	null	null	null	null	null	3.75	04_1X_nist_urine_pos_6_p1-a1_1_7096	109.05236:530 110.05571:0 111.05907:0		82	58	20	125	22	279	97.9439	97.1342
612	4.93	109.052	0.4993	112.091	Unknown	[M+H]+		0.667	FALSE	null	null	null	null	null	null	null	999	FALSE	FALSE	FALSE	FALSE		FALSE	FALSE	null	null	null	null	null	null	null	null	3.75	04_1X_nist_urine_pos_6_p1-a1_1_7096	109.05236:393 110.05571:0 111.05907:0		17	29	73	117	61	52	58.2291	35.4477
613	4.93	109.052	0.5314	119.289	Unknown	[M+H]+		0.667	FALSE	null	null	null	null	null	null	null	999	FALSE	FALSE	FALSE	FALSE		FALSE	FALSE	null	null	null	null	null	null	null	null	3.75	04_1X_nist_urine_pos_6_p1-a1_1_7096	109.05236:1047 110.05571:0 111.05907:0		95	484	755	269	917	291	468.422	314.496
614	4.93	109.052	0.5971	134.041	Unknown	[M+H]+		0.667	FALSE	null	null	null	null	null	null	null	999	FALSE	FALSE	FALSE	FALSE		FALSE	FALSE	null	null	null	null	null	null	null	null	3.75	04_1X_nist_urine_pos_6_p1-a1_1_7096	109.05236:633 110.05571:0 111.05907:0		614	104	724	208	130	100	313.191	280.193
615	4.93	109.052	0.6093	136.784	Unknown	[M+H]+		0.667	FALSE	null	null	null	null	null	null	null	999	FALSE	FALSE	FALSE	FALSE		FALSE	FALSE	null	null	null	null	null	null	null	null	3.75	04_1X_nist_urine_pos_6_p1-a1_1_7096	109.05236:716 110.05571:0 111.05907:0		91	301	52	180	787	383	299.111	269.513
616	4.93	109.052	0.6245	140.209	Unknown	[M+H]+		0.667	FALSE	null	null	null	null	null	null	null	999	FALSE	FALSE	FALSE	FALSE		FALSE	FALSE	null	null	null	null	null	null	null	null	3.75	04_1X_nist_urine_pos_6_p1-a1_1_7096	109.05236:682 110.05571:0 111.05907:0		44	206	29	87	211	252	138.097	96.0624
617	4.93	109.052	0.6523	146.439	Unknown	[M+H]+		0.667	FALSE	null	null	null	null	null	null	null	999	FALSE	FALSE	FALSE	FALSE		FALSE	FALSE	null	null	null	null	null	null	null	null	3.75	04_1X_nist_urine_pos_6_p1-a1_1_7096	109.05236:264 110.05571:0 111.05907:0		53	25	82	73	72	119	70.7403	31.1396
618	3.258	109.066	-1	-1	Unknown	[M+H]+	similar chromatogram in higher mz_1708; similar chromatogram in higher mz_3029; similar chromatogram in higher mz_3479; similar chromatogram in higher mz_1958	0.5	FALSE	null	null	null	null	null	null	null	999	FALSE	FALSE	FALSE	FALSE		FALSE	FALSE	null	null	null	null	null	null	null	null	5.05	04_1X_nist_urine_pos_5_p1-a1_1_7095	109.06554:6629 110.06889:0 111.07225:0		12774	19842	12818	11606	21094	15813	15657.7	3996.88
619	3.258	109.066	0.6561	147.284	Unknown	[M+H]+	similar chromatogram in higher mz_1708; similar chromatogram in higher mz_3029; similar chromatogram in higher mz_3479; similar chromatogram in higher mz_1958	0.5	FALSE	null	null	null	null	null	null	null	999	FALSE	FALSE	FALSE	FALSE		FALSE	FALSE	null	null	null	null	null	null	null	null	5.05	04_1X_nist_urine_pos_5_p1-a1_1_7095	109.06554:288 110.06889:0 111.07225:0		78	70	47	67	59	60	63.4463	10.7238
620	3.258	109.066	0.7607	170.764	Unknown	[M+H]+	similar chromatogram in higher mz_1708; similar chromatogram in higher mz_3029; similar chromatogram in higher mz_3479; similar chromatogram in higher mz_1958	0.5	FALSE	null	null	null	null	null	null	null	999	FALSE	FALSE	FALSE	FALSE		FALSE	FALSE	null	null	null	null	null	null	null	null	5.05	04_1X_nist_urine_pos_5_p1-a1_1_7095	109.06554:273 110.06889:0 111.07225:0		5.71835	64	74	57	79	66	56.7349	28.8559
621	3.258	109.066	0.7957	178.64	Unknown	[M+H]+	similar chromatogram in higher mz_1708; similar chromatogram in higher mz_3029; similar chromatogram in higher mz_3479; similar chromatogram in higher mz_1958	0.5	FALSE	null	null	null	null	null	null	null	999	FALSE	FALSE	FALSE	FALSE		FALSE	FALSE	null	null	null	null	null	null	null	null	5.05	04_1X_nist_urine_pos_5_p1-a1_1_7095	109.06554:2066 110.06889:0 111.07225:0		4350	1174	424	2530	713	1205	1732.56	1471.5
622	3.738	109.075	-1	-1	Unknown	[M+H]+	similar chromatogram in higher mz_566; similar chromatogram in higher mz_383; similar chromatogram in higher mz_765; similar chromatogram in higher mz_5378	1	TRUE	null	null	null	null	null	null	null	999	FALSE	FALSE	FALSE	FALSE		FALSE	FALSE	null	null	null	null	null	null	null	null	9.01	04_1X_nist_urine_pos_3_p1-a1_1_7093	109.07542:12661 110.07877:0 111.08213:0		53298	60999	63644	59373	56426	61876	59269.3	3812.56
623	3.738	109.075	0.4687	105.217	Unknown	[M+H]+	similar chromatogram in higher mz_566; similar chromatogram in higher mz_383; similar chromatogram in higher mz_765; similar chromatogram in higher mz_5378	1	TRUE	null	null	null	null	null	null	null	999	FALSE	FALSE	FALSE	FALSE		FALSE	FALSE	null	null	null	null	null	null	null	null	9.01	04_1X_nist_urine_pos_3_p1-a1_1_7093	109.07542:329 110.07877:0 111.08213:0		72	155	103	49	139	66	97.2806	42.2669
624	3.738	109.075	0.4926	110.593	Unknown	[M+H]+	similar chromatogram in higher mz_566; similar chromatogram in higher mz_383; similar chromatogram in higher mz_765; similar chromatogram in higher mz_5378	1	TRUE	null	null	null	null	null	null	null	999	FALSE	FALSE	FALSE	FALSE		FALSE	FALSE	null	null	null	null	null	null	null	null	9.01	04_1X_nist_urine_pos_3_p1-a1_1_7093	109.07542:511 110.07877:0 111.08213:0		232	173	362	254	124	224	227.968	80.5953
625	3.738	109.075	0.5172	116.111	Unknown	[M+H]+	similar chromatogram in higher mz_566; similar chromatogram in higher mz_383; similar chromatogram in higher mz_765; similar chromatogram in higher mz_5378	1	TRUE	null	null	null	null	null	null	null	999	FALSE	FALSE	FALSE	FALSE		FALSE	FALSE	null	null	null	null	null	null	null	null	9.01	04_1X_nist_urine_pos_3_p1-a1_1_7093	109.07542:833 110.07877:0 111.08213:0		411	126	493	337	313	560	373.393	152.8
626	3.738	109.075	0.5399	121.197	Unknown	[M+H]+	similar chromatogram in higher mz_566; similar chromatogram in higher mz_383; similar chromatogram in higher mz_765; similar chromatogram in higher mz_5378	1	TRUE	null	null	null	null	null	null	null	999	FALSE	FALSE	FALSE	FALSE		FALSE	FALSE	null	null	null	null	null	null	null	null	9.01	04_1X_nist_urine_pos_3_p1-a1_1_7093	109.07707:1132 110.08042:0 111.08378:0	67.0051:332 80.05001:230	1070	1325	1239	1769	1057	1104	1260.73	270.299
627	3.738	109.075	0.571	128.178	Unknown	[M+H]+	similar chromatogram in higher mz_566; similar chromatogram in higher mz_383; similar chromatogram in higher mz_765; similar chromatogram in higher mz_5378	1	TRUE	null	null	null	null	null	null	null	999	FALSE	FALSE	FALSE	FALSE		FALSE	FALSE	null	null	null	null	null	null	null	null	9.01	04_1X_nist_urine_pos_3_p1-a1_1_7093	109.07707:1347 110.08042:0 111.08378:0	82.05209:181	1392	1429	1586	1475	1500	1280	1443.53	104.099
628	3.738	109.075	0.5982	134.304	Unknown	[M+H]+	similar chromatogram in higher mz_566; similar chromatogram in higher mz_383; similar chromatogram in higher mz_765; similar chromatogram in higher mz_5378	1	TRUE	null	null	null	null	null	null	null	999	FALSE	FALSE	FALSE	FALSE		FALSE	FALSE	null	null	null	null	null	null	null	null	9.01	04_1X_nist_urine_pos_3_p1-a1_1_7093	109.07542:921 110.07877:0 111.08213:0		302	518	878	785	654	177	552.408	274.062
629	3.738	109.075	0.6106	137.077	Unknown	[M+H]+	similar chromatogram in higher mz_566; similar chromatogram in higher mz_383; similar chromatogram in higher mz_765; similar chromatogram in higher mz_5378	1	TRUE	null	null	null	null	null	null	null	999	FALSE	FALSE	FALSE	FALSE		FALSE	FALSE	null	null	null	null	null	null	null	null	9.01	04_1X_nist_urine_pos_3_p1-a1_1_7093	109.07542:766 110.07877:0 111.08213:0		298	461	248	350	375	474	367.789	89.0263
630	3.738	109.075	0.6353	142.613	Unknown	[M+H]+	similar chromatogram in higher mz_566; similar chromatogram in higher mz_383; similar chromatogram in higher mz_765; similar chromatogram in higher mz_5378	1	TRUE	null	null	null	null	null	null	null	999	FALSE	FALSE	FALSE	FALSE		FALSE	FALSE	null	null	null	null	null	null	null	null	9.01	04_1X_nist_urine_pos_3_p1-a1_1_7093	109.07542:1492 110.07877:0 111.08213:0	55.04116:199	1437	1467	1900	1464	1566	1772	1601.26	191.715
631	2.021	109.075	-1	-1	Unknown	[M+H]+		0.5	TRUE	null	null	null	null	null	null	null	999	FALSE	FALSE	FALSE	FALSE		FALSE	FALSE	null	null	null	null	null	null	null	null	2.96	04_1X_nist_urine_pos_3_p1-a1_1_7093	109.07542:4553 110.07877:0 111.08213:0		19856	29867	23012	29209	30313	31783	27339.9	4757.95
632	2.021	109.075	0.5179	116.265	Unknown	[M+H]+		0.5	TRUE	null	null	null	null	null	null	null	999	FALSE	FALSE	FALSE	FALSE		FALSE	FALSE	null	null	null	null	null	null	null	null	2.96	04_1X_nist_urine_pos_3_p1-a1_1_7093	109.07542:1693 110.07877:0 111.08213:0	35.82324:40 54.03363:447 68.05103:557 83.53887:40 87.88849:40 103.73623:40	226	441	1156	215	940	522	583.336	385.475
633	2.021	109.075	0.6209	139.391	Unknown	[M+H]+		0.5	TRUE	null	null	null	null	null	null	null	999	FALSE	FALSE	FALSE	FALSE		FALSE	FALSE	null	null	null	null	null	null	null	null	2.96	04_1X_nist_urine_pos_3_p1-a1_1_7093	109.07542:1143 110.07877:0 111.08213:0		296	409	558	373	769	463	478.084	167.489
634	2.021	109.075	0.6716	150.781	Unknown	[M+H]+		0.5	TRUE	null	null	null	null	null	null	null	999	FALSE	FALSE	FALSE	FALSE		FALSE	FALSE	null	null	null	null	null	null	null	null	2.96	04_1X_nist_urine_pos_3_p1-a1_1_7093	109.07542:1215 110.07877:0 111.08213:0		424	2276	603	719	443	613	846.336	709.288
635	6.079	109.075	-1	-1	Unknown	[M+H]+		0.667	TRUE	null	null	null	null	null	null	null	999	FALSE	FALSE	FALSE	FALSE		FALSE	FALSE	null	null	null	null	null	null	null	null	3.54	04_1X_nist_urine_pos_5_p1-a1_1_7095	109.07542:4979 110.07877:0 111.08213:0		18847	15883	17285	14487	25790	14937	17871.7	4195.58
636	6.079	109.075	0.5262	118.124	Unknown	[M+H]+		0.667	TRUE	null	null	null	null	null	null	null	999	FALSE	FALSE	FALSE	FALSE		FALSE	FALSE	null	null	null	null	null	null	null	null	3.54	04_1X_nist_urine_pos_5_p1-a1_1_7095	109.07542:423 110.07877:0 111.08213:0	20.48975:34	397	155	66	107	18	159	150.213	132.345
637	6.079	109.075	0.5562	124.862	Unknown	[M+H]+		0.667	TRUE	null	null	null	null	null	null	null	999	FALSE	FALSE	FALSE	FALSE		FALSE	FALSE	null	null	null	null	null	null	null	null	3.54	04_1X_nist_urine_pos_5_p1-a1_1_7095	109.07542:462 110.07877:0 111.08213:0		96	113	54	211	155	174	133.843	57.2876
638	6.079	109.075	0.6234	139.96	Unknown	[M+H]+		0.667	TRUE	null	null	null	null	null	null	null	999	FALSE	FALSE	FALSE	FALSE		FALSE	FALSE	null	null	null	null	null	null	null	null	3.54	04_1X_nist_urine_pos_5_p1-a1_1_7095	109.07542:2385 110.07877:0 111.08213:0	46.30524:44	2138	1993	2633	2025	2734	1700	2203.99	399.798
639	3.875	109.1	-1	-1	Unknown	[M+H]+	similar chromatogram in higher mz_1310	0.833	FALSE	null	null	null	null	null	null	null	999	FALSE	FALSE	FALSE	FALSE		FALSE	FALSE	null	null	null	null	null	null	null	null	21.21	04_1X_nist_urine_pos_3_p1-a1_1_7093	109.10013:2298 110.10348:0 111.10684:0		12679	10750	12823	10512	9597	11480	11306.7	1271.02
640	3.875	109.1	0.5295	118.863	Unknown	[M+H]+	similar chromatogram in higher mz_1310	0.833	FALSE	null	null	null	null	null	null	null	999	FALSE	FALSE	FALSE	FALSE		FALSE	FALSE	null	null	null	null	null	null	null	null	21.21	04_1X_nist_urine_pos_3_p1-a1_1_7093	109.10013:494 110.10348:0 111.10684:0		120	200	94	101	248	188	158.549	62.5452
641	3.875	109.1	0.6357	142.704	Unknown	[M+H]+	similar chromatogram in higher mz_1310	0.833	FALSE	null	null	null	null	null	null	null	999	FALSE	FALSE	FALSE	FALSE		FALSE	FALSE	null	null	null	null	null	null	null	null	21.21	04_1X_nist_urine_pos_3_p1-a1_1_7093	109.10013:539 110.10348:0 111.10684:0		42	255	213	33	269	200	168.57	104.858
642	3.875	109.1	0.6543	146.886	Unknown	[M+H]+	similar chromatogram in higher mz_1310	0.833	FALSE	null	null	null	null	null	null	null	999	FALSE	FALSE	FALSE	FALSE		FALSE	FALSE	null	null	null	null	null	null	null	null	21.21	04_1X_nist_urine_pos_3_p1-a1_1_7093	109.10013:420 110.10348:0 111.10684:0		82	68	156	155	176	281	153.01	76.318
643	2.397	110.035	-1	-1	Unknown	[M+H]+		0.833	TRUE	null	null	null	null	null	null	null	999	FALSE	FALSE	FALSE	FALSE		FALSE	FALSE	null	null	null	null	null	null	null	null	21.16	04_1X_nist_urine_pos_2_p1-a1_1_7092	110.03455:15525 111.0379:0 112.04126:0		97781	98328	79340	109180	85072	62889	88765.1	16502
644	2.397	110.035	0.5771	129.433	Unknown	[M+H]+		0.833	TRUE	null	null	null	null	null	null	null	999	FALSE	FALSE	FALSE	FALSE		FALSE	FALSE	null	null	null	null	null	null	null	null	21.16	04_1X_nist_urine_pos_2_p1-a1_1_7092	110.03455:2660 111.0379:0 112.04126:0	43.02851:169 54.03016:220 54.03364:220 55.02829:269	8646	1810	2032	1318	1430	4290	3254.35	2856.74
645	2.397	110.035	0.5945	133.349	Unknown	[M+H]+		0.833	TRUE	null	null	null	null	null	null	null	999	FALSE	FALSE	FALSE	FALSE		FALSE	FALSE	null	null	null	null	null	null	null	null	21.16	04_1X_nist_urine_pos_2_p1-a1_1_7092	110.03456:8082 111.03791:0 112.04127:0	44.01178:146 53.01245:161 55.02712:302 55.02829:725 55.02946:204 55.70899:48	11394	10442	20947	8663	10113	5323	11146.8	5248.8
646	2.476	110.035	-1	-1	Unknown	[M+H]+		0.5	TRUE	null	null	null	null	null	null	null	999	FALSE	FALSE	FALSE	FALSE		FALSE	FALSE	null	null	null	null	null	null	null	null	22.46	04_1X_nist_urine_pos_2_p1-a1_1_7092	110.03455:14831 111.0379:0 112.04126:0		68701	89132	90182	57927	81289	85431	78777	12838.7
647	2.476	110.035	0.5969	133.881	Unknown	[M+H]+		0.5	TRUE	null	null	null	null	null	null	null	999	FALSE	FALSE	FALSE	FALSE		FALSE	FALSE	null	null	null	null	null	null	null	null	22.46	04_1X_nist_urine_pos_2_p1-a1_1_7092	110.03455:7507 111.0379:0 112.04126:0	55.02829:547	9423	10163	11120	2446	17841	6766	9626.32	5094.62
648	1.829	110.035	-1	-1	Unknown	[M+H]+		1	TRUE	null	null	null	null	null	null	null	999	FALSE	FALSE	FALSE	FALSE		FALSE	FALSE	null	null	null	null	null	null	null	null	20.68	04_1X_nist_urine_pos_4_p1-a1_1_7094	110.03456:23624 111.03791:0 112.04127:0		119264	128423	129796	127600	123017	125528	125605	3908.78
649	1.829	110.035	0.5665	127.074	Unknown	[M+H]+		1	TRUE	null	null	null	null	null	null	null	999	FALSE	FALSE	FALSE	FALSE		FALSE	FALSE	null	null	null	null	null	null	null	null	20.68	04_1X_nist_urine_pos_4_p1-a1_1_7094	110.03456:3178 111.03791:0 112.04127:0	55.02712:235 55.02829:1119 82.04066:301	3621	2620	3311	3059	2784	2724	3019.79	387.526
650	1.829	110.035	0.6174	138.471	Unknown	[M+H]+		1	TRUE	null	null	null	null	null	null	null	999	FALSE	FALSE	FALSE	FALSE		FALSE	FALSE	null	null	null	null	null	null	null	null	20.68	04_1X_nist_urine_pos_4_p1-a1_1_7094	110.03456:6552 111.03791:0 112.04127:0	110.03456:308	6912	6741	6898	7211	7571	5997	6888.02	526.784
651	1.829	110.035	0.6425	144.113	Unknown	[M+H]+		1	TRUE	null	null	null	null	null	null	null	999	FALSE	FALSE	FALSE	FALSE		FALSE	FALSE	null	null	null	null	null	null	null	null	20.68	04_1X_nist_urine_pos_4_p1-a1_1_7094	110.03456:2890 111.03791:0 112.04127:0	53.0136:256 55.02829:406	1817	2203	1950	2430	2120	1989	2084.74	216.004
652	1.829	110.035	0.6819	152.946	Unknown	[M+H]+		1	TRUE	null	null	null	null	null	null	null	999	FALSE	FALSE	FALSE	FALSE		FALSE	FALSE	null	null	null	null	null	null	null	null	20.68	04_1X_nist_urine_pos_4_p1-a1_1_7094	110.03456:2055 111.03791:0 112.04127:0		1017	1579	1361	1624	1552	1025	1359.82	277.19
653	1.829	110.035	0.7153	160.435	Unknown	[M+H]+		1	TRUE	null	null	null	null	null	null	null	999	FALSE	FALSE	FALSE	FALSE		FALSE	FALSE	null	null	null	null	null	null	null	null	20.68	04_1X_nist_urine_pos_4_p1-a1_1_7094	110.03456:3414 111.03791:0 112.04127:0		3641	4367	4395	3964	4092	3345	3967.2	412.766
654	1.735	110.035	-1	-1	Unknown	[M+H]+		0.667	TRUE	null	null	null	null	null	null	null	999	FALSE	FALSE	FALSE	FALSE		FALSE	FALSE	null	null	null	null	null	null	null	null	25.76	04_1X_nist_urine_pos_5_p1-a1_1_7095	110.03456:18028 111.03791:0 112.04127:0		137221	151919	139294	156327	161114	20792	127778	53248.1
655	1.735	110.035	0.5659	126.922	Unknown	[M+H]+		0.667	TRUE	null	null	null	null	null	null	null	999	FALSE	FALSE	FALSE	FALSE		FALSE	FALSE	null	null	null	null	null	null	null	null	25.76	04_1X_nist_urine_pos_5_p1-a1_1_7095	110.03456:3372 111.03791:0 112.04127:0	55.02712:266	2037	3553	2868	3222	3418	1525	2770.56	816.383
656	1.735	110.035	0.617	138.395	Unknown	[M+H]+		0.667	TRUE	null	null	null	null	null	null	null	999	FALSE	FALSE	FALSE	FALSE		FALSE	FALSE	null	null	null	null	null	null	null	null	25.76	04_1X_nist_urine_pos_5_p1-a1_1_7095	110.03456:8298 111.03791:0 112.04127:0	53.0113:151 55.02595:140 55.02712:141 55.02829:367	7104	8890	8544	8840	9451	9624	8742.29	898.377
657	1.735	110.035	0.6408	143.734	Unknown	[M+H]+		0.667	TRUE	null	null	null	null	null	null	null	999	FALSE	FALSE	FALSE	FALSE		FALSE	FALSE	null	null	null	null	null	null	null	null	25.76	04_1X_nist_urine_pos_5_p1-a1_1_7095	110.03456:3212 111.03791:0 112.04127:0		2701	2552	2038	2348	2458	4883	2830	1030.21
658	1.735	110.035	0.6821	152.984	Unknown	[M+H]+		0.667	TRUE	null	null	null	null	null	null	null	999	FALSE	FALSE	FALSE	FALSE		FALSE	FALSE	null	null	null	null	null	null	null	null	25.76	04_1X_nist_urine_pos_5_p1-a1_1_7095	110.03456:1675 111.03791:0 112.04127:0		292	1420	1245	1316	1383	778	1072.38	447.583
659	1.735	110.035	0.7153	160.435	Unknown	[M+H]+		0.667	TRUE	null	null	null	null	null	null	null	999	FALSE	FALSE	FALSE	FALSE		FALSE	FALSE	null	null	null	null	null	null	null	null	25.76	04_1X_nist_urine_pos_5_p1-a1_1_7095	110.03455:2812 111.0379:0 112.04126:0		3611	3338	3180	3041	3137	2141	3074.66	499.024
660	4.936	110.059	-1	-1	Unknown	[M+H]+	similar chromatogram in higher mz_3353	1	TRUE	null	null	null	null	null	null	null	999	FALSE	FALSE	FALSE	FALSE		FALSE	FALSE	null	null	null	null	null	null	null	null	152.7	04_1X_nist_urine_pos_5_p1-a1_1_7095	110.05938:109614 111.06273:0 112.06609:0		357850	364362	398694	371236	404856	390573	381262	19398.3
661	4.936	110.059	0.5302	118.91	Unknown	[M+H]+	similar chromatogram in higher mz_3353	1	TRUE	null	null	null	null	null	null	null	999	FALSE	FALSE	FALSE	FALSE		FALSE	FALSE	null	null	null	null	null	null	null	null	152.7	04_1X_nist_urine_pos_5_p1-a1_1_7095	110.05938:4934 111.06273:0 112.06609:0	39.02106:846 39.02303:783 53.03772:689 55.05404:407 65.0367:633 65.03797:5200 65.03925:508 67.03997:1453 67.04126:608 67.04255:670 77.2928:56 80.0486:627 92.04863:789 93.0318:620 93.05614:652 110.06103:558	4475	4658	6656	2330	6853	6351	5220.53	1745.42
662	4.936	110.059	0.604	135.472	Unknown	[M+H]+	similar chromatogram in higher mz_3353	1	TRUE	null	null	null	null	null	null	null	999	FALSE	FALSE	FALSE	FALSE		FALSE	FALSE	null	null	null	null	null	null	null	null	152.7	04_1X_nist_urine_pos_5_p1-a1_1_7095	110.05938:19830 111.06273:0 112.06609:0	37.35733:77 39.02204:2199 41.03768:1121 42.70322:77 42.93854:77 55.05287:1164 65.0367:933 65.03797:4827 67.03997:1018 80.05283:762 93.05918:1087	19399	21919	25017	27190	23149	28981	24275.9	3515.32
663	4.936	110.059	0.7823	175.452	Unknown	[M+H]+	similar chromatogram in higher mz_3353	1	TRUE	null	null	null	null	null	null	null	999	FALSE	FALSE	FALSE	FALSE		FALSE	FALSE	null	null	null	null	null	null	null	null	152.7	04_1X_nist_urine_pos_5_p1-a1_1_7095	110.05937:3314 111.06272:0 112.06608:0	74.55803:79 92.52894:79	3209	2660	2784	2529	2981	3066	2871.47	258.383
664	0.445	110.059	-1	-1	Unknown	[M+H]+		1	TRUE	null	null	null	null	null	null	null	999	FALSE	FALSE	FALSE	FALSE		FALSE	FALSE	null	null	null	null	null	null	null	null	89.01	04_1X_nist_urine_pos_1_p1-a1_1_7091	110.05938:62314 111.06273:0 112.06609:0		489923	205796	249306	194513	248074	209482	266183	111956
665	0.445	110.059	0.5266	118.108	Unknown	[M+H]+		1	TRUE	null	null	null	null	null	null	null	999	FALSE	FALSE	FALSE	FALSE		FALSE	FALSE	null	null	null	null	null	null	null	null	89.01	04_1X_nist_urine_pos_1_p1-a1_1_7091	110.05938:9562 111.06273:0 112.06609:0	65.0367:2097 65.03797:1450 67.04126:1363	10130	10080	10536	10293	9896	10785	10286.7	325.547
666	0.445	110.059	0.6065	136.041	Unknown	[M+H]+		1	TRUE	null	null	null	null	null	null	null	999	FALSE	FALSE	FALSE	FALSE		FALSE	FALSE	null	null	null	null	null	null	null	null	89.01	04_1X_nist_urine_pos_1_p1-a1_1_7091	110.05938:9237 111.06273:0 112.06609:0	20.37567:36 39.02106:595	8738	2436	10778	14045	13395	11243	10106	4213.71
667	0.445	110.059	0.7293	163.585	Unknown	[M+H]+		1	TRUE	null	null	null	null	null	null	null	999	FALSE	FALSE	FALSE	FALSE		FALSE	FALSE	null	null	null	null	null	null	null	null	89.01	04_1X_nist_urine_pos_1_p1-a1_1_7091	110.05937:3038 111.06272:0 112.06608:0	51.57309:78 69.89927:78 104.19295:78	1187	31497	1939	2174	2024	1324	6690.8	12158.7
668	0.721	110.059	-1	-1	Unknown	[M+H]+	similar chromatogram in higher mz_3905	0.833	TRUE	null	null	null	null	null	null	null	999	FALSE	FALSE	FALSE	FALSE		FALSE	FALSE	null	null	null	null	null	null	null	null	36.09	04_1X_nist_urine_pos_1_p1-a1_1_7091	110.05938:37320 111.06273:0 112.06609:0		125443	87033	63825	77220	83477	28744	77623.7	31588.7
669	0.721	110.059	0.5274	118.299	Unknown	[M+H]+	similar chromatogram in higher mz_3905	0.833	TRUE	null	null	null	null	null	null	null	999	FALSE	FALSE	FALSE	FALSE		FALSE	FALSE	null	null	null	null	null	null	null	null	36.09	04_1X_nist_urine_pos_1_p1-a1_1_7091	110.05938:3848 111.06273:0 112.06609:0	29.09277:41 33.0471:46 65.0367:1664 65.03797:2800 65.03925:285 65.50307:115 66.04415:616 67.04384:552 80.04719:607 80.0486:469 87.66241:41 92.04863:689 93.05766:584 94.03854:211 110.05607:299	3874	3190	2577	4343	3474	1032	3081.61	1169.61
670	0.721	110.059	0.571	128.061	Unknown	[M+H]+	similar chromatogram in higher mz_3905	0.833	TRUE	null	null	null	null	null	null	null	999	FALSE	FALSE	FALSE	FALSE		FALSE	FALSE	null	null	null	null	null	null	null	null	36.09	04_1X_nist_urine_pos_1_p1-a1_1_7091	110.05938:1305 111.06273:0 112.06609:0	81.05222:476 93.03332:250	594	944	242	919	1383	530	768.709	398.983
671	0.721	110.059	0.6028	135.206	Unknown	[M+H]+	similar chromatogram in higher mz_3905	0.833	TRUE	null	null	null	null	null	null	null	999	FALSE	FALSE	FALSE	FALSE		FALSE	FALSE	null	null	null	null	null	null	null	null	36.09	04_1X_nist_urine_pos_1_p1-a1_1_7091	110.05938:7126 111.06273:0 112.06609:0	35.18791:39 39.02106:541 65.03797:857 65.03925:611 66.04543:329 92.71109:39 93.05766:633 108.0549:606	6754	4861	4574	5196	4002	1983	4561.54	1566.1
672	1.157	110.059	-1	-1	Unknown	[M+H]+		1	TRUE	null	null	null	null	null	null	null	999	FALSE	FALSE	FALSE	FALSE		FALSE	FALSE	null	null	null	null	null	null	null	null	27.8	04_1X_nist_urine_pos_5_p1-a1_1_7095	110.05938:20713 111.06273:0 112.06609:0		136901	81224	95392	101438	115570	90500	103504	19982.4
673	1.157	110.059	0.5176	116.082	Unknown	[M+H]+		1	TRUE	null	null	null	null	null	null	null	999	FALSE	FALSE	FALSE	FALSE		FALSE	FALSE	null	null	null	null	null	null	null	null	27.8	04_1X_nist_urine_pos_5_p1-a1_1_7095	110.05938:4623 111.06273:0 112.06609:0	31.32205:36 39.02205:482 51.02183:698 58.05947:36 65.0367:355 67.03997:590 78.03225:538 78.03364:742 82.06638:443	4086	3138	3223	4709	4888	4577	4103.47	763.483
674	1.157	110.059	0.6059	135.889	Unknown	[M+H]+		1	TRUE	null	null	null	null	null	null	null	999	FALSE	FALSE	FALSE	FALSE		FALSE	FALSE	null	null	null	null	null	null	null	null	27.8	04_1X_nist_urine_pos_5_p1-a1_1_7095	110.05938:8021 111.06273:0 112.06609:0	67.03997:1373 78.03225:1175 78.03364:809 86.84769:69 92.04863:671 95.03533:1220	10807	9973	9795	10486	11054	9299	10235.7	663.239
675	4.506	110.061	-1	-1	Unknown	[M+H]+		1	TRUE	null	null	null	null	null	null	null	999	FALSE	FALSE	FALSE	FALSE		FALSE	FALSE	null	null	null	null	null	null	null	null	19.43	04_1X_nist_urine_pos_2_p1-a1_1_7092	110.06103:14620 111.06438:0 112.06774:0		65023	114700	53705	103223	64335	95631	82769.5	24911.2
676	4.506	110.061	0.5182	116.235	Unknown	[M+H]+		1	TRUE	null	null	null	null	null	null	null	999	FALSE	FALSE	FALSE	FALSE		FALSE	FALSE	null	null	null	null	null	null	null	null	19.43	04_1X_nist_urine_pos_2_p1-a1_1_7092	110.06103:7247 111.06438:0 112.06774:0	39.0181:494 42.25707:115 53.99655:512 55.01776:412 65.0367:243 67.04255:952 80.04578:859 80.97698:32 82.06352:401 82.96037:190 94.02784:516 95.03379:347 95.03533:842 95.03687:698 100.89496:32 109.04907:458 109.05401:215 110.05938:347	7876	7857	7027	7396	7985	7173	7552.31	407.179
677	6.151	110.069	-1	-1	Unknown	[M+H]+		1	TRUE	null	null	null	null	null	null	null	999	FALSE	FALSE	FALSE	FALSE		FALSE	FALSE	null	null	null	null	null	null	null	null	4.52	04_1X_nist_urine_pos_4_p1-a1_1_7094	110.0693:3261 111.07265:0 112.07601:0		11919	19001	9274	14902	19279	16945	15219.9	4002.25
678	6.151	110.069	0.5015	112.484	Unknown	[M+H]+		1	TRUE	null	null	null	null	null	null	null	999	FALSE	FALSE	FALSE	FALSE		FALSE	FALSE	null	null	null	null	null	null	null	null	4.52	04_1X_nist_urine_pos_4_p1-a1_1_7094	110.07096:335 111.07431:0 112.07767:0		51	62	42	146	109	32	73.6319	44.6563
679	6.151	110.069	0.5285	118.527	Unknown	[M+H]+		1	TRUE	null	null	null	null	null	null	null	999	FALSE	FALSE	FALSE	FALSE		FALSE	FALSE	null	null	null	null	null	null	null	null	4.52	04_1X_nist_urine_pos_4_p1-a1_1_7094	110.07261:477 111.07596:0 112.07932:0	21.15117:38 83.05952:678 95.03532:733	100	191	200	168	191	352	200.341	82.8352
680	6.151	110.069	0.6074	136.23	Unknown	[M+H]+		1	TRUE	null	null	null	null	null	null	null	999	FALSE	FALSE	FALSE	FALSE		FALSE	FALSE	null	null	null	null	null	null	null	null	4.52	04_1X_nist_urine_pos_4_p1-a1_1_7094	110.0693:1975 111.07265:0 112.07601:0		1282	1328	1051	1163	849	820	1082.05	214.999
681	6.151	110.069	0.6273	140.702	Unknown	[M+H]+		1	TRUE	null	null	null	null	null	null	null	999	FALSE	FALSE	FALSE	FALSE		FALSE	FALSE	null	null	null	null	null	null	null	null	4.52	04_1X_nist_urine_pos_4_p1-a1_1_7094	110.07096:395 111.07431:0 112.07767:0		50	29	62	159	121	85	84.3871	48.228
682	5.306	110.071	-1	-1	Unknown	[M+H]+	similar chromatogram in higher mz_4626; similar chromatogram in higher mz_575; similar chromatogram in higher mz_1673; similar chromatogram in higher mz_1927; similar chromatogram in higher mz_1938; similar chromatogram in higher mz_2971; similar chromatogram in higher mz_3970; similar chromatogram in higher mz_4335	0.5	FALSE	null	null	null	null	null	null	null	999	FALSE	FALSE	FALSE	FALSE		FALSE	FALSE	null	null	null	null	null	null	null	null	8.17	04_1X_nist_urine_pos_3_p1-a1_1_7093	110.07095:5565 111.0743:0 112.07766:0		18365	19275	20790	18806	18450	20600	19380.9	1068.72
683	5.306	110.071	0.7631	171.151	Unknown	[M+H]+	similar chromatogram in higher mz_4626; similar chromatogram in higher mz_575; similar chromatogram in higher mz_1673; similar chromatogram in higher mz_1927; similar chromatogram in higher mz_1938; similar chromatogram in higher mz_2971; similar chromatogram in higher mz_3970; similar chromatogram in higher mz_4335	0.5	FALSE	null	null	null	null	null	null	null	999	FALSE	FALSE	FALSE	FALSE		FALSE	FALSE	null	null	null	null	null	null	null	null	8.17	04_1X_nist_urine_pos_3_p1-a1_1_7093	110.07095:1729 111.0743:0 112.07766:0		14992	14091	1225	1483	1628	17384	8467.16	7768.12
684	5.079	110.071	-1	-1	Unknown	[M+H]+	similar chromatogram in higher mz_1007; similar chromatogram in higher mz_1172; similar chromatogram in higher mz_1421; similar chromatogram in higher mz_2110; similar chromatogram in higher mz_2230	1	TRUE	null	null	null	null	null	null	null	999	FALSE	FALSE	FALSE	FALSE		FALSE	FALSE	null	null	null	null	null	null	null	null	14.73	04_1X_nist_urine_pos_4_p1-a1_1_7094	110.07096:11118 111.07431:0 112.07767:0		27218	29505	35052	35132	42602	33685	33865.7	5340.01
685	5.079	110.071	0.5303	118.947	Unknown	[M+H]+	similar chromatogram in higher mz_1007; similar chromatogram in higher mz_1172; similar chromatogram in higher mz_1421; similar chromatogram in higher mz_2110; similar chromatogram in higher mz_2230	1	TRUE	null	null	null	null	null	null	null	999	FALSE	FALSE	FALSE	FALSE		FALSE	FALSE	null	null	null	null	null	null	null	null	14.73	04_1X_nist_urine_pos_4_p1-a1_1_7094	110.07095:812 111.0743:0 112.07766:0	39.02106:259 80.05001:143 81.04511:316 83.05952:296	222	485	368	305	244	336	326.559	95.0674
686	5.079	110.071	0.6055	135.812	Unknown	[M+H]+	similar chromatogram in higher mz_1007; similar chromatogram in higher mz_1172; similar chromatogram in higher mz_1421; similar chromatogram in higher mz_2110; similar chromatogram in higher mz_2230	1	TRUE	null	null	null	null	null	null	null	999	FALSE	FALSE	FALSE	FALSE		FALSE	FALSE	null	null	null	null	null	null	null	null	14.73	04_1X_nist_urine_pos_4_p1-a1_1_7094	110.07096:1248 111.07431:0 112.07767:0		328	712	551	381	859	509	556.588	200.555
687	5.079	110.071	0.6664	149.472	Unknown	[M+H]+	similar chromatogram in higher mz_1007; similar chromatogram in higher mz_1172; similar chromatogram in higher mz_1421; similar chromatogram in higher mz_2110; similar chromatogram in higher mz_2230	1	TRUE	null	null	null	null	null	null	null	999	FALSE	FALSE	FALSE	FALSE		FALSE	FALSE	null	null	null	null	null	null	null	null	14.73	04_1X_nist_urine_pos_4_p1-a1_1_7094	110.07096:2350 111.07431:0 112.07767:0		1738	1743	1729	2011	1873	1601	1782.68	141.196
688	6.931	110.071	-1	-1	Unknown	[M+H]+	similar chromatogram in higher mz_725; similar chromatogram in higher mz_577; similar chromatogram in higher mz_1642; similar chromatogram in higher mz_662; similar chromatogram in higher mz_3205; similar chromatogram in higher mz_4039; similar chromatogram in higher mz_3546; similar chromatogram in higher mz_803	1	TRUE	null	null	null	null	null	null	null	999	FALSE	FALSE	FALSE	FALSE		FALSE	FALSE	null	null	null	null	null	null	null	null	6.42	04_1X_nist_urine_pos_5_p1-a1_1_7095	110.07096:5851 111.07431:0 112.07767:0		25641	23088	20367	26426	25343	23053	23986.4	2250.04
689	6.931	110.071	0.5303	118.932	Unknown	[M+H]+	similar chromatogram in higher mz_725; similar chromatogram in higher mz_577; similar chromatogram in higher mz_1642; similar chromatogram in higher mz_662; similar chromatogram in higher mz_3205; similar chromatogram in higher mz_4039; similar chromatogram in higher mz_3546; similar chromatogram in higher mz_803	1	TRUE	null	null	null	null	null	null	null	999	FALSE	FALSE	FALSE	FALSE		FALSE	FALSE	null	null	null	null	null	null	null	null	6.42	04_1X_nist_urine_pos_5_p1-a1_1_7095	110.07096:351 111.07431:0 112.07767:0	56.04855:81 56.04973:165 83.05809:141	438	629	336	607	61	446	419.589	207.477
690	6.931	110.071	0.6091	136.608	Unknown	[M+H]+	similar chromatogram in higher mz_725; similar chromatogram in higher mz_577; similar chromatogram in higher mz_1642; similar chromatogram in higher mz_662; similar chromatogram in higher mz_3205; similar chromatogram in higher mz_4039; similar chromatogram in higher mz_3546; similar chromatogram in higher mz_803	1	TRUE	null	null	null	null	null	null	null	999	FALSE	FALSE	FALSE	FALSE		FALSE	FALSE	null	null	null	null	null	null	null	null	6.42	04_1X_nist_urine_pos_5_p1-a1_1_7095	110.07096:1079 111.07431:0 112.07767:0	83.05952:198	1087	1016	957	134	848	1047	848.13	359.68
691	6.931	110.071	0.6658	149.321	Unknown	[M+H]+	similar chromatogram in higher mz_725; similar chromatogram in higher mz_577; similar chromatogram in higher mz_1642; similar chromatogram in higher mz_662; similar chromatogram in higher mz_3205; similar chromatogram in higher mz_4039; similar chromatogram in higher mz_3546; similar chromatogram in higher mz_803	1	TRUE	null	null	null	null	null	null	null	999	FALSE	FALSE	FALSE	FALSE		FALSE	FALSE	null	null	null	null	null	null	null	null	6.42	04_1X_nist_urine_pos_5_p1-a1_1_7095	110.07096:172 111.07431:0 112.07767:0		44	82	120	55	65	24	64.9697	33.032
692	6.931	110.071	0.6875	154.207	Unknown	[M+H]+	similar chromatogram in higher mz_725; similar chromatogram in higher mz_577; similar chromatogram in higher mz_1642; similar chromatogram in higher mz_662; similar chromatogram in higher mz_3205; similar chromatogram in higher mz_4039; similar chromatogram in higher mz_3546; similar chromatogram in higher mz_803	1	TRUE	null	null	null	null	null	null	null	999	FALSE	FALSE	FALSE	FALSE		FALSE	FALSE	null	null	null	null	null	null	null	null	6.42	04_1X_nist_urine_pos_5_p1-a1_1_7095	110.07096:377 111.07431:0 112.07767:0		135	111	119	366	101	238	178.479	104.703
693	6.931	110.071	0.7096	159.151	Unknown	[M+H]+	similar chromatogram in higher mz_725; similar chromatogram in higher mz_577; similar chromatogram in higher mz_1642; similar chromatogram in higher mz_662; similar chromatogram in higher mz_3205; similar chromatogram in higher mz_4039; similar chromatogram in higher mz_3546; similar chromatogram in higher mz_803	1	TRUE	null	null	null	null	null	null	null	999	FALSE	FALSE	FALSE	FALSE		FALSE	FALSE	null	null	null	null	null	null	null	null	6.42	04_1X_nist_urine_pos_5_p1-a1_1_7095	110.07096:1258 111.07431:0 112.07767:0		467	2154	539	928	893	701	947.021	619.38
694	7.106	110.071	-1	-1	Unknown	[M+H]+	similar chromatogram in higher mz_576	1	TRUE	null	null	null	null	null	null	null	999	FALSE	FALSE	FALSE	FALSE		FALSE	FALSE	null	null	null	null	null	null	null	null	4.2	04_1X_nist_urine_pos_1_p1-a1_1_7091	110.07096:3606 111.07431:0 112.07767:0		27094	24331	25661	29839	32581	31187	28448.8	3258
695	7.106	110.071	0.532	119.329	Unknown	[M+H]+	similar chromatogram in higher mz_576	1	TRUE	null	null	null	null	null	null	null	999	FALSE	FALSE	FALSE	FALSE		FALSE	FALSE	null	null	null	null	null	null	null	null	4.2	04_1X_nist_urine_pos_1_p1-a1_1_7091	110.07096:567 111.07431:0 112.07767:0	55.01659:111 69.04478:171 81.0437:134 82.0478:111	702	432	345	630	373	165	440.819	196.927
696	7.106	110.071	0.605	135.698	Unknown	[M+H]+	similar chromatogram in higher mz_576	1	TRUE	null	null	null	null	null	null	null	999	FALSE	FALSE	FALSE	FALSE		FALSE	FALSE	null	null	null	null	null	null	null	null	4.2	04_1X_nist_urine_pos_1_p1-a1_1_7091	110.07096:1728 111.07431:0 112.07767:0	39.02204:87 53.03772:159	1571	1576	1577	1578	1495	1573	1561.78	32.8851
697	2.028	111.053	-1	-1	Unknown	[M+H]+		0.833	FALSE	null	null	null	null	null	null	null	999	FALSE	FALSE	FALSE	FALSE		FALSE	FALSE	null	null	null	null	null	null	null	null	10.38	04_1X_nist_urine_pos_4_p1-a1_1_7094	111.05273:6000 112.05608:0 113.05944:0		29097	31084	37505	26277	17958	19330	26875.1	7381.89
698	2.028	111.053	0.5266	118.001	Unknown	[M+H]+		0.833	FALSE	null	null	null	null	null	null	null	999	FALSE	FALSE	FALSE	FALSE		FALSE	FALSE	null	null	null	null	null	null	null	null	10.38	04_1X_nist_urine_pos_4_p1-a1_1_7094	111.05273:1104 112.05608:0 113.05944:0		657	353	552	805	854	480	616.826	192.859
699	2.028	111.053	0.5407	121.167	Unknown	[M+H]+		0.833	FALSE	null	null	null	null	null	null	null	999	FALSE	FALSE	FALSE	FALSE		FALSE	FALSE	null	null	null	null	null	null	null	null	10.38	04_1X_nist_urine_pos_4_p1-a1_1_7094	111.05439:1207 112.05774:0 113.0611:0		218	641	794	310	170	151	380.764	271.058
700	2.028	111.053	0.6025	135.007	Unknown	[M+H]+		0.833	FALSE	null	null	null	null	null	null	null	999	FALSE	FALSE	FALSE	FALSE		FALSE	FALSE	null	null	null	null	null	null	null	null	10.38	04_1X_nist_urine_pos_4_p1-a1_1_7094	111.05439:1515 112.05774:0 113.0611:0		595	1136	454	795	434	465	646.471	275.473
701	2.028	111.053	0.6238	139.781	Unknown	[M+H]+		0.833	FALSE	null	null	null	null	null	null	null	999	FALSE	FALSE	FALSE	FALSE		FALSE	FALSE	null	null	null	null	null	null	null	null	10.38	04_1X_nist_urine_pos_4_p1-a1_1_7094	111.05439:1405 112.05774:0 113.0611:0		1148	899	996	740	858	410	841.936	252.227
702	2.028	111.053	0.6368	142.693	Unknown	[M+H]+		0.833	FALSE	null	null	null	null	null	null	null	999	FALSE	FALSE	FALSE	FALSE		FALSE	FALSE	null	null	null	null	null	null	null	null	10.38	04_1X_nist_urine_pos_4_p1-a1_1_7094	111.05605:1471 112.0594:0 113.06276:0		360	486	201	187	270	718	370.45	203.165
703	2.028	111.053	0.9043	202.633	Unknown	[M+H]+		0.833	FALSE	null	null	null	null	null	null	null	999	FALSE	FALSE	FALSE	FALSE		FALSE	FALSE	null	null	null	null	null	null	null	null	10.38	04_1X_nist_urine_pos_4_p1-a1_1_7094	111.05439:656 112.05774:0 113.0611:0		247	26	186	93	241	299	182.003	103.76
704	1.93	111.054	-1	-1	Unknown	[M+H]+		0.833	FALSE	null	null	null	null	null	null	null	999	FALSE	FALSE	FALSE	FALSE		FALSE	FALSE	null	null	null	null	null	null	null	null	10.34	04_1X_nist_urine_pos_4_p1-a1_1_7094	111.05439:4978 112.05774:0 113.0611:0		29972	19530	32376	21488	15920	21740	23504.2	6341
705	1.93	111.054	0.5325	119.336	Unknown	[M+H]+		0.833	FALSE	null	null	null	null	null	null	null	999	FALSE	FALSE	FALSE	FALSE		FALSE	FALSE	null	null	null	null	null	null	null	null	10.34	04_1X_nist_urine_pos_4_p1-a1_1_7094	111.05439:1333 112.05774:0 113.0611:0		669	477	1136	1015	156	479	655.06	366.787
706	1.93	111.054	0.5921	132.693	Unknown	[M+H]+		0.833	FALSE	null	null	null	null	null	null	null	999	FALSE	FALSE	FALSE	FALSE		FALSE	FALSE	null	null	null	null	null	null	null	null	10.34	04_1X_nist_urine_pos_4_p1-a1_1_7094	111.05439:984 112.05774:0 113.0611:0		330	276	451	248	142	266	285.458	102.103
707	1.93	111.054	0.6253	140.121	Unknown	[M+H]+		0.833	FALSE	null	null	null	null	null	null	null	999	FALSE	FALSE	FALSE	FALSE		FALSE	FALSE	null	null	null	null	null	null	null	null	10.34	04_1X_nist_urine_pos_4_p1-a1_1_7094	111.04276:2471 112.04611:0 113.04947:0		2955	2558	1126	461	2382	944	1737.85	1020.2
708	5.055	111.056	-1	-1	Unknown	[M+H]+	similar chromatogram in higher mz_795	1	TRUE	null	null	null	null	null	null	null	999	FALSE	FALSE	FALSE	FALSE		FALSE	FALSE	null	null	null	null	null	null	null	null	32.14	04_1X_nist_urine_pos_2_p1-a1_1_7092	111.05605:14172 112.0594:0 113.06276:0		48531	66181	53691	47647	56194	49371	53602.6	6986.11
709	5.055	111.056	0.5336	119.565	Unknown	[M+H]+	similar chromatogram in higher mz_795	1	TRUE	null	null	null	null	null	null	null	999	FALSE	FALSE	FALSE	FALSE		FALSE	FALSE	null	null	null	null	null	null	null	null	32.14	04_1X_nist_urine_pos_2_p1-a1_1_7092	111.05605:1506 112.0594:0 113.06276:0		1284	1077	969	664	294	762	841.579	347.577
710	5.055	111.056	0.6076	136.145	Unknown	[M+H]+	similar chromatogram in higher mz_795	1	TRUE	null	null	null	null	null	null	null	999	FALSE	FALSE	FALSE	FALSE		FALSE	FALSE	null	null	null	null	null	null	null	null	32.14	04_1X_nist_urine_pos_2_p1-a1_1_7092	111.05605:8885 112.0594:0 113.06276:0	46.39974:91 61.18423:91 82.05066:830 82.05208:2034 107.59469:91 111.41702:91	4970	6810	6144	4295	5635	4967	5470.01	912.287
711	5.162	111.056	-1	-1	Unknown	[M+H]+	similar chromatogram in higher mz_1238; similar chromatogram in higher mz_292; similar chromatogram in higher mz_3669; similar chromatogram in higher mz_3435; similar chromatogram in higher mz_603; similar chromatogram in higher mz_2610; similar chromatogram in higher mz_3842	0.5	TRUE	null	null	null	null	null	null	null	999	FALSE	FALSE	FALSE	FALSE		FALSE	FALSE	null	null	null	null	null	null	null	null	22.39	04_1X_nist_urine_pos_1_p1-a1_1_7091	111.05606:8614 112.05941:0 113.06277:0		29245	29407	33862	25246	29074	23199	28338.7	3714.7
712	5.162	111.056	0.5315	119.107	Unknown	[M+H]+	similar chromatogram in higher mz_1238; similar chromatogram in higher mz_292; similar chromatogram in higher mz_3669; similar chromatogram in higher mz_3435; similar chromatogram in higher mz_603; similar chromatogram in higher mz_2610; similar chromatogram in higher mz_3842	0.5	TRUE	null	null	null	null	null	null	null	999	FALSE	FALSE	FALSE	FALSE		FALSE	FALSE	null	null	null	null	null	null	null	null	22.39	04_1X_nist_urine_pos_1_p1-a1_1_7091	111.05605:1409 112.0594:0 113.06276:0	20.63567:55 23.97209:55 26.80593:55 54.2495:55 56.04854:869 70.23857:55 81.04511:1034 82.05208:545 82.59732:55 105.34885:55	973	711	1261	372	676	799	798.87	299.671
713	5.162	111.056	0.6074	136.107	Unknown	[M+H]+	similar chromatogram in higher mz_1238; similar chromatogram in higher mz_292; similar chromatogram in higher mz_3669; similar chromatogram in higher mz_3435; similar chromatogram in higher mz_603; similar chromatogram in higher mz_2610; similar chromatogram in higher mz_3842	0.5	TRUE	null	null	null	null	null	null	null	999	FALSE	FALSE	FALSE	FALSE		FALSE	FALSE	null	null	null	null	null	null	null	null	22.39	04_1X_nist_urine_pos_1_p1-a1_1_7091	111.05606:5357 112.05941:0 113.06277:0	33.00359:31 82.05352:498 83.05809:418 94.50561:31 98.29006:31	4251	5400	4241	5125	6089	3589	4782.61	917.25
714	3.362	111.081	-1	-1	Unknown	[M+H]+		0.5	FALSE	null	null	null	null	null	null	null	999	FALSE	FALSE	FALSE	FALSE		FALSE	FALSE	null	null	null	null	null	null	null	null	12.48	04_1X_nist_urine_pos_6_p1-a1_1_7096	111.08099:4456 112.08434:0 113.0877:0		7670	19031	10991	12156	12338	19278	13577.2	4634.39
715	3.362	111.081	0.5847	131.019	Unknown	[M+H]+		0.5	FALSE	null	null	null	null	null	null	null	999	FALSE	FALSE	FALSE	FALSE		FALSE	FALSE	null	null	null	null	null	null	null	null	12.48	04_1X_nist_urine_pos_6_p1-a1_1_7096	111.08099:337 112.08434:0 113.0877:0		87	82	63	71	4.44215	44	57.8003	32.0536
716	3.362	111.081	0.642	143.86	Unknown	[M+H]+		0.5	FALSE	null	null	null	null	null	null	null	999	FALSE	FALSE	FALSE	FALSE		FALSE	FALSE	null	null	null	null	null	null	null	null	12.48	04_1X_nist_urine_pos_6_p1-a1_1_7096	111.08099:453 112.08434:0 113.0877:0		68	146	38	87	156	43	89.6282	50.9689
717	3.362	111.081	0.6725	150.691	Unknown	[M+H]+		0.5	FALSE	null	null	null	null	null	null	null	999	FALSE	FALSE	FALSE	FALSE		FALSE	FALSE	null	null	null	null	null	null	null	null	12.48	04_1X_nist_urine_pos_6_p1-a1_1_7096	111.08099:302 112.08434:0 113.0877:0		55	96	86	65	81	73	75.9559	14.9912
718	3.362	111.081	0.7211	161.594	Unknown	[M+H]+		0.5	FALSE	null	null	null	null	null	null	null	999	FALSE	FALSE	FALSE	FALSE		FALSE	FALSE	null	null	null	null	null	null	null	null	12.48	04_1X_nist_urine_pos_6_p1-a1_1_7096	111.08099:276 112.08434:0 113.0877:0		28	66	90	61	283	57	97.4369	93.0865
719	3.362	111.081	0.7646	171.33	Unknown	[M+H]+		0.5	FALSE	null	null	null	null	null	null	null	999	FALSE	FALSE	FALSE	FALSE		FALSE	FALSE	null	null	null	null	null	null	null	null	12.48	04_1X_nist_urine_pos_6_p1-a1_1_7096	111.08099:1744 112.08434:0 113.0877:0		405	1383	878	574	890	741	811.521	335.787
720	3.167	112.049	-1	-1	Unknown	[M+H]+		1	TRUE	null	null	null	null	null	null	null	999	FALSE	FALSE	FALSE	FALSE		FALSE	FALSE	null	null	null	null	null	null	null	null	26.18	04_1X_nist_urine_pos_5_p1-a1_1_7095	112.04888:13236 113.05223:0 114.05559:0		64323	73299	73876	67926	78189	69360	71162.2	4935.59
721	3.167	112.049	0.5251	117.552	Unknown	[M+H]+		1	TRUE	null	null	null	null	null	null	null	999	FALSE	FALSE	FALSE	FALSE		FALSE	FALSE	null	null	null	null	null	null	null	null	26.18	04_1X_nist_urine_pos_5_p1-a1_1_7095	112.05055:3342 113.0539:0 114.05726:0	22.76291:80 25.54312:72 38.2066:72 52.01693:739 69.04478:964 94.03854:643 95.02303:876 102.79222:72 112.04888:450	2246	2602	2754	2038	2558	2732	2488.31	286.096
722	3.167	112.049	0.5455	122.125	Unknown	[M+H]+		1	TRUE	null	null	null	null	null	null	null	999	FALSE	FALSE	FALSE	FALSE		FALSE	FALSE	null	null	null	null	null	null	null	null	26.18	04_1X_nist_urine_pos_5_p1-a1_1_7095	112.05055:1663 113.0539:0 114.05726:0	38.57405:41 39.869:41 52.01579:405 61.73942:41 68.01201:827 95.02302:405 98.50283:41	1108	1385	775	256	442	1016	830.151	425.116
723	3.167	112.049	0.7292	163.252	Unknown	[M+H]+		1	TRUE	null	null	null	null	null	null	null	999	FALSE	FALSE	FALSE	FALSE		FALSE	FALSE	null	null	null	null	null	null	null	null	26.18	04_1X_nist_urine_pos_5_p1-a1_1_7095	112.04888:980 113.05223:0 114.05559:0		381	391	819	514	762	549	569.406	184.428
724	3.167	112.049	0.9025	202.053	Unknown	[M+H]+		1	TRUE	null	null	null	null	null	null	null	999	FALSE	FALSE	FALSE	FALSE		FALSE	FALSE	null	null	null	null	null	null	null	null	26.18	04_1X_nist_urine_pos_5_p1-a1_1_7095	112.05055:812 113.0539:0 114.05726:0		189	293	268	127	57	194	187.792	87.7813
725	3.167	112.049	0.9572	214.303	Unknown	[M+H]+		1	TRUE	null	null	null	null	null	null	null	999	FALSE	FALSE	FALSE	FALSE		FALSE	FALSE	null	null	null	null	null	null	null	null	26.18	04_1X_nist_urine_pos_5_p1-a1_1_7095	112.04888:1080 113.05223:0 114.05559:0		118	396	167	752	374	330	356.164	224.278
726	2.879	112.051	-1	-1	Unknown	[M+H]+		1	TRUE	null	null	null	null	null	null	null	999	FALSE	FALSE	FALSE	FALSE		FALSE	FALSE	null	null	null	null	null	null	null	null	31.24	04_1X_nist_urine_pos_2_p1-a1_1_7092	112.05055:14890 113.0539:0 114.05726:0		88209	91185	88387	87026	89011	85586	88233.8	1887.21
727	2.879	112.051	0.5242	117.361	Unknown	[M+H]+		1	TRUE	null	null	null	null	null	null	null	999	FALSE	FALSE	FALSE	FALSE		FALSE	FALSE	null	null	null	null	null	null	null	null	31.24	04_1X_nist_urine_pos_2_p1-a1_1_7092	112.05054:608 113.05389:0 114.05725:0	95.02456:248	535	449	500	367	527	339	453.094	83.5389
728	2.879	112.051	0.6908	154.66	Unknown	[M+H]+		1	TRUE	null	null	null	null	null	null	null	999	FALSE	FALSE	FALSE	FALSE		FALSE	FALSE	null	null	null	null	null	null	null	null	31.24	04_1X_nist_urine_pos_2_p1-a1_1_7092	112.05055:1231 113.0539:0 114.05726:0		969	418	847	1250	1016	802	883.411	277.052
729	2.879	112.051	0.6952	155.637	Unknown	[M+H]+		1	TRUE	null	null	null	null	null	null	null	999	FALSE	FALSE	FALSE	FALSE		FALSE	FALSE	null	null	null	null	null	null	null	null	31.24	04_1X_nist_urine_pos_2_p1-a1_1_7092	112.05055:971 113.0539:0 114.05726:0		969	405	1602	798	841	428	840.646	437.754
730	2.879	112.051	0.7195	161.079	Unknown	[M+H]+		1	TRUE	null	null	null	null	null	null	null	999	FALSE	FALSE	FALSE	FALSE		FALSE	FALSE	null	null	null	null	null	null	null	null	31.24	04_1X_nist_urine_pos_2_p1-a1_1_7092	112.05055:2095 113.0539:0 114.05726:0	22.90159:30 66.9096:30	1696	2399	1966	1632	896	1724	1719.03	491.707
731	2.879	112.051	0.7542	168.864	Unknown	[M+H]+		1	TRUE	null	null	null	null	null	null	null	999	FALSE	FALSE	FALSE	FALSE		FALSE	FALSE	null	null	null	null	null	null	null	null	31.24	04_1X_nist_urine_pos_2_p1-a1_1_7092	112.05055:712 113.0539:0 114.05726:0		537	96	184	492	292	195	299.394	178.232
732	2.879	112.051	0.9106	203.859	Unknown	[M+H]+		1	TRUE	null	null	null	null	null	null	null	999	FALSE	FALSE	FALSE	FALSE		FALSE	FALSE	null	null	null	null	null	null	null	null	31.24	04_1X_nist_urine_pos_2_p1-a1_1_7092	112.05055:4053 113.0539:0 114.05726:0		3702	3913	3625	1689	3886	3444	3376.46	844.865
733	2.604	112.051	-1	-1	Unknown	[M+H]+	similar chromatogram in higher mz_2457	1	TRUE	null	null	null	null	null	null	null	999	FALSE	FALSE	FALSE	FALSE		FALSE	FALSE	null	null	null	null	null	null	null	null	19.05	04_1X_nist_urine_pos_5_p1-a1_1_7095	112.05055:8656 113.0539:0 114.05726:0		55757	47568	50329	50037	53185	49962	51139.7	2881.74
734	2.604	112.051	0.5245	117.437	Unknown	[M+H]+	similar chromatogram in higher mz_2457	1	TRUE	null	null	null	null	null	null	null	999	FALSE	FALSE	FALSE	FALSE		FALSE	FALSE	null	null	null	null	null	null	null	null	19.05	04_1X_nist_urine_pos_5_p1-a1_1_7095	112.05056:2215 113.05391:0 114.05727:0	40.01554:140 42.0318:110 67.02834:125 68.01201:146 94.03396:91 94.03854:87 94.04007:145 95.02149:179 95.02303:159 95.02457:587 112.04889:166	2163	1086	2068	1987	2033	2007	1890.37	399.01
735	2.604	112.051	0.5441	121.82	Unknown	[M+H]+	similar chromatogram in higher mz_2457	1	TRUE	null	null	null	null	null	null	null	999	FALSE	FALSE	FALSE	FALSE		FALSE	FALSE	null	null	null	null	null	null	null	null	19.05	04_1X_nist_urine_pos_5_p1-a1_1_7095	112.05055:1368 113.0539:0 114.05726:0	40.01753:106 52.01806:144 66.02236:149 67.02834:358 95.02302:274 95.02456:220 112.05055:160	1135	1018	1071	1015	1119	1108	1077.83	51.9112
736	2.604	112.051	0.5991	134.129	Unknown	[M+H]+	similar chromatogram in higher mz_2457	1	TRUE	null	null	null	null	null	null	null	999	FALSE	FALSE	FALSE	FALSE		FALSE	FALSE	null	null	null	null	null	null	null	null	19.05	04_1X_nist_urine_pos_5_p1-a1_1_7095	112.05054:847 113.05389:0 114.05725:0	95.02302:178	503	411	654	454	1032	483	589.661	231.652
737	2.604	112.051	0.7836	175.433	Unknown	[M+H]+	similar chromatogram in higher mz_2457	1	TRUE	null	null	null	null	null	null	null	999	FALSE	FALSE	FALSE	FALSE		FALSE	FALSE	null	null	null	null	null	null	null	null	19.05	04_1X_nist_urine_pos_5_p1-a1_1_7095	112.05055:636 113.0539:0 114.05726:0		471	288	211	388	370	278	334.254	93.1393
738	4.726	112.076	-1	-1	Unknown	[M+H]+	similar chromatogram in higher mz_667; similar chromatogram in higher mz_5766	1	TRUE	null	null	null	null	null	null	null	999	FALSE	FALSE	FALSE	FALSE		FALSE	FALSE	null	null	null	null	null	null	null	null	13.59	04_1X_nist_urine_pos_1_p1-a1_1_7091	112.0756:6494 113.07895:0 114.08231:0		20444	19381	16530	18430	17860	19063	18618	1347.91
739	4.726	112.076	0.6397	143.223	Unknown	[M+H]+	similar chromatogram in higher mz_667; similar chromatogram in higher mz_5766	1	TRUE	null	null	null	null	null	null	null	999	FALSE	FALSE	FALSE	FALSE		FALSE	FALSE	null	null	null	null	null	null	null	null	13.59	04_1X_nist_urine_pos_1_p1-a1_1_7091	112.07726:348 113.08061:0 114.08397:0		43	143	120	134	108	54	100.285	42.2113
740	4.726	112.076	0.6546	146.562	Unknown	[M+H]+	similar chromatogram in higher mz_667; similar chromatogram in higher mz_5766	1	TRUE	null	null	null	null	null	null	null	999	FALSE	FALSE	FALSE	FALSE		FALSE	FALSE	null	null	null	null	null	null	null	null	13.59	04_1X_nist_urine_pos_1_p1-a1_1_7091	112.0756:483 113.07895:0 114.08231:0		171	288	99	27	62	214	143.348	98.6988
741	4.726	112.076	0.6893	154.318	Unknown	[M+H]+	similar chromatogram in higher mz_667; similar chromatogram in higher mz_5766	1	TRUE	null	null	null	null	null	null	null	999	FALSE	FALSE	FALSE	FALSE		FALSE	FALSE	null	null	null	null	null	null	null	null	13.59	04_1X_nist_urine_pos_1_p1-a1_1_7091	112.07559:1596 113.07894:0 114.0823:0	25.3744:59 89.06048:59 93.03483:59	1926	1606	1621	1613	1611	1649	1671.28	125.953
742	4.262	112.076	-1	-1	Unknown	[M+H]+	similar chromatogram in higher mz_740; similar chromatogram in higher mz_588; similar chromatogram in higher mz_1719; similar chromatogram in higher mz_312; similar chromatogram in higher mz_1225; similar chromatogram in higher mz_4309	1	TRUE	null	null	null	null	null	null	null	999	FALSE	FALSE	FALSE	FALSE		FALSE	FALSE	null	null	null	null	null	null	null	null	12.54	04_1X_nist_urine_pos_1_p1-a1_1_7091	112.0756:7118 113.07895:0 114.08231:0		22904	14469	15021	22889	15467	19493	18373.8	3926.71
743	4.262	112.076	0.5276	118.121	Unknown	[M+H]+	similar chromatogram in higher mz_740; similar chromatogram in higher mz_588; similar chromatogram in higher mz_1719; similar chromatogram in higher mz_312; similar chromatogram in higher mz_1225; similar chromatogram in higher mz_4309	1	TRUE	null	null	null	null	null	null	null	999	FALSE	FALSE	FALSE	FALSE		FALSE	FALSE	null	null	null	null	null	null	null	null	12.54	04_1X_nist_urine_pos_1_p1-a1_1_7091	112.0756:454 113.07895:0 114.08231:0	73.93831:72	166	46	5	13	84	115	71.5848	62.3889
744	4.262	112.076	0.6223	139.312	Unknown	[M+H]+	similar chromatogram in higher mz_740; similar chromatogram in higher mz_588; similar chromatogram in higher mz_1719; similar chromatogram in higher mz_312; similar chromatogram in higher mz_1225; similar chromatogram in higher mz_4309	1	TRUE	null	null	null	null	null	null	null	999	FALSE	FALSE	FALSE	FALSE		FALSE	FALSE	null	null	null	null	null	null	null	null	12.54	04_1X_nist_urine_pos_1_p1-a1_1_7091	112.0756:508 113.07895:0 114.08231:0		25	55	73	228	27	101	84.7694	75.7698
745	4.262	112.076	0.6627	148.371	Unknown	[M+H]+	similar chromatogram in higher mz_740; similar chromatogram in higher mz_588; similar chromatogram in higher mz_1719; similar chromatogram in higher mz_312; similar chromatogram in higher mz_1225; similar chromatogram in higher mz_4309	1	TRUE	null	null	null	null	null	null	null	999	FALSE	FALSE	FALSE	FALSE		FALSE	FALSE	null	null	null	null	null	null	null	null	12.54	04_1X_nist_urine_pos_1_p1-a1_1_7091	112.07559:552 113.07894:0 114.0823:0		112	173	72	264	99	16	122.413	86.3415
746	4.262	112.076	0.6748	151.083	Unknown	[M+H]+	similar chromatogram in higher mz_740; similar chromatogram in higher mz_588; similar chromatogram in higher mz_1719; similar chromatogram in higher mz_312; similar chromatogram in higher mz_1225; similar chromatogram in higher mz_4309	1	TRUE	null	null	null	null	null	null	null	999	FALSE	FALSE	FALSE	FALSE		FALSE	FALSE	null	null	null	null	null	null	null	null	12.54	04_1X_nist_urine_pos_1_p1-a1_1_7091	112.0756:679 113.07895:0 114.08231:0		109	95	25	264	81	62	106.26	82.5927
747	4.262	112.076	0.6962	155.859	Unknown	[M+H]+	similar chromatogram in higher mz_740; similar chromatogram in higher mz_588; similar chromatogram in higher mz_1719; similar chromatogram in higher mz_312; similar chromatogram in higher mz_1225; similar chromatogram in higher mz_4309	1	TRUE	null	null	null	null	null	null	null	999	FALSE	FALSE	FALSE	FALSE		FALSE	FALSE	null	null	null	null	null	null	null	null	12.54	04_1X_nist_urine_pos_1_p1-a1_1_7091	112.0756:2261 113.07895:0 114.08231:0	41.03768:326	1664	478	1419	1761	1269	1094	1280.97	464.091
748	4.136	112.112	-1	-1	Unknown	[M+H]+		0.5	FALSE	null	null	null	null	null	null	null	999	FALSE	FALSE	FALSE	FALSE		FALSE	FALSE	null	null	null	null	null	null	null	null	7.34	04_1X_nist_urine_pos_3_p1-a1_1_7093	112.11233:1049 113.11568:0 114.11904:0		4020	1403	3471	1700	1274	2645	2418.77	1147.12
749	4.136	112.112	0.6121	137.037	Unknown	[M+H]+		0.5	FALSE	null	null	null	null	null	null	null	999	FALSE	FALSE	FALSE	FALSE		FALSE	FALSE	null	null	null	null	null	null	null	null	7.34	04_1X_nist_urine_pos_3_p1-a1_1_7093	112.11066:462 113.11401:0 114.11737:0		46	76	140	15	58	51	64.2894	42.2257
750	4.944	113.023	-1	-1	Unknown	[M+H]+		0.667	FALSE	null	null	null	null	null	null	null	999	FALSE	FALSE	FALSE	FALSE		FALSE	FALSE	null	null	null	null	null	null	null	null	6.15	04_1X_nist_urine_pos_2_p1-a1_1_7092	113.02264:2149 114.02599:0 115.02935:0		2388	6959	5736	3499	956	6664	4367.01	2456.47
751	4.944	113.023	0.8065	180.417	Unknown	[M+H]+		0.667	FALSE	null	null	null	null	null	null	null	999	FALSE	FALSE	FALSE	FALSE		FALSE	FALSE	null	null	null	null	null	null	null	null	6.15	04_1X_nist_urine_pos_2_p1-a1_1_7092	113.02264:850 114.02599:0 115.02935:0		1119	328	270	206	206	571	449.845	354.533
752	4.944	113.023	0.9475	211.939	Unknown	[M+H]+		0.667	FALSE	null	null	null	null	null	null	null	999	FALSE	FALSE	FALSE	FALSE		FALSE	FALSE	null	null	null	null	null	null	null	null	6.15	04_1X_nist_urine_pos_2_p1-a1_1_7092	113.03438:988 114.03773:0 115.04109:0		149	39	132	79	465	368	205.353	171.031
753	2.092	113.07	-1	-1	Unknown	[M+H]+		1	TRUE	null	null	null	null	null	null	null	999	FALSE	FALSE	FALSE	FALSE		FALSE	FALSE	null	null	null	null	null	null	null	null	53.1	04_1X_nist_urine_pos_2_p1-a1_1_7092	113.0696:17397 114.07295:0 115.07631:0		59931	67708	39746	50081	51498	49769	53122	9603.56
754	2.092	113.07	0.5348	119.617	Unknown	[M+H]+		1	TRUE	null	null	null	null	null	null	null	999	FALSE	FALSE	FALSE	FALSE		FALSE	FALSE	null	null	null	null	null	null	null	null	53.1	04_1X_nist_urine_pos_2_p1-a1_1_7092	113.07128:573 114.07463:0 115.07799:0		153	175	199	151	292	244	202.416	56.073
755	2.092	113.07	0.9165	205	Unknown	[M+H]+		1	TRUE	null	null	null	null	null	null	null	999	FALSE	FALSE	FALSE	FALSE		FALSE	FALSE	null	null	null	null	null	null	null	null	53.1	04_1X_nist_urine_pos_2_p1-a1_1_7092	113.07128:2046 114.07463:0 115.07799:0	26.76675:46 83.09691:46 99.14254:51	2062	754	329	1162	1662	483	1075.36	683.646
756	2.092	113.07	0.9583	214.365	Unknown	[M+H]+		1	TRUE	null	null	null	null	null	null	null	999	FALSE	FALSE	FALSE	FALSE		FALSE	FALSE	null	null	null	null	null	null	null	null	53.1	04_1X_nist_urine_pos_2_p1-a1_1_7092	113.07128:806 114.07463:0 115.07799:0		208	232	46	41	394	14	155.854	148.608
757	2.092	113.07	0.9796	219.126	Unknown	[M+H]+		1	TRUE	null	null	null	null	null	null	null	999	FALSE	FALSE	FALSE	FALSE		FALSE	FALSE	null	null	null	null	null	null	null	null	53.1	04_1X_nist_urine_pos_2_p1-a1_1_7092	113.0696:841 114.07295:0 115.07631:0		272	271	230	271	112	350	250.89	78.5193
758	2.092	113.07	0.9912	221.723	Unknown	[M+H]+		1	TRUE	null	null	null	null	null	null	null	999	FALSE	FALSE	FALSE	FALSE		FALSE	FALSE	null	null	null	null	null	null	null	null	53.1	04_1X_nist_urine_pos_2_p1-a1_1_7092	113.07127:1520 114.07462:0 115.07798:0		1123	620	1375	1447	728	700	998.912	364.269
759	2.092	113.07	1.0146	226.943	Unknown	[M+H]+		1	TRUE	null	null	null	null	null	null	null	999	FALSE	FALSE	FALSE	FALSE		FALSE	FALSE	null	null	null	null	null	null	null	null	53.1	04_1X_nist_urine_pos_2_p1-a1_1_7092	113.07128:916 114.07463:0 115.07799:0		504	273	301	217	277	454	337.413	113.937
760	2.658	114.066	-1	-1	Unknown	[M+H]+		1	TRUE	null	null	null	null	null	null	null	999	FALSE	FALSE	FALSE	FALSE		FALSE	FALSE	null	null	null	null	null	null	null	null	115.17	04_1X_nist_urine_pos_4_p1-a1_1_7094	114.06631:73885 115.06966:0 116.07302:0		337128	539718	527684	542554	522052	388481	476269	89694.9
761	2.658	114.066	0.5479	122.441	Unknown	[M+H]+		1	TRUE	null	null	null	null	null	null	null	999	FALSE	FALSE	FALSE	FALSE		FALSE	FALSE	null	null	null	null	null	null	null	null	115.17	04_1X_nist_urine_pos_4_p1-a1_1_7094	114.06632:2518 115.06967:0 116.07303:0	44.04736:118 44.04945:210 44.0505:106 99.04206:136	2804	2571	2276	3283	2332	3237	2750.65	437.168
762	2.658	114.066	0.7057	157.723	Unknown	[M+H]+		1	TRUE	null	null	null	null	null	null	null	999	FALSE	FALSE	FALSE	FALSE		FALSE	FALSE	null	null	null	null	null	null	null	null	115.17	04_1X_nist_urine_pos_4_p1-a1_1_7094	114.06632:7727 115.06967:0 116.07303:0	44.04945:105	7818	7347	8929	8420	8714	8187	8235.8	584.769
763	2.658	114.066	0.8886	198.602	Unknown	[M+H]+		1	TRUE	null	null	null	null	null	null	null	999	FALSE	FALSE	FALSE	FALSE		FALSE	FALSE	null	null	null	null	null	null	null	null	115.17	04_1X_nist_urine_pos_4_p1-a1_1_7094	114.06632:7741 115.06967:0 116.07303:0		9266	9964	10687	10449	10451	10119	10155.9	506.956
764	2.658	114.066	0.9457	211.358	Unknown	[M+H]+		1	TRUE	null	null	null	null	null	null	null	999	FALSE	FALSE	FALSE	FALSE		FALSE	FALSE	null	null	null	null	null	null	null	null	115.17	04_1X_nist_urine_pos_4_p1-a1_1_7094	114.06632:5656 115.06967:0 116.07303:0		7958	7368	7900	5225	7067	7904	7237.1	1048.82
765	2.658	114.066	1.0418	232.824	Unknown	[M+H]+		1	TRUE	null	null	null	null	null	null	null	999	FALSE	FALSE	FALSE	FALSE		FALSE	FALSE	null	null	null	null	null	null	null	null	115.17	04_1X_nist_urine_pos_4_p1-a1_1_7094	114.06632:2542 115.06967:0 116.07303:0		3148	3470	3512	3649	3431	3262	3411.83	180.162
766	2.886	114.066	-1	-1	Unknown	[M+H]+		1	TRUE	null	null	null	null	null	null	null	999	FALSE	FALSE	FALSE	FALSE		FALSE	FALSE	null	null	null	null	null	null	null	null	100.88	04_1X_nist_urine_pos_3_p1-a1_1_7093	114.06631:73738 115.06966:0 116.07302:0		544021	532262	475890	459976	536061	530850	513177	35699.5
767	2.886	114.066	0.7059	157.761	Unknown	[M+H]+		1	TRUE	null	null	null	null	null	null	null	999	FALSE	FALSE	FALSE	FALSE		FALSE	FALSE	null	null	null	null	null	null	null	null	100.88	04_1X_nist_urine_pos_3_p1-a1_1_7093	114.06631:3169 115.06966:0 116.07302:0		2684	2013	3326	3935	3267	2544	2961.42	681.806
768	2.886	114.066	0.8057	180.067	Unknown	[M+H]+		1	TRUE	null	null	null	null	null	null	null	999	FALSE	FALSE	FALSE	FALSE		FALSE	FALSE	null	null	null	null	null	null	null	null	100.88	04_1X_nist_urine_pos_3_p1-a1_1_7093	114.06632:4137 115.06967:0 116.07303:0	38.01867:30	3976	3814	3824	3275	2846	3464	3533.24	425.197
769	2.886	114.066	0.8947	199.965	Unknown	[M+H]+		1	TRUE	null	null	null	null	null	null	null	999	FALSE	FALSE	FALSE	FALSE		FALSE	FALSE	null	null	null	null	null	null	null	null	100.88	04_1X_nist_urine_pos_3_p1-a1_1_7093	114.06632:5355 115.06967:0 116.07303:0		6336	8551	7187	7379	6087	3454	6499.08	1727.88
770	2.886	114.066	0.9428	210.698	Unknown	[M+H]+		1	TRUE	null	null	null	null	null	null	null	999	FALSE	FALSE	FALSE	FALSE		FALSE	FALSE	null	null	null	null	null	null	null	null	100.88	04_1X_nist_urine_pos_3_p1-a1_1_7093	114.06632:5915 115.06967:0 116.07303:0		8089	7317	7817	6603	7600	7332	7459.71	512.34
771	3.279	114.066	-1	-1	Unknown	[M+H]+		1	TRUE	null	null	null	null	null	null	null	999	FALSE	FALSE	FALSE	FALSE		FALSE	FALSE	null	null	null	null	null	null	null	null	90.88	04_1X_nist_urine_pos_3_p1-a1_1_7093	114.06631:70385 115.06966:0 116.07302:0		305581	349636	376854	366145	367825	359157	354200	25497.9
772	3.279	114.066	0.9441	210.991	Unknown	[M+H]+		1	TRUE	null	null	null	null	null	null	null	999	FALSE	FALSE	FALSE	FALSE		FALSE	FALSE	null	null	null	null	null	null	null	null	90.88	04_1X_nist_urine_pos_3_p1-a1_1_7093	114.06632:16935 115.06967:0 116.07303:0	50.57218:45 58.99944:45	26192	10195	11653	15279	21495	17702	17086.1	6049.73
773	3.279	114.066	0.9634	215.315	Unknown	[M+H]+		1	TRUE	null	null	null	null	null	null	null	999	FALSE	FALSE	FALSE	FALSE		FALSE	FALSE	null	null	null	null	null	null	null	null	90.88	04_1X_nist_urine_pos_3_p1-a1_1_7093	114.06631:8488 115.06966:0 116.07302:0	50.30893:52	3758	6630	4650	6081	8793	6040	5992.14	1735.21
774	3.558	114.066	-1	-1	Unknown	[M+H]+		1	TRUE	null	null	null	null	null	null	null	999	FALSE	FALSE	FALSE	FALSE		FALSE	FALSE	null	null	null	null	null	null	null	null	71.88	04_1X_nist_urine_pos_5_p1-a1_1_7095	114.06631:59548 115.06966:0 116.07302:0		707042	571489	657548	604889	424612	572147	589621	96433.6
775	3.558	114.066	0.9125	203.94	Unknown	[M+H]+		1	TRUE	null	null	null	null	null	null	null	999	FALSE	FALSE	FALSE	FALSE		FALSE	FALSE	null	null	null	null	null	null	null	null	71.88	04_1X_nist_urine_pos_5_p1-a1_1_7095	114.06632:38107 115.06967:0 116.07303:0	26.94903:56 40.13935:56 110.84507:56	38519	37011	34880	41318	40391	38223	38390.5	2317
776	3.558	114.066	0.949	212.091	Unknown	[M+H]+		1	TRUE	null	null	null	null	null	null	null	999	FALSE	FALSE	FALSE	FALSE		FALSE	FALSE	null	null	null	null	null	null	null	null	71.88	04_1X_nist_urine_pos_5_p1-a1_1_7095	114.06632:8220 115.06967:0 116.07303:0	90.1923:43	8421	8929	9566	8025	8940	7282	8527.23	803.188
777	2.235	114.066	-1	-1	Unknown	[M+H]+	similar chromatogram in higher mz_3154	0.667	TRUE	null	null	null	null	null	null	null	999	FALSE	FALSE	FALSE	FALSE		FALSE	FALSE	null	null	null	null	null	null	null	null	24.53	04_1X_nist_urine_pos_2_p1-a1_1_7092	114.06631:20953 115.06966:0 116.07302:0		85124	140152	145576	85626	103839	32460	98796	41677.1
778	2.235	114.066	0.6943	155.174	Unknown	[M+H]+	similar chromatogram in higher mz_3154	0.667	TRUE	null	null	null	null	null	null	null	999	FALSE	FALSE	FALSE	FALSE		FALSE	FALSE	null	null	null	null	null	null	null	null	24.53	04_1X_nist_urine_pos_2_p1-a1_1_7092	114.06631:1932 115.06966:0 116.07302:0		598	1042	853	1140	871	416	820.07	271.297
779	2.235	114.066	0.7205	161.018	Unknown	[M+H]+	similar chromatogram in higher mz_3154	0.667	TRUE	null	null	null	null	null	null	null	999	FALSE	FALSE	FALSE	FALSE		FALSE	FALSE	null	null	null	null	null	null	null	null	24.53	04_1X_nist_urine_pos_2_p1-a1_1_7092	114.06631:7498 115.06966:0 116.07302:0	99.96084:61	6551	8716	5392	6337	7344	1660	6000.01	2400.4
780	4.22	114.066	-1	-1	Unknown	[M+H]+		0.833	FALSE	null	null	null	null	null	null	null	999	FALSE	FALSE	FALSE	FALSE		FALSE	FALSE	null	null	null	null	null	null	null	null	17.84	04_1X_nist_urine_pos_6_p1-a1_1_7096	114.06631:14275 115.06966:0 116.07302:0		75347	73881	66015	72763	71080	80233	73219.6	4708.38
781	4.22	114.066	0.7334	163.898	Unknown	[M+H]+		0.833	FALSE	null	null	null	null	null	null	null	999	FALSE	FALSE	FALSE	FALSE		FALSE	FALSE	null	null	null	null	null	null	null	null	17.84	04_1X_nist_urine_pos_6_p1-a1_1_7096	114.06632:4015 115.06967:0 116.07303:0		2847	5053	3571	2873	4198	4253	3799.15	866.379
782	4.22	114.066	0.8683	194.064	Unknown	[M+H]+		0.833	FALSE	null	null	null	null	null	null	null	999	FALSE	FALSE	FALSE	FALSE		FALSE	FALSE	null	null	null	null	null	null	null	null	17.84	04_1X_nist_urine_pos_6_p1-a1_1_7096	114.06631:2927 115.06966:0 116.07302:0		2631	1597	1936	2158	2476	4016	2468.88	843.998
783	4.22	114.066	0.9201	205.631	Unknown	[M+H]+		0.833	FALSE	null	null	null	null	null	null	null	999	FALSE	FALSE	FALSE	FALSE		FALSE	FALSE	null	null	null	null	null	null	null	null	17.84	04_1X_nist_urine_pos_6_p1-a1_1_7096	114.068:1263 115.07135:0 116.07471:0		904	622	315	198	469	611	519.884	250.728
784	4.22	114.066	0.9485	211.981	Unknown	[M+H]+		0.833	FALSE	null	null	null	null	null	null	null	999	FALSE	FALSE	FALSE	FALSE		FALSE	FALSE	null	null	null	null	null	null	null	null	17.84	04_1X_nist_urine_pos_6_p1-a1_1_7096	114.06631:1122 115.06966:0 116.07302:154		900	397	204	238	725	758	536.907	295.053
785	4.957	114.09	-1	-1	Unknown	[M+H]+		0.667	FALSE	null	null	null	null	null	null	null	999	FALSE	FALSE	FALSE	FALSE		FALSE	FALSE	null	null	null	null	null	null	null	null	7.2	04_1X_nist_urine_pos_1_p1-a1_1_7091	114.0899:5497 115.09325:0 116.09661:0		31277	17845	8911	20357	23831	23914	21022.6	7465.08
786	4.957	114.09	0.9699	216.752	Unknown	[M+H]+		0.667	FALSE	null	null	null	null	null	null	null	999	FALSE	FALSE	FALSE	FALSE		FALSE	FALSE	null	null	null	null	null	null	null	null	7.2	04_1X_nist_urine_pos_1_p1-a1_1_7091	114.0899:2285 115.09325:0 116.09661:0		1333	238	26	492	1552	506	690.866	612.397
787	5.668	114.092	-1	-1	Unknown	[M+H]+	similar chromatogram in higher mz_1073; similar chromatogram in higher mz_567; similar chromatogram in higher mz_4618	0.5	FALSE	null	null	null	null	null	null	null	999	FALSE	FALSE	FALSE	FALSE		FALSE	FALSE	null	null	null	null	null	null	null	null	3.59	04_1X_nist_urine_pos_4_p1-a1_1_7094	114.09158:2658 115.09493:0 116.09829:0		9767	7325	7588	9829	8089	7366	8327.44	1171.49
788	5.668	114.092	0.6841	152.882	Unknown	[M+H]+	similar chromatogram in higher mz_1073; similar chromatogram in higher mz_567; similar chromatogram in higher mz_4618	0.5	FALSE	null	null	null	null	null	null	null	999	FALSE	FALSE	FALSE	FALSE		FALSE	FALSE	null	null	null	null	null	null	null	null	3.59	04_1X_nist_urine_pos_4_p1-a1_1_7094	114.09158:972 115.09493:0 116.09829:0		1027	542	801	840	555	671	739.324	186.659
789	1.143	114.092	-1	-1	Unknown	[M+H]+	similar chromatogram in higher mz_417; similar chromatogram in higher mz_6098	0.667	TRUE	null	null	null	null	null	null	null	999	FALSE	FALSE	FALSE	FALSE		FALSE	FALSE	null	null	null	null	null	null	null	null	10.32	04_1X_nist_urine_pos_1_p1-a1_1_7091	114.09159:8929 115.09494:0 116.0983:0		41334	1471	30277	1222	27117	1954	17229.5	17815.4
790	1.143	114.092	0.5451	121.83	Unknown	[M+H]+	similar chromatogram in higher mz_417; similar chromatogram in higher mz_6098	0.667	TRUE	null	null	null	null	null	null	null	999	FALSE	FALSE	FALSE	FALSE		FALSE	FALSE	null	null	null	null	null	null	null	null	10.32	04_1X_nist_urine_pos_1_p1-a1_1_7091	114.09159:4681 115.09494:0 116.0983:0	20.03534:46 31.36444:46 43.05231:714 45.69442:51 114.08822:149	2720	2191	756	162	1593	106	1254.65	1086.09
791	1.143	114.092	0.6259	139.878	Unknown	[M+H]+	similar chromatogram in higher mz_417; similar chromatogram in higher mz_6098	0.667	TRUE	null	null	null	null	null	null	null	999	FALSE	FALSE	FALSE	FALSE		FALSE	FALSE	null	null	null	null	null	null	null	null	10.32	04_1X_nist_urine_pos_1_p1-a1_1_7091	114.09159:917 115.09494:0 116.0983:0		483	132	403	61	147	168	232.452	168.986
792	1.22	115.05	-1	-1	Unknown	[M+H]+		0.833	TRUE	null	null	null	null	null	null	null	999	FALSE	FALSE	FALSE	FALSE		FALSE	FALSE	null	null	null	null	null	null	null	null	30.15	04_1X_nist_urine_pos_4_p1-a1_1_7094	115.05048:9499 116.05383:0 117.05719:0		44811	76089	46159	44616	72283	36705	53443.7	16452.6
793	1.22	115.05	0.5118	114.275	Unknown	[M+H]+		0.833	TRUE	null	null	null	null	null	null	null	999	FALSE	FALSE	FALSE	FALSE		FALSE	FALSE	null	null	null	null	null	null	null	null	30.15	04_1X_nist_urine_pos_4_p1-a1_1_7094	115.05048:999 116.05383:0 117.05719:0		199	288	269	626	444	597	403.934	179.904
794	1.22	115.05	0.7966	177.873	Unknown	[M+H]+		0.833	TRUE	null	null	null	null	null	null	null	999	FALSE	FALSE	FALSE	FALSE		FALSE	FALSE	null	null	null	null	null	null	null	null	30.15	04_1X_nist_urine_pos_4_p1-a1_1_7094	115.05048:2692 116.05383:0 117.05719:0		1426	192	1882	754	1150	1350	1125.54	587.09
795	1.22	115.05	0.9079	202.739	Unknown	[M+H]+		0.833	TRUE	null	null	null	null	null	null	null	999	FALSE	FALSE	FALSE	FALSE		FALSE	FALSE	null	null	null	null	null	null	null	null	30.15	04_1X_nist_urine_pos_4_p1-a1_1_7094	115.04878:1895 116.05213:0 117.05549:0	29.25293:36 34.69935:36	1546	720	1683	616	743	1120	1071.32	455.932
796	1.22	115.05	1.0465	233.681	Unknown	[M+H]+		0.833	TRUE	null	null	null	null	null	null	null	999	FALSE	FALSE	FALSE	FALSE		FALSE	FALSE	null	null	null	null	null	null	null	null	30.15	04_1X_nist_urine_pos_4_p1-a1_1_7094	115.05048:1472 116.05383:0 117.05719:0		489	2364	802	654	786	1265	1060.09	689.188
797	2.855	115.054	-1	-1	Unknown	[M+H]+		1	TRUE	null	null	null	null	null	null	null	999	FALSE	FALSE	FALSE	FALSE		FALSE	FALSE	null	null	null	null	null	null	null	null	226.2	04_1X_nist_urine_pos_6_p1-a1_1_7096	115.05386:57645 116.05721:0 117.06057:0		186321	192999	186513	184172	184023	196469	188416	5122.09
798	2.855	115.054	0.5124	114.427	Unknown	[M+H]+		1	TRUE	null	null	null	null	null	null	null	999	FALSE	FALSE	FALSE	FALSE		FALSE	FALSE	null	null	null	null	null	null	null	null	226.2	04_1X_nist_urine_pos_6_p1-a1_1_7096	115.05387:14162 116.05722:0 117.06058:0	37.00629:135 39.02204:731 50.01403:148 62.01361:191 62.01485:310 63.01999:101 63.02124:960 63.0225:1562 63.02375:251 63.02625:110 65.0367:463 65.03797:1818 65.03925:211 65.04052:283 74.01292:171 74.01428:129 74.01563:247 75.02179:329 75.02316:724 87.02122:302 87.02269:129 88.02902:97 88.0305:179 89.03221:143 89.03667:2265 89.03816:7410 89.03965:945 113.03774:150 113.03942:107 114.04779:114 115.05…	15561	15742	15778	15620	15742	16650	15848.9	401.091
799	0.771	115.054	-1	-1	Unknown	[M+H]+	similar chromatogram in higher mz_2653; similar chromatogram in higher mz_2661; similar chromatogram in higher mz_2538; similar chromatogram in higher mz_996; similar chromatogram in higher mz_2253; similar chromatogram in higher mz_1262; similar chromatogram in higher mz_1574; similar chromatogram in higher mz_216; similar chromatogram in higher mz_664; similar chromatogram in higher mz_786; sim…	0.833	TRUE	null	null	null	null	null	null	null	999	FALSE	FALSE	FALSE	FALSE		FALSE	FALSE	null	null	null	null	null	null	null	null	34.6	04_1X_nist_urine_pos_6_p1-a1_1_7096	115.05386:9056 116.05721:0 117.06057:0		27745	28810	26734	29454	29352	31435	28921.7	1610.44
800	0.771	115.054	0.5123	114.389	Unknown	[M+H]+	similar chromatogram in higher mz_2653; similar chromatogram in higher mz_2661; similar chromatogram in higher mz_2538; similar chromatogram in higher mz_996; similar chromatogram in higher mz_2253; similar chromatogram in higher mz_1262; similar chromatogram in higher mz_1574; similar chromatogram in higher mz_216; similar chromatogram in higher mz_664; similar chromatogram in higher mz_786; sim…	0.833	TRUE	null	null	null	null	null	null	null	999	FALSE	FALSE	FALSE	FALSE		FALSE	FALSE	null	null	null	null	null	null	null	null	34.6	04_1X_nist_urine_pos_6_p1-a1_1_7096	115.05387:1916 116.05722:0 117.06058:0	38.01381:231 39.02106:186 39.02204:349 63.0225:286 65.0367:736 65.03797:730 65.03925:308 87.02269:323 89.03667:826 89.03816:564 89.03965:572 95.81956:238 113.03942:194 115.05217:179 115.05387:875 115.05556:668 115.12493:39	1257	1851	1159	1838	1946	2613	1777.19	527.042
801	3.472	115.086	-1	-1	Unknown	[M+H]+		1	TRUE	null	null	null	null	null	null	null	999	FALSE	FALSE	FALSE	FALSE		FALSE	FALSE	null	null	null	null	null	null	null	null	183.1	04_1X_nist_urine_pos_5_p1-a1_1_7095	115.08601:41092 116.08936:0 117.09272:0		328953	327466	196427	283683	257816	274202	278091	49297.7
802	3.472	115.086	0.8477	189.279	Unknown	[M+H]+		1	TRUE	null	null	null	null	null	null	null	999	FALSE	FALSE	FALSE	FALSE		FALSE	FALSE	null	null	null	null	null	null	null	null	183.1	04_1X_nist_urine_pos_5_p1-a1_1_7095	115.08601:1956 116.08936:0 117.09272:0		1128	418	452	350	822	737	651.207	299.481
803	3.472	115.086	0.8647	193.082	Unknown	[M+H]+		1	TRUE	null	null	null	null	null	null	null	999	FALSE	FALSE	FALSE	FALSE		FALSE	FALSE	null	null	null	null	null	null	null	null	183.1	04_1X_nist_urine_pos_5_p1-a1_1_7095	115.08601:2172 116.08936:0 117.09272:0		485	887	578	350	1080	941	720.156	289.192
804	3.472	115.086	0.888	198.28	Unknown	[M+H]+		1	TRUE	null	null	null	null	null	null	null	999	FALSE	FALSE	FALSE	FALSE		FALSE	FALSE	null	null	null	null	null	null	null	null	183.1	04_1X_nist_urine_pos_5_p1-a1_1_7095	115.086:2231 116.08935:0 117.09271:0		904	595	1793	1371	1301	658	1103.8	465.503
805	3.472	115.086	0.9153	204.386	Unknown	[M+H]+		1	TRUE	null	null	null	null	null	null	null	999	FALSE	FALSE	FALSE	FALSE		FALSE	FALSE	null	null	null	null	null	null	null	null	183.1	04_1X_nist_urine_pos_5_p1-a1_1_7095	115.08601:6437 116.08936:0 117.09272:0		1559	10676	5679	6538	3826	3348	5271.22	3179.73
806	3.472	115.086	0.9226	206.002	Unknown	[M+H]+		1	TRUE	null	null	null	null	null	null	null	999	FALSE	FALSE	FALSE	FALSE		FALSE	FALSE	null	null	null	null	null	null	null	null	183.1	04_1X_nist_urine_pos_5_p1-a1_1_7095	115.08601:9289 116.08936:0 117.09272:0	33.69035:125 106.27036:125	8313	11753	8214	10691	6525	4985	8413.43	2518.27
807	3.472	115.086	0.9364	209.084	Unknown	[M+H]+		1	TRUE	null	null	null	null	null	null	null	999	FALSE	FALSE	FALSE	FALSE		FALSE	FALSE	null	null	null	null	null	null	null	null	183.1	04_1X_nist_urine_pos_5_p1-a1_1_7095	115.08601:4814 116.08936:0 117.09272:0		2219	1622	2439	1339	2082	2142	1973.74	410.692
808	3.472	115.086	0.9574	213.773	Unknown	[M+H]+		1	TRUE	null	null	null	null	null	null	null	999	FALSE	FALSE	FALSE	FALSE		FALSE	FALSE	null	null	null	null	null	null	null	null	183.1	04_1X_nist_urine_pos_5_p1-a1_1_7095	115.0877:6581 116.09105:0 117.09441:0	36.34814:52 42.44799:52	5167	6254	2359	4689	4920	4531	4653.31	1278.94
809	3.472	115.086	1.0253	228.95	Unknown	[M+H]+		1	TRUE	null	null	null	null	null	null	null	999	FALSE	FALSE	FALSE	FALSE		FALSE	FALSE	null	null	null	null	null	null	null	null	183.1	04_1X_nist_urine_pos_5_p1-a1_1_7095	115.086:1382 116.08935:0 117.09271:0	48.11716:52 59.75173:52 98.93534:52	496	405	570	362	579	772	530.576	146.674
810	3.472	115.086	1.0457	233.492	Unknown	[M+H]+		1	TRUE	null	null	null	null	null	null	null	999	FALSE	FALSE	FALSE	FALSE		FALSE	FALSE	null	null	null	null	null	null	null	null	183.1	04_1X_nist_urine_pos_5_p1-a1_1_7095	115.08601:2504 116.08936:0 117.09272:0	20.40131:46 62.53512:46 67.564:46 111.06105:46	1850	1608	1129	2519	1072	2166	1723.97	572.064
811	8.336	115.088	-1	-1	Unknown	[M+H]+		1	FALSE	null	null	null	null	null	null	null	999	FALSE	FALSE	FALSE	FALSE		FALSE	FALSE	null	null	null	null	null	null	null	null	11.62	04_1X_nist_urine_pos_1_p1-a1_1_7091	115.0877:3164 116.09105:0 117.09441:0		19478	9641	20693	9802	18657	16682	15825.4	4905.52
812	8.336	115.088	0.6775	151.287	Unknown	[M+H]+		1	FALSE	null	null	null	null	null	null	null	999	FALSE	FALSE	FALSE	FALSE		FALSE	FALSE	null	null	null	null	null	null	null	null	11.62	04_1X_nist_urine_pos_1_p1-a1_1_7091	115.0877:1411 116.09105:0 117.09441:0		76	492	1259	828	731	1260	774.39	456.528
813	8.336	115.088	0.6811	152.076	Unknown	[M+H]+		1	FALSE	null	null	null	null	null	null	null	999	FALSE	FALSE	FALSE	FALSE		FALSE	FALSE	null	null	null	null	null	null	null	null	11.62	04_1X_nist_urine_pos_1_p1-a1_1_7091	115.0877:1734 116.09105:0 117.09441:0		2029	1745	1775	795	990	806	1356.77	553.29
814	3.437	115.995	-1	-1	Unknown	[M+H]+	similar chromatogram in higher mz_4939; similar chromatogram in higher mz_5916	0.5	FALSE	null	null	null	null	null	null	null	999	FALSE	FALSE	FALSE	FALSE		FALSE	FALSE	null	null	null	null	null	null	null	null	25.74	04_1X_nist_urine_pos_4_p1-a1_1_7094	115.99471:1195 116.99806:0 118.00142:0		3064	3699	2721	2923	3418	1836	2943.44	646.176
815	3.437	115.995	0.8633	192.617	Unknown	[M+H]+	similar chromatogram in higher mz_4939; similar chromatogram in higher mz_5916	0.5	FALSE	null	null	null	null	null	null	null	999	FALSE	FALSE	FALSE	FALSE		FALSE	FALSE	null	null	null	null	null	null	null	null	25.74	04_1X_nist_urine_pos_4_p1-a1_1_7094	115.993:437 116.99635:0 117.99971:0		46	255	62	62	56	193	112.343	88.9201
816	3.437	115.995	0.9376	209.202	Unknown	[M+H]+	similar chromatogram in higher mz_4939; similar chromatogram in higher mz_5916	0.5	FALSE	null	null	null	null	null	null	null	999	FALSE	FALSE	FALSE	FALSE		FALSE	FALSE	null	null	null	null	null	null	null	null	25.74	04_1X_nist_urine_pos_4_p1-a1_1_7094	115.9981:440 117.00145:0 118.00481:0		282	58	148	51	40	139	119.591	91.8894
817	0.446	116.049	-1	-1	Unknown	[M+H]+		1	TRUE	null	null	null	null	null	null	null	999	FALSE	FALSE	FALSE	FALSE		FALSE	FALSE	null	null	null	null	null	null	null	null	9.81	04_1X_nist_urine_pos_2_p1-a1_1_7092	116.04907:6314 117.05242:0 118.05578:0		19866	21187	18195	18986	19484	18259	19329.5	1123.63
818	0.446	116.049	0.5404	120.564	Unknown	[M+H]+		1	TRUE	null	null	null	null	null	null	null	999	FALSE	FALSE	FALSE	FALSE		FALSE	FALSE	null	null	null	null	null	null	null	null	9.81	04_1X_nist_urine_pos_2_p1-a1_1_7092	116.04907:568 117.05242:0 118.05578:0		318	379	340	150	388	143	286.513	111.187
819	0.446	116.049	0.5706	127.313	Unknown	[M+H]+		1	TRUE	null	null	null	null	null	null	null	999	FALSE	FALSE	FALSE	FALSE		FALSE	FALSE	null	null	null	null	null	null	null	null	9.81	04_1X_nist_urine_pos_2_p1-a1_1_7092	116.04907:495 117.05242:0 118.05578:0	63.02249:443 89.04113:242	311	493	352	828	535	247	461.003	210.443
820	0.446	116.049	0.5811	129.66	Unknown	[M+H]+		1	TRUE	null	null	null	null	null	null	null	999	FALSE	FALSE	FALSE	FALSE		FALSE	FALSE	null	null	null	null	null	null	null	null	9.81	04_1X_nist_urine_pos_2_p1-a1_1_7092	116.04907:1036 117.05242:0 118.05578:0		396	728	538	1612	396	312	663.808	486.939
821	0.446	116.049	0.6055	135.1	Unknown	[M+H]+		1	TRUE	null	null	null	null	null	null	null	999	FALSE	FALSE	FALSE	FALSE		FALSE	FALSE	null	null	null	null	null	null	null	null	9.81	04_1X_nist_urine_pos_2_p1-a1_1_7092	116.04907:255 117.05242:0 118.05578:0		104	153	111	135	575	107	197.243	185.869
822	0.446	116.049	0.6314	140.869	Unknown	[M+H]+		1	TRUE	null	null	null	null	null	null	null	999	FALSE	FALSE	FALSE	FALSE		FALSE	FALSE	null	null	null	null	null	null	null	null	9.81	04_1X_nist_urine_pos_2_p1-a1_1_7092	116.04907:215 117.05242:0 118.05578:0		58	49	6	40	50	71	45.6989	22.2265
823	8.342	116.069	-1	-1	Unknown	[M+H]+		1	FALSE	null	null	null	null	null	null	null	999	FALSE	FALSE	FALSE	FALSE		FALSE	FALSE	null	null	null	null	null	null	null	null	16.82	04_1X_nist_urine_pos_1_p1-a1_1_7091	116.06946:10632 117.07281:0 118.07617:0		96683	79699	73529	83144	80643	80031	82288	7735.33
824	8.342	116.069	0.6819	152.137	Unknown	[M+H]+		1	FALSE	null	null	null	null	null	null	null	999	FALSE	FALSE	FALSE	FALSE		FALSE	FALSE	null	null	null	null	null	null	null	null	16.82	04_1X_nist_urine_pos_1_p1-a1_1_7091	116.06946:5989 117.07281:0 118.07617:0		7619	4589	7285	4290	7736	7281	6466.84	1583.5
825	3.966	116.071	-1	-1	Unknown	[M+H]+	similar chromatogram in higher mz_1566	0.5	FALSE	null	null	null	null	null	null	null	999	FALSE	FALSE	FALSE	FALSE		FALSE	FALSE	null	null	null	null	null	null	null	null	6.95	04_1X_nist_urine_pos_3_p1-a1_1_7093	116.07115:5692 117.0745:0 118.07786:0		18259	20762	21535	17388	21027	20706	19946.2	1692.76
826	3.966	116.071	0.7461	166.453	Unknown	[M+H]+	similar chromatogram in higher mz_1566	0.5	FALSE	null	null	null	null	null	null	null	999	FALSE	FALSE	FALSE	FALSE		FALSE	FALSE	null	null	null	null	null	null	null	null	6.95	04_1X_nist_urine_pos_3_p1-a1_1_7093	116.07115:1053 117.0745:0 118.07786:0		412	327	424	417	332	110	337.162	119.631
827	3.966	116.071	0.7572	168.949	Unknown	[M+H]+	similar chromatogram in higher mz_1566	0.5	FALSE	null	null	null	null	null	null	null	999	FALSE	FALSE	FALSE	FALSE		FALSE	FALSE	null	null	null	null	null	null	null	null	6.95	04_1X_nist_urine_pos_3_p1-a1_1_7093	116.07116:1320 117.07451:0 118.07787:0		246	576	471	342	477	945	509.558	242.669
828	3.966	116.071	0.7821	174.49	Unknown	[M+H]+	similar chromatogram in higher mz_1566	0.5	FALSE	null	null	null	null	null	null	null	999	FALSE	FALSE	FALSE	FALSE		FALSE	FALSE	null	null	null	null	null	null	null	null	6.95	04_1X_nist_urine_pos_3_p1-a1_1_7093	116.07115:641 117.0745:0 118.07786:0		197	322	504	174	173	322	281.884	129.015
829	4.591	116.105	-1	-1	Unknown	[M+H]+		0.5	TRUE	null	null	null	null	null	null	null	999	FALSE	FALSE	FALSE	FALSE		FALSE	FALSE	null	null	null	null	null	null	null	null	24.24	04_1X_nist_urine_pos_5_p1-a1_1_7095	116.10514:3549 117.10849:0 118.11185:0		23193	21572	22892	22382	22411	27097	23257.8	1959.64
830	4.591	116.105	0.5395	120.369	Unknown	[M+H]+		0.5	TRUE	null	null	null	null	null	null	null	999	FALSE	FALSE	FALSE	FALSE		FALSE	FALSE	null	null	null	null	null	null	null	null	24.24	04_1X_nist_urine_pos_5_p1-a1_1_7095	116.10684:2516 117.11019:0 118.11355:0	42.0318:145 58.06427:133 58.06547:127 88.0749:327 116.10514:154 116.10684:130 116.10854:81	2447	2310	2299	2330	2298	2151	2305.96	94.4805
831	2.946	116.107	-1	-1	Unknown	[M+H]+		1	TRUE	null	null	null	null	null	null	null	999	FALSE	FALSE	FALSE	FALSE		FALSE	FALSE	null	null	null	null	null	null	null	null	43.06	04_1X_nist_urine_pos_3_p1-a1_1_7093	116.10684:27471 117.11019:0 118.11355:0		104240	105256	110280	99478	104818	106370	105073	3489.56
832	2.946	116.107	0.5419	120.901	Unknown	[M+H]+		1	TRUE	null	null	null	null	null	null	null	999	FALSE	FALSE	FALSE	FALSE		FALSE	FALSE	null	null	null	null	null	null	null	null	43.06	04_1X_nist_urine_pos_3_p1-a1_1_7093	116.10685:9363 117.1102:0 118.11356:0	42.03283:282 58.03904:141 58.06307:1335 58.06427:5655 58.06547:1774 58.06788:247 59.07094:427 59.07215:709 72.07992:587	8429	7979	9232	8022	8490	8448	8433.33	450.962
833	3.423	116.107	-1	-1	Unknown	[M+H]+		1	TRUE	null	null	null	null	null	null	null	999	FALSE	FALSE	FALSE	FALSE		FALSE	FALSE	null	null	null	null	null	null	null	null	36.97	04_1X_nist_urine_pos_6_p1-a1_1_7096	116.10684:13618 117.11019:0 118.11355:0		95540	59831	87158	87768	71402	105246	84490.7	16432.7
834	3.423	116.107	0.5106	113.906	Unknown	[M+H]+		1	TRUE	null	null	null	null	null	null	null	999	FALSE	FALSE	FALSE	FALSE		FALSE	FALSE	null	null	null	null	null	null	null	null	36.97	04_1X_nist_urine_pos_6_p1-a1_1_7096	116.10685:1156 117.1102:0 118.11356:0	58.06427:343 58.67038:149	384	313	464	686	460	511	469.757	126.982
835	3.423	116.107	0.5412	120.749	Unknown	[M+H]+		1	TRUE	null	null	null	null	null	null	null	999	FALSE	FALSE	FALSE	FALSE		FALSE	FALSE	null	null	null	null	null	null	null	null	36.97	04_1X_nist_urine_pos_6_p1-a1_1_7096	116.10685:7268 117.1102:0 118.11356:0	38.28073:79 58.06307:921 58.06427:1798 58.06548:2755 64.32383:79 68.7476:79 81.77944:79 107.23998:79	6566	5381	5981	6249	6778	7125	6346.52	618.913
836	4.296	116.107	-1	-1	Unknown	[M+H]+		0.5	FALSE	null	null	null	null	null	null	null	999	FALSE	FALSE	FALSE	FALSE		FALSE	FALSE	null	null	null	null	null	null	null	null	43.02	04_1X_nist_urine_pos_3_p1-a1_1_7093	116.10684:12476 117.11019:0 118.11355:0		5013	4734	87158	4467	12758	15304	21572.5	32461.8
837	4.296	116.107	0.7683	171.399	Unknown	[M+H]+		0.5	FALSE	null	null	null	null	null	null	null	999	FALSE	FALSE	FALSE	FALSE		FALSE	FALSE	null	null	null	null	null	null	null	null	43.02	04_1X_nist_urine_pos_3_p1-a1_1_7093	116.10684:1161 117.11019:0 118.11355:0		11	0.641385	685	6	212	82	166.228	266.672
838	5.153	116.107	-1	-1	Unknown	[M+H]+		0.833	TRUE	null	null	null	null	null	null	null	999	FALSE	FALSE	FALSE	FALSE		FALSE	FALSE	null	null	null	null	null	null	null	null	7.52	04_1X_nist_urine_pos_3_p1-a1_1_7093	116.10684:6847 117.11019:0 118.11355:0		14068	15447	22450	14357	14263	13432	15669.3	3385.09
839	5.153	116.107	0.5085	113.45	Unknown	[M+H]+		0.833	TRUE	null	null	null	null	null	null	null	999	FALSE	FALSE	FALSE	FALSE		FALSE	FALSE	null	null	null	null	null	null	null	null	7.52	04_1X_nist_urine_pos_3_p1-a1_1_7093	116.10514:431 117.10849:0 118.11185:0		84	54	138	126	12	64	79.6916	47.07
840	5.153	116.107	0.5436	121.28	Unknown	[M+H]+		0.833	TRUE	null	null	null	null	null	null	null	999	FALSE	FALSE	FALSE	FALSE		FALSE	FALSE	null	null	null	null	null	null	null	null	7.52	04_1X_nist_urine_pos_3_p1-a1_1_7093	116.10684:1191 117.11019:0 118.11355:0	54.34596:31 70.06288:581 84.08034:84 98.09626:413 98.09782:388 98.09938:406 114.19099:31	600	687	963	821	625	990	780.913	169.815
841	5.153	116.107	0.7355	164.099	Unknown	[M+H]+		0.833	TRUE	null	null	null	null	null	null	null	999	FALSE	FALSE	FALSE	FALSE		FALSE	FALSE	null	null	null	null	null	null	null	null	7.52	04_1X_nist_urine_pos_3_p1-a1_1_7093	116.10684:555 117.11019:0 118.11355:0		141	87	243	288	189	236	197.295	73.7205
842	5.059	116.107	-1	-1	Unknown	[M+H]+		0.5	FALSE	null	null	null	null	null	null	null	999	FALSE	FALSE	FALSE	FALSE		FALSE	FALSE	null	null	null	null	null	null	null	null	19.75	04_1X_nist_urine_pos_4_p1-a1_1_7094	116.10684:3451 117.11019:0 118.11355:0		8394	9701	8113	10797	8453	11427	9480.81	1391.06
843	5.059	116.107	0.5438	121.318	Unknown	[M+H]+		0.5	FALSE	null	null	null	null	null	null	null	999	FALSE	FALSE	FALSE	FALSE		FALSE	FALSE	null	null	null	null	null	null	null	null	19.75	04_1X_nist_urine_pos_4_p1-a1_1_7094	116.10684:1494 117.11019:0 118.11355:0		96	320	315	809	487	989	502.845	336.138
844	5.059	116.107	0.7332	163.576	Unknown	[M+H]+		0.5	FALSE	null	null	null	null	null	null	null	999	FALSE	FALSE	FALSE	FALSE		FALSE	FALSE	null	null	null	null	null	null	null	null	19.75	04_1X_nist_urine_pos_4_p1-a1_1_7094	116.10345:508 117.1068:0 118.11016:0		213	89	338	130	174	236	196.725	87.6844
845	4.721	117.055	-1	-1	Unknown	[M+H]+		0.5	FALSE	null	null	null	null	null	null	null	999	FALSE	FALSE	FALSE	FALSE		FALSE	FALSE	null	null	null	null	null	null	null	null	4.81	04_1X_nist_urine_pos_1_p1-a1_1_7091	117.05539:2187 118.05874:0 119.0621:0		9898	7511	7464	7762	6535	7540	7785.15	1119.52
846	4.721	117.055	0.7569	168.736	Unknown	[M+H]+		0.5	FALSE	null	null	null	null	null	null	null	999	FALSE	FALSE	FALSE	FALSE		FALSE	FALSE	null	null	null	null	null	null	null	null	4.81	04_1X_nist_urine_pos_1_p1-a1_1_7091	117.05539:1030 118.05874:0 119.0621:0		787	187	495	117	469	442	415.889	240.578
847	1.464	117.057	-1	-1	Unknown	[M+H]+	similar chromatogram in higher mz_318	1	TRUE	null	null	null	null	null	null	null	999	FALSE	FALSE	FALSE	FALSE		FALSE	FALSE	null	null	null	null	null	null	null	null	107.41	04_1X_nist_urine_pos_6_p1-a1_1_7096	117.05709:39311 118.06044:0 119.0638:0		251513	290215	342221	281826	364876	435343	327666	67073.2
848	1.464	117.057	0.5177	115.414	Unknown	[M+H]+	similar chromatogram in higher mz_318	1	TRUE	null	null	null	null	null	null	null	999	FALSE	FALSE	FALSE	FALSE		FALSE	FALSE	null	null	null	null	null	null	null	null	107.41	04_1X_nist_urine_pos_6_p1-a1_1_7096	117.0571:17160 118.06045:0 119.06381:0	51.0207:536 62.01361:517 75.02316:517 78.03225:513 78.03364:1778 78.03504:426 80.0486:407 89.03667:1398 89.03816:4453 89.03965:410 89.04114:350 89.04263:350 90.04407:1087 90.04557:1820 90.04707:878 117.05539:995 117.0571:327 117.0588:1045 117.06221:369	20956	21788	24295	20734	24974	25937	23113.9	2231.99
849	1.464	117.057	0.5502	122.663	Unknown	[M+H]+	similar chromatogram in higher mz_318	1	TRUE	null	null	null	null	null	null	null	999	FALSE	FALSE	FALSE	FALSE		FALSE	FALSE	null	null	null	null	null	null	null	null	107.41	04_1X_nist_urine_pos_6_p1-a1_1_7096	117.0571:4045 118.06045:0 119.06381:0	67.04126:318 89.03816:1420 89.03965:299 89.58967:58 89.9184:68 90.04258:403 90.04407:429 90.04557:770 90.55515:114 117.05368:595 117.05539:283 117.0588:227	4087	5099	6073	3677	7048	7320	5550.49	1516.58
850	2.855	117.057	-1	-1	Unknown	[M+H]+		1	TRUE	null	null	null	null	null	null	null	999	FALSE	FALSE	FALSE	FALSE		FALSE	FALSE	null	null	null	null	null	null	null	null	49.35	04_1X_nist_urine_pos_4_p1-a1_1_7094	117.05709:15852 118.06044:0 119.0638:0		53289	53036	51064	52338	47118	52082	51487.9	2280.12
851	2.855	117.057	0.531	118.377	Unknown	[M+H]+		1	TRUE	null	null	null	null	null	null	null	999	FALSE	FALSE	FALSE	FALSE		FALSE	FALSE	null	null	null	null	null	null	null	null	49.35	04_1X_nist_urine_pos_4_p1-a1_1_7094	117.05709:3785 118.06044:0 119.0638:0	39.02204:285 78.03225:151 89.03518:69 89.03667:878 89.03816:1699 89.03965:264 89.04709:92 90.03958:268 90.04407:370 90.04557:1326 90.04706:370 91.05563:203 115.05048:321 115.05387:609 115.05556:139 116.04737:198 117.05539:261 117.05709:882 117.0588:156	3695	4009	3714	3470	3042	3725	3609.17	326.282
852	2.855	117.057	0.5655	126.071	Unknown	[M+H]+		1	TRUE	null	null	null	null	null	null	null	999	FALSE	FALSE	FALSE	FALSE		FALSE	FALSE	null	null	null	null	null	null	null	null	49.35	04_1X_nist_urine_pos_4_p1-a1_1_7094	117.05708:790 118.06043:0 119.06379:0	89.03815:170 91.05412:277 115.05386:219	705	432	711	332	762	839	630.132	200.717
853	4.177	117.057	-1	-1	Unknown	[M+H]+	similar chromatogram in higher mz_2651; similar chromatogram in higher mz_220; similar chromatogram in higher mz_455; similar chromatogram in higher mz_1641; similar chromatogram in higher mz_2183; similar chromatogram in higher mz_2516; similar chromatogram in higher mz_5656	1	TRUE	null	null	null	null	null	null	null	999	FALSE	FALSE	FALSE	FALSE		FALSE	FALSE	null	null	null	null	null	null	null	null	11.03	04_1X_nist_urine_pos_2_p1-a1_1_7092	117.05709:4859 118.06044:0 119.0638:0		21714	20422	17302	20327	22795	23762	21053.8	2271.89
854	4.177	117.057	0.4671	104.138	Unknown	[M+H]+	similar chromatogram in higher mz_2651; similar chromatogram in higher mz_220; similar chromatogram in higher mz_455; similar chromatogram in higher mz_1641; similar chromatogram in higher mz_2183; similar chromatogram in higher mz_2516; similar chromatogram in higher mz_5656	1	TRUE	null	null	null	null	null	null	null	999	FALSE	FALSE	FALSE	FALSE		FALSE	FALSE	null	null	null	null	null	null	null	null	11.03	04_1X_nist_urine_pos_2_p1-a1_1_7092	117.05709:347 118.06044:0 119.0638:0		153	9	98	25	95	101	80.1089	53.4853
855	4.177	117.057	0.4897	109.173	Unknown	[M+H]+	similar chromatogram in higher mz_2651; similar chromatogram in higher mz_220; similar chromatogram in higher mz_455; similar chromatogram in higher mz_1641; similar chromatogram in higher mz_2183; similar chromatogram in higher mz_2516; similar chromatogram in higher mz_5656	1	TRUE	null	null	null	null	null	null	null	999	FALSE	FALSE	FALSE	FALSE		FALSE	FALSE	null	null	null	null	null	null	null	null	11.03	04_1X_nist_urine_pos_2_p1-a1_1_7092	117.05709:175 118.06044:0 119.0638:0	90.04407:174 90.04556:450	79	90	37	57	56	31	58.1837	23.1042
856	4.177	117.057	0.5152	114.844	Unknown	[M+H]+	similar chromatogram in higher mz_2651; similar chromatogram in higher mz_220; similar chromatogram in higher mz_455; similar chromatogram in higher mz_1641; similar chromatogram in higher mz_2183; similar chromatogram in higher mz_2516; similar chromatogram in higher mz_5656	1	TRUE	null	null	null	null	null	null	null	999	FALSE	FALSE	FALSE	FALSE		FALSE	FALSE	null	null	null	null	null	null	null	null	11.03	04_1X_nist_urine_pos_2_p1-a1_1_7092	117.05709:698 118.06044:0 119.0638:0	54.03248:161 61.0067:166 63.02124:245 75.02179:155 89.03667:136 89.03816:135 89.03965:115 90.04557:37 91.79912:59 115.05556:181 117.05197:37 117.05709:193 117.0588:197	398	391	151	263	97	489	298.131	154.055
857	4.177	117.057	0.5325	118.718	Unknown	[M+H]+	similar chromatogram in higher mz_2651; similar chromatogram in higher mz_220; similar chromatogram in higher mz_455; similar chromatogram in higher mz_1641; similar chromatogram in higher mz_2183; similar chromatogram in higher mz_2516; similar chromatogram in higher mz_5656	1	TRUE	null	null	null	null	null	null	null	999	FALSE	FALSE	FALSE	FALSE		FALSE	FALSE	null	null	null	null	null	null	null	null	11.03	04_1X_nist_urine_pos_2_p1-a1_1_7092	117.05709:886 118.06044:0 119.0638:0	89.03667:772 89.03816:346 90.04107:202 90.04407:257 90.04556:217 90.04706:114 90.04856:103 91.05412:104 115.05386:158 115.05555:162 117.05538:310 117.05709:123 117.06391:64	723	1149	362	540	688	826	714.826	266.898
858	4.177	117.057	0.5525	123.171	Unknown	[M+H]+	similar chromatogram in higher mz_2651; similar chromatogram in higher mz_220; similar chromatogram in higher mz_455; similar chromatogram in higher mz_1641; similar chromatogram in higher mz_2183; similar chromatogram in higher mz_2516; similar chromatogram in higher mz_5656	1	TRUE	null	null	null	null	null	null	null	999	FALSE	FALSE	FALSE	FALSE		FALSE	FALSE	null	null	null	null	null	null	null	null	11.03	04_1X_nist_urine_pos_2_p1-a1_1_7092	117.05709:583 118.06044:0 119.0638:0		347	149	143	166	329	43	196.164	118.457
859	4.177	117.057	0.5679	126.601	Unknown	[M+H]+	similar chromatogram in higher mz_2651; similar chromatogram in higher mz_220; similar chromatogram in higher mz_455; similar chromatogram in higher mz_1641; similar chromatogram in higher mz_2183; similar chromatogram in higher mz_2516; similar chromatogram in higher mz_5656	1	TRUE	null	null	null	null	null	null	null	999	FALSE	FALSE	FALSE	FALSE		FALSE	FALSE	null	null	null	null	null	null	null	null	11.03	04_1X_nist_urine_pos_2_p1-a1_1_7092	117.05709:270 118.06044:0 119.0638:0		52	115	75	19	162	107	88.2153	50.3539
860	4.177	117.057	0.6499	144.886	Unknown	[M+H]+	similar chromatogram in higher mz_2651; similar chromatogram in higher mz_220; similar chromatogram in higher mz_455; similar chromatogram in higher mz_1641; similar chromatogram in higher mz_2183; similar chromatogram in higher mz_2516; similar chromatogram in higher mz_5656	1	TRUE	null	null	null	null	null	null	null	999	FALSE	FALSE	FALSE	FALSE		FALSE	FALSE	null	null	null	null	null	null	null	null	11.03	04_1X_nist_urine_pos_2_p1-a1_1_7092	117.05709:602 118.06044:0 119.0638:0		270	188	173	235	208	315	231.319	53.5186
861	1.566	117.057	-1	-1	Unknown	[M+H]+	similar chromatogram in higher mz_3798; similar chromatogram in higher mz_4791; similar chromatogram in higher mz_5699	0.833	FALSE	null	null	null	null	null	null	null	999	FALSE	FALSE	FALSE	FALSE		FALSE	FALSE	null	null	null	null	null	null	null	null	11.76	04_1X_nist_urine_pos_6_p1-a1_1_7096	117.05709:4594 118.06044:0 119.0638:0		13262	1547	14273	19380	13562	15042	12844	5965.04
862	1.566	117.057	0.5107	113.854	Unknown	[M+H]+	similar chromatogram in higher mz_3798; similar chromatogram in higher mz_4791; similar chromatogram in higher mz_5699	0.833	FALSE	null	null	null	null	null	null	null	999	FALSE	FALSE	FALSE	FALSE		FALSE	FALSE	null	null	null	null	null	null	null	null	11.76	04_1X_nist_urine_pos_6_p1-a1_1_7096	117.05709:613 118.06044:0 119.0638:0		143	297	118	7039	411	148	1359.26	2784.74
863	1.566	117.057	0.5317	118.528	Unknown	[M+H]+	similar chromatogram in higher mz_3798; similar chromatogram in higher mz_4791; similar chromatogram in higher mz_5699	0.833	FALSE	null	null	null	null	null	null	null	999	FALSE	FALSE	FALSE	FALSE		FALSE	FALSE	null	null	null	null	null	null	null	null	11.76	04_1X_nist_urine_pos_6_p1-a1_1_7096	117.05709:1093 118.06044:0 119.0638:0		734	45	829	5147	232	618	1267.48	1924.6
864	1.566	117.057	0.5656	126.09	Unknown	[M+H]+	similar chromatogram in higher mz_3798; similar chromatogram in higher mz_4791; similar chromatogram in higher mz_5699	0.833	FALSE	null	null	null	null	null	null	null	999	FALSE	FALSE	FALSE	FALSE		FALSE	FALSE	null	null	null	null	null	null	null	null	11.76	04_1X_nist_urine_pos_6_p1-a1_1_7096	117.05709:316 118.06044:0 119.0638:0		137	58	134	1280	55	87	291.718	485.334
865	1.566	117.057	0.6755	150.589	Unknown	[M+H]+	similar chromatogram in higher mz_3798; similar chromatogram in higher mz_4791; similar chromatogram in higher mz_5699	0.833	FALSE	null	null	null	null	null	null	null	999	FALSE	FALSE	FALSE	FALSE		FALSE	FALSE	null	null	null	null	null	null	null	null	11.76	04_1X_nist_urine_pos_6_p1-a1_1_7096	117.05709:379 118.06044:0 119.0638:0		48	228	182	25	84	2.5469	94.4647	91.0999
866	1.656	117.071	-1	-1	Unknown	[M+H]+		0.667	FALSE	null	null	null	null	null	null	null	999	FALSE	FALSE	FALSE	FALSE		FALSE	FALSE	null	null	null	null	null	null	null	null	3.79	04_1X_nist_urine_pos_6_p1-a1_1_7096	117.07074:1738 118.07409:0 119.07745:0		5464	1547	7937	1011	428	8155	4090.44	3537.58
867	1.656	117.071	0.5245	116.932	Unknown	[M+H]+		0.667	FALSE	null	null	null	null	null	null	null	999	FALSE	FALSE	FALSE	FALSE		FALSE	FALSE	null	null	null	null	null	null	null	null	3.79	04_1X_nist_urine_pos_6_p1-a1_1_7096	117.06903:695 118.07238:0 119.07574:0		234	113	298	50	114	273	180.226	101.427
868	1.656	117.071	0.5766	128.529	Unknown	[M+H]+		0.667	FALSE	null	null	null	null	null	null	null	999	FALSE	FALSE	FALSE	FALSE		FALSE	FALSE	null	null	null	null	null	null	null	null	3.79	04_1X_nist_urine_pos_6_p1-a1_1_7096	117.06904:342 118.07239:0 119.07575:0		114	7	116	53	21	138	74.7915	55.1769
869	1.692	117.103	-1	-1	Unknown	[M+H]+	similar chromatogram in higher mz_2558	1	FALSE	null	null	null	null	null	null	null	999	FALSE	FALSE	FALSE	FALSE		FALSE	FALSE	null	null	null	null	null	null	null	null	38.55	04_1X_nist_urine_pos_5_p1-a1_1_7095	117.10317:3120 118.10652:0 119.10988:0		12981	12836	12823	12965	14856	11372	12971.9	1109.09
870	1.692	117.103	0.9377	209.023	Unknown	[M+H]+	similar chromatogram in higher mz_2558	1	FALSE	null	null	null	null	null	null	null	999	FALSE	FALSE	FALSE	FALSE		FALSE	FALSE	null	null	null	null	null	null	null	null	38.55	04_1X_nist_urine_pos_5_p1-a1_1_7095	117.10316:274 118.10651:0 119.10987:0		78	107	96	51	86	51	78.3073	23.2083
871	1.692	117.103	0.977	217.792	Unknown	[M+H]+	similar chromatogram in higher mz_2558	1	FALSE	null	null	null	null	null	null	null	999	FALSE	FALSE	FALSE	FALSE		FALSE	FALSE	null	null	null	null	null	null	null	null	38.55	04_1X_nist_urine_pos_5_p1-a1_1_7095	117.10147:301 118.10482:0 119.10818:0		216	134	30	57	150	45	105.122	73.15
872	1.692	117.103	1.0028	223.548	Unknown	[M+H]+	similar chromatogram in higher mz_2558	1	FALSE	null	null	null	null	null	null	null	999	FALSE	FALSE	FALSE	FALSE		FALSE	FALSE	null	null	null	null	null	null	null	null	38.55	04_1X_nist_urine_pos_5_p1-a1_1_7095	117.10146:216 118.10481:0 119.10817:0		66	127	11	60	62	14	56.6133	42.5131
873	1.692	117.103	1.0544	235.054	Unknown	[M+H]+	similar chromatogram in higher mz_2558	1	FALSE	null	null	null	null	null	null	null	999	FALSE	FALSE	FALSE	FALSE		FALSE	FALSE	null	null	null	null	null	null	null	null	38.55	04_1X_nist_urine_pos_5_p1-a1_1_7095	117.10316:748 118.10651:0 119.10987:0		277	275	386	223	257	149	260.989	77.5447
874	5.76	118.061	-1	-1	Unknown	[M+H]+	similar chromatogram in higher mz_1608	1	FALSE	null	null	null	null	null	null	null	999	FALSE	FALSE	FALSE	FALSE		FALSE	FALSE	null	null	null	null	null	null	null	null	27.29	04_1X_nist_urine_pos_2_p1-a1_1_7092	118.0609:10815 119.06425:0 120.06761:0		37984	40450	38939	35590	40783	37522	38544.5	1943.46
875	5.76	118.061	0.9078	202.195	Unknown	[M+H]+	similar chromatogram in higher mz_1608	1	FALSE	null	null	null	null	null	null	null	999	FALSE	FALSE	FALSE	FALSE		FALSE	FALSE	null	null	null	null	null	null	null	null	27.29	04_1X_nist_urine_pos_2_p1-a1_1_7092	118.0609:303 119.06425:0 120.06761:0		43	154	55	92	212	53	101.443	67.7486
876	5.76	118.061	0.9429	210.03	Unknown	[M+H]+	similar chromatogram in higher mz_1608	1	FALSE	null	null	null	null	null	null	null	999	FALSE	FALSE	FALSE	FALSE		FALSE	FALSE	null	null	null	null	null	null	null	null	27.29	04_1X_nist_urine_pos_2_p1-a1_1_7092	118.0609:429 119.06425:0 120.06761:0		270	95	238	233	235	106	196.229	75.3636
877	5.76	118.061	0.9759	217.367	Unknown	[M+H]+	similar chromatogram in higher mz_1608	1	FALSE	null	null	null	null	null	null	null	999	FALSE	FALSE	FALSE	FALSE		FALSE	FALSE	null	null	null	null	null	null	null	null	27.29	04_1X_nist_urine_pos_2_p1-a1_1_7092	118.0609:551 119.06425:0 120.06761:0		254	316	347	269	115	289	264.962	80.691
878	5.76	118.061	1.0035	223.518	Unknown	[M+H]+	similar chromatogram in higher mz_1608	1	FALSE	null	null	null	null	null	null	null	999	FALSE	FALSE	FALSE	FALSE		FALSE	FALSE	null	null	null	null	null	null	null	null	27.29	04_1X_nist_urine_pos_2_p1-a1_1_7092	118.06091:1848 119.06426:0 120.06762:0		1702	1658	1451	992	1595	1562	1493.54	260.355
879	5.76	118.061	1.0375	231.104	Unknown	[M+H]+	similar chromatogram in higher mz_1608	1	FALSE	null	null	null	null	null	null	null	999	FALSE	FALSE	FALSE	FALSE		FALSE	FALSE	null	null	null	null	null	null	null	null	27.29	04_1X_nist_urine_pos_2_p1-a1_1_7092	118.0609:445 119.06425:0 120.06761:0		92	412	107	97	82	529	219.741	197.675
880	5.76	118.061	1.0741	239.245	Unknown	[M+H]+	similar chromatogram in higher mz_1608	1	FALSE	null	null	null	null	null	null	null	999	FALSE	FALSE	FALSE	FALSE		FALSE	FALSE	null	null	null	null	null	null	null	null	27.29	04_1X_nist_urine_pos_2_p1-a1_1_7092	118.06091:324 119.06426:0 120.06762:0		254	311	73	105	224	128	182.61	94.0747
881	4.179	118.064	-1	-1	Unknown	[M+H]+	similar chromatogram in higher mz_843; similar chromatogram in higher mz_2183; similar chromatogram in higher mz_4555; similar chromatogram in higher mz_4840; similar chromatogram in higher mz_5656; similar chromatogram in higher mz_5844	1	TRUE	null	null	null	null	null	null	null	999	FALSE	FALSE	FALSE	FALSE		FALSE	FALSE	null	null	null	null	null	null	null	null	22.68	04_1X_nist_urine_pos_6_p1-a1_1_7096	118.06433:10303 119.06768:0 120.07104:0		45076	38956	42285	41640	39112	37656	40787.4	2732.19
882	4.179	118.064	0.4743	105.654	Unknown	[M+H]+	similar chromatogram in higher mz_843; similar chromatogram in higher mz_2183; similar chromatogram in higher mz_4555; similar chromatogram in higher mz_4840; similar chromatogram in higher mz_5656; similar chromatogram in higher mz_5844	1	TRUE	null	null	null	null	null	null	null	999	FALSE	FALSE	FALSE	FALSE		FALSE	FALSE	null	null	null	null	null	null	null	null	22.68	04_1X_nist_urine_pos_6_p1-a1_1_7096	118.06605:295 119.0694:0 120.07276:0	90.04557:189 91.05112:219 91.05262:123 91.05413:226 91.05563:264 91.05714:116 117.05709:149 118.06091:148	105	100	95	67	147	176	114.922	39.3129
883	4.179	118.064	0.5182	115.432	Unknown	[M+H]+	similar chromatogram in higher mz_843; similar chromatogram in higher mz_2183; similar chromatogram in higher mz_4555; similar chromatogram in higher mz_4840; similar chromatogram in higher mz_5656; similar chromatogram in higher mz_5844	1	TRUE	null	null	null	null	null	null	null	999	FALSE	FALSE	FALSE	FALSE		FALSE	FALSE	null	null	null	null	null	null	null	null	22.68	04_1X_nist_urine_pos_6_p1-a1_1_7096	118.06433:525 119.06768:0 120.07104:0	65.03797:110 90.03958:102 91.0481:127 91.05262:161 91.05412:122 91.05563:139 91.05864:148 93.17941:34 117.05538:234 117.05709:141 117.0605:222	216	95	223	337	161	530	260.279	154.393
884	4.179	118.064	0.5433	121.009	Unknown	[M+H]+	similar chromatogram in higher mz_843; similar chromatogram in higher mz_2183; similar chromatogram in higher mz_4555; similar chromatogram in higher mz_4840; similar chromatogram in higher mz_5656; similar chromatogram in higher mz_5844	1	TRUE	null	null	null	null	null	null	null	999	FALSE	FALSE	FALSE	FALSE		FALSE	FALSE	null	null	null	null	null	null	null	null	22.68	04_1X_nist_urine_pos_6_p1-a1_1_7096	118.06605:1822 119.0694:0 120.07276:0	51.0207:75 65.0367:111 65.03797:95 65.03925:155 90.04557:41 91.05262:631 91.05413:3015 117.05368:72 117.05539:148 117.05709:725 117.0588:467 117.06051:113 118.06262:269 118.06433:105 118.06605:442 118.07462:112	2226	2408	1761	2241	1548	2121	2050.89	327.511
885	4.179	118.064	0.573	127.631	Unknown	[M+H]+	similar chromatogram in higher mz_843; similar chromatogram in higher mz_2183; similar chromatogram in higher mz_4555; similar chromatogram in higher mz_4840; similar chromatogram in higher mz_5656; similar chromatogram in higher mz_5844	1	TRUE	null	null	null	null	null	null	null	999	FALSE	FALSE	FALSE	FALSE		FALSE	FALSE	null	null	null	null	null	null	null	null	22.68	04_1X_nist_urine_pos_6_p1-a1_1_7096	118.06605:661 119.0694:0 120.07276:0		221	139	142	39	131	23	115.913	73.7226
886	4.179	118.064	0.5979	133.179	Unknown	[M+H]+	similar chromatogram in higher mz_843; similar chromatogram in higher mz_2183; similar chromatogram in higher mz_4555; similar chromatogram in higher mz_4840; similar chromatogram in higher mz_5656; similar chromatogram in higher mz_5844	1	TRUE	null	null	null	null	null	null	null	999	FALSE	FALSE	FALSE	FALSE		FALSE	FALSE	null	null	null	null	null	null	null	null	22.68	04_1X_nist_urine_pos_6_p1-a1_1_7096	118.06605:1344 119.0694:0 120.07276:0		922	556	1046	126	614	1112	729.027	371.76
887	4.179	118.064	0.6535	145.554	Unknown	[M+H]+	similar chromatogram in higher mz_843; similar chromatogram in higher mz_2183; similar chromatogram in higher mz_4555; similar chromatogram in higher mz_4840; similar chromatogram in higher mz_5656; similar chromatogram in higher mz_5844	1	TRUE	null	null	null	null	null	null	null	999	FALSE	FALSE	FALSE	FALSE		FALSE	FALSE	null	null	null	null	null	null	null	null	22.68	04_1X_nist_urine_pos_6_p1-a1_1_7096	118.06433:364 119.06768:0 120.07104:0		3530	157	162	86	3903	2267	1684.23	1781.86
888	4.179	118.064	0.6535	145.554	Unknown	[M+H]+	similar chromatogram in higher mz_843; similar chromatogram in higher mz_2183; similar chromatogram in higher mz_4555; similar chromatogram in higher mz_4840; similar chromatogram in higher mz_5656; similar chromatogram in higher mz_5844	1	TRUE	null	null	null	null	null	null	null	999	FALSE	FALSE	FALSE	FALSE		FALSE	FALSE	null	null	null	null	null	null	null	null	22.68	04_1X_nist_urine_pos_6_p1-a1_1_7096	118.06605:716 119.0694:0 120.07276:0		391	117	227	421	378	120	275.444	139.024
889	3.997	118.064	-1	-1	Unknown	[M+H]+		1	TRUE	null	null	null	null	null	null	null	999	FALSE	FALSE	FALSE	FALSE		FALSE	FALSE	null	null	null	null	null	null	null	null	16.32	04_1X_nist_urine_pos_2_p1-a1_1_7092	118.06433:7787 119.06768:0 120.07104:0		33628	36166	35070	34041	35594	31947	34407.4	1532.03
890	3.997	118.064	0.5045	112.37	Unknown	[M+H]+		1	TRUE	null	null	null	null	null	null	null	999	FALSE	FALSE	FALSE	FALSE		FALSE	FALSE	null	null	null	null	null	null	null	null	16.32	04_1X_nist_urine_pos_2_p1-a1_1_7092	118.06433:457 119.06768:0 120.07104:0		146	82	113	106	140	186	128.784	36.4736
891	3.997	118.064	0.5334	118.81	Unknown	[M+H]+		1	TRUE	null	null	null	null	null	null	null	999	FALSE	FALSE	FALSE	FALSE		FALSE	FALSE	null	null	null	null	null	null	null	null	16.32	04_1X_nist_urine_pos_2_p1-a1_1_7092	118.06433:1777 119.06768:0 120.07104:0		514	360	106	831	1171	1239	703.352	454.632
892	3.997	118.064	0.5411	120.516	Unknown	[M+H]+		1	TRUE	null	null	null	null	null	null	null	999	FALSE	FALSE	FALSE	FALSE		FALSE	FALSE	null	null	null	null	null	null	null	null	16.32	04_1X_nist_urine_pos_2_p1-a1_1_7092	118.06433:1872 119.06768:0 120.07104:0	65.03797:316 65.03925:121 90.04257:114 91.05262:113 91.05413:1469 91.05563:211 91.05714:197 91.06015:142 93.96667:52 117.05368:79 117.05709:253 117.0588:262 118.06605:379	1344	1813	1794	1939	1198	1149	1539.61	348.116
893	3.997	118.064	0.6121	136.345	Unknown	[M+H]+		1	TRUE	null	null	null	null	null	null	null	999	FALSE	FALSE	FALSE	FALSE		FALSE	FALSE	null	null	null	null	null	null	null	null	16.32	04_1X_nist_urine_pos_2_p1-a1_1_7092	118.06433:1597 119.06768:0 120.07104:0	91.05412:700 117.05709:359	1049	1132	1253	679	987	768	978.17	218.233
894	0.775	118.064	-1	-1	Unknown	[M+H]+	similar chromatogram in higher mz_3943; similar chromatogram in higher mz_1449; similar chromatogram in higher mz_2324; similar chromatogram in higher mz_857; similar chromatogram in higher mz_1136; similar chromatogram in higher mz_1183; similar chromatogram in higher mz_1423; similar chromatogram in higher mz_1762; similar chromatogram in higher mz_1810; similar chromatogram in higher mz_1914; …	0.667	TRUE	null	null	null	null	null	null	null	999	FALSE	FALSE	FALSE	FALSE		FALSE	FALSE	null	null	null	null	null	null	null	null	11.68	04_1X_nist_urine_pos_4_p1-a1_1_7094	118.06433:4727 119.06768:0 120.07104:0		13033	13354	13770	14649	14058	11089	13325.3	1230.87
895	0.775	118.064	0.5354	119.265	Unknown	[M+H]+	similar chromatogram in higher mz_3943; similar chromatogram in higher mz_1449; similar chromatogram in higher mz_2324; similar chromatogram in higher mz_857; similar chromatogram in higher mz_1136; similar chromatogram in higher mz_1183; similar chromatogram in higher mz_1423; similar chromatogram in higher mz_1762; similar chromatogram in higher mz_1810; similar chromatogram in higher mz_1914; …	0.667	TRUE	null	null	null	null	null	null	null	999	FALSE	FALSE	FALSE	FALSE		FALSE	FALSE	null	null	null	null	null	null	null	null	11.68	04_1X_nist_urine_pos_4_p1-a1_1_7094	118.06605:890 119.0694:0 120.07276:0	27.74415:67 65.0367:769 65.03797:552 90.04257:971 91.05413:582 91.05563:903 117.05709:754 117.0588:1538 118.06605:1090	635	669	274	347	397	575	482.841	164.588
896	0.775	118.064	0.5609	124.946	Unknown	[M+H]+	similar chromatogram in higher mz_3943; similar chromatogram in higher mz_1449; similar chromatogram in higher mz_2324; similar chromatogram in higher mz_857; similar chromatogram in higher mz_1136; similar chromatogram in higher mz_1183; similar chromatogram in higher mz_1423; similar chromatogram in higher mz_1762; similar chromatogram in higher mz_1810; similar chromatogram in higher mz_1914; …	0.667	TRUE	null	null	null	null	null	null	null	999	FALSE	FALSE	FALSE	FALSE		FALSE	FALSE	null	null	null	null	null	null	null	null	11.68	04_1X_nist_urine_pos_4_p1-a1_1_7094	118.06432:334 119.06767:0 120.07103:0		92	129	90	27	70	18	71.214	42.0854
897	3.217	118.064	-1	-1	Unknown	[M+H]+		0.667	FALSE	null	null	null	null	null	null	null	999	FALSE	FALSE	FALSE	FALSE		FALSE	FALSE	null	null	null	null	null	null	null	null	10.15	04_1X_nist_urine_pos_2_p1-a1_1_7092	118.06433:4245 119.06768:0 120.07104:0		13721	16679	12935	16207	14568	16414	15087.3	1569.64
898	3.217	118.064	0.5018	111.765	Unknown	[M+H]+		0.667	FALSE	null	null	null	null	null	null	null	999	FALSE	FALSE	FALSE	FALSE		FALSE	FALSE	null	null	null	null	null	null	null	null	10.15	04_1X_nist_urine_pos_2_p1-a1_1_7092	118.06433:408 119.06768:0 120.07104:0		25	71	22	120	147	91	79.2198	50.2012
899	3.217	118.064	0.5371	119.644	Unknown	[M+H]+		0.667	FALSE	null	null	null	null	null	null	null	999	FALSE	FALSE	FALSE	FALSE		FALSE	FALSE	null	null	null	null	null	null	null	null	10.15	04_1X_nist_urine_pos_2_p1-a1_1_7092	118.06433:853 119.06768:0 120.07104:0		379	469	195	164	371	350	321.448	117.45
900	3.217	118.064	0.547	121.842	Unknown	[M+H]+		0.667	FALSE	null	null	null	null	null	null	null	999	FALSE	FALSE	FALSE	FALSE		FALSE	FALSE	null	null	null	null	null	null	null	null	10.15	04_1X_nist_urine_pos_2_p1-a1_1_7092	118.06604:1327 119.06939:0 120.07275:0		141	386	99	463	255	1136	413.221	380.231
901	3.217	118.064	0.5759	128.273	Unknown	[M+H]+		0.667	FALSE	null	null	null	null	null	null	null	999	FALSE	FALSE	FALSE	FALSE		FALSE	FALSE	null	null	null	null	null	null	null	null	10.15	04_1X_nist_urine_pos_2_p1-a1_1_7092	118.06604:324 119.06939:0 120.07275:0		52	75	134	103	70	42	79.4948	34.0533
902	3.217	118.064	0.5927	132.011	Unknown	[M+H]+		0.667	FALSE	null	null	null	null	null	null	null	999	FALSE	FALSE	FALSE	FALSE		FALSE	FALSE	null	null	null	null	null	null	null	null	10.15	04_1X_nist_urine_pos_2_p1-a1_1_7092	118.06604:796 119.06939:0 120.07275:0		285	463	233	436	303	386	350.89	91.1813
903	3.217	118.064	0.6562	146.155	Unknown	[M+H]+		0.667	FALSE	null	null	null	null	null	null	null	999	FALSE	FALSE	FALSE	FALSE		FALSE	FALSE	null	null	null	null	null	null	null	null	10.15	04_1X_nist_urine_pos_2_p1-a1_1_7092	118.06433:826 119.06768:0 120.07104:0		388	174	682	336	325	1327	538.492	420.609
904	4.503	118.087	-1	-1	Unknown	[M+H]+	similar chromatogram in higher mz_1443; similar chromatogram in higher mz_3476; similar chromatogram in higher mz_3502	1	TRUE	null	null	null	null	null	null	null	999	FALSE	FALSE	FALSE	FALSE		FALSE	FALSE	null	null	null	null	null	null	null	null	212.39	04_1X_nist_urine_pos_2_p1-a1_1_7092	118.08661:95821 119.08996:0 120.09332:0		333368	360292	271719	342602	335236	338767	330331	30291.9
905	4.503	118.087	0.5441	121.196	Unknown	[M+H]+	similar chromatogram in higher mz_1443; similar chromatogram in higher mz_3476; similar chromatogram in higher mz_3502	1	TRUE	null	null	null	null	null	null	null	999	FALSE	FALSE	FALSE	FALSE		FALSE	FALSE	null	null	null	null	null	null	null	null	212.39	04_1X_nist_urine_pos_2_p1-a1_1_7092	118.08661:13629 119.08996:0 120.09332:0	42.03283:362 56.04855:271 58.06307:2657 58.06427:11570 58.06547:2606 58.06908:542 59.07094:514 59.07215:1956 59.07336:1337 74.05906:454 91.05413:342	13162	14746	10009	15639	13490	13899	13490.8	1928.21
906	4.503	118.087	0.7531	167.739	Unknown	[M+H]+	similar chromatogram in higher mz_1443; similar chromatogram in higher mz_3476; similar chromatogram in higher mz_3502	1	TRUE	null	null	null	null	null	null	null	999	FALSE	FALSE	FALSE	FALSE		FALSE	FALSE	null	null	null	null	null	null	null	null	212.39	04_1X_nist_urine_pos_2_p1-a1_1_7092	118.08661:7269 119.08996:0 120.09332:0	45.59532:30 56.85318:30	6443	6946	5486	5597	6722	6214	6234.81	592.465
907	4.503	118.087	0.7881	175.535	Unknown	[M+H]+	similar chromatogram in higher mz_1443; similar chromatogram in higher mz_3476; similar chromatogram in higher mz_3502	1	TRUE	null	null	null	null	null	null	null	999	FALSE	FALSE	FALSE	FALSE		FALSE	FALSE	null	null	null	null	null	null	null	null	212.39	04_1X_nist_urine_pos_2_p1-a1_1_7092	118.08661:3608 119.08996:0 120.09332:0		3188	3596	2491	3064	2974	3214	3087.78	361.451
908	4.923	118.087	-1	-1	Unknown	[M+H]+	similar chromatogram in higher mz_3935; similar chromatogram in higher mz_348	1	TRUE	null	null	null	null	null	null	null	999	FALSE	FALSE	FALSE	FALSE		FALSE	FALSE	null	null	null	null	null	null	null	null	34.78	04_1X_nist_urine_pos_2_p1-a1_1_7092	118.08661:17103 119.08996:0 120.09332:0		57652	66522	62948	50683	52179	64901	59147.4	6698.92
909	4.923	118.087	0.5434	121.044	Unknown	[M+H]+	similar chromatogram in higher mz_3935; similar chromatogram in higher mz_348	1	TRUE	null	null	null	null	null	null	null	999	FALSE	FALSE	FALSE	FALSE		FALSE	FALSE	null	null	null	null	null	null	null	null	34.78	04_1X_nist_urine_pos_2_p1-a1_1_7092	118.08661:1436 119.08996:0 120.09332:0		616	182	302	449	412	325	380.91	148.411
910	4.923	118.087	0.9637	214.664	Unknown	[M+H]+	similar chromatogram in higher mz_3935; similar chromatogram in higher mz_348	1	TRUE	null	null	null	null	null	null	null	999	FALSE	FALSE	FALSE	FALSE		FALSE	FALSE	null	null	null	null	null	null	null	null	34.78	04_1X_nist_urine_pos_2_p1-a1_1_7092	118.08661:4253 119.08996:0 120.09332:0	42.29194:77	4274	6374	5222	4904	4427	4069	4878.54	846.1
911	3.875	118.123	-1	-1	Unknown	[M+H]+		0.833	FALSE	null	null	null	null	null	null	null	999	FALSE	FALSE	FALSE	FALSE		FALSE	FALSE	null	null	null	null	null	null	null	null	22.68	04_1X_nist_urine_pos_4_p1-a1_1_7094	118.12261:2074 119.12596:0 120.12932:0		5848	2025	202.505	6578	4346	6257	4175.52	2645.3
912	3.875	118.123	0.5315	118.387	Unknown	[M+H]+		0.833	FALSE	null	null	null	null	null	null	null	999	FALSE	FALSE	FALSE	FALSE		FALSE	FALSE	null	null	null	null	null	null	null	null	22.68	04_1X_nist_urine_pos_4_p1-a1_1_7094	118.1226:365 119.12595:0 120.12931:0		107	214	85	57	67	115	107.676	56.7862
913	3.875	118.123	0.5417	120.662	Unknown	[M+H]+		0.833	FALSE	null	null	null	null	null	null	null	999	FALSE	FALSE	FALSE	FALSE		FALSE	FALSE	null	null	null	null	null	null	null	null	22.68	04_1X_nist_urine_pos_4_p1-a1_1_7094	118.12261:909 119.12596:0 120.12932:0		421	210	133	463	376	140	290.404	147.233
914	3.875	118.123	0.72	160.361	Unknown	[M+H]+		0.833	FALSE	null	null	null	null	null	null	null	999	FALSE	FALSE	FALSE	FALSE		FALSE	FALSE	null	null	null	null	null	null	null	null	22.68	04_1X_nist_urine_pos_4_p1-a1_1_7094	118.1226:550 119.12595:0 120.12931:0		104	201	0.106664	59	1	56	70.2518	75.3555
915	4.073	118.124	-1	-1	Unknown	[M+H]+	similar chromatogram in higher mz_1225	0.667	FALSE	null	null	null	null	null	null	null	999	FALSE	FALSE	FALSE	FALSE		FALSE	FALSE	null	null	null	null	null	null	null	null	10.51	04_1X_nist_urine_pos_3_p1-a1_1_7093	118.12432:1163 119.12767:0 120.13103:0		1164	2025	2929	781	2381	1073	1725.55	848.281
916	4.073	118.124	0.5187	115.541	Unknown	[M+H]+	similar chromatogram in higher mz_1225	0.667	FALSE	null	null	null	null	null	null	null	999	FALSE	FALSE	FALSE	FALSE		FALSE	FALSE	null	null	null	null	null	null	null	null	10.51	04_1X_nist_urine_pos_3_p1-a1_1_7093	118.1226:452 119.12595:0 120.12931:0		18	32	37	132	73	111	67.2927	46.4911
917	4.073	118.124	0.5506	122.632	Unknown	[M+H]+	similar chromatogram in higher mz_1225	0.667	FALSE	null	null	null	null	null	null	null	999	FALSE	FALSE	FALSE	FALSE		FALSE	FALSE	null	null	null	null	null	null	null	null	10.51	04_1X_nist_urine_pos_3_p1-a1_1_7093	118.12432:747 119.12767:0 120.13103:0		0.378043	46	183	4	198	44	79.0929	88.4014
918	8.006	118.921	-1	-1	Unknown	[M+H]+	similar chromatogram in higher mz_5430; similar chromatogram in higher mz_988; similar chromatogram in higher mz_3610; similar chromatogram in higher mz_3547; similar chromatogram in higher mz_4105; similar chromatogram in higher mz_368; similar chromatogram in higher mz_802; similar chromatogram in higher mz_1393; similar chromatogram in higher mz_1432; similar chromatogram in higher mz_1744; si…	0.833	TRUE	null	null	null	null	null	null	null	999	FALSE	FALSE	FALSE	FALSE		FALSE	FALSE	null	null	null	null	null	null	null	null	11.77	04_1X_nist_urine_pos_2_p1-a1_1_7092	118.92104:1436 119.92439:0 120.92775:0		3653	5012	5063	4041	4599	4362	4454.89	551.94
919	8.006	118.921	0.6705	149.238	Unknown	[M+H]+	similar chromatogram in higher mz_5430; similar chromatogram in higher mz_988; similar chromatogram in higher mz_3610; similar chromatogram in higher mz_3547; similar chromatogram in higher mz_4105; similar chromatogram in higher mz_368; similar chromatogram in higher mz_802; similar chromatogram in higher mz_1393; similar chromatogram in higher mz_1432; similar chromatogram in higher mz_1744; si…	0.833	TRUE	null	null	null	null	null	null	null	999	FALSE	FALSE	FALSE	FALSE		FALSE	FALSE	null	null	null	null	null	null	null	null	11.77	04_1X_nist_urine_pos_2_p1-a1_1_7092	118.91932:371 119.92267:0 120.92603:0	39.96168:127 102.92658:153 118.9176:96 118.92104:59 118.92276:123	156	229	242	167	266	102	193.693	62.1277
920	6.515	118.978	-1	-1	Unknown	[M+H]+		0.833	FALSE	null	null	null	null	null	null	null	999	FALSE	FALSE	FALSE	FALSE		FALSE	FALSE	null	null	null	null	null	null	null	null	9.86	04_1X_nist_urine_pos_5_p1-a1_1_7095	118.9778:2440 119.98115:0 120.98451:0		9898	8900	5775	10842	8918	7177	8585.01	1838.46
921	6.515	118.978	0.6975	155.251	Unknown	[M+H]+		0.833	FALSE	null	null	null	null	null	null	null	999	FALSE	FALSE	FALSE	FALSE		FALSE	FALSE	null	null	null	null	null	null	null	null	9.86	04_1X_nist_urine_pos_5_p1-a1_1_7095	118.9778:1277 119.98115:0 120.98451:0		636	893	90	377	1095	922	668.561	378.667
922	5.158	119.048	-1	-1	Unknown	[M+H]+	similar chromatogram in higher mz_4722; similar chromatogram in higher mz_3870; similar chromatogram in higher mz_621; similar chromatogram in higher mz_5388; similar chromatogram in higher mz_5187; similar chromatogram in higher mz_5191	1	FALSE	null	null	null	null	null	null	null	999	FALSE	FALSE	FALSE	FALSE		FALSE	FALSE	null	null	null	null	null	null	null	null	4.5	04_1X_nist_urine_pos_6_p1-a1_1_7096	119.04835:2621 120.0517:0 121.05506:0		5987	8330	7356	6060	1050	8212	6165.79	2701.81
923	5.158	119.048	0.5374	119.61	Unknown	[M+H]+	similar chromatogram in higher mz_4722; similar chromatogram in higher mz_3870; similar chromatogram in higher mz_621; similar chromatogram in higher mz_5388; similar chromatogram in higher mz_5187; similar chromatogram in higher mz_5191	1	FALSE	null	null	null	null	null	null	null	999	FALSE	FALSE	FALSE	FALSE		FALSE	FALSE	null	null	null	null	null	null	null	null	4.5	04_1X_nist_urine_pos_6_p1-a1_1_7096	119.04835:462 120.0517:0 121.05506:0		86	117	121	150	16	97	97.8551	45.5395
924	5.158	119.048	0.566	125.981	Unknown	[M+H]+	similar chromatogram in higher mz_4722; similar chromatogram in higher mz_3870; similar chromatogram in higher mz_621; similar chromatogram in higher mz_5388; similar chromatogram in higher mz_5187; similar chromatogram in higher mz_5191	1	FALSE	null	null	null	null	null	null	null	999	FALSE	FALSE	FALSE	FALSE		FALSE	FALSE	null	null	null	null	null	null	null	null	4.5	04_1X_nist_urine_pos_6_p1-a1_1_7096	119.05007:427 120.05342:0 121.05678:0		136	196	92	5	0.518993	44	78.9085	77.5196
925	5.158	119.048	0.5857	130.36	Unknown	[M+H]+	similar chromatogram in higher mz_4722; similar chromatogram in higher mz_3870; similar chromatogram in higher mz_621; similar chromatogram in higher mz_5388; similar chromatogram in higher mz_5187; similar chromatogram in higher mz_5191	1	FALSE	null	null	null	null	null	null	null	999	FALSE	FALSE	FALSE	FALSE		FALSE	FALSE	null	null	null	null	null	null	null	null	4.5	04_1X_nist_urine_pos_6_p1-a1_1_7096	119.05007:650 120.05342:0 121.05678:0		155	46	217	301	4.63518	83	133.703	112.673
926	5.158	119.048	0.6077	135.243	Unknown	[M+H]+	similar chromatogram in higher mz_4722; similar chromatogram in higher mz_3870; similar chromatogram in higher mz_621; similar chromatogram in higher mz_5388; similar chromatogram in higher mz_5187; similar chromatogram in higher mz_5191	1	FALSE	null	null	null	null	null	null	null	999	FALSE	FALSE	FALSE	FALSE		FALSE	FALSE	null	null	null	null	null	null	null	null	4.5	04_1X_nist_urine_pos_6_p1-a1_1_7096	119.04835:456 120.0517:0 121.05506:0		94	80	81	148	7	178	98.1067	59.5506
927	5.158	119.048	0.6195	137.873	Unknown	[M+H]+	similar chromatogram in higher mz_4722; similar chromatogram in higher mz_3870; similar chromatogram in higher mz_621; similar chromatogram in higher mz_5388; similar chromatogram in higher mz_5187; similar chromatogram in higher mz_5191	1	FALSE	null	null	null	null	null	null	null	999	FALSE	FALSE	FALSE	FALSE		FALSE	FALSE	null	null	null	null	null	null	null	null	4.5	04_1X_nist_urine_pos_6_p1-a1_1_7096	119.04835:688 120.0517:0 121.05506:0		55	173	49	346	54	161	139.684	115.73
928	5.158	119.048	1.1139	247.917	Unknown	[M+H]+	similar chromatogram in higher mz_4722; similar chromatogram in higher mz_3870; similar chromatogram in higher mz_621; similar chromatogram in higher mz_5388; similar chromatogram in higher mz_5187; similar chromatogram in higher mz_5191	1	FALSE	null	null	null	null	null	null	null	999	FALSE	FALSE	FALSE	FALSE		FALSE	FALSE	null	null	null	null	null	null	null	null	4.5	04_1X_nist_urine_pos_6_p1-a1_1_7096	119.06212:368 120.06547:0 121.06883:0		3.71202	45	37	3.71202	94	3.71202	29.2121	37.4394
929	0.632	119.084	-1	-1	Unknown	[M+H]+	similar chromatogram in higher mz_1933; similar chromatogram in higher mz_3499	0.667	FALSE	null	null	null	null	null	null	null	999	FALSE	FALSE	FALSE	FALSE		FALSE	FALSE	null	null	null	null	null	null	null	null	12.4	04_1X_nist_urine_pos_3_p1-a1_1_7093	119.08448:3348 120.08783:0 121.09119:0		10062	11943	13034	13670	11692	8237	11439.6	1999.26
930	0.632	119.084	0.5322	118.447	Unknown	[M+H]+	similar chromatogram in higher mz_1933; similar chromatogram in higher mz_3499	0.667	FALSE	null	null	null	null	null	null	null	999	FALSE	FALSE	FALSE	FALSE		FALSE	FALSE	null	null	null	null	null	null	null	null	12.4	04_1X_nist_urine_pos_3_p1-a1_1_7093	119.08449:682 120.08784:0 121.0912:0		111	630	251	355	99	213	276.53	197.524
931	4.296	119.084	-1	-1	Unknown	[M+H]+		0.667	FALSE	null	null	null	null	null	null	null	999	FALSE	FALSE	FALSE	FALSE		FALSE	FALSE	null	null	null	null	null	null	null	null	5.61	04_1X_nist_urine_pos_1_p1-a1_1_7091	119.08449:3681 120.08784:0 121.0912:0		24029	21242	19841	1610	286	969	11329.3	11451.9
932	4.296	119.084	0.5339	118.834	Unknown	[M+H]+		0.667	FALSE	null	null	null	null	null	null	null	999	FALSE	FALSE	FALSE	FALSE		FALSE	FALSE	null	null	null	null	null	null	null	null	5.61	04_1X_nist_urine_pos_1_p1-a1_1_7091	119.08621:789 120.08956:0 121.09292:0		402	498	702	665	33	75	395.915	287.074
933	4.296	119.084	0.6219	138.415	Unknown	[M+H]+		0.667	FALSE	null	null	null	null	null	null	null	999	FALSE	FALSE	FALSE	FALSE		FALSE	FALSE	null	null	null	null	null	null	null	null	5.61	04_1X_nist_urine_pos_1_p1-a1_1_7091	119.08449:417 120.08784:0 121.0912:0		164	41	119	204	15	18	93.5328	80.6862
934	4.296	119.084	0.659	146.672	Unknown	[M+H]+		0.667	FALSE	null	null	null	null	null	null	null	999	FALSE	FALSE	FALSE	FALSE		FALSE	FALSE	null	null	null	null	null	null	null	null	5.61	04_1X_nist_urine_pos_1_p1-a1_1_7091	119.08621:436 120.08956:0 121.09292:0		174	16	299	57	9	8	93.9042	118.92
935	3.975	119.105	-1	-1	Unknown	[M+H]+		0.5	FALSE	null	null	null	null	null	null	null	999	FALSE	FALSE	FALSE	FALSE		FALSE	FALSE	null	null	null	null	null	null	null	null	18.6	04_1X_nist_urine_pos_3_p1-a1_1_7093	119.10514:1089 120.10849:0 121.11185:0		1109	2067	2867	158	3222	1363	1797.85	1148.57
936	3.975	119.105	0.7613	169.421	Unknown	[M+H]+		0.5	FALSE	null	null	null	null	null	null	null	999	FALSE	FALSE	FALSE	FALSE		FALSE	FALSE	null	null	null	null	null	null	null	null	18.6	04_1X_nist_urine_pos_3_p1-a1_1_7093	119.10687:283 120.11022:0 121.11358:0		38	75	83	4	110	27	56.1491	39.6603
937	3.975	119.105	0.8404	187.031	Unknown	[M+H]+		0.5	FALSE	null	null	null	null	null	null	null	999	FALSE	FALSE	FALSE	FALSE		FALSE	FALSE	null	null	null	null	null	null	null	null	18.6	04_1X_nist_urine_pos_3_p1-a1_1_7093	119.10514:601 120.10849:0 121.11185:0		39	121	186	11	108	21	80.9851	68.8488
938	0.672	120.045	-1	-1	Unknown	[M+H]+		1	FALSE	null	null	null	null	null	null	null	999	FALSE	FALSE	FALSE	FALSE		FALSE	FALSE	null	null	null	null	null	null	null	null	13.5	04_1X_nist_urine_pos_5_p1-a1_1_7095	120.04509:8979 121.04844:0 122.0518:0		29810	22893	19627	35739	39277	17709	27509.1	8843.07
939	0.672	120.045	0.5227	116.243	Unknown	[M+H]+		1	FALSE	null	null	null	null	null	null	null	999	FALSE	FALSE	FALSE	FALSE		FALSE	FALSE	null	null	null	null	null	null	null	null	13.5	04_1X_nist_urine_pos_5_p1-a1_1_7095	120.04509:737 121.04844:0 122.0518:0		252	778	141	210	164	49	265.523	260.167
940	0.672	120.045	0.5414	120.401	Unknown	[M+H]+		1	FALSE	null	null	null	null	null	null	null	999	FALSE	FALSE	FALSE	FALSE		FALSE	FALSE	null	null	null	null	null	null	null	null	13.5	04_1X_nist_urine_pos_5_p1-a1_1_7095	120.04509:527 121.04844:0 122.0518:0		219	145	237	354	366	212	255.35	86.9824
941	0.672	120.045	0.5582	124.144	Unknown	[M+H]+		1	FALSE	null	null	null	null	null	null	null	999	FALSE	FALSE	FALSE	FALSE		FALSE	FALSE	null	null	null	null	null	null	null	null	13.5	04_1X_nist_urine_pos_5_p1-a1_1_7095	120.04509:448 121.04844:0 122.0518:0		48	273	205	171	316	27	173.334	117.052
942	0.672	120.045	0.5837	129.805	Unknown	[M+H]+		1	FALSE	null	null	null	null	null	null	null	999	FALSE	FALSE	FALSE	FALSE		FALSE	FALSE	null	null	null	null	null	null	null	null	13.5	04_1X_nist_urine_pos_5_p1-a1_1_7095	120.04509:2747 121.04844:0 122.0518:0		1919	2044	1684	2454	1984	1667	1958.84	288.366
943	0.672	120.045	0.6128	136.28	Unknown	[M+H]+		1	FALSE	null	null	null	null	null	null	null	999	FALSE	FALSE	FALSE	FALSE		FALSE	FALSE	null	null	null	null	null	null	null	null	13.5	04_1X_nist_urine_pos_5_p1-a1_1_7095	120.04509:666 121.04844:0 122.0518:0		3801	190	364	266	244	2928	1298.69	1624.62
944	3.261	120.045	-1	-1	Unknown	[M+H]+		1	FALSE	null	null	null	null	null	null	null	999	FALSE	FALSE	FALSE	FALSE		FALSE	FALSE	null	null	null	null	null	null	null	null	8.35	04_1X_nist_urine_pos_5_p1-a1_1_7095	120.04509:4926 121.04844:0 122.0518:0		12108	12500	11487	12394	13595	12522	12434.1	687.878
945	3.261	120.045	0.5332	118.584	Unknown	[M+H]+		1	FALSE	null	null	null	null	null	null	null	999	FALSE	FALSE	FALSE	FALSE		FALSE	FALSE	null	null	null	null	null	null	null	null	8.35	04_1X_nist_urine_pos_5_p1-a1_1_7095	120.04336:961 121.04671:0 122.05007:0		360	421	75	521	348	548	378.844	169.888
946	3.261	120.045	0.6157	136.919	Unknown	[M+H]+		1	FALSE	null	null	null	null	null	null	null	999	FALSE	FALSE	FALSE	FALSE		FALSE	FALSE	null	null	null	null	null	null	null	null	8.35	04_1X_nist_urine_pos_5_p1-a1_1_7095	120.04509:390 121.04844:0 122.0518:0		25	64	112	58	53	55	61.1977	28.6139
947	3.261	120.045	0.6344	141.088	Unknown	[M+H]+		1	FALSE	null	null	null	null	null	null	null	999	FALSE	FALSE	FALSE	FALSE		FALSE	FALSE	null	null	null	null	null	null	null	null	8.35	04_1X_nist_urine_pos_5_p1-a1_1_7095	120.04337:296 121.04672:0 122.05008:0		73	38	33	79	44	68	56.0233	19.8475
948	3.261	120.045	0.6668	148.282	Unknown	[M+H]+		1	FALSE	null	null	null	null	null	null	null	999	FALSE	FALSE	FALSE	FALSE		FALSE	FALSE	null	null	null	null	null	null	null	null	8.35	04_1X_nist_urine_pos_5_p1-a1_1_7095	120.04509:1725 121.04844:0 122.0518:0		452	86	718	784	747	449	539.305	267.028
949	3.261	120.045	0.9989	222.147	Unknown	[M+H]+		1	FALSE	null	null	null	null	null	null	null	999	FALSE	FALSE	FALSE	FALSE		FALSE	FALSE	null	null	null	null	null	null	null	null	8.35	04_1X_nist_urine_pos_5_p1-a1_1_7095	120.04337:274 121.04672:0 122.05008:0		75	76	4.1362	44	41	47	47.1161	27.6585
950	5.521	120.064	-1	-1	Unknown	[M+H]+	similar chromatogram in higher mz_441; similar chromatogram in higher mz_2747; similar chromatogram in higher mz_4232; similar chromatogram in higher mz_485	1	TRUE	null	null	null	null	null	null	null	999	FALSE	FALSE	FALSE	FALSE		FALSE	FALSE	null	null	null	null	null	null	null	null	10.51	04_1X_nist_urine_pos_3_p1-a1_1_7093	120.0641:6564 121.06745:0 122.07081:0		16281	28197	31173	29206	28828	31649	27555.6	5687.16
951	5.521	120.064	0.5305	117.969	Unknown	[M+H]+	similar chromatogram in higher mz_441; similar chromatogram in higher mz_2747; similar chromatogram in higher mz_4232; similar chromatogram in higher mz_485	1	TRUE	null	null	null	null	null	null	null	999	FALSE	FALSE	FALSE	FALSE		FALSE	FALSE	null	null	null	null	null	null	null	null	10.51	04_1X_nist_urine_pos_3_p1-a1_1_7093	120.0641:678 121.06745:0 122.07081:0		194	441	194	153	42	596	269.842	206.252
952	5.521	120.064	0.5428	120.702	Unknown	[M+H]+	similar chromatogram in higher mz_441; similar chromatogram in higher mz_2747; similar chromatogram in higher mz_4232; similar chromatogram in higher mz_485	1	TRUE	null	null	null	null	null	null	null	999	FALSE	FALSE	FALSE	FALSE		FALSE	FALSE	null	null	null	null	null	null	null	null	10.51	04_1X_nist_urine_pos_3_p1-a1_1_7093	120.06583:2091 121.06918:0 122.07254:0	41.93778:99 50.40519:99 51.77264:99 52.09545:99 58.06667:1414 66.72394:99	824	1163	1142	523	1323	720	949.208	307.234
953	5.521	120.064	0.7349	163.424	Unknown	[M+H]+	similar chromatogram in higher mz_441; similar chromatogram in higher mz_2747; similar chromatogram in higher mz_4232; similar chromatogram in higher mz_485	1	TRUE	null	null	null	null	null	null	null	999	FALSE	FALSE	FALSE	FALSE		FALSE	FALSE	null	null	null	null	null	null	null	null	10.51	04_1X_nist_urine_pos_3_p1-a1_1_7093	120.06583:900 121.06918:0 122.07254:0		366	182	235	184	135	397	249.939	107.176
954	3.131	120.066	-1	-1	Unknown	[M+H]+		0.5	FALSE	null	null	null	null	null	null	null	999	FALSE	FALSE	FALSE	FALSE		FALSE	FALSE	null	null	null	null	null	null	null	null	3.84	04_1X_nist_urine_pos_4_p1-a1_1_7094	120.06583:2889 121.06918:0 122.07254:0		6118	7229	2288	9500	4931	6447	6085.33	2402.09
955	3.131	120.066	0.7238	160.968	Unknown	[M+H]+		0.5	FALSE	null	null	null	null	null	null	null	999	FALSE	FALSE	FALSE	FALSE		FALSE	FALSE	null	null	null	null	null	null	null	null	3.84	04_1X_nist_urine_pos_4_p1-a1_1_7094	120.06583:990 121.06918:0 122.07254:0		287	315	218	435	316	520	348.519	109.472
956	4.152	120.08	-1	-1	Unknown	[M+H]+		1	TRUE	null	null	null	null	null	null	null	999	FALSE	FALSE	FALSE	FALSE		FALSE	FALSE	null	null	null	null	null	null	null	null	13.84	04_1X_nist_urine_pos_3_p1-a1_1_7093	120.07965:9249 121.083:0 122.08636:0		25219	22108	28074	27452	24049	20896	24633.1	2857.12
957	4.152	120.08	0.472	104.969	Unknown	[M+H]+		1	TRUE	null	null	null	null	null	null	null	999	FALSE	FALSE	FALSE	FALSE		FALSE	FALSE	null	null	null	null	null	null	null	null	13.84	04_1X_nist_urine_pos_3_p1-a1_1_7093	120.07965:550 121.083:0 122.08636:0		72	6	86	162	259	37	103.636	92.4812
958	4.152	120.08	0.5069	112.735	Unknown	[M+H]+		1	TRUE	null	null	null	null	null	null	null	999	FALSE	FALSE	FALSE	FALSE		FALSE	FALSE	null	null	null	null	null	null	null	null	13.84	04_1X_nist_urine_pos_3_p1-a1_1_7093	120.07965:697 121.083:0 122.08636:0		262	209	254	283	52	292	225.273	89.83
959	4.152	120.08	0.5477	121.796	Unknown	[M+H]+		1	TRUE	null	null	null	null	null	null	null	999	FALSE	FALSE	FALSE	FALSE		FALSE	FALSE	null	null	null	null	null	null	null	null	13.84	04_1X_nist_urine_pos_3_p1-a1_1_7093	120.08138:1119 121.08473:0 122.08809:0		629	449	292	493	338	381	430.405	121.54
960	4.152	120.08	0.5735	127.538	Unknown	[M+H]+		1	TRUE	null	null	null	null	null	null	null	999	FALSE	FALSE	FALSE	FALSE		FALSE	FALSE	null	null	null	null	null	null	null	null	13.84	04_1X_nist_urine_pos_3_p1-a1_1_7093	120.07966:3881 121.08301:0 122.08637:0	51.0207:350 77.03787:2103 77.03926:1006 91.05413:1124 93.05766:193 103.05624:226	3142	3493	3335	2411	2608	3416	3067.47	452.111
961	4.152	120.08	0.6504	144.646	Unknown	[M+H]+		1	TRUE	null	null	null	null	null	null	null	999	FALSE	FALSE	FALSE	FALSE		FALSE	FALSE	null	null	null	null	null	null	null	null	13.84	04_1X_nist_urine_pos_3_p1-a1_1_7093	120.07966:2587 121.08301:0 122.08637:0		1492	1065	903	826	380	904	928.537	360.44
962	1.538	120.08	-1	-1	Unknown	[M+H]+		0.833	TRUE	null	null	null	null	null	null	null	999	FALSE	FALSE	FALSE	FALSE		FALSE	FALSE	null	null	null	null	null	null	null	null	11.85	04_1X_nist_urine_pos_1_p1-a1_1_7091	120.07966:8026 121.08301:0 122.08637:0		47159	43532	54524	51706	25611	6508	38173.2	18549.4
963	1.538	120.08	0.556	123.65	Unknown	[M+H]+		0.833	TRUE	null	null	null	null	null	null	null	999	FALSE	FALSE	FALSE	FALSE		FALSE	FALSE	null	null	null	null	null	null	null	null	11.85	04_1X_nist_urine_pos_1_p1-a1_1_7091	120.07966:3018 121.08301:0 122.08637:0	78.03364:334 92.04711:626	3364	2344	3090	3375	4050	2125	3058.15	715.486
964	1.538	120.08	0.6324	140.633	Unknown	[M+H]+		0.833	TRUE	null	null	null	null	null	null	null	999	FALSE	FALSE	FALSE	FALSE		FALSE	FALSE	null	null	null	null	null	null	null	null	11.85	04_1X_nist_urine_pos_1_p1-a1_1_7091	120.07966:956 121.08301:0 122.08637:0		691	556	405	430	609	86	462.886	213.594
965	4.236	120.081	-1	-1	Unknown	[M+H]+	similar chromatogram in higher mz_1413; similar chromatogram in higher mz_946; similar chromatogram in higher mz_324; similar chromatogram in higher mz_391; similar chromatogram in higher mz_457; similar chromatogram in higher mz_758; similar chromatogram in higher mz_773; similar chromatogram in higher mz_1416; similar chromatogram in higher mz_1844; similar chromatogram in higher mz_4094	1	TRUE	null	null	null	null	null	null	null	999	FALSE	FALSE	FALSE	FALSE		FALSE	FALSE	null	null	null	null	null	null	null	null	16.51	04_1X_nist_urine_pos_2_p1-a1_1_7092	120.08138:12393 121.08473:0 122.08809:0		47569	50307	51431	45325	39218	50661	47418.6	4617.87
966	4.236	120.081	0.492	109.408	Unknown	[M+H]+	similar chromatogram in higher mz_1413; similar chromatogram in higher mz_946; similar chromatogram in higher mz_324; similar chromatogram in higher mz_391; similar chromatogram in higher mz_457; similar chromatogram in higher mz_758; similar chromatogram in higher mz_773; similar chromatogram in higher mz_1416; similar chromatogram in higher mz_1844; similar chromatogram in higher mz_4094	1	TRUE	null	null	null	null	null	null	null	999	FALSE	FALSE	FALSE	FALSE		FALSE	FALSE	null	null	null	null	null	null	null	null	16.51	04_1X_nist_urine_pos_2_p1-a1_1_7092	120.07966:694 121.08301:0 122.08637:0		116	16	160	324	244	342	200.37	126.701
967	4.236	120.081	0.5422	120.586	Unknown	[M+H]+	similar chromatogram in higher mz_1413; similar chromatogram in higher mz_946; similar chromatogram in higher mz_324; similar chromatogram in higher mz_391; similar chromatogram in higher mz_457; similar chromatogram in higher mz_758; similar chromatogram in higher mz_773; similar chromatogram in higher mz_1416; similar chromatogram in higher mz_1844; similar chromatogram in higher mz_4094	1	TRUE	null	null	null	null	null	null	null	999	FALSE	FALSE	FALSE	FALSE		FALSE	FALSE	null	null	null	null	null	null	null	null	16.51	04_1X_nist_urine_pos_2_p1-a1_1_7092	120.08138:1806 121.08473:0 122.08809:0		994	718	904	599	527	322	677.39	248.369
968	4.236	120.081	0.5733	127.501	Unknown	[M+H]+	similar chromatogram in higher mz_1413; similar chromatogram in higher mz_946; similar chromatogram in higher mz_324; similar chromatogram in higher mz_391; similar chromatogram in higher mz_457; similar chromatogram in higher mz_758; similar chromatogram in higher mz_773; similar chromatogram in higher mz_1416; similar chromatogram in higher mz_1844; similar chromatogram in higher mz_4094	1	TRUE	null	null	null	null	null	null	null	999	FALSE	FALSE	FALSE	FALSE		FALSE	FALSE	null	null	null	null	null	null	null	null	16.51	04_1X_nist_urine_pos_2_p1-a1_1_7092	120.07966:4846 121.08301:0 122.08637:0		4002	3846	4156	2945	2794	3875	3602.95	580.556
969	4.236	120.081	0.6498	144.496	Unknown	[M+H]+	similar chromatogram in higher mz_1413; similar chromatogram in higher mz_946; similar chromatogram in higher mz_324; similar chromatogram in higher mz_391; similar chromatogram in higher mz_457; similar chromatogram in higher mz_758; similar chromatogram in higher mz_773; similar chromatogram in higher mz_1416; similar chromatogram in higher mz_1844; similar chromatogram in higher mz_4094	1	TRUE	null	null	null	null	null	null	null	999	FALSE	FALSE	FALSE	FALSE		FALSE	FALSE	null	null	null	null	null	null	null	null	16.51	04_1X_nist_urine_pos_2_p1-a1_1_7092	120.08139:2935 121.08474:0 122.0881:0	59.34036:117 70.4595:117 71.95009:117	1894	1660	1850	1202	1523	1094	1537.17	331.331
970	6.303	120.966	-1	-1	Unknown	[M+H]+		1	FALSE	null	null	null	null	null	null	null	999	FALSE	FALSE	FALSE	FALSE		FALSE	FALSE	null	null	null	null	null	null	null	null	100.13	04_1X_nist_urine_pos_6_p1-a1_1_7096	120.96618:20626 121.96953:0 122.97289:0		134889	103785	97429	57629	125646	123501	107147	28061.1
971	6.303	120.966	0.7931	176.244	Unknown	[M+H]+		1	FALSE	null	null	null	null	null	null	null	999	FALSE	FALSE	FALSE	FALSE		FALSE	FALSE	null	null	null	null	null	null	null	null	100.13	04_1X_nist_urine_pos_6_p1-a1_1_7096	120.96618:10329 121.96953:0 122.97289:0		10131	7649	8225	9199	9658	9289	9025.12	922.751
972	6.303	120.966	0.852	189.332	Unknown	[M+H]+		1	FALSE	null	null	null	null	null	null	null	999	FALSE	FALSE	FALSE	FALSE		FALSE	FALSE	null	null	null	null	null	null	null	null	100.13	04_1X_nist_urine_pos_6_p1-a1_1_7096	120.96618:1355 121.96953:0 122.97289:0		722	403	681	548	730	936	669.914	180.748
973	6.505	120.968	-1	-1	Unknown	[M+H]+		0.667	FALSE	null	null	null	null	null	null	null	999	FALSE	FALSE	FALSE	FALSE		FALSE	FALSE	null	null	null	null	null	null	null	null	9.11	04_1X_nist_urine_pos_5_p1-a1_1_7095	120.96792:10029 121.97127:0 122.97463:0		21256	32006	39432	68390	83732	25350	45027.7	25286.2
974	6.505	120.968	0.7921	176.022	Unknown	[M+H]+		0.667	FALSE	null	null	null	null	null	null	null	999	FALSE	FALSE	FALSE	FALSE		FALSE	FALSE	null	null	null	null	null	null	null	null	9.11	04_1X_nist_urine_pos_5_p1-a1_1_7095	120.96444:5578 121.96779:0 122.97115:0		5430	5746	4993	7010	6153	5194	5754.33	739.591
975	5.718	121.027	-1	-1	Unknown	[M+H]+	similar chromatogram in higher mz_2728; similar chromatogram in higher mz_793; similar chromatogram in higher mz_5981; similar chromatogram in higher mz_718; similar chromatogram in higher mz_5561; similar chromatogram in higher mz_5447	1	TRUE	null	null	null	null	null	null	null	999	FALSE	FALSE	FALSE	FALSE		FALSE	FALSE	null	null	null	null	null	null	null	null	230.94	04_1X_nist_urine_pos_6_p1-a1_1_7096	121.0269:51058 122.03025:0 123.03361:0		149264	153906	143686	152076	152304	153382	150770	3825.38
976	5.718	121.027	0.5266	117.017	Unknown	[M+H]+	similar chromatogram in higher mz_2728; similar chromatogram in higher mz_793; similar chromatogram in higher mz_5981; similar chromatogram in higher mz_718; similar chromatogram in higher mz_5561; similar chromatogram in higher mz_5447	1	TRUE	null	null	null	null	null	null	null	999	FALSE	FALSE	FALSE	FALSE		FALSE	FALSE	null	null	null	null	null	null	null	null	230.94	04_1X_nist_urine_pos_6_p1-a1_1_7096	121.02864:3774 122.03199:0 123.03535:0	35.69497:38 39.02106:912 65.03543:367 65.03797:3073	3682	3494	3680	3564	4219	3804	3740.41	257.579
977	5.718	121.027	0.6552	145.587	Unknown	[M+H]+	similar chromatogram in higher mz_2728; similar chromatogram in higher mz_793; similar chromatogram in higher mz_5981; similar chromatogram in higher mz_718; similar chromatogram in higher mz_5561; similar chromatogram in higher mz_5447	1	TRUE	null	null	null	null	null	null	null	999	FALSE	FALSE	FALSE	FALSE		FALSE	FALSE	null	null	null	null	null	null	null	null	230.94	04_1X_nist_urine_pos_6_p1-a1_1_7096	121.02864:10519 122.03199:0 123.03535:0	39.02204:38 39.91383:38 65.0367:1396	9496	10078	8915	9377	9414	9456	9455.87	371.381
978	5.718	121.027	0.8914	198.095	Unknown	[M+H]+	similar chromatogram in higher mz_2728; similar chromatogram in higher mz_793; similar chromatogram in higher mz_5981; similar chromatogram in higher mz_718; similar chromatogram in higher mz_5561; similar chromatogram in higher mz_5447	1	TRUE	null	null	null	null	null	null	null	999	FALSE	FALSE	FALSE	FALSE		FALSE	FALSE	null	null	null	null	null	null	null	null	230.94	04_1X_nist_urine_pos_6_p1-a1_1_7096	121.02864:1287 122.03199:0 123.03535:0		938	958	941	724	561	997	853.004	172.509
979	5.86	121.027	-1	-1	Unknown	[M+H]+	similar chromatogram in higher mz_2970	0.833	TRUE	null	null	null	null	null	null	null	999	FALSE	FALSE	FALSE	FALSE		FALSE	FALSE	null	null	null	null	null	null	null	null	8.39	04_1X_nist_urine_pos_2_p1-a1_1_7092	121.0269:3026 122.03025:0 123.03361:0		5472	9794	7511	8134	7694	5479	7347.43	1658.84
980	5.86	121.027	0.5256	116.79	Unknown	[M+H]+	similar chromatogram in higher mz_2970	0.833	TRUE	null	null	null	null	null	null	null	999	FALSE	FALSE	FALSE	FALSE		FALSE	FALSE	null	null	null	null	null	null	null	null	8.39	04_1X_nist_urine_pos_2_p1-a1_1_7092	121.0269:853 122.03025:0 123.03361:0	65.0367:473	168	646	507	537	558	252	444.593	189.276
981	5.86	121.027	0.5654	125.634	Unknown	[M+H]+	similar chromatogram in higher mz_2970	0.833	TRUE	null	null	null	null	null	null	null	999	FALSE	FALSE	FALSE	FALSE		FALSE	FALSE	null	null	null	null	null	null	null	null	8.39	04_1X_nist_urine_pos_2_p1-a1_1_7092	121.0269:555 122.03025:0 123.03361:0		84	419	211	164	177	154	201.515	114.451
982	2.255	121.029	-1	-1	Unknown	[M+H]+		0.833	TRUE	null	null	null	null	null	null	null	999	FALSE	FALSE	FALSE	FALSE		FALSE	FALSE	null	null	null	null	null	null	null	null	57.9	04_1X_nist_urine_pos_4_p1-a1_1_7094	121.02864:25762 122.03199:0 123.03535:0		82043	123089	183235	106487	147841	18852	110258	56688.8
983	2.255	121.029	0.5269	117.093	Unknown	[M+H]+		0.833	TRUE	null	null	null	null	null	null	null	999	FALSE	FALSE	FALSE	FALSE		FALSE	FALSE	null	null	null	null	null	null	null	null	57.9	04_1X_nist_urine_pos_4_p1-a1_1_7094	121.02864:11072 122.03199:0 123.03535:0	36.04259:58 38.01478:672 39.02205:781 65.03543:588 65.03797:2086 65.03925:1712 93.03332:665 93.05006:678 121.07723:555	8772	9168	8551	8254	9552	5825	8353.47	1320.33
984	2.255	121.029	0.5667	125.935	Unknown	[M+H]+		0.833	TRUE	null	null	null	null	null	null	null	999	FALSE	FALSE	FALSE	FALSE		FALSE	FALSE	null	null	null	null	null	null	null	null	57.9	04_1X_nist_urine_pos_4_p1-a1_1_7094	121.02864:2860 122.03199:0 123.03535:0	116.90356:65	2575	1679	1594	2057	2413	475	1798.94	755.573
985	2.255	121.029	0.655	145.549	Unknown	[M+H]+		0.833	TRUE	null	null	null	null	null	null	null	999	FALSE	FALSE	FALSE	FALSE		FALSE	FALSE	null	null	null	null	null	null	null	null	57.9	04_1X_nist_urine_pos_4_p1-a1_1_7094	121.02863:9335 122.03198:0 123.03534:0	35.09441:90 43.1714:90 110.11894:90	6833	6983	7203	7919	6301	1704	6157.28	2244.51
986	3.549	121.029	-1	-1	Unknown	[M+H]+		1	TRUE	null	null	null	null	null	null	null	999	FALSE	FALSE	FALSE	FALSE		FALSE	FALSE	null	null	null	null	null	null	null	null	37.07	04_1X_nist_urine_pos_4_p1-a1_1_7094	121.02864:11490 122.03199:0 123.03535:0		61763	36063	38673	44715	36621	68482	47719.4	13987
987	3.549	121.029	0.529	117.547	Unknown	[M+H]+		1	TRUE	null	null	null	null	null	null	null	999	FALSE	FALSE	FALSE	FALSE		FALSE	FALSE	null	null	null	null	null	null	null	null	37.07	04_1X_nist_urine_pos_4_p1-a1_1_7094	121.02864:2279 122.03199:0 123.03535:0	39.02007:840 46.03089:49 65.0367:1647 65.03797:660 77.0351:322 90.09347:49	1743	1059	1217	1078	1761	1744	1433.55	350.048
988	3.549	121.029	0.5693	126.501	Unknown	[M+H]+		1	TRUE	null	null	null	null	null	null	null	999	FALSE	FALSE	FALSE	FALSE		FALSE	FALSE	null	null	null	null	null	null	null	null	37.07	04_1X_nist_urine_pos_4_p1-a1_1_7094	121.0269:1851 122.03025:0 123.03361:0		650	1190	534	1260	1126	565	887.414	338.572
989	3.549	121.029	0.673	149.551	Unknown	[M+H]+		1	TRUE	null	null	null	null	null	null	null	999	FALSE	FALSE	FALSE	FALSE		FALSE	FALSE	null	null	null	null	null	null	null	null	37.07	04_1X_nist_urine_pos_4_p1-a1_1_7094	121.0269:4933 122.03025:0 123.03361:0	25.99712:75 54.54614:75 68.98188:75 79.76098:75	3070	4158	3833	2778	4231	2187	3376.15	826.598
990	0.688	121.029	-1	-1	Unknown	[M+H]+		0.833	TRUE	null	null	null	null	null	null	null	999	FALSE	FALSE	FALSE	FALSE		FALSE	FALSE	null	null	null	null	null	null	null	null	29.57	04_1X_nist_urine_pos_5_p1-a1_1_7095	121.02864:9611 122.03199:0 123.03535:0		28114	28990	23394	25528	32140	23769	26989.1	3383.15
991	0.688	121.029	0.582	129.328	Unknown	[M+H]+		0.833	TRUE	null	null	null	null	null	null	null	999	FALSE	FALSE	FALSE	FALSE		FALSE	FALSE	null	null	null	null	null	null	null	null	29.57	04_1X_nist_urine_pos_5_p1-a1_1_7095	121.0269:512 122.03025:0 123.03361:0		203	223	196	81	79	309	181.771	88.5646
992	0.688	121.029	0.7268	161.516	Unknown	[M+H]+		0.833	TRUE	null	null	null	null	null	null	null	999	FALSE	FALSE	FALSE	FALSE		FALSE	FALSE	null	null	null	null	null	null	null	null	29.57	04_1X_nist_urine_pos_5_p1-a1_1_7095	121.02864:2848 122.03199:0 123.03535:0	25.93201:88 31.421:88 86.02653:88	1195	2640	2034	2339	4115	4096	2736.52	1164.98
993	0.688	121.029	0.7287	161.925	Unknown	[M+H]+		0.833	TRUE	null	null	null	null	null	null	null	999	FALSE	FALSE	FALSE	FALSE		FALSE	FALSE	null	null	null	null	null	null	null	null	29.57	04_1X_nist_urine_pos_5_p1-a1_1_7095	121.02864:2598 122.03199:0 123.03535:0	61.88326:62	1064	2666	4572	2304	3022	2124	2625.28	1161.35
994	0.688	121.029	0.7778	172.832	Unknown	[M+H]+		0.833	TRUE	null	null	null	null	null	null	null	999	FALSE	FALSE	FALSE	FALSE		FALSE	FALSE	null	null	null	null	null	null	null	null	29.57	04_1X_nist_urine_pos_5_p1-a1_1_7095	121.0269:499 122.03025:0 123.03361:0		230	189	247	182	119	167	188.867	45.8778
995	3.664	122.063	-1	-1	Unknown	[M+H]+	similar chromatogram in higher mz_1798; similar chromatogram in higher mz_840	1	FALSE	null	null	null	null	null	null	null	999	FALSE	FALSE	FALSE	FALSE		FALSE	FALSE	null	null	null	null	null	null	null	null	49.8	04_1X_nist_urine_pos_2_p1-a1_1_7092	122.06324:24203 123.06659:0 124.06995:0		115117	112153	101703	121119	112472	118275	113473	6715.58
996	3.664	122.063	0.9216	204.627	Unknown	[M+H]+	similar chromatogram in higher mz_1798; similar chromatogram in higher mz_840	1	FALSE	null	null	null	null	null	null	null	999	FALSE	FALSE	FALSE	FALSE		FALSE	FALSE	null	null	null	null	null	null	null	null	49.8	04_1X_nist_urine_pos_2_p1-a1_1_7092	122.06324:6312 123.06659:0 124.06995:0		6006	6694	4945	6345	5748	5978	5952.88	594.065
997	3.664	122.063	0.9523	211.445	Unknown	[M+H]+	similar chromatogram in higher mz_1798; similar chromatogram in higher mz_840	1	FALSE	null	null	null	null	null	null	null	999	FALSE	FALSE	FALSE	FALSE		FALSE	FALSE	null	null	null	null	null	null	null	null	49.8	04_1X_nist_urine_pos_2_p1-a1_1_7092	122.06324:2144 123.06659:0 124.06995:0		2610	2361	2445	2458	2561	2605	2506.65	100.841
998	2.057	122.07	-1	-1	Unknown	[M+H]+		0.667	FALSE	null	null	null	null	null	null	null	999	FALSE	FALSE	FALSE	FALSE		FALSE	FALSE	null	null	null	null	null	null	null	null	12.18	04_1X_nist_urine_pos_6_p1-a1_1_7096	122.07021:7717 123.07356:0 124.07692:0		20421	27909	26080	52699	48277	44363	36624.7	13444.3
999	2.057	122.07	0.5711	126.814	Unknown	[M+H]+		0.667	FALSE	null	null	null	null	null	null	null	999	FALSE	FALSE	FALSE	FALSE		FALSE	FALSE	null	null	null	null	null	null	null	null	12.18	04_1X_nist_urine_pos_6_p1-a1_1_7096	122.07021:1360 123.07356:0 124.07692:0		572	369	546	585	984	1131	697.651	292.921
1000	2.057	122.07	0.6174	137.079	Unknown	[M+H]+		0.667	FALSE	null	null	null	null	null	null	null	999	FALSE	FALSE	FALSE	FALSE		FALSE	FALSE	null	null	null	null	null	null	null	null	12.18	04_1X_nist_urine_pos_6_p1-a1_1_7096	122.07196:5124 123.07531:0 124.07867:0		2154	4079	3061	3266	4344	3621	3420.79	785.277
1001	6.218	122.072	-1	-1	Unknown	[M+H]+		1	FALSE	null	null	null	null	null	null	null	999	FALSE	FALSE	FALSE	FALSE		FALSE	FALSE	null	null	null	null	null	null	null	null	18.41	04_1X_nist_urine_pos_6_p1-a1_1_7096	122.07195:8711 123.0753:0 124.07866:0		31193	48644	46242	42518	54176	56745	46586.4	9150.47
1002	6.218	122.072	0.7783	172.804	Unknown	[M+H]+		1	FALSE	null	null	null	null	null	null	null	999	FALSE	FALSE	FALSE	FALSE		FALSE	FALSE	null	null	null	null	null	null	null	null	18.41	04_1X_nist_urine_pos_6_p1-a1_1_7096	122.07021:4425 123.07356:0 124.07692:0		4164	4587	4253	2336	4903	5058	4216.77	985.618
1003	2.892	122.096	-1	-1	Unknown	[M+H]+		1	TRUE	null	null	null	null	null	null	null	999	FALSE	FALSE	FALSE	FALSE		FALSE	FALSE	null	null	null	null	null	null	null	null	42.02	04_1X_nist_urine_pos_3_p1-a1_1_7093	122.09634:12621 123.09969:0 124.10305:0		51656	42836	49652	43422	43710	44604	45980.2	3719.68
1004	2.892	122.096	0.5472	121.494	Unknown	[M+H]+		1	TRUE	null	null	null	null	null	null	null	999	FALSE	FALSE	FALSE	FALSE		FALSE	FALSE	null	null	null	null	null	null	null	null	42.02	04_1X_nist_urine_pos_3_p1-a1_1_7093	122.09636:5615 123.09971:0 124.10307:0	65.03797:399 77.03649:189 79.05264:231 92.04712:656 92.04863:1410 92.05014:139 92.05166:492 106.06235:218 106.06397:526 106.0656:135 106.06722:220 107.07018:655 107.07181:1581 107.07344:3651 107.07507:476 122.09461:229 122.0981:310	4711	4232	4906	4551	4402	4346	4524.92	250.4
1005	6.305	122.966	-1	-1	Unknown	[M+H]+	similar chromatogram in higher mz_4061	0.5	FALSE	null	null	null	null	null	null	null	999	FALSE	FALSE	FALSE	FALSE		FALSE	FALSE	null	null	null	null	null	null	null	null	38.19	04_1X_nist_urine_pos_2_p1-a1_1_7092	122.96579:2109 123.96914:0 124.9725:0		8623	13512	6611	7241	6992	6138	8186.22	2740.51
1006	6.305	122.966	0.7649	169.728	Unknown	[M+H]+	similar chromatogram in higher mz_4061	0.5	FALSE	null	null	null	null	null	null	null	999	FALSE	FALSE	FALSE	FALSE		FALSE	FALSE	null	null	null	null	null	null	null	null	38.19	04_1X_nist_urine_pos_2_p1-a1_1_7092	122.96404:329 123.96739:0 124.97075:0		20	96	64	87	51	177	82.4307	53.8302
1007	6.305	122.966	0.7916	175.642	Unknown	[M+H]+	similar chromatogram in higher mz_4061	0.5	FALSE	null	null	null	null	null	null	null	999	FALSE	FALSE	FALSE	FALSE		FALSE	FALSE	null	null	null	null	null	null	null	null	38.19	04_1X_nist_urine_pos_2_p1-a1_1_7092	122.96579:1157 123.96914:0 124.9725:0		475	408	777	311	495	341	467.657	167.599
1008	6.305	122.966	0.9173	203.538	Unknown	[M+H]+	similar chromatogram in higher mz_4061	0.5	FALSE	null	null	null	null	null	null	null	999	FALSE	FALSE	FALSE	FALSE		FALSE	FALSE	null	null	null	null	null	null	null	null	38.19	04_1X_nist_urine_pos_2_p1-a1_1_7092	122.96579:188 123.96914:0 124.9725:0		3.59904	44	37	44	36	3.59904	26.8616	21.0801
1009	4.958	123.055	-1	-1	Unknown	[M+H]+		1	FALSE	null	null	null	null	null	null	null	999	FALSE	FALSE	FALSE	FALSE		FALSE	FALSE	null	null	null	null	null	null	null	null	7.22	04_1X_nist_urine_pos_2_p1-a1_1_7092	123.055:8464 124.05835:0 125.06171:0		38529	33980	22897	20369	26795	36762	29888.6	7585.64
1010	4.958	123.055	0.5028	111.568	Unknown	[M+H]+		1	FALSE	null	null	null	null	null	null	null	999	FALSE	FALSE	FALSE	FALSE		FALSE	FALSE	null	null	null	null	null	null	null	null	7.22	04_1X_nist_urine_pos_2_p1-a1_1_7092	123.05675:506 124.0601:0 125.06346:0		97	325	81	147	113	41	133.945	99.7983
1011	4.958	123.055	0.5239	116.231	Unknown	[M+H]+		1	FALSE	null	null	null	null	null	null	null	999	FALSE	FALSE	FALSE	FALSE		FALSE	FALSE	null	null	null	null	null	null	null	null	7.22	04_1X_nist_urine_pos_2_p1-a1_1_7092	123.055:661 124.05835:0 125.06171:0		197	85	187	194	345	103	184.934	92.0963
1012	4.958	123.055	0.5557	123.291	Unknown	[M+H]+		1	FALSE	null	null	null	null	null	null	null	999	FALSE	FALSE	FALSE	FALSE		FALSE	FALSE	null	null	null	null	null	null	null	null	7.22	04_1X_nist_urine_pos_2_p1-a1_1_7092	123.05501:1955 124.05836:0 125.06172:0		1379	829	793	538	276	510	720.81	380.796
1013	4.958	123.055	0.5815	129.015	Unknown	[M+H]+		1	FALSE	null	null	null	null	null	null	null	999	FALSE	FALSE	FALSE	FALSE		FALSE	FALSE	null	null	null	null	null	null	null	null	7.22	04_1X_nist_urine_pos_2_p1-a1_1_7092	123.05675:4109 124.0601:0 125.06346:0		1618	2195	780	1532	1863	2406	1732.3	573.902
1014	4.958	123.055	0.6294	139.637	Unknown	[M+H]+		1	FALSE	null	null	null	null	null	null	null	999	FALSE	FALSE	FALSE	FALSE		FALSE	FALSE	null	null	null	null	null	null	null	null	7.22	04_1X_nist_urine_pos_2_p1-a1_1_7092	123.055:321 124.05835:0 125.06171:0		136	21	89	29	88	83	74.3598	43.016
1015	6.642	123.055	-1	-1	Unknown	[M+H]+		1	TRUE	null	null	null	null	null	null	null	999	FALSE	FALSE	FALSE	FALSE		FALSE	FALSE	null	null	null	null	null	null	null	null	3.57	04_1X_nist_urine_pos_5_p1-a1_1_7095	123.055:3826 124.05835:0 125.06171:0		17473	23231	26629	26343	22293	22575	23090.7	3333.93
1016	6.642	123.055	0.5635	125.025	Unknown	[M+H]+		1	TRUE	null	null	null	null	null	null	null	999	FALSE	FALSE	FALSE	FALSE		FALSE	FALSE	null	null	null	null	null	null	null	null	3.57	04_1X_nist_urine_pos_5_p1-a1_1_7095	123.05501:1365 124.05836:0 125.06172:0	53.03657:255 78.02946:93 78.03225:46 78.03364:201 80.0486:699 80.05001:69 123.05501:76	1188	1016	747	910	1090	892	973.951	157.155
1017	6.642	123.055	0.7384	163.827	Unknown	[M+H]+		1	TRUE	null	null	null	null	null	null	null	999	FALSE	FALSE	FALSE	FALSE		FALSE	FALSE	null	null	null	null	null	null	null	null	3.57	04_1X_nist_urine_pos_5_p1-a1_1_7095	123.05501:1999 124.05836:0 125.06172:0		1798	1922	1813	1719	2006	1845	1850.36	100.903
1018	1.576	123.09	-1	-1	Unknown	[M+H]+		1	TRUE	null	null	null	null	null	null	null	999	FALSE	FALSE	FALSE	FALSE		FALSE	FALSE	null	null	null	null	null	null	null	null	7.68	04_1X_nist_urine_pos_2_p1-a1_1_7092	123.09:7295 124.09335:0 125.09671:0		43920	43932	46085	44826	44884	33697	42890.7	4573.77
1019	1.576	123.09	0.5445	120.798	Unknown	[M+H]+		1	TRUE	null	null	null	null	null	null	null	999	FALSE	FALSE	FALSE	FALSE		FALSE	FALSE	null	null	null	null	null	null	null	null	7.68	04_1X_nist_urine_pos_2_p1-a1_1_7092	123.09175:3286 124.0951:0 125.09846:0	66.03261:767 67.04126:578 68.04714:51 81.40902:51 95.05993:589 123.09175:498	3029	2562	2863	2999	361	2394	2368.12	1014.48
1020	1.576	123.09	0.6329	140.42	Unknown	[M+H]+		1	TRUE	null	null	null	null	null	null	null	999	FALSE	FALSE	FALSE	FALSE		FALSE	FALSE	null	null	null	null	null	null	null	null	7.68	04_1X_nist_urine_pos_2_p1-a1_1_7092	123.09174:1749 124.09509:0 125.09845:0	94.06148:248	1155	1404	1310	1376	1329	578	1191.9	312.926
1021	0.791	123.092	-1	-1	Unknown	[M+H]+	similar chromatogram in higher mz_1040; similar chromatogram in higher mz_1924; similar chromatogram in higher mz_3683	0.667	TRUE	null	null	null	null	null	null	null	999	FALSE	FALSE	FALSE	FALSE		FALSE	FALSE	null	null	null	null	null	null	null	null	5.26	04_1X_nist_urine_pos_2_p1-a1_1_7092	123.09175:5634 124.0951:0 125.09846:0		18579	17572	12012	15120	15428	10838	14924.7	3027.91
1022	0.791	123.092	0.5533	122.76	Unknown	[M+H]+	similar chromatogram in higher mz_1040; similar chromatogram in higher mz_1924; similar chromatogram in higher mz_3683	0.667	TRUE	null	null	null	null	null	null	null	999	FALSE	FALSE	FALSE	FALSE		FALSE	FALSE	null	null	null	null	null	null	null	null	5.26	04_1X_nist_urine_pos_2_p1-a1_1_7092	123.08825:1732 124.0916:0 125.09496:0	24.66121:41 50.01403:667 80.04719:581 80.0486:1883 82.11925:100 123.05326:413 123.0935:454	1248	1277	461	1110	1375	593	1010.68	386.541
1023	0.791	123.092	0.5905	131.004	Unknown	[M+H]+	similar chromatogram in higher mz_1040; similar chromatogram in higher mz_1924; similar chromatogram in higher mz_3683	0.667	TRUE	null	null	null	null	null	null	null	999	FALSE	FALSE	FALSE	FALSE		FALSE	FALSE	null	null	null	null	null	null	null	null	5.26	04_1X_nist_urine_pos_2_p1-a1_1_7092	123.09174:455 124.09509:0 125.09845:0		24	161	12	133	136	9	79.0284	71.0599
1024	3.295	124.04	-1	-1	Unknown	[M+H]+	similar chromatogram in higher mz_1015	1	TRUE	null	null	null	null	null	null	null	999	FALSE	FALSE	FALSE	FALSE		FALSE	FALSE	null	null	null	null	null	null	null	null	4.32	04_1X_nist_urine_pos_5_p1-a1_1_7095	124.04024:10774 125.04359:0 126.04695:0		41775	33482	41558	35720	43414	46224	40362	4816.38
1025	3.295	124.04	0.5407	119.882	Unknown	[M+H]+	similar chromatogram in higher mz_1015	1	TRUE	null	null	null	null	null	null	null	999	FALSE	FALSE	FALSE	FALSE		FALSE	FALSE	null	null	null	null	null	null	null	null	4.32	04_1X_nist_urine_pos_5_p1-a1_1_7095	124.03848:646 125.04183:0 126.04519:0		78	49	267	86	119	184	130.769	81.3751
1026	3.295	124.04	0.5825	129.138	Unknown	[M+H]+	similar chromatogram in higher mz_1015	1	TRUE	null	null	null	null	null	null	null	999	FALSE	FALSE	FALSE	FALSE		FALSE	FALSE	null	null	null	null	null	null	null	null	4.32	04_1X_nist_urine_pos_5_p1-a1_1_7095	124.04024:720 125.04359:0 126.04695:0		119	462	43	195	383	410	268.602	172.771
1027	3.295	124.04	0.6084	134.889	Unknown	[M+H]+	similar chromatogram in higher mz_1015	1	TRUE	null	null	null	null	null	null	null	999	FALSE	FALSE	FALSE	FALSE		FALSE	FALSE	null	null	null	null	null	null	null	null	4.32	04_1X_nist_urine_pos_5_p1-a1_1_7095	124.04024:2794 125.04359:0 126.04695:0	70.0312:62 95.0138:695	2294	771	3046	2881	2310	3129	2405.36	877.752
1028	3.295	124.04	0.6299	139.647	Unknown	[M+H]+	similar chromatogram in higher mz_1015	1	TRUE	null	null	null	null	null	null	null	999	FALSE	FALSE	FALSE	FALSE		FALSE	FALSE	null	null	null	null	null	null	null	null	4.32	04_1X_nist_urine_pos_5_p1-a1_1_7095	124.05078:1722 125.05413:0 126.05749:0		509	1362	194	132	447	3897	1090.09	1443.87
1029	3.295	124.04	0.6432	142.601	Unknown	[M+H]+	similar chromatogram in higher mz_1015	1	TRUE	null	null	null	null	null	null	null	999	FALSE	FALSE	FALSE	FALSE		FALSE	FALSE	null	null	null	null	null	null	null	null	4.32	04_1X_nist_urine_pos_5_p1-a1_1_7095	124.04024:1365 125.04359:0 126.04695:0		655	82	326	341	320	818	423.742	265.66
1030	0.784	124.049	-1	-1	Unknown	[M+H]+	similar chromatogram in higher mz_2726; similar chromatogram in higher mz_3369; similar chromatogram in higher mz_1218; similar chromatogram in higher mz_579; similar chromatogram in higher mz_624; similar chromatogram in higher mz_704; similar chromatogram in higher mz_780; similar chromatogram in higher mz_798; similar chromatogram in higher mz_837; similar chromatogram in higher mz_1295; simil…	1	FALSE	null	null	null	null	null	null	null	999	FALSE	FALSE	FALSE	FALSE		FALSE	FALSE	null	null	null	null	null	null	null	null	8.31	04_1X_nist_urine_pos_4_p1-a1_1_7094	124.04902:19323 125.05237:0 126.05573:0		45611	49368	51078	55664	54657	54949	51887.8	3942.22
1031	0.784	124.049	0.5733	127.114	Unknown	[M+H]+	similar chromatogram in higher mz_2726; similar chromatogram in higher mz_3369; similar chromatogram in higher mz_1218; similar chromatogram in higher mz_579; similar chromatogram in higher mz_624; similar chromatogram in higher mz_704; similar chromatogram in higher mz_780; similar chromatogram in higher mz_798; similar chromatogram in higher mz_837; similar chromatogram in higher mz_1295; simil…	1	FALSE	null	null	null	null	null	null	null	999	FALSE	FALSE	FALSE	FALSE		FALSE	FALSE	null	null	null	null	null	null	null	null	8.31	04_1X_nist_urine_pos_4_p1-a1_1_7094	124.05078:1511 125.05413:0 126.05749:0		709	403	1014	744	1204	945	836.547	279.656
1032	0.784	124.049	0.6265	138.897	Unknown	[M+H]+	similar chromatogram in higher mz_2726; similar chromatogram in higher mz_3369; similar chromatogram in higher mz_1218; similar chromatogram in higher mz_579; similar chromatogram in higher mz_624; similar chromatogram in higher mz_704; similar chromatogram in higher mz_780; similar chromatogram in higher mz_798; similar chromatogram in higher mz_837; similar chromatogram in higher mz_1295; simil…	1	FALSE	null	null	null	null	null	null	null	999	FALSE	FALSE	FALSE	FALSE		FALSE	FALSE	null	null	null	null	null	null	null	null	8.31	04_1X_nist_urine_pos_4_p1-a1_1_7094	124.05078:4336 125.05413:0 126.05749:0		2569	3798	2058	2649	2221	2644	2656.5	609.678
1033	0.784	124.049	0.6504	144.207	Unknown	[M+H]+	similar chromatogram in higher mz_2726; similar chromatogram in higher mz_3369; similar chromatogram in higher mz_1218; similar chromatogram in higher mz_579; similar chromatogram in higher mz_624; similar chromatogram in higher mz_704; similar chromatogram in higher mz_780; similar chromatogram in higher mz_798; similar chromatogram in higher mz_837; similar chromatogram in higher mz_1295; simil…	1	FALSE	null	null	null	null	null	null	null	999	FALSE	FALSE	FALSE	FALSE		FALSE	FALSE	null	null	null	null	null	null	null	null	8.31	04_1X_nist_urine_pos_4_p1-a1_1_7094	124.05078:1571 125.05413:0 126.05749:0		1006	322	795	382	349	947	633.45	317.51
1034	1.978	124.051	-1	-1	Unknown	[M+H]+		1	TRUE	null	null	null	null	null	null	null	999	FALSE	FALSE	FALSE	FALSE		FALSE	FALSE	null	null	null	null	null	null	null	null	19.73	04_1X_nist_urine_pos_6_p1-a1_1_7096	124.05078:44890 125.05413:0 126.05749:0		289996	204685	290627	315314	305988	328036	289108	43857.6
1035	1.978	124.051	0.5735	127.152	Unknown	[M+H]+		1	TRUE	null	null	null	null	null	null	null	999	FALSE	FALSE	FALSE	FALSE		FALSE	FALSE	null	null	null	null	null	null	null	null	19.73	04_1X_nist_urine_pos_6_p1-a1_1_7096	124.05078:11232 125.05413:0 126.05749:0	29.52913:32 42.0318:809 42.03385:408 45.03261:351 45.57828:32 67.02834:1289 68.93735:32 69.04347:662 69.04478:476 92.87517:32 97.03845:383 120.15918:32	12778	8445	9178	9931	9796	9952	10013.4	1473.69
1036	1.978	124.051	0.6076	134.701	Unknown	[M+H]+		1	TRUE	null	null	null	null	null	null	null	999	FALSE	FALSE	FALSE	FALSE		FALSE	FALSE	null	null	null	null	null	null	null	null	19.73	04_1X_nist_urine_pos_6_p1-a1_1_7096	124.05078:24895 125.05413:0 126.05749:0	42.03283:366 56.01195:321 67.02705:293 69.04347:533	25922	20413	21718	26038	26251	28734	24845.9	3133.71
1037	1.978	124.051	0.6334	140.431	Unknown	[M+H]+		1	TRUE	null	null	null	null	null	null	null	999	FALSE	FALSE	FALSE	FALSE		FALSE	FALSE	null	null	null	null	null	null	null	null	19.73	04_1X_nist_urine_pos_6_p1-a1_1_7096	124.05078:7330 125.05413:0 126.05749:0	42.0318:465	6867	6840	6311	7059	6679	6354	6684.94	298.82
1038	4.23	124.075	-1	-1	Unknown	[M+H]+		0.833	TRUE	null	null	null	null	null	null	null	999	FALSE	FALSE	FALSE	FALSE		FALSE	FALSE	null	null	null	null	null	null	null	null	3.14	04_1X_nist_urine_pos_3_p1-a1_1_7093	124.07537:8789 125.07872:0 126.08208:0		49487	46750	53252	38881	37367	42516	44708.8	6207.21
1039	4.23	124.075	0.5433	120.445	Unknown	[M+H]+		0.833	TRUE	null	null	null	null	null	null	null	999	FALSE	FALSE	FALSE	FALSE		FALSE	FALSE	null	null	null	null	null	null	null	null	3.14	04_1X_nist_urine_pos_3_p1-a1_1_7093	124.07362:4310 125.07697:0 126.08033:0	21.25649:118 39.29841:118 59.61161:132 74.09571:118 96.04355:1592	4512	6229	5536	4937	5377	5770	5393.5	607.5
1040	0.439	124.075	-1	-1	Unknown	[M+H]+	similar chromatogram in higher mz_1981; similar chromatogram in higher mz_3999; similar chromatogram in higher mz_5423	1	TRUE	null	null	null	null	null	null	null	999	FALSE	FALSE	FALSE	FALSE		FALSE	FALSE	null	null	null	null	null	null	null	null	3.22	04_1X_nist_urine_pos_3_p1-a1_1_7093	124.07537:7986 125.07872:0 126.08208:0		29096	31308	33253	28345	29310	28072	29897.2	1998.77
1041	0.439	124.075	0.5506	122.067	Unknown	[M+H]+	similar chromatogram in higher mz_1981; similar chromatogram in higher mz_3999; similar chromatogram in higher mz_5423	1	TRUE	null	null	null	null	null	null	null	999	FALSE	FALSE	FALSE	FALSE		FALSE	FALSE	null	null	null	null	null	null	null	null	3.22	04_1X_nist_urine_pos_3_p1-a1_1_7093	124.07538:2136 125.07873:0 126.08209:0	80.0486:624 80.05001:726 81.05506:520 81.05648:228 94.05996:178 94.06608:807 124.07538:429 124.07713:277	1688	2037	1915	1860	1824	1575	1816.73	164.253
1042	4.059	124.075	-1	-1	Unknown	[M+H]+		0.667	TRUE	null	null	null	null	null	null	null	999	FALSE	FALSE	FALSE	FALSE		FALSE	FALSE	null	null	null	null	null	null	null	null	4.27	04_1X_nist_urine_pos_1_p1-a1_1_7091	124.07538:10578 125.07873:0 126.08209:0		58745	49901	57525	46410	50336	49352	52044.9	4928.19
1043	4.059	124.075	0.546	121.049	Unknown	[M+H]+		0.667	TRUE	null	null	null	null	null	null	null	999	FALSE	FALSE	FALSE	FALSE		FALSE	FALSE	null	null	null	null	null	null	null	null	4.27	04_1X_nist_urine_pos_1_p1-a1_1_7091	124.07538:6587 125.07873:0 126.08209:0	41.03869:185 68.04844:216 77.03787:202 77.03926:151 80.04578:91 80.04719:168 80.0486:1087 81.03376:216 81.05648:210 95.07377:221 96.03582:80 96.04046:273 96.04201:375 96.04355:1087 124.03673:135 124.07538:205	6343	6905	7091	3786	6592	6766	6247.17	1232.86
1044	1.577	124.077	-1	-1	Unknown	[M+H]+		0.667	TRUE	null	null	null	null	null	null	null	999	FALSE	FALSE	FALSE	FALSE		FALSE	FALSE	null	null	null	null	null	null	null	null	4.84	04_1X_nist_urine_pos_1_p1-a1_1_7091	124.07713:12679 125.08048:0 126.08384:0		55870	39034	49391	49652	48275	29098	45219.9	9570.81
1045	1.577	124.077	0.5354	118.71	Unknown	[M+H]+		0.667	TRUE	null	null	null	null	null	null	null	999	FALSE	FALSE	FALSE	FALSE		FALSE	FALSE	null	null	null	null	null	null	null	null	4.84	04_1X_nist_urine_pos_1_p1-a1_1_7091	124.07713:2465 125.08048:0 126.08384:0	21.091:51 44.95432:51 53.03657:706 56.04855:768	1833	1091	1224	1453	1486	448	1255.79	470.46
1046	1.577	124.077	0.5554	123.14	Unknown	[M+H]+		0.667	TRUE	null	null	null	null	null	null	null	999	FALSE	FALSE	FALSE	FALSE		FALSE	FALSE	null	null	null	null	null	null	null	null	4.84	04_1X_nist_urine_pos_1_p1-a1_1_7091	124.07537:554 125.07872:0 126.08208:0		214	250	60	354	224	44	190.993	118.779
1047	1.577	124.077	0.5735	127.149	Unknown	[M+H]+		0.667	TRUE	null	null	null	null	null	null	null	999	FALSE	FALSE	FALSE	FALSE		FALSE	FALSE	null	null	null	null	null	null	null	null	4.84	04_1X_nist_urine_pos_1_p1-a1_1_7091	124.07537:376 125.07872:0 126.08208:0		86	138	40	141	52	37	82.4573	47.3472
1048	1.577	124.077	0.6332	140.391	Unknown	[M+H]+		0.667	TRUE	null	null	null	null	null	null	null	999	FALSE	FALSE	FALSE	FALSE		FALSE	FALSE	null	null	null	null	null	null	null	null	4.84	04_1X_nist_urine_pos_1_p1-a1_1_7091	124.07537:2590 125.07872:0 126.08208:0	60.38617:45 91.12036:45 96.04355:571	2152	2178	1876	2433	2296	396	1888.29	754.225
1049	6.825	124.086	-1	-1	Unknown	[M+H]+		1	TRUE	null	null	null	null	null	null	null	999	FALSE	FALSE	FALSE	FALSE		FALSE	FALSE	null	null	null	null	null	null	null	null	8.31	04_1X_nist_urine_pos_1_p1-a1_1_7091	124.08592:20946 125.08927:0 126.09263:0		105852	108271	95533	91847	90623	98218	98390.7	7275.44
1050	6.825	124.086	0.5348	118.558	Unknown	[M+H]+		1	TRUE	null	null	null	null	null	null	null	999	FALSE	FALSE	FALSE	FALSE		FALSE	FALSE	null	null	null	null	null	null	null	null	8.31	04_1X_nist_urine_pos_1_p1-a1_1_7091	124.08592:2903 125.08927:0 126.09263:0	56.04855:133 66.03261:146 69.04216:117 69.04609:140 80.04719:89 81.03944:65 81.04512:244 81.04654:80 81.23265:49 96.06983:126	2718	2701	2331	1429	1802	2512	2249.14	523.808
1051	6.825	124.086	0.5485	121.613	Unknown	[M+H]+		1	TRUE	null	null	null	null	null	null	null	999	FALSE	FALSE	FALSE	FALSE		FALSE	FALSE	null	null	null	null	null	null	null	null	8.31	04_1X_nist_urine_pos_1_p1-a1_1_7091	124.08592:3134 125.08927:0 126.09263:0	53.03772:142 56.04855:247 66.03518:112 68.04844:64 80.0486:90 81.04512:523 93.04549:101 107.05875:90 109.06225:94	2555	2783	2545	2830	2987	2542	2706.98	187.707
1052	6.825	124.086	0.617	136.796	Unknown	[M+H]+		1	TRUE	null	null	null	null	null	null	null	999	FALSE	FALSE	FALSE	FALSE		FALSE	FALSE	null	null	null	null	null	null	null	null	8.31	04_1X_nist_urine_pos_1_p1-a1_1_7091	124.08592:8707 125.08927:0 126.09263:0	56.04855:101 82.05352:105 83.06096:125 95.05993:157 96.0621:83 96.06519:115 96.06828:110 107.06038:93	7924	7398	7725	7417	7735	7519	7619.7	208.518
1053	4.838	124.088	-1	-1	Unknown	[M+H]+	similar chromatogram in higher mz_1163; similar chromatogram in higher mz_681; similar chromatogram in higher mz_728; similar chromatogram in higher mz_964; similar chromatogram in higher mz_1169; similar chromatogram in higher mz_3250; similar chromatogram in higher mz_3450; similar chromatogram in higher mz_3487; similar chromatogram in higher mz_3615; similar chromatogram in higher mz_3640; si…	1	TRUE	null	null	null	null	null	null	null	999	FALSE	FALSE	FALSE	FALSE		FALSE	FALSE	null	null	null	null	null	null	null	null	17.35	04_1X_nist_urine_pos_4_p1-a1_1_7094	124.08767:40239 125.09102:0 126.09438:0		124229	138704	120673	139611	133847	125600	130444	8017.71
[truncated: 20,870 more rows]

## Sheet: 10X
Alignment ID	Average Rt(min)	Average Mz	Average mobility	Average CCS	Metabolite name	Adduct type	Post curation result	Fill %	MS/MS assigned	Reference RT	Reference CCS	Reference m/z	Formula	Ontology	INCHIKEY	SMILES	Annotation tag (VS1.0)	RT matched	CCS matched	m/z matched	MS/MS matched	Comment	Manually modified for quantification	Manually modified for annotation	Isotope tracking parent ID	Isotope tracking weight number	Total score	RT similarity	CCS similarity	Dot product	Reverse dot product	Fragment presence %	S/N average	Spectrum reference file name	MS1 isotopic spectrum	MS/MS spectrum	03_10X_nist_urine_pos_1_p1-a2_1_7079	03_10X_nist_urine_pos_2_p1-a2_1_7080	03_10X_nist_urine_pos_3_p1-a2_1_7081	03_10X_nist_urine_pos_4_p1-a2_1_7082	03_10X_nist_urine_pos_5_p1-a2_1_7083	03_10X_nist_urine_pos_6_p1-a2_1_7084	1	1
[truncated: 12,704 more rows]

[truncated: 2 more sheets: 100X, 1000X]
