# Supplementary material for: A mass spectrum-oriented computational method for ion mobility-resolved untargeted metabolomics
Source: Nat Commun. 2023 Mar 31;14:1813. doi: 10.1038/s41467-023-37539-0 (PMC10066191; doi:10.1038/s41467-023-37539-0)
Supplement: Supplementary file 5 — Supplementary Data 2 [file 41467_2023_37539_MOESM5_ESM.zip › 12_serially_diluted_urine_neg.xlsx]

## Sheet: 1X
Alignment ID	Average Rt(min)	Average Mz	Average mobility	Average CCS	Metabolite name	Adduct type	Post curation result	Fill %	MS/MS assigned	Reference RT	Reference CCS	Reference m/z	Formula	Ontology	INCHIKEY	SMILES	Annotation tag (VS1.0)	RT matched	CCS matched	m/z matched	MS/MS matched	Comment	Manually modified for quantification	Manually modified for annotation	Isotope tracking parent ID	Isotope tracking weight number	Total score	RT similarity	CCS similarity	Dot product	Reverse dot product	Fragment presence %	S/N average	Spectrum reference file name	MS1 isotopic spectrum	MS/MS spectrum	04_1X_nist_urine_neg_1_p1-a1_1_7149	04_1X_nist_urine_neg_2_p1-a1_1_7150	04_1X_nist_urine_neg_3_p1-a1_1_7151	04_1X_nist_urine_neg_4_p1-a1_1_7152	04_1X_nist_urine_neg_5_p1-a1_1_7153	04_1X_nist_urine_neg_6_p1-a1_1_7154	1	1
0	0.517	29.1334	-1	-1	Unknown	[M-H]-		0.667	FALSE	null	null	null	null	null	null	null	999	FALSE	FALSE	FALSE	FALSE		FALSE	FALSE	null	null	null	null	null	null	null	null	21.91	04_1X_nist_urine_neg_2_p1-a1_1_7150	29.1334:2392 30.13675:0 31.14011:0		1570	6728	4712	6469	3607	564	3941.81	2525.45
1	0.517	29.1334	1.0734	301.041	Unknown	[M-H]-		0.667	FALSE	null	null	null	null	null	null	null	999	FALSE	FALSE	FALSE	FALSE		FALSE	FALSE	null	null	null	null	null	null	null	null	21.91	04_1X_nist_urine_neg_2_p1-a1_1_7150	29.1334:523 30.13675:0 31.14011:0		1.31317	172	13	40	49	1.31317	45.7009	65.2026
2	0.506	30.0925	-1	-1	Unknown	[M-H]-		0.833	FALSE	null	null	null	null	null	null	null	999	FALSE	FALSE	FALSE	FALSE		FALSE	FALSE	null	null	null	null	null	null	null	null	20.27	04_1X_nist_urine_neg_3_p1-a1_1_7151	30.09251:2505 31.09586:0 32.09922:0		4388	2715	6611	4096	2570	4694	4178.93	1480.57
3	0.506	30.0925	1.0739	298.817	Unknown	[M-H]-		0.833	FALSE	null	null	null	null	null	null	null	999	FALSE	FALSE	FALSE	FALSE		FALSE	FALSE	null	null	null	null	null	null	null	null	20.27	04_1X_nist_urine_neg_3_p1-a1_1_7151	30.09425:957 31.0976:0 32.10096:0		225	73	48	26	27	41	73.4023	76.4494
4	0.506	30.0925	1.0979	305.502	Unknown	[M-H]-		0.833	FALSE	null	null	null	null	null	null	null	999	FALSE	FALSE	FALSE	FALSE		FALSE	FALSE	null	null	null	null	null	null	null	null	20.27	04_1X_nist_urine_neg_3_p1-a1_1_7151	30.09251:363 31.09586:0 32.09922:0		40	21	235	56	45	53	75.198	79.2977
5	0.506	30.0925	1.125	313.046	Unknown	[M-H]-		0.833	FALSE	null	null	null	null	null	null	null	999	FALSE	FALSE	FALSE	FALSE		FALSE	FALSE	null	null	null	null	null	null	null	null	20.27	04_1X_nist_urine_neg_3_p1-a1_1_7151	30.09425:601 31.0976:0 32.10096:0		160	39	84	0.058754	1	86	61.5478	61.3495
6	0.511	30.1461	-1	-1	Unknown	[M-H]-		0.667	FALSE	null	null	null	null	null	null	null	999	FALSE	FALSE	FALSE	FALSE		FALSE	FALSE	null	null	null	null	null	null	null	null	28.82	04_1X_nist_urine_neg_3_p1-a1_1_7151	30.14615:4062 31.1495:0 32.15286:0		1009	5052	11614	6095	4976	4781	5588.01	3430.7
7	0.511	30.1461	1.0999	305.916	Unknown	[M-H]-		0.667	FALSE	null	null	null	null	null	null	null	999	FALSE	FALSE	FALSE	FALSE		FALSE	FALSE	null	null	null	null	null	null	null	null	28.82	04_1X_nist_urine_neg_3_p1-a1_1_7151	30.15568:1057 31.15903:0 32.16239:0		11	164	37	410	145	302	178.227	153.96
8	0.511	30.2206	-1	-1	Unknown	[M-H]-		0.5	FALSE	null	null	null	null	null	null	null	999	FALSE	FALSE	FALSE	FALSE		FALSE	FALSE	null	null	null	null	null	null	null	null	25.94	04_1X_nist_urine_neg_5_p1-a1_1_7153	30.22065:2619 31.224:0 32.22736:0		5131	6310	8762	5710	8581	1527	6003.33	2654.63
9	0.511	30.2206	1.0879	302.419	Unknown	[M-H]-		0.5	FALSE	null	null	null	null	null	null	null	999	FALSE	FALSE	FALSE	FALSE		FALSE	FALSE	null	null	null	null	null	null	null	null	25.94	04_1X_nist_urine_neg_5_p1-a1_1_7153	30.22064:889 31.22399:0 32.22735:0		349	315	87	96	186	204	206.255	108.774
10	0.518	34.9121	-1	-1	Unknown	[M-H]-		0.667	FALSE	null	null	null	null	null	null	null	999	FALSE	FALSE	FALSE	FALSE		FALSE	FALSE	null	null	null	null	null	null	null	null	23.94	04_1X_nist_urine_neg_1_p1-a1_1_7149	34.91211:3837 35.91546:0 36.91882:0		10683	8699	3514	1038	2670	4597	5200.32	3721.17
11	0.518	34.9121	1.2319	331.192	Unknown	[M-H]-		0.667	FALSE	null	null	null	null	null	null	null	999	FALSE	FALSE	FALSE	FALSE		FALSE	FALSE	null	null	null	null	null	null	null	null	23.94	04_1X_nist_urine_neg_1_p1-a1_1_7149	34.91211:2297 35.91546:0 36.91882:0		593	25	36	19	56	1.8966	121.595	231.746
12	0.518	34.9121	1.2695	341.291	Unknown	[M-H]-		0.667	FALSE	null	null	null	null	null	null	null	999	FALSE	FALSE	FALSE	FALSE		FALSE	FALSE	null	null	null	null	null	null	null	null	23.94	04_1X_nist_urine_neg_1_p1-a1_1_7149	34.91118:2153 35.91453:0 36.91789:0		369	43	258	4.28113	48	504	203.543	205.959
13	0.514	46.5357	-1	-1	Unknown	[M-H]-	similar chromatogram in higher mz_56	0.5	FALSE	null	null	null	null	null	null	null	999	FALSE	FALSE	FALSE	FALSE		FALSE	FALSE	null	null	null	null	null	null	null	null	27.65	04_1X_nist_urine_neg_2_p1-a1_1_7150	46.53568:4059 47.53903:0 48.54239:0		3143	10616	1707	4981	3611	4740	4799.45	3085.03
14	0.514	46.5357	1.172	297.045	Unknown	[M-H]-	similar chromatogram in higher mz_56	0.5	FALSE	null	null	null	null	null	null	null	999	FALSE	FALSE	FALSE	FALSE		FALSE	FALSE	null	null	null	null	null	null	null	null	27.65	04_1X_nist_urine_neg_2_p1-a1_1_7150	46.53568:2416 47.53903:0 48.54239:0		3.63677	567	36	186	3.63677	412	200.181	239.423
15	0.514	46.5357	1.3063	331.082	Unknown	[M-H]-	similar chromatogram in higher mz_56	0.5	FALSE	null	null	null	null	null	null	null	999	FALSE	FALSE	FALSE	FALSE		FALSE	FALSE	null	null	null	null	null	null	null	null	27.65	04_1X_nist_urine_neg_2_p1-a1_1_7150	46.53568:2058 47.53903:0 48.54239:0		80	481	1	58	0.140646	91	118.62	181.642
16	1.992	47.0793	-1	-1	Unknown	[M-H]-		0.5	FALSE	null	null	null	null	null	null	null	999	FALSE	FALSE	FALSE	FALSE		FALSE	FALSE	null	null	null	null	null	null	null	null	7.18	04_1X_nist_urine_neg_2_p1-a1_1_7150	47.0793:1405 48.08265:0 49.08601:0		1765	3358	0.480294	0.480294	1894	5	1170.29	1397.18
17	1.992	47.0793	1.1532	291.654	Unknown	[M-H]-		0.5	FALSE	null	null	null	null	null	null	null	999	FALSE	FALSE	FALSE	FALSE		FALSE	FALSE	null	null	null	null	null	null	null	null	7.18	04_1X_nist_urine_neg_2_p1-a1_1_7150	47.0793:731 48.08265:0 49.08601:0		43	207	4.34549	4.34549	114	4.34549	60.701	84.3699
18	0.506	47.7752	-1	-1	Unknown	[M-H]-		0.667	FALSE	null	null	null	null	null	null	null	999	FALSE	FALSE	FALSE	FALSE		FALSE	FALSE	null	null	null	null	null	null	null	null	22.49	04_1X_nist_urine_neg_3_p1-a1_1_7151	47.77525:3806 48.7786:0 49.78196:0		7546	4138	10619	5114	6056	10506	7329.73	2744.93
19	0.506	47.7752	1.1094	279.811	Unknown	[M-H]-		0.667	FALSE	null	null	null	null	null	null	null	999	FALSE	FALSE	FALSE	FALSE		FALSE	FALSE	null	null	null	null	null	null	null	null	22.49	04_1X_nist_urine_neg_3_p1-a1_1_7151	47.77525:400 48.7786:0 49.78196:0		107	57	109	17	71	557	152.942	200.891
20	0.506	47.7752	1.1339	285.988	Unknown	[M-H]-		0.667	FALSE	null	null	null	null	null	null	null	999	FALSE	FALSE	FALSE	FALSE		FALSE	FALSE	null	null	null	null	null	null	null	null	22.49	04_1X_nist_urine_neg_3_p1-a1_1_7151	47.77525:331 48.7786:0 49.78196:0		340	46	138	15	87	77	117.324	116.67
21	0.506	47.7752	1.152	290.555	Unknown	[M-H]-		0.667	FALSE	null	null	null	null	null	null	null	999	FALSE	FALSE	FALSE	FALSE		FALSE	FALSE	null	null	null	null	null	null	null	null	22.49	04_1X_nist_urine_neg_3_p1-a1_1_7151	47.77525:464 48.7786:0 49.78196:0		1.70292	67	109	17	61	77	55.2708	40.1771
22	0.506	47.7752	1.2765	321.947	Unknown	[M-H]-		0.667	FALSE	null	null	null	null	null	null	null	999	FALSE	FALSE	FALSE	FALSE		FALSE	FALSE	null	null	null	null	null	null	null	null	22.49	04_1X_nist_urine_neg_3_p1-a1_1_7151	47.78288:696 48.78623:0 49.78959:0		285	95	40	174	7	5	101.207	110.662
23	0.511	47.929	-1	-1	Unknown	[M-H]-		0.667	FALSE	null	null	null	null	null	null	null	999	FALSE	FALSE	FALSE	FALSE		FALSE	FALSE	null	null	null	null	null	null	null	null	29.2	04_1X_nist_urine_neg_4_p1-a1_1_7152	47.92903:3431 48.93238:0 49.93574:0		9116	5419	6317	9035	7632	1750	6544.8	2767.65
24	0.511	47.929	1.152	290.383	Unknown	[M-H]-		0.667	FALSE	null	null	null	null	null	null	null	999	FALSE	FALSE	FALSE	FALSE		FALSE	FALSE	null	null	null	null	null	null	null	null	29.2	04_1X_nist_urine_neg_4_p1-a1_1_7152	47.93012:1172 48.93347:0 49.93683:0		275	104	38	149	95	3.79318	110.177	96.3867
25	0.511	47.929	1.1788	297.144	Unknown	[M-H]-		0.667	FALSE	null	null	null	null	null	null	null	999	FALSE	FALSE	FALSE	FALSE		FALSE	FALSE	null	null	null	null	null	null	null	null	29.2	04_1X_nist_urine_neg_4_p1-a1_1_7152	47.93012:810 48.93347:0 49.93683:0		190	15	12	63	133	1.16768	68.9283	77.1411
26	0.511	47.929	1.292	325.671	Unknown	[M-H]-		0.667	FALSE	null	null	null	null	null	null	null	999	FALSE	FALSE	FALSE	FALSE		FALSE	FALSE	null	null	null	null	null	null	null	null	29.2	04_1X_nist_urine_neg_4_p1-a1_1_7152	47.93012:1651 48.93347:0 49.93683:0		386	125	276	144	155	12.5414	180.971	133.331
27	2.001	57.0418	-1	-1	Unknown	[M-H]-		0.5	FALSE	null	null	null	null	null	null	null	999	FALSE	FALSE	FALSE	FALSE		FALSE	FALSE	null	null	null	null	null	null	null	null	4.27	04_1X_nist_urine_neg_4_p1-a1_1_7152	57.04182:566 58.04517:0 59.04853:0		843	5	1167	1734	0.479757	0.479757	624.667	739.759
28	2.001	57.0418	1.1095	271.301	Unknown	[M-H]-		0.5	FALSE	null	null	null	null	null	null	null	999	FALSE	FALSE	FALSE	FALSE		FALSE	FALSE	null	null	null	null	null	null	null	null	4.27	04_1X_nist_urine_neg_4_p1-a1_1_7152	57.04539:441 58.04874:0 59.0521:0		56	1	103	55	0.0529007	0.0529007	35.735	42.6749
29	0.508	57.8892	-1	-1	Unknown	[M-H]-		0.5	FALSE	null	null	null	null	null	null	null	999	FALSE	FALSE	FALSE	FALSE		FALSE	FALSE	null	null	null	null	null	null	null	null	8.92	04_1X_nist_urine_neg_3_p1-a1_1_7151	57.88916:1382 58.89251:0 59.89587:0		1319	772	3834	3060	2326	10160	3578.41	3411.7
30	0.508	57.8892	1.1777	287.282	Unknown	[M-H]-		0.5	FALSE	null	null	null	null	null	null	null	999	FALSE	FALSE	FALSE	FALSE		FALSE	FALSE	null	null	null	null	null	null	null	null	8.92	04_1X_nist_urine_neg_3_p1-a1_1_7151	57.89037:718 58.89372:0 59.89708:0		86	11	246	169	47	921	246.484	341.178
31	0.52	61.3274	-1	-1	Unknown	[M-H]-		0.667	FALSE	null	null	null	null	null	null	null	999	FALSE	FALSE	FALSE	FALSE		FALSE	FALSE	null	null	null	null	null	null	null	null	28.81	04_1X_nist_urine_neg_3_p1-a1_1_7151	61.32745:3202 62.3308:0 63.33416:0		4864	7612	7106	3319	327	32.7225	3871.3	3264.76
32	0.52	61.3274	1.3038	315.115	Unknown	[M-H]-		0.667	FALSE	null	null	null	null	null	null	null	999	FALSE	FALSE	FALSE	FALSE		FALSE	FALSE	null	null	null	null	null	null	null	null	28.81	04_1X_nist_urine_neg_3_p1-a1_1_7151	61.32006:2034 62.32341:0 63.32677:0		579	10	94	66	23	21	132.103	221.431
33	1.752	65.9987	-1	-1	Unknown	[M-H]-		0.5	FALSE	null	null	null	null	null	null	null	999	FALSE	FALSE	FALSE	FALSE		FALSE	FALSE	null	null	null	null	null	null	null	null	16.29	04_1X_nist_urine_neg_2_p1-a1_1_7150	65.99866:2325 67.00201:0 68.00537:0		4114	9066	14830	2412	1884	8978	6880.47	4999.08
34	1.752	65.9987	0.5831	139.349	Unknown	[M-H]-		0.5	FALSE	null	null	null	null	null	null	null	999	FALSE	FALSE	FALSE	FALSE		FALSE	FALSE	null	null	null	null	null	null	null	null	16.29	04_1X_nist_urine_neg_2_p1-a1_1_7150	65.99866:1379 67.00201:0 68.00537:0		6566	966	340	6503	10494	1014	4314	4146.03
35	1.752	65.9987	0.5955	142.323	Unknown	[M-H]-		0.5	FALSE	null	null	null	null	null	null	null	999	FALSE	FALSE	FALSE	FALSE		FALSE	FALSE	null	null	null	null	null	null	null	null	16.29	04_1X_nist_urine_neg_2_p1-a1_1_7150	65.99866:1458 67.00201:0 68.00537:0		2243	805	628	2731	319	359	1180.83	1038.81
36	1.612	65.9987	-1	-1	Unknown	[M-H]-		1	FALSE	null	null	null	null	null	null	null	999	FALSE	FALSE	FALSE	FALSE		FALSE	FALSE	null	null	null	null	null	null	null	null	13.83	04_1X_nist_urine_neg_4_p1-a1_1_7152	65.99867:2046 67.00202:0 68.00538:0		7842	7178	2246	7539	5577	4848	5871.67	2128.44
37	1.612	65.9987	0.524	125.243	Unknown	[M-H]-		1	FALSE	null	null	null	null	null	null	null	999	FALSE	FALSE	FALSE	FALSE		FALSE	FALSE	null	null	null	null	null	null	null	null	13.83	04_1X_nist_urine_neg_4_p1-a1_1_7152	65.99867:242 67.00202:0 68.00538:0		83	48	80	40	58	144	75.4522	37.5305
38	1.612	65.9987	0.5698	136.176	Unknown	[M-H]-		1	FALSE	null	null	null	null	null	null	null	999	FALSE	FALSE	FALSE	FALSE		FALSE	FALSE	null	null	null	null	null	null	null	null	13.83	04_1X_nist_urine_neg_4_p1-a1_1_7152	65.99867:812 67.00202:0 68.00538:0		167	61	3278	615	3026	3307	1742.28	1614.78
39	1.612	65.9987	0.5872	140.34	Unknown	[M-H]-		1	FALSE	null	null	null	null	null	null	null	999	FALSE	FALSE	FALSE	FALSE		FALSE	FALSE	null	null	null	null	null	null	null	null	13.83	04_1X_nist_urine_neg_4_p1-a1_1_7152	65.99738:1268 67.00073:0 68.00409:0		796	693	5338	241	252	708	1338.11	1974.23
40	1.612	65.9987	0.6023	143.956	Unknown	[M-H]-		1	FALSE	null	null	null	null	null	null	null	999	FALSE	FALSE	FALSE	FALSE		FALSE	FALSE	null	null	null	null	null	null	null	null	13.83	04_1X_nist_urine_neg_4_p1-a1_1_7152	65.99995:780 67.0033:0 68.00666:0		1096	1968	48	49	67	289	586.133	788.256
41	1.998	67.0273	-1	-1	Unknown	[M-H]-	similar chromatogram in higher mz_17	0.5	FALSE	null	null	null	null	null	null	null	999	FALSE	FALSE	FALSE	FALSE		FALSE	FALSE	null	null	null	null	null	null	null	null	18.7	04_1X_nist_urine_neg_2_p1-a1_1_7150	67.02729:3728 68.03064:0 69.034:0		123	9557	64	1031	125	7600	3083.3	4316.35
42	1.998	67.0273	1.1552	275.458	Unknown	[M-H]-	similar chromatogram in higher mz_17	0.5	FALSE	null	null	null	null	null	null	null	999	FALSE	FALSE	FALSE	FALSE		FALSE	FALSE	null	null	null	null	null	null	null	null	18.7	04_1X_nist_urine_neg_2_p1-a1_1_7150	67.02729:611 68.03064:0 69.034:0		4.47027	169	4.47027	45	4.47027	124	56.186	73.2585
43	1.998	67.0273	1.0323	246.161	Unknown	[M-H]-	similar chromatogram in higher mz_17	0.5	FALSE	null	null	null	null	null	null	null	999	FALSE	FALSE	FALSE	FALSE		FALSE	FALSE	null	null	null	null	null	null	null	null	18.7	04_1X_nist_urine_neg_2_p1-a1_1_7150	67.02729:370 68.03064:0 69.034:0		4.58377	154	4.58377	64	4.58377	46	43.8841	60.3982
44	1.769	69.0337	-1	-1	Unknown	[M-H]-	similar chromatogram in higher mz_42; similar chromatogram in higher mz_3341; similar chromatogram in higher mz_1813; similar chromatogram in higher mz_65; similar chromatogram in higher mz_16; similar chromatogram in higher mz_59; similar chromatogram in higher mz_104; similar chromatogram in higher mz_164; similar chromatogram in higher mz_312; similar chromatogram in higher mz_394; similar chr…	1	FALSE	null	null	null	null	null	null	null	999	FALSE	FALSE	FALSE	FALSE		FALSE	FALSE	null	null	null	null	null	null	null	null	66.72	04_1X_nist_urine_neg_2_p1-a1_1_7150	69.03372:9682 70.03707:0 71.04043:0		19427	28701	1518	20546	20329	17844	18060.8	8945.36
45	1.769	69.0337	0.6414	152.287	Unknown	[M-H]-	similar chromatogram in higher mz_42; similar chromatogram in higher mz_3341; similar chromatogram in higher mz_1813; similar chromatogram in higher mz_65; similar chromatogram in higher mz_16; similar chromatogram in higher mz_59; similar chromatogram in higher mz_104; similar chromatogram in higher mz_164; similar chromatogram in higher mz_312; similar chromatogram in higher mz_394; similar chr…	1	FALSE	null	null	null	null	null	null	null	999	FALSE	FALSE	FALSE	FALSE		FALSE	FALSE	null	null	null	null	null	null	null	null	66.72	04_1X_nist_urine_neg_2_p1-a1_1_7150	69.03372:1087 70.03707:0 71.04043:0		208	278	108	42	4.23973	372	167.918	143.283
46	1.769	69.0337	0.6528	155.001	Unknown	[M-H]-	similar chromatogram in higher mz_42; similar chromatogram in higher mz_3341; similar chromatogram in higher mz_1813; similar chromatogram in higher mz_65; similar chromatogram in higher mz_16; similar chromatogram in higher mz_59; similar chromatogram in higher mz_104; similar chromatogram in higher mz_164; similar chromatogram in higher mz_312; similar chromatogram in higher mz_394; similar chr…	1	FALSE	null	null	null	null	null	null	null	999	FALSE	FALSE	FALSE	FALSE		FALSE	FALSE	null	null	null	null	null	null	null	null	66.72	04_1X_nist_urine_neg_2_p1-a1_1_7150	69.03372:3646 70.03707:0 71.04043:0		1030	564	73	822	1510	987	830.987	483.775
47	1.769	69.0337	0.6631	157.438	Unknown	[M-H]-	similar chromatogram in higher mz_42; similar chromatogram in higher mz_3341; similar chromatogram in higher mz_1813; similar chromatogram in higher mz_65; similar chromatogram in higher mz_16; similar chromatogram in higher mz_59; similar chromatogram in higher mz_104; similar chromatogram in higher mz_164; similar chromatogram in higher mz_312; similar chromatogram in higher mz_394; similar chr…	1	FALSE	null	null	null	null	null	null	null	999	FALSE	FALSE	FALSE	FALSE		FALSE	FALSE	null	null	null	null	null	null	null	null	66.72	04_1X_nist_urine_neg_2_p1-a1_1_7150	69.03372:3600 70.03707:0 71.04043:0		1086	1621	82	1016	735	491	838.545	530.665
48	0.768	71.0139	-1	-1	Unknown	[M-H]-	similar chromatogram in higher mz_1161; similar chromatogram in higher mz_2527; similar chromatogram in higher mz_333; similar chromatogram in higher mz_101; similar chromatogram in higher mz_44; similar chromatogram in higher mz_344; similar chromatogram in higher mz_3047; similar chromatogram in higher mz_165; similar chromatogram in higher mz_3250; similar chromatogram in higher mz_4134; simil…	1	FALSE	null	null	null	null	null	null	null	999	FALSE	FALSE	FALSE	FALSE		FALSE	FALSE	null	null	null	null	null	null	null	null	27.68	04_1X_nist_urine_neg_5_p1-a1_1_7153	71.01393:9027 72.01728:0 73.02064:0		10428	25870	3386	5550	24287	15301	14137.1	9435.17
49	0.768	71.0139	0.5864	138.667	Unknown	[M-H]-	similar chromatogram in higher mz_1161; similar chromatogram in higher mz_2527; similar chromatogram in higher mz_333; similar chromatogram in higher mz_101; similar chromatogram in higher mz_44; similar chromatogram in higher mz_344; similar chromatogram in higher mz_3047; similar chromatogram in higher mz_165; similar chromatogram in higher mz_3250; similar chromatogram in higher mz_4134; simil…	1	FALSE	null	null	null	null	null	null	null	999	FALSE	FALSE	FALSE	FALSE		FALSE	FALSE	null	null	null	null	null	null	null	null	27.68	04_1X_nist_urine_neg_5_p1-a1_1_7153	71.01393:513 72.01728:0 73.02064:0		39	173	63	65	129	504	162.317	174.727
50	0.768	71.0139	0.5938	140.409	Unknown	[M-H]-	similar chromatogram in higher mz_1161; similar chromatogram in higher mz_2527; similar chromatogram in higher mz_333; similar chromatogram in higher mz_101; similar chromatogram in higher mz_44; similar chromatogram in higher mz_344; similar chromatogram in higher mz_3047; similar chromatogram in higher mz_165; similar chromatogram in higher mz_3250; similar chromatogram in higher mz_4134; simil…	1	FALSE	null	null	null	null	null	null	null	999	FALSE	FALSE	FALSE	FALSE		FALSE	FALSE	null	null	null	null	null	null	null	null	27.68	04_1X_nist_urine_neg_5_p1-a1_1_7153	71.01526:1513 72.01861:0 73.02197:0		14	104	200	65	59	508	158.467	182.28
51	0.768	71.0139	0.6571	155.394	Unknown	[M-H]-	similar chromatogram in higher mz_1161; similar chromatogram in higher mz_2527; similar chromatogram in higher mz_333; similar chromatogram in higher mz_101; similar chromatogram in higher mz_44; similar chromatogram in higher mz_344; similar chromatogram in higher mz_3047; similar chromatogram in higher mz_165; similar chromatogram in higher mz_3250; similar chromatogram in higher mz_4134; simil…	1	FALSE	null	null	null	null	null	null	null	999	FALSE	FALSE	FALSE	FALSE		FALSE	FALSE	null	null	null	null	null	null	null	null	27.68	04_1X_nist_urine_neg_5_p1-a1_1_7153	71.01393:2844 72.01728:0 73.02064:0		443	1806	170	491	903	428	706.669	588.373
52	0.768	71.0139	0.6727	159.073	Unknown	[M-H]-	similar chromatogram in higher mz_1161; similar chromatogram in higher mz_2527; similar chromatogram in higher mz_333; similar chromatogram in higher mz_101; similar chromatogram in higher mz_44; similar chromatogram in higher mz_344; similar chromatogram in higher mz_3047; similar chromatogram in higher mz_165; similar chromatogram in higher mz_3250; similar chromatogram in higher mz_4134; simil…	1	FALSE	null	null	null	null	null	null	null	999	FALSE	FALSE	FALSE	FALSE		FALSE	FALSE	null	null	null	null	null	null	null	null	27.68	04_1X_nist_urine_neg_5_p1-a1_1_7153	71.01393:2229 72.01728:0 73.02064:0		408	68	469	720	717	202	430.747	264.95
53	4.945	71.0139	-1	-1	Unknown	[M-H]-	similar chromatogram in higher mz_2240; similar chromatogram in higher mz_3009; similar chromatogram in higher mz_4074	1	FALSE	null	null	null	null	null	null	null	999	FALSE	FALSE	FALSE	FALSE		FALSE	FALSE	null	null	null	null	null	null	null	null	14.12	04_1X_nist_urine_neg_4_p1-a1_1_7152	71.01393:3372 72.01728:0 73.02064:0		9230	11822	10038	14073	9797	9165	10687.5	1918.41
54	4.945	71.0139	0.6064	143.405	Unknown	[M-H]-	similar chromatogram in higher mz_2240; similar chromatogram in higher mz_3009; similar chromatogram in higher mz_4074	1	FALSE	null	null	null	null	null	null	null	999	FALSE	FALSE	FALSE	FALSE		FALSE	FALSE	null	null	null	null	null	null	null	null	14.12	04_1X_nist_urine_neg_4_p1-a1_1_7152	71.01391:783 72.01726:0 73.02062:0		172	500	142	148	315	218	248.889	138.423
55	4.945	71.0139	0.6159	145.64	Unknown	[M-H]-	similar chromatogram in higher mz_2240; similar chromatogram in higher mz_3009; similar chromatogram in higher mz_4074	1	FALSE	null	null	null	null	null	null	null	999	FALSE	FALSE	FALSE	FALSE		FALSE	FALSE	null	null	null	null	null	null	null	null	14.12	04_1X_nist_urine_neg_4_p1-a1_1_7152	71.01393:787 72.01728:0 73.02064:0		242	3232	213	121	1382	364	925.571	1221.99
56	4.945	71.0139	0.696	164.589	Unknown	[M-H]-	similar chromatogram in higher mz_2240; similar chromatogram in higher mz_3009; similar chromatogram in higher mz_4074	1	FALSE	null	null	null	null	null	null	null	999	FALSE	FALSE	FALSE	FALSE		FALSE	FALSE	null	null	null	null	null	null	null	null	14.12	04_1X_nist_urine_neg_4_p1-a1_1_7152	71.01393:369 72.01728:0 73.02064:0		12	6	73	177	33	96	66.2194	64.7296
57	4.945	71.0139	0.8519	201.455	Unknown	[M-H]-	similar chromatogram in higher mz_2240; similar chromatogram in higher mz_3009; similar chromatogram in higher mz_4074	1	FALSE	null	null	null	null	null	null	null	999	FALSE	FALSE	FALSE	FALSE		FALSE	FALSE	null	null	null	null	null	null	null	null	14.12	04_1X_nist_urine_neg_4_p1-a1_1_7152	71.01391:151 72.01726:0 73.02062:0		34	24	36	380	6	31	85.2424	144.932
58	4.945	71.0139	0.863	204.07	Unknown	[M-H]-	similar chromatogram in higher mz_2240; similar chromatogram in higher mz_3009; similar chromatogram in higher mz_4074	1	FALSE	null	null	null	null	null	null	null	999	FALSE	FALSE	FALSE	FALSE		FALSE	FALSE	null	null	null	null	null	null	null	null	14.12	04_1X_nist_urine_neg_4_p1-a1_1_7152	71.01391:735 72.01726:0 73.02062:0		101	23	442	199	105	67	156.324	151.669
59	4.945	71.0139	0.8776	207.524	Unknown	[M-H]-	similar chromatogram in higher mz_2240; similar chromatogram in higher mz_3009; similar chromatogram in higher mz_4074	1	FALSE	null	null	null	null	null	null	null	999	FALSE	FALSE	FALSE	FALSE		FALSE	FALSE	null	null	null	null	null	null	null	null	14.12	04_1X_nist_urine_neg_4_p1-a1_1_7152	71.01393:608 72.01728:0 73.02064:0		167	310	16	238	261	142	189.286	104.65
60	4.945	71.0139	0.887	209.741	Unknown	[M-H]-	similar chromatogram in higher mz_2240; similar chromatogram in higher mz_3009; similar chromatogram in higher mz_4074	1	FALSE	null	null	null	null	null	null	null	999	FALSE	FALSE	FALSE	FALSE		FALSE	FALSE	null	null	null	null	null	null	null	null	14.12	04_1X_nist_urine_neg_4_p1-a1_1_7152	71.01391:524 72.01726:0 73.02062:0		27	174	83	107	97	26	85.6131	55.3762
61	7.212	72.9925	-1	-1	Unknown	[M-H]-		1	FALSE	null	null	null	null	null	null	null	999	FALSE	FALSE	FALSE	FALSE		FALSE	FALSE	null	null	null	null	null	null	null	null	4.61	04_1X_nist_urine_neg_4_p1-a1_1_7152	72.9925:811 73.99585:0 74.99921:0		4724	3889	4420	3831	3848	4112	4137.37	364.53
62	7.212	72.9925	0.5927	139.612	Unknown	[M-H]-		1	FALSE	null	null	null	null	null	null	null	999	FALSE	FALSE	FALSE	FALSE		FALSE	FALSE	null	null	null	null	null	null	null	null	4.61	04_1X_nist_urine_neg_4_p1-a1_1_7152	72.99249:391 73.99584:0 74.9992:0		319	273	378	352	359	351	338.54	37.4557
63	3.529	72.9938	-1	-1	Unknown	[M-H]-	similar chromatogram in higher mz_104; similar chromatogram in higher mz_312; similar chromatogram in higher mz_1234; similar chromatogram in higher mz_2611; similar chromatogram in higher mz_1359; similar chromatogram in higher mz_4065; similar chromatogram in higher mz_1456; similar chromatogram in higher mz_2861; similar chromatogram in higher mz_75; similar chromatogram in higher mz_164; simi…	0.5	FALSE	null	null	null	null	null	null	null	999	FALSE	FALSE	FALSE	FALSE		FALSE	FALSE	null	null	null	null	null	null	null	null	8.42	04_1X_nist_urine_neg_3_p1-a1_1_7151	72.99383:2123 73.99718:0 75.00054:0		405	295	5594	2930	838	5245	2551.02	2420.33
64	3.529	72.9938	0.6513	153.431	Unknown	[M-H]-	similar chromatogram in higher mz_104; similar chromatogram in higher mz_312; similar chromatogram in higher mz_1234; similar chromatogram in higher mz_2611; similar chromatogram in higher mz_1359; similar chromatogram in higher mz_4065; similar chromatogram in higher mz_1456; similar chromatogram in higher mz_2861; similar chromatogram in higher mz_75; similar chromatogram in higher mz_164; simi…	0.5	FALSE	null	null	null	null	null	null	null	999	FALSE	FALSE	FALSE	FALSE		FALSE	FALSE	null	null	null	null	null	null	null	null	8.42	04_1X_nist_urine_neg_3_p1-a1_1_7151	72.99383:449 73.99718:0 75.00054:0		6	0.451278	110	97	5	129	57.9045	60.3785
65	3.529	72.9938	0.81	190.812	Unknown	[M-H]-	similar chromatogram in higher mz_104; similar chromatogram in higher mz_312; similar chromatogram in higher mz_1234; similar chromatogram in higher mz_2611; similar chromatogram in higher mz_1359; similar chromatogram in higher mz_4065; similar chromatogram in higher mz_1456; similar chromatogram in higher mz_2861; similar chromatogram in higher mz_75; similar chromatogram in higher mz_164; simi…	0.5	FALSE	null	null	null	null	null	null	null	999	FALSE	FALSE	FALSE	FALSE		FALSE	FALSE	null	null	null	null	null	null	null	null	8.42	04_1X_nist_urine_neg_3_p1-a1_1_7151	72.99383:1579 73.99718:0 75.00054:0		39	9	376	109	69	62	110.617	134.008
66	3.529	72.9938	0.8166	192.355	Unknown	[M-H]-	similar chromatogram in higher mz_104; similar chromatogram in higher mz_312; similar chromatogram in higher mz_1234; similar chromatogram in higher mz_2611; similar chromatogram in higher mz_1359; similar chromatogram in higher mz_4065; similar chromatogram in higher mz_1456; similar chromatogram in higher mz_2861; similar chromatogram in higher mz_75; similar chromatogram in higher mz_164; simi…	0.5	FALSE	null	null	null	null	null	null	null	999	FALSE	FALSE	FALSE	FALSE		FALSE	FALSE	null	null	null	null	null	null	null	null	8.42	04_1X_nist_urine_neg_3_p1-a1_1_7151	72.99383:372 73.99718:0 75.00054:0		4	30	89	28	11	93	42.4958	38.7811
67	4.945	73.0302	-1	-1	Unknown	[M-H]-		0.833	FALSE	null	null	null	null	null	null	null	999	FALSE	FALSE	FALSE	FALSE		FALSE	FALSE	null	null	null	null	null	null	null	null	5.53	04_1X_nist_urine_neg_1_p1-a1_1_7149	73.03022:1277 74.03357:0 75.03693:0		4254	4477	2829	3699	4049	3044	3725.18	666.023
68	4.945	73.0302	0.5986	141.008	Unknown	[M-H]-		0.833	FALSE	null	null	null	null	null	null	null	999	FALSE	FALSE	FALSE	FALSE		FALSE	FALSE	null	null	null	null	null	null	null	null	5.53	04_1X_nist_urine_neg_1_p1-a1_1_7149	73.02617:563 74.02952:0 75.03288:0		72	197	77	239	149	69	133.76	72.7665
69	4.945	73.0302	0.6141	144.641	Unknown	[M-H]-		0.833	FALSE	null	null	null	null	null	null	null	999	FALSE	FALSE	FALSE	FALSE		FALSE	FALSE	null	null	null	null	null	null	null	null	5.53	04_1X_nist_urine_neg_1_p1-a1_1_7149	73.03022:590 74.03357:0 75.03693:0		369	240	68	271	92	155	199.284	115.159
70	4.945	73.0302	0.8682	204.504	Unknown	[M-H]-		0.833	FALSE	null	null	null	null	null	null	null	999	FALSE	FALSE	FALSE	FALSE		FALSE	FALSE	null	null	null	null	null	null	null	null	5.53	04_1X_nist_urine_neg_1_p1-a1_1_7149	73.02886:538 74.03221:0 75.03557:0		119	46	145	293	31	55	114.802	97.8427
71	0.718	73.0302	-1	-1	Unknown	[M-H]-	similar chromatogram in higher mz_1160; similar chromatogram in higher mz_164; similar chromatogram in higher mz_4135; similar chromatogram in higher mz_2501; similar chromatogram in higher mz_3064; similar chromatogram in higher mz_569; similar chromatogram in higher mz_529; similar chromatogram in higher mz_3604; similar chromatogram in higher mz_2649; similar chromatogram in higher mz_3060	0.833	FALSE	null	null	null	null	null	null	null	999	FALSE	FALSE	FALSE	FALSE		FALSE	FALSE	null	null	null	null	null	null	null	null	34.66	04_1X_nist_urine_neg_1_p1-a1_1_7149	73.03023:7714 74.03358:0 75.03694:0		22060	13338	12054	19055	14317	19263	16681.3	3985.21
72	0.718	73.0302	0.6479	152.602	Unknown	[M-H]-	similar chromatogram in higher mz_1160; similar chromatogram in higher mz_164; similar chromatogram in higher mz_4135; similar chromatogram in higher mz_2501; similar chromatogram in higher mz_3064; similar chromatogram in higher mz_569; similar chromatogram in higher mz_529; similar chromatogram in higher mz_3604; similar chromatogram in higher mz_2649; similar chromatogram in higher mz_3060	0.833	FALSE	null	null	null	null	null	null	null	999	FALSE	FALSE	FALSE	FALSE		FALSE	FALSE	null	null	null	null	null	null	null	null	34.66	04_1X_nist_urine_neg_1_p1-a1_1_7149	73.03023:1877 74.03358:0 75.03694:0		798	563	507	400	23	5791	1347.13	2192.01
73	0.718	73.0302	0.6624	156.034	Unknown	[M-H]-	similar chromatogram in higher mz_1160; similar chromatogram in higher mz_164; similar chromatogram in higher mz_4135; similar chromatogram in higher mz_2501; similar chromatogram in higher mz_3064; similar chromatogram in higher mz_569; similar chromatogram in higher mz_529; similar chromatogram in higher mz_3604; similar chromatogram in higher mz_2649; similar chromatogram in higher mz_3060	0.833	FALSE	null	null	null	null	null	null	null	999	FALSE	FALSE	FALSE	FALSE		FALSE	FALSE	null	null	null	null	null	null	null	null	34.66	04_1X_nist_urine_neg_1_p1-a1_1_7149	73.03022:2346 74.03357:0 75.03693:0		1113	303	11183	572	1341	564	2512.58	4265.1
74	0.718	73.0302	0.6734	158.607	Unknown	[M-H]-	similar chromatogram in higher mz_1160; similar chromatogram in higher mz_164; similar chromatogram in higher mz_4135; similar chromatogram in higher mz_2501; similar chromatogram in higher mz_3064; similar chromatogram in higher mz_569; similar chromatogram in higher mz_529; similar chromatogram in higher mz_3604; similar chromatogram in higher mz_2649; similar chromatogram in higher mz_3060	0.833	FALSE	null	null	null	null	null	null	null	999	FALSE	FALSE	FALSE	FALSE		FALSE	FALSE	null	null	null	null	null	null	null	null	34.66	04_1X_nist_urine_neg_1_p1-a1_1_7149	73.03023:1168 74.03358:0 75.03694:0		430	4186	59	830	68	110	947.201	1614.73
75	5.948	74.0252	-1	-1	Unknown	[M-H]-	similar chromatogram in higher mz_2816; similar chromatogram in higher mz_2038	1	FALSE	null	null	null	null	null	null	null	999	FALSE	FALSE	FALSE	FALSE		FALSE	FALSE	null	null	null	null	null	null	null	null	9.42	04_1X_nist_urine_neg_4_p1-a1_1_7152	74.02521:1680 75.02856:0 76.03192:0		6406	7340	6078	7941	7467	6014	6874.28	812.321
76	5.948	74.0252	0.8401	197.506	Unknown	[M-H]-	similar chromatogram in higher mz_2816; similar chromatogram in higher mz_2038	1	FALSE	null	null	null	null	null	null	null	999	FALSE	FALSE	FALSE	FALSE		FALSE	FALSE	null	null	null	null	null	null	null	null	9.42	04_1X_nist_urine_neg_4_p1-a1_1_7152	74.02521:408 75.02856:0 76.03192:0		249	226	120	300	275	206	229.518	63.2805
77	5.948	74.0252	0.9419	221.45	Unknown	[M-H]-	similar chromatogram in higher mz_2816; similar chromatogram in higher mz_2038	1	FALSE	null	null	null	null	null	null	null	999	FALSE	FALSE	FALSE	FALSE		FALSE	FALSE	null	null	null	null	null	null	null	null	9.42	04_1X_nist_urine_neg_4_p1-a1_1_7152	74.02522:162 75.02857:0 76.03193:0		46	17	70	62	41	83	53.0867	23.3307
78	3.102	74.0252	-1	-1	Unknown	[M-H]-		0.833	FALSE	null	null	null	null	null	null	null	999	FALSE	FALSE	FALSE	FALSE		FALSE	FALSE	null	null	null	null	null	null	null	null	3.71	04_1X_nist_urine_neg_6_p1-a1_1_7154	74.02522:909 75.02857:0 76.03193:0		2402	4726	3469	5035	4267	4400	4049.78	964.313
79	3.102	74.0252	0.6975	163.989	Unknown	[M-H]-		0.833	FALSE	null	null	null	null	null	null	null	999	FALSE	FALSE	FALSE	FALSE		FALSE	FALSE	null	null	null	null	null	null	null	null	3.71	04_1X_nist_urine_neg_6_p1-a1_1_7154	74.0252:246 75.02855:0 76.03191:0		163	126	91	30	342	112	144.097	106.557
80	3.102	74.0252	0.7479	175.837	Unknown	[M-H]-		0.833	FALSE	null	null	null	null	null	null	null	999	FALSE	FALSE	FALSE	FALSE		FALSE	FALSE	null	null	null	null	null	null	null	null	3.71	04_1X_nist_urine_neg_6_p1-a1_1_7154	74.02522:378 75.02857:0 76.03193:0		221	259	151	229	281	352	248.674	67.3819
81	1.696	74.0266	-1	-1	Unknown	[M-H]-		0.833	FALSE	null	null	null	null	null	null	null	999	FALSE	FALSE	FALSE	FALSE		FALSE	FALSE	null	null	null	null	null	null	null	null	9.12	04_1X_nist_urine_neg_2_p1-a1_1_7150	74.02656:1636 75.02991:0 76.03327:0		9213	5280	8373	6949	8139	4894	7141.24	1752.41
82	1.696	74.0266	0.7377	173.429	Unknown	[M-H]-		0.833	FALSE	null	null	null	null	null	null	null	999	FALSE	FALSE	FALSE	FALSE		FALSE	FALSE	null	null	null	null	null	null	null	null	9.12	04_1X_nist_urine_neg_2_p1-a1_1_7150	74.02386:343 75.02721:0 76.03057:0		141	92	265	58	91	300	157.937	100.547
83	1.696	74.0266	0.7537	177.195	Unknown	[M-H]-		0.833	FALSE	null	null	null	null	null	null	null	999	FALSE	FALSE	FALSE	FALSE		FALSE	FALSE	null	null	null	null	null	null	null	null	9.12	04_1X_nist_urine_neg_2_p1-a1_1_7150	74.02521:312 75.02856:0 76.03192:0		69	46	54	109	60	92	71.6037	23.9669
84	1.696	74.0266	0.7804	183.48	Unknown	[M-H]-		0.833	FALSE	null	null	null	null	null	null	null	999	FALSE	FALSE	FALSE	FALSE		FALSE	FALSE	null	null	null	null	null	null	null	null	9.12	04_1X_nist_urine_neg_2_p1-a1_1_7150	74.02521:558 75.02856:0 76.03192:0		76	110	253	249	88	85	143.391	83.9724
85	1.696	74.0266	0.8033	188.861	Unknown	[M-H]-		0.833	FALSE	null	null	null	null	null	null	null	999	FALSE	FALSE	FALSE	FALSE		FALSE	FALSE	null	null	null	null	null	null	null	null	9.12	04_1X_nist_urine_neg_2_p1-a1_1_7150	74.0252:942 75.02855:0 76.03191:0		606	117	662	271	49	562	377.686	266.296
86	5.911	75.0092	-1	-1	Unknown	[M-H]-		1	FALSE	null	null	null	null	null	null	null	999	FALSE	FALSE	FALSE	FALSE		FALSE	FALSE	null	null	null	null	null	null	null	null	15.6	04_1X_nist_urine_neg_2_p1-a1_1_7150	75.00917:4377 76.01252:0 77.01588:0		28103	26772	26967	26832	6281	26062	23502.8	8462.57
87	5.911	75.0092	0.5774	135.516	Unknown	[M-H]-		1	FALSE	null	null	null	null	null	null	null	999	FALSE	FALSE	FALSE	FALSE		FALSE	FALSE	null	null	null	null	null	null	null	null	15.6	04_1X_nist_urine_neg_2_p1-a1_1_7150	75.00918:1092 76.01253:0 77.01589:0		935	1049	950	986	68	981	828.038	374.555
88	5.911	75.0092	0.6242	146.483	Unknown	[M-H]-		1	FALSE	null	null	null	null	null	null	null	999	FALSE	FALSE	FALSE	FALSE		FALSE	FALSE	null	null	null	null	null	null	null	null	15.6	04_1X_nist_urine_neg_2_p1-a1_1_7150	75.00918:2608 76.01253:0 77.01589:0		2831	2758	2621	2761	2389	2725	2680.75	158.669
89	4.928	75.0092	-1	-1	Unknown	[M-H]-	similar chromatogram in higher mz_179; similar chromatogram in higher mz_1963; similar chromatogram in higher mz_2469; similar chromatogram in higher mz_3380; similar chromatogram in higher mz_3508; similar chromatogram in higher mz_3706; similar chromatogram in higher mz_3885; similar chromatogram in higher mz_2405; similar chromatogram in higher mz_60	1	TRUE	null	null	null	null	null	null	null	999	FALSE	FALSE	FALSE	FALSE		FALSE	FALSE	null	null	null	null	null	null	null	null	34.41	04_1X_nist_urine_neg_1_p1-a1_1_7149	75.00918:8975 76.01253:0 77.01589:0		36474	32832	33447	34415	30763	34637	33761.3	1923.7
90	4.928	75.0092	0.5618	131.847	Unknown	[M-H]-	similar chromatogram in higher mz_179; similar chromatogram in higher mz_1963; similar chromatogram in higher mz_2469; similar chromatogram in higher mz_3380; similar chromatogram in higher mz_3508; similar chromatogram in higher mz_3706; similar chromatogram in higher mz_3885; similar chromatogram in higher mz_2405; similar chromatogram in higher mz_60	1	TRUE	null	null	null	null	null	null	null	999	FALSE	FALSE	FALSE	FALSE		FALSE	FALSE	null	null	null	null	null	null	null	null	34.41	04_1X_nist_urine_neg_1_p1-a1_1_7149	75.00917:628 76.01252:0 77.01588:0	26.81584:97 30.69569:97 44.50732:97	163	139	211	276	114	222	187.513	59.7258
91	4.928	75.0092	0.6038	141.698	Unknown	[M-H]-	similar chromatogram in higher mz_179; similar chromatogram in higher mz_1963; similar chromatogram in higher mz_2469; similar chromatogram in higher mz_3380; similar chromatogram in higher mz_3508; similar chromatogram in higher mz_3706; similar chromatogram in higher mz_3885; similar chromatogram in higher mz_2405; similar chromatogram in higher mz_60	1	TRUE	null	null	null	null	null	null	null	999	FALSE	FALSE	FALSE	FALSE		FALSE	FALSE	null	null	null	null	null	null	null	null	34.41	04_1X_nist_urine_neg_1_p1-a1_1_7149	75.00918:1287 76.01253:0 77.01589:0		732	932	869	742	597	761	772.276	116.796
92	4.928	75.0092	0.8579	201.322	Unknown	[M-H]-	similar chromatogram in higher mz_179; similar chromatogram in higher mz_1963; similar chromatogram in higher mz_2469; similar chromatogram in higher mz_3380; similar chromatogram in higher mz_3508; similar chromatogram in higher mz_3706; similar chromatogram in higher mz_3885; similar chromatogram in higher mz_2405; similar chromatogram in higher mz_60	1	TRUE	null	null	null	null	null	null	null	999	FALSE	FALSE	FALSE	FALSE		FALSE	FALSE	null	null	null	null	null	null	null	null	34.41	04_1X_nist_urine_neg_1_p1-a1_1_7149	75.00917:1929 76.01252:0 77.01588:0		622	1108	587	508	286	388	583.203	286.07
93	4.928	75.0092	0.8689	203.909	Unknown	[M-H]-	similar chromatogram in higher mz_179; similar chromatogram in higher mz_1963; similar chromatogram in higher mz_2469; similar chromatogram in higher mz_3380; similar chromatogram in higher mz_3508; similar chromatogram in higher mz_3706; similar chromatogram in higher mz_3885; similar chromatogram in higher mz_2405; similar chromatogram in higher mz_60	1	TRUE	null	null	null	null	null	null	null	999	FALSE	FALSE	FALSE	FALSE		FALSE	FALSE	null	null	null	null	null	null	null	null	34.41	04_1X_nist_urine_neg_1_p1-a1_1_7149	75.00919:2354 76.01254:0 77.0159:0		1009	1022	410	1190	842	1502	995.789	363.593
94	4.928	75.0092	0.8789	206.264	Unknown	[M-H]-	similar chromatogram in higher mz_179; similar chromatogram in higher mz_1963; similar chromatogram in higher mz_2469; similar chromatogram in higher mz_3380; similar chromatogram in higher mz_3508; similar chromatogram in higher mz_3706; similar chromatogram in higher mz_3885; similar chromatogram in higher mz_2405; similar chromatogram in higher mz_60	1	TRUE	null	null	null	null	null	null	null	999	FALSE	FALSE	FALSE	FALSE		FALSE	FALSE	null	null	null	null	null	null	null	null	34.41	04_1X_nist_urine_neg_1_p1-a1_1_7149	75.00918:2019 76.01253:0 77.01589:0		1092	1155	719	562	376	329	705.544	352.858
95	6.492	75.0092	-1	-1	Unknown	[M-H]-		1	FALSE	null	null	null	null	null	null	null	999	FALSE	FALSE	FALSE	FALSE		FALSE	FALSE	null	null	null	null	null	null	null	null	6.49	04_1X_nist_urine_neg_1_p1-a1_1_7149	75.00918:3708 76.01253:0 77.01589:0		26614	5548	5154	4948	6281	5091	8939.44	8672.02
96	6.492	75.0092	0.5775	135.528	Unknown	[M-H]-		1	FALSE	null	null	null	null	null	null	null	999	FALSE	FALSE	FALSE	FALSE		FALSE	FALSE	null	null	null	null	null	null	null	null	6.49	04_1X_nist_urine_neg_1_p1-a1_1_7149	75.00918:855 76.01253:0 77.01589:0		695	592	759	57	791	103	499.638	332.08
97	6.492	75.0092	0.622	145.978	Unknown	[M-H]-		1	FALSE	null	null	null	null	null	null	null	999	FALSE	FALSE	FALSE	FALSE		FALSE	FALSE	null	null	null	null	null	null	null	null	6.49	04_1X_nist_urine_neg_1_p1-a1_1_7149	75.00918:2905 76.01253:0 77.01589:0		3131	487	445	995	290	200	924.904	1115.62
98	6.352	75.0092	-1	-1	Unknown	[M-H]-		0.5	FALSE	null	null	null	null	null	null	null	999	FALSE	FALSE	FALSE	FALSE		FALSE	FALSE	null	null	null	null	null	null	null	null	5.47	04_1X_nist_urine_neg_6_p1-a1_1_7154	75.00919:2726 76.01254:0 77.0159:0		1040	5548	1487	367	2581	25361	6064.23	9627.26
99	6.352	75.0092	0.5782	135.703	Unknown	[M-H]-		0.5	FALSE	null	null	null	null	null	null	null	999	FALSE	FALSE	FALSE	FALSE		FALSE	FALSE	null	null	null	null	null	null	null	null	5.47	04_1X_nist_urine_neg_6_p1-a1_1_7154	75.00919:1211 76.01254:0 77.0159:0		26	73	37	54	69	1017	212.691	394.687
100	3.186	77.0395	-1	-1	Unknown	[M-H]-		1	FALSE	null	null	null	null	null	null	null	999	FALSE	FALSE	FALSE	FALSE		FALSE	FALSE	null	null	null	null	null	null	null	null	9.59	04_1X_nist_urine_neg_2_p1-a1_1_7150	77.0395:1392 78.04285:0 79.04621:0		4931	5287	5836	5112	7394	5758	5719.4	894.276
101	3.186	77.0395	0.5683	132.887	Unknown	[M-H]-		1	FALSE	null	null	null	null	null	null	null	999	FALSE	FALSE	FALSE	FALSE		FALSE	FALSE	null	null	null	null	null	null	null	null	9.59	04_1X_nist_urine_neg_2_p1-a1_1_7150	77.03952:229 78.04287:0 79.04623:0		44	98	170	43	133	31	86.3888	56.5356
102	3.186	77.0395	0.656	153.394	Unknown	[M-H]-		1	FALSE	null	null	null	null	null	null	null	999	FALSE	FALSE	FALSE	FALSE		FALSE	FALSE	null	null	null	null	null	null	null	null	9.59	04_1X_nist_urine_neg_2_p1-a1_1_7150	77.03951:817 78.04286:0 79.04622:0		442	419	666	591	611	490	536.42	100.383
103	0.515	77.7191	-1	-1	Unknown	[M-H]-		0.667	FALSE	null	null	null	null	null	null	null	999	FALSE	FALSE	FALSE	FALSE		FALSE	FALSE	null	null	null	null	null	null	null	null	23.46	04_1X_nist_urine_neg_2_p1-a1_1_7150	77.71906:2510 78.72241:0 79.72577:0		1144	6067	4683	1822	430	4595	3123.41	2286.04
104	0.515	77.7191	1.2097	282.547	Unknown	[M-H]-		0.667	FALSE	null	null	null	null	null	null	null	999	FALSE	FALSE	FALSE	FALSE		FALSE	FALSE	null	null	null	null	null	null	null	null	23.46	04_1X_nist_urine_neg_2_p1-a1_1_7150	77.72046:2149 78.72381:0 79.72717:0		45	528	268	4.48057	4.48057	504	224.194	247.06
105	0.588	78.0363	-1	-1	Unknown	[M-H]-		0.5	FALSE	null	null	null	null	null	null	null	999	FALSE	FALSE	FALSE	FALSE		FALSE	FALSE	null	null	null	null	null	null	null	null	15.98	04_1X_nist_urine_neg_1_p1-a1_1_7149	78.03629:1877 79.03964:0 80.043:0		4558	266	55	3115	2296	256	1757.53	1862.93
106	0.588	78.0363	0.7848	183.202	Unknown	[M-H]-		0.5	FALSE	null	null	null	null	null	null	null	999	FALSE	FALSE	FALSE	FALSE		FALSE	FALSE	null	null	null	null	null	null	null	null	15.98	04_1X_nist_urine_neg_1_p1-a1_1_7149	78.03629:1626 79.03964:0 80.043:0		395	8.24014	8.24014	82	170	8.24014	107.883	156.059
107	0.814	78.919	-1	-1	Unknown	[M-H]-		0.5	FALSE	null	null	null	null	null	null	null	999	FALSE	FALSE	FALSE	FALSE		FALSE	FALSE	null	null	null	null	null	null	null	null	23.34	04_1X_nist_urine_neg_3_p1-a1_1_7151	78.91896:8619 79.92231:0 80.92567:0		36172	34294	35543	82792	17621	18741	37527	23724.6
108	0.814	78.919	0.8475	197.544	Unknown	[M-H]-		0.5	FALSE	null	null	null	null	null	null	null	999	FALSE	FALSE	FALSE	FALSE		FALSE	FALSE	null	null	null	null	null	null	null	null	23.34	04_1X_nist_urine_neg_3_p1-a1_1_7151	78.91897:3971 79.92232:0 80.92568:0		3632	3737	3591	3990	6586	4789	4387.42	1164.52
109	0.814	78.919	0.8835	205.943	Unknown	[M-H]-		0.5	FALSE	null	null	null	null	null	null	null	999	FALSE	FALSE	FALSE	FALSE		FALSE	FALSE	null	null	null	null	null	null	null	null	23.34	04_1X_nist_urine_neg_3_p1-a1_1_7151	78.91896:1423 79.92231:0 80.92567:0		508	1042	1230	707	976	1483	991.013	350.98
110	0.87	78.919	-1	-1	Unknown	[M-H]-	similar chromatogram in higher mz_3047	0.833	FALSE	null	null	null	null	null	null	null	999	FALSE	FALSE	FALSE	FALSE		FALSE	FALSE	null	null	null	null	null	null	null	null	30.22	04_1X_nist_urine_neg_4_p1-a1_1_7152	78.91897:11763 79.92232:0 80.92568:0		35347	31172	36315	82792	67413	81794	55805.6	24263.6
111	0.87	78.919	0.8481	197.698	Unknown	[M-H]-	similar chromatogram in higher mz_3047	0.833	FALSE	null	null	null	null	null	null	null	999	FALSE	FALSE	FALSE	FALSE		FALSE	FALSE	null	null	null	null	null	null	null	null	30.22	04_1X_nist_urine_neg_4_p1-a1_1_7152	78.91758:4010 79.92093:0 80.92429:0		3890	4498	3860	4720	4174	4966	4351.17	452.072
112	0.87	78.919	0.8794	204.985	Unknown	[M-H]-	similar chromatogram in higher mz_3047	0.833	FALSE	null	null	null	null	null	null	null	999	FALSE	FALSE	FALSE	FALSE		FALSE	FALSE	null	null	null	null	null	null	null	null	30.22	04_1X_nist_urine_neg_4_p1-a1_1_7152	78.91896:1714 79.92231:0 80.92567:0		673	2306	1616	2208	631	638	1345.26	800.436
113	0.87	78.919	0.8835	205.943	Unknown	[M-H]-	similar chromatogram in higher mz_3047	0.833	FALSE	null	null	null	null	null	null	null	999	FALSE	FALSE	FALSE	FALSE		FALSE	FALSE	null	null	null	null	null	null	null	null	30.22	04_1X_nist_urine_neg_4_p1-a1_1_7152	78.91898:1912 79.92233:0 80.92569:0		630	2307	2703	2208	1064	1912	1803.98	795.007
114	7.434	78.9582	-1	-1	Unknown	[M-H]-		0.667	FALSE	null	null	null	null	null	null	null	999	FALSE	FALSE	FALSE	FALSE		FALSE	FALSE	null	null	null	null	null	null	null	null	6.16	04_1X_nist_urine_neg_1_p1-a1_1_7149	78.9582:2959 79.96155:0 80.96491:0		29981	186	165	24293	3494	23670	13631.6	13759.5
115	7.434	78.9582	0.582	135.647	Unknown	[M-H]-		0.667	FALSE	null	null	null	null	null	null	null	999	FALSE	FALSE	FALSE	FALSE		FALSE	FALSE	null	null	null	null	null	null	null	null	6.16	04_1X_nist_urine_neg_1_p1-a1_1_7149	78.9582:439 79.96155:0 80.96491:0		325	5	12	355	325	302	220.561	165.282
116	7.555	78.9596	-1	-1	Unknown	[M-H]-		0.5	TRUE	null	null	null	null	null	null	null	999	FALSE	FALSE	FALSE	FALSE		FALSE	FALSE	null	null	null	null	null	null	null	null	9.17	04_1X_nist_urine_neg_3_p1-a1_1_7151	78.95959:2778 79.96294:0 80.9663:0		29983	14805	20006	24293	13321	14394	19467.1	6624.39
117	7.555	78.9596	0.5125	119.445	Unknown	[M-H]-		0.5	TRUE	null	null	null	null	null	null	null	999	FALSE	FALSE	FALSE	FALSE		FALSE	FALSE	null	null	null	null	null	null	null	null	9.17	04_1X_nist_urine_neg_3_p1-a1_1_7151	78.95959:791 79.96294:0 80.9663:0	78.95959:54	1100	1545	615	571	511	1490	971.943	472.037
118	7.555	78.9596	0.5445	126.921	Unknown	[M-H]-		0.5	TRUE	null	null	null	null	null	null	null	999	FALSE	FALSE	FALSE	FALSE		FALSE	FALSE	null	null	null	null	null	null	null	null	9.17	04_1X_nist_urine_neg_3_p1-a1_1_7151	78.95959:1627 79.96294:0 80.9663:0	62.96426:276 62.96552:86 78.95819:193 78.95959:103	3300	2777	1379	1392	1157	4062	2344.62	1208.17
119	9.735	78.9596	-1	-1	Unknown	[M-H]-		0.5	TRUE	null	null	null	null	null	null	null	999	FALSE	FALSE	FALSE	FALSE		FALSE	FALSE	null	null	null	null	null	null	null	null	8.36	04_1X_nist_urine_neg_4_p1-a1_1_7152	78.9596:4639 79.96295:0 80.96631:0		17169	22186	39886	37853	36503	34461	31343.1	9343.01
120	9.735	78.9596	0.5645	131.566	Unknown	[M-H]-		0.5	TRUE	null	null	null	null	null	null	null	999	FALSE	FALSE	FALSE	FALSE		FALSE	FALSE	null	null	null	null	null	null	null	null	8.36	04_1X_nist_urine_neg_4_p1-a1_1_7152	78.95959:2908 79.96294:0 80.9663:0	78.95819:273 78.95959:125	2764	2460	2182	2083	2146	2715	2391.77	299.039
121	3.134	78.9862	-1	-1	Unknown	[M-H]-	similar chromatogram in higher mz_3526; similar chromatogram in higher mz_1666	1	FALSE	null	null	null	null	null	null	null	999	FALSE	FALSE	FALSE	FALSE		FALSE	FALSE	null	null	null	null	null	null	null	null	6.02	04_1X_nist_urine_neg_4_p1-a1_1_7152	78.98622:2289 79.98957:0 80.99293:0		6909	6659	7759	7365	7127	6282	7016.94	522.208
122	3.134	78.9862	0.7552	176.007	Unknown	[M-H]-	similar chromatogram in higher mz_3526; similar chromatogram in higher mz_1666	1	FALSE	null	null	null	null	null	null	null	999	FALSE	FALSE	FALSE	FALSE		FALSE	FALSE	null	null	null	null	null	null	null	null	6.02	04_1X_nist_urine_neg_4_p1-a1_1_7152	78.98622:973 79.98957:0 80.99293:0		832	805	978	870	848	748	846.658	76.706
123	1.915	79.0199	-1	-1	Unknown	[M-H]-		0.5	FALSE	null	null	null	null	null	null	null	999	FALSE	FALSE	FALSE	FALSE		FALSE	FALSE	null	null	null	null	null	null	null	null	10.6	04_1X_nist_urine_neg_6_p1-a1_1_7154	79.01986:1120 80.02321:0 81.02657:0		5651	1039	1229	4645	1706	6217	3414.54	2354.2
124	1.915	79.0199	0.5827	135.808	Unknown	[M-H]-		0.5	FALSE	null	null	null	null	null	null	null	999	FALSE	FALSE	FALSE	FALSE		FALSE	FALSE	null	null	null	null	null	null	null	null	10.6	04_1X_nist_urine_neg_6_p1-a1_1_7154	79.01705:347 80.0204:0 81.02376:0		111	560	519	184	705	85	360.414	265.729
125	1.915	79.0199	0.6469	150.758	Unknown	[M-H]-		0.5	FALSE	null	null	null	null	null	null	null	999	FALSE	FALSE	FALSE	FALSE		FALSE	FALSE	null	null	null	null	null	null	null	null	10.6	04_1X_nist_urine_neg_6_p1-a1_1_7154	79.01705:409 80.0204:0 81.02376:0		184	320	312	290	700	141	324.483	197.79
126	0.535	79.956	-1	-1	Unknown	[M-H]-	similar chromatogram in higher mz_56; similar chromatogram in higher mz_58; similar chromatogram in higher mz_1250; similar chromatogram in higher mz_2254	1	TRUE	null	null	null	null	null	null	null	999	FALSE	FALSE	FALSE	FALSE		FALSE	FALSE	null	null	null	null	null	null	null	null	920.83	04_1X_nist_urine_neg_4_p1-a1_1_7152	79.95599:159721 80.95934:0 81.9627:0		731554	492074	483324	574975	467451	721882	578543	120711
127	0.535	79.956	0.4604	107.13	Unknown	[M-H]-	similar chromatogram in higher mz_56; similar chromatogram in higher mz_58; similar chromatogram in higher mz_1250; similar chromatogram in higher mz_2254	1	TRUE	null	null	null	null	null	null	null	999	FALSE	FALSE	FALSE	FALSE		FALSE	FALSE	null	null	null	null	null	null	null	null	920.83	04_1X_nist_urine_neg_4_p1-a1_1_7152	79.95881:7772 80.96216:0 81.96552:0		4049	2940	1194	1867	1337	835	2037.03	1227.49
128	0.535	79.956	0.585	136.139	Unknown	[M-H]-	similar chromatogram in higher mz_56; similar chromatogram in higher mz_58; similar chromatogram in higher mz_1250; similar chromatogram in higher mz_2254	1	TRUE	null	null	null	null	null	null	null	999	FALSE	FALSE	FALSE	FALSE		FALSE	FALSE	null	null	null	null	null	null	null	null	920.83	04_1X_nist_urine_neg_4_p1-a1_1_7152	79.95741:3814 80.96076:0 81.96412:0		960	1278	615	917	2023	2787	1429.87	820.015
129	0.535	79.956	0.6156	143.24	Unknown	[M-H]-	similar chromatogram in higher mz_56; similar chromatogram in higher mz_58; similar chromatogram in higher mz_1250; similar chromatogram in higher mz_2254	1	TRUE	null	null	null	null	null	null	null	999	FALSE	FALSE	FALSE	FALSE		FALSE	FALSE	null	null	null	null	null	null	null	null	920.83	04_1X_nist_urine_neg_4_p1-a1_1_7152	79.95882:7262 80.96217:0 81.96553:0		2710	1177	877	3188	1612	2816	2063.25	964.006
130	0.535	79.956	0.6482	150.828	Unknown	[M-H]-	similar chromatogram in higher mz_56; similar chromatogram in higher mz_58; similar chromatogram in higher mz_1250; similar chromatogram in higher mz_2254	1	TRUE	null	null	null	null	null	null	null	999	FALSE	FALSE	FALSE	FALSE		FALSE	FALSE	null	null	null	null	null	null	null	null	920.83	04_1X_nist_urine_neg_4_p1-a1_1_7152	79.95882:10626 80.96217:0 81.96553:0		7960	2523	2453	1506	2837	6529	3968.18	2616.15
131	0.535	79.956	0.6715	156.263	Unknown	[M-H]-	similar chromatogram in higher mz_56; similar chromatogram in higher mz_58; similar chromatogram in higher mz_1250; similar chromatogram in higher mz_2254	1	TRUE	null	null	null	null	null	null	null	999	FALSE	FALSE	FALSE	FALSE		FALSE	FALSE	null	null	null	null	null	null	null	null	920.83	04_1X_nist_urine_neg_4_p1-a1_1_7152	79.95741:8266 80.96076:0 81.96412:0		22139	1448	4595	3342	1746	3788	6176.34	7912.21
132	0.535	79.956	0.673	156.614	Unknown	[M-H]-	similar chromatogram in higher mz_56; similar chromatogram in higher mz_58; similar chromatogram in higher mz_1250; similar chromatogram in higher mz_2254	1	TRUE	null	null	null	null	null	null	null	999	FALSE	FALSE	FALSE	FALSE		FALSE	FALSE	null	null	null	null	null	null	null	null	920.83	04_1X_nist_urine_neg_4_p1-a1_1_7152	79.95882:15334 80.96217:0 81.96553:0		13018	2143	2842	2078	1787	10321	5365.07	4969.74
133	0.535	79.956	0.7063	164.35	Unknown	[M-H]-	similar chromatogram in higher mz_56; similar chromatogram in higher mz_58; similar chromatogram in higher mz_1250; similar chromatogram in higher mz_2254	1	TRUE	null	null	null	null	null	null	null	999	FALSE	FALSE	FALSE	FALSE		FALSE	FALSE	null	null	null	null	null	null	null	null	920.83	04_1X_nist_urine_neg_4_p1-a1_1_7152	79.95882:35399 80.96217:0 81.96553:0	21.7896:526 23.95742:526 23.99911:526 34.0751:526 45.55682:526 55.56313:526 67.97416:526 70.68615:526 71.63841:526 73.70814:526 77.16826:526	50007	8003	29632	14716	16510	33383	25375.2	15381.7
134	0.535	79.956	0.7337	170.733	Unknown	[M-H]-	similar chromatogram in higher mz_56; similar chromatogram in higher mz_58; similar chromatogram in higher mz_1250; similar chromatogram in higher mz_2254	1	TRUE	null	null	null	null	null	null	null	999	FALSE	FALSE	FALSE	FALSE		FALSE	FALSE	null	null	null	null	null	null	null	null	920.83	04_1X_nist_urine_neg_4_p1-a1_1_7152	79.95599:9682 80.95934:0 81.9627:0		3797	1869	3393	4950	2771	4040	3470.04	1066
135	1.737	79.9574	-1	-1	Unknown	[M-H]-		1	TRUE	null	null	null	null	null	null	null	999	FALSE	FALSE	FALSE	FALSE		FALSE	FALSE	null	null	null	null	null	null	null	null	185.01	04_1X_nist_urine_neg_2_p1-a1_1_7150	79.95739:31452 80.96074:0 81.9641:0		148488	184552	162947	164186	156525	138382	159180	15728.5
136	1.737	79.9574	0.5658	131.66	Unknown	[M-H]-		1	TRUE	null	null	null	null	null	null	null	999	FALSE	FALSE	FALSE	FALSE		FALSE	FALSE	null	null	null	null	null	null	null	null	185.01	04_1X_nist_urine_neg_2_p1-a1_1_7150	79.95741:3367 80.96076:0 81.96412:0	27.80112:71 47.11176:71	3362	3397	3426	4202	3036	3873	3549.29	416.488
137	1.737	79.9574	0.6028	140.269	Unknown	[M-H]-		1	TRUE	null	null	null	null	null	null	null	999	FALSE	FALSE	FALSE	FALSE		FALSE	FALSE	null	null	null	null	null	null	null	null	185.01	04_1X_nist_urine_neg_2_p1-a1_1_7150	79.95741:12998 80.96076:0 81.96412:0	31.06716:51 38.27197:51 80.2382:172	8471	8967	8546	8610	7332	7063	8164.85	773.157
138	1.737	79.9574	0.6926	161.156	Unknown	[M-H]-		1	TRUE	null	null	null	null	null	null	null	999	FALSE	FALSE	FALSE	FALSE		FALSE	FALSE	null	null	null	null	null	null	null	null	185.01	04_1X_nist_urine_neg_2_p1-a1_1_7150	79.95741:2738 80.96076:0 81.96412:0		2391	1479	1554	877	1572	1889	1626.98	498.909
139	3.214	79.9574	-1	-1	Unknown	[M-H]-	similar chromatogram in higher mz_1749; similar chromatogram in higher mz_1534; similar chromatogram in higher mz_208	1	FALSE	null	null	null	null	null	null	null	999	FALSE	FALSE	FALSE	FALSE		FALSE	FALSE	null	null	null	null	null	null	null	null	11.21	04_1X_nist_urine_neg_3_p1-a1_1_7151	79.95739:2335 80.96074:0 81.9641:0		6717	6453	7774	7793	6811	5695	6873.62	806.218
140	3.214	79.9574	0.4599	107.013	Unknown	[M-H]-	similar chromatogram in higher mz_1749; similar chromatogram in higher mz_1534; similar chromatogram in higher mz_208	1	FALSE	null	null	null	null	null	null	null	999	FALSE	FALSE	FALSE	FALSE		FALSE	FALSE	null	null	null	null	null	null	null	null	11.21	04_1X_nist_urine_neg_3_p1-a1_1_7151	79.95741:172 80.96076:0 81.96412:0		12	25	65	6	98	65	45.3735	36.3683
141	3.214	79.9574	0.5186	120.681	Unknown	[M-H]-	similar chromatogram in higher mz_1749; similar chromatogram in higher mz_1534; similar chromatogram in higher mz_208	1	FALSE	null	null	null	null	null	null	null	999	FALSE	FALSE	FALSE	FALSE		FALSE	FALSE	null	null	null	null	null	null	null	null	11.21	04_1X_nist_urine_neg_3_p1-a1_1_7151	79.9588:429 80.96215:0 81.96551:0		356	326	374	265	330	253	317.442	48.8605
142	3.214	79.9574	0.6034	140.405	Unknown	[M-H]-	similar chromatogram in higher mz_1749; similar chromatogram in higher mz_1534; similar chromatogram in higher mz_208	1	FALSE	null	null	null	null	null	null	null	999	FALSE	FALSE	FALSE	FALSE		FALSE	FALSE	null	null	null	null	null	null	null	null	11.21	04_1X_nist_urine_neg_3_p1-a1_1_7151	79.9574:235 80.96075:0 81.96411:0		129	117	203	144	97	76	127.484	43.8288
143	3.214	79.9574	0.6631	154.303	Unknown	[M-H]-	similar chromatogram in higher mz_1749; similar chromatogram in higher mz_1534; similar chromatogram in higher mz_208	1	FALSE	null	null	null	null	null	null	null	999	FALSE	FALSE	FALSE	FALSE		FALSE	FALSE	null	null	null	null	null	null	null	null	11.21	04_1X_nist_urine_neg_3_p1-a1_1_7151	79.95741:183 80.96076:0 81.96412:0		80	8	66	30	50	27	43.387	26.7581
144	0.716	79.9574	-1	-1	Unknown	[M-H]-	similar chromatogram in higher mz_1252; similar chromatogram in higher mz_1641; similar chromatogram in higher mz_2935; similar chromatogram in higher mz_4138; similar chromatogram in higher mz_953; similar chromatogram in higher mz_394; similar chromatogram in higher mz_709; similar chromatogram in higher mz_3251; similar chromatogram in higher mz_2273; similar chromatogram in higher mz_111; sim…	1	TRUE	null	null	null	null	null	null	null	999	FALSE	FALSE	FALSE	FALSE		FALSE	FALSE	null	null	null	null	null	null	null	null	953.65	04_1X_nist_urine_neg_2_p1-a1_1_7150	79.9574:142905 80.96075:0 81.96411:0		460827	501975	515425	447774	491884	478856	482790	25455
145	0.716	79.9574	0.5175	120.41	Unknown	[M-H]-	similar chromatogram in higher mz_1252; similar chromatogram in higher mz_1641; similar chromatogram in higher mz_2935; similar chromatogram in higher mz_4138; similar chromatogram in higher mz_953; similar chromatogram in higher mz_394; similar chromatogram in higher mz_709; similar chromatogram in higher mz_3251; similar chromatogram in higher mz_2273; similar chromatogram in higher mz_111; sim…	1	TRUE	null	null	null	null	null	null	null	999	FALSE	FALSE	FALSE	FALSE		FALSE	FALSE	null	null	null	null	null	null	null	null	953.65	04_1X_nist_urine_neg_2_p1-a1_1_7150	79.95741:5216 80.96076:0 81.96412:0		2747	1677	1456	2396	811	792	1646.36	804.636
146	0.716	79.9574	0.5943	138.301	Unknown	[M-H]-	similar chromatogram in higher mz_1252; similar chromatogram in higher mz_1641; similar chromatogram in higher mz_2935; similar chromatogram in higher mz_4138; similar chromatogram in higher mz_953; similar chromatogram in higher mz_394; similar chromatogram in higher mz_709; similar chromatogram in higher mz_3251; similar chromatogram in higher mz_2273; similar chromatogram in higher mz_111; sim…	1	TRUE	null	null	null	null	null	null	null	999	FALSE	FALSE	FALSE	FALSE		FALSE	FALSE	null	null	null	null	null	null	null	null	953.65	04_1X_nist_urine_neg_2_p1-a1_1_7150	79.9574:6120 80.96075:0 81.96411:0	36.11843:88 47.05442:88	4615	2081	1742	4485	7173	3987	4013.86	1972.83
147	0.716	79.9574	0.6407	149.101	Unknown	[M-H]-	similar chromatogram in higher mz_1252; similar chromatogram in higher mz_1641; similar chromatogram in higher mz_2935; similar chromatogram in higher mz_4138; similar chromatogram in higher mz_953; similar chromatogram in higher mz_394; similar chromatogram in higher mz_709; similar chromatogram in higher mz_3251; similar chromatogram in higher mz_2273; similar chromatogram in higher mz_111; sim…	1	TRUE	null	null	null	null	null	null	null	999	FALSE	FALSE	FALSE	FALSE		FALSE	FALSE	null	null	null	null	null	null	null	null	953.65	04_1X_nist_urine_neg_2_p1-a1_1_7150	79.95741:14162 80.96076:0 81.96412:0		7402	6556	2688	3853	3568	2240	4384.54	2109.62
148	0.716	79.9574	0.6618	153.994	Unknown	[M-H]-	similar chromatogram in higher mz_1252; similar chromatogram in higher mz_1641; similar chromatogram in higher mz_2935; similar chromatogram in higher mz_4138; similar chromatogram in higher mz_953; similar chromatogram in higher mz_394; similar chromatogram in higher mz_709; similar chromatogram in higher mz_3251; similar chromatogram in higher mz_2273; similar chromatogram in higher mz_111; sim…	1	TRUE	null	null	null	null	null	null	null	999	FALSE	FALSE	FALSE	FALSE		FALSE	FALSE	null	null	null	null	null	null	null	null	953.65	04_1X_nist_urine_neg_2_p1-a1_1_7150	79.95739:27135 80.96074:0 81.9641:0		20957	10993	32447	21321	14455	30124	21716.2	8417.53
149	0.716	79.9574	0.7021	163.387	Unknown	[M-H]-	similar chromatogram in higher mz_1252; similar chromatogram in higher mz_1641; similar chromatogram in higher mz_2935; similar chromatogram in higher mz_4138; similar chromatogram in higher mz_953; similar chromatogram in higher mz_394; similar chromatogram in higher mz_709; similar chromatogram in higher mz_3251; similar chromatogram in higher mz_2273; similar chromatogram in higher mz_111; sim…	1	TRUE	null	null	null	null	null	null	null	999	FALSE	FALSE	FALSE	FALSE		FALSE	FALSE	null	null	null	null	null	null	null	null	953.65	04_1X_nist_urine_neg_2_p1-a1_1_7150	79.9574:3425 80.96075:0 81.96411:0		10464	3311	7309	2118	2632	2592	4737.78	3386.51
150	1.601	79.9574	-1	-1	Unknown	[M-H]-		1	TRUE	null	null	null	null	null	null	null	999	FALSE	FALSE	FALSE	FALSE		FALSE	FALSE	null	null	null	null	null	null	null	null	171.38	04_1X_nist_urine_neg_4_p1-a1_1_7152	79.9574:29619 80.96075:0 81.96411:0		124875	127505	127933	141498	131419	145915	133191	8522.65
151	1.601	79.9574	0.5696	132.548	Unknown	[M-H]-		1	TRUE	null	null	null	null	null	null	null	999	FALSE	FALSE	FALSE	FALSE		FALSE	FALSE	null	null	null	null	null	null	null	null	171.38	04_1X_nist_urine_neg_4_p1-a1_1_7152	79.95741:9971 80.96076:0 81.96412:0	23.76029:36 28.78388:36 31.05662:36 74.24513:36	9782	8888	10462	11224	11568	11251	10529.3	1033.16
152	1.601	79.9574	0.6	139.613	Unknown	[M-H]-		1	TRUE	null	null	null	null	null	null	null	999	FALSE	FALSE	FALSE	FALSE		FALSE	FALSE	null	null	null	null	null	null	null	null	171.38	04_1X_nist_urine_neg_4_p1-a1_1_7152	79.9574:2466 80.96075:0 81.96411:0		1285	1119	1157	319	540	1087	917.789	390.361
153	1.913	79.9574	-1	-1	Unknown	[M-H]-	similar chromatogram in higher mz_443; similar chromatogram in higher mz_1452	0.667	FALSE	null	null	null	null	null	null	null	999	FALSE	FALSE	FALSE	FALSE		FALSE	FALSE	null	null	null	null	null	null	null	null	101.47	04_1X_nist_urine_neg_4_p1-a1_1_7152	79.9574:27860 80.96075:0 81.96411:0		10820	84230	1504	110015	97069	6167	51634.2	50559.6
154	1.913	79.9574	0.6615	153.937	Unknown	[M-H]-	similar chromatogram in higher mz_443; similar chromatogram in higher mz_1452	0.667	FALSE	null	null	null	null	null	null	null	999	FALSE	FALSE	FALSE	FALSE		FALSE	FALSE	null	null	null	null	null	null	null	null	101.47	04_1X_nist_urine_neg_4_p1-a1_1_7152	79.9574:6074 80.96075:0 81.96411:0		20	5229	56	8548	5428	139	3236.46	3661.71
155	6.715	79.9574	-1	-1	Unknown	[M-H]-	similar chromatogram in higher mz_2554	1	TRUE	null	null	null	null	null	null	null	999	FALSE	FALSE	FALSE	FALSE		FALSE	FALSE	null	null	null	null	null	null	null	null	14.18	04_1X_nist_urine_neg_4_p1-a1_1_7152	79.9574:1964 80.96075:0 81.96411:0		8191	9274	9708	9768	8442	8617	9000.1	674.939
156	6.715	79.9574	0.4599	107.013	Unknown	[M-H]-	similar chromatogram in higher mz_2554	1	TRUE	null	null	null	null	null	null	null	999	FALSE	FALSE	FALSE	FALSE		FALSE	FALSE	null	null	null	null	null	null	null	null	14.18	04_1X_nist_urine_neg_4_p1-a1_1_7152	79.9574:638 80.96075:0 81.96411:0	79.95599:126	384	395	683	597	590	641	548.325	127.518
157	6.715	79.9574	0.6088	141.678	Unknown	[M-H]-	similar chromatogram in higher mz_2554	1	TRUE	null	null	null	null	null	null	null	999	FALSE	FALSE	FALSE	FALSE		FALSE	FALSE	null	null	null	null	null	null	null	null	14.18	04_1X_nist_urine_neg_4_p1-a1_1_7152	79.9574:231 80.96075:0 81.96411:0		155	69	156	88	347	189	167.371	98.8519
158	0.384	79.9574	-1	-1	Unknown	[M-H]-		0.833	TRUE	null	null	null	null	null	null	null	999	FALSE	FALSE	FALSE	FALSE		FALSE	FALSE	null	null	null	null	null	null	null	null	327.02	04_1X_nist_urine_neg_6_p1-a1_1_7154	79.95741:71152 80.96076:0 81.96412:0		387779	152352	174813	164490	166410	377458	237217	112903
159	0.384	79.9574	0.5455	126.945	Unknown	[M-H]-		0.833	TRUE	null	null	null	null	null	null	null	999	FALSE	FALSE	FALSE	FALSE		FALSE	FALSE	null	null	null	null	null	null	null	null	327.02	04_1X_nist_urine_neg_6_p1-a1_1_7154	79.9574:1041 80.96075:0 81.96411:0		1268	441	643	760	302	763	696.153	334.478
160	0.384	79.9574	0.5792	134.788	Unknown	[M-H]-		0.833	TRUE	null	null	null	null	null	null	null	999	FALSE	FALSE	FALSE	FALSE		FALSE	FALSE	null	null	null	null	null	null	null	null	327.02	04_1X_nist_urine_neg_6_p1-a1_1_7154	79.9574:1267 80.96075:0 81.96411:0		900	897	739	1174	454	2955	1186.45	898.024
161	0.384	79.9574	0.6132	142.7	Unknown	[M-H]-		0.833	TRUE	null	null	null	null	null	null	null	999	FALSE	FALSE	FALSE	FALSE		FALSE	FALSE	null	null	null	null	null	null	null	null	327.02	04_1X_nist_urine_neg_6_p1-a1_1_7154	79.95741:15138 80.96076:0 81.96412:0		3418	5061	1235	2443	5050	11417	4770.56	3579.99
162	0.384	79.9574	0.6359	147.983	Unknown	[M-H]-		0.833	TRUE	null	null	null	null	null	null	null	999	FALSE	FALSE	FALSE	FALSE		FALSE	FALSE	null	null	null	null	null	null	null	null	327.02	04_1X_nist_urine_neg_6_p1-a1_1_7154	79.95741:14400 80.96076:0 81.96412:0	51.36666:70 65.42739:70 73.39445:70	21928	4805	9429	5036	6797	9934	9654.86	6383.91
163	0.384	79.9574	0.6752	157.114	Unknown	[M-H]-		0.833	TRUE	null	null	null	null	null	null	null	999	FALSE	FALSE	FALSE	FALSE		FALSE	FALSE	null	null	null	null	null	null	null	null	327.02	04_1X_nist_urine_neg_6_p1-a1_1_7154	79.95741:14425 80.96076:0 81.96412:0		13613	888	973	835	6128	15268	6284.28	6655.38
164	0.384	79.9574	0.7013	163.195	Unknown	[M-H]-		0.833	TRUE	null	null	null	null	null	null	null	999	FALSE	FALSE	FALSE	FALSE		FALSE	FALSE	null	null	null	null	null	null	null	null	327.02	04_1X_nist_urine_neg_6_p1-a1_1_7154	79.95741:10444 80.96076:0 81.96412:0		3992	2016	2876	421	574	4559	2406.48	1721.54
165	3.634	79.9574	-1	-1	Unknown	[M-H]-		0.833	FALSE	null	null	null	null	null	null	null	999	FALSE	FALSE	FALSE	FALSE		FALSE	FALSE	null	null	null	null	null	null	null	null	8.83	04_1X_nist_urine_neg_1_p1-a1_1_7149	79.95741:1693 80.96076:0 81.96412:0		7052	4103	3532	5678	6682	5387	5405.89	1387.43
166	3.634	79.9574	0.462	107.517	Unknown	[M-H]-		0.833	FALSE	null	null	null	null	null	null	null	999	FALSE	FALSE	FALSE	FALSE		FALSE	FALSE	null	null	null	null	null	null	null	null	8.83	04_1X_nist_urine_neg_1_p1-a1_1_7149	79.9574:290 80.96075:0 81.96411:0		60	38	42	105	50	104	66.6392	30.4917
167	3.634	79.9574	0.654	152.184	Unknown	[M-H]-		0.833	FALSE	null	null	null	null	null	null	null	999	FALSE	FALSE	FALSE	FALSE		FALSE	FALSE	null	null	null	null	null	null	null	null	8.83	04_1X_nist_urine_neg_1_p1-a1_1_7149	79.95739:410 80.96074:0 81.9641:0		316	191	297	115	165	243	221.202	78.2372
168	3.634	79.9574	0.6939	161.464	Unknown	[M-H]-		0.833	FALSE	null	null	null	null	null	null	null	999	FALSE	FALSE	FALSE	FALSE		FALSE	FALSE	null	null	null	null	null	null	null	null	8.83	04_1X_nist_urine_neg_1_p1-a1_1_7149	79.95882:540 80.96217:0 81.96553:0		324	174	610	181	732	581	433.76	238.649
169	4.842	79.9574	-1	-1	Unknown	[M-H]-	similar chromatogram in higher mz_4347	1	FALSE	null	null	null	null	null	null	null	999	FALSE	FALSE	FALSE	FALSE		FALSE	FALSE	null	null	null	null	null	null	null	null	7.6	04_1X_nist_urine_neg_6_p1-a1_1_7154	79.95741:1190 80.96076:0 81.96412:0		4309	4501	4005	4013	4179	4399	4234.32	204.15
170	4.842	79.9574	0.5289	123.079	Unknown	[M-H]-	similar chromatogram in higher mz_4347	1	FALSE	null	null	null	null	null	null	null	999	FALSE	FALSE	FALSE	FALSE		FALSE	FALSE	null	null	null	null	null	null	null	null	7.6	04_1X_nist_urine_neg_6_p1-a1_1_7154	79.95881:367 80.96216:0 81.96552:0		159	183	318	359	306	325	274.944	82.6403
171	1.759	80.0251	-1	-1	Unknown	[M-H]-	similar chromatogram in higher mz_532	1	TRUE	null	null	null	null	null	null	null	999	FALSE	FALSE	FALSE	FALSE		FALSE	FALSE	null	null	null	null	null	null	null	null	63.91	04_1X_nist_urine_neg_5_p1-a1_1_7153	80.02509:8087 81.02844:0 82.0318:0		27973	43698	52901	59747	50785	41349	46075.5	11057.9
172	1.759	80.0251	0.5872	136.626	Unknown	[M-H]-	similar chromatogram in higher mz_532	1	TRUE	null	null	null	null	null	null	null	999	FALSE	FALSE	FALSE	FALSE		FALSE	FALSE	null	null	null	null	null	null	null	null	63.91	04_1X_nist_urine_neg_5_p1-a1_1_7153	80.02508:4931 81.02843:0 82.03179:0	22.3167:37 25.22378:37 45.0771:37 45.72936:37 51.69712:37 64.39091:41	5154	3832	3665	3213	1780	5803	3907.92	1429.7
173	0.517	80.2608	-1	-1	Unknown	[M-H]-		0.5	FALSE	null	null	null	null	null	null	null	999	FALSE	FALSE	FALSE	FALSE		FALSE	FALSE	null	null	null	null	null	null	null	null	18.45	04_1X_nist_urine_neg_6_p1-a1_1_7154	80.2608:2136 81.26415:0 82.26751:0		3143	3240	703	3080	4326	4953	3240.95	1455.07
174	0.517	80.2608	1.2065	280.621	Unknown	[M-H]-		0.5	FALSE	null	null	null	null	null	null	null	999	FALSE	FALSE	FALSE	FALSE		FALSE	FALSE	null	null	null	null	null	null	null	null	18.45	04_1X_nist_urine_neg_6_p1-a1_1_7154	80.2608:2018 81.26415:0 82.26751:0		320	292	5.31052	279	53	473	236.145	177.381
175	0.719	80.9657	-1	-1	Unknown	[M-H]-	similar chromatogram in higher mz_2274; similar chromatogram in higher mz_1663; similar chromatogram in higher mz_182	1	TRUE	null	null	null	null	null	null	null	999	FALSE	FALSE	FALSE	FALSE		FALSE	FALSE	null	null	null	null	null	null	null	null	1243	04_1X_nist_urine_neg_2_p1-a1_1_7150	80.96572:203707 81.96907:0 82.97243:0		633787	661019	675108	627782	595910	618191	635300	28806.9
176	0.719	80.9657	0.6069	141.006	Unknown	[M-H]-	similar chromatogram in higher mz_2274; similar chromatogram in higher mz_1663; similar chromatogram in higher mz_182	1	TRUE	null	null	null	null	null	null	null	999	FALSE	FALSE	FALSE	FALSE		FALSE	FALSE	null	null	null	null	null	null	null	null	1243	04_1X_nist_urine_neg_2_p1-a1_1_7150	80.96574:9121 81.96909:0 82.97245:0	26.67887:65 35.91407:73	5722	2704	9343	6848	8068	6018	6450.52	2275.71
177	0.719	80.9657	0.6608	153.515	Unknown	[M-H]-	similar chromatogram in higher mz_2274; similar chromatogram in higher mz_1663; similar chromatogram in higher mz_182	1	TRUE	null	null	null	null	null	null	null	999	FALSE	FALSE	FALSE	FALSE		FALSE	FALSE	null	null	null	null	null	null	null	null	1243	04_1X_nist_urine_neg_2_p1-a1_1_7150	80.96574:39027 81.96909:0 82.97245:0	36.42226:557 38.03533:557	54055	19598	35247	20623	30610	24770	30817.1	12853.4
178	1.154	80.9657	-1	-1	Unknown	[M-H]-		0.5	FALSE	null	null	null	null	null	null	null	999	FALSE	FALSE	FALSE	FALSE		FALSE	FALSE	null	null	null	null	null	null	null	null	193.21	04_1X_nist_urine_neg_4_p1-a1_1_7152	80.96573:32776 81.96908:0 82.97244:0		204831	68568	146174	303527	284317	234790	207034	88244.6
179	1.154	80.9657	0.603	140.081	Unknown	[M-H]-		0.5	FALSE	null	null	null	null	null	null	null	999	FALSE	FALSE	FALSE	FALSE		FALSE	FALSE	null	null	null	null	null	null	null	null	193.21	04_1X_nist_urine_neg_4_p1-a1_1_7152	80.96574:26570 81.96909:0 82.97245:0		30279	43532	46630	37538	47053	33726	39793.1	7012.08
180	0.722	81.9532	-1	-1	Unknown	[M-H]-		0.5	FALSE	null	null	null	null	null	null	null	999	FALSE	FALSE	FALSE	FALSE		FALSE	FALSE	null	null	null	null	null	null	null	null	75.26	04_1X_nist_urine_neg_3_p1-a1_1_7151	81.95324:10682 82.95659:0 83.95995:0		17926	21455	36774	27945	27372	23197	25778.2	6559.94
181	0.722	81.9532	0.6039	140.076	Unknown	[M-H]-		0.5	FALSE	null	null	null	null	null	null	null	999	FALSE	FALSE	FALSE	FALSE		FALSE	FALSE	null	null	null	null	null	null	null	null	75.26	04_1X_nist_urine_neg_3_p1-a1_1_7151	81.95324:1560 82.95659:0 83.95995:0		11	29	516	186	78	68	147.948	190.569
182	0.722	81.9532	0.6404	148.552	Unknown	[M-H]-		0.5	FALSE	null	null	null	null	null	null	null	999	FALSE	FALSE	FALSE	FALSE		FALSE	FALSE	null	null	null	null	null	null	null	null	75.26	04_1X_nist_urine_neg_3_p1-a1_1_7151	81.95326:1496 82.95661:0 83.95997:0		42	27	367	164	106	459	194.18	178.826
183	0.722	81.9532	0.6575	152.509	Unknown	[M-H]-		0.5	FALSE	null	null	null	null	null	null	null	999	FALSE	FALSE	FALSE	FALSE		FALSE	FALSE	null	null	null	null	null	null	null	null	75.26	04_1X_nist_urine_neg_3_p1-a1_1_7151	81.95326:2504 82.95661:0 83.95997:0		428	7676	845	1251	1474	558	2038.7	2790.23
184	1.738	81.9532	-1	-1	Unknown	[M-H]-	similar chromatogram in higher mz_2003; similar chromatogram in higher mz_2155; similar chromatogram in higher mz_836	1	FALSE	null	null	null	null	null	null	null	999	FALSE	FALSE	FALSE	FALSE		FALSE	FALSE	null	null	null	null	null	null	null	null	13.8	04_1X_nist_urine_neg_2_p1-a1_1_7150	81.95325:3291 82.9566:0 83.95996:0		6806	12021	7363	7922	6277	5936	7720.57	2225.63
185	1.738	81.9532	0.5436	126.1	Unknown	[M-H]-	similar chromatogram in higher mz_2003; similar chromatogram in higher mz_2155; similar chromatogram in higher mz_836	1	FALSE	null	null	null	null	null	null	null	999	FALSE	FALSE	FALSE	FALSE		FALSE	FALSE	null	null	null	null	null	null	null	null	13.8	04_1X_nist_urine_neg_2_p1-a1_1_7150	81.95326:310 82.95661:0 83.95997:0		27	82	101	73	19	93	65.9365	34.5719
186	1.738	81.9532	0.5625	130.481	Unknown	[M-H]-	similar chromatogram in higher mz_2003; similar chromatogram in higher mz_2155; similar chromatogram in higher mz_836	1	FALSE	null	null	null	null	null	null	null	999	FALSE	FALSE	FALSE	FALSE		FALSE	FALSE	null	null	null	null	null	null	null	null	13.8	04_1X_nist_urine_neg_2_p1-a1_1_7150	81.95326:445 82.95661:0 83.95997:0		236	113	119	155	54	124	133.437	59.9563
187	1.738	81.9532	0.6026	139.787	Unknown	[M-H]-	similar chromatogram in higher mz_2003; similar chromatogram in higher mz_2155; similar chromatogram in higher mz_836	1	FALSE	null	null	null	null	null	null	null	999	FALSE	FALSE	FALSE	FALSE		FALSE	FALSE	null	null	null	null	null	null	null	null	13.8	04_1X_nist_urine_neg_2_p1-a1_1_7150	81.95325:1850 82.9566:0 83.95996:0		393	805	346	507	481	293	470.724	182.329
188	1.738	81.9532	0.6178	143.306	Unknown	[M-H]-	similar chromatogram in higher mz_2003; similar chromatogram in higher mz_2155; similar chromatogram in higher mz_836	1	FALSE	null	null	null	null	null	null	null	999	FALSE	FALSE	FALSE	FALSE		FALSE	FALSE	null	null	null	null	null	null	null	null	13.8	04_1X_nist_urine_neg_2_p1-a1_1_7150	81.95325:351 82.9566:0 83.95996:0		99	105	31	122	43	107	84.4286	37.7449
189	1.738	81.9532	0.6504	150.857	Unknown	[M-H]-	similar chromatogram in higher mz_2003; similar chromatogram in higher mz_2155; similar chromatogram in higher mz_836	1	FALSE	null	null	null	null	null	null	null	999	FALSE	FALSE	FALSE	FALSE		FALSE	FALSE	null	null	null	null	null	null	null	null	13.8	04_1X_nist_urine_neg_2_p1-a1_1_7150	81.95326:408 82.95661:0 83.95997:0		31	3.0873	113	91	105	112	75.4668	48.1996
190	1.738	81.9532	0.6961	161.474	Unknown	[M-H]-	similar chromatogram in higher mz_2003; similar chromatogram in higher mz_2155; similar chromatogram in higher mz_836	1	FALSE	null	null	null	null	null	null	null	999	FALSE	FALSE	FALSE	FALSE		FALSE	FALSE	null	null	null	null	null	null	null	null	13.8	04_1X_nist_urine_neg_2_p1-a1_1_7150	81.95324:419 82.95659:0 83.95995:0		65	145	105	49	49	60	79.1313	38.4015
191	1.603	81.9532	-1	-1	Unknown	[M-H]-	similar chromatogram in higher mz_595	0.5	FALSE	null	null	null	null	null	null	null	999	FALSE	FALSE	FALSE	FALSE		FALSE	FALSE	null	null	null	null	null	null	null	null	14.4	04_1X_nist_urine_neg_4_p1-a1_1_7152	81.95325:2138 82.9566:0 83.95996:0		7958	7360	8155	8593	3672	5981	6953.11	1845.13
192	1.603	81.9532	0.5733	132.976	Unknown	[M-H]-	similar chromatogram in higher mz_595	0.5	FALSE	null	null	null	null	null	null	null	999	FALSE	FALSE	FALSE	FALSE		FALSE	FALSE	null	null	null	null	null	null	null	null	14.4	04_1X_nist_urine_neg_4_p1-a1_1_7152	81.95326:702 82.95661:0 83.95997:0		557	268	129	213	301	249	285.915	145.182
193	0.542	81.9547	-1	-1	Unknown	[M-H]-	similar chromatogram in higher mz_1010; similar chromatogram in higher mz_290	0.667	FALSE	null	null	null	null	null	null	null	999	FALSE	FALSE	FALSE	FALSE		FALSE	FALSE	null	null	null	null	null	null	null	null	66.43	04_1X_nist_urine_neg_3_p1-a1_1_7151	81.95467:11340 82.95802:0 83.96138:0		39944	20144	37549	22087	28066	41060	31474.9	9258.82
194	0.542	81.9547	0.5855	135.805	Unknown	[M-H]-	similar chromatogram in higher mz_1010; similar chromatogram in higher mz_290	0.667	FALSE	null	null	null	null	null	null	null	999	FALSE	FALSE	FALSE	FALSE		FALSE	FALSE	null	null	null	null	null	null	null	null	66.43	04_1X_nist_urine_neg_3_p1-a1_1_7151	81.95467:1880 82.95802:0 83.96138:0		507	73	459	76	27	2.74334	190.444	228.935
195	0.542	81.9547	0.6919	160.492	Unknown	[M-H]-	similar chromatogram in higher mz_1010; similar chromatogram in higher mz_290	0.667	FALSE	null	null	null	null	null	null	null	999	FALSE	FALSE	FALSE	FALSE		FALSE	FALSE	null	null	null	null	null	null	null	null	66.43	04_1X_nist_urine_neg_3_p1-a1_1_7151	81.95467:2116 82.95802:0 83.96138:0		852	140	1108	195	172	767	539.038	420.939
196	0.542	81.9547	0.7063	163.829	Unknown	[M-H]-	similar chromatogram in higher mz_1010; similar chromatogram in higher mz_290	0.667	FALSE	null	null	null	null	null	null	null	999	FALSE	FALSE	FALSE	FALSE		FALSE	FALSE	null	null	null	null	null	null	null	null	66.43	04_1X_nist_urine_neg_3_p1-a1_1_7151	81.95326:2299 82.95661:0 83.95997:0		2804	743	169	776	1449	949	1148.52	909.167
197	1.061	82.0303	-1	-1	Unknown	[M-H]-		0.5	FALSE	null	null	null	null	null	null	null	999	FALSE	FALSE	FALSE	FALSE		FALSE	FALSE	null	null	null	null	null	null	null	null	33.53	04_1X_nist_urine_neg_3_p1-a1_1_7151	82.03033:6394 83.03368:0 84.03704:0		507	1380	16565	784	12440	847	5420.43	7160.25
198	1.061	82.0303	0.5991	138.961	Unknown	[M-H]-		0.5	FALSE	null	null	null	null	null	null	null	999	FALSE	FALSE	FALSE	FALSE		FALSE	FALSE	null	null	null	null	null	null	null	null	33.53	04_1X_nist_urine_neg_3_p1-a1_1_7151	82.03033:4216 83.03368:0 84.03704:0		196	41	1724	108	686	80	472.394	657.267
199	0.738	82.0303	-1	-1	Unknown	[M-H]-	similar chromatogram in higher mz_105; similar chromatogram in higher mz_4097; similar chromatogram in higher mz_744; similar chromatogram in higher mz_600; similar chromatogram in higher mz_2576; similar chromatogram in higher mz_2944; similar chromatogram in higher mz_1641	1	TRUE	null	null	null	null	null	null	null	999	FALSE	FALSE	FALSE	FALSE		FALSE	FALSE	null	null	null	null	null	null	null	null	108.65	04_1X_nist_urine_neg_6_p1-a1_1_7154	82.03035:18698 83.0337:0 84.03706:0		49759	1380	40696	63287	50610	79913	47607.3	26411.8
200	0.738	82.0303	0.5298	122.868	Unknown	[M-H]-	similar chromatogram in higher mz_105; similar chromatogram in higher mz_4097; similar chromatogram in higher mz_744; similar chromatogram in higher mz_600; similar chromatogram in higher mz_2576; similar chromatogram in higher mz_2944; similar chromatogram in higher mz_1641	1	TRUE	null	null	null	null	null	null	null	999	FALSE	FALSE	FALSE	FALSE		FALSE	FALSE	null	null	null	null	null	null	null	null	108.65	04_1X_nist_urine_neg_6_p1-a1_1_7154	82.03035:1858 83.0337:0 84.03706:0		305	64	0.322957	3	457	0.322957	138.223	195.608
201	0.738	82.0303	0.5329	123.597	Unknown	[M-H]-	similar chromatogram in higher mz_105; similar chromatogram in higher mz_4097; similar chromatogram in higher mz_744; similar chromatogram in higher mz_600; similar chromatogram in higher mz_2576; similar chromatogram in higher mz_2944; similar chromatogram in higher mz_1641	1	TRUE	null	null	null	null	null	null	null	999	FALSE	FALSE	FALSE	FALSE		FALSE	FALSE	null	null	null	null	null	null	null	null	108.65	04_1X_nist_urine_neg_6_p1-a1_1_7154	82.03035:2019 83.0337:0 84.03706:0		356	72	385	3	493	0.322957	218.357	217.988
202	0.738	82.0303	0.5708	132.382	Unknown	[M-H]-	similar chromatogram in higher mz_105; similar chromatogram in higher mz_4097; similar chromatogram in higher mz_744; similar chromatogram in higher mz_600; similar chromatogram in higher mz_2576; similar chromatogram in higher mz_2944; similar chromatogram in higher mz_1641	1	TRUE	null	null	null	null	null	null	null	999	FALSE	FALSE	FALSE	FALSE		FALSE	FALSE	null	null	null	null	null	null	null	null	108.65	04_1X_nist_urine_neg_6_p1-a1_1_7154	82.02748:12451 83.03083:0 84.03419:0	39.01089:231	5208	3408	3842	6641	4578	9745	5570.52	2338.89
203	0.718	82.9626	-1	-1	Unknown	[M-H]-		0.833	FALSE	null	null	null	null	null	null	null	999	FALSE	FALSE	FALSE	FALSE		FALSE	FALSE	null	null	null	null	null	null	null	null	76.24	04_1X_nist_urine_neg_4_p1-a1_1_7152	82.96256:13364 83.96591:0 84.96927:0		43650	28196	30891	44722	34240	32794	35748.8	6849.92
204	0.718	82.9626	0.5715	132.354	Unknown	[M-H]-		0.833	FALSE	null	null	null	null	null	null	null	999	FALSE	FALSE	FALSE	FALSE		FALSE	FALSE	null	null	null	null	null	null	null	null	76.24	04_1X_nist_urine_neg_4_p1-a1_1_7152	82.96256:1254 83.96591:0 84.96927:0		30	114	271	301	70	137	153.84	109.259
205	0.718	82.9626	0.6084	140.914	Unknown	[M-H]-		0.833	FALSE	null	null	null	null	null	null	null	999	FALSE	FALSE	FALSE	FALSE		FALSE	FALSE	null	null	null	null	null	null	null	null	76.24	04_1X_nist_urine_neg_4_p1-a1_1_7152	82.96256:1479 83.96591:0 84.96927:0		350	131	681	522	99	139	320.248	240.485
206	0.718	82.9626	0.6472	149.895	Unknown	[M-H]-		0.833	FALSE	null	null	null	null	null	null	null	999	FALSE	FALSE	FALSE	FALSE		FALSE	FALSE	null	null	null	null	null	null	null	null	76.24	04_1X_nist_urine_neg_4_p1-a1_1_7152	82.96113:1719 83.96448:0 84.96784:0		187	3220	58	456	354	677	825.47	1192.74
207	0.718	82.9626	0.6545	151.582	Unknown	[M-H]-		0.833	FALSE	null	null	null	null	null	null	null	999	FALSE	FALSE	FALSE	FALSE		FALSE	FALSE	null	null	null	null	null	null	null	null	76.24	04_1X_nist_urine_neg_4_p1-a1_1_7152	82.95968:2835 83.96303:0 84.96639:0		1579	1555	605	440	566	706	908.411	517.156
208	0.718	82.9626	0.6651	154.036	Unknown	[M-H]-		0.833	FALSE	null	null	null	null	null	null	null	999	FALSE	FALSE	FALSE	FALSE		FALSE	FALSE	null	null	null	null	null	null	null	null	76.24	04_1X_nist_urine_neg_4_p1-a1_1_7152	82.96256:5091 83.96591:0 84.96927:0		1626	520	511	1972	3178	916	1453.91	1031.64
209	0.718	82.9626	0.7091	164.226	Unknown	[M-H]-		0.833	FALSE	null	null	null	null	null	null	null	999	FALSE	FALSE	FALSE	FALSE		FALSE	FALSE	null	null	null	null	null	null	null	null	76.24	04_1X_nist_urine_neg_4_p1-a1_1_7152	82.96113:1219 83.96448:0 84.96784:0		290	94	5	24	13	140	94.2578	109.424
210	4.591	83.0128	-1	-1	Unknown	[M-H]-	similar chromatogram in higher mz_265; similar chromatogram in higher mz_3753; similar chromatogram in higher mz_3812	0.667	FALSE	null	null	null	null	null	null	null	999	FALSE	FALSE	FALSE	FALSE		FALSE	FALSE	null	null	null	null	null	null	null	null	4.62	04_1X_nist_urine_neg_6_p1-a1_1_7154	83.01284:734 84.01619:0 85.01955:0		2545	188	2720	2844	294	2675	1877.61	1271.56
211	4.591	83.0128	0.6715	155.512	Unknown	[M-H]-	similar chromatogram in higher mz_265; similar chromatogram in higher mz_3753; similar chromatogram in higher mz_3812	0.667	FALSE	null	null	null	null	null	null	null	999	FALSE	FALSE	FALSE	FALSE		FALSE	FALSE	null	null	null	null	null	null	null	null	4.62	04_1X_nist_urine_neg_6_p1-a1_1_7154	83.01284:532 84.01619:0 85.01955:0		155	5	185	177	14	148	113.767	82.2238
212	5.545	83.0143	-1	-1	Unknown	[M-H]-		0.667	FALSE	null	null	null	null	null	null	null	999	FALSE	FALSE	FALSE	FALSE		FALSE	FALSE	null	null	null	null	null	null	null	null	4.21	04_1X_nist_urine_neg_3_p1-a1_1_7151	83.01425:653 84.0176:0 85.02096:0		2715	2177	3890	3765	3790	3928	3377.84	743.849
213	5.545	83.0143	0.6134	142.055	Unknown	[M-H]-		0.667	FALSE	null	null	null	null	null	null	null	999	FALSE	FALSE	FALSE	FALSE		FALSE	FALSE	null	null	null	null	null	null	null	null	4.21	04_1X_nist_urine_neg_3_p1-a1_1_7151	83.01425:385 84.0176:0 85.02096:0		312	276	235	146	150	320	239.864	77.2263
214	2.749	84.0098	-1	-1	Unknown	[M-H]-	similar chromatogram in higher mz_1873; similar chromatogram in higher mz_1895; similar chromatogram in higher mz_623; similar chromatogram in higher mz_448; similar chromatogram in higher mz_1448	1	FALSE	null	null	null	null	null	null	null	999	FALSE	FALSE	FALSE	FALSE		FALSE	FALSE	null	null	null	null	null	null	null	null	7.48	04_1X_nist_urine_neg_3_p1-a1_1_7151	84.00982:1020 85.01317:0 86.01653:0		5442	4972	5244	3999	4659	4473	4798.1	530.496
215	2.749	84.0098	0.718	166.031	Unknown	[M-H]-	similar chromatogram in higher mz_1873; similar chromatogram in higher mz_1895; similar chromatogram in higher mz_623; similar chromatogram in higher mz_448; similar chromatogram in higher mz_1448	1	FALSE	null	null	null	null	null	null	null	999	FALSE	FALSE	FALSE	FALSE		FALSE	FALSE	null	null	null	null	null	null	null	null	7.48	04_1X_nist_urine_neg_3_p1-a1_1_7151	84.00984:685 85.01319:0 86.01655:0		533	520	546	237	511	456	467.198	116.905
216	5.869	84.046	-1	-1	Unknown	[M-H]-	similar chromatogram in higher mz_927; similar chromatogram in higher mz_482	0.833	FALSE	null	null	null	null	null	null	null	999	FALSE	FALSE	FALSE	FALSE		FALSE	FALSE	null	null	null	null	null	null	null	null	4.92	04_1X_nist_urine_neg_1_p1-a1_1_7149	84.04596:708 85.04931:0 86.05267:0		2464	1526	1923	1675	1392	2345	1887.42	439.051
217	5.869	84.046	0.6406	148.113	Unknown	[M-H]-	similar chromatogram in higher mz_927; similar chromatogram in higher mz_482	0.833	FALSE	null	null	null	null	null	null	null	999	FALSE	FALSE	FALSE	FALSE		FALSE	FALSE	null	null	null	null	null	null	null	null	4.92	04_1X_nist_urine_neg_1_p1-a1_1_7149	84.04596:258 85.04931:0 86.05267:0		118	86	4	82	2	172	77.3676	65.9169
218	5.869	84.046	0.6772	156.578	Unknown	[M-H]-	similar chromatogram in higher mz_927; similar chromatogram in higher mz_482	0.833	FALSE	null	null	null	null	null	null	null	999	FALSE	FALSE	FALSE	FALSE		FALSE	FALSE	null	null	null	null	null	null	null	null	4.92	04_1X_nist_urine_neg_1_p1-a1_1_7149	84.04596:248 85.04931:0 86.05267:0		109	171	523	119	139	385	240.887	172.007
219	4.931	85.0288	-1	-1	Unknown	[M-H]-	similar chromatogram in higher mz_2319; similar chromatogram in higher mz_4039; similar chromatogram in higher mz_3556; similar chromatogram in higher mz_98; similar chromatogram in higher mz_118; similar chromatogram in higher mz_127; similar chromatogram in higher mz_166; similar chromatogram in higher mz_179; similar chromatogram in higher mz_257; similar chromatogram in higher mz_387; similar…	1	FALSE	null	null	null	null	null	null	null	999	FALSE	FALSE	FALSE	FALSE		FALSE	FALSE	null	null	null	null	null	null	null	null	69.51	04_1X_nist_urine_neg_4_p1-a1_1_7152	85.02878:23853 86.03213:0 87.03549:0		83732	81521	75481	83523	64242	76055	77425.8	7391.92
220	4.931	85.0288	0.8707	201.033	Unknown	[M-H]-	similar chromatogram in higher mz_2319; similar chromatogram in higher mz_4039; similar chromatogram in higher mz_3556; similar chromatogram in higher mz_98; similar chromatogram in higher mz_118; similar chromatogram in higher mz_127; similar chromatogram in higher mz_166; similar chromatogram in higher mz_179; similar chromatogram in higher mz_257; similar chromatogram in higher mz_387; similar…	1	FALSE	null	null	null	null	null	null	null	999	FALSE	FALSE	FALSE	FALSE		FALSE	FALSE	null	null	null	null	null	null	null	null	69.51	04_1X_nist_urine_neg_4_p1-a1_1_7152	85.03023:4579 86.03358:0 87.03694:0		5638	7096	6896	4801	1671	3901	5000.57	2036.01
221	0.718	85.0288	-1	-1	Unknown	[M-H]-	similar chromatogram in higher mz_1520; similar chromatogram in higher mz_1701	1	FALSE	null	null	null	null	null	null	null	999	FALSE	FALSE	FALSE	FALSE		FALSE	FALSE	null	null	null	null	null	null	null	null	37.8	04_1X_nist_urine_neg_1_p1-a1_1_7149	85.02879:16733 86.03214:0 87.0355:0		53049	36810	31958	29674	28395	42928	37135.7	9442.24
222	0.718	85.0288	0.6401	147.79	Unknown	[M-H]-	similar chromatogram in higher mz_1520; similar chromatogram in higher mz_1701	1	FALSE	null	null	null	null	null	null	null	999	FALSE	FALSE	FALSE	FALSE		FALSE	FALSE	null	null	null	null	null	null	null	null	37.8	04_1X_nist_urine_neg_1_p1-a1_1_7149	85.03022:1654 86.03357:0 87.03693:0		178	274	569	195	4645	154	1002.5	1791.11
223	0.718	85.0288	0.6557	151.384	Unknown	[M-H]-	similar chromatogram in higher mz_1520; similar chromatogram in higher mz_1701	1	FALSE	null	null	null	null	null	null	null	999	FALSE	FALSE	FALSE	FALSE		FALSE	FALSE	null	null	null	null	null	null	null	null	37.8	04_1X_nist_urine_neg_1_p1-a1_1_7149	85.02879:5140 86.03214:0 87.0355:0		2768	1792	611	1849	319	4164	1917.14	1417.94
224	0.718	85.0288	0.6679	154.212	Unknown	[M-H]-	similar chromatogram in higher mz_1520; similar chromatogram in higher mz_1701	1	FALSE	null	null	null	null	null	null	null	999	FALSE	FALSE	FALSE	FALSE		FALSE	FALSE	null	null	null	null	null	null	null	null	37.8	04_1X_nist_urine_neg_1_p1-a1_1_7149	85.02879:5380 86.03214:0 87.0355:0		2881	2797	1841	666	2199	372	1792.5	1062.99
225	5.54	85.0302	-1	-1	Unknown	[M-H]-		1	FALSE	null	null	null	null	null	null	null	999	FALSE	FALSE	FALSE	FALSE		FALSE	FALSE	null	null	null	null	null	null	null	null	6.28	04_1X_nist_urine_neg_2_p1-a1_1_7150	85.03022:3037 86.03357:0 87.03693:0		20899	18216	18509	33768	20896	22443	22455.1	5768.42
226	5.54	85.0302	0.6152	142.051	Unknown	[M-H]-		1	FALSE	null	null	null	null	null	null	null	999	FALSE	FALSE	FALSE	FALSE		FALSE	FALSE	null	null	null	null	null	null	null	null	6.28	04_1X_nist_urine_neg_2_p1-a1_1_7150	85.03023:1360 86.03358:0 87.03694:0		2145	2233	1216	1828	1210	2014	1774.37	455.822
227	3.616	85.0302	-1	-1	Unknown	[M-H]-	similar chromatogram in higher mz_3322; similar chromatogram in higher mz_878	0.833	FALSE	null	null	null	null	null	null	null	999	FALSE	FALSE	FALSE	FALSE		FALSE	FALSE	null	null	null	null	null	null	null	null	3.81	04_1X_nist_urine_neg_4_p1-a1_1_7152	85.03023:1856 86.03358:0 87.03694:0		4297	6806	6583	7865	6026	5723	6216.5	1197.01
228	3.616	85.0302	0.8089	186.777	Unknown	[M-H]-	similar chromatogram in higher mz_3322; similar chromatogram in higher mz_878	0.833	FALSE	null	null	null	null	null	null	null	999	FALSE	FALSE	FALSE	FALSE		FALSE	FALSE	null	null	null	null	null	null	null	null	3.81	04_1X_nist_urine_neg_4_p1-a1_1_7152	85.03023:552 86.03358:0 87.03694:0		205	141	90	247	282	610	262.601	183.659
229	3.616	85.0302	0.8411	194.193	Unknown	[M-H]-	similar chromatogram in higher mz_3322; similar chromatogram in higher mz_878	0.833	FALSE	null	null	null	null	null	null	null	999	FALSE	FALSE	FALSE	FALSE		FALSE	FALSE	null	null	null	null	null	null	null	null	3.81	04_1X_nist_urine_neg_4_p1-a1_1_7152	85.03022:348 86.03357:0 87.03693:0		53	13	173	107	106	47	83.282	57.025
230	3.616	85.0302	0.8578	198.07	Unknown	[M-H]-	similar chromatogram in higher mz_3322; similar chromatogram in higher mz_878	0.833	FALSE	null	null	null	null	null	null	null	999	FALSE	FALSE	FALSE	FALSE		FALSE	FALSE	null	null	null	null	null	null	null	null	3.81	04_1X_nist_urine_neg_4_p1-a1_1_7152	85.03023:218 86.03358:0 87.03694:0		7	64	38	122	63	40	55.741	38.4223
231	7.201	85.0302	-1	-1	Unknown	[M-H]-		0.833	FALSE	null	null	null	null	null	null	null	999	FALSE	FALSE	FALSE	FALSE		FALSE	FALSE	null	null	null	null	null	null	null	null	7.55	04_1X_nist_urine_neg_5_p1-a1_1_7153	85.03024:2816 86.03359:0 87.03695:0		12587	12252	14401	17103	15972	11721	14005.9	2187.57
232	7.201	85.0302	0.5943	137.227	Unknown	[M-H]-		0.833	FALSE	null	null	null	null	null	null	null	999	FALSE	FALSE	FALSE	FALSE		FALSE	FALSE	null	null	null	null	null	null	null	null	7.55	04_1X_nist_urine_neg_5_p1-a1_1_7153	85.02878:1905 86.03213:0 87.03549:0		2083	1713	1964	2631	2273	1993	2109.57	313.382
233	0.866	85.0302	-1	-1	Unknown	[M-H]-	similar chromatogram in higher mz_101; similar chromatogram in higher mz_333; similar chromatogram in higher mz_344; similar chromatogram in higher mz_1161; similar chromatogram in higher mz_1172; similar chromatogram in higher mz_4065	0.833	FALSE	null	null	null	null	null	null	null	999	FALSE	FALSE	FALSE	FALSE		FALSE	FALSE	null	null	null	null	null	null	null	null	6.77	04_1X_nist_urine_neg_5_p1-a1_1_7153	85.03024:2919 86.03359:0 87.03695:0		6370	5550	6879	8829	9290	8435	7558.71	1502.55
234	0.866	85.0302	0.6533	150.849	Unknown	[M-H]-	similar chromatogram in higher mz_101; similar chromatogram in higher mz_333; similar chromatogram in higher mz_344; similar chromatogram in higher mz_1161; similar chromatogram in higher mz_1172; similar chromatogram in higher mz_4065	0.833	FALSE	null	null	null	null	null	null	null	999	FALSE	FALSE	FALSE	FALSE		FALSE	FALSE	null	null	null	null	null	null	null	null	6.77	04_1X_nist_urine_neg_5_p1-a1_1_7153	85.02878:977 86.03213:0 87.03549:0		284	337	165	335	385	91	266.14	114.162
235	0.866	85.0302	0.6626	152.989	Unknown	[M-H]-	similar chromatogram in higher mz_101; similar chromatogram in higher mz_333; similar chromatogram in higher mz_344; similar chromatogram in higher mz_1161; similar chromatogram in higher mz_1172; similar chromatogram in higher mz_4065	0.833	FALSE	null	null	null	null	null	null	null	999	FALSE	FALSE	FALSE	FALSE		FALSE	FALSE	null	null	null	null	null	null	null	null	6.77	04_1X_nist_urine_neg_5_p1-a1_1_7153	85.03024:882 86.03359:0 87.03695:0		284	241	1485	1097	262	321	614.932	538.656
236	6.785	86.0246	-1	-1	Unknown	[M-H]-		1	FALSE	null	null	null	null	null	null	null	999	FALSE	FALSE	FALSE	FALSE		FALSE	FALSE	null	null	null	null	null	null	null	null	5.94	04_1X_nist_urine_neg_2_p1-a1_1_7150	86.0246:986 87.02795:0 88.03131:0		4788	4441	2272	1703	5181	4008	3732.27	1417.25
237	6.785	86.0246	0.7018	161.809	Unknown	[M-H]-		1	FALSE	null	null	null	null	null	null	null	999	FALSE	FALSE	FALSE	FALSE		FALSE	FALSE	null	null	null	null	null	null	null	null	5.94	04_1X_nist_urine_neg_2_p1-a1_1_7150	86.02609:286 87.02944:0 88.0328:0		370	292	267	268	257	258	285.153	43.2502
238	4.933	87.0086	-1	-1	Unknown	[M-H]-	similar chromatogram in higher mz_3625; similar chromatogram in higher mz_4356; similar chromatogram in higher mz_4432; similar chromatogram in higher mz_3508; similar chromatogram in higher mz_4074; similar chromatogram in higher mz_3805	1	FALSE	null	null	null	null	null	null	null	999	FALSE	FALSE	FALSE	FALSE		FALSE	FALSE	null	null	null	null	null	null	null	null	14.29	04_1X_nist_urine_neg_1_p1-a1_1_7149	87.00861:6815 88.01196:0 89.01532:0		25553	21083	22802	20400	24493	24004	23055.8	2010.55
239	4.933	87.0086	0.5912	136.114	Unknown	[M-H]-	similar chromatogram in higher mz_3625; similar chromatogram in higher mz_4356; similar chromatogram in higher mz_4432; similar chromatogram in higher mz_3508; similar chromatogram in higher mz_4074; similar chromatogram in higher mz_3805	1	FALSE	null	null	null	null	null	null	null	999	FALSE	FALSE	FALSE	FALSE		FALSE	FALSE	null	null	null	null	null	null	null	null	14.29	04_1X_nist_urine_neg_1_p1-a1_1_7149	87.00861:760 88.01196:0 89.01532:0		90	11	58	497	61	121	139.675	178.989
240	4.933	87.0086	0.6023	138.672	Unknown	[M-H]-	similar chromatogram in higher mz_3625; similar chromatogram in higher mz_4356; similar chromatogram in higher mz_4432; similar chromatogram in higher mz_3508; similar chromatogram in higher mz_4074; similar chromatogram in higher mz_3805	1	FALSE	null	null	null	null	null	null	null	999	FALSE	FALSE	FALSE	FALSE		FALSE	FALSE	null	null	null	null	null	null	null	null	14.29	04_1X_nist_urine_neg_1_p1-a1_1_7149	87.00861:620 88.01196:0 89.01532:0		838	671	830	262	292	276	528.039	281.947
241	4.933	87.0086	0.6101	140.467	Unknown	[M-H]-	similar chromatogram in higher mz_3625; similar chromatogram in higher mz_4356; similar chromatogram in higher mz_4432; similar chromatogram in higher mz_3508; similar chromatogram in higher mz_4074; similar chromatogram in higher mz_3805	1	FALSE	null	null	null	null	null	null	null	999	FALSE	FALSE	FALSE	FALSE		FALSE	FALSE	null	null	null	null	null	null	null	null	14.29	04_1X_nist_urine_neg_1_p1-a1_1_7149	87.00862:1032 88.01197:0 89.01533:0		219	668	95	86	276	784	354.699	298.883
242	4.933	87.0086	0.8585	197.663	Unknown	[M-H]-	similar chromatogram in higher mz_3625; similar chromatogram in higher mz_4356; similar chromatogram in higher mz_4432; similar chromatogram in higher mz_3508; similar chromatogram in higher mz_4074; similar chromatogram in higher mz_3805	1	FALSE	null	null	null	null	null	null	null	999	FALSE	FALSE	FALSE	FALSE		FALSE	FALSE	null	null	null	null	null	null	null	null	14.29	04_1X_nist_urine_neg_1_p1-a1_1_7149	87.00712:684 88.01047:0 89.01383:0		100	266	94	123	143	204	154.98	67.147
243	4.933	87.0086	0.8681	199.86	Unknown	[M-H]-	similar chromatogram in higher mz_3625; similar chromatogram in higher mz_4356; similar chromatogram in higher mz_4432; similar chromatogram in higher mz_3508; similar chromatogram in higher mz_4074; similar chromatogram in higher mz_3805	1	FALSE	null	null	null	null	null	null	null	999	FALSE	FALSE	FALSE	FALSE		FALSE	FALSE	null	null	null	null	null	null	null	null	14.29	04_1X_nist_urine_neg_1_p1-a1_1_7149	87.00861:1625 88.01196:0 89.01532:0		700	343	782	1657	758	1866	1017.78	601.04
244	4.933	87.0086	0.8778	202.094	Unknown	[M-H]-	similar chromatogram in higher mz_3625; similar chromatogram in higher mz_4356; similar chromatogram in higher mz_4432; similar chromatogram in higher mz_3508; similar chromatogram in higher mz_4074; similar chromatogram in higher mz_3805	1	FALSE	null	null	null	null	null	null	null	999	FALSE	FALSE	FALSE	FALSE		FALSE	FALSE	null	null	null	null	null	null	null	null	14.29	04_1X_nist_urine_neg_1_p1-a1_1_7149	87.00861:1421 88.01196:0 89.01532:0		311	318	175	914	371	402	415.203	256.462
245	7.327	87.0086	-1	-1	Unknown	[M-H]-		1	FALSE	null	null	null	null	null	null	null	999	FALSE	FALSE	FALSE	FALSE		FALSE	FALSE	null	null	null	null	null	null	null	null	9.2	04_1X_nist_urine_neg_4_p1-a1_1_7152	87.00861:4601 88.01196:0 89.01532:0		18594	28343	20100	32370	17939	32339	24947.5	6844.58
246	7.327	87.0086	0.5947	136.916	Unknown	[M-H]-		1	FALSE	null	null	null	null	null	null	null	999	FALSE	FALSE	FALSE	FALSE		FALSE	FALSE	null	null	null	null	null	null	null	null	9.2	04_1X_nist_urine_neg_4_p1-a1_1_7152	87.00861:2817 88.01196:0 89.01532:0		3163	4439	4706	4277	3305	3697	3931.34	635.012
247	5.61	87.0086	-1	-1	Unknown	[M-H]-		1	FALSE	null	null	null	null	null	null	null	999	FALSE	FALSE	FALSE	FALSE		FALSE	FALSE	null	null	null	null	null	null	null	null	5.54	04_1X_nist_urine_neg_1_p1-a1_1_7149	87.00861:2784 88.01196:0 89.01532:0		16480	12099	12058	11967	12440	8228	12212.1	2616.86
248	5.61	87.0086	0.6197	142.68	Unknown	[M-H]-		1	FALSE	null	null	null	null	null	null	null	999	FALSE	FALSE	FALSE	FALSE		FALSE	FALSE	null	null	null	null	null	null	null	null	5.54	04_1X_nist_urine_neg_1_p1-a1_1_7149	87.00862:449 88.01197:0 89.01533:0		162	334	81	211	359	400	257.801	125.813
249	5.61	87.0086	0.624	143.672	Unknown	[M-H]-		1	FALSE	null	null	null	null	null	null	null	999	FALSE	FALSE	FALSE	FALSE		FALSE	FALSE	null	null	null	null	null	null	null	null	5.54	04_1X_nist_urine_neg_1_p1-a1_1_7149	87.00861:464 88.01196:0 89.01532:0		334	416	179	266	411	323	321.449	90.1181
250	5.61	87.0086	0.6626	152.557	Unknown	[M-H]-		1	FALSE	null	null	null	null	null	null	null	999	FALSE	FALSE	FALSE	FALSE		FALSE	FALSE	null	null	null	null	null	null	null	null	5.54	04_1X_nist_urine_neg_1_p1-a1_1_7149	87.00859:287 88.01194:0 89.0153:0		180	164	161	2353	1771	139	794.619	998.815
251	5.61	87.0086	0.7801	179.607	Unknown	[M-H]-		1	FALSE	null	null	null	null	null	null	null	999	FALSE	FALSE	FALSE	FALSE		FALSE	FALSE	null	null	null	null	null	null	null	null	5.54	04_1X_nist_urine_neg_1_p1-a1_1_7149	87.00861:869 88.01196:0 89.01532:0		750	697	650	634	667	566	660.566	61.8165
252	1.198	87.0454	-1	-1	Unknown	[M-H]-	similar chromatogram in higher mz_3342; similar chromatogram in higher mz_4404	0.833	FALSE	null	null	null	null	null	null	null	999	FALSE	FALSE	FALSE	FALSE		FALSE	FALSE	null	null	null	null	null	null	null	null	10.57	04_1X_nist_urine_neg_5_p1-a1_1_7153	87.04538:16227 88.04873:0 89.05209:0		82	1483	2597	12919	52275	7599	12825.9	19896.2
253	1.198	87.0454	0.6556	150.941	Unknown	[M-H]-	similar chromatogram in higher mz_3342; similar chromatogram in higher mz_4404	0.833	FALSE	null	null	null	null	null	null	null	999	FALSE	FALSE	FALSE	FALSE		FALSE	FALSE	null	null	null	null	null	null	null	null	10.57	04_1X_nist_urine_neg_5_p1-a1_1_7153	87.04391:1200 88.04726:0 89.05062:0		21	578	318	896	529	392	455.556	291.925
254	1.198	87.0454	0.6644	152.969	Unknown	[M-H]-	similar chromatogram in higher mz_3342; similar chromatogram in higher mz_4404	0.833	FALSE	null	null	null	null	null	null	null	999	FALSE	FALSE	FALSE	FALSE		FALSE	FALSE	null	null	null	null	null	null	null	null	10.57	04_1X_nist_urine_neg_5_p1-a1_1_7153	87.04538:1284 88.04873:0 89.05209:0		1.5073	38	79	471	220	15	137.248	181.832
255	1.198	87.0454	0.6796	156.455	Unknown	[M-H]-	similar chromatogram in higher mz_3342; similar chromatogram in higher mz_4404	0.833	FALSE	null	null	null	null	null	null	null	999	FALSE	FALSE	FALSE	FALSE		FALSE	FALSE	null	null	null	null	null	null	null	null	10.57	04_1X_nist_urine_neg_5_p1-a1_1_7153	87.04391:854 88.04726:0 89.05062:0		5	91	83	123	329	175	134.325	110.312
256	1.198	87.0454	0.6884	158.483	Unknown	[M-H]-	similar chromatogram in higher mz_3342; similar chromatogram in higher mz_4404	0.833	FALSE	null	null	null	null	null	null	null	999	FALSE	FALSE	FALSE	FALSE		FALSE	FALSE	null	null	null	null	null	null	null	null	10.57	04_1X_nist_urine_neg_5_p1-a1_1_7153	87.04538:2276 88.04873:0 89.05209:0		6	49	57	138	1058	257	260.631	400.482
257	0.932	87.0454	-1	-1	Unknown	[M-H]-		0.833	FALSE	null	null	null	null	null	null	null	999	FALSE	FALSE	FALSE	FALSE		FALSE	FALSE	null	null	null	null	null	null	null	null	31.62	04_1X_nist_urine_neg_6_p1-a1_1_7154	87.04539:19346 88.04874:0 89.0521:0		23938	1483	55796	343	52275	55445	31546.6	26549.1
258	0.932	87.0454	0.6517	150.034	Unknown	[M-H]-		0.833	FALSE	null	null	null	null	null	null	null	999	FALSE	FALSE	FALSE	FALSE		FALSE	FALSE	null	null	null	null	null	null	null	null	31.62	04_1X_nist_urine_neg_6_p1-a1_1_7154	87.04539:5116 88.04874:0 89.0521:0		421	343	1952	458	511	2676	1060.04	999.133
259	0.932	87.0454	0.66	151.94	Unknown	[M-H]-		0.833	FALSE	null	null	null	null	null	null	null	999	FALSE	FALSE	FALSE	FALSE		FALSE	FALSE	null	null	null	null	null	null	null	null	31.62	04_1X_nist_urine_neg_6_p1-a1_1_7154	87.04537:5626 88.04872:0 89.05208:0		1534	4554	1490	451	1794	2043	1977.67	1374.06
260	0.932	87.0454	0.6646	153.004	Unknown	[M-H]-		0.833	FALSE	null	null	null	null	null	null	null	999	FALSE	FALSE	FALSE	FALSE		FALSE	FALSE	null	null	null	null	null	null	null	null	31.62	04_1X_nist_urine_neg_6_p1-a1_1_7154	87.04683:3589 88.05018:0 89.05354:0		396	63	2042	334	2259	1176	1045.13	935.551
261	4.417	88.0411	-1	-1	Unknown	[M-H]-	similar chromatogram in higher mz_1111; similar chromatogram in higher mz_421; similar chromatogram in higher mz_3200; similar chromatogram in higher mz_3225; similar chromatogram in higher mz_1653	1	FALSE	null	null	null	null	null	null	null	999	FALSE	FALSE	FALSE	FALSE		FALSE	FALSE	null	null	null	null	null	null	null	null	67.37	04_1X_nist_urine_neg_6_p1-a1_1_7154	88.0411:8975 89.04445:0 90.04781:0		32732	29453	32021	31014	28589	32731	31090.1	1743.42
262	4.417	88.0411	0.6912	158.92	Unknown	[M-H]-	similar chromatogram in higher mz_1111; similar chromatogram in higher mz_421; similar chromatogram in higher mz_3200; similar chromatogram in higher mz_3225; similar chromatogram in higher mz_1653	1	FALSE	null	null	null	null	null	null	null	999	FALSE	FALSE	FALSE	FALSE		FALSE	FALSE	null	null	null	null	null	null	null	null	67.37	04_1X_nist_urine_neg_6_p1-a1_1_7154	88.04109:3427 89.04444:0 90.0478:0		3447	3146	3317	3247	2971	3454	3263.69	185.621
263	6.232	88.0411	-1	-1	Unknown	[M-H]-	similar chromatogram in higher mz_2922; similar chromatogram in higher mz_264; similar chromatogram in higher mz_622	1	FALSE	null	null	null	null	null	null	null	999	FALSE	FALSE	FALSE	FALSE		FALSE	FALSE	null	null	null	null	null	null	null	null	8.99	04_1X_nist_urine_neg_5_p1-a1_1_7153	88.0411:1380 89.04445:0 90.04781:0		3038	3876	3456	3400	4030	2833	3438.93	462.593
264	6.232	88.0411	0.6045	138.97	Unknown	[M-H]-	similar chromatogram in higher mz_2922; similar chromatogram in higher mz_264; similar chromatogram in higher mz_622	1	FALSE	null	null	null	null	null	null	null	999	FALSE	FALSE	FALSE	FALSE		FALSE	FALSE	null	null	null	null	null	null	null	null	8.99	04_1X_nist_urine_neg_5_p1-a1_1_7153	88.04109:325 89.04444:0 90.0478:0		299	207	300	329	401	270	301.12	63.9141
265	2.937	88.0411	-1	-1	Unknown	[M-H]-		0.833	FALSE	null	null	null	null	null	null	null	999	FALSE	FALSE	FALSE	FALSE		FALSE	FALSE	null	null	null	null	null	null	null	null	3.98	04_1X_nist_urine_neg_5_p1-a1_1_7153	88.0411:579 89.04445:0 90.04781:0		1498	2149	2161	2126	2119	1768	1970.09	274.921
266	2.937	88.0411	0.7295	167.718	Unknown	[M-H]-		0.833	FALSE	null	null	null	null	null	null	null	999	FALSE	FALSE	FALSE	FALSE		FALSE	FALSE	null	null	null	null	null	null	null	null	3.98	04_1X_nist_urine_neg_5_p1-a1_1_7153	88.0411:283 89.04445:0 90.04781:0		61	132	202	122	179	79	129.18	54.9419
267	6.787	89.0246	-1	-1	Unknown	[M-H]-		1	FALSE	null	null	null	null	null	null	null	999	FALSE	FALSE	FALSE	FALSE		FALSE	FALSE	null	null	null	null	null	null	null	null	5.73	04_1X_nist_urine_neg_4_p1-a1_1_7152	89.02461:972 90.02796:0 91.03132:0		4143	4853	4189	4613	4051	3167	4169.45	580.356
268	6.787	89.0246	0.7007	160.873	Unknown	[M-H]-		1	FALSE	null	null	null	null	null	null	null	999	FALSE	FALSE	FALSE	FALSE		FALSE	FALSE	null	null	null	null	null	null	null	null	5.73	04_1X_nist_urine_neg_4_p1-a1_1_7152	89.0246:376 90.02795:0 91.03131:0		253	282	209	207	271	182	234.204	40.1813
269	4.952	89.0246	-1	-1	Unknown	[M-H]-		1	FALSE	null	null	null	null	null	null	null	999	FALSE	FALSE	FALSE	FALSE		FALSE	FALSE	null	null	null	null	null	null	null	null	39.81	04_1X_nist_urine_neg_1_p1-a1_1_7149	89.02462:7218 90.02797:0 91.03133:0		28519	26464	29781	18935	29910	21995	25934.2	4518.25
270	4.952	89.0246	0.5655	129.84	Unknown	[M-H]-		1	FALSE	null	null	null	null	null	null	null	999	FALSE	FALSE	FALSE	FALSE		FALSE	FALSE	null	null	null	null	null	null	null	null	39.81	04_1X_nist_urine_neg_1_p1-a1_1_7149	89.0246:430 90.02795:0 91.03131:0		118	217	92	81	7	87	100.347	68.0795
271	4.952	89.0246	0.6136	140.878	Unknown	[M-H]-		1	FALSE	null	null	null	null	null	null	null	999	FALSE	FALSE	FALSE	FALSE		FALSE	FALSE	null	null	null	null	null	null	null	null	39.81	04_1X_nist_urine_neg_1_p1-a1_1_7149	89.02462:2046 90.02797:0 91.03133:0		1594	1873	1227	611	1049	1579	1322.21	454.602
272	4.952	89.0246	0.8005	183.805	Unknown	[M-H]-		1	FALSE	null	null	null	null	null	null	null	999	FALSE	FALSE	FALSE	FALSE		FALSE	FALSE	null	null	null	null	null	null	null	null	39.81	04_1X_nist_urine_neg_1_p1-a1_1_7149	89.0246:322 90.02795:0 91.03131:0		11	122	54	103	84	45	69.9086	40.836
273	4.952	89.0246	0.831	190.804	Unknown	[M-H]-		1	FALSE	null	null	null	null	null	null	null	999	FALSE	FALSE	FALSE	FALSE		FALSE	FALSE	null	null	null	null	null	null	null	null	39.81	04_1X_nist_urine_neg_1_p1-a1_1_7149	89.02462:728 90.02797:0 91.03133:0		306	270	171	76	296	86	201.005	104.402
274	4.952	89.0246	0.847	194.471	Unknown	[M-H]-		1	FALSE	null	null	null	null	null	null	null	999	FALSE	FALSE	FALSE	FALSE		FALSE	FALSE	null	null	null	null	null	null	null	null	39.81	04_1X_nist_urine_neg_1_p1-a1_1_7149	89.02462:420 90.02797:0 91.03133:0		267	91	126	138	74	37	121.926	79.6638
275	4.952	89.0246	0.8656	198.741	Unknown	[M-H]-		1	FALSE	null	null	null	null	null	null	null	999	FALSE	FALSE	FALSE	FALSE		FALSE	FALSE	null	null	null	null	null	null	null	null	39.81	04_1X_nist_urine_neg_1_p1-a1_1_7149	89.02462:454 90.02797:0 91.03133:0		137	124	104	111	155	1570	366.959	589.879
276	4.952	89.0246	0.9267	212.781	Unknown	[M-H]-		1	FALSE	null	null	null	null	null	null	null	999	FALSE	FALSE	FALSE	FALSE		FALSE	FALSE	null	null	null	null	null	null	null	null	39.81	04_1X_nist_urine_neg_1_p1-a1_1_7149	89.02311:754 90.02646:0 91.02982:0		176	496	712	707	620	661	561.979	204.94
277	5.558	89.0246	-1	-1	Unknown	[M-H]-	similar chromatogram in higher mz_2680; similar chromatogram in higher mz_2688	1	FALSE	null	null	null	null	null	null	null	999	FALSE	FALSE	FALSE	FALSE		FALSE	FALSE	null	null	null	null	null	null	null	null	20.91	04_1X_nist_urine_neg_6_p1-a1_1_7154	89.02463:3179 90.02798:0 91.03134:0		28136	25191	28267	28749	23933	19439	25618.9	3587.76
278	5.558	89.0246	0.6134	140.84	Unknown	[M-H]-	similar chromatogram in higher mz_2680; similar chromatogram in higher mz_2688	1	FALSE	null	null	null	null	null	null	null	999	FALSE	FALSE	FALSE	FALSE		FALSE	FALSE	null	null	null	null	null	null	null	null	20.91	04_1X_nist_urine_neg_6_p1-a1_1_7154	89.02462:1960 90.02797:0 91.03133:0		2331	2508	2283	2430	2233	2583	2394.57	135.79
279	0.528	90.2546	-1	-1	Unknown	[M-H]-		0.5	FALSE	null	null	null	null	null	null	null	999	FALSE	FALSE	FALSE	FALSE		FALSE	FALSE	null	null	null	null	null	null	null	null	14.7	04_1X_nist_urine_neg_5_p1-a1_1_7153	90.25459:1899 91.25794:0 92.2613:0		82	2991	8.18579	1259	4860	8221	2902.28	3200.41
280	0.528	90.2546	1.1972	274.444	Unknown	[M-H]-		0.5	FALSE	null	null	null	null	null	null	null	999	FALSE	FALSE	FALSE	FALSE		FALSE	FALSE	null	null	null	null	null	null	null	null	14.7	04_1X_nist_urine_neg_5_p1-a1_1_7153	90.24559:338 91.24894:0 92.2523:0		15	79	76	69	59	3	50.1728	32.7178
281	0.517	90.6099	-1	-1	Unknown	[M-H]-		0.5	FALSE	null	null	null	null	null	null	null	999	FALSE	FALSE	FALSE	FALSE		FALSE	FALSE	null	null	null	null	null	null	null	null	16.49	04_1X_nist_urine_neg_2_p1-a1_1_7150	90.60991:1612 91.61326:0 92.61662:0		297	3543	1791	1541	2221	4386	2296.45	1466.31
282	0.517	90.6099	1.2163	278.682	Unknown	[M-H]-		0.5	FALSE	null	null	null	null	null	null	null	999	FALSE	FALSE	FALSE	FALSE		FALSE	FALSE	null	null	null	null	null	null	null	null	16.49	04_1X_nist_urine_neg_2_p1-a1_1_7150	90.60991:1024 91.61326:0 92.61662:0		11.8567	240	119	11.8567	210	217	130.924	109.535
283	3.943	91.0231	-1	-1	Unknown	[M-H]-	similar chromatogram in higher mz_1124; similar chromatogram in higher mz_3836; similar chromatogram in higher mz_1925	1	FALSE	null	null	null	null	null	null	null	999	FALSE	FALSE	FALSE	FALSE		FALSE	FALSE	null	null	null	null	null	null	null	null	10.48	04_1X_nist_urine_neg_2_p1-a1_1_7150	91.02308:1226 92.02643:0 93.02979:0		2861	3627	2801	3042	3443	2452	3037.57	433.854
284	3.943	91.0231	0.6894	157.874	Unknown	[M-H]-	similar chromatogram in higher mz_1124; similar chromatogram in higher mz_3836; similar chromatogram in higher mz_1925	1	FALSE	null	null	null	null	null	null	null	999	FALSE	FALSE	FALSE	FALSE		FALSE	FALSE	null	null	null	null	null	null	null	null	10.48	04_1X_nist_urine_neg_2_p1-a1_1_7150	91.02308:447 92.02643:0 93.02979:0		298	382	302	305	364	255	317.49	46.9204
285	1.773	93.0331	-1	-1	Unknown	[M-H]-	similar chromatogram in higher mz_410	0.833	TRUE	null	null	null	null	null	null	null	999	FALSE	FALSE	FALSE	FALSE		FALSE	FALSE	null	null	null	null	null	null	null	null	14.88	04_1X_nist_urine_neg_3_p1-a1_1_7151	93.03309:5858 94.03644:0 95.0398:0		18029	22479	28503	28650	24160	19829	23608.3	4389.99
286	1.773	93.0331	0.4885	111.584	Unknown	[M-H]-	similar chromatogram in higher mz_410	0.833	TRUE	null	null	null	null	null	null	null	999	FALSE	FALSE	FALSE	FALSE		FALSE	FALSE	null	null	null	null	null	null	null	null	14.88	04_1X_nist_urine_neg_3_p1-a1_1_7151	93.03462:1576 94.03797:0 95.04133:0	24.21739:45 24.25464:45 35.05384:45 43.74492:45 44.74746:45 71.72916:45 81.15025:45	895	839	1216	1430	432	1082	982.508	345.515
287	1.773	93.0331	0.5425	123.926	Unknown	[M-H]-	similar chromatogram in higher mz_410	0.833	TRUE	null	null	null	null	null	null	null	999	FALSE	FALSE	FALSE	FALSE		FALSE	FALSE	null	null	null	null	null	null	null	null	14.88	04_1X_nist_urine_neg_3_p1-a1_1_7151	93.03309:1256 94.03644:0 95.0398:0	28.34237:92 34.01622:92 75.02419:858 75.02555:930 79.78408:92	166	304	1005	289	513	297	428.929	303.466
288	2.832	93.0346	-1	-1	Unknown	[M-H]-		1	TRUE	null	null	null	null	null	null	null	999	FALSE	FALSE	FALSE	FALSE		FALSE	FALSE	null	null	null	null	null	null	null	null	67.12	04_1X_nist_urine_neg_3_p1-a1_1_7151	93.03461:24719 94.03796:0 95.04132:0		310891	313425	302420	194791	308146	316789	291077	47422
289	2.832	93.0346	0.4865	111.128	Unknown	[M-H]-		1	TRUE	null	null	null	null	null	null	null	999	FALSE	FALSE	FALSE	FALSE		FALSE	FALSE	null	null	null	null	null	null	null	null	67.12	04_1X_nist_urine_neg_3_p1-a1_1_7151	93.03463:4044 94.03798:0 95.04134:0	39.02369:82 49.00795:55 75.02284:64 93.03311:121 93.03463:621	4339	3937	4042	3757	3826	4282	4030.39	238.146
290	2.832	93.0346	0.5809	132.686	Unknown	[M-H]-		1	TRUE	null	null	null	null	null	null	null	999	FALSE	FALSE	FALSE	FALSE		FALSE	FALSE	null	null	null	null	null	null	null	null	67.12	04_1X_nist_urine_neg_3_p1-a1_1_7151	93.03463:13162 94.03798:0 95.04134:0	49.00905:83 65.04283:90 93.03159:91 93.03463:483 93.03615:102	15201	15159	14742	15009	15384	15346	15140.4	237.324
291	2.832	93.0346	0.6306	144.049	Unknown	[M-H]-		1	TRUE	null	null	null	null	null	null	null	999	FALSE	FALSE	FALSE	FALSE		FALSE	FALSE	null	null	null	null	null	null	null	null	67.12	04_1X_nist_urine_neg_3_p1-a1_1_7151	93.03463:2722 94.03798:0 95.04134:0	93.03615:168	3051	3091	3217	3014	3213	3224	3135	94.2613
292	0.734	93.0346	-1	-1	Unknown	[M-H]-	similar chromatogram in higher mz_631; similar chromatogram in higher mz_1858; similar chromatogram in higher mz_1076; similar chromatogram in higher mz_120; similar chromatogram in higher mz_157; similar chromatogram in higher mz_989; similar chromatogram in higher mz_1055; similar chromatogram in higher mz_1106; similar chromatogram in higher mz_1430; similar chromatogram in higher mz_1497; sim…	0.5	TRUE	null	null	null	null	null	null	null	999	FALSE	FALSE	FALSE	FALSE		FALSE	FALSE	null	null	null	null	null	null	null	null	57.3	04_1X_nist_urine_neg_5_p1-a1_1_7153	93.03463:21886 94.03798:0 95.04134:0		36851	31465	34049	25786	59668	28262	36013.6	12243
293	0.734	93.0346	0.4915	112.268	Unknown	[M-H]-	similar chromatogram in higher mz_631; similar chromatogram in higher mz_1858; similar chromatogram in higher mz_1076; similar chromatogram in higher mz_120; similar chromatogram in higher mz_157; similar chromatogram in higher mz_989; similar chromatogram in higher mz_1055; similar chromatogram in higher mz_1106; similar chromatogram in higher mz_1430; similar chromatogram in higher mz_1497; sim…	0.5	TRUE	null	null	null	null	null	null	null	999	FALSE	FALSE	FALSE	FALSE		FALSE	FALSE	null	null	null	null	null	null	null	null	57.3	04_1X_nist_urine_neg_5_p1-a1_1_7153	93.03464:3851 94.03799:0 95.04135:0	28.61834:121 70.53909:121 92.37279:121	1371	680	411	928	599	706	782.307	333.339
294	0.734	93.0346	0.5426	123.934	Unknown	[M-H]-	similar chromatogram in higher mz_631; similar chromatogram in higher mz_1858; similar chromatogram in higher mz_1076; similar chromatogram in higher mz_120; similar chromatogram in higher mz_157; similar chromatogram in higher mz_989; similar chromatogram in higher mz_1055; similar chromatogram in higher mz_1106; similar chromatogram in higher mz_1430; similar chromatogram in higher mz_1497; sim…	0.5	TRUE	null	null	null	null	null	null	null	999	FALSE	FALSE	FALSE	FALSE		FALSE	FALSE	null	null	null	null	null	null	null	null	57.3	04_1X_nist_urine_neg_5_p1-a1_1_7153	93.03463:6550 94.03798:0 95.04134:0	27.33428:215 35.22955:215	2015	32	671	561	2095	350	954.135	880.568
295	3.251	93.0346	-1	-1	Unknown	[M-H]-		0.667	TRUE	null	null	null	null	null	null	null	999	FALSE	FALSE	FALSE	FALSE		FALSE	FALSE	null	null	null	null	null	null	null	null	13.73	04_1X_nist_urine_neg_4_p1-a1_1_7152	93.03463:17444 94.03798:0 95.04134:0		8815	7694	151693	121524	107684	4677	67014.6	67212.6
296	3.251	93.0346	0.4867	111.166	Unknown	[M-H]-		0.667	TRUE	null	null	null	null	null	null	null	999	FALSE	FALSE	FALSE	FALSE		FALSE	FALSE	null	null	null	null	null	null	null	null	13.73	04_1X_nist_urine_neg_4_p1-a1_1_7152	93.03461:4157 94.03796:0 95.04132:0	93.03309:310 93.03461:131 93.03613:102	268	144	3932	3617	3748	124	1972.36	1967.94
297	3.251	93.0346	0.5809	132.686	Unknown	[M-H]-		0.667	TRUE	null	null	null	null	null	null	null	999	FALSE	FALSE	FALSE	FALSE		FALSE	FALSE	null	null	null	null	null	null	null	null	13.73	04_1X_nist_urine_neg_4_p1-a1_1_7152	93.03461:11916 94.03796:0 95.04132:0	41.00411:77 65.04027:390 75.02282:95 93.03309:89 93.03461:131 93.03613:186	1374	1532	12339	11840	12478	1342	6817.66	5921.32
298	3.251	93.0346	0.6321	144.389	Unknown	[M-H]-		0.667	TRUE	null	null	null	null	null	null	null	999	FALSE	FALSE	FALSE	FALSE		FALSE	FALSE	null	null	null	null	null	null	null	null	13.73	04_1X_nist_urine_neg_4_p1-a1_1_7152	93.03461:2361 94.03796:0 95.04132:0	93.03309:154	1145	800	2541	2418	2609	144	1609.63	1052.76
299	3.848	93.0346	-1	-1	Unknown	[M-H]-	similar chromatogram in higher mz_300; similar chromatogram in higher mz_471; similar chromatogram in higher mz_603; similar chromatogram in higher mz_2073; similar chromatogram in higher mz_2930; similar chromatogram in higher mz_1992	1	TRUE	null	null	null	null	null	null	null	999	FALSE	FALSE	FALSE	FALSE		FALSE	FALSE	null	null	null	null	null	null	null	null	26.35	04_1X_nist_urine_neg_4_p1-a1_1_7152	93.03463:9266 94.03798:0 95.04134:0		44014	50612	52247	52635	46942	46023	48745.3	3575.83
300	3.848	93.0346	0.4865	111.128	Unknown	[M-H]-	similar chromatogram in higher mz_300; similar chromatogram in higher mz_471; similar chromatogram in higher mz_603; similar chromatogram in higher mz_2073; similar chromatogram in higher mz_2930; similar chromatogram in higher mz_1992	1	TRUE	null	null	null	null	null	null	null	999	FALSE	FALSE	FALSE	FALSE		FALSE	FALSE	null	null	null	null	null	null	null	null	26.35	04_1X_nist_urine_neg_4_p1-a1_1_7152	93.03463:1463 94.03798:0 95.04134:0	75.02421:75 93.03615:316	1288	1251	1459	1605	1481	1511	1432.66	136.375
301	3.848	93.0346	0.5389	123.091	Unknown	[M-H]-	similar chromatogram in higher mz_300; similar chromatogram in higher mz_471; similar chromatogram in higher mz_603; similar chromatogram in higher mz_2073; similar chromatogram in higher mz_2930; similar chromatogram in higher mz_1992	1	TRUE	null	null	null	null	null	null	null	999	FALSE	FALSE	FALSE	FALSE		FALSE	FALSE	null	null	null	null	null	null	null	null	26.35	04_1X_nist_urine_neg_4_p1-a1_1_7152	93.03463:1906 94.03798:0 95.04134:0	65.03902:57 65.04029:479 93.03463:101	1869	1984	2092	2175	2070	2176	2061.05	118.499
302	3.848	93.0346	0.5809	132.686	Unknown	[M-H]-	similar chromatogram in higher mz_300; similar chromatogram in higher mz_471; similar chromatogram in higher mz_603; similar chromatogram in higher mz_2073; similar chromatogram in higher mz_2930; similar chromatogram in higher mz_1992	1	TRUE	null	null	null	null	null	null	null	999	FALSE	FALSE	FALSE	FALSE		FALSE	FALSE	null	null	null	null	null	null	null	null	26.35	04_1X_nist_urine_neg_4_p1-a1_1_7152	93.03463:426 94.03798:0 95.04134:0	67.01955:110	271	393	315	468	299	306	342.008	74.1971
303	3.848	93.0346	0.6295	143.784	Unknown	[M-H]-	similar chromatogram in higher mz_300; similar chromatogram in higher mz_471; similar chromatogram in higher mz_603; similar chromatogram in higher mz_2073; similar chromatogram in higher mz_2930; similar chromatogram in higher mz_1992	1	TRUE	null	null	null	null	null	null	null	999	FALSE	FALSE	FALSE	FALSE		FALSE	FALSE	null	null	null	null	null	null	null	null	26.35	04_1X_nist_urine_neg_4_p1-a1_1_7152	93.03463:733 94.03798:0 95.04134:0	65.04156:110 75.02421:72	626	363	641	460	563	798	575.218	151.426
304	3.848	93.0346	0.6462	147.605	Unknown	[M-H]-	similar chromatogram in higher mz_300; similar chromatogram in higher mz_471; similar chromatogram in higher mz_603; similar chromatogram in higher mz_2073; similar chromatogram in higher mz_2930; similar chromatogram in higher mz_1992	1	TRUE	null	null	null	null	null	null	null	999	FALSE	FALSE	FALSE	FALSE		FALSE	FALSE	null	null	null	null	null	null	null	null	26.35	04_1X_nist_urine_neg_4_p1-a1_1_7152	93.03461:494 94.03796:0 95.04132:0		254	215	282	437	273	175	272.331	89.8202
305	3.848	93.0346	0.6839	156.225	Unknown	[M-H]-	similar chromatogram in higher mz_300; similar chromatogram in higher mz_471; similar chromatogram in higher mz_603; similar chromatogram in higher mz_2073; similar chromatogram in higher mz_2930; similar chromatogram in higher mz_1992	1	TRUE	null	null	null	null	null	null	null	999	FALSE	FALSE	FALSE	FALSE		FALSE	FALSE	null	null	null	null	null	null	null	null	26.35	04_1X_nist_urine_neg_4_p1-a1_1_7152	93.03461:497 94.03796:0 95.04132:0		295	231	295	267	231	224	257.007	33.1372
306	2.239	93.0346	-1	-1	Unknown	[M-H]-		0.833	TRUE	null	null	null	null	null	null	null	999	FALSE	FALSE	FALSE	FALSE		FALSE	FALSE	null	null	null	null	null	null	null	null	54.55	04_1X_nist_urine_neg_6_p1-a1_1_7154	93.03464:18415 94.03799:0 95.04135:0		100981	127187	153794	96888	78388	120959	113033	26573.8
307	2.239	93.0346	0.4875	111.356	Unknown	[M-H]-		0.833	TRUE	null	null	null	null	null	null	null	999	FALSE	FALSE	FALSE	FALSE		FALSE	FALSE	null	null	null	null	null	null	null	null	54.55	04_1X_nist_urine_neg_6_p1-a1_1_7154	93.03463:3509 94.03798:0 95.04134:0	93.03463:616	3771	4616	4413	3897	2406	4062	3860.84	780.157
308	2.239	93.0346	0.5806	132.611	Unknown	[M-H]-		0.833	TRUE	null	null	null	null	null	null	null	999	FALSE	FALSE	FALSE	FALSE		FALSE	FALSE	null	null	null	null	null	null	null	null	54.55	04_1X_nist_urine_neg_6_p1-a1_1_7154	93.03463:10468 94.03798:0 95.04134:0	65.03902:381 65.04029:237 65.04156:126 75.02284:131 93.03007:122 93.03463:447 93.03616:245	11765	13977	13782	11435	18533	12383	13646	2609.11
309	2.239	93.0346	0.6323	144.427	Unknown	[M-H]-		0.833	TRUE	null	null	null	null	null	null	null	999	FALSE	FALSE	FALSE	FALSE		FALSE	FALSE	null	null	null	null	null	null	null	null	54.55	04_1X_nist_urine_neg_6_p1-a1_1_7154	93.03463:1669 94.03798:0 95.04134:0	93.03463:94	1711	1716	1815	1415	3967	1682	2051.01	948.006
310	0.395	93.0346	-1	-1	Unknown	[M-H]-	similar chromatogram in higher mz_1706; similar chromatogram in higher mz_138; similar chromatogram in higher mz_604; similar chromatogram in higher mz_3842; similar chromatogram in higher mz_4282; similar chromatogram in higher mz_2775; similar chromatogram in higher mz_3989; similar chromatogram in higher mz_2893; similar chromatogram in higher mz_2594; similar chromatogram in higher mz_3929	0.667	TRUE	null	null	null	null	null	null	null	999	FALSE	FALSE	FALSE	FALSE		FALSE	FALSE	null	null	null	null	null	null	null	null	69.02	04_1X_nist_urine_neg_6_p1-a1_1_7154	93.03464:27057 94.03799:0 95.04135:0		81160	17131	25832	22626	15570	88126	41741	33509.4
311	0.395	93.0346	0.4883	111.546	Unknown	[M-H]-	similar chromatogram in higher mz_1706; similar chromatogram in higher mz_138; similar chromatogram in higher mz_604; similar chromatogram in higher mz_3842; similar chromatogram in higher mz_4282; similar chromatogram in higher mz_2775; similar chromatogram in higher mz_3989; similar chromatogram in higher mz_2893; similar chromatogram in higher mz_2594; similar chromatogram in higher mz_3929	0.667	TRUE	null	null	null	null	null	null	null	999	FALSE	FALSE	FALSE	FALSE		FALSE	FALSE	null	null	null	null	null	null	null	null	69.02	04_1X_nist_urine_neg_6_p1-a1_1_7154	93.03463:2470 94.03798:0 95.04134:0	30.56918:79 59.88655:79 70.5722:79 84.59176:79	1221	212	436	376	129	1168	590.327	481.057
312	0.395	93.0346	0.5947	135.832	Unknown	[M-H]-	similar chromatogram in higher mz_1706; similar chromatogram in higher mz_138; similar chromatogram in higher mz_604; similar chromatogram in higher mz_3842; similar chromatogram in higher mz_4282; similar chromatogram in higher mz_2775; similar chromatogram in higher mz_3989; similar chromatogram in higher mz_2893; similar chromatogram in higher mz_2594; similar chromatogram in higher mz_3929	0.667	TRUE	null	null	null	null	null	null	null	999	FALSE	FALSE	FALSE	FALSE		FALSE	FALSE	null	null	null	null	null	null	null	null	69.02	04_1X_nist_urine_neg_6_p1-a1_1_7154	93.03463:7943 94.03798:0 95.04134:0	21.87947:78 34.8153:78 37.40885:78 63.14706:78 72.0607:78 75.02148:975 93.03616:880	7302	1846	1970	1902	627	8873	3753.32	3429.87
313	3.607	93.0346	-1	-1	Unknown	[M-H]-	similar chromatogram in higher mz_1682; similar chromatogram in higher mz_1086; similar chromatogram in higher mz_299; similar chromatogram in higher mz_1268; similar chromatogram in higher mz_1450; similar chromatogram in higher mz_568; similar chromatogram in higher mz_140; similar chromatogram in higher mz_365; similar chromatogram in higher mz_602; similar chromatogram in higher mz_753; simil…	1	TRUE	null	null	null	null	null	null	null	999	FALSE	FALSE	FALSE	FALSE		FALSE	FALSE	null	null	null	null	null	null	null	null	30.14	04_1X_nist_urine_neg_6_p1-a1_1_7154	93.03464:10517 94.03799:0 95.04135:0		38393	41826	36241	39357	35472	39262	38425.1	2307.41
314	3.607	93.0346	0.4865	111.128	Unknown	[M-H]-	similar chromatogram in higher mz_1682; similar chromatogram in higher mz_1086; similar chromatogram in higher mz_299; similar chromatogram in higher mz_1268; similar chromatogram in higher mz_1450; similar chromatogram in higher mz_568; similar chromatogram in higher mz_140; similar chromatogram in higher mz_365; similar chromatogram in higher mz_602; similar chromatogram in higher mz_753; simil…	1	TRUE	null	null	null	null	null	null	null	999	FALSE	FALSE	FALSE	FALSE		FALSE	FALSE	null	null	null	null	null	null	null	null	30.14	04_1X_nist_urine_neg_6_p1-a1_1_7154	93.03311:1675 94.03646:0 95.03982:0	93.03463:137	976	1319	1305	1256	1332	1341	1254.54	139.716
315	3.607	93.0346	0.5437	124.192	Unknown	[M-H]-	similar chromatogram in higher mz_1682; similar chromatogram in higher mz_1086; similar chromatogram in higher mz_299; similar chromatogram in higher mz_1268; similar chromatogram in higher mz_1450; similar chromatogram in higher mz_568; similar chromatogram in higher mz_140; similar chromatogram in higher mz_365; similar chromatogram in higher mz_602; similar chromatogram in higher mz_753; simil…	1	TRUE	null	null	null	null	null	null	null	999	FALSE	FALSE	FALSE	FALSE		FALSE	FALSE	null	null	null	null	null	null	null	null	30.14	04_1X_nist_urine_neg_6_p1-a1_1_7154	93.03311:1516 94.03646:0 95.03982:0	93.03615:494	1224	1069	1049	879	1067	839	1021.04	141.188
316	3.607	93.0346	0.5799	132.459	Unknown	[M-H]-	similar chromatogram in higher mz_1682; similar chromatogram in higher mz_1086; similar chromatogram in higher mz_299; similar chromatogram in higher mz_1268; similar chromatogram in higher mz_1450; similar chromatogram in higher mz_568; similar chromatogram in higher mz_140; similar chromatogram in higher mz_365; similar chromatogram in higher mz_602; similar chromatogram in higher mz_753; simil…	1	TRUE	null	null	null	null	null	null	null	999	FALSE	FALSE	FALSE	FALSE		FALSE	FALSE	null	null	null	null	null	null	null	null	30.14	04_1X_nist_urine_neg_6_p1-a1_1_7154	93.03463:645 94.03798:0 95.04134:0		474	332	1536	528	400	490	626.672	450.835
317	3.607	93.0346	0.5982	136.627	Unknown	[M-H]-	similar chromatogram in higher mz_1682; similar chromatogram in higher mz_1086; similar chromatogram in higher mz_299; similar chromatogram in higher mz_1268; similar chromatogram in higher mz_1450; similar chromatogram in higher mz_568; similar chromatogram in higher mz_140; similar chromatogram in higher mz_365; similar chromatogram in higher mz_602; similar chromatogram in higher mz_753; simil…	1	TRUE	null	null	null	null	null	null	null	999	FALSE	FALSE	FALSE	FALSE		FALSE	FALSE	null	null	null	null	null	null	null	null	30.14	04_1X_nist_urine_neg_6_p1-a1_1_7154	93.03311:728 94.03646:0 95.03982:0		359	352	765	543	523	663	534.027	163.662
318	3.607	93.0346	0.6543	149.459	Unknown	[M-H]-	similar chromatogram in higher mz_1682; similar chromatogram in higher mz_1086; similar chromatogram in higher mz_299; similar chromatogram in higher mz_1268; similar chromatogram in higher mz_1450; similar chromatogram in higher mz_568; similar chromatogram in higher mz_140; similar chromatogram in higher mz_365; similar chromatogram in higher mz_602; similar chromatogram in higher mz_753; simil…	1	TRUE	null	null	null	null	null	null	null	999	FALSE	FALSE	FALSE	FALSE		FALSE	FALSE	null	null	null	null	null	null	null	null	30.14	04_1X_nist_urine_neg_6_p1-a1_1_7154	93.03463:1964 94.03798:0 95.04134:0		1109	1652	1307	977	1280	1775	1349.95	308.527
319	3.426	93.0346	-1	-1	Unknown	[M-H]-		1	TRUE	null	null	null	null	null	null	null	999	FALSE	FALSE	FALSE	FALSE		FALSE	FALSE	null	null	null	null	null	null	null	null	14.69	04_1X_nist_urine_neg_6_p1-a1_1_7154	93.03464:6095 94.03799:0 95.04135:0		35018	32287	31189	49079	34613	46909	38182.4	7762.78
320	3.426	93.0346	0.4872	111.28	Unknown	[M-H]-		1	TRUE	null	null	null	null	null	null	null	999	FALSE	FALSE	FALSE	FALSE		FALSE	FALSE	null	null	null	null	null	null	null	null	14.69	04_1X_nist_urine_neg_6_p1-a1_1_7154	93.03463:880 94.03798:0 95.04134:0	93.03311:101 93.03463:156 93.03615:103	812	902	851	804	847	818	839.104	36.3061
321	3.426	93.0346	0.5404	123.433	Unknown	[M-H]-		1	TRUE	null	null	null	null	null	null	null	999	FALSE	FALSE	FALSE	FALSE		FALSE	FALSE	null	null	null	null	null	null	null	null	14.69	04_1X_nist_urine_neg_6_p1-a1_1_7154	93.03463:568 94.03798:0 95.04134:0	93.03615:252	590	491	620	600	584	636	586.93	50.8325
322	3.426	93.0346	0.5809	132.686	Unknown	[M-H]-		1	TRUE	null	null	null	null	null	null	null	999	FALSE	FALSE	FALSE	FALSE		FALSE	FALSE	null	null	null	null	null	null	null	null	14.69	04_1X_nist_urine_neg_6_p1-a1_1_7154	93.03463:1273 94.03798:0 95.04134:0	93.03311:106 93.03463:123	1016	1101	946	1236	1135	1019	1075.57	103.309
323	3.426	93.0346	0.6003	137.127	Unknown	[M-H]-		1	TRUE	null	null	null	null	null	null	null	999	FALSE	FALSE	FALSE	FALSE		FALSE	FALSE	null	null	null	null	null	null	null	null	14.69	04_1X_nist_urine_neg_6_p1-a1_1_7154	93.03464:370 94.03799:0 95.04135:0		81	167	255	78	166	195	156.995	68.2017
324	3.426	93.0346	0.6351	145.07	Unknown	[M-H]-		1	TRUE	null	null	null	null	null	null	null	999	FALSE	FALSE	FALSE	FALSE		FALSE	FALSE	null	null	null	null	null	null	null	null	14.69	04_1X_nist_urine_neg_6_p1-a1_1_7154	93.03464:493 94.03799:0 95.04135:0		355	130	363	291	361	243	290.258	92.1608
325	3.426	93.0346	0.6608	150.933	Unknown	[M-H]-		1	TRUE	null	null	null	null	null	null	null	999	FALSE	FALSE	FALSE	FALSE		FALSE	FALSE	null	null	null	null	null	null	null	null	14.69	04_1X_nist_urine_neg_6_p1-a1_1_7154	93.03463:358 94.03798:0 95.04134:0		172	5014	165	478	4681	214	1787.48	2375.38
326	3.426	93.0346	0.6883	157.208	Unknown	[M-H]-		1	TRUE	null	null	null	null	null	null	null	999	FALSE	FALSE	FALSE	FALSE		FALSE	FALSE	null	null	null	null	null	null	null	null	14.69	04_1X_nist_urine_neg_6_p1-a1_1_7154	93.03463:853 94.03798:0 95.04134:0		812	790	538	432	971	785	721.298	198.515
327	3.426	93.0346	0.7231	165.175	Unknown	[M-H]-		1	TRUE	null	null	null	null	null	null	null	999	FALSE	FALSE	FALSE	FALSE		FALSE	FALSE	null	null	null	null	null	null	null	null	14.69	04_1X_nist_urine_neg_6_p1-a1_1_7154	93.03463:668 94.03798:0 95.04134:0		598	405	598	570	500	568	539.782	75.0666
328	6.177	93.0468	-1	-1	Unknown	[M-H]-		0.5	TRUE	null	null	null	null	null	null	null	999	FALSE	FALSE	FALSE	FALSE		FALSE	FALSE	null	null	null	null	null	null	null	null	4.66	04_1X_nist_urine_neg_1_p1-a1_1_7149	93.04679:1232 94.05014:0 95.0535:0		5334	4068	4785	4498	4580	4423	4614.73	423.492
329	6.177	93.0468	0.5875	134.2	Unknown	[M-H]-		0.5	TRUE	null	null	null	null	null	null	null	999	FALSE	FALSE	FALSE	FALSE		FALSE	FALSE	null	null	null	null	null	null	null	null	4.66	04_1X_nist_urine_neg_1_p1-a1_1_7149	93.04679:625 94.05014:0 95.0535:0	75.02693:124	608	819	821	926	670	592	739.467	135.468
330	3.291	94.9805	-1	-1	Unknown	[M-H]-		0.833	FALSE	null	null	null	null	null	null	null	999	FALSE	FALSE	FALSE	FALSE		FALSE	FALSE	null	null	null	null	null	null	null	null	5.49	04_1X_nist_urine_neg_3_p1-a1_1_7151	94.98053:1098 95.98388:0 96.98724:0		1879	1108	3114	11	2260	1898	1711.39	1057.12
331	3.291	94.9805	0.5256	119.777	Unknown	[M-H]-		0.833	FALSE	null	null	null	null	null	null	null	999	FALSE	FALSE	FALSE	FALSE		FALSE	FALSE	null	null	null	null	null	null	null	null	5.49	04_1X_nist_urine_neg_3_p1-a1_1_7151	94.98053:319 95.98388:0 96.98724:0		198	78	142	104	147	140	134.677	41.1241
332	2.113	94.9805	-1	-1	Unknown	[M-H]-		0.667	FALSE	null	null	null	null	null	null	null	999	FALSE	FALSE	FALSE	FALSE		FALSE	FALSE	null	null	null	null	null	null	null	null	17.83	04_1X_nist_urine_neg_4_p1-a1_1_7152	94.98055:4953 95.9839:0 96.98726:0		62774	66762	53638	31583	29814	36116	46781.2	16337.8
333	2.113	94.9805	1.0623	242.063	Unknown	[M-H]-		0.667	FALSE	null	null	null	null	null	null	null	999	FALSE	FALSE	FALSE	FALSE		FALSE	FALSE	null	null	null	null	null	null	null	null	17.83	04_1X_nist_urine_neg_4_p1-a1_1_7152	94.98056:2347 95.98391:0 96.98727:0		2293	2279	2167	2321	2010	2109	2196.62	122.334
334	1.916	94.9806	-1	-1	Unknown	[M-H]-		0.5	FALSE	null	null	null	null	null	null	null	999	FALSE	FALSE	FALSE	FALSE		FALSE	FALSE	null	null	null	null	null	null	null	null	23.57	04_1X_nist_urine_neg_6_p1-a1_1_7154	94.98056:3612 95.98391:0 96.98727:0		14673	8020	7685	14934	13597	22475	13564	5437.31
335	1.916	94.9806	0.7898	179.979	Unknown	[M-H]-		0.5	FALSE	null	null	null	null	null	null	null	999	FALSE	FALSE	FALSE	FALSE		FALSE	FALSE	null	null	null	null	null	null	null	null	23.57	04_1X_nist_urine_neg_6_p1-a1_1_7154	94.98056:757 95.98391:0 96.98727:0		424	222	152	322	372	405	316.199	108.069
336	1.916	94.9806	0.895	203.952	Unknown	[M-H]-		0.5	FALSE	null	null	null	null	null	null	null	999	FALSE	FALSE	FALSE	FALSE		FALSE	FALSE	null	null	null	null	null	null	null	null	23.57	04_1X_nist_urine_neg_6_p1-a1_1_7154	94.98056:350 95.98391:0 96.98727:0		185	144	96	271	83	174	158.919	68.5513
337	1.916	94.9806	0.933	212.607	Unknown	[M-H]-		0.5	FALSE	null	null	null	null	null	null	null	999	FALSE	FALSE	FALSE	FALSE		FALSE	FALSE	null	null	null	null	null	null	null	null	23.57	04_1X_nist_urine_neg_6_p1-a1_1_7154	94.98056:420 95.98391:0 96.98727:0		165	38	223	122	111	226	147.502	72.4281
338	1.916	94.9806	1.0621	242.025	Unknown	[M-H]-		0.5	FALSE	null	null	null	null	null	null	null	999	FALSE	FALSE	FALSE	FALSE		FALSE	FALSE	null	null	null	null	null	null	null	null	23.57	04_1X_nist_urine_neg_6_p1-a1_1_7154	94.98056:1104 95.98391:0 96.98727:0		679	584	742	688	643	1048	730.593	164.028
339	4.229	95.0144	-1	-1	Unknown	[M-H]-		1	FALSE	null	null	null	null	null	null	null	999	FALSE	FALSE	FALSE	FALSE		FALSE	FALSE	null	null	null	null	null	null	null	null	49.19	04_1X_nist_urine_neg_1_p1-a1_1_7149	95.01436:7680 96.01771:0 97.02107:0		28604	4751	24687	27412	24510	25683	22607.8	8891.59
340	4.229	95.0144	0.7387	168.317	Unknown	[M-H]-		1	FALSE	null	null	null	null	null	null	null	999	FALSE	FALSE	FALSE	FALSE		FALSE	FALSE	null	null	null	null	null	null	null	null	49.19	04_1X_nist_urine_neg_1_p1-a1_1_7149	95.01435:415 96.0177:0 97.02106:0		9	107	5	62	84	7	45.4889	44.8594
341	4.229	95.0144	0.7964	181.477	Unknown	[M-H]-		1	FALSE	null	null	null	null	null	null	null	999	FALSE	FALSE	FALSE	FALSE		FALSE	FALSE	null	null	null	null	null	null	null	null	49.19	04_1X_nist_urine_neg_1_p1-a1_1_7149	95.01434:762 96.01769:0 97.02105:0		5	113	359	114	6	102	116.393	129.445
342	4.229	95.0144	0.8705	198.361	Unknown	[M-H]-		1	FALSE	null	null	null	null	null	null	null	999	FALSE	FALSE	FALSE	FALSE		FALSE	FALSE	null	null	null	null	null	null	null	null	49.19	04_1X_nist_urine_neg_1_p1-a1_1_7149	95.01436:2438 96.01771:0 97.02107:0		2769	1140	2269	1053	1884	2657	1962.17	739.811
343	0.707	95.9526	-1	-1	Unknown	[M-H]-		0.5	FALSE	null	null	null	null	null	null	null	999	FALSE	FALSE	FALSE	FALSE		FALSE	FALSE	null	null	null	null	null	null	null	null	29.06	04_1X_nist_urine_neg_5_p1-a1_1_7153	95.95257:4186 96.95592:0 97.95928:0		6208	4380	11376	8970	15481	17798	10702	5230.92
344	0.707	95.9526	0.566	128.819	Unknown	[M-H]-		0.5	FALSE	null	null	null	null	null	null	null	999	FALSE	FALSE	FALSE	FALSE		FALSE	FALSE	null	null	null	null	null	null	null	null	29.06	04_1X_nist_urine_neg_5_p1-a1_1_7153	95.95102:853 96.95437:0 97.95773:0		1086	169	757	227	58	640	489.39	401.812
345	0.707	95.9526	0.5943	135.277	Unknown	[M-H]-		0.5	FALSE	null	null	null	null	null	null	null	999	FALSE	FALSE	FALSE	FALSE		FALSE	FALSE	null	null	null	null	null	null	null	null	29.06	04_1X_nist_urine_neg_5_p1-a1_1_7153	95.95102:1221 96.95437:0 97.95773:0		302	86	1331	617	329	1723	731.232	650.904
346	5.235	96.019	-1	-1	Unknown	[M-H]-		1	FALSE	null	null	null	null	null	null	null	999	FALSE	FALSE	FALSE	FALSE		FALSE	FALSE	null	null	null	null	null	null	null	null	16.28	04_1X_nist_urine_neg_2_p1-a1_1_7150	96.01897:1628 97.02232:0 98.02568:0		5741	6765	5958	5954	5938	5287	5940.48	478.883
347	5.235	96.019	0.5779	131.529	Unknown	[M-H]-		1	FALSE	null	null	null	null	null	null	null	999	FALSE	FALSE	FALSE	FALSE		FALSE	FALSE	null	null	null	null	null	null	null	null	16.28	04_1X_nist_urine_neg_2_p1-a1_1_7150	96.02053:556 97.02388:0 98.02724:0		467	710	602	379	327	552	506.165	143.16
348	0.866	96.959	-1	-1	Unknown	[M-H]-	similar chromatogram in higher mz_996; similar chromatogram in higher mz_3396	1	TRUE	null	null	null	null	null	null	null	999	FALSE	FALSE	FALSE	FALSE		FALSE	FALSE	null	null	null	null	null	null	null	null	19.29	04_1X_nist_urine_neg_4_p1-a1_1_7152	96.95903:23291 97.96238:0 98.96574:0		103596	79595	91926	101689	105907	80156	93811.5	11800.2
349	0.866	96.959	0.4629	105.232	Unknown	[M-H]-	similar chromatogram in higher mz_996; similar chromatogram in higher mz_3396	1	TRUE	null	null	null	null	null	null	null	999	FALSE	FALSE	FALSE	FALSE		FALSE	FALSE	null	null	null	null	null	null	null	null	19.29	04_1X_nist_urine_neg_4_p1-a1_1_7152	96.96059:717 97.96394:0 98.9673:0	45.4813:43 59.66349:43 62.96428:43 79.95741:640 79.95882:1583	137	316	432	479	514	572	408.353	158.385
350	0.866	96.959	0.5364	121.947	Unknown	[M-H]-	similar chromatogram in higher mz_996; similar chromatogram in higher mz_3396	1	TRUE	null	null	null	null	null	null	null	999	FALSE	FALSE	FALSE	FALSE		FALSE	FALSE	null	null	null	null	null	null	null	null	19.29	04_1X_nist_urine_neg_4_p1-a1_1_7152	96.96056:450 97.96391:0 98.96727:0		75	80	216	348	248	266	205.506	108.499
351	0.866	96.959	0.5645	128.328	Unknown	[M-H]-	similar chromatogram in higher mz_996; similar chromatogram in higher mz_3396	1	TRUE	null	null	null	null	null	null	null	999	FALSE	FALSE	FALSE	FALSE		FALSE	FALSE	null	null	null	null	null	null	null	null	19.29	04_1X_nist_urine_neg_4_p1-a1_1_7152	96.96056:754 97.96391:0 98.96727:0	28.55427:31 29.58785:31 59.76581:31 72.66016:31 79.95739:670 81.80772:31	469	327	806	1521	1308	946	896.234	464.252
352	0.866	96.959	0.593	134.817	Unknown	[M-H]-	similar chromatogram in higher mz_996; similar chromatogram in higher mz_3396	1	TRUE	null	null	null	null	null	null	null	999	FALSE	FALSE	FALSE	FALSE		FALSE	FALSE	null	null	null	null	null	null	null	null	19.29	04_1X_nist_urine_neg_4_p1-a1_1_7152	96.95903:1006 97.96238:0 98.96574:0		343	138	186	612	245	326	308.347	168.383
353	0.866	96.959	0.6159	140.019	Unknown	[M-H]-	similar chromatogram in higher mz_996; similar chromatogram in higher mz_3396	1	TRUE	null	null	null	null	null	null	null	999	FALSE	FALSE	FALSE	FALSE		FALSE	FALSE	null	null	null	null	null	null	null	null	19.29	04_1X_nist_urine_neg_4_p1-a1_1_7152	96.96059:4138 97.96394:0 98.9673:0		2856	2896	2815	3018	2956	3078	2936.52	99.984
354	0.866	96.959	0.6363	144.653	Unknown	[M-H]-	similar chromatogram in higher mz_996; similar chromatogram in higher mz_3396	1	TRUE	null	null	null	null	null	null	null	999	FALSE	FALSE	FALSE	FALSE		FALSE	FALSE	null	null	null	null	null	null	null	null	19.29	04_1X_nist_urine_neg_4_p1-a1_1_7152	96.96059:2400 97.96394:0 98.9673:0		1370	765	809	560	807	1428	956.252	355.31
355	0.866	96.959	0.6585	149.698	Unknown	[M-H]-	similar chromatogram in higher mz_996; similar chromatogram in higher mz_3396	1	TRUE	null	null	null	null	null	null	null	999	FALSE	FALSE	FALSE	FALSE		FALSE	FALSE	null	null	null	null	null	null	null	null	19.29	04_1X_nist_urine_neg_4_p1-a1_1_7152	96.95903:4488 97.96238:0 98.96574:0		1043	1979	3145	4154	2475	5422	3036.41	1572.15
356	0.866	96.959	0.6653	151.241	Unknown	[M-H]-	similar chromatogram in higher mz_996; similar chromatogram in higher mz_3396	1	TRUE	null	null	null	null	null	null	null	999	FALSE	FALSE	FALSE	FALSE		FALSE	FALSE	null	null	null	null	null	null	null	null	19.29	04_1X_nist_urine_neg_4_p1-a1_1_7152	96.96059:4855 97.96394:0 98.9673:0		3208	1567	3471	1204	659	5589	2616.29	1835.64
357	3.333	96.959	-1	-1	Unknown	[M-H]-		0.667	FALSE	null	null	null	null	null	null	null	999	FALSE	FALSE	FALSE	FALSE		FALSE	FALSE	null	null	null	null	null	null	null	null	3.87	04_1X_nist_urine_neg_4_p1-a1_1_7152	96.95903:2919 97.96238:0 98.96574:0		10727	10652	9477	11040	8492	10228	10102.8	956.144
358	3.333	96.959	0.7225	164.249	Unknown	[M-H]-		0.667	FALSE	null	null	null	null	null	null	null	999	FALSE	FALSE	FALSE	FALSE		FALSE	FALSE	null	null	null	null	null	null	null	null	3.87	04_1X_nist_urine_neg_4_p1-a1_1_7152	96.96057:491 97.96392:0 98.96728:0		564	421	472	302	537	170	410.975	150.523
359	3.333	96.959	0.7534	171.271	Unknown	[M-H]-		0.667	FALSE	null	null	null	null	null	null	null	999	FALSE	FALSE	FALSE	FALSE		FALSE	FALSE	null	null	null	null	null	null	null	null	3.87	04_1X_nist_urine_neg_4_p1-a1_1_7152	96.96056:1118 97.96391:0 98.96727:0		1406	1098	1043	1167	837	1070	1103.5	185.026
360	1.836	96.959	-1	-1	Unknown	[M-H]-	similar chromatogram in higher mz_871; similar chromatogram in higher mz_573; similar chromatogram in higher mz_185	0.667	TRUE	null	null	null	null	null	null	null	999	FALSE	FALSE	FALSE	FALSE		FALSE	FALSE	null	null	null	null	null	null	null	null	3.3	04_1X_nist_urine_neg_6_p1-a1_1_7154	96.95904:4978 97.96239:0 98.96575:0		21717	24518	8073	25243	27960	26818	22388.5	7331.29
361	1.836	96.959	0.5779	131.385	Unknown	[M-H]-	similar chromatogram in higher mz_871; similar chromatogram in higher mz_573; similar chromatogram in higher mz_185	0.667	TRUE	null	null	null	null	null	null	null	999	FALSE	FALSE	FALSE	FALSE		FALSE	FALSE	null	null	null	null	null	null	null	null	3.3	04_1X_nist_urine_neg_6_p1-a1_1_7154	96.95903:1706 97.96238:0 98.96574:0	79.9574:150 96.96524:52	7193	1003	7028	1561	960	1483	3204.48	3035.83
362	1.836	96.959	0.6384	145.143	Unknown	[M-H]-	similar chromatogram in higher mz_871; similar chromatogram in higher mz_573; similar chromatogram in higher mz_185	0.667	TRUE	null	null	null	null	null	null	null	999	FALSE	FALSE	FALSE	FALSE		FALSE	FALSE	null	null	null	null	null	null	null	null	3.3	04_1X_nist_urine_neg_6_p1-a1_1_7154	96.95904:571 97.96239:0 98.96575:0		302	112	69	130	32	283	154.494	112.255
363	1.836	96.959	0.686	155.958	Unknown	[M-H]-	similar chromatogram in higher mz_871; similar chromatogram in higher mz_573; similar chromatogram in higher mz_185	0.667	TRUE	null	null	null	null	null	null	null	999	FALSE	FALSE	FALSE	FALSE		FALSE	FALSE	null	null	null	null	null	null	null	null	3.3	04_1X_nist_urine_neg_6_p1-a1_1_7154	96.95904:706 97.96239:0 98.96575:0		152	230	30	141	230	314	183.002	97.8881
364	0.719	96.9606	-1	-1	Unknown	[M-H]-		1	TRUE	null	null	null	null	null	null	null	999	FALSE	FALSE	FALSE	FALSE		FALSE	FALSE	null	null	null	null	null	null	null	null	219.53	04_1X_nist_urine_neg_3_p1-a1_1_7151	96.96056:168516 97.96391:0 98.96727:0		582072	573428	642675	620584	618363	596539	605610	26201.7
365	0.719	96.9606	0.5646	128.365	Unknown	[M-H]-		1	TRUE	null	null	null	null	null	null	null	999	FALSE	FALSE	FALSE	FALSE		FALSE	FALSE	null	null	null	null	null	null	null	null	219.53	04_1X_nist_urine_neg_3_p1-a1_1_7151	96.96059:12487 97.96394:0 98.9673:0	45.45047:33 66.63934:33 80.89907:33 96.95904:175	7806	7460	4279	7419	10453	5069	7080.94	2193.4
366	0.719	96.9606	0.5943	135.118	Unknown	[M-H]-		1	TRUE	null	null	null	null	null	null	null	999	FALSE	FALSE	FALSE	FALSE		FALSE	FALSE	null	null	null	null	null	null	null	null	219.53	04_1X_nist_urine_neg_3_p1-a1_1_7151	96.95903:28867 97.96238:0 98.96574:0		16120	18804	20135	18466	18040	18773	18389.6	1314.84
367	0.719	96.9606	0.6174	140.358	Unknown	[M-H]-		1	TRUE	null	null	null	null	null	null	null	999	FALSE	FALSE	FALSE	FALSE		FALSE	FALSE	null	null	null	null	null	null	null	null	219.53	04_1X_nist_urine_neg_3_p1-a1_1_7151	96.96058:5791 97.96393:0 98.96729:0	50.40286:53 52.25634:53 69.92998:53 81.91044:53 91.52165:53 96.84418:53	9501	5109	5616	4674	7136	6153	6364.67	1759.31
368	0.719	96.9606	0.6429	146.159	Unknown	[M-H]-		1	TRUE	null	null	null	null	null	null	null	999	FALSE	FALSE	FALSE	FALSE		FALSE	FALSE	null	null	null	null	null	null	null	null	219.53	04_1X_nist_urine_neg_3_p1-a1_1_7151	96.96056:8202 97.96391:0 98.96727:0	20.42239:83	5817	3079	5925	5659	5402	9550	5905.29	2078.31
369	0.719	96.9606	0.6659	151.391	Unknown	[M-H]-		1	TRUE	null	null	null	null	null	null	null	999	FALSE	FALSE	FALSE	FALSE		FALSE	FALSE	null	null	null	null	null	null	null	null	219.53	04_1X_nist_urine_neg_3_p1-a1_1_7151	96.96059:16400 97.96394:0 98.9673:0	31.5984:54 40.39963:54 41.97798:54 51.19054:54 87.60081:54	19840	5715	16836	6080	14626	19801	13816.3	6439.8
370	0.546	96.9606	-1	-1	Unknown	[M-H]-	similar chromatogram in higher mz_2954; similar chromatogram in higher mz_3002	1	TRUE	null	null	null	null	null	null	null	999	FALSE	FALSE	FALSE	FALSE		FALSE	FALSE	null	null	null	null	null	null	null	null	131.26	04_1X_nist_urine_neg_3_p1-a1_1_7151	96.96056:99640 97.96391:0 98.96727:0		296752	270765	291079	248966	283902	293474	280823	18135.4
371	0.546	96.9606	0.4622	105.081	Unknown	[M-H]-	similar chromatogram in higher mz_2954; similar chromatogram in higher mz_3002	1	TRUE	null	null	null	null	null	null	null	999	FALSE	FALSE	FALSE	FALSE		FALSE	FALSE	null	null	null	null	null	null	null	null	131.26	04_1X_nist_urine_neg_3_p1-a1_1_7151	96.96214:9024 97.96549:0 98.96885:0	24.34479:316 45.48449:316 54.39997:316 60.25191:316 72.26561:316 88.06033:316 96.95904:3579	1985	4177	1307	5977	4786	3967	3699.93	1751.01
372	0.546	96.9606	0.5279	120.02	Unknown	[M-H]-	similar chromatogram in higher mz_2954; similar chromatogram in higher mz_3002	1	TRUE	null	null	null	null	null	null	null	999	FALSE	FALSE	FALSE	FALSE		FALSE	FALSE	null	null	null	null	null	null	null	null	131.26	04_1X_nist_urine_neg_3_p1-a1_1_7151	96.96056:6261 97.96391:0 98.96727:0	28.18146:99 42.37113:99 51.27403:99 52.14242:99 54.13284:99	1333	3506	3339	2328	2307	1257	2344.98	953.435
373	0.546	96.9606	0.6277	142.694	Unknown	[M-H]-	similar chromatogram in higher mz_2954; similar chromatogram in higher mz_3002	1	TRUE	null	null	null	null	null	null	null	999	FALSE	FALSE	FALSE	FALSE		FALSE	FALSE	null	null	null	null	null	null	null	null	131.26	04_1X_nist_urine_neg_3_p1-a1_1_7151	96.96214:8091 97.96549:0 98.96885:0		2493	486	4931	541	3792	3031	2545.62	1774.5
374	0.546	96.9606	0.6378	144.992	Unknown	[M-H]-	similar chromatogram in higher mz_2954; similar chromatogram in higher mz_3002	1	TRUE	null	null	null	null	null	null	null	999	FALSE	FALSE	FALSE	FALSE		FALSE	FALSE	null	null	null	null	null	null	null	null	131.26	04_1X_nist_urine_neg_3_p1-a1_1_7151	96.95902:6558 97.96237:0 98.96573:0		2655	2689	517	2298	898	1131	1697.89	960.402
375	0.546	96.9606	0.6542	148.719	Unknown	[M-H]-	similar chromatogram in higher mz_2954; similar chromatogram in higher mz_3002	1	TRUE	null	null	null	null	null	null	null	999	FALSE	FALSE	FALSE	FALSE		FALSE	FALSE	null	null	null	null	null	null	null	null	131.26	04_1X_nist_urine_neg_3_p1-a1_1_7151	96.96059:6195 97.96394:0 98.9673:0	31.24668:47 32.61495:47 41.5013:47 44.20074:47 46.58947:47 57.19554:47 59.32786:47 70.7657:47 78.91898:47 81.13038:47	5821	4145	2935	2313	3337	5214	3960.75	1357.84
376	0.546	96.9606	0.6767	153.837	Unknown	[M-H]-	similar chromatogram in higher mz_2954; similar chromatogram in higher mz_3002	1	TRUE	null	null	null	null	null	null	null	999	FALSE	FALSE	FALSE	FALSE		FALSE	FALSE	null	null	null	null	null	null	null	null	131.26	04_1X_nist_urine_neg_3_p1-a1_1_7151	96.96056:17694 97.96391:0 98.96727:0		11130	9596	13572	9933	8933	11636	10800.3	1683.98
377	3.61	96.9606	-1	-1	Unknown	[M-H]-		1	FALSE	null	null	null	null	null	null	null	999	FALSE	FALSE	FALSE	FALSE		FALSE	FALSE	null	null	null	null	null	null	null	null	9.76	04_1X_nist_urine_neg_2_p1-a1_1_7150	96.96057:9774 97.96392:0 98.96728:0		28266	35302	27645	29662	20348	26053	27879.4	4868.97
378	3.61	96.9606	0.4603	104.657	Unknown	[M-H]-		1	FALSE	null	null	null	null	null	null	null	999	FALSE	FALSE	FALSE	FALSE		FALSE	FALSE	null	null	null	null	null	null	null	null	9.76	04_1X_nist_urine_neg_2_p1-a1_1_7150	96.96059:673 97.96394:0 98.9673:0		398	44	264	120	352	134	218.69	141.073
379	3.61	96.9606	0.656	149.133	Unknown	[M-H]-		1	FALSE	null	null	null	null	null	null	null	999	FALSE	FALSE	FALSE	FALSE		FALSE	FALSE	null	null	null	null	null	null	null	null	9.76	04_1X_nist_urine_neg_2_p1-a1_1_7150	96.96059:1920 97.96394:0 98.9673:0		2208	1482	2416	1183	1895	2447	1938.73	517.797
380	3.61	96.9606	0.6906	156.996	Unknown	[M-H]-		1	FALSE	null	null	null	null	null	null	null	999	FALSE	FALSE	FALSE	FALSE		FALSE	FALSE	null	null	null	null	null	null	null	null	9.76	04_1X_nist_urine_neg_2_p1-a1_1_7150	96.96059:887 97.96394:0 98.9673:0		1078	706	1099	1077	471	852	880.603	254.865
381	6.715	96.9606	-1	-1	Unknown	[M-H]-	similar chromatogram in higher mz_837; similar chromatogram in higher mz_1084; similar chromatogram in higher mz_1113; similar chromatogram in higher mz_1288; similar chromatogram in higher mz_1994; similar chromatogram in higher mz_2217; similar chromatogram in higher mz_2359; similar chromatogram in higher mz_2409; similar chromatogram in higher mz_2432; similar chromatogram in higher mz_2554; …	1	TRUE	null	null	null	null	null	null	null	999	FALSE	FALSE	FALSE	FALSE		FALSE	FALSE	null	null	null	null	null	null	null	null	46.78	04_1X_nist_urine_neg_1_p1-a1_1_7149	96.96058:34549 97.96393:0 98.96729:0		160600	153901	151246	149758	147426	144935	151311	5498.43
382	6.715	96.9606	0.4597	104.513	Unknown	[M-H]-	similar chromatogram in higher mz_837; similar chromatogram in higher mz_1084; similar chromatogram in higher mz_1113; similar chromatogram in higher mz_1288; similar chromatogram in higher mz_1994; similar chromatogram in higher mz_2217; similar chromatogram in higher mz_2359; similar chromatogram in higher mz_2409; similar chromatogram in higher mz_2432; similar chromatogram in higher mz_2554; …	1	TRUE	null	null	null	null	null	null	null	999	FALSE	FALSE	FALSE	FALSE		FALSE	FALSE	null	null	null	null	null	null	null	null	46.78	04_1X_nist_urine_neg_1_p1-a1_1_7149	96.96058:1680 97.96393:0 98.96729:0	79.95599:227 79.9574:1167 79.95881:264 96.95747:78 96.95903:78 96.96058:466	1509	1696	1467	1580	1614	1739	1600.89	105.155
383	6.715	96.9606	0.6094	138.549	Unknown	[M-H]-	similar chromatogram in higher mz_837; similar chromatogram in higher mz_1084; similar chromatogram in higher mz_1113; similar chromatogram in higher mz_1288; similar chromatogram in higher mz_1994; similar chromatogram in higher mz_2217; similar chromatogram in higher mz_2359; similar chromatogram in higher mz_2409; similar chromatogram in higher mz_2432; similar chromatogram in higher mz_2554; …	1	TRUE	null	null	null	null	null	null	null	999	FALSE	FALSE	FALSE	FALSE		FALSE	FALSE	null	null	null	null	null	null	null	null	46.78	04_1X_nist_urine_neg_1_p1-a1_1_7149	96.96058:10011 97.96393:0 98.96729:0	79.95458:71 79.95599:69 79.9574:288 79.95881:152 79.96022:199 96.96058:55	10240	9448	9919	9639	9432	9246	9653.96	366.819
384	6.715	96.9606	0.6376	144.954	Unknown	[M-H]-	similar chromatogram in higher mz_837; similar chromatogram in higher mz_1084; similar chromatogram in higher mz_1113; similar chromatogram in higher mz_1288; similar chromatogram in higher mz_1994; similar chromatogram in higher mz_2217; similar chromatogram in higher mz_2359; similar chromatogram in higher mz_2409; similar chromatogram in higher mz_2432; similar chromatogram in higher mz_2554; …	1	TRUE	null	null	null	null	null	null	null	999	FALSE	FALSE	FALSE	FALSE		FALSE	FALSE	null	null	null	null	null	null	null	null	46.78	04_1X_nist_urine_neg_1_p1-a1_1_7149	96.96058:1662 97.96393:0 98.96729:0	79.95599:120	1640	1301	1590	1294	1321	754	1316.65	315.122
385	1.77	96.9606	-1	-1	Unknown	[M-H]-		0.5	TRUE	null	null	null	null	null	null	null	999	FALSE	FALSE	FALSE	FALSE		FALSE	FALSE	null	null	null	null	null	null	null	null	3.67	04_1X_nist_urine_neg_5_p1-a1_1_7153	96.96059:4995 97.96394:0 98.9673:0		27460	20493	46633	9778	24776	11673	23468.7	13338.9
386	1.77	96.9606	0.5767	131.12	Unknown	[M-H]-		0.5	TRUE	null	null	null	null	null	null	null	999	FALSE	FALSE	FALSE	FALSE		FALSE	FALSE	null	null	null	null	null	null	null	null	3.67	04_1X_nist_urine_neg_5_p1-a1_1_7153	96.96056:1712 97.96391:0 98.96727:0	42.75374:94 69.9537:94 77.01459:94	675	8471	1531	6516	471	3073	3456.13	3317
387	5.06	96.9606	-1	-1	Unknown	[M-H]-	similar chromatogram in higher mz_245; similar chromatogram in higher mz_782; similar chromatogram in higher mz_982; similar chromatogram in higher mz_992; similar chromatogram in higher mz_1142; similar chromatogram in higher mz_3186	0.667	TRUE	null	null	null	null	null	null	null	999	FALSE	FALSE	FALSE	FALSE		FALSE	FALSE	null	null	null	null	null	null	null	null	4.02	04_1X_nist_urine_neg_5_p1-a1_1_7153	96.96059:3053 97.96394:0 98.9673:0		8637	8557	8811	9245	11017	9401	9278.18	915.279
388	5.06	96.9606	0.4595	104.475	Unknown	[M-H]-	similar chromatogram in higher mz_245; similar chromatogram in higher mz_782; similar chromatogram in higher mz_982; similar chromatogram in higher mz_992; similar chromatogram in higher mz_1142; similar chromatogram in higher mz_3186	0.667	TRUE	null	null	null	null	null	null	null	999	FALSE	FALSE	FALSE	FALSE		FALSE	FALSE	null	null	null	null	null	null	null	null	4.02	04_1X_nist_urine_neg_5_p1-a1_1_7153	96.96059:289 97.96394:0 98.9673:0	79.95882:77	130	102	133	192	222	202	163.137	48.03
389	5.06	96.9606	0.5912	134.402	Unknown	[M-H]-	similar chromatogram in higher mz_245; similar chromatogram in higher mz_782; similar chromatogram in higher mz_982; similar chromatogram in higher mz_992; similar chromatogram in higher mz_1142; similar chromatogram in higher mz_3186	0.667	TRUE	null	null	null	null	null	null	null	999	FALSE	FALSE	FALSE	FALSE		FALSE	FALSE	null	null	null	null	null	null	null	null	4.02	04_1X_nist_urine_neg_5_p1-a1_1_7153	96.96056:868 97.96391:0 98.96727:0	79.95739:484 79.9588:101 79.96021:110 96.96056:53	1431	1008	686	742	833	702	900.134	285.651
390	5.06	96.9606	0.6449	146.611	Unknown	[M-H]-	similar chromatogram in higher mz_245; similar chromatogram in higher mz_782; similar chromatogram in higher mz_982; similar chromatogram in higher mz_992; similar chromatogram in higher mz_1142; similar chromatogram in higher mz_3186	0.667	TRUE	null	null	null	null	null	null	null	999	FALSE	FALSE	FALSE	FALSE		FALSE	FALSE	null	null	null	null	null	null	null	null	4.02	04_1X_nist_urine_neg_5_p1-a1_1_7153	96.96058:247 97.96393:0 98.96729:0		127	79	56	191	63	25	90.1952	59.8515
391	5.06	96.9606	0.7059	160.492	Unknown	[M-H]-	similar chromatogram in higher mz_245; similar chromatogram in higher mz_782; similar chromatogram in higher mz_982; similar chromatogram in higher mz_992; similar chromatogram in higher mz_1142; similar chromatogram in higher mz_3186	0.667	TRUE	null	null	null	null	null	null	null	999	FALSE	FALSE	FALSE	FALSE		FALSE	FALSE	null	null	null	null	null	null	null	null	4.02	04_1X_nist_urine_neg_5_p1-a1_1_7153	96.96058:203 97.96393:0 98.96729:0		523	35	109	64	70	45	141.046	188.885
392	9.72	96.9699	-1	-1	Unknown	[M-H]-		0.833	FALSE	null	null	null	null	null	null	null	999	FALSE	FALSE	FALSE	FALSE		FALSE	FALSE	null	null	null	null	null	null	null	null	3.53	04_1X_nist_urine_neg_2_p1-a1_1_7150	96.96988:5703 97.97323:0 98.97659:0		66377	105479	75244	37043	56361	59176	66613.4	22890.9
393	9.72	96.9699	0.6263	142.391	Unknown	[M-H]-		0.833	FALSE	null	null	null	null	null	null	null	999	FALSE	FALSE	FALSE	FALSE		FALSE	FALSE	null	null	null	null	null	null	null	null	3.53	04_1X_nist_urine_neg_2_p1-a1_1_7150	96.96988:1103 97.97323:0 98.97659:0		578	1024	233	581	1134	988	756.217	347.587
394	9.72	96.9699	0.6512	148.04	Unknown	[M-H]-		0.833	FALSE	null	null	null	null	null	null	null	999	FALSE	FALSE	FALSE	FALSE		FALSE	FALSE	null	null	null	null	null	null	null	null	3.53	04_1X_nist_urine_neg_2_p1-a1_1_7150	96.96988:1045 97.97323:0 98.97659:0		470	822	568	451	971	903	697.553	228.829
395	9.72	96.9699	0.6737	153.158	Unknown	[M-H]-		0.833	FALSE	null	null	null	null	null	null	null	999	FALSE	FALSE	FALSE	FALSE		FALSE	FALSE	null	null	null	null	null	null	null	null	3.53	04_1X_nist_urine_neg_2_p1-a1_1_7150	96.96988:771 97.97323:0 98.97659:0		402	489	402	425	374	237	388.154	83.4089
396	9.72	96.9699	0.6856	155.866	Unknown	[M-H]-		0.833	FALSE	null	null	null	null	null	null	null	999	FALSE	FALSE	FALSE	FALSE		FALSE	FALSE	null	null	null	null	null	null	null	null	3.53	04_1X_nist_urine_neg_2_p1-a1_1_7150	96.96988:628 97.97323:0 98.97659:0		189	260	567	344	231	308	316.235	134.496
397	9.72	96.9699	0.699	158.911	Unknown	[M-H]-		0.833	FALSE	null	null	null	null	null	null	null	999	FALSE	FALSE	FALSE	FALSE		FALSE	FALSE	null	null	null	null	null	null	null	null	3.53	04_1X_nist_urine_neg_2_p1-a1_1_7150	96.96988:466 97.97323:0 98.97659:0		148	251	206	212	173	182	195.38	35.7692
398	9.72	96.9699	0.7135	162.219	Unknown	[M-H]-		0.833	FALSE	null	null	null	null	null	null	null	999	FALSE	FALSE	FALSE	FALSE		FALSE	FALSE	null	null	null	null	null	null	null	null	3.53	04_1X_nist_urine_neg_2_p1-a1_1_7150	96.96988:872 97.97323:0 98.97659:0		276	960	744	349	195	947	578.403	346.427
399	9.72	96.9699	0.7226	164.285	Unknown	[M-H]-		0.833	FALSE	null	null	null	null	null	null	null	999	FALSE	FALSE	FALSE	FALSE		FALSE	FALSE	null	null	null	null	null	null	null	null	3.53	04_1X_nist_urine_neg_2_p1-a1_1_7150	96.9699:668 97.97325:0 98.97661:0		419	293	574	570	325	300	413.537	130.688
400	9.72	96.9699	0.7564	171.959	Unknown	[M-H]-		0.833	FALSE	null	null	null	null	null	null	null	999	FALSE	FALSE	FALSE	FALSE		FALSE	FALSE	null	null	null	null	null	null	null	null	3.53	04_1X_nist_urine_neg_2_p1-a1_1_7150	96.96988:348 97.97323:0 98.97659:0		111	162	183	43	180	109	131.211	54.1088
401	9.72	96.9699	0.8084	183.793	Unknown	[M-H]-		0.833	FALSE	null	null	null	null	null	null	null	999	FALSE	FALSE	FALSE	FALSE		FALSE	FALSE	null	null	null	null	null	null	null	null	3.53	04_1X_nist_urine_neg_2_p1-a1_1_7150	96.96988:242 97.97323:0 98.97659:0		35	126	33	88	41	150	78.9779	50.616
402	0.721	97.0289	-1	-1	Unknown	[M-H]-		1	FALSE	null	null	null	null	null	null	null	999	FALSE	FALSE	FALSE	FALSE		FALSE	FALSE	null	null	null	null	null	null	null	null	133.92	04_1X_nist_urine_neg_6_p1-a1_1_7154	97.02891:16600 98.03226:0 99.03562:0		48902	30918	34421	50796	40001	48458	42249.4	8373.74
403	0.721	97.0289	0.6395	145.379	Unknown	[M-H]-		1	FALSE	null	null	null	null	null	null	null	999	FALSE	FALSE	FALSE	FALSE		FALSE	FALSE	null	null	null	null	null	null	null	null	133.92	04_1X_nist_urine_neg_6_p1-a1_1_7154	97.02891:1352 98.03226:0 99.03562:0		536	291	192	27	191	328	260.9	170.299
404	0.721	97.0289	0.653	148.444	Unknown	[M-H]-		1	FALSE	null	null	null	null	null	null	null	999	FALSE	FALSE	FALSE	FALSE		FALSE	FALSE	null	null	null	null	null	null	null	null	133.92	04_1X_nist_urine_neg_6_p1-a1_1_7154	97.02891:3710 98.03226:0 99.03562:0		1163	2535	12908	1579	1518	1637	3556.48	4603.66
405	0.721	97.0289	0.6563	149.197	Unknown	[M-H]-		1	FALSE	null	null	null	null	null	null	null	999	FALSE	FALSE	FALSE	FALSE		FALSE	FALSE	null	null	null	null	null	null	null	null	133.92	04_1X_nist_urine_neg_6_p1-a1_1_7154	97.0289:7949 98.03225:0 99.03561:0		1691	2180	2190	3150	1662	2735	2268.18	584.858
406	0.721	97.0289	0.6705	152.433	Unknown	[M-H]-		1	FALSE	null	null	null	null	null	null	null	999	FALSE	FALSE	FALSE	FALSE		FALSE	FALSE	null	null	null	null	null	null	null	null	133.92	04_1X_nist_urine_neg_6_p1-a1_1_7154	97.02891:5307 98.03226:0 99.03562:0		1945	441	1075	494	2264	381	1099.97	823.361
407	1.802	97.0413	-1	-1	Unknown	[M-H]-	similar chromatogram in higher mz_431	1	FALSE	null	null	null	null	null	null	null	999	FALSE	FALSE	FALSE	FALSE		FALSE	FALSE	null	null	null	null	null	null	null	null	33.15	04_1X_nist_urine_neg_4_p1-a1_1_7152	97.04133:4499 98.04468:0 99.04804:0		13268	17375	4519	16199	29342	31162	18644.3	10071.1
408	1.802	97.0413	0.6585	149.684	Unknown	[M-H]-	similar chromatogram in higher mz_431	1	FALSE	null	null	null	null	null	null	null	999	FALSE	FALSE	FALSE	FALSE		FALSE	FALSE	null	null	null	null	null	null	null	null	33.15	04_1X_nist_urine_neg_4_p1-a1_1_7152	97.04133:2943 98.04468:0 99.04804:0		2761	2609	163	1623	2948	1378	1913.71	1068.72
409	2.018	98.0254	-1	-1	Unknown	[M-H]-		1	TRUE	null	null	null	null	null	null	null	999	FALSE	FALSE	FALSE	FALSE		FALSE	FALSE	null	null	null	null	null	null	null	null	55.47	04_1X_nist_urine_neg_1_p1-a1_1_7149	98.02538:13492 99.02873:0 100.03209:0		37028	32261	1995	39095	1644	2195	19036.3	18854.7
410	2.018	98.0254	0.5978	135.742	Unknown	[M-H]-		1	TRUE	null	null	null	null	null	null	null	999	FALSE	FALSE	FALSE	FALSE		FALSE	FALSE	null	null	null	null	null	null	null	null	55.47	04_1X_nist_urine_neg_1_p1-a1_1_7149	98.02536:8971 99.02871:0 100.03207:0	21.90455:431 34.83019:431 44.83609:431 48.86898:431	3813	1576	2022	4129	1971	327	2306.38	1430.91
411	2.018	98.0254	0.6045	137.26	Unknown	[M-H]-		1	TRUE	null	null	null	null	null	null	null	999	FALSE	FALSE	FALSE	FALSE		FALSE	FALSE	null	null	null	null	null	null	null	null	55.47	04_1X_nist_urine_neg_1_p1-a1_1_7149	98.02536:2268 99.02871:0 100.03207:0		355	800	371	18.0692	240	181	324.529	269.342
412	1.409	98.9548	-1	-1	Unknown	[M-H]-		0.833	FALSE	null	null	null	null	null	null	null	999	FALSE	FALSE	FALSE	FALSE		FALSE	FALSE	null	null	null	null	null	null	null	null	29.31	04_1X_nist_urine_neg_3_p1-a1_1_7151	98.95475:7134 99.9581:0 100.96146:0		16751	2540	19191	1654	1164	13178	9079.44	8227.32
413	1.409	98.9548	0.6481	147.012	Unknown	[M-H]-		0.833	FALSE	null	null	null	null	null	null	null	999	FALSE	FALSE	FALSE	FALSE		FALSE	FALSE	null	null	null	null	null	null	null	null	29.31	04_1X_nist_urine_neg_3_p1-a1_1_7151	98.95475:1645 99.9581:0 100.96146:0		67	38	407	104	10	165	131.744	145.313
414	1.409	98.9548	0.6799	154.22	Unknown	[M-H]-		0.833	FALSE	null	null	null	null	null	null	null	999	FALSE	FALSE	FALSE	FALSE		FALSE	FALSE	null	null	null	null	null	null	null	null	29.31	04_1X_nist_urine_neg_3_p1-a1_1_7151	98.95478:1662 99.95813:0 100.96149:0		572	57	386	11	6	474	251.011	255.214
415	5.891	98.9563	-1	-1	Unknown	[M-H]-		1	TRUE	null	null	null	null	null	null	null	999	FALSE	FALSE	FALSE	FALSE		FALSE	FALSE	null	null	null	null	null	null	null	null	8.18	04_1X_nist_urine_neg_4_p1-a1_1_7152	98.95634:2102 99.95969:0 100.96305:0		9055	2540	8254	9398	8718	8484	7741.46	2580.47
416	5.891	98.9563	0.4632	105.07	Unknown	[M-H]-		1	TRUE	null	null	null	null	null	null	null	999	FALSE	FALSE	FALSE	FALSE		FALSE	FALSE	null	null	null	null	null	null	null	null	8.18	04_1X_nist_urine_neg_4_p1-a1_1_7152	98.95634:175 99.95969:0 100.96305:0		4.12355	41	71	92	4.12355	4.12355	33.9681	40.5362
417	5.891	98.9563	0.6111	138.612	Unknown	[M-H]-		1	TRUE	null	null	null	null	null	null	null	999	FALSE	FALSE	FALSE	FALSE		FALSE	FALSE	null	null	null	null	null	null	null	null	8.18	04_1X_nist_urine_neg_4_p1-a1_1_7152	98.95633:730 99.95968:0 100.96304:0	81.95182:41	583	612	552	605	400	310	510.298	125.408
418	0.892	98.9564	-1	-1	Unknown	[M-H]-		1	FALSE	null	null	null	null	null	null	null	999	FALSE	FALSE	FALSE	FALSE		FALSE	FALSE	null	null	null	null	null	null	null	null	65.48	04_1X_nist_urine_neg_1_p1-a1_1_7149	98.95635:11400 99.9597:0 100.96306:0		38746	2540	15368	20643	37913	31945	24525.8	14274.5
419	0.892	98.9564	0.466	105.712	Unknown	[M-H]-		1	FALSE	null	null	null	null	null	null	null	999	FALSE	FALSE	FALSE	FALSE		FALSE	FALSE	null	null	null	null	null	null	null	null	65.48	04_1X_nist_urine_neg_1_p1-a1_1_7149	98.95478:1318 99.95813:0 100.96149:0		25	167	85	5	167	323	128.684	117.091
420	0.892	98.9564	0.5651	128.188	Unknown	[M-H]-		1	FALSE	null	null	null	null	null	null	null	999	FALSE	FALSE	FALSE	FALSE		FALSE	FALSE	null	null	null	null	null	null	null	null	65.48	04_1X_nist_urine_neg_1_p1-a1_1_7149	98.95633:1482 99.95968:0 100.96304:0		54	645	245	397	397	108	307.635	218.192
421	0.892	98.9564	0.5947	134.888	Unknown	[M-H]-		1	FALSE	null	null	null	null	null	null	null	999	FALSE	FALSE	FALSE	FALSE		FALSE	FALSE	null	null	null	null	null	null	null	null	65.48	04_1X_nist_urine_neg_1_p1-a1_1_7149	98.95478:3395 99.95813:0 100.96149:0		1157	751	370	224	536	1246	713.942	417.418
422	0.892	98.9564	0.6178	140.146	Unknown	[M-H]-		1	FALSE	null	null	null	null	null	null	null	999	FALSE	FALSE	FALSE	FALSE		FALSE	FALSE	null	null	null	null	null	null	null	null	65.48	04_1X_nist_urine_neg_1_p1-a1_1_7149	98.95633:663 99.95968:0 100.96304:0		76	118	104	296	149	169	152.354	77.841
423	0.892	98.9564	0.6384	144.814	Unknown	[M-H]-		1	FALSE	null	null	null	null	null	null	null	999	FALSE	FALSE	FALSE	FALSE		FALSE	FALSE	null	null	null	null	null	null	null	null	65.48	04_1X_nist_urine_neg_1_p1-a1_1_7149	98.95633:1309 99.95968:0 100.96304:0		64	382	386	28	320	222	233.622	157.552
424	0.892	98.9564	0.6632	150.425	Unknown	[M-H]-		1	FALSE	null	null	null	null	null	null	null	999	FALSE	FALSE	FALSE	FALSE		FALSE	FALSE	null	null	null	null	null	null	null	null	65.48	04_1X_nist_urine_neg_1_p1-a1_1_7149	98.95478:1648 99.95813:0 100.96149:0		690	86	293	60	859	861	474.906	374.147
425	0.892	98.9564	0.6759	153.308	Unknown	[M-H]-		1	FALSE	null	null	null	null	null	null	null	999	FALSE	FALSE	FALSE	FALSE		FALSE	FALSE	null	null	null	null	null	null	null	null	65.48	04_1X_nist_urine_neg_1_p1-a1_1_7149	98.95791:1050 99.96126:0 100.96462:0		249	94	355	155	261	5	186.378	126.658
426	0.892	98.9564	0.7367	167.1	Unknown	[M-H]-		1	FALSE	null	null	null	null	null	null	null	999	FALSE	FALSE	FALSE	FALSE		FALSE	FALSE	null	null	null	null	null	null	null	null	65.48	04_1X_nist_urine_neg_1_p1-a1_1_7149	98.95635:1099 99.9597:0 100.96306:0		269	38	40	22	57	16	73.7149	96.8541
427	4.368	99.0081	-1	-1	Unknown	[M-H]-	similar chromatogram in higher mz_2238; similar chromatogram in higher mz_2227; similar chromatogram in higher mz_481	1	TRUE	null	null	null	null	null	null	null	999	FALSE	FALSE	FALSE	FALSE		FALSE	FALSE	null	null	null	null	null	null	null	null	6.46	04_1X_nist_urine_neg_3_p1-a1_1_7151	99.00808:2134 100.01143:0 101.01479:0		8889	10110	10254	4515	11538	10105	9235.17	2460.12
428	4.368	99.0081	0.6204	140.709	Unknown	[M-H]-	similar chromatogram in higher mz_2238; similar chromatogram in higher mz_2227; similar chromatogram in higher mz_481	1	TRUE	null	null	null	null	null	null	null	999	FALSE	FALSE	FALSE	FALSE		FALSE	FALSE	null	null	null	null	null	null	null	null	6.46	04_1X_nist_urine_neg_3_p1-a1_1_7151	99.0081:708 100.01145:0 101.01481:0	41.00311:103	778	867	475	315	574	814	637.074	217.94
429	4.409	99.0081	-1	-1	Unknown	[M-H]-		1	TRUE	null	null	null	null	null	null	null	999	FALSE	FALSE	FALSE	FALSE		FALSE	FALSE	null	null	null	null	null	null	null	null	57.35	04_1X_nist_urine_neg_1_p1-a1_1_7149	99.0081:16236 100.01145:0 101.01481:0		60183	6919	53738	56114	53088	55351	47565.5	20068.1
430	4.409	99.0081	0.6041	137.024	Unknown	[M-H]-		1	TRUE	null	null	null	null	null	null	null	999	FALSE	FALSE	FALSE	FALSE		FALSE	FALSE	null	null	null	null	null	null	null	null	57.35	04_1X_nist_urine_neg_1_p1-a1_1_7149	99.0081:502 100.01145:0 101.01481:0		164	47	203	4	10	153	96.9649	86.625
431	4.409	99.0081	0.8653	196.254	Unknown	[M-H]-		1	TRUE	null	null	null	null	null	null	null	999	FALSE	FALSE	FALSE	FALSE		FALSE	FALSE	null	null	null	null	null	null	null	null	57.35	04_1X_nist_urine_neg_1_p1-a1_1_7149	99.0081:3794 100.01145:0 101.01481:0		2473	3106	2057	1555	2084	1949	2204.08	530.581
432	4.409	99.0081	0.8812	199.872	Unknown	[M-H]-		1	TRUE	null	null	null	null	null	null	null	999	FALSE	FALSE	FALSE	FALSE		FALSE	FALSE	null	null	null	null	null	null	null	null	57.35	04_1X_nist_urine_neg_1_p1-a1_1_7149	99.0081:4344 100.01145:0 101.01481:0	30.65553:86 35.71499:86 53.10311:86 87.13366:86 96.10089:86	3721	55	2465	1412	3169	3080	2316.79	1359.13
433	5.376	99.0081	-1	-1	Unknown	[M-H]-		1	FALSE	null	null	null	null	null	null	null	999	FALSE	FALSE	FALSE	FALSE		FALSE	FALSE	null	null	null	null	null	null	null	null	8.41	04_1X_nist_urine_neg_6_p1-a1_1_7154	99.00811:3056 100.01146:0 101.01482:0		15773	6919	4758	21637	5989	19092	12361.2	7362.43
434	5.376	99.0081	0.577	130.884	Unknown	[M-H]-		1	FALSE	null	null	null	null	null	null	null	999	FALSE	FALSE	FALSE	FALSE		FALSE	FALSE	null	null	null	null	null	null	null	null	8.41	04_1X_nist_urine_neg_6_p1-a1_1_7154	99.00965:351 100.013:0 101.01636:0		214	28	248	134	151	248	170.462	84.7427
435	5.376	99.0081	0.6226	141.22	Unknown	[M-H]-		1	FALSE	null	null	null	null	null	null	null	999	FALSE	FALSE	FALSE	FALSE		FALSE	FALSE	null	null	null	null	null	null	null	null	8.41	04_1X_nist_urine_neg_6_p1-a1_1_7154	99.00967:1094 100.01302:0 101.01638:0		1157	43	214	570	402	974	560.128	433.634
436	5.376	99.0081	0.6541	148.355	Unknown	[M-H]-		1	FALSE	null	null	null	null	null	null	null	999	FALSE	FALSE	FALSE	FALSE		FALSE	FALSE	null	null	null	null	null	null	null	null	8.41	04_1X_nist_urine_neg_6_p1-a1_1_7154	99.00965:801 100.013:0 101.01636:0		227	468	977	22	27	307	337.807	356.301
437	5.376	99.0081	0.6655	150.957	Unknown	[M-H]-		1	FALSE	null	null	null	null	null	null	null	999	FALSE	FALSE	FALSE	FALSE		FALSE	FALSE	null	null	null	null	null	null	null	null	8.41	04_1X_nist_urine_neg_6_p1-a1_1_7154	99.0081:628 100.01145:0 101.01481:0		557	140	7	999	910	671	547.467	402.042
438	1.893	99.0097	-1	-1	Unknown	[M-H]-	similar chromatogram in higher mz_1569; similar chromatogram in higher mz_3243; similar chromatogram in higher mz_1430; similar chromatogram in higher mz_2963; similar chromatogram in higher mz_2384; similar chromatogram in higher mz_2263; similar chromatogram in higher mz_3777; similar chromatogram in higher mz_932; similar chromatogram in higher mz_2776; similar chromatogram in higher mz_915; s…	1	FALSE	null	null	null	null	null	null	null	999	FALSE	FALSE	FALSE	FALSE		FALSE	FALSE	null	null	null	null	null	null	null	null	41.62	04_1X_nist_urine_neg_4_p1-a1_1_7152	99.00966:13616 100.01301:0 101.01637:0		37078	6919	4758	44002	39325	44488	29428.2	18498.5
439	1.893	99.0097	0.6552	148.614	Unknown	[M-H]-	similar chromatogram in higher mz_1569; similar chromatogram in higher mz_3243; similar chromatogram in higher mz_1430; similar chromatogram in higher mz_2963; similar chromatogram in higher mz_2384; similar chromatogram in higher mz_2263; similar chromatogram in higher mz_3777; similar chromatogram in higher mz_932; similar chromatogram in higher mz_2776; similar chromatogram in higher mz_915; s…	1	FALSE	null	null	null	null	null	null	null	999	FALSE	FALSE	FALSE	FALSE		FALSE	FALSE	null	null	null	null	null	null	null	null	41.62	04_1X_nist_urine_neg_4_p1-a1_1_7152	99.00809:4128 100.01144:0 101.0148:0		721	1539	2171	892	11	1798	1188.71	794.117
440	1.893	99.0097	0.6672	151.34	Unknown	[M-H]-	similar chromatogram in higher mz_1569; similar chromatogram in higher mz_3243; similar chromatogram in higher mz_1430; similar chromatogram in higher mz_2963; similar chromatogram in higher mz_2384; similar chromatogram in higher mz_2263; similar chromatogram in higher mz_3777; similar chromatogram in higher mz_932; similar chromatogram in higher mz_2776; similar chromatogram in higher mz_915; s…	1	FALSE	null	null	null	null	null	null	null	999	FALSE	FALSE	FALSE	FALSE		FALSE	FALSE	null	null	null	null	null	null	null	null	41.62	04_1X_nist_urine_neg_4_p1-a1_1_7152	99.00809:6902 100.01144:0 101.0148:0		1319	3023	2430	1716	1159	1514	1859.98	721.543
441	1.893	99.0097	0.6834	154.999	Unknown	[M-H]-	similar chromatogram in higher mz_1569; similar chromatogram in higher mz_3243; similar chromatogram in higher mz_1430; similar chromatogram in higher mz_2963; similar chromatogram in higher mz_2384; similar chromatogram in higher mz_2263; similar chromatogram in higher mz_3777; similar chromatogram in higher mz_932; similar chromatogram in higher mz_2776; similar chromatogram in higher mz_915; s…	1	FALSE	null	null	null	null	null	null	null	999	FALSE	FALSE	FALSE	FALSE		FALSE	FALSE	null	null	null	null	null	null	null	null	41.62	04_1X_nist_urine_neg_4_p1-a1_1_7152	99.00968:2106 100.01303:0 101.01639:0		1014	393	381	5	361	37	365.081	363.047
442	1.893	99.0097	0.6957	157.801	Unknown	[M-H]-	similar chromatogram in higher mz_1569; similar chromatogram in higher mz_3243; similar chromatogram in higher mz_1430; similar chromatogram in higher mz_2963; similar chromatogram in higher mz_2384; similar chromatogram in higher mz_2263; similar chromatogram in higher mz_3777; similar chromatogram in higher mz_932; similar chromatogram in higher mz_2776; similar chromatogram in higher mz_915; s…	1	FALSE	null	null	null	null	null	null	null	999	FALSE	FALSE	FALSE	FALSE		FALSE	FALSE	null	null	null	null	null	null	null	null	41.62	04_1X_nist_urine_neg_4_p1-a1_1_7152	99.00966:2043 100.01301:0 101.01637:0		284	186	69	792	263	219	302.14	251.565
443	1.893	99.0097	0.7204	163.404	Unknown	[M-H]-	similar chromatogram in higher mz_1569; similar chromatogram in higher mz_3243; similar chromatogram in higher mz_1430; similar chromatogram in higher mz_2963; similar chromatogram in higher mz_2384; similar chromatogram in higher mz_2263; similar chromatogram in higher mz_3777; similar chromatogram in higher mz_932; similar chromatogram in higher mz_2776; similar chromatogram in higher mz_915; s…	1	FALSE	null	null	null	null	null	null	null	999	FALSE	FALSE	FALSE	FALSE		FALSE	FALSE	null	null	null	null	null	null	null	null	41.62	04_1X_nist_urine_neg_4_p1-a1_1_7152	99.00811:575 100.01146:0 101.01482:0		222	50	164	113	142	86	129.277	60.5373
444	1.893	99.0097	0.7377	167.314	Unknown	[M-H]-	similar chromatogram in higher mz_1569; similar chromatogram in higher mz_3243; similar chromatogram in higher mz_1430; similar chromatogram in higher mz_2963; similar chromatogram in higher mz_2384; similar chromatogram in higher mz_2263; similar chromatogram in higher mz_3777; similar chromatogram in higher mz_932; similar chromatogram in higher mz_2776; similar chromatogram in higher mz_915; s…	1	FALSE	null	null	null	null	null	null	null	999	FALSE	FALSE	FALSE	FALSE		FALSE	FALSE	null	null	null	null	null	null	null	null	41.62	04_1X_nist_urine_neg_4_p1-a1_1_7152	99.00968:1476 100.01303:0 101.01639:0		372	397	91	10	5	126	166.913	175.032
445	1.893	99.0097	0.7392	167.652	Unknown	[M-H]-	similar chromatogram in higher mz_1569; similar chromatogram in higher mz_3243; similar chromatogram in higher mz_1430; similar chromatogram in higher mz_2963; similar chromatogram in higher mz_2384; similar chromatogram in higher mz_2263; similar chromatogram in higher mz_3777; similar chromatogram in higher mz_932; similar chromatogram in higher mz_2776; similar chromatogram in higher mz_915; s…	1	FALSE	null	null	null	null	null	null	null	999	FALSE	FALSE	FALSE	FALSE		FALSE	FALSE	null	null	null	null	null	null	null	null	41.62	04_1X_nist_urine_neg_4_p1-a1_1_7152	99.00809:2072 100.01144:0 101.0148:0		83	601	275	187	5	125	212.894	211.15
446	1.893	99.0097	0.8147	184.788	Unknown	[M-H]-	similar chromatogram in higher mz_1569; similar chromatogram in higher mz_3243; similar chromatogram in higher mz_1430; similar chromatogram in higher mz_2963; similar chromatogram in higher mz_2384; similar chromatogram in higher mz_2263; similar chromatogram in higher mz_3777; similar chromatogram in higher mz_932; similar chromatogram in higher mz_2776; similar chromatogram in higher mz_915; s…	1	FALSE	null	null	null	null	null	null	null	999	FALSE	FALSE	FALSE	FALSE		FALSE	FALSE	null	null	null	null	null	null	null	null	41.62	04_1X_nist_urine_neg_4_p1-a1_1_7152	99.00808:521 100.01143:0 101.01479:0		11	189	138	6	0.581092	102	74.1416	80.144
447	1.893	99.0097	0.8948	202.959	Unknown	[M-H]-	similar chromatogram in higher mz_1569; similar chromatogram in higher mz_3243; similar chromatogram in higher mz_1430; similar chromatogram in higher mz_2963; similar chromatogram in higher mz_2384; similar chromatogram in higher mz_2263; similar chromatogram in higher mz_3777; similar chromatogram in higher mz_932; similar chromatogram in higher mz_2776; similar chromatogram in higher mz_915; s…	1	FALSE	null	null	null	null	null	null	null	999	FALSE	FALSE	FALSE	FALSE		FALSE	FALSE	null	null	null	null	null	null	null	null	41.62	04_1X_nist_urine_neg_4_p1-a1_1_7152	99.00968:1017 100.01303:0 101.01639:0		47	97	61	72	15	265	92.8242	88.4359
448	3.628	100.004	-1	-1	Unknown	[M-H]-		1	FALSE	null	null	null	null	null	null	null	999	FALSE	FALSE	FALSE	FALSE		FALSE	FALSE	null	null	null	null	null	null	null	null	18.15	04_1X_nist_urine_neg_3_p1-a1_1_7151	100.0036:3365 101.00695:0 102.01031:0		14208	2524	15944	16892	15265	14181	13169	5317.44
449	3.628	100.004	0.6662	150.943	Unknown	[M-H]-		1	FALSE	null	null	null	null	null	null	null	999	FALSE	FALSE	FALSE	FALSE		FALSE	FALSE	null	null	null	null	null	null	null	null	18.15	04_1X_nist_urine_neg_3_p1-a1_1_7151	100.00518:401 101.00853:0 102.01189:0		5	248	223	141	186	63	144.146	94.4203
450	3.628	100.004	0.6927	156.946	Unknown	[M-H]-		1	FALSE	null	null	null	null	null	null	null	999	FALSE	FALSE	FALSE	FALSE		FALSE	FALSE	null	null	null	null	null	null	null	null	18.15	04_1X_nist_urine_neg_3_p1-a1_1_7151	100.0036:657 101.00695:0 102.01031:0		519	473	711	432	709	529	562.125	119.761
451	3.628	100.004	0.7304	165.485	Unknown	[M-H]-		1	FALSE	null	null	null	null	null	null	null	999	FALSE	FALSE	FALSE	FALSE		FALSE	FALSE	null	null	null	null	null	null	null	null	18.15	04_1X_nist_urine_neg_3_p1-a1_1_7151	100.00362:1795 101.00697:0 102.01033:0		1410	1617	1570	1704	1595	1543	1573.24	96.9977
452	3.816	100.004	-1	-1	Unknown	[M-H]-		1	FALSE	null	null	null	null	null	null	null	999	FALSE	FALSE	FALSE	FALSE		FALSE	FALSE	null	null	null	null	null	null	null	null	31.23	04_1X_nist_urine_neg_5_p1-a1_1_7153	100.00362:4922 101.00697:0 102.01033:0		21551	18184	21010	22595	24005	24612	21992.7	2321.15
453	3.816	100.004	0.6455	146.26	Unknown	[M-H]-		1	FALSE	null	null	null	null	null	null	null	999	FALSE	FALSE	FALSE	FALSE		FALSE	FALSE	null	null	null	null	null	null	null	null	31.23	04_1X_nist_urine_neg_5_p1-a1_1_7153	100.0036:716 101.00695:0 102.01031:0		607	565	533	601	645	610	593.531	39.1042
454	3.816	100.004	0.6836	154.885	Unknown	[M-H]-		1	FALSE	null	null	null	null	null	null	null	999	FALSE	FALSE	FALSE	FALSE		FALSE	FALSE	null	null	null	null	null	null	null	null	31.23	04_1X_nist_urine_neg_5_p1-a1_1_7153	100.00362:1327 101.00697:0 102.01033:0		1198	1186	1270	1330	1331	1198	1252.15	67.588
455	3.816	100.004	0.7296	165.298	Unknown	[M-H]-		1	FALSE	null	null	null	null	null	null	null	999	FALSE	FALSE	FALSE	FALSE		FALSE	FALSE	null	null	null	null	null	null	null	null	31.23	04_1X_nist_urine_neg_5_p1-a1_1_7153	100.00362:1267 101.00697:0 102.01033:0		1009	1019	1044	1167	1144	1098	1080.33	66.3345
456	5.27	101.023	-1	-1	Unknown	[M-H]-		0.833	FALSE	null	null	null	null	null	null	null	999	FALSE	FALSE	FALSE	FALSE		FALSE	FALSE	null	null	null	null	null	null	null	null	4.93	04_1X_nist_urine_neg_5_p1-a1_1_7153	101.02313:1232 102.02648:0 103.02984:0		4228	2557	1137	4303	5448	2639	3385.28	1555.99
457	5.27	101.023	0.618	139.874	Unknown	[M-H]-		0.833	FALSE	null	null	null	null	null	null	null	999	FALSE	FALSE	FALSE	FALSE		FALSE	FALSE	null	null	null	null	null	null	null	null	4.93	04_1X_nist_urine_neg_5_p1-a1_1_7153	101.02473:254 102.02808:0 103.03144:0		12	139	21	63	5	100	56.7402	54.2356
458	5.27	101.023	0.8845	200.177	Unknown	[M-H]-		0.833	FALSE	null	null	null	null	null	null	null	999	FALSE	FALSE	FALSE	FALSE		FALSE	FALSE	null	null	null	null	null	null	null	null	4.93	04_1X_nist_urine_neg_5_p1-a1_1_7153	101.02311:207 102.02646:0 103.02982:0		78	94	14	178	45	1	68.3551	64.3529
459	0.718	101.025	-1	-1	Unknown	[M-H]-		0.833	FALSE	null	null	null	null	null	null	null	999	FALSE	FALSE	FALSE	FALSE		FALSE	FALSE	null	null	null	null	null	null	null	null	58.52	04_1X_nist_urine_neg_2_p1-a1_1_7150	101.02471:10476 102.02806:0 103.03142:0		24650	32202	23620	24403	25321	24255	25741.9	3212.81
460	0.718	101.025	0.5812	131.542	Unknown	[M-H]-		0.833	FALSE	null	null	null	null	null	null	null	999	FALSE	FALSE	FALSE	FALSE		FALSE	FALSE	null	null	null	null	null	null	null	null	58.52	04_1X_nist_urine_neg_2_p1-a1_1_7150	101.02469:1144 102.02804:0 103.0314:0		101	317	273	35	85	22	139.045	125.497
461	0.718	101.025	0.6527	147.71	Unknown	[M-H]-		0.833	FALSE	null	null	null	null	null	null	null	999	FALSE	FALSE	FALSE	FALSE		FALSE	FALSE	null	null	null	null	null	null	null	null	58.52	04_1X_nist_urine_neg_2_p1-a1_1_7150	101.02469:3195 102.02804:0 103.0314:0		1325	1082	1319	930	992	1014	1110.37	170.996
462	0.718	101.025	0.6729	152.288	Unknown	[M-H]-		0.833	FALSE	null	null	null	null	null	null	null	999	FALSE	FALSE	FALSE	FALSE		FALSE	FALSE	null	null	null	null	null	null	null	null	58.52	04_1X_nist_urine_neg_2_p1-a1_1_7150	101.02472:1996 102.02807:0 103.03143:0		933	740	174	22	506	274	441.487	349.515
463	5.106	101.026	-1	-1	Unknown	[M-H]-		0.833	FALSE	null	null	null	null	null	null	null	999	FALSE	FALSE	FALSE	FALSE		FALSE	FALSE	null	null	null	null	null	null	null	null	21.2	04_1X_nist_urine_neg_2_p1-a1_1_7150	101.02628:4390 102.02963:0 103.03299:0		686	20549	17402	17318	13165	2639	11959.7	8336.99
464	5.106	101.026	0.6137	138.883	Unknown	[M-H]-		0.833	FALSE	null	null	null	null	null	null	null	999	FALSE	FALSE	FALSE	FALSE		FALSE	FALSE	null	null	null	null	null	null	null	null	21.2	04_1X_nist_urine_neg_2_p1-a1_1_7150	101.02628:996 102.02963:0 103.03299:0		81	1643	753	1151	889	936	908.9	511.578
465	5.106	101.026	0.759	171.766	Unknown	[M-H]-		0.833	FALSE	null	null	null	null	null	null	null	999	FALSE	FALSE	FALSE	FALSE		FALSE	FALSE	null	null	null	null	null	null	null	null	21.2	04_1X_nist_urine_neg_2_p1-a1_1_7150	101.02471:212 102.02806:0 103.03142:0		0.629643	62	6	59	22	44	32.3014	26.8044
466	5.106	101.026	0.8845	200.176	Unknown	[M-H]-		0.833	FALSE	null	null	null	null	null	null	null	999	FALSE	FALSE	FALSE	FALSE		FALSE	FALSE	null	null	null	null	null	null	null	null	21.2	04_1X_nist_urine_neg_2_p1-a1_1_7150	101.02628:422 102.02963:0 103.03299:0		13	123	11	48	83	114	65.3549	49.1652
467	5.716	101.06	-1	-1	Unknown	[M-H]-		0.667	FALSE	null	null	null	null	null	null	null	999	FALSE	FALSE	FALSE	FALSE		FALSE	FALSE	null	null	null	null	null	null	null	null	5.21	04_1X_nist_urine_neg_1_p1-a1_1_7149	101.05958:795 102.06293:0 103.06629:0		3311	1308	4527	4082	4029	1715	3162.06	1342.78
468	5.716	101.06	0.6164	139.494	Unknown	[M-H]-		0.667	FALSE	null	null	null	null	null	null	null	999	FALSE	FALSE	FALSE	FALSE		FALSE	FALSE	null	null	null	null	null	null	null	null	5.21	04_1X_nist_urine_neg_1_p1-a1_1_7149	101.05956:503 102.06291:0 103.06627:0		329	250	467	412	536	499	415.462	108.776
469	5.143	103.004	-1	-1	Unknown	[M-H]-	similar chromatogram in higher mz_1963	1	TRUE	null	null	null	null	null	null	null	999	FALSE	FALSE	FALSE	FALSE		FALSE	FALSE	null	null	null	null	null	null	null	null	119.05	04_1X_nist_urine_neg_1_p1-a1_1_7149	103.00404:21844 104.00739:0 105.01075:0		75599	71449	72687	60964	2965	62750	57735.6	27444.9
470	5.143	103.004	0.7976	180.142	Unknown	[M-H]-	similar chromatogram in higher mz_1963	1	TRUE	null	null	null	null	null	null	null	999	FALSE	FALSE	FALSE	FALSE		FALSE	FALSE	null	null	null	null	null	null	null	null	119.05	04_1X_nist_urine_neg_1_p1-a1_1_7149	103.00404:4151 104.00739:0 105.01075:0		2481	9	12	49	192	2385	854.574	1224.83
471	5.143	103.004	0.8831	199.445	Unknown	[M-H]-	similar chromatogram in higher mz_1963	1	TRUE	null	null	null	null	null	null	null	999	FALSE	FALSE	FALSE	FALSE		FALSE	FALSE	null	null	null	null	null	null	null	null	119.05	04_1X_nist_urine_neg_1_p1-a1_1_7149	103.00245:4775 104.0058:0 105.00916:0	59.84386:103 80.67659:103 87.82968:103	2333	2825	12	112	7180	2210	2445.06	2607.27
472	5.143	103.004	0.867	195.803	Unknown	[M-H]-	similar chromatogram in higher mz_1963	1	TRUE	null	null	null	null	null	null	null	999	FALSE	FALSE	FALSE	FALSE		FALSE	FALSE	null	null	null	null	null	null	null	null	119.05	04_1X_nist_urine_neg_1_p1-a1_1_7149	103.00243:4582 104.00578:0 105.00914:0	21.67202:71 23.04343:71 40.1435:71 45.78694:71 49.67906:71 55.94336:71 57.90836:71	2315	4250	7489	6092	42	14	3367.35	3117.72
473	5.143	103.004	0.898	202.801	Unknown	[M-H]-	similar chromatogram in higher mz_1963	1	TRUE	null	null	null	null	null	null	null	999	FALSE	FALSE	FALSE	FALSE		FALSE	FALSE	null	null	null	null	null	null	null	null	119.05	04_1X_nist_urine_neg_1_p1-a1_1_7149	103.00406:2951 104.00741:0 105.01077:0		601	9	16	45	47	1694	401.935	672.991
474	4.027	104.018	-1	-1	Unknown	[M-H]-	similar chromatogram in higher mz_1246; similar chromatogram in higher mz_1825; similar chromatogram in higher mz_3626; similar chromatogram in higher mz_760	0.833	FALSE	null	null	null	null	null	null	null	999	FALSE	FALSE	FALSE	FALSE		FALSE	FALSE	null	null	null	null	null	null	null	null	5.15	04_1X_nist_urine_neg_1_p1-a1_1_7149	104.0178:474 105.02115:0 106.02451:0		1546	1203	1208	66.9133	669	1258	980.596	557.861
475	4.027	104.018	0.7012	158.204	Unknown	[M-H]-	similar chromatogram in higher mz_1246; similar chromatogram in higher mz_1825; similar chromatogram in higher mz_3626; similar chromatogram in higher mz_760	0.833	FALSE	null	null	null	null	null	null	null	999	FALSE	FALSE	FALSE	FALSE		FALSE	FALSE	null	null	null	null	null	null	null	null	5.15	04_1X_nist_urine_neg_1_p1-a1_1_7149	104.00976:312 105.01311:0 106.01647:0		169	127	75	7.43394	74	102	91.1359	56.966
476	6.145	104.035	-1	-1	Unknown	[M-H]-	similar chromatogram in higher mz_1262; similar chromatogram in higher mz_2248; similar chromatogram in higher mz_2265; similar chromatogram in higher mz_2542; similar chromatogram in higher mz_2756	1	FALSE	null	null	null	null	null	null	null	999	FALSE	FALSE	FALSE	FALSE		FALSE	FALSE	null	null	null	null	null	null	null	null	45.53	04_1X_nist_urine_neg_6_p1-a1_1_7154	104.0355:3705 105.03885:0 106.04221:0		12760	14099	13188	12837	14210	15036	13688.4	904.673
477	6.145	104.035	0.7307	164.856	Unknown	[M-H]-	similar chromatogram in higher mz_1262; similar chromatogram in higher mz_2248; similar chromatogram in higher mz_2265; similar chromatogram in higher mz_2542; similar chromatogram in higher mz_2756	1	FALSE	null	null	null	null	null	null	null	999	FALSE	FALSE	FALSE	FALSE		FALSE	FALSE	null	null	null	null	null	null	null	null	45.53	04_1X_nist_urine_neg_6_p1-a1_1_7154	104.03546:301 105.03881:0 106.04217:0		183	228	182	197	238	258	214.141	31.5374
478	6.145	104.035	0.8472	191.121	Unknown	[M-H]-	similar chromatogram in higher mz_1262; similar chromatogram in higher mz_2248; similar chromatogram in higher mz_2265; similar chromatogram in higher mz_2542; similar chromatogram in higher mz_2756	1	FALSE	null	null	null	null	null	null	null	999	FALSE	FALSE	FALSE	FALSE		FALSE	FALSE	null	null	null	null	null	null	null	null	45.53	04_1X_nist_urine_neg_6_p1-a1_1_7154	104.03548:619 105.03883:0 106.04219:0		513	652	543	599	644	680	605.143	65.8481
479	6.145	104.035	0.9321	210.278	Unknown	[M-H]-	similar chromatogram in higher mz_1262; similar chromatogram in higher mz_2248; similar chromatogram in higher mz_2265; similar chromatogram in higher mz_2542; similar chromatogram in higher mz_2756	1	FALSE	null	null	null	null	null	null	null	999	FALSE	FALSE	FALSE	FALSE		FALSE	FALSE	null	null	null	null	null	null	null	null	45.53	04_1X_nist_urine_neg_6_p1-a1_1_7154	104.03546:152 105.03881:0 106.04217:0		71	70	89	30	14	97	61.7128	33.0736
480	2.323	105.035	-1	-1	Unknown	[M-H]-		0.833	FALSE	null	null	null	null	null	null	null	999	FALSE	FALSE	FALSE	FALSE		FALSE	FALSE	null	null	null	null	null	null	null	null	7.07	04_1X_nist_urine_neg_1_p1-a1_1_7149	105.0349:1015 106.03825:0 107.04161:0		3740	2056	1798	2916	179.754	2695	2200.69	1276.85
481	2.323	105.035	0.6878	155.007	Unknown	[M-H]-		0.833	FALSE	null	null	null	null	null	null	null	999	FALSE	FALSE	FALSE	FALSE		FALSE	FALSE	null	null	null	null	null	null	null	null	7.07	04_1X_nist_urine_neg_1_p1-a1_1_7149	105.03811:450 106.04146:0 107.04482:0		108	289	182	106	10.6447	282	161.116	112.345
482	3.479	105.037	-1	-1	Unknown	[M-H]-	similar chromatogram in higher mz_1573; similar chromatogram in higher mz_2076; similar chromatogram in higher mz_2588; similar chromatogram in higher mz_4079	0.833	FALSE	null	null	null	null	null	null	null	999	FALSE	FALSE	FALSE	FALSE		FALSE	FALSE	null	null	null	null	null	null	null	null	5.1	04_1X_nist_urine_neg_6_p1-a1_1_7154	105.03652:792 106.03987:0 107.04323:0		3007	3326	2177	2927	1822	3845	2850.72	742.287
483	3.479	105.037	0.7149	161.114	Unknown	[M-H]-	similar chromatogram in higher mz_1573; similar chromatogram in higher mz_2076; similar chromatogram in higher mz_2588; similar chromatogram in higher mz_4079	0.833	FALSE	null	null	null	null	null	null	null	999	FALSE	FALSE	FALSE	FALSE		FALSE	FALSE	null	null	null	null	null	null	null	null	5.1	04_1X_nist_urine_neg_6_p1-a1_1_7154	105.0381:260 106.04145:0 107.04481:0		319	279	214	241	113	316	246.912	77.3597
484	1.764	106.028	-1	-1	Unknown	[M-H]-	similar chromatogram in higher mz_543; similar chromatogram in higher mz_836; similar chromatogram in higher mz_542	0.833	FALSE	null	null	null	null	null	null	null	999	FALSE	FALSE	FALSE	FALSE		FALSE	FALSE	null	null	null	null	null	null	null	null	19.76	04_1X_nist_urine_neg_2_p1-a1_1_7150	106.0277:2654 107.03105:0 108.03441:0		8541	10736	9101	14317	12993	8416	10684	2480.85
485	1.764	106.028	0.4759	107.142	Unknown	[M-H]-	similar chromatogram in higher mz_543; similar chromatogram in higher mz_836; similar chromatogram in higher mz_542	0.833	FALSE	null	null	null	null	null	null	null	999	FALSE	FALSE	FALSE	FALSE		FALSE	FALSE	null	null	null	null	null	null	null	null	19.76	04_1X_nist_urine_neg_2_p1-a1_1_7150	106.02772:465 107.03107:0 108.03443:0		147	40	118	77	167	56	100.808	51.4171
486	1.764	106.028	0.5804	130.679	Unknown	[M-H]-	similar chromatogram in higher mz_543; similar chromatogram in higher mz_836; similar chromatogram in higher mz_542	0.833	FALSE	null	null	null	null	null	null	null	999	FALSE	FALSE	FALSE	FALSE		FALSE	FALSE	null	null	null	null	null	null	null	null	19.76	04_1X_nist_urine_neg_2_p1-a1_1_7150	106.02769:1596 107.03104:0 108.0344:0		697	912	915	651	703	403	713.717	190.016
487	1.764	106.028	0.5905	132.958	Unknown	[M-H]-	similar chromatogram in higher mz_543; similar chromatogram in higher mz_836; similar chromatogram in higher mz_542	0.833	FALSE	null	null	null	null	null	null	null	999	FALSE	FALSE	FALSE	FALSE		FALSE	FALSE	null	null	null	null	null	null	null	null	19.76	04_1X_nist_urine_neg_2_p1-a1_1_7150	106.02772:1382 107.03107:0 108.03443:0		677	239	958	306	440	1842	743.768	599.092
488	1.764	106.028	0.6041	136.02	Unknown	[M-H]-	similar chromatogram in higher mz_543; similar chromatogram in higher mz_836; similar chromatogram in higher mz_542	0.833	FALSE	null	null	null	null	null	null	null	999	FALSE	FALSE	FALSE	FALSE		FALSE	FALSE	null	null	null	null	null	null	null	null	19.76	04_1X_nist_urine_neg_2_p1-a1_1_7150	106.02934:564 107.03269:0 108.03605:0		133	324	160	240	184	1057	349.583	353.345
489	0.506	106.029	-1	-1	Unknown	[M-H]-		0.667	FALSE	null	null	null	null	null	null	null	999	FALSE	FALSE	FALSE	FALSE		FALSE	FALSE	null	null	null	null	null	null	null	null	31.32	04_1X_nist_urine_neg_3_p1-a1_1_7151	106.02932:2876 107.03267:0 108.03603:0		9888	6298	7590	14616	10667	6893	9325.44	3104.82
490	0.506	106.029	0.5537	124.677	Unknown	[M-H]-		0.667	FALSE	null	null	null	null	null	null	null	999	FALSE	FALSE	FALSE	FALSE		FALSE	FALSE	null	null	null	null	null	null	null	null	31.32	04_1X_nist_urine_neg_3_p1-a1_1_7151	106.03097:852 107.03432:0 108.03768:0		87	47	209	77	20	248	114.87	92.2176
491	0.506	106.029	0.5972	134.452	Unknown	[M-H]-		0.667	FALSE	null	null	null	null	null	null	null	999	FALSE	FALSE	FALSE	FALSE		FALSE	FALSE	null	null	null	null	null	null	null	null	31.32	04_1X_nist_urine_neg_3_p1-a1_1_7151	106.03097:2442 107.03432:0 108.03768:0		1017	325	78	282	395	175	378.772	332.239
492	0.506	106.029	0.6404	144.192	Unknown	[M-H]-		0.667	FALSE	null	null	null	null	null	null	null	999	FALSE	FALSE	FALSE	FALSE		FALSE	FALSE	null	null	null	null	null	null	null	null	31.32	04_1X_nist_urine_neg_3_p1-a1_1_7151	106.03097:1335 107.03432:0 108.03768:0		515	55	61	5158	4728	99	1769.24	2468.24
493	2.987	106.98	-1	-1	Unknown	[M-H]-		1	FALSE	null	null	null	null	null	null	null	999	FALSE	FALSE	FALSE	FALSE		FALSE	FALSE	null	null	null	null	null	null	null	null	10.11	04_1X_nist_urine_neg_3_p1-a1_1_7151	106.97952:1091 107.98287:0 108.98623:0		2512	2250	3070	2933	2025	2176	2494.31	425.63
494	2.987	106.98	0.5165	116.173	Unknown	[M-H]-		1	FALSE	null	null	null	null	null	null	null	999	FALSE	FALSE	FALSE	FALSE		FALSE	FALSE	null	null	null	null	null	null	null	null	10.11	04_1X_nist_urine_neg_3_p1-a1_1_7151	106.98117:152 107.98452:0 108.98788:0		65	30	16	65	3	18	32.9927	26.4844
495	2.987	106.98	0.6011	135.222	Unknown	[M-H]-		1	FALSE	null	null	null	null	null	null	null	999	FALSE	FALSE	FALSE	FALSE		FALSE	FALSE	null	null	null	null	null	null	null	null	10.11	04_1X_nist_urine_neg_3_p1-a1_1_7151	106.98445:243 107.9878:0 108.99116:0		125	111	85	3	66	129	86.6266	47.298
496	4.829	107.017	-1	-1	Unknown	[M-H]-		1	FALSE	null	null	null	null	null	null	null	999	FALSE	FALSE	FALSE	FALSE		FALSE	FALSE	null	null	null	null	null	null	null	null	9.55	04_1X_nist_urine_neg_3_p1-a1_1_7151	107.01703:1184 108.02038:0 109.02374:0		3303	3956	4173	3923	3397	3449	3700.3	360.786
497	4.829	107.017	0.704	158.346	Unknown	[M-H]-		1	FALSE	null	null	null	null	null	null	null	999	FALSE	FALSE	FALSE	FALSE		FALSE	FALSE	null	null	null	null	null	null	null	null	9.55	04_1X_nist_urine_neg_3_p1-a1_1_7151	107.01703:479 108.02038:0 109.02374:0		327	391	388	375	339	319	356.481	32.1777
498	0.514	107.037	-1	-1	Unknown	[M-H]-	similar chromatogram in higher mz_775	1	TRUE	null	null	null	null	null	null	null	999	FALSE	FALSE	FALSE	FALSE		FALSE	FALSE	null	null	null	null	null	null	null	null	1048.43	04_1X_nist_urine_neg_1_p1-a1_1_7149	107.03663:116024 108.03998:0 109.04334:0		431242	341767	286719	324828	350823	456790	365362	65261
499	0.514	107.037	0.5973	134.357	Unknown	[M-H]-	similar chromatogram in higher mz_775	1	TRUE	null	null	null	null	null	null	null	999	FALSE	FALSE	FALSE	FALSE		FALSE	FALSE	null	null	null	null	null	null	null	null	1048.43	04_1X_nist_urine_neg_1_p1-a1_1_7149	107.03663:45685 108.03998:0 109.04334:0	23.19124:175 34.47012:175 40.52599:175 57.60643:175 58.19186:175 62.23332:175 70.68615:175	38135	30531	27134	29503	32571	42524	33399.8	5814.4
500	4.925	107.038	-1	-1	Unknown	[M-H]-		0.833	FALSE	null	null	null	null	null	null	null	999	FALSE	FALSE	FALSE	FALSE		FALSE	FALSE	null	null	null	null	null	null	null	null	9.54	04_1X_nist_urine_neg_5_p1-a1_1_7153	107.03826:1277 108.04161:0 109.04497:0		4437	2800	3157	1849	4662	3192	3349.54	1050.57
501	4.925	107.038	0.599	134.73	Unknown	[M-H]-		0.833	FALSE	null	null	null	null	null	null	null	999	FALSE	FALSE	FALSE	FALSE		FALSE	FALSE	null	null	null	null	null	null	null	null	9.54	04_1X_nist_urine_neg_5_p1-a1_1_7153	107.03824:585 108.04159:0 109.04495:0		267	202	278	307	247	86	231.326	79.2895
502	4.925	107.038	0.8731	196.377	Unknown	[M-H]-		0.833	FALSE	null	null	null	null	null	null	null	999	FALSE	FALSE	FALSE	FALSE		FALSE	FALSE	null	null	null	null	null	null	null	null	9.54	04_1X_nist_urine_neg_5_p1-a1_1_7153	107.03826:451 108.04161:0 109.04497:0		112	1415	55	1848	72	51	592.164	816.949
503	2.297	107.05	-1	-1	Unknown	[M-H]-		1	TRUE	null	null	null	null	null	null	null	999	FALSE	FALSE	FALSE	FALSE		FALSE	FALSE	null	null	null	null	null	null	null	null	541.44	04_1X_nist_urine_neg_1_p1-a1_1_7149	107.04968:144606 108.05303:0 109.05639:0		469983	131439	182705	2707	134706	3328	154145	171547
504	2.297	107.05	0.5286	118.895	Unknown	[M-H]-		1	TRUE	null	null	null	null	null	null	null	999	FALSE	FALSE	FALSE	FALSE		FALSE	FALSE	null	null	null	null	null	null	null	null	541.44	04_1X_nist_urine_neg_1_p1-a1_1_7149	107.04968:8508 108.05303:0 109.05639:0	63.09069:65 88.5522:65 92.02763:505 94.23681:65 105.03328:598 106.04233:505 107.04642:598 107.04968:1939 107.05131:534	7874	2265	3111	2388	2570	9285	4582.18	3141.65
505	2.297	107.05	0.6356	142.968	Unknown	[M-H]-		1	TRUE	null	null	null	null	null	null	null	999	FALSE	FALSE	FALSE	FALSE		FALSE	FALSE	null	null	null	null	null	null	null	null	541.44	04_1X_nist_urine_neg_1_p1-a1_1_7149	107.04968:34763 108.05303:0 109.05639:0	34.81437:43 41.74949:43 58.93748:43 73.91674:43 92.02612:346 105.22888:43	43336	12082	16825	167	12101	343	14142.4	15834.1
506	4.338	107.05	-1	-1	Unknown	[M-H]-	similar chromatogram in higher mz_3893	0.833	FALSE	null	null	null	null	null	null	null	999	FALSE	FALSE	FALSE	FALSE		FALSE	FALSE	null	null	null	null	null	null	null	null	7.81	04_1X_nist_urine_neg_6_p1-a1_1_7154	107.04969:959 108.05304:0 109.0564:0		3115	3024	135	2707	3817	3157	2659.32	1288.81
507	4.338	107.05	0.6282	141.309	Unknown	[M-H]-	similar chromatogram in higher mz_3893	0.833	FALSE	null	null	null	null	null	null	null	999	FALSE	FALSE	FALSE	FALSE		FALSE	FALSE	null	null	null	null	null	null	null	null	7.81	04_1X_nist_urine_neg_6_p1-a1_1_7154	107.05131:162 108.05466:0 109.05802:0		148	119	5	107	206	175	126.62	69.9305
508	4.338	107.05	0.7171	161.297	Unknown	[M-H]-	similar chromatogram in higher mz_3893	0.833	FALSE	null	null	null	null	null	null	null	999	FALSE	FALSE	FALSE	FALSE		FALSE	FALSE	null	null	null	null	null	null	null	null	7.81	04_1X_nist_urine_neg_6_p1-a1_1_7154	107.04966:561 108.05301:0 109.05637:0		365	411	0.416436	4	502	421	284.035	222.819
509	3.613	107.051	-1	-1	Unknown	[M-H]-		1	TRUE	null	null	null	null	null	null	null	999	FALSE	FALSE	FALSE	FALSE		FALSE	FALSE	null	null	null	null	null	null	null	null	25.06	04_1X_nist_urine_neg_4_p1-a1_1_7152	107.0513:3456 108.05465:0 109.05801:0		8259	8549	9577	11934	10130	8027	9412.77	1476.18
510	3.613	107.051	0.516	116.053	Unknown	[M-H]-		1	TRUE	null	null	null	null	null	null	null	999	FALSE	FALSE	FALSE	FALSE		FALSE	FALSE	null	null	null	null	null	null	null	null	25.06	04_1X_nist_urine_neg_4_p1-a1_1_7152	107.04965:415 108.053:0 109.05636:0	106.04393:171	40	21	202	403	235	58	159.645	148.892
511	3.613	107.051	0.5214	117.287	Unknown	[M-H]-		1	TRUE	null	null	null	null	null	null	null	999	FALSE	FALSE	FALSE	FALSE		FALSE	FALSE	null	null	null	null	null	null	null	null	25.06	04_1X_nist_urine_neg_4_p1-a1_1_7152	107.05132:361 108.05467:0 109.05803:0		150	148	72	167	235	233	167.597	60.8916
512	3.613	107.051	0.6578	147.959	Unknown	[M-H]-		1	TRUE	null	null	null	null	null	null	null	999	FALSE	FALSE	FALSE	FALSE		FALSE	FALSE	null	null	null	null	null	null	null	null	25.06	04_1X_nist_urine_neg_4_p1-a1_1_7152	107.04965:298 108.053:0 109.05636:0		72	34	104	203	98	149	109.932	59.2328
513	3.613	107.051	0.6828	153.58	Unknown	[M-H]-		1	TRUE	null	null	null	null	null	null	null	999	FALSE	FALSE	FALSE	FALSE		FALSE	FALSE	null	null	null	null	null	null	null	null	25.06	04_1X_nist_urine_neg_4_p1-a1_1_7152	107.05131:438 108.05466:0 109.05802:0		221	285	181	100	261	129	196.125	73.2271
514	3.613	107.051	0.8047	180.998	Unknown	[M-H]-		1	TRUE	null	null	null	null	null	null	null	999	FALSE	FALSE	FALSE	FALSE		FALSE	FALSE	null	null	null	null	null	null	null	null	25.06	04_1X_nist_urine_neg_4_p1-a1_1_7152	107.0513:549 108.05465:0 109.05801:0		260	261	156	343	2717	113	641.849	1019.8
515	3.304	108.021	-1	-1	Unknown	[M-H]-		1	TRUE	null	null	null	null	null	null	null	999	FALSE	FALSE	FALSE	FALSE		FALSE	FALSE	null	null	null	null	null	null	null	null	13.83	04_1X_nist_urine_neg_2_p1-a1_1_7150	108.0208:1715 109.02415:0 110.02751:0		7173	8065	7438	6255	6298	6317	6924.28	752.964
516	3.304	108.021	0.5502	123.638	Unknown	[M-H]-		1	TRUE	null	null	null	null	null	null	null	999	FALSE	FALSE	FALSE	FALSE		FALSE	FALSE	null	null	null	null	null	null	null	null	13.83	04_1X_nist_urine_neg_2_p1-a1_1_7150	108.02082:734 109.02417:0 110.02753:0	41.99943:86 108.01918:42	677	738	694	605	609	598	653.44	58.078
517	1.753	108.021	-1	-1	Unknown	[M-H]-	similar chromatogram in higher mz_532; similar chromatogram in higher mz_543	1	TRUE	null	null	null	null	null	null	null	999	FALSE	FALSE	FALSE	FALSE		FALSE	FALSE	null	null	null	null	null	null	null	null	813.24	04_1X_nist_urine_neg_5_p1-a1_1_7153	108.02083:89514 109.02418:0 110.02754:0		813065	805493	887912	836065	841759	827058	835225	29192.6
518	1.753	108.021	0.5829	130.987	Unknown	[M-H]-	similar chromatogram in higher mz_532; similar chromatogram in higher mz_543	1	TRUE	null	null	null	null	null	null	null	999	FALSE	FALSE	FALSE	FALSE		FALSE	FALSE	null	null	null	null	null	null	null	null	813.24	04_1X_nist_urine_neg_5_p1-a1_1_7153	108.02083:45482 109.02418:0 110.02754:0	64.0069:62 65.99739:1891 65.99867:817 71.94298:62 74.81678:62 81.36344:62 93.77211:62 108.13392:62	75018	75950	82497	77472	79748	71340	77004	3874.56
519	3.672	108.021	-1	-1	Unknown	[M-H]-	similar chromatogram in higher mz_554; similar chromatogram in higher mz_416; similar chromatogram in higher mz_776	1	FALSE	null	null	null	null	null	null	null	999	FALSE	FALSE	FALSE	FALSE		FALSE	FALSE	null	null	null	null	null	null	null	null	17.52	04_1X_nist_urine_neg_5_p1-a1_1_7153	108.02083:1957 109.02418:0 110.02754:0		6427	6884	6968	6858	6880	6935	6825.25	199.328
520	3.672	108.021	0.5656	127.108	Unknown	[M-H]-	similar chromatogram in higher mz_554; similar chromatogram in higher mz_416; similar chromatogram in higher mz_776	1	FALSE	null	null	null	null	null	null	null	999	FALSE	FALSE	FALSE	FALSE		FALSE	FALSE	null	null	null	null	null	null	null	null	17.52	04_1X_nist_urine_neg_5_p1-a1_1_7153	108.02082:367 109.02417:0 110.02753:0		234	246	196	298	298	332	267.328	50.3625
521	3.672	108.021	0.5967	134.081	Unknown	[M-H]-	similar chromatogram in higher mz_554; similar chromatogram in higher mz_416; similar chromatogram in higher mz_776	1	FALSE	null	null	null	null	null	null	null	999	FALSE	FALSE	FALSE	FALSE		FALSE	FALSE	null	null	null	null	null	null	null	null	17.52	04_1X_nist_urine_neg_5_p1-a1_1_7153	108.02082:346 109.02417:0 110.02753:0		270	358	256	262	212	276	272.263	47.5285
522	4.71	108.045	-1	-1	Unknown	[M-H]-	similar chromatogram in higher mz_3711; similar chromatogram in higher mz_1005; similar chromatogram in higher mz_2928; similar chromatogram in higher mz_1067; similar chromatogram in higher mz_261	1	FALSE	null	null	null	null	null	null	null	999	FALSE	FALSE	FALSE	FALSE		FALSE	FALSE	null	null	null	null	null	null	null	null	7.95	04_1X_nist_urine_neg_5_p1-a1_1_7153	108.0454:840 109.04875:0 110.05211:0		2726	2939	2501	2598	3310	2586	2776.84	302.542
523	4.71	108.045	0.7089	159.304	Unknown	[M-H]-	similar chromatogram in higher mz_3711; similar chromatogram in higher mz_1005; similar chromatogram in higher mz_2928; similar chromatogram in higher mz_1067; similar chromatogram in higher mz_261	1	FALSE	null	null	null	null	null	null	null	999	FALSE	FALSE	FALSE	FALSE		FALSE	FALSE	null	null	null	null	null	null	null	null	7.95	04_1X_nist_urine_neg_5_p1-a1_1_7153	108.04705:360 109.0504:0 110.05376:0		164	245	207	234	273	254	229.469	39.0601
524	3.782	109.029	-1	-1	Unknown	[M-H]-	similar chromatogram in higher mz_424; similar chromatogram in higher mz_1137; similar chromatogram in higher mz_1291; similar chromatogram in higher mz_774	1	TRUE	null	null	null	null	null	null	null	999	FALSE	FALSE	FALSE	FALSE		FALSE	FALSE	null	null	null	null	null	null	null	null	23.69	04_1X_nist_urine_neg_3_p1-a1_1_7151	109.02925:3029 110.0326:0 111.03596:0		11026	9581	11107	11064	9667	10884	10554.8	725.329
525	3.782	109.029	0.5033	112.997	Unknown	[M-H]-	similar chromatogram in higher mz_424; similar chromatogram in higher mz_1137; similar chromatogram in higher mz_1291; similar chromatogram in higher mz_774	1	TRUE	null	null	null	null	null	null	null	999	FALSE	FALSE	FALSE	FALSE		FALSE	FALSE	null	null	null	null	null	null	null	null	23.69	04_1X_nist_urine_neg_3_p1-a1_1_7151	109.02927:326 110.03262:0 111.03598:0	108.02082:88 108.0241:68 109.02927:120	249	222	195	161	251	233	218.582	34.6873
526	3.782	109.029	0.5587	125.421	Unknown	[M-H]-	similar chromatogram in higher mz_424; similar chromatogram in higher mz_1137; similar chromatogram in higher mz_1291; similar chromatogram in higher mz_774	1	TRUE	null	null	null	null	null	null	null	999	FALSE	FALSE	FALSE	FALSE		FALSE	FALSE	null	null	null	null	null	null	null	null	23.69	04_1X_nist_urine_neg_3_p1-a1_1_7151	109.02927:882 110.03262:0 111.03598:0	108.02246:98 109.03092:60	697	573	665	630	579	652	632.489	49.0828
527	3.782	109.029	0.6598	148.126	Unknown	[M-H]-	similar chromatogram in higher mz_424; similar chromatogram in higher mz_1137; similar chromatogram in higher mz_1291; similar chromatogram in higher mz_774	1	TRUE	null	null	null	null	null	null	null	999	FALSE	FALSE	FALSE	FALSE		FALSE	FALSE	null	null	null	null	null	null	null	null	23.69	04_1X_nist_urine_neg_3_p1-a1_1_7151	109.02927:404 110.03262:0 111.03598:0		290	192	367	390	159	2698	682.555	991.701
528	0.378	109.029	-1	-1	Unknown	[M-H]-	similar chromatogram in higher mz_1938; similar chromatogram in higher mz_390; similar chromatogram in higher mz_1215; similar chromatogram in higher mz_286; similar chromatogram in higher mz_2537; similar chromatogram in higher mz_1216; similar chromatogram in higher mz_1947; similar chromatogram in higher mz_392	1	TRUE	null	null	null	null	null	null	null	999	FALSE	FALSE	FALSE	FALSE		FALSE	FALSE	null	null	null	null	null	null	null	null	309.33	04_1X_nist_urine_neg_6_p1-a1_1_7154	109.02928:44690 110.03263:0 111.03599:0		142615	77177	106530	82963	82296	145806	106231	31140
529	0.378	109.029	0.5046	113.296	Unknown	[M-H]-	similar chromatogram in higher mz_1938; similar chromatogram in higher mz_390; similar chromatogram in higher mz_1215; similar chromatogram in higher mz_286; similar chromatogram in higher mz_2537; similar chromatogram in higher mz_1216; similar chromatogram in higher mz_1947; similar chromatogram in higher mz_392	1	TRUE	null	null	null	null	null	null	null	999	FALSE	FALSE	FALSE	FALSE		FALSE	FALSE	null	null	null	null	null	null	null	null	309.33	04_1X_nist_urine_neg_6_p1-a1_1_7154	109.02928:5090 110.03263:0 111.03599:0	47.46194:71 48.11476:71 59.10463:71 65.00342:699 105.13187:71 105.55097:71 108.02083:676 109.03421:809	3497	1830	2642	1600	2224	2815	2434.69	696.129
530	0.378	109.029	0.6006	134.846	Unknown	[M-H]-	similar chromatogram in higher mz_1938; similar chromatogram in higher mz_390; similar chromatogram in higher mz_1215; similar chromatogram in higher mz_286; similar chromatogram in higher mz_2537; similar chromatogram in higher mz_1216; similar chromatogram in higher mz_1947; similar chromatogram in higher mz_392	1	TRUE	null	null	null	null	null	null	null	999	FALSE	FALSE	FALSE	FALSE		FALSE	FALSE	null	null	null	null	null	null	null	null	309.33	04_1X_nist_urine_neg_6_p1-a1_1_7154	109.02928:12072 110.03263:0 111.03599:0	32.42256:71 65.00215:589 65.58562:71 91.16454:71 102.14659:71 108.01755:471	11439	6027	8598	7044	6049	12705	8643.6	2844.28
531	0.518	109.029	-1	-1	Unknown	[M-H]-		0.833	FALSE	null	null	null	null	null	null	null	999	FALSE	FALSE	FALSE	FALSE		FALSE	FALSE	null	null	null	null	null	null	null	null	106.53	04_1X_nist_urine_neg_1_p1-a1_1_7149	109.02928:17996 110.03263:0 111.03599:0		67983	33051	4812	39743	43895	56947	41071.8	21749.1
532	0.518	109.029	0.6003	134.772	Unknown	[M-H]-		0.833	FALSE	null	null	null	null	null	null	null	999	FALSE	FALSE	FALSE	FALSE		FALSE	FALSE	null	null	null	null	null	null	null	null	106.53	04_1X_nist_urine_neg_1_p1-a1_1_7149	109.03092:5164 110.03427:0 111.03763:0		1879	1304	272	1819	735	3579	1598.1	1152.56
533	0.518	109.029	0.6247	140.243	Unknown	[M-H]-		0.833	FALSE	null	null	null	null	null	null	null	999	FALSE	FALSE	FALSE	FALSE		FALSE	FALSE	null	null	null	null	null	null	null	null	106.53	04_1X_nist_urine_neg_1_p1-a1_1_7149	109.02928:10316 110.03263:0 111.03599:0		6810	1346	5745	1507	3642	5209	4042.91	2270.58
534	3.66	109.031	-1	-1	Unknown	[M-H]-		0.667	TRUE	null	null	null	null	null	null	null	999	FALSE	FALSE	FALSE	FALSE		FALSE	FALSE	null	null	null	null	null	null	null	null	24.91	04_1X_nist_urine_neg_5_p1-a1_1_7153	109.03092:3234 110.03427:0 111.03763:0		12621	9699	8069	11878	17498	11287	11842	3216.61
535	3.66	109.031	0.5051	113.408	Unknown	[M-H]-		0.667	TRUE	null	null	null	null	null	null	null	999	FALSE	FALSE	FALSE	FALSE		FALSE	FALSE	null	null	null	null	null	null	null	null	24.91	04_1X_nist_urine_neg_5_p1-a1_1_7153	109.02927:655 110.03262:0 111.03598:0	65.00342:132 108.02082:84	395	288	257	308	384	138	295.145	93.9566
536	3.66	109.031	0.5588	125.458	Unknown	[M-H]-		0.667	TRUE	null	null	null	null	null	null	null	999	FALSE	FALSE	FALSE	FALSE		FALSE	FALSE	null	null	null	null	null	null	null	null	24.91	04_1X_nist_urine_neg_5_p1-a1_1_7153	109.02927:767 110.03262:0 111.03598:0	108.02082:88	558	676	514	621	649	590	601.23	59.6822
537	3.66	109.031	0.5812	130.489	Unknown	[M-H]-		0.667	TRUE	null	null	null	null	null	null	null	999	FALSE	FALSE	FALSE	FALSE		FALSE	FALSE	null	null	null	null	null	null	null	null	24.91	04_1X_nist_urine_neg_5_p1-a1_1_7153	109.03092:352 110.03427:0 111.03763:0		190	83	135	112	295	94	151.356	80.0072
538	3.66	109.031	0.6616	148.535	Unknown	[M-H]-		0.667	TRUE	null	null	null	null	null	null	null	999	FALSE	FALSE	FALSE	FALSE		FALSE	FALSE	null	null	null	null	null	null	null	null	24.91	04_1X_nist_urine_neg_5_p1-a1_1_7153	109.02927:373 110.03262:0 111.03598:0		135	3816	2705	239	2681	186	1626.9	1630.6
539	3.599	109.039	-1	-1	Unknown	[M-H]-		0.5	FALSE	null	null	null	null	null	null	null	999	FALSE	FALSE	FALSE	FALSE		FALSE	FALSE	null	null	null	null	null	null	null	null	15.25	04_1X_nist_urine_neg_2_p1-a1_1_7150	109.03913:2477 110.04248:0 111.04584:0		9451	9349	11208	11186	15752	8956	10983.7	2528.18
540	3.599	109.039	0.5575	125.159	Unknown	[M-H]-		0.5	FALSE	null	null	null	null	null	null	null	999	FALSE	FALSE	FALSE	FALSE		FALSE	FALSE	null	null	null	null	null	null	null	null	15.25	04_1X_nist_urine_neg_2_p1-a1_1_7150	109.03913:502 110.04248:0 111.04584:0		401	415	189	173	194	330	283.492	111.717
541	3.599	109.039	0.5789	129.966	Unknown	[M-H]-		0.5	FALSE	null	null	null	null	null	null	null	999	FALSE	FALSE	FALSE	FALSE		FALSE	FALSE	null	null	null	null	null	null	null	null	15.25	04_1X_nist_urine_neg_2_p1-a1_1_7150	109.04079:587 110.04414:0 111.0475:0		238	310	349	509	431	484	386.844	105.867
542	4.093	110.024	-1	-1	Unknown	[M-H]-	similar chromatogram in higher mz_1418; similar chromatogram in higher mz_427; similar chromatogram in higher mz_3469; similar chromatogram in higher mz_3838; similar chromatogram in higher mz_322; similar chromatogram in higher mz_723; similar chromatogram in higher mz_3568	1	FALSE	null	null	null	null	null	null	null	999	FALSE	FALSE	FALSE	FALSE		FALSE	FALSE	null	null	null	null	null	null	null	null	3.96	04_1X_nist_urine_neg_3_p1-a1_1_7151	110.02419:930 111.02754:0 112.0309:0		3600	3445	3452	3399	4032	1876	3300.68	735.96
543	4.093	110.024	0.5703	127.912	Unknown	[M-H]-	similar chromatogram in higher mz_1418; similar chromatogram in higher mz_427; similar chromatogram in higher mz_3469; similar chromatogram in higher mz_3838; similar chromatogram in higher mz_322; similar chromatogram in higher mz_723; similar chromatogram in higher mz_3568	1	FALSE	null	null	null	null	null	null	null	999	FALSE	FALSE	FALSE	FALSE		FALSE	FALSE	null	null	null	null	null	null	null	null	3.96	04_1X_nist_urine_neg_3_p1-a1_1_7151	110.02585:308 111.0292:0 112.03256:0		274	249	227	176	220	192	222.902	35.7923
544	4.093	110.024	0.6789	152.271	Unknown	[M-H]-	similar chromatogram in higher mz_1418; similar chromatogram in higher mz_427; similar chromatogram in higher mz_3469; similar chromatogram in higher mz_3838; similar chromatogram in higher mz_322; similar chromatogram in higher mz_723; similar chromatogram in higher mz_3568	1	FALSE	null	null	null	null	null	null	null	999	FALSE	FALSE	FALSE	FALSE		FALSE	FALSE	null	null	null	null	null	null	null	null	3.96	04_1X_nist_urine_neg_3_p1-a1_1_7151	110.03746:195 111.04081:0 112.04417:0		91	7.82583	78	132	7.82583	131	72.0582	59.7174
545	7.451	110.024	-1	-1	Unknown	[M-H]-		0.5	FALSE	null	null	null	null	null	null	null	999	FALSE	FALSE	FALSE	FALSE		FALSE	FALSE	null	null	null	null	null	null	null	null	4.73	04_1X_nist_urine_neg_1_p1-a1_1_7149	110.02421:1072 111.02756:0 112.03092:0		3637	2893	3517	3151	2642	3363	3200.56	381.125
546	7.451	110.024	0.7608	170.642	Unknown	[M-H]-		0.5	FALSE	null	null	null	null	null	null	null	999	FALSE	FALSE	FALSE	FALSE		FALSE	FALSE	null	null	null	null	null	null	null	null	4.73	04_1X_nist_urine_neg_1_p1-a1_1_7149	110.02421:355 111.02756:0 112.03092:0		370	126	260	1520	2663	131	844.928	1035.07
547	1.065	110.024	-1	-1	Unknown	[M-H]-		0.5	FALSE	null	null	null	null	null	null	null	999	FALSE	FALSE	FALSE	FALSE		FALSE	FALSE	null	null	null	null	null	null	null	null	13.95	04_1X_nist_urine_neg_5_p1-a1_1_7153	110.02422:3611 111.02757:0 112.03093:0		22116	19253	23214	25612	24264	16178	21772.8	3486.86
548	1.065	110.024	0.5907	132.49	Unknown	[M-H]-		0.5	FALSE	null	null	null	null	null	null	null	999	FALSE	FALSE	FALSE	FALSE		FALSE	FALSE	null	null	null	null	null	null	null	null	13.95	04_1X_nist_urine_neg_5_p1-a1_1_7153	110.02422:1632 111.02757:0 112.03093:0		897	703	889	1114	1352	789	957.335	237.331
549	1.065	110.024	0.6182	138.664	Unknown	[M-H]-		0.5	FALSE	null	null	null	null	null	null	null	999	FALSE	FALSE	FALSE	FALSE		FALSE	FALSE	null	null	null	null	null	null	null	null	13.95	04_1X_nist_urine_neg_5_p1-a1_1_7153	110.02422:1465 111.02757:0 112.03093:0		744	1549	1157	1639	1118	1222	1238.31	323.441
550	5.266	110.072	-1	-1	Unknown	[M-H]-		0.667	FALSE	null	null	null	null	null	null	null	999	FALSE	FALSE	FALSE	FALSE		FALSE	FALSE	null	null	null	null	null	null	null	null	2.98	04_1X_nist_urine_neg_4_p1-a1_1_7152	110.07217:780 111.07552:0 112.07888:0		84	2732	2631	3139	1587	215	1731.35	1328.83
551	5.266	110.072	0.6283	140.913	Unknown	[M-H]-		0.667	FALSE	null	null	null	null	null	null	null	999	FALSE	FALSE	FALSE	FALSE		FALSE	FALSE	null	null	null	null	null	null	null	null	2.98	04_1X_nist_urine_neg_4_p1-a1_1_7152	110.07217:410 111.07552:0 112.07888:0		0.0536643	315	206	337	1	5	144.052	162.058
552	5.079	110.072	-1	-1	Unknown	[M-H]-		1	FALSE	null	null	null	null	null	null	null	999	FALSE	FALSE	FALSE	FALSE		FALSE	FALSE	null	null	null	null	null	null	null	null	5.64	04_1X_nist_urine_neg_4_p1-a1_1_7152	110.07218:1194 111.07553:0 112.07889:0		3731	2882	4071	4036	3664	3428	3635.46	440.725
553	5.079	110.072	0.6563	147.203	Unknown	[M-H]-		1	FALSE	null	null	null	null	null	null	null	999	FALSE	FALSE	FALSE	FALSE		FALSE	FALSE	null	null	null	null	null	null	null	null	5.64	04_1X_nist_urine_neg_4_p1-a1_1_7152	110.07218:435 111.07553:0 112.07889:0		348	280	378	340	212	333	315.066	59.5264
554	7.377	111.009	-1	-1	Unknown	[M-H]-		1	TRUE	null	null	null	null	null	null	null	999	FALSE	FALSE	FALSE	FALSE		FALSE	FALSE	null	null	null	null	null	null	null	null	6.7	04_1X_nist_urine_neg_2_p1-a1_1_7150	111.00871:21776 112.01206:0 113.01542:0		268768	183491	154709	224401	151563	240404	203889	48033.5
555	7.377	111.009	0.5933	132.965	Unknown	[M-H]-		1	TRUE	null	null	null	null	null	null	null	999	FALSE	FALSE	FALSE	FALSE		FALSE	FALSE	null	null	null	null	null	null	null	null	6.7	04_1X_nist_urine_neg_2_p1-a1_1_7150	111.00872:20536 112.01207:0 113.01543:0	39.02467:103	24189	25144	24348	25095	23244	25710	24621.5	876.685
556	7.205	111.009	-1	-1	Unknown	[M-H]-		0.667	FALSE	null	null	null	null	null	null	null	999	FALSE	FALSE	FALSE	FALSE		FALSE	FALSE	null	null	null	null	null	null	null	null	10.97	04_1X_nist_urine_neg_3_p1-a1_1_7151	111.00871:14529 112.01206:0 113.01542:0		67263	62115	66387	55746	47740	53294	58757.5	7773.32
557	7.205	111.009	0.5933	132.965	Unknown	[M-H]-		0.667	FALSE	null	null	null	null	null	null	null	999	FALSE	FALSE	FALSE	FALSE		FALSE	FALSE	null	null	null	null	null	null	null	null	10.97	04_1X_nist_urine_neg_3_p1-a1_1_7151	111.00872:10297 112.01207:0 113.01543:0		12753	13007	13428	13191	13853	15099	13555	844.506
558	0.725	111.009	-1	-1	Unknown	[M-H]-	similar chromatogram in higher mz_2198	0.5	FALSE	null	null	null	null	null	null	null	999	FALSE	FALSE	FALSE	FALSE		FALSE	FALSE	null	null	null	null	null	null	null	null	4.04	04_1X_nist_urine_neg_5_p1-a1_1_7153	111.00873:6324 112.01208:0 113.01544:0		4528	18869	23252	16116	22427	22731	17987.2	7146.63
559	0.725	111.009	0.5145	115.288	Unknown	[M-H]-	similar chromatogram in higher mz_2198	0.5	FALSE	null	null	null	null	null	null	null	999	FALSE	FALSE	FALSE	FALSE		FALSE	FALSE	null	null	null	null	null	null	null	null	4.04	04_1X_nist_urine_neg_5_p1-a1_1_7153	111.00706:1120 112.01041:0 113.01377:0		421	292	229	498	187	292	319.712	117.756
560	0.725	111.009	0.6609	148.116	Unknown	[M-H]-	similar chromatogram in higher mz_2198	0.5	FALSE	null	null	null	null	null	null	null	999	FALSE	FALSE	FALSE	FALSE		FALSE	FALSE	null	null	null	null	null	null	null	null	4.04	04_1X_nist_urine_neg_5_p1-a1_1_7153	111.00706:1981 112.01041:0 113.01377:0		805	1104	2528	736	1171	710	1175.85	690.189
561	7.999	111.009	-1	-1	Unknown	[M-H]-		0.5	FALSE	null	null	null	null	null	null	null	999	FALSE	FALSE	FALSE	FALSE		FALSE	FALSE	null	null	null	null	null	null	null	null	3.86	04_1X_nist_urine_neg_6_p1-a1_1_7154	111.00874:15194 112.01209:0 113.01545:0		118991	128627	115123	133486	135059	130030	126886	8049.62
562	7.999	111.009	0.593	132.891	Unknown	[M-H]-		0.5	FALSE	null	null	null	null	null	null	null	999	FALSE	FALSE	FALSE	FALSE		FALSE	FALSE	null	null	null	null	null	null	null	null	3.86	04_1X_nist_urine_neg_6_p1-a1_1_7154	111.00871:15265 112.01206:0 113.01542:0		14995	16227	15567	15429	15548	15888	15608.9	418.3
563	4.968	111.02	-1	-1	Unknown	[M-H]-		1	TRUE	null	null	null	null	null	null	null	999	FALSE	FALSE	FALSE	FALSE		FALSE	FALSE	null	null	null	null	null	null	null	null	17.88	04_1X_nist_urine_neg_2_p1-a1_1_7150	111.02033:25157 112.02368:0 113.02704:0		84471	97511	87064	89207	96334	93221	91301.5	5226.1
564	4.968	111.02	0.7378	165.344	Unknown	[M-H]-		1	TRUE	null	null	null	null	null	null	null	999	FALSE	FALSE	FALSE	FALSE		FALSE	FALSE	null	null	null	null	null	null	null	null	17.88	04_1X_nist_urine_neg_2_p1-a1_1_7150	111.02035:9150 112.0237:0 113.02706:0	69.13593:34	8889	10334	9092	9432	10182	9715	9607.34	580.018
565	0.567	111.045	-1	-1	Unknown	[M-H]-		1	FALSE	null	null	null	null	null	null	null	999	FALSE	FALSE	FALSE	FALSE		FALSE	FALSE	null	null	null	null	null	null	null	null	11.49	04_1X_nist_urine_neg_4_p1-a1_1_7152	111.04527:24288 112.04862:0 113.05198:0		49025	1426	32510	67334	35362	51098	39459.2	22430.3
566	0.567	111.045	0.6296	141.097	Unknown	[M-H]-		1	FALSE	null	null	null	null	null	null	null	999	FALSE	FALSE	FALSE	FALSE		FALSE	FALSE	null	null	null	null	null	null	null	null	11.49	04_1X_nist_urine_neg_4_p1-a1_1_7152	111.04694:9659 112.05029:0 113.05365:0		1577	1176	2669	3009	2910	5183	2754.13	1405.22
567	0.567	111.045	0.6357	142.463	Unknown	[M-H]-		1	FALSE	null	null	null	null	null	null	null	999	FALSE	FALSE	FALSE	FALSE		FALSE	FALSE	null	null	null	null	null	null	null	null	11.49	04_1X_nist_urine_neg_4_p1-a1_1_7152	111.04525:4037 112.0486:0 113.05196:0		910	44	1011	4517	2811	5097	2398.4	2079.76
568	0.567	111.045	0.6343	142.136	Unknown	[M-H]-		1	FALSE	null	null	null	null	null	null	null	999	FALSE	FALSE	FALSE	FALSE		FALSE	FALSE	null	null	null	null	null	null	null	null	11.49	04_1X_nist_urine_neg_4_p1-a1_1_7152	111.0436:9147 112.04695:0 113.05031:0		2771	3337	12113	7046	613	5097	5162.68	4040.05
569	0.567	111.045	0.6674	149.557	Unknown	[M-H]-		1	FALSE	null	null	null	null	null	null	null	999	FALSE	FALSE	FALSE	FALSE		FALSE	FALSE	null	null	null	null	null	null	null	null	11.49	04_1X_nist_urine_neg_4_p1-a1_1_7152	111.04694:2165 112.05029:0 113.05365:0		14	7	22	338	293	618	215.392	246.753
570	2.746	112.051	-1	-1	Unknown	[M-H]-		0.5	FALSE	null	null	null	null	null	null	null	999	FALSE	FALSE	FALSE	FALSE		FALSE	FALSE	null	null	null	null	null	null	null	null	2.78	04_1X_nist_urine_neg_3_p1-a1_1_7151	112.051:493 113.05435:0 114.05771:0		1902	2058	1378	2420	2003	2140	1983.62	344.621
571	2.746	112.051	0.5241	117.339	Unknown	[M-H]-		0.5	FALSE	null	null	null	null	null	null	null	999	FALSE	FALSE	FALSE	FALSE		FALSE	FALSE	null	null	null	null	null	null	null	null	2.78	04_1X_nist_urine_neg_3_p1-a1_1_7151	112.05103:171 113.05438:0 114.05774:0		85	47	54	18	5	46	42.6126	28.2804
572	1.808	112.051	-1	-1	Unknown	[M-H]-		0.5	FALSE	null	null	null	null	null	null	null	999	FALSE	FALSE	FALSE	FALSE		FALSE	FALSE	null	null	null	null	null	null	null	null	10.2	04_1X_nist_urine_neg_4_p1-a1_1_7152	112.05102:1903 113.05437:0 114.05773:0		11093	1375	5123	8631	9927	6305	7075.62	3566.11
573	1.808	112.051	0.6427	143.892	Unknown	[M-H]-		0.5	FALSE	null	null	null	null	null	null	null	999	FALSE	FALSE	FALSE	FALSE		FALSE	FALSE	null	null	null	null	null	null	null	null	10.2	04_1X_nist_urine_neg_4_p1-a1_1_7152	112.05103:699 113.05438:0 114.05774:0		493	66	72	129	119	152	171.869	160.842
574	1.808	112.051	0.6576	147.236	Unknown	[M-H]-		0.5	FALSE	null	null	null	null	null	null	null	999	FALSE	FALSE	FALSE	FALSE		FALSE	FALSE	null	null	null	null	null	null	null	null	10.2	04_1X_nist_urine_neg_4_p1-a1_1_7152	112.05102:1460 113.05437:0 114.05773:0		527	398	825	682	315	777	587.355	207.444
575	1.689	113.024	-1	-1	Unknown	[M-H]-		0.5	TRUE	null	null	null	null	null	null	null	999	FALSE	FALSE	FALSE	FALSE		FALSE	FALSE	null	null	null	null	null	null	null	null	11.03	04_1X_nist_urine_neg_3_p1-a1_1_7151	113.0244:8435 114.02775:0 115.03111:0		47024	56776	90637	35900	20406	48966	49951.5	23587.3
576	1.689	113.024	0.9384	209.911	Unknown	[M-H]-		0.5	TRUE	null	null	null	null	null	null	null	999	FALSE	FALSE	FALSE	FALSE		FALSE	FALSE	null	null	null	null	null	null	null	null	11.03	04_1X_nist_urine_neg_3_p1-a1_1_7151	113.02443:5554 114.02778:0 115.03114:0	50.7583:51 108.91572:51	5637	5378	6421	357	5732	5077	4767.2	2206.39
577	0.719	113.024	-1	-1	Unknown	[M-H]-		1	FALSE	null	null	null	null	null	null	null	999	FALSE	FALSE	FALSE	FALSE		FALSE	FALSE	null	null	null	null	null	null	null	null	139.03	04_1X_nist_urine_neg_4_p1-a1_1_7152	113.02442:64339 114.02777:0 115.03113:0		181180	161813	183451	199950	150459	164958	173635	17877.2
578	0.719	113.024	0.6391	142.96	Unknown	[M-H]-		1	FALSE	null	null	null	null	null	null	null	999	FALSE	FALSE	FALSE	FALSE		FALSE	FALSE	null	null	null	null	null	null	null	null	139.03	04_1X_nist_urine_neg_4_p1-a1_1_7152	113.0244:6303 114.02775:0 115.03111:0		1826	1213	2077	829	491	526	1160.25	670.396
579	0.719	113.024	0.6636	148.442	Unknown	[M-H]-		1	FALSE	null	null	null	null	null	null	null	999	FALSE	FALSE	FALSE	FALSE		FALSE	FALSE	null	null	null	null	null	null	null	null	139.03	04_1X_nist_urine_neg_4_p1-a1_1_7152	113.02442:16840 114.02777:0 115.03113:0		16913	7483	12037	10890	4221	8521	10010.7	4350.85
580	0.87	113.024	-1	-1	Unknown	[M-H]-		0.667	FALSE	null	null	null	null	null	null	null	999	FALSE	FALSE	FALSE	FALSE		FALSE	FALSE	null	null	null	null	null	null	null	null	22.19	04_1X_nist_urine_neg_4_p1-a1_1_7152	113.02442:14641 114.02777:0 115.03113:0		32583	28888	35279	54150	43824	42718	39573.5	9185.84
581	0.87	113.024	0.6613	147.923	Unknown	[M-H]-		0.667	FALSE	null	null	null	null	null	null	null	999	FALSE	FALSE	FALSE	FALSE		FALSE	FALSE	null	null	null	null	null	null	null	null	22.19	04_1X_nist_urine_neg_4_p1-a1_1_7152	113.02442:5304 114.02777:0 115.03113:0		2847	1625	2808	5921	1068	4572	3140.32	1820.22
582	0.87	113.024	0.7177	160.554	Unknown	[M-H]-		0.667	FALSE	null	null	null	null	null	null	null	999	FALSE	FALSE	FALSE	FALSE		FALSE	FALSE	null	null	null	null	null	null	null	null	22.19	04_1X_nist_urine_neg_4_p1-a1_1_7152	113.0244:694 114.02775:0 115.03111:0		61	465	510	553	477	936	500.352	278.393
583	4.928	113.024	-1	-1	Unknown	[M-H]-		1	FALSE	null	null	null	null	null	null	null	999	FALSE	FALSE	FALSE	FALSE		FALSE	FALSE	null	null	null	null	null	null	null	null	567.34	04_1X_nist_urine_neg_1_p1-a1_1_7149	113.02443:226966 114.02778:0 115.03114:0		826917	824122	795105	808832	770403	773530	799818	24432.9
584	4.928	113.024	0.8657	193.662	Unknown	[M-H]-		1	FALSE	null	null	null	null	null	null	null	999	FALSE	FALSE	FALSE	FALSE		FALSE	FALSE	null	null	null	null	null	null	null	null	567.34	04_1X_nist_urine_neg_1_p1-a1_1_7149	113.02443:49717 114.02778:0 115.03114:0		85024	84058	81377	84323	78194	79367	82057.2	2848.26
585	2.108	113.024	-1	-1	Unknown	[M-H]-		1	FALSE	null	null	null	null	null	null	null	999	FALSE	FALSE	FALSE	FALSE		FALSE	FALSE	null	null	null	null	null	null	null	null	27.26	04_1X_nist_urine_neg_4_p1-a1_1_7152	113.02443:15269 114.02778:0 115.03114:0		199106	209559	209783	229927	116177	196345	193483	39669.6
586	2.108	113.024	0.9366	209.507	Unknown	[M-H]-		1	FALSE	null	null	null	null	null	null	null	999	FALSE	FALSE	FALSE	FALSE		FALSE	FALSE	null	null	null	null	null	null	null	null	27.26	04_1X_nist_urine_neg_4_p1-a1_1_7152	113.02443:10325 114.02778:0 115.03114:0		14545	14141	13424	15422	12491	14155	14029.7	996.775
587	3.035	113.024	-1	-1	Unknown	[M-H]-		0.667	FALSE	null	null	null	null	null	null	null	999	FALSE	FALSE	FALSE	FALSE		FALSE	FALSE	null	null	null	null	null	null	null	null	11.93	04_1X_nist_urine_neg_5_p1-a1_1_7153	113.02443:9543 114.02778:0 115.03114:0		59952	59380	62704	62071	62852	65025	61997.2	2070.63
588	3.035	113.024	0.8463	189.318	Unknown	[M-H]-		0.667	FALSE	null	null	null	null	null	null	null	999	FALSE	FALSE	FALSE	FALSE		FALSE	FALSE	null	null	null	null	null	null	null	null	11.93	04_1X_nist_urine_neg_5_p1-a1_1_7153	113.02443:2068 114.02778:0 115.03114:0		1670	1437	1318	2399	1729	2940	1915.48	626.779
589	3.035	113.024	0.8771	196.201	Unknown	[M-H]-		0.667	FALSE	null	null	null	null	null	null	null	999	FALSE	FALSE	FALSE	FALSE		FALSE	FALSE	null	null	null	null	null	null	null	null	11.93	04_1X_nist_urine_neg_5_p1-a1_1_7153	113.02443:1994 114.02778:0 115.03114:0		2673	618	827	1435	2601	2218	1728.69	897.139
590	3.035	113.024	0.92	205.797	Unknown	[M-H]-		0.667	FALSE	null	null	null	null	null	null	null	999	FALSE	FALSE	FALSE	FALSE		FALSE	FALSE	null	null	null	null	null	null	null	null	11.93	04_1X_nist_urine_neg_5_p1-a1_1_7153	113.02443:628 114.02778:0 115.03114:0		207	485	222	433	358	429	355.578	116.438
591	3.035	113.024	0.9615	215.087	Unknown	[M-H]-		0.667	FALSE	null	null	null	null	null	null	null	999	FALSE	FALSE	FALSE	FALSE		FALSE	FALSE	null	null	null	null	null	null	null	null	11.93	04_1X_nist_urine_neg_5_p1-a1_1_7153	113.02443:750 114.02778:0 115.03114:0		778	1191	1080	1000	972	754	962.308	170.422
592	4.484	113.024	-1	-1	Unknown	[M-H]-		1	FALSE	null	null	null	null	null	null	null	999	FALSE	FALSE	FALSE	FALSE		FALSE	FALSE	null	null	null	null	null	null	null	null	15.13	04_1X_nist_urine_neg_1_p1-a1_1_7149	113.02443:11854 114.02778:0 115.03114:0		91473	80633	73782	74039	6722	6995	55607.2	38303.2
593	4.484	113.024	0.8061	180.327	Unknown	[M-H]-		1	FALSE	null	null	null	null	null	null	null	999	FALSE	FALSE	FALSE	FALSE		FALSE	FALSE	null	null	null	null	null	null	null	null	15.13	04_1X_nist_urine_neg_1_p1-a1_1_7149	113.02443:2640 114.02778:0 115.03114:0		3054	3271	3125	1604	2992	3475	2920.11	667.595
594	4.484	113.024	0.8282	185.266	Unknown	[M-H]-		1	FALSE	null	null	null	null	null	null	null	999	FALSE	FALSE	FALSE	FALSE		FALSE	FALSE	null	null	null	null	null	null	null	null	15.13	04_1X_nist_urine_neg_1_p1-a1_1_7149	113.02443:984 114.02778:0 115.03114:0		737	97	813	396	917	618	596.394	303.254
595	4.484	113.024	0.8472	189.502	Unknown	[M-H]-		1	FALSE	null	null	null	null	null	null	null	999	FALSE	FALSE	FALSE	FALSE		FALSE	FALSE	null	null	null	null	null	null	null	null	15.13	04_1X_nist_urine_neg_1_p1-a1_1_7149	113.02443:2144 114.02778:0 115.03114:0		2702	3190	3127	2877	2411	2991	2883.07	290.175
596	4.484	113.024	0.9163	204.97	Unknown	[M-H]-		1	FALSE	null	null	null	null	null	null	null	999	FALSE	FALSE	FALSE	FALSE		FALSE	FALSE	null	null	null	null	null	null	null	null	15.13	04_1X_nist_urine_neg_1_p1-a1_1_7149	113.02442:858 114.02777:0 115.03113:0		594	175	299	665	93	100	321.024	251.243
597	4.484	113.024	0.9343	208.993	Unknown	[M-H]-		1	FALSE	null	null	null	null	null	null	null	999	FALSE	FALSE	FALSE	FALSE		FALSE	FALSE	null	null	null	null	null	null	null	null	15.13	04_1X_nist_urine_neg_1_p1-a1_1_7149	113.02442:893 114.02777:0 115.03113:0		45	12	583	564	95	387	281.045	262.472
598	4.513	113.024	-1	-1	Unknown	[M-H]-		1	FALSE	null	null	null	null	null	null	null	999	FALSE	FALSE	FALSE	FALSE		FALSE	FALSE	null	null	null	null	null	null	null	null	8.26	04_1X_nist_urine_neg_1_p1-a1_1_7149	113.02443:4228 114.02778:0 115.03114:0		24176	24243	18173	25237	22773	19696	22382.9	2825.41
599	4.513	113.024	0.7893	176.566	Unknown	[M-H]-		1	FALSE	null	null	null	null	null	null	null	999	FALSE	FALSE	FALSE	FALSE		FALSE	FALSE	null	null	null	null	null	null	null	null	8.26	04_1X_nist_urine_neg_1_p1-a1_1_7149	113.02443:1008 114.02778:0 115.03114:0		1094	1094	441	1055	975	940	932.988	249.004
600	4.513	113.024	0.8165	182.65	Unknown	[M-H]-		1	FALSE	null	null	null	null	null	null	null	999	FALSE	FALSE	FALSE	FALSE		FALSE	FALSE	null	null	null	null	null	null	null	null	8.26	04_1X_nist_urine_neg_1_p1-a1_1_7149	113.02443:523 114.02778:0 115.03114:0		370	227	386	253	428	428	348.41	87.5693
601	4.513	113.024	0.8903	199.143	Unknown	[M-H]-		1	FALSE	null	null	null	null	null	null	null	999	FALSE	FALSE	FALSE	FALSE		FALSE	FALSE	null	null	null	null	null	null	null	null	8.26	04_1X_nist_urine_neg_1_p1-a1_1_7149	113.02441:375 114.02776:0 115.03112:0		301	362	190	147	169	144	218.901	90.7622
602	4.513	113.024	0.92	205.797	Unknown	[M-H]-		1	FALSE	null	null	null	null	null	null	null	999	FALSE	FALSE	FALSE	FALSE		FALSE	FALSE	null	null	null	null	null	null	null	null	8.26	04_1X_nist_urine_neg_1_p1-a1_1_7149	113.02443:633 114.02778:0 115.03114:0		553	564	614	561	230	441	493.659	141.244
603	5.31	113.024	-1	-1	Unknown	[M-H]-		1	FALSE	null	null	null	null	null	null	null	999	FALSE	FALSE	FALSE	FALSE		FALSE	FALSE	null	null	null	null	null	null	null	null	8.15	04_1X_nist_urine_neg_1_p1-a1_1_7149	113.02443:4976 114.02778:0 115.03114:0		23346	21995	20690	21492	6722	20674	19153.2	6169.98
604	5.31	113.024	0.6901	154.364	Unknown	[M-H]-		1	FALSE	null	null	null	null	null	null	null	999	FALSE	FALSE	FALSE	FALSE		FALSE	FALSE	null	null	null	null	null	null	null	null	8.15	04_1X_nist_urine_neg_1_p1-a1_1_7149	113.02441:326 114.02776:0 115.03112:0		138	102	235	161	94	13	123.963	74.2339
605	5.31	113.024	0.7529	168.409	Unknown	[M-H]-		1	FALSE	null	null	null	null	null	null	null	999	FALSE	FALSE	FALSE	FALSE		FALSE	FALSE	null	null	null	null	null	null	null	null	8.15	04_1X_nist_urine_neg_1_p1-a1_1_7149	113.02443:1291 114.02778:0 115.03114:0		1265	936	1064	1088	1002	1103	1076.24	111.165
606	5.31	113.024	0.8488	189.87	Unknown	[M-H]-		1	FALSE	null	null	null	null	null	null	null	999	FALSE	FALSE	FALSE	FALSE		FALSE	FALSE	null	null	null	null	null	null	null	null	8.15	04_1X_nist_urine_neg_1_p1-a1_1_7149	113.02441:846 114.02776:0 115.03112:0		627	545	662	525	298	528	530.986	127.067
607	5.31	113.024	0.8622	192.867	Unknown	[M-H]-		1	FALSE	null	null	null	null	null	null	null	999	FALSE	FALSE	FALSE	FALSE		FALSE	FALSE	null	null	null	null	null	null	null	null	8.15	04_1X_nist_urine_neg_1_p1-a1_1_7149	113.02443:803 114.02778:0 115.03114:0		561	418	244	361	45	489	352.86	185.846
608	5.709	113.024	-1	-1	Unknown	[M-H]-		0.833	FALSE	null	null	null	null	null	null	null	999	FALSE	FALSE	FALSE	FALSE		FALSE	FALSE	null	null	null	null	null	null	null	null	4.19	04_1X_nist_urine_neg_1_p1-a1_1_7149	113.02443:2184 114.02778:0 115.03114:0		10758	8315	9038	10890	8996	9443	9573.16	1035.14
609	5.709	113.024	0.5553	124.224	Unknown	[M-H]-		0.833	FALSE	null	null	null	null	null	null	null	999	FALSE	FALSE	FALSE	FALSE		FALSE	FALSE	null	null	null	null	null	null	null	null	4.19	04_1X_nist_urine_neg_1_p1-a1_1_7149	113.02443:218 114.02778:0 115.03114:0		40	50	29	115	46	56	56.0761	30.4335
610	5.709	113.024	0.8638	193.22	Unknown	[M-H]-		0.833	FALSE	null	null	null	null	null	null	null	999	FALSE	FALSE	FALSE	FALSE		FALSE	FALSE	null	null	null	null	null	null	null	null	4.19	04_1X_nist_urine_neg_1_p1-a1_1_7149	113.02441:496 114.02776:0 115.03112:0		349	242	398	354	281	236	310.023	66.4963
611	5.265	113.024	-1	-1	Unknown	[M-H]-		0.667	FALSE	null	null	null	null	null	null	null	999	FALSE	FALSE	FALSE	FALSE		FALSE	FALSE	null	null	null	null	null	null	null	null	8.21	04_1X_nist_urine_neg_6_p1-a1_1_7154	113.02444:4215 114.02779:0 115.03115:0		30296	29747	29997	29842	28723	30620	29870.7	646.937
612	5.265	113.024	0.753	168.446	Unknown	[M-H]-		0.667	FALSE	null	null	null	null	null	null	null	999	FALSE	FALSE	FALSE	FALSE		FALSE	FALSE	null	null	null	null	null	null	null	null	8.21	04_1X_nist_urine_neg_6_p1-a1_1_7154	113.02443:222 114.02778:0 115.03114:0		167	90	74	101	43	129	100.582	43.4501
613	5.265	113.024	0.8004	179.037	Unknown	[M-H]-		0.667	FALSE	null	null	null	null	null	null	null	999	FALSE	FALSE	FALSE	FALSE		FALSE	FALSE	null	null	null	null	null	null	null	null	8.21	04_1X_nist_urine_neg_6_p1-a1_1_7154	113.02443:640 114.02778:0 115.03114:0		686	294	673	493	1039	771	659.423	252.692
614	5.265	113.024	0.847	189.465	Unknown	[M-H]-		0.667	FALSE	null	null	null	null	null	null	null	999	FALSE	FALSE	FALSE	FALSE		FALSE	FALSE	null	null	null	null	null	null	null	null	8.21	04_1X_nist_urine_neg_6_p1-a1_1_7154	113.02443:780 114.02778:0 115.03114:0		473	662	742	714	528	530	608.116	112.15
615	5.265	113.024	0.8723	195.119	Unknown	[M-H]-		0.667	FALSE	null	null	null	null	null	null	null	999	FALSE	FALSE	FALSE	FALSE		FALSE	FALSE	null	null	null	null	null	null	null	null	8.21	04_1X_nist_urine_neg_6_p1-a1_1_7154	113.02443:422 114.02778:0 115.03114:0		374	98	297	109	39	125	173.57	130.947
616	5.265	113.024	0.8978	200.835	Unknown	[M-H]-		0.667	FALSE	null	null	null	null	null	null	null	999	FALSE	FALSE	FALSE	FALSE		FALSE	FALSE	null	null	null	null	null	null	null	null	8.21	04_1X_nist_urine_neg_6_p1-a1_1_7154	113.02443:514 114.02778:0 115.03114:0		283	707	1031	840	652	961	745.768	268.621
617	5.848	113.024	-1	-1	Unknown	[M-H]-		0.833	FALSE	null	null	null	null	null	null	null	999	FALSE	FALSE	FALSE	FALSE		FALSE	FALSE	null	null	null	null	null	null	null	null	4.96	04_1X_nist_urine_neg_6_p1-a1_1_7154	113.02444:2175 114.02779:0 115.03115:0		6888	9298	8594	7132	8050	8651	8102.03	936.908
618	5.848	113.024	0.7738	173.098	Unknown	[M-H]-		0.833	FALSE	null	null	null	null	null	null	null	999	FALSE	FALSE	FALSE	FALSE		FALSE	FALSE	null	null	null	null	null	null	null	null	4.96	04_1X_nist_urine_neg_6_p1-a1_1_7154	113.02441:542 114.02776:0 115.03112:0		444	392	614	450	495	482	479.41	75.1632
619	1.655	113.026	-1	-1	Unknown	[M-H]-		0.833	FALSE	null	null	null	null	null	null	null	999	FALSE	FALSE	FALSE	FALSE		FALSE	FALSE	null	null	null	null	null	null	null	null	18.07	04_1X_nist_urine_neg_6_p1-a1_1_7154	113.02611:13523 114.02946:0 115.03282:0		39246	15797	91292	19605	6722	49009	36945.1	30873.3
620	1.655	113.026	0.5978	133.728	Unknown	[M-H]-		0.833	FALSE	null	null	null	null	null	null	null	999	FALSE	FALSE	FALSE	FALSE		FALSE	FALSE	null	null	null	null	null	null	null	null	18.07	04_1X_nist_urine_neg_6_p1-a1_1_7154	113.02611:1292 114.02946:0 115.03282:0		24	376	21	2.13136	224	309	158.778	164.913
621	1.655	113.026	0.6162	137.845	Unknown	[M-H]-		0.833	FALSE	null	null	null	null	null	null	null	999	FALSE	FALSE	FALSE	FALSE		FALSE	FALSE	null	null	null	null	null	null	null	null	18.07	04_1X_nist_urine_neg_6_p1-a1_1_7154	113.02611:8173 114.02946:0 115.03282:0		3022	671	49	869	188	4217	1502.63	1709.25
622	1.655	113.026	0.6313	141.218	Unknown	[M-H]-		0.833	FALSE	null	null	null	null	null	null	null	999	FALSE	FALSE	FALSE	FALSE		FALSE	FALSE	null	null	null	null	null	null	null	null	18.07	04_1X_nist_urine_neg_6_p1-a1_1_7154	113.02443:3910 114.02778:0 115.03114:0		1560	622	16	593	23	19	472.279	605.894
623	3.918	113.995	-1	-1	Unknown	[M-H]-	similar chromatogram in higher mz_780	1	FALSE	null	null	null	null	null	null	null	999	FALSE	FALSE	FALSE	FALSE		FALSE	FALSE	null	null	null	null	null	null	null	null	11.82	04_1X_nist_urine_neg_6_p1-a1_1_7154	113.99532:1162 114.99867:0 116.00203:0		4479	4246	3539	4172	4164	5050	4275.13	491.439
624	3.918	113.995	0.6187	138.284	Unknown	[M-H]-	similar chromatogram in higher mz_780	1	FALSE	null	null	null	null	null	null	null	999	FALSE	FALSE	FALSE	FALSE		FALSE	FALSE	null	null	null	null	null	null	null	null	11.82	04_1X_nist_urine_neg_6_p1-a1_1_7154	113.99528:487 114.99863:0 116.00199:0		480	477	394	464	403	570	464.374	63.621
625	6.231	114.021	-1	-1	Unknown	[M-H]-	similar chromatogram in higher mz_1030	0.667	FALSE	null	null	null	null	null	null	null	999	FALSE	FALSE	FALSE	FALSE		FALSE	FALSE	null	null	null	null	null	null	null	null	2.93	04_1X_nist_urine_neg_1_p1-a1_1_7149	114.02056:554 115.02391:0 116.02727:0		1933	1952	1657	1662	2101	2311	1936.02	253.499
626	6.231	114.021	0.6046	135.131	Unknown	[M-H]-	similar chromatogram in higher mz_1030	0.667	FALSE	null	null	null	null	null	null	null	999	FALSE	FALSE	FALSE	FALSE		FALSE	FALSE	null	null	null	null	null	null	null	null	2.93	04_1X_nist_urine_neg_1_p1-a1_1_7149	114.02056:187 115.02391:0 116.02727:0		115	117	97	133	71	54	97.9085	29.8879
627	5.721	115.002	-1	-1	Unknown	[M-H]-		1	TRUE	null	null	null	null	null	null	null	999	FALSE	FALSE	FALSE	FALSE		FALSE	FALSE	null	null	null	null	null	null	null	null	11.59	04_1X_nist_urine_neg_2_p1-a1_1_7150	115.00244:1734 116.00579:0 117.00915:0		4235	5517	5101	5443	5827	6022	5357.46	635.642
628	5.721	115.002	0.5922	132.24	Unknown	[M-H]-		1	TRUE	null	null	null	null	null	null	null	999	FALSE	FALSE	FALSE	FALSE		FALSE	FALSE	null	null	null	null	null	null	null	null	11.59	04_1X_nist_urine_neg_2_p1-a1_1_7150	115.00246:357 116.00581:0 117.00917:0	56.99778:67	259	344	360	303	407	367	339.789	52.202
629	5.721	115.002	0.6616	147.737	Unknown	[M-H]-		1	TRUE	null	null	null	null	null	null	null	999	FALSE	FALSE	FALSE	FALSE		FALSE	FALSE	null	null	null	null	null	null	null	null	11.59	04_1X_nist_urine_neg_2_p1-a1_1_7150	115.00244:282 116.00579:0 117.00915:0		160	203	5685	144	64	209	1077.36	2257.73
630	4.927	115.004	-1	-1	Unknown	[M-H]-	similar chromatogram in higher mz_3706; similar chromatogram in higher mz_4016	1	FALSE	null	null	null	null	null	null	null	999	FALSE	FALSE	FALSE	FALSE		FALSE	FALSE	null	null	null	null	null	null	null	null	35.71	04_1X_nist_urine_neg_3_p1-a1_1_7151	115.00413:5694 116.00748:0 117.01084:0		17636	21492	22248	19042	18317	19092	19637.9	1825.28
631	4.927	115.004	0.5925	132.314	Unknown	[M-H]-	similar chromatogram in higher mz_3706; similar chromatogram in higher mz_4016	1	FALSE	null	null	null	null	null	null	null	999	FALSE	FALSE	FALSE	FALSE		FALSE	FALSE	null	null	null	null	null	null	null	null	35.71	04_1X_nist_urine_neg_3_p1-a1_1_7151	115.00416:516 116.00751:0 117.01087:0		377	290	302	326	241	286	303.742	45.6975
632	4.927	115.004	0.8535	190.596	Unknown	[M-H]-	similar chromatogram in higher mz_3706; similar chromatogram in higher mz_4016	1	FALSE	null	null	null	null	null	null	null	999	FALSE	FALSE	FALSE	FALSE		FALSE	FALSE	null	null	null	null	null	null	null	null	35.71	04_1X_nist_urine_neg_3_p1-a1_1_7151	115.00413:1036 116.00748:0 117.01084:0		273	351	304	202	153	5	214.565	124.621
633	4.927	115.004	0.8633	192.779	Unknown	[M-H]-	similar chromatogram in higher mz_3706; similar chromatogram in higher mz_4016	1	FALSE	null	null	null	null	null	null	null	999	FALSE	FALSE	FALSE	FALSE		FALSE	FALSE	null	null	null	null	null	null	null	null	35.71	04_1X_nist_urine_neg_3_p1-a1_1_7151	115.00413:1415 116.00748:0 117.01084:0		453	604	307	510	274	1859	667.912	596.352
634	4.927	115.004	0.87	194.286	Unknown	[M-H]-	similar chromatogram in higher mz_3706; similar chromatogram in higher mz_4016	1	FALSE	null	null	null	null	null	null	null	999	FALSE	FALSE	FALSE	FALSE		FALSE	FALSE	null	null	null	null	null	null	null	null	35.71	04_1X_nist_urine_neg_3_p1-a1_1_7151	115.00417:1438 116.00752:0 117.01088:0		311	476	1018	926	524	1143	733.187	338.846
635	4.927	115.004	0.8819	196.93	Unknown	[M-H]-	similar chromatogram in higher mz_3706; similar chromatogram in higher mz_4016	1	FALSE	null	null	null	null	null	null	null	999	FALSE	FALSE	FALSE	FALSE		FALSE	FALSE	null	null	null	null	null	null	null	null	35.71	04_1X_nist_urine_neg_3_p1-a1_1_7151	115.00417:1119 116.00752:0 117.01088:0		421	171	522	79	216	570	329.877	202.116
636	7.023	115.004	-1	-1	Unknown	[M-H]-	similar chromatogram in higher mz_458; similar chromatogram in higher mz_1324; similar chromatogram in higher mz_1604	1	FALSE	null	null	null	null	null	null	null	999	FALSE	FALSE	FALSE	FALSE		FALSE	FALSE	null	null	null	null	null	null	null	null	18.7	04_1X_nist_urine_neg_1_p1-a1_1_7149	115.00415:2783 116.0075:0 117.01086:0		14230	11944	12841	11403	12061	11606	12347.3	1046.19
637	7.023	115.004	0.626	139.792	Unknown	[M-H]-	similar chromatogram in higher mz_458; similar chromatogram in higher mz_1324; similar chromatogram in higher mz_1604	1	FALSE	null	null	null	null	null	null	null	999	FALSE	FALSE	FALSE	FALSE		FALSE	FALSE	null	null	null	null	null	null	null	null	18.7	04_1X_nist_urine_neg_1_p1-a1_1_7149	115.00244:203 116.00579:0 117.00915:0		88	16	123	24	71	51	62.1245	40.4093
638	7.023	115.004	0.6714	149.925	Unknown	[M-H]-	similar chromatogram in higher mz_458; similar chromatogram in higher mz_1324; similar chromatogram in higher mz_1604	1	FALSE	null	null	null	null	null	null	null	999	FALSE	FALSE	FALSE	FALSE		FALSE	FALSE	null	null	null	null	null	null	null	null	18.7	04_1X_nist_urine_neg_1_p1-a1_1_7149	115.00415:1178 116.0075:0 117.01086:0		1221	977	1019	997	1049	932	1032.67	100.47
639	7.023	115.004	0.7603	169.78	Unknown	[M-H]-	similar chromatogram in higher mz_458; similar chromatogram in higher mz_1324; similar chromatogram in higher mz_1604	1	FALSE	null	null	null	null	null	null	null	999	FALSE	FALSE	FALSE	FALSE		FALSE	FALSE	null	null	null	null	null	null	null	null	18.7	04_1X_nist_urine_neg_1_p1-a1_1_7149	115.00413:196 116.00748:0 117.01084:0		95	153	88	86	63	133	103.067	33.386
640	0.884	115.04	-1	-1	Unknown	[M-H]-	similar chromatogram in higher mz_1584	1	FALSE	null	null	null	null	null	null	null	999	FALSE	FALSE	FALSE	FALSE		FALSE	FALSE	null	null	null	null	null	null	null	null	267.39	04_1X_nist_urine_neg_1_p1-a1_1_7149	115.03967:46070 116.04302:0 117.04638:0		138039	139347	134346	141759	101440	2693	109604	54472.1
641	0.884	115.04	0.654	146.047	Unknown	[M-H]-	similar chromatogram in higher mz_1584	1	FALSE	null	null	null	null	null	null	null	999	FALSE	FALSE	FALSE	FALSE		FALSE	FALSE	null	null	null	null	null	null	null	null	267.39	04_1X_nist_urine_neg_1_p1-a1_1_7149	115.04133:10574 116.04468:0 117.04804:0		6646	1315	6042	809	4226	41	3179.83	2837.19
642	0.884	115.04	0.6609	147.592	Unknown	[M-H]-	similar chromatogram in higher mz_1584	1	FALSE	null	null	null	null	null	null	null	999	FALSE	FALSE	FALSE	FALSE		FALSE	FALSE	null	null	null	null	null	null	null	null	267.39	04_1X_nist_urine_neg_1_p1-a1_1_7149	115.03966:13128 116.04301:0 117.04637:0		5683	14797	6492	9368	5727	8684	8458.62	3466.57
643	0.884	115.04	0.6613	147.661	Unknown	[M-H]-	similar chromatogram in higher mz_1584	1	FALSE	null	null	null	null	null	null	null	999	FALSE	FALSE	FALSE	FALSE		FALSE	FALSE	null	null	null	null	null	null	null	null	267.39	04_1X_nist_urine_neg_1_p1-a1_1_7149	115.04133:2262 116.04468:0 117.04804:0		514	1315	840	510	2702	99	996.568	928.401
644	0.884	115.04	0.6699	149.588	Unknown	[M-H]-	similar chromatogram in higher mz_1584	1	FALSE	null	null	null	null	null	null	null	999	FALSE	FALSE	FALSE	FALSE		FALSE	FALSE	null	null	null	null	null	null	null	null	267.39	04_1X_nist_urine_neg_1_p1-a1_1_7149	115.03966:8151 116.04301:0 117.04637:0		2063	480	123	5083	1018	2093	1809.95	1794.2
645	1.025	116.009	-1	-1	Unknown	[M-H]-		0.5	FALSE	null	null	null	null	null	null	null	999	FALSE	FALSE	FALSE	FALSE		FALSE	FALSE	null	null	null	null	null	null	null	null	9.92	04_1X_nist_urine_neg_1_p1-a1_1_7149	116.00896:2147 117.01231:0 118.01567:0		5810	1.17208	844	2140	12	189	1498.98	2262.6
646	1.025	116.009	0.6917	154.326	Unknown	[M-H]-		0.5	FALSE	null	null	null	null	null	null	null	999	FALSE	FALSE	FALSE	FALSE		FALSE	FALSE	null	null	null	null	null	null	null	null	9.92	04_1X_nist_urine_neg_1_p1-a1_1_7149	116.00896:1841 117.01231:0 118.01567:0		450	13	54	235	1.27447	1.27447	125.25	182.334
647	4.266	116.036	-1	-1	Unknown	[M-H]-	similar chromatogram in higher mz_1491	1	FALSE	null	null	null	null	null	null	null	999	FALSE	FALSE	FALSE	FALSE		FALSE	FALSE	null	null	null	null	null	null	null	null	9.38	04_1X_nist_urine_neg_6_p1-a1_1_7154	116.03614:1421 117.03949:0 118.04285:0		2330	5462	5906	6145	5640	6327	5301.62	1489.85
648	4.266	116.036	0.7754	172.999	Unknown	[M-H]-	similar chromatogram in higher mz_1491	1	FALSE	null	null	null	null	null	null	null	999	FALSE	FALSE	FALSE	FALSE		FALSE	FALSE	null	null	null	null	null	null	null	null	9.38	04_1X_nist_urine_neg_6_p1-a1_1_7154	116.0361:739 117.03945:0 118.04281:0		60	71	663	652	630	688	460.862	306.564
649	4.188	116.051	-1	-1	Unknown	[M-H]-		1	TRUE	null	null	null	null	null	null	null	999	FALSE	FALSE	FALSE	FALSE		FALSE	FALSE	null	null	null	null	null	null	null	null	17.24	04_1X_nist_urine_neg_2_p1-a1_1_7150	116.05139:2234 117.05474:0 118.0581:0		9223	11918	9232	9284	8021	9898	9595.89	1291.07
650	4.188	116.051	0.5244	117.008	Unknown	[M-H]-		1	TRUE	null	null	null	null	null	null	null	999	FALSE	FALSE	FALSE	FALSE		FALSE	FALSE	null	null	null	null	null	null	null	null	17.24	04_1X_nist_urine_neg_2_p1-a1_1_7150	116.04972:231 117.05307:0 118.05643:0	116.04802:99	132	363	146	202	277	259	229.831	87.2697
651	4.188	116.051	0.6662	148.648	Unknown	[M-H]-		1	TRUE	null	null	null	null	null	null	null	999	FALSE	FALSE	FALSE	FALSE		FALSE	FALSE	null	null	null	null	null	null	null	null	17.24	04_1X_nist_urine_neg_2_p1-a1_1_7150	116.04972:221 117.05307:0 118.05643:0		101	173	117	92	158	119	126.516	32.0692
652	4.188	116.051	0.7102	158.464	Unknown	[M-H]-		1	TRUE	null	null	null	null	null	null	null	999	FALSE	FALSE	FALSE	FALSE		FALSE	FALSE	null	null	null	null	null	null	null	null	17.24	04_1X_nist_urine_neg_2_p1-a1_1_7150	116.04972:651 117.05307:0 118.05643:0		585	634	541	572	530	632	582.496	44.0346
653	1.813	117.018	-1	-1	Unknown	[M-H]-	similar chromatogram in higher mz_4256	1	FALSE	null	null	null	null	null	null	null	999	FALSE	FALSE	FALSE	FALSE		FALSE	FALSE	null	null	null	null	null	null	null	null	16.03	04_1X_nist_urine_neg_4_p1-a1_1_7152	117.01812:3883 118.02147:0 119.02483:0		14556	14897	14789	21621	13245	13295	15400.5	3134.01
654	1.813	117.018	0.9108	203.047	Unknown	[M-H]-	similar chromatogram in higher mz_4256	1	FALSE	null	null	null	null	null	null	null	999	FALSE	FALSE	FALSE	FALSE		FALSE	FALSE	null	null	null	null	null	null	null	null	16.03	04_1X_nist_urine_neg_4_p1-a1_1_7152	117.01982:1458 118.02317:0 119.02653:0		377	962	791	262	883	871	691.072	295.17
655	4.712	117.02	-1	-1	Unknown	[M-H]-		1	TRUE	null	null	null	null	null	null	null	999	FALSE	FALSE	FALSE	FALSE		FALSE	FALSE	null	null	null	null	null	null	null	null	66.64	04_1X_nist_urine_neg_3_p1-a1_1_7151	117.01981:12726 118.02316:0 119.02652:0		42926	43546	44649	3266	39456	38598	35406.6	15923.6
656	4.712	117.02	0.7973	177.748	Unknown	[M-H]-		1	TRUE	null	null	null	null	null	null	null	999	FALSE	FALSE	FALSE	FALSE		FALSE	FALSE	null	null	null	null	null	null	null	null	66.64	04_1X_nist_urine_neg_3_p1-a1_1_7151	117.01981:590 118.02316:0 119.02652:0		17	402	118	110	31	80	126.491	141.08
657	4.712	117.02	0.8561	190.858	Unknown	[M-H]-		1	TRUE	null	null	null	null	null	null	null	999	FALSE	FALSE	FALSE	FALSE		FALSE	FALSE	null	null	null	null	null	null	null	null	66.64	04_1X_nist_urine_neg_3_p1-a1_1_7151	117.01983:2133 118.02318:0 119.02654:0		930	7	276	65	528	5	301.601	368.181
658	4.712	117.02	0.8685	193.627	Unknown	[M-H]-		1	TRUE	null	null	null	null	null	null	null	999	FALSE	FALSE	FALSE	FALSE		FALSE	FALSE	null	null	null	null	null	null	null	null	66.64	04_1X_nist_urine_neg_3_p1-a1_1_7151	117.01983:3412 118.02318:0 119.02654:0	22.38527:117 51.35535:117 61.44975:117	1846	2612	3198	4390	2963	2582	2931.93	848.682
659	4.712	117.02	0.8815	196.524	Unknown	[M-H]-		1	TRUE	null	null	null	null	null	null	null	999	FALSE	FALSE	FALSE	FALSE		FALSE	FALSE	null	null	null	null	null	null	null	null	66.64	04_1X_nist_urine_neg_3_p1-a1_1_7151	117.01983:3003 118.02318:0 119.02654:0		1635	1777	17	3	363	528	720.571	790.884
660	7.203	117.02	-1	-1	Unknown	[M-H]-		1	FALSE	null	null	null	null	null	null	null	999	FALSE	FALSE	FALSE	FALSE		FALSE	FALSE	null	null	null	null	null	null	null	null	19.03	04_1X_nist_urine_neg_1_p1-a1_1_7149	117.01983:3199 118.02318:0 119.02654:0		17431	16388	14260	15490	15160	15548	15713	1086.31
661	7.203	117.02	0.5932	132.238	Unknown	[M-H]-		1	FALSE	null	null	null	null	null	null	null	999	FALSE	FALSE	FALSE	FALSE		FALSE	FALSE	null	null	null	null	null	null	null	null	19.03	04_1X_nist_urine_neg_1_p1-a1_1_7149	117.01983:1590 118.02318:0 119.02654:0		1747	1648	1394	1507	1445	1527	1544.78	131.088
662	5.645	117.02	-1	-1	Unknown	[M-H]-	similar chromatogram in higher mz_1543; similar chromatogram in higher mz_428; similar chromatogram in higher mz_442; similar chromatogram in higher mz_2260; similar chromatogram in higher mz_4080	0.833	FALSE	null	null	null	null	null	null	null	999	FALSE	FALSE	FALSE	FALSE		FALSE	FALSE	null	null	null	null	null	null	null	null	6.98	04_1X_nist_urine_neg_1_p1-a1_1_7149	117.01983:1268 118.02318:0 119.02654:0		3973	3667	3452	3266	463	3389	3034.89	1284.17
663	5.645	117.02	0.8671	193.312	Unknown	[M-H]-	similar chromatogram in higher mz_1543; similar chromatogram in higher mz_428; similar chromatogram in higher mz_442; similar chromatogram in higher mz_2260; similar chromatogram in higher mz_4080	0.833	FALSE	null	null	null	null	null	null	null	999	FALSE	FALSE	FALSE	FALSE		FALSE	FALSE	null	null	null	null	null	null	null	null	6.98	04_1X_nist_urine_neg_1_p1-a1_1_7149	117.01981:144 118.02316:0 119.02652:0		100	89	77	69	7	74	69.4914	32.5069
664	1.451	117.035	-1	-1	Unknown	[M-H]-		0.667	FALSE	null	null	null	null	null	null	null	999	FALSE	FALSE	FALSE	FALSE		FALSE	FALSE	null	null	null	null	null	null	null	null	8.25	04_1X_nist_urine_neg_2_p1-a1_1_7150	117.03517:2023 118.03852:0 119.04188:0		4756	8585	1606	180	2442	229	2966.39	3229.54
665	1.451	117.035	0.5184	115.578	Unknown	[M-H]-		0.667	FALSE	null	null	null	null	null	null	null	999	FALSE	FALSE	FALSE	FALSE		FALSE	FALSE	null	null	null	null	null	null	null	null	8.25	04_1X_nist_urine_neg_2_p1-a1_1_7150	117.03348:1208 118.03683:0 119.04019:0		55	97	40	9	289	7	82.9447	106.417
666	1.451	117.035	0.6934	154.586	Unknown	[M-H]-		0.667	FALSE	null	null	null	null	null	null	null	999	FALSE	FALSE	FALSE	FALSE		FALSE	FALSE	null	null	null	null	null	null	null	null	8.25	04_1X_nist_urine_neg_2_p1-a1_1_7150	117.04198:475 118.04533:0 119.04869:0		91	57	111	6	109	0.613175	62.4512	49.9213
667	0.503	118.03	-1	-1	Unknown	[M-H]-		1	TRUE	null	null	null	null	null	null	null	999	FALSE	FALSE	FALSE	FALSE		FALSE	FALSE	null	null	null	null	null	null	null	null	128.28	04_1X_nist_urine_neg_2_p1-a1_1_7150	118.02995:16806 119.0333:0 120.03666:0		54434	57125	44583	34529	45851	32438	44826.7	10041.8
668	0.503	118.03	0.4761	106.057	Unknown	[M-H]-		1	TRUE	null	null	null	null	null	null	null	999	FALSE	FALSE	FALSE	FALSE		FALSE	FALSE	null	null	null	null	null	null	null	null	128.28	04_1X_nist_urine_neg_2_p1-a1_1_7150	118.02996:446 119.03331:0 120.03667:0	28.97026:351 45.77842:351 72.68303:351	120	219	214	229	29	122	155.49	79.0563
669	0.503	118.03	0.5181	115.41	Unknown	[M-H]-		1	TRUE	null	null	null	null	null	null	null	999	FALSE	FALSE	FALSE	FALSE		FALSE	FALSE	null	null	null	null	null	null	null	null	128.28	04_1X_nist_urine_neg_2_p1-a1_1_7150	118.02996:4687 119.03331:0 120.03667:0	29.70117:175 90.03305:1559 90.03455:3100 90.03754:1910 91.01708:1676 118.02996:1891 118.03167:3937	2924	5094	1760	3248	4049	2530	3267.53	1173.19
670	0.503	118.03	0.567	126.289	Unknown	[M-H]-		1	TRUE	null	null	null	null	null	null	null	999	FALSE	FALSE	FALSE	FALSE		FALSE	FALSE	null	null	null	null	null	null	null	null	128.28	04_1X_nist_urine_neg_2_p1-a1_1_7150	118.02996:1971 119.03331:0 120.03667:0		696	499	156	691	65	212	386.396	278.597
671	0.503	118.03	0.6	133.644	Unknown	[M-H]-		1	TRUE	null	null	null	null	null	null	null	999	FALSE	FALSE	FALSE	FALSE		FALSE	FALSE	null	null	null	null	null	null	null	null	128.28	04_1X_nist_urine_neg_2_p1-a1_1_7150	118.02996:1296 119.03331:0 120.03667:0		358	284	300	128	343	376	298.134	90.3248
672	0.71	118.03	-1	-1	Unknown	[M-H]-		0.5	TRUE	null	null	null	null	null	null	null	999	FALSE	FALSE	FALSE	FALSE		FALSE	FALSE	null	null	null	null	null	null	null	null	25.19	04_1X_nist_urine_neg_5_p1-a1_1_7153	118.02996:3510 119.03331:0 120.03667:0		2625	1472	5337	10957	12745	12880	7669.25	5158.04
673	0.71	118.03	0.5161	114.965	Unknown	[M-H]-		0.5	TRUE	null	null	null	null	null	null	null	999	FALSE	FALSE	FALSE	FALSE		FALSE	FALSE	null	null	null	null	null	null	null	null	25.19	04_1X_nist_urine_neg_5_p1-a1_1_7153	118.02996:1568 119.03331:0 120.03667:0	40.52399:526 50.72236:526	192	108	482	1074	854	913	603.771	402.253
674	0.71	118.03	0.5618	125.142	Unknown	[M-H]-		0.5	TRUE	null	null	null	null	null	null	null	999	FALSE	FALSE	FALSE	FALSE		FALSE	FALSE	null	null	null	null	null	null	null	null	25.19	04_1X_nist_urine_neg_5_p1-a1_1_7153	118.02996:468 119.03331:0 120.03667:0		51	54	21	62	159	97	73.9536	48.3914
675	4.159	118.033	-1	-1	Unknown	[M-H]-	similar chromatogram in higher mz_2929; similar chromatogram in higher mz_2914	1	FALSE	null	null	null	null	null	null	null	999	FALSE	FALSE	FALSE	FALSE		FALSE	FALSE	null	null	null	null	null	null	null	null	6.07	04_1X_nist_urine_neg_5_p1-a1_1_7153	118.03339:825 119.03674:0 120.0401:0		2316	2155	2732	2541	3017	3183	2657.36	398.264
676	4.159	118.033	0.729	162.394	Unknown	[M-H]-	similar chromatogram in higher mz_2929; similar chromatogram in higher mz_2914	1	FALSE	null	null	null	null	null	null	null	999	FALSE	FALSE	FALSE	FALSE		FALSE	FALSE	null	null	null	null	null	null	null	null	6.07	04_1X_nist_urine_neg_5_p1-a1_1_7153	118.03336:267 119.03671:0 120.04007:0		158	173	196	204	292	264	214.537	52.4225
677	5.306	118.051	-1	-1	Unknown	[M-H]-		1	FALSE	null	null	null	null	null	null	null	999	FALSE	FALSE	FALSE	FALSE		FALSE	FALSE	null	null	null	null	null	null	null	null	8.37	04_1X_nist_urine_neg_1_p1-a1_1_7149	118.05051:1192 119.05386:0 120.05722:0		4935	4800	2841	4524	4430	2029	3926.38	1197.43
678	5.306	118.051	0.6818	151.875	Unknown	[M-H]-		1	FALSE	null	null	null	null	null	null	null	999	FALSE	FALSE	FALSE	FALSE		FALSE	FALSE	null	null	null	null	null	null	null	null	8.37	04_1X_nist_urine_neg_1_p1-a1_1_7149	118.05051:155 119.05386:0 120.05722:0		63	80	50	85	79	5.01623	59.4522	31.8542
679	5.306	118.051	0.7441	165.747	Unknown	[M-H]-		1	FALSE	null	null	null	null	null	null	null	999	FALSE	FALSE	FALSE	FALSE		FALSE	FALSE	null	null	null	null	null	null	null	null	8.37	04_1X_nist_urine_neg_1_p1-a1_1_7149	118.05223:244 119.05558:0 120.05894:0		3	68	23	0.348562	57	229	63.4248	85.7592
680	5.306	118.051	0.7956	177.213	Unknown	[M-H]-		1	FALSE	null	null	null	null	null	null	null	999	FALSE	FALSE	FALSE	FALSE		FALSE	FALSE	null	null	null	null	null	null	null	null	8.37	04_1X_nist_urine_neg_1_p1-a1_1_7149	118.05053:208 119.05388:0 120.05724:0		1	123	0.0534114	0.0534114	132	126	63.7227	69.6726
681	5.306	118.051	0.8953	199.435	Unknown	[M-H]-		1	FALSE	null	null	null	null	null	null	null	999	FALSE	FALSE	FALSE	FALSE		FALSE	FALSE	null	null	null	null	null	null	null	null	8.37	04_1X_nist_urine_neg_1_p1-a1_1_7149	118.0522:317 119.05555:0 120.05891:0		106	118	172	133	88	155	128.76	31.1389
682	5.671	119.017	-1	-1	Unknown	[M-H]-		0.667	FALSE	null	null	null	null	null	null	null	999	FALSE	FALSE	FALSE	FALSE		FALSE	FALSE	null	null	null	null	null	null	null	null	5.62	04_1X_nist_urine_neg_1_p1-a1_1_7149	119.0169:1054 120.02025:0 121.02361:0		4280	3947	3218	3400	3866	2873	3597.46	523.162
683	5.671	119.017	0.7155	159.257	Unknown	[M-H]-		0.667	FALSE	null	null	null	null	null	null	null	999	FALSE	FALSE	FALSE	FALSE		FALSE	FALSE	null	null	null	null	null	null	null	null	5.62	04_1X_nist_urine_neg_1_p1-a1_1_7149	119.0169:592 120.02025:0 121.02361:0		473	437	233	401	400	184	354.567	117.55
684	4.376	119.034	-1	-1	Unknown	[M-H]-		1	FALSE	null	null	null	null	null	null	null	999	FALSE	FALSE	FALSE	FALSE		FALSE	FALSE	null	null	null	null	null	null	null	null	69.28	04_1X_nist_urine_neg_2_p1-a1_1_7150	119.03408:13270 120.03743:0 121.04079:0		76507	80750	86487	80941	81451	74602	80123	4168.37
685	4.376	119.034	0.8534	189.941	Unknown	[M-H]-		1	FALSE	null	null	null	null	null	null	null	999	FALSE	FALSE	FALSE	FALSE		FALSE	FALSE	null	null	null	null	null	null	null	null	69.28	04_1X_nist_urine_neg_2_p1-a1_1_7150	119.0341:4388 120.03745:0 121.04081:0		6564	6808	2764	3132	7141	6524	5488.79	1983.83
686	4.232	119.034	-1	-1	Unknown	[M-H]-		1	FALSE	null	null	null	null	null	null	null	999	FALSE	FALSE	FALSE	FALSE		FALSE	FALSE	null	null	null	null	null	null	null	null	23.45	04_1X_nist_urine_neg_4_p1-a1_1_7152	119.0341:6034 120.03745:0 121.04081:0		29160	25474	25376	32121	28227	24903	27543.5	2827.86
687	4.232	119.034	0.7152	159.181	Unknown	[M-H]-		1	FALSE	null	null	null	null	null	null	null	999	FALSE	FALSE	FALSE	FALSE		FALSE	FALSE	null	null	null	null	null	null	null	null	23.45	04_1X_nist_urine_neg_4_p1-a1_1_7152	119.03407:426 120.03742:0 121.04078:0		263	341	378	365	390	247	330.541	61.0458
688	4.232	119.034	0.8444	187.927	Unknown	[M-H]-		1	FALSE	null	null	null	null	null	null	null	999	FALSE	FALSE	FALSE	FALSE		FALSE	FALSE	null	null	null	null	null	null	null	null	23.45	04_1X_nist_urine_neg_4_p1-a1_1_7152	119.03582:2281 120.03917:0 121.04253:0		2922	2835	3155	3686	2954	1420	2828.66	755.189
689	4.95	119.034	-1	-1	Unknown	[M-H]-		1	FALSE	null	null	null	null	null	null	null	999	FALSE	FALSE	FALSE	FALSE		FALSE	FALSE	null	null	null	null	null	null	null	null	19.77	04_1X_nist_urine_neg_5_p1-a1_1_7153	119.0341:4819 120.03745:0 121.04081:0		14503	12757	15381	16788	17175	14265	15144.6	1659.29
690	4.95	119.034	0.6064	134.956	Unknown	[M-H]-		1	FALSE	null	null	null	null	null	null	null	999	FALSE	FALSE	FALSE	FALSE		FALSE	FALSE	null	null	null	null	null	null	null	null	19.77	04_1X_nist_urine_neg_5_p1-a1_1_7153	119.03582:1202 120.03917:0 121.04253:0		307	42	68	963	164	78	270.304	352.787
691	4.95	119.034	0.6136	136.561	Unknown	[M-H]-		1	FALSE	null	null	null	null	null	null	null	999	FALSE	FALSE	FALSE	FALSE		FALSE	FALSE	null	null	null	null	null	null	null	null	19.77	04_1X_nist_urine_neg_5_p1-a1_1_7153	119.03579:1354 120.03914:0 121.0425:0		388	716	887	406	839	851	681.113	227.236
692	4.95	119.034	0.786	174.944	Unknown	[M-H]-		1	FALSE	null	null	null	null	null	null	null	999	FALSE	FALSE	FALSE	FALSE		FALSE	FALSE	null	null	null	null	null	null	null	null	19.77	04_1X_nist_urine_neg_5_p1-a1_1_7153	119.03582:409 120.03917:0 121.04253:0		168	94	75	73	184	142	122.496	48.5204
693	4.95	119.034	0.7928	176.456	Unknown	[M-H]-		1	FALSE	null	null	null	null	null	null	null	999	FALSE	FALSE	FALSE	FALSE		FALSE	FALSE	null	null	null	null	null	null	null	null	19.77	04_1X_nist_urine_neg_5_p1-a1_1_7153	119.03582:522 120.03917:0 121.04253:0		255	177	91	227	184	20	158.854	88.0928
694	4.95	119.034	0.846	188.293	Unknown	[M-H]-		1	FALSE	null	null	null	null	null	null	null	999	FALSE	FALSE	FALSE	FALSE		FALSE	FALSE	null	null	null	null	null	null	null	null	19.77	04_1X_nist_urine_neg_5_p1-a1_1_7153	119.03582:628 120.03917:0 121.04253:0		238	86	37	78	207	92	123.085	80.0047
695	4.95	119.034	0.9239	205.64	Unknown	[M-H]-		1	FALSE	null	null	null	null	null	null	null	999	FALSE	FALSE	FALSE	FALSE		FALSE	FALSE	null	null	null	null	null	null	null	null	19.77	04_1X_nist_urine_neg_5_p1-a1_1_7153	119.03408:624 120.03743:0 121.04079:0		617	713	500	269	476	269	473.85	180.365
696	5.064	119.036	-1	-1	Unknown	[M-H]-		0.833	FALSE	null	null	null	null	null	null	null	999	FALSE	FALSE	FALSE	FALSE		FALSE	FALSE	null	null	null	null	null	null	null	null	18.4	04_1X_nist_urine_neg_4_p1-a1_1_7152	119.03582:3222 120.03917:0 121.04253:0		9751	10094	9191	10797	10561	11469	10310.6	806.784
697	5.064	119.036	0.6116	136.119	Unknown	[M-H]-		0.833	FALSE	null	null	null	null	null	null	null	999	FALSE	FALSE	FALSE	FALSE		FALSE	FALSE	null	null	null	null	null	null	null	null	18.4	04_1X_nist_urine_neg_4_p1-a1_1_7152	119.03411:501 120.03746:0 121.04082:0		135	323	304	279	307	413	293.763	90.3816
698	5.064	119.036	0.7961	177.183	Unknown	[M-H]-		0.833	FALSE	null	null	null	null	null	null	null	999	FALSE	FALSE	FALSE	FALSE		FALSE	FALSE	null	null	null	null	null	null	null	null	18.4	04_1X_nist_urine_neg_4_p1-a1_1_7152	119.03408:828 120.03743:0 121.04079:0		552	678	623	787	763	419	636.9	137.89
699	5.064	119.036	0.842	187.413	Unknown	[M-H]-		0.833	FALSE	null	null	null	null	null	null	null	999	FALSE	FALSE	FALSE	FALSE		FALSE	FALSE	null	null	null	null	null	null	null	null	18.4	04_1X_nist_urine_neg_4_p1-a1_1_7152	119.03411:252 120.03746:0 121.04082:0		68	70	5	84	117	182	87.5652	58.9372
700	5.064	119.036	0.928	206.553	Unknown	[M-H]-		0.833	FALSE	null	null	null	null	null	null	null	999	FALSE	FALSE	FALSE	FALSE		FALSE	FALSE	null	null	null	null	null	null	null	null	18.4	04_1X_nist_urine_neg_4_p1-a1_1_7152	119.03411:653 120.03746:0 121.04082:0		250	706	216	271	633	275	391.891	217.391
701	1.598	119.05	-1	-1	Unknown	[M-H]-		1	TRUE	null	null	null	null	null	null	null	999	FALSE	FALSE	FALSE	FALSE		FALSE	FALSE	null	null	null	null	null	null	null	null	10.09	04_1X_nist_urine_neg_4_p1-a1_1_7152	119.04958:1721 120.05293:0 121.05629:0		6711	5492	5373	5756	6570	4873	5795.77	715.815
702	1.598	119.05	0.5271	117.313	Unknown	[M-H]-		1	TRUE	null	null	null	null	null	null	null	999	FALSE	FALSE	FALSE	FALSE		FALSE	FALSE	null	null	null	null	null	null	null	null	10.09	04_1X_nist_urine_neg_4_p1-a1_1_7152	119.04958:525 120.05293:0 121.05629:0	24.07485:38 50.72236:38 62.21341:38 69.10054:42 104.02744:422 112.56563:38	311	321	218	290	455	436	338.538	90.5558
703	1.598	119.05	0.5384	119.828	Unknown	[M-H]-		1	TRUE	null	null	null	null	null	null	null	999	FALSE	FALSE	FALSE	FALSE		FALSE	FALSE	null	null	null	null	null	null	null	null	10.09	04_1X_nist_urine_neg_4_p1-a1_1_7152	119.04958:268 120.05293:0 121.05629:0	25.56379:40 26.16349:40 34.07141:40 36.94552:40 48.37867:40 52.69489:40 84.70054:40 100.20552:40 104.46045:40 106.07804:40	110	32	106	171	90	49	92.9433	49.3955
704	1.598	119.05	0.6491	144.469	Unknown	[M-H]-		1	TRUE	null	null	null	null	null	null	null	999	FALSE	FALSE	FALSE	FALSE		FALSE	FALSE	null	null	null	null	null	null	null	null	10.09	04_1X_nist_urine_neg_4_p1-a1_1_7152	119.05131:356 120.05466:0 121.05802:0		153	102	173	40	48	55	95.1072	57.283
705	3.261	119.051	-1	-1	Unknown	[M-H]-		1	TRUE	null	null	null	null	null	null	null	999	FALSE	FALSE	FALSE	FALSE		FALSE	FALSE	null	null	null	null	null	null	null	null	12.29	04_1X_nist_urine_neg_4_p1-a1_1_7152	119.05129:2604 120.05464:0 121.058:0		12858	13578	13204	13758	12757	14172	13387.9	547.989
706	3.261	119.051	0.5362	119.347	Unknown	[M-H]-		1	TRUE	null	null	null	null	null	null	null	999	FALSE	FALSE	FALSE	FALSE		FALSE	FALSE	null	null	null	null	null	null	null	null	12.29	04_1X_nist_urine_neg_4_p1-a1_1_7152	119.04958:740 120.05293:0 121.05629:0	91.05318:71 117.03177:116	545	475	454	561	506	565	517.512	46.7635
707	3.261	119.051	0.5972	132.906	Unknown	[M-H]-		1	TRUE	null	null	null	null	null	null	null	999	FALSE	FALSE	FALSE	FALSE		FALSE	FALSE	null	null	null	null	null	null	null	null	12.29	04_1X_nist_urine_neg_4_p1-a1_1_7152	119.04958:280 120.05293:0 121.05629:0		194	190	206	107	286	268	208.384	63.793
708	3.261	119.051	0.742	165.135	Unknown	[M-H]-		1	TRUE	null	null	null	null	null	null	null	999	FALSE	FALSE	FALSE	FALSE		FALSE	FALSE	null	null	null	null	null	null	null	null	12.29	04_1X_nist_urine_neg_4_p1-a1_1_7152	119.04955:778 120.0529:0 121.05626:0		514	614	647	609	462	544	564.794	70.2858
709	0.381	119.051	-1	-1	Unknown	[M-H]-		0.667	FALSE	null	null	null	null	null	null	null	999	FALSE	FALSE	FALSE	FALSE		FALSE	FALSE	null	null	null	null	null	null	null	null	18.11	04_1X_nist_urine_neg_1_p1-a1_1_7149	119.05131:3159 120.05466:0 121.05802:0		10564	5448	6258	5139	2706	9715	6638.4	2971.65
710	0.381	119.051	0.5359	119.273	Unknown	[M-H]-		0.667	FALSE	null	null	null	null	null	null	null	999	FALSE	FALSE	FALSE	FALSE		FALSE	FALSE	null	null	null	null	null	null	null	null	18.11	04_1X_nist_urine_neg_1_p1-a1_1_7149	119.05131:1203 120.05466:0 121.05802:0		687	401	303	449	93	549	413.571	204.71
711	0.381	119.051	0.654	145.564	Unknown	[M-H]-		0.667	FALSE	null	null	null	null	null	null	null	999	FALSE	FALSE	FALSE	FALSE		FALSE	FALSE	null	null	null	null	null	null	null	null	18.11	04_1X_nist_urine_neg_1_p1-a1_1_7149	119.04787:729 120.05122:0 121.05458:0		394	54	253	67	71	371	201.803	158.358
712	3.452	119.055	-1	-1	Unknown	[M-H]-		1	FALSE	null	null	null	null	null	null	null	999	FALSE	FALSE	FALSE	FALSE		FALSE	FALSE	null	null	null	null	null	null	null	null	11.62	04_1X_nist_urine_neg_6_p1-a1_1_7154	119.05475:2729 120.0581:0 121.06146:0		9386	11209	10143	10928	9196	12514	10562.6	1248.07
713	3.452	119.055	0.5326	118.54	Unknown	[M-H]-		1	FALSE	null	null	null	null	null	null	null	999	FALSE	FALSE	FALSE	FALSE		FALSE	FALSE	null	null	null	null	null	null	null	null	11.62	04_1X_nist_urine_neg_6_p1-a1_1_7154	119.05302:277 120.05637:0 121.05973:0		107	232	116	160	81	212	151.324	60.4248
714	3.452	119.055	0.7405	164.804	Unknown	[M-H]-		1	FALSE	null	null	null	null	null	null	null	999	FALSE	FALSE	FALSE	FALSE		FALSE	FALSE	null	null	null	null	null	null	null	null	11.62	04_1X_nist_urine_neg_6_p1-a1_1_7154	119.053:800 120.05635:0 121.05971:0		755	715	768	755	799	908	783.123	66.667
715	5.513	120.013	-1	-1	Unknown	[M-H]-		0.667	FALSE	null	null	null	null	null	null	null	999	FALSE	FALSE	FALSE	FALSE		FALSE	FALSE	null	null	null	null	null	null	null	null	5.67	04_1X_nist_urine_neg_6_p1-a1_1_7154	120.01315:1583 121.0165:0 122.01986:0		5555	2620	367	2763	305	9559	3528.24	3529.04
716	5.513	120.013	0.6455	143.567	Unknown	[M-H]-		0.667	FALSE	null	null	null	null	null	null	null	999	FALSE	FALSE	FALSE	FALSE		FALSE	FALSE	null	null	null	null	null	null	null	null	5.67	04_1X_nist_urine_neg_6_p1-a1_1_7154	120.0114:196 121.01475:0 122.01811:0		119	117	11.6908	146	11.6908	11.6908	63.7698	70.6136
717	5.513	120.013	0.675	150.12	Unknown	[M-H]-		0.667	FALSE	null	null	null	null	null	null	null	999	FALSE	FALSE	FALSE	FALSE		FALSE	FALSE	null	null	null	null	null	null	null	null	5.67	04_1X_nist_urine_neg_6_p1-a1_1_7154	120.01313:1100 121.01648:0 122.01984:0		951	39	0.345109	110	3	865	328.213	451.76
718	6.214	120.996	-1	-1	Unknown	[M-H]-		0.833	FALSE	null	null	null	null	null	null	null	999	FALSE	FALSE	FALSE	FALSE		FALSE	FALSE	null	null	null	null	null	null	null	null	4.23	04_1X_nist_urine_neg_2_p1-a1_1_7150	120.99615:969 121.9995:0 123.00286:0		4117	4523	3844	4040	3482	4186	4031.84	349.275
719	6.214	120.996	0.6691	148.681	Unknown	[M-H]-		0.833	FALSE	null	null	null	null	null	null	null	999	FALSE	FALSE	FALSE	FALSE		FALSE	FALSE	null	null	null	null	null	null	null	null	4.23	04_1X_nist_urine_neg_2_p1-a1_1_7150	120.99615:618 121.9995:0 123.00286:0		390	448	387	415	358	427	404.297	32.4827
720	7.059	120.996	-1	-1	Unknown	[M-H]-		0.833	FALSE	null	null	null	null	null	null	null	999	FALSE	FALSE	FALSE	FALSE		FALSE	FALSE	null	null	null	null	null	null	null	null	5.2	04_1X_nist_urine_neg_5_p1-a1_1_7153	120.99618:704 121.99953:0 123.00289:0		2576	3591	1337	3374	3389	2076	2723.73	892.607
721	7.059	120.996	0.6648	147.725	Unknown	[M-H]-		0.833	FALSE	null	null	null	null	null	null	null	999	FALSE	FALSE	FALSE	FALSE		FALSE	FALSE	null	null	null	null	null	null	null	null	5.2	04_1X_nist_urine_neg_5_p1-a1_1_7153	120.99615:553 121.9995:0 123.00286:0		351	354	262	343	130	232	278.589	88.9208
722	2.185	121	-1	-1	Unknown	[M-H]-	similar chromatogram in higher mz_4278	0.5	FALSE	null	null	null	null	null	null	null	999	FALSE	FALSE	FALSE	FALSE		FALSE	FALSE	null	null	null	null	null	null	null	null	9.49	04_1X_nist_urine_neg_2_p1-a1_1_7150	120.99963:1954 122.00298:0 123.00634:0		165	4995	284	53	1205	5151	1975.48	2434.41
723	2.185	121	0.7779	172.862	Unknown	[M-H]-	similar chromatogram in higher mz_4278	0.5	FALSE	null	null	null	null	null	null	null	999	FALSE	FALSE	FALSE	FALSE		FALSE	FALSE	null	null	null	null	null	null	null	null	9.49	04_1X_nist_urine_neg_2_p1-a1_1_7150	120.99445:590 121.9978:0 123.00116:0		0.408647	74	6	4	59	141	47.4418	55.5686
724	2.185	121	0.843	187.337	Unknown	[M-H]-	similar chromatogram in higher mz_4278	0.5	FALSE	null	null	null	null	null	null	null	999	FALSE	FALSE	FALSE	FALSE		FALSE	FALSE	null	null	null	null	null	null	null	null	9.49	04_1X_nist_urine_neg_2_p1-a1_1_7150	120.99963:257 122.00298:0 123.00634:0		0.46804	61	0.46804	5	51	41	26.2219	27.7593
725	1.808	121.027	-1	-1	Unknown	[M-H]-		0.667	FALSE	null	null	null	null	null	null	null	999	FALSE	FALSE	FALSE	FALSE		FALSE	FALSE	null	null	null	null	null	null	null	null	14.09	04_1X_nist_urine_neg_1_p1-a1_1_7149	121.0274:2836 122.03075:0 123.03411:0		9291	10203	11353	7085	9480	8797	9368.14	1427.65
726	1.808	121.027	0.5248	116.613	Unknown	[M-H]-		0.667	FALSE	null	null	null	null	null	null	null	999	FALSE	FALSE	FALSE	FALSE		FALSE	FALSE	null	null	null	null	null	null	null	null	14.09	04_1X_nist_urine_neg_1_p1-a1_1_7149	121.02912:878 122.03247:0 123.03583:0		340	348	530	544	490	380	438.547	93.3788
727	1.808	121.027	0.777	172.672	Unknown	[M-H]-		0.667	FALSE	null	null	null	null	null	null	null	999	FALSE	FALSE	FALSE	FALSE		FALSE	FALSE	null	null	null	null	null	null	null	null	14.09	04_1X_nist_urine_neg_1_p1-a1_1_7149	121.02912:753 122.03247:0 123.03583:0		127	86	42	227	135	169	130.886	64.3477
728	3.796	121.029	-1	-1	Unknown	[M-H]-	similar chromatogram in higher mz_991; similar chromatogram in higher mz_1756; similar chromatogram in higher mz_2831	1	TRUE	null	null	null	null	null	null	null	999	FALSE	FALSE	FALSE	FALSE		FALSE	FALSE	null	null	null	null	null	null	null	null	17.08	04_1X_nist_urine_neg_2_p1-a1_1_7150	121.02911:4377 122.03246:0 123.03582:0		13791	14455	2163	12634	12843	1446	9555.35	6043.93
729	3.796	121.029	0.5254	116.76	Unknown	[M-H]-	similar chromatogram in higher mz_991; similar chromatogram in higher mz_1756; similar chromatogram in higher mz_2831	1	TRUE	null	null	null	null	null	null	null	999	FALSE	FALSE	FALSE	FALSE		FALSE	FALSE	null	null	null	null	null	null	null	null	17.08	04_1X_nist_urine_neg_2_p1-a1_1_7150	121.02913:1413 122.03248:0 123.03584:0	65.04029:483 91.02009:159 92.0246:80 92.02612:198 92.02763:117 93.03311:268 93.03463:448 93.03615:301 121.02913:208 121.0326:117	1368	1453	1568	1143	1321	1322	1362.44	142.682
730	3.796	121.029	0.7094	157.645	Unknown	[M-H]-	similar chromatogram in higher mz_991; similar chromatogram in higher mz_1756; similar chromatogram in higher mz_2831	1	TRUE	null	null	null	null	null	null	null	999	FALSE	FALSE	FALSE	FALSE		FALSE	FALSE	null	null	null	null	null	null	null	null	17.08	04_1X_nist_urine_neg_2_p1-a1_1_7150	121.03084:272 122.03419:0 123.03755:0		5	8	102	0.529709	97	66	46.3623	47.56
731	5.226	121.031	-1	-1	Unknown	[M-H]-	similar chromatogram in higher mz_221; similar chromatogram in higher mz_983; similar chromatogram in higher mz_1320; similar chromatogram in higher mz_2394	1	FALSE	null	null	null	null	null	null	null	999	FALSE	FALSE	FALSE	FALSE		FALSE	FALSE	null	null	null	null	null	null	null	null	5.15	04_1X_nist_urine_neg_6_p1-a1_1_7154	121.03088:992 122.03423:0 123.03759:0		2928	3108	3222	2154	2681	3092	2864.2	395.123
732	5.226	121.031	0.7449	165.538	Unknown	[M-H]-	similar chromatogram in higher mz_221; similar chromatogram in higher mz_983; similar chromatogram in higher mz_1320; similar chromatogram in higher mz_2394	1	FALSE	null	null	null	null	null	null	null	999	FALSE	FALSE	FALSE	FALSE		FALSE	FALSE	null	null	null	null	null	null	null	null	5.15	04_1X_nist_urine_neg_6_p1-a1_1_7154	121.02913:307 122.03248:0 123.03584:0		153	255	173	196	249	323	224.785	62.8892
733	4.702	121.033	-1	-1	Unknown	[M-H]-		0.5	FALSE	null	null	null	null	null	null	null	999	FALSE	FALSE	FALSE	FALSE		FALSE	FALSE	null	null	null	null	null	null	null	null	4.97	04_1X_nist_urine_neg_1_p1-a1_1_7149	121.0326:1352 122.03595:0 123.03931:0		5935	5395	4796	5434	7010	5514	5680.7	746.241
734	4.702	121.033	0.7269	161.537	Unknown	[M-H]-		0.5	FALSE	null	null	null	null	null	null	null	999	FALSE	FALSE	FALSE	FALSE		FALSE	FALSE	null	null	null	null	null	null	null	null	4.97	04_1X_nist_urine_neg_1_p1-a1_1_7149	121.0326:589 122.03595:0 123.03931:0		496	447	415	333	359	413	410.639	58.9117
735	4.164	121.066	-1	-1	Unknown	[M-H]-		1	FALSE	null	null	null	null	null	null	null	999	FALSE	FALSE	FALSE	FALSE		FALSE	FALSE	null	null	null	null	null	null	null	null	9.98	04_1X_nist_urine_neg_4_p1-a1_1_7152	121.06555:1779 122.0689:0 123.07226:0		5883	7353	7888	7902	7465	8138	7438.24	816.466
736	4.164	121.066	0.6411	142.455	Unknown	[M-H]-		1	FALSE	null	null	null	null	null	null	null	999	FALSE	FALSE	FALSE	FALSE		FALSE	FALSE	null	null	null	null	null	null	null	null	9.98	04_1X_nist_urine_neg_4_p1-a1_1_7152	121.06553:748 122.06888:0 123.07224:0		645	695	787	824	745	795	748.808	67.6421
737	5.635	121.999	-1	-1	Unknown	[M-H]-	similar chromatogram in higher mz_3117; similar chromatogram in higher mz_2947; similar chromatogram in higher mz_451	1	FALSE	null	null	null	null	null	null	null	999	FALSE	FALSE	FALSE	FALSE		FALSE	FALSE	null	null	null	null	null	null	null	null	4.82	04_1X_nist_urine_neg_5_p1-a1_1_7153	121.9989:754 123.00225:0 124.00561:0		1878	2104	1888	2256	2794	1960	2146.61	348.306
738	5.635	121.999	0.552	122.576	Unknown	[M-H]-	similar chromatogram in higher mz_3117; similar chromatogram in higher mz_2947; similar chromatogram in higher mz_451	1	FALSE	null	null	null	null	null	null	null	999	FALSE	FALSE	FALSE	FALSE		FALSE	FALSE	null	null	null	null	null	null	null	null	4.82	04_1X_nist_urine_neg_5_p1-a1_1_7153	121.99888:272 123.00223:0 124.00559:0		123	218	167	242	294	212	209.291	59.305
739	3.221	122.025	-1	-1	Unknown	[M-H]-		0.5	FALSE	null	null	null	null	null	null	null	999	FALSE	FALSE	FALSE	FALSE		FALSE	FALSE	null	null	null	null	null	null	null	null	10.87	04_1X_nist_urine_neg_4_p1-a1_1_7152	122.02502:3150 123.02837:0 124.03173:0		1040	1834	1644	8893	636	2200	2707.85	3081.46
740	3.221	122.025	0.6081	135.027	Unknown	[M-H]-		0.5	FALSE	null	null	null	null	null	null	null	999	FALSE	FALSE	FALSE	FALSE		FALSE	FALSE	null	null	null	null	null	null	null	null	10.87	04_1X_nist_urine_neg_4_p1-a1_1_7152	122.02155:218 123.0249:0 124.02826:0		6	108	7	94	6	130	58.4424	58.0953
741	1.897	122.035	-1	-1	Unknown	[M-H]-		1	TRUE	null	null	null	null	null	null	null	999	FALSE	FALSE	FALSE	FALSE		FALSE	FALSE	null	null	null	null	null	null	null	null	40.83	04_1X_nist_urine_neg_6_p1-a1_1_7154	122.03548:7244 123.03883:0 124.04219:0		42540	44221	45525	41225	22346	52650	41417.9	10158.1
742	1.897	122.035	0.5234	116.227	Unknown	[M-H]-		1	TRUE	null	null	null	null	null	null	null	999	FALSE	FALSE	FALSE	FALSE		FALSE	FALSE	null	null	null	null	null	null	null	null	40.83	04_1X_nist_urine_neg_6_p1-a1_1_7154	122.03719:402 123.04054:0 124.0439:0		253	56	158	108	204	353	188.546	106.136
743	1.897	122.035	0.5836	129.576	Unknown	[M-H]-		1	TRUE	null	null	null	null	null	null	null	999	FALSE	FALSE	FALSE	FALSE		FALSE	FALSE	null	null	null	null	null	null	null	null	40.83	04_1X_nist_urine_neg_6_p1-a1_1_7154	122.03548:3120 123.03883:0 124.04219:0	38.00325:192 38.0052:168 50.00407:123 65.99867:548 79.01705:158 79.01846:152	3895	2959	2716	2160	2921	4540	3198.48	863.917
744	2.097	123.044	-1	-1	Unknown	[M-H]-		0.5	FALSE	null	null	null	null	null	null	null	999	FALSE	FALSE	FALSE	FALSE		FALSE	FALSE	null	null	null	null	null	null	null	null	18.54	04_1X_nist_urine_neg_3_p1-a1_1_7151	123.04421:4129 124.04756:0 125.05092:0		1833	321	9862	4005	4004	1214	3539.97	3437.43
745	2.097	123.044	0.6922	153.587	Unknown	[M-H]-		0.5	FALSE	null	null	null	null	null	null	null	999	FALSE	FALSE	FALSE	FALSE		FALSE	FALSE	null	null	null	null	null	null	null	null	18.54	04_1X_nist_urine_neg_3_p1-a1_1_7151	123.04421:2156 124.04756:0 125.05092:0		141	27	531	39	360	5	183.529	215.123
746	0.374	123.044	-1	-1	Unknown	[M-H]-	similar chromatogram in higher mz_1115	1	TRUE	null	null	null	null	null	null	null	999	FALSE	FALSE	FALSE	FALSE		FALSE	FALSE	null	null	null	null	null	null	null	null	182.86	04_1X_nist_urine_neg_6_p1-a1_1_7154	123.04424:19035 124.04759:0 125.05095:0		90750	45796	58535	50744	54241	98637	66450.6	22411.9
747	0.374	123.044	0.5384	119.457	Unknown	[M-H]-	similar chromatogram in higher mz_1115	1	TRUE	null	null	null	null	null	null	null	999	FALSE	FALSE	FALSE	FALSE		FALSE	FALSE	null	null	null	null	null	null	null	null	182.86	04_1X_nist_urine_neg_6_p1-a1_1_7154	123.04596:3169 124.04931:0 125.05267:0	31.33133:72 34.61187:72 53.82242:72 57.03824:72 84.31355:72 122.03719:686	960	1386	2470	1945	2315	2383	1909.61	613.038
748	0.374	123.044	0.54	119.81	Unknown	[M-H]-	similar chromatogram in higher mz_1115	1	TRUE	null	null	null	null	null	null	null	999	FALSE	FALSE	FALSE	FALSE		FALSE	FALSE	null	null	null	null	null	null	null	null	182.86	04_1X_nist_urine_neg_6_p1-a1_1_7154	123.04424:2836 124.04759:0 125.05095:0	42.85794:70 90.99151:85 95.04971:720 95.34814:70 108.37013:70 122.03896:759	1399	1455	2499	49	2229	2504	1689.27	942.263
749	0.374	123.044	0.5928	131.523	Unknown	[M-H]-	similar chromatogram in higher mz_1115	1	TRUE	null	null	null	null	null	null	null	999	FALSE	FALSE	FALSE	FALSE		FALSE	FALSE	null	null	null	null	null	null	null	null	182.86	04_1X_nist_urine_neg_6_p1-a1_1_7154	123.04424:829 124.04759:0 125.05095:0		149	122	53	143	130	407	167.363	122.5
750	0.374	123.044	0.6396	141.909	Unknown	[M-H]-	similar chromatogram in higher mz_1115	1	TRUE	null	null	null	null	null	null	null	999	FALSE	FALSE	FALSE	FALSE		FALSE	FALSE	null	null	null	null	null	null	null	null	182.86	04_1X_nist_urine_neg_6_p1-a1_1_7154	123.04424:5196 124.04759:0 125.05095:0	34.2834:79 75.48512:79 85.58067:79	7322	1314	3793	2131	2767	4527	3642.44	2136.44
751	3.642	123.046	-1	-1	Unknown	[M-H]-	similar chromatogram in higher mz_680	1	FALSE	null	null	null	null	null	null	null	999	FALSE	FALSE	FALSE	FALSE		FALSE	FALSE	null	null	null	null	null	null	null	null	133.75	04_1X_nist_urine_neg_4_p1-a1_1_7152	123.04598:13263 124.04933:0 125.05269:0		49698	54681	55345	57936	53327	54871	54309.9	2717.19
752	3.642	123.046	0.6939	153.954	Unknown	[M-H]-	similar chromatogram in higher mz_680	1	FALSE	null	null	null	null	null	null	null	999	FALSE	FALSE	FALSE	FALSE		FALSE	FALSE	null	null	null	null	null	null	null	null	133.75	04_1X_nist_urine_neg_4_p1-a1_1_7152	123.04599:3898 124.04934:0 125.0527:0		4458	4903	4759	5166	4645	4961	4815.41	249.782
753	6.022	124.008	-1	-1	Unknown	[M-H]-	similar chromatogram in higher mz_1176; similar chromatogram in higher mz_1361	1	TRUE	null	null	null	null	null	null	null	999	FALSE	FALSE	FALSE	FALSE		FALSE	FALSE	null	null	null	null	null	null	null	null	14.89	04_1X_nist_urine_neg_3_p1-a1_1_7151	124.00796:6431 125.01131:0 126.01467:0		19214	18134	20229	3319	3227	3516	11273.1	8700.69
754	6.022	124.008	0.6838	151.606	Unknown	[M-H]-	similar chromatogram in higher mz_1176; similar chromatogram in higher mz_1361	1	TRUE	null	null	null	null	null	null	null	999	FALSE	FALSE	FALSE	FALSE		FALSE	FALSE	null	null	null	null	null	null	null	null	14.89	04_1X_nist_urine_neg_3_p1-a1_1_7151	124.00798:2115 125.01133:0 126.01469:0	79.95881:100	1951	1857	2031	262	194	248	1090.78	939.334
755	4.847	124.008	-1	-1	Unknown	[M-H]-	similar chromatogram in higher mz_1506	1	TRUE	null	null	null	null	null	null	null	999	FALSE	FALSE	FALSE	FALSE		FALSE	FALSE	null	null	null	null	null	null	null	null	50.96	04_1X_nist_urine_neg_1_p1-a1_1_7149	124.00798:11050 125.01133:0 126.01469:0		57015	55615	54529	49576	53266	52440	53740.2	2612.45
756	4.847	124.008	0.5278	117.012	Unknown	[M-H]-	similar chromatogram in higher mz_1506	1	TRUE	null	null	null	null	null	null	null	999	FALSE	FALSE	FALSE	FALSE		FALSE	FALSE	null	null	null	null	null	null	null	null	50.96	04_1X_nist_urine_neg_1_p1-a1_1_7149	124.00798:845 125.01133:0 126.01469:0	79.95318:69 79.95599:165 79.9574:1364 79.95881:590 81.57689:31 124.00623:101	683	683	652	702	701	608	671.367	36.0557
757	4.847	124.008	0.7301	161.869	Unknown	[M-H]-	similar chromatogram in higher mz_1506	1	TRUE	null	null	null	null	null	null	null	999	FALSE	FALSE	FALSE	FALSE		FALSE	FALSE	null	null	null	null	null	null	null	null	50.96	04_1X_nist_urine_neg_1_p1-a1_1_7149	124.00622:286 125.00957:0 126.01293:0		305	166	123	228	127	189	189.721	68.8678
758	4.847	124.008	0.8399	186.221	Unknown	[M-H]-	similar chromatogram in higher mz_1506	1	TRUE	null	null	null	null	null	null	null	999	FALSE	FALSE	FALSE	FALSE		FALSE	FALSE	null	null	null	null	null	null	null	null	50.96	04_1X_nist_urine_neg_1_p1-a1_1_7149	124.00798:272 125.01133:0 126.01469:0		177	114	164	138	176	183	158.756	27.1025
759	4.847	124.008	0.8893	197.165	Unknown	[M-H]-	similar chromatogram in higher mz_1506	1	TRUE	null	null	null	null	null	null	null	999	FALSE	FALSE	FALSE	FALSE		FALSE	FALSE	null	null	null	null	null	null	null	null	50.96	04_1X_nist_urine_neg_1_p1-a1_1_7149	124.00798:954 125.01133:0 126.01469:0		672	888	738	711	713	674	732.62	80.1811
760	4.847	124.008	0.9399	208.384	Unknown	[M-H]-	similar chromatogram in higher mz_1506	1	TRUE	null	null	null	null	null	null	null	999	FALSE	FALSE	FALSE	FALSE		FALSE	FALSE	null	null	null	null	null	null	null	null	50.96	04_1X_nist_urine_neg_1_p1-a1_1_7149	124.00796:580 125.01131:0 126.01467:0		374	482	584	321	557	643	493.536	125.456
761	4.847	124.008	0.9581	212.423	Unknown	[M-H]-	similar chromatogram in higher mz_1506	1	TRUE	null	null	null	null	null	null	null	999	FALSE	FALSE	FALSE	FALSE		FALSE	FALSE	null	null	null	null	null	null	null	null	50.96	04_1X_nist_urine_neg_1_p1-a1_1_7149	124.00798:1282 125.01133:0 126.01469:0	20.47943:54 23.82488:54 36.25025:54 43.5949:54 62.86673:54	1255	1211	681	1120	456	961	947.313	318.197
762	4.847	124.008	0.9897	219.44	Unknown	[M-H]-	similar chromatogram in higher mz_1506	1	TRUE	null	null	null	null	null	null	null	999	FALSE	FALSE	FALSE	FALSE		FALSE	FALSE	null	null	null	null	null	null	null	null	50.96	04_1X_nist_urine_neg_1_p1-a1_1_7149	124.00798:1002 125.01133:0 126.01469:0		899	859	803	795	463	794	768.82	155.574
763	0.752	124.008	-1	-1	Unknown	[M-H]-		1	TRUE	null	null	null	null	null	null	null	999	FALSE	FALSE	FALSE	FALSE		FALSE	FALSE	null	null	null	null	null	null	null	null	89.41	04_1X_nist_urine_neg_1_p1-a1_1_7149	124.00799:19699 125.01134:0 126.0147:0		59568	47753	47751	42665	39494	38467	45949.9	7751.34
764	0.752	124.008	0.5272	116.894	Unknown	[M-H]-		1	TRUE	null	null	null	null	null	null	null	999	FALSE	FALSE	FALSE	FALSE		FALSE	FALSE	null	null	null	null	null	null	null	null	89.41	04_1X_nist_urine_neg_1_p1-a1_1_7149	124.00799:898 125.01134:0 126.0147:0		402	376	83	84	356	201	250.347	146.986
765	0.752	124.008	0.6033	133.76	Unknown	[M-H]-		1	TRUE	null	null	null	null	null	null	null	999	FALSE	FALSE	FALSE	FALSE		FALSE	FALSE	null	null	null	null	null	null	null	null	89.41	04_1X_nist_urine_neg_1_p1-a1_1_7149	124.0062:2328 125.00955:0 126.01291:0		863	964	690	1447	465	457	814.369	371.438
766	0.752	124.008	0.7164	158.828	Unknown	[M-H]-		1	TRUE	null	null	null	null	null	null	null	999	FALSE	FALSE	FALSE	FALSE		FALSE	FALSE	null	null	null	null	null	null	null	null	89.41	04_1X_nist_urine_neg_1_p1-a1_1_7149	124.00624:4746 125.00959:0 126.01295:0		3295	3500	3298	3157	3405	4514	3528.3	496.588
767	0.752	124.008	0.7446	165.091	Unknown	[M-H]-		1	TRUE	null	null	null	null	null	null	null	999	FALSE	FALSE	FALSE	FALSE		FALSE	FALSE	null	null	null	null	null	null	null	null	89.41	04_1X_nist_urine_neg_1_p1-a1_1_7149	124.00624:3790 125.00959:0 126.01295:0	26.28621:46 41.70875:46 54.83574:46 77.37476:46 80.92602:46 91.82205:46 111.13169:46	4138	2885	3182	1879	411	2967	2577.08	1282.91
768	5.233	124.015	-1	-1	Unknown	[M-H]-	similar chromatogram in higher mz_553; similar chromatogram in higher mz_2394	1	TRUE	null	null	null	null	null	null	null	999	FALSE	FALSE	FALSE	FALSE		FALSE	FALSE	null	null	null	null	null	null	null	null	78.4	04_1X_nist_urine_neg_6_p1-a1_1_7154	124.01502:13019 125.01837:0 126.02173:0		51941	50934	50431	48418	49669	50543	50322.9	1192.56
769	5.233	124.015	0.5771	127.948	Unknown	[M-H]-	similar chromatogram in higher mz_553; similar chromatogram in higher mz_2394	1	TRUE	null	null	null	null	null	null	null	999	FALSE	FALSE	FALSE	FALSE		FALSE	FALSE	null	null	null	null	null	null	null	null	78.4	04_1X_nist_urine_neg_6_p1-a1_1_7154	124.01501:4350 125.01836:0 126.02172:0	41.99739:143 41.99943:81	5333	5223	5321	5138	5213	5364	5265.25	87.2555
770	3.319	124.04	-1	-1	Unknown	[M-H]-	similar chromatogram in higher mz_952; similar chromatogram in higher mz_1372	1	TRUE	null	null	null	null	null	null	null	999	FALSE	FALSE	FALSE	FALSE		FALSE	FALSE	null	null	null	null	null	null	null	null	9.73	04_1X_nist_urine_neg_4_p1-a1_1_7152	124.03958:1961 125.04293:0 126.04629:0		7130	6894	6663	7204	7319	6994	7033.69	235.886
771	3.319	124.04	0.5314	117.82	Unknown	[M-H]-	similar chromatogram in higher mz_952; similar chromatogram in higher mz_1372	1	TRUE	null	null	null	null	null	null	null	999	FALSE	FALSE	FALSE	FALSE		FALSE	FALSE	null	null	null	null	null	null	null	null	9.73	04_1X_nist_urine_neg_4_p1-a1_1_7152	124.04132:177 125.04467:0 126.04803:0	109.02102:103 122.025:155	129	96	111	54	97	47	89.147	32.1544
772	3.319	124.04	0.6172	136.844	Unknown	[M-H]-	similar chromatogram in higher mz_952; similar chromatogram in higher mz_1372	1	TRUE	null	null	null	null	null	null	null	999	FALSE	FALSE	FALSE	FALSE		FALSE	FALSE	null	null	null	null	null	null	null	null	9.73	04_1X_nist_urine_neg_4_p1-a1_1_7152	124.03959:552 125.04294:0 126.0463:0		643	179	616	651	658	578	554.311	186.212
773	0.546	124.041	-1	-1	Unknown	[M-H]-	similar chromatogram in higher mz_2232	1	TRUE	null	null	null	null	null	null	null	999	FALSE	FALSE	FALSE	FALSE		FALSE	FALSE	null	null	null	null	null	null	null	null	214.18	04_1X_nist_urine_neg_5_p1-a1_1_7153	124.04135:47008 125.0447:0 126.04806:0		110973	124412	86854	88708	140719	95099	107794	21606.9
774	0.546	124.041	0.5304	117.599	Unknown	[M-H]-	similar chromatogram in higher mz_2232	1	TRUE	null	null	null	null	null	null	null	999	FALSE	FALSE	FALSE	FALSE		FALSE	FALSE	null	null	null	null	null	null	null	null	214.18	04_1X_nist_urine_neg_5_p1-a1_1_7153	124.03958:2456 125.04293:0 126.04629:0		996	608	66	646	79	527	486.87	358.978
775	0.546	124.041	0.6122	135.741	Unknown	[M-H]-	similar chromatogram in higher mz_2232	1	TRUE	null	null	null	null	null	null	null	999	FALSE	FALSE	FALSE	FALSE		FALSE	FALSE	null	null	null	null	null	null	null	null	214.18	04_1X_nist_urine_neg_5_p1-a1_1_7153	124.04135:6581 125.0447:0 126.04806:0		5625	2075	1708	1162	1825	6825	3203.32	2389.84
776	0.546	124.041	0.6431	142.575	Unknown	[M-H]-	similar chromatogram in higher mz_2232	1	TRUE	null	null	null	null	null	null	null	999	FALSE	FALSE	FALSE	FALSE		FALSE	FALSE	null	null	null	null	null	null	null	null	214.18	04_1X_nist_urine_neg_5_p1-a1_1_7153	124.03958:11877 125.04293:0 126.04629:0	34.31848:50 69.9458:50 88.97107:55 118.94122:50	5751	10973	8632	8667	1575	8048	7274.36	3251.43
777	3.212	124.991	-1	-1	Unknown	[M-H]-		1	TRUE	null	null	null	null	null	null	null	999	FALSE	FALSE	FALSE	FALSE		FALSE	FALSE	null	null	null	null	null	null	null	null	137.35	04_1X_nist_urine_neg_1_p1-a1_1_7149	124.99136:37713 125.99471:0 126.99807:0		115793	109885	122845	103249	105048	133858	115113	11670.6
778	3.212	124.991	0.5163	114.386	Unknown	[M-H]-		1	TRUE	null	null	null	null	null	null	null	999	FALSE	FALSE	FALSE	FALSE		FALSE	FALSE	null	null	null	null	null	null	null	null	137.35	04_1X_nist_urine_neg_1_p1-a1_1_7149	124.99136:1052 125.99471:0 126.99807:0	79.956:242 79.95741:2311 79.95882:850 79.96023:166	946	720	869	822	783	707	808.047	91.0631
779	3.212	124.991	0.8671	192.103	Unknown	[M-H]-		1	TRUE	null	null	null	null	null	null	null	999	FALSE	FALSE	FALSE	FALSE		FALSE	FALSE	null	null	null	null	null	null	null	null	137.35	04_1X_nist_urine_neg_1_p1-a1_1_7149	124.99136:985 125.99471:0 126.99807:0		1125	432	1168	145	915	564	724.969	410.014
780	3.212	124.991	0.9187	203.539	Unknown	[M-H]-		1	TRUE	null	null	null	null	null	null	null	999	FALSE	FALSE	FALSE	FALSE		FALSE	FALSE	null	null	null	null	null	null	null	null	137.35	04_1X_nist_urine_neg_1_p1-a1_1_7149	124.99136:2147 125.99471:0 126.99807:0		2321	2646	3069	2762	2516	2724	2673.25	251.385
781	3.212	124.991	0.9541	211.396	Unknown	[M-H]-		1	TRUE	null	null	null	null	null	null	null	999	FALSE	FALSE	FALSE	FALSE		FALSE	FALSE	null	null	null	null	null	null	null	null	137.35	04_1X_nist_urine_neg_1_p1-a1_1_7149	124.99136:4270 125.99471:0 126.99807:0		5126	4684	5110	4680	4433	4360	4732.12	326.115
782	3.212	124.991	1.0015	221.895	Unknown	[M-H]-		1	TRUE	null	null	null	null	null	null	null	999	FALSE	FALSE	FALSE	FALSE		FALSE	FALSE	null	null	null	null	null	null	null	null	137.35	04_1X_nist_urine_neg_1_p1-a1_1_7149	124.99136:1844 125.99471:0 126.99807:0		1818	1833	820	1775	1254	1596	1516.1	404.443
783	3.212	124.991	1.0431	231.11	Unknown	[M-H]-		1	TRUE	null	null	null	null	null	null	null	999	FALSE	FALSE	FALSE	FALSE		FALSE	FALSE	null	null	null	null	null	null	null	null	137.35	04_1X_nist_urine_neg_1_p1-a1_1_7149	124.99136:1072 125.99471:0 126.99807:0		1297	1129	448	1340	882	697	965.548	353.117
784	1.592	124.991	-1	-1	Unknown	[M-H]-	similar chromatogram in higher mz_999	0.667	TRUE	null	null	null	null	null	null	null	999	FALSE	FALSE	FALSE	FALSE		FALSE	FALSE	null	null	null	null	null	null	null	null	26.08	04_1X_nist_urine_neg_1_p1-a1_1_7149	124.99136:8687 125.99471:0 126.99807:0		26642	14940	21972	1294	158	212	10869.5	11904.9
785	1.592	124.991	0.5241	116.117	Unknown	[M-H]-	similar chromatogram in higher mz_999	0.667	TRUE	null	null	null	null	null	null	null	999	FALSE	FALSE	FALSE	FALSE		FALSE	FALSE	null	null	null	null	null	null	null	null	26.08	04_1X_nist_urine_neg_1_p1-a1_1_7149	124.99136:3763 125.99471:0 126.99807:0	29.03818:557 33.50052:557 62.46736:557 70.37896:557 96.95904:5449 109.80603:557	1510	670	778	25	1.26837	13	499.192	606.302
786	2.867	124.991	-1	-1	Unknown	[M-H]-		1	TRUE	null	null	null	null	null	null	null	999	FALSE	FALSE	FALSE	FALSE		FALSE	FALSE	null	null	null	null	null	null	null	null	19.16	04_1X_nist_urine_neg_6_p1-a1_1_7154	124.99137:5837 125.99472:0 126.99808:0		34068	41182	39762	37806	36968	37969	37959	2440.52
787	2.867	124.991	0.5163	114.386	Unknown	[M-H]-		1	TRUE	null	null	null	null	null	null	null	999	FALSE	FALSE	FALSE	FALSE		FALSE	FALSE	null	null	null	null	null	null	null	null	19.16	04_1X_nist_urine_neg_6_p1-a1_1_7154	124.99136:299 125.99471:0 126.99807:0	79.95882:252 80.96573:63	222	216	174	259	304	264	239.923	45.4286
788	2.867	124.991	0.8597	190.463	Unknown	[M-H]-		1	TRUE	null	null	null	null	null	null	null	999	FALSE	FALSE	FALSE	FALSE		FALSE	FALSE	null	null	null	null	null	null	null	null	19.16	04_1X_nist_urine_neg_6_p1-a1_1_7154	124.99134:1023 125.99469:0 126.99805:0		838	973	941	759	950	856	886.184	82.6681
789	2.867	124.991	0.8917	197.569	Unknown	[M-H]-		1	TRUE	null	null	null	null	null	null	null	999	FALSE	FALSE	FALSE	FALSE		FALSE	FALSE	null	null	null	null	null	null	null	null	19.16	04_1X_nist_urine_neg_6_p1-a1_1_7154	124.99136:501 125.99471:0 126.99807:0		487	255	300	370	338	384	355.739	79.8879
790	2.867	124.991	0.9223	204.34	Unknown	[M-H]-		1	TRUE	null	null	null	null	null	null	null	999	FALSE	FALSE	FALSE	FALSE		FALSE	FALSE	null	null	null	null	null	null	null	null	19.16	04_1X_nist_urine_neg_6_p1-a1_1_7154	124.99134:439 125.99469:0 126.99805:0		289	278	313	324	302	234	290.009	31.9801
791	2.867	124.991	0.952	210.923	Unknown	[M-H]-		1	TRUE	null	null	null	null	null	null	null	999	FALSE	FALSE	FALSE	FALSE		FALSE	FALSE	null	null	null	null	null	null	null	null	19.16	04_1X_nist_urine_neg_6_p1-a1_1_7154	124.99136:330 125.99471:0 126.99807:0		31	116	219	35	209	222	138.452	90.6609
792	2.867	124.991	0.9648	213.759	Unknown	[M-H]-		1	TRUE	null	null	null	null	null	null	null	999	FALSE	FALSE	FALSE	FALSE		FALSE	FALSE	null	null	null	null	null	null	null	null	19.16	04_1X_nist_urine_neg_6_p1-a1_1_7154	124.99135:282 125.9947:0 126.99806:0		68	210	100	196	222	96	148.741	67.7844
793	2.867	124.991	1.0027	222.149	Unknown	[M-H]-		1	TRUE	null	null	null	null	null	null	null	999	FALSE	FALSE	FALSE	FALSE		FALSE	FALSE	null	null	null	null	null	null	null	null	19.16	04_1X_nist_urine_neg_6_p1-a1_1_7154	124.99135:231 125.9947:0 126.99806:0		74	51	30	87	102	50	65.8734	26.6647
794	2.867	124.991	1.0479	232.161	Unknown	[M-H]-		1	TRUE	null	null	null	null	null	null	null	999	FALSE	FALSE	FALSE	FALSE		FALSE	FALSE	null	null	null	null	null	null	null	null	19.16	04_1X_nist_urine_neg_6_p1-a1_1_7154	124.99135:267 125.9947:0 126.99806:0		45	77	40	181	112	115	95.0476	52.6865
795	2.867	124.991	1.0963	242.899	Unknown	[M-H]-		1	TRUE	null	null	null	null	null	null	null	999	FALSE	FALSE	FALSE	FALSE		FALSE	FALSE	null	null	null	null	null	null	null	null	19.16	04_1X_nist_urine_neg_6_p1-a1_1_7154	124.99134:312 125.99469:0 126.99805:0		184	207	125	231	150	73	161.577	57.8904
796	3.593	125.023	-1	-1	Unknown	[M-H]-	similar chromatogram in higher mz_244; similar chromatogram in higher mz_411; similar chromatogram in higher mz_568; similar chromatogram in higher mz_602; similar chromatogram in higher mz_1268; similar chromatogram in higher mz_1450; similar chromatogram in higher mz_1682; similar chromatogram in higher mz_1686; similar chromatogram in higher mz_1688; similar chromatogram in higher mz_1804; sim…	1	FALSE	null	null	null	null	null	null	null	999	FALSE	FALSE	FALSE	FALSE		FALSE	FALSE	null	null	null	null	null	null	null	null	5.98	04_1X_nist_urine_neg_1_p1-a1_1_7149	125.02309:1813 126.02644:0 127.0298:0		7250	4973	4967	6678	7970	6410	6374.77	1212.55
797	3.593	125.023	0.5219	115.636	Unknown	[M-H]-	similar chromatogram in higher mz_244; similar chromatogram in higher mz_411; similar chromatogram in higher mz_568; similar chromatogram in higher mz_602; similar chromatogram in higher mz_1268; similar chromatogram in higher mz_1450; similar chromatogram in higher mz_1682; similar chromatogram in higher mz_1686; similar chromatogram in higher mz_1688; similar chromatogram in higher mz_1804; sim…	1	FALSE	null	null	null	null	null	null	null	999	FALSE	FALSE	FALSE	FALSE		FALSE	FALSE	null	null	null	null	null	null	null	null	5.98	04_1X_nist_urine_neg_1_p1-a1_1_7149	125.02309:192 126.02644:0 127.0298:0		185	91	70	130	105	94	112.631	40.683
798	3.593	125.023	0.5761	127.632	Unknown	[M-H]-	similar chromatogram in higher mz_244; similar chromatogram in higher mz_411; similar chromatogram in higher mz_568; similar chromatogram in higher mz_602; similar chromatogram in higher mz_1268; similar chromatogram in higher mz_1450; similar chromatogram in higher mz_1682; similar chromatogram in higher mz_1686; similar chromatogram in higher mz_1688; similar chromatogram in higher mz_1804; sim…	1	FALSE	null	null	null	null	null	null	null	999	FALSE	FALSE	FALSE	FALSE		FALSE	FALSE	null	null	null	null	null	null	null	null	5.98	04_1X_nist_urine_neg_1_p1-a1_1_7149	125.02662:713 126.02997:0 127.03333:0		481	331	317	438	524	100	365.088	153.585
799	7.146	125.025	-1	-1	Unknown	[M-H]-		1	FALSE	null	null	null	null	null	null	null	999	FALSE	FALSE	FALSE	FALSE		FALSE	FALSE	null	null	null	null	null	null	null	null	12.06	04_1X_nist_urine_neg_2_p1-a1_1_7150	125.02482:3616 126.02817:0 127.03153:0		10997	12845	11051	10669	11985	10494	11340.4	899.922
800	7.146	125.025	0.6219	137.773	Unknown	[M-H]-		1	FALSE	null	null	null	null	null	null	null	999	FALSE	FALSE	FALSE	FALSE		FALSE	FALSE	null	null	null	null	null	null	null	null	12.06	04_1X_nist_urine_neg_2_p1-a1_1_7150	125.02484:1287 126.02819:0 127.03155:0		1497	1934	1844	2330	2522	2490	2102.87	409.657
801	7.232	125.025	-1	-1	Unknown	[M-H]-		0.667	FALSE	null	null	null	null	null	null	null	999	FALSE	FALSE	FALSE	FALSE		FALSE	FALSE	null	null	null	null	null	null	null	null	9.39	04_1X_nist_urine_neg_3_p1-a1_1_7151	125.02483:3688 126.02818:0 127.03154:0		22973	21270	18737	14960	17024	18034	18833.2	2898.15
802	7.232	125.025	0.6207	137.516	Unknown	[M-H]-		0.667	FALSE	null	null	null	null	null	null	null	999	FALSE	FALSE	FALSE	FALSE		FALSE	FALSE	null	null	null	null	null	null	null	null	9.39	04_1X_nist_urine_neg_3_p1-a1_1_7151	125.02483:3047 126.02818:0 127.03154:0		3513	3500	2477	2269	2899	2783	2906.85	515.16
803	0.374	125.025	-1	-1	Unknown	[M-H]-		1	TRUE	null	null	null	null	null	null	null	999	FALSE	FALSE	FALSE	FALSE		FALSE	FALSE	null	null	null	null	null	null	null	null	118.48	04_1X_nist_urine_neg_6_p1-a1_1_7154	125.02486:33376 126.02821:0 127.03157:0		110823	87200	91193	79049	83035	125899	96199.9	18272.5
804	0.374	125.025	0.5201	115.231	Unknown	[M-H]-		1	TRUE	null	null	null	null	null	null	null	999	FALSE	FALSE	FALSE	FALSE		FALSE	FALSE	null	null	null	null	null	null	null	null	118.48	04_1X_nist_urine_neg_6_p1-a1_1_7154	125.02486:2867 126.02821:0 127.03157:0	29.23049:38 36.88805:38 95.01436:419 97.02736:326 99.32996:38 121.34849:38 123.00752:249 123.00927:203 124.01677:524 124.01853:355	2463	1619	2052	1585	1661	2397	1962.87	399.754
805	0.374	125.025	0.6139	136.01	Unknown	[M-H]-		1	TRUE	null	null	null	null	null	null	null	999	FALSE	FALSE	FALSE	FALSE		FALSE	FALSE	null	null	null	null	null	null	null	null	118.48	04_1X_nist_urine_neg_6_p1-a1_1_7154	125.02486:8765 126.02821:0 127.03157:0		9480	7579	7745	7106	7287	2415	6935.2	2372.03
806	1.538	125.025	-1	-1	Unknown	[M-H]-		1	TRUE	null	null	null	null	null	null	null	999	FALSE	FALSE	FALSE	FALSE		FALSE	FALSE	null	null	null	null	null	null	null	null	38.98	04_1X_nist_urine_neg_6_p1-a1_1_7154	125.02486:16223 126.02821:0 127.03157:0		54354	4053	52888	40547	43478	64279	43266.6	20986.5
807	1.538	125.025	0.5274	116.851	Unknown	[M-H]-		1	TRUE	null	null	null	null	null	null	null	999	FALSE	FALSE	FALSE	FALSE		FALSE	FALSE	null	null	null	null	null	null	null	null	38.98	04_1X_nist_urine_neg_6_p1-a1_1_7154	125.02662:1546 126.02997:0 127.03333:0		522	22	157	20	359	74	192.499	205.201
808	1.538	125.025	0.562	124.506	Unknown	[M-H]-		1	TRUE	null	null	null	null	null	null	null	999	FALSE	FALSE	FALSE	FALSE		FALSE	FALSE	null	null	null	null	null	null	null	null	38.98	04_1X_nist_urine_neg_6_p1-a1_1_7154	125.02484:1058 126.02819:0 127.03155:0	23.97594:677 35.39068:677 83.9087:677 98.2237:677 106.18524:677	627	275	58	38	155	23	196.033	231.335
809	1.538	125.025	0.5749	127.36	Unknown	[M-H]-		1	TRUE	null	null	null	null	null	null	null	999	FALSE	FALSE	FALSE	FALSE		FALSE	FALSE	null	null	null	null	null	null	null	null	38.98	04_1X_nist_urine_neg_6_p1-a1_1_7154	125.02484:1450 126.02819:0 127.03155:0		304	503	542	138	6	527	336.572	226.553
810	1.538	125.025	0.619	137.149	Unknown	[M-H]-		1	TRUE	null	null	null	null	null	null	null	999	FALSE	FALSE	FALSE	FALSE		FALSE	FALSE	null	null	null	null	null	null	null	null	38.98	04_1X_nist_urine_neg_6_p1-a1_1_7154	125.02486:1385 126.02821:0 127.03157:0		984	738	1019	991	1711	909	1058.73	335.299
811	1.538	125.025	0.6388	141.517	Unknown	[M-H]-		1	TRUE	null	null	null	null	null	null	null	999	FALSE	FALSE	FALSE	FALSE		FALSE	FALSE	null	null	null	null	null	null	null	null	38.98	04_1X_nist_urine_neg_6_p1-a1_1_7154	125.02486:4520 126.02821:0 127.03157:0		2975	2328	1883	326	2495	3054	2176.86	1004.39
812	1.538	125.025	0.6707	148.597	Unknown	[M-H]-		1	TRUE	null	null	null	null	null	null	null	999	FALSE	FALSE	FALSE	FALSE		FALSE	FALSE	null	null	null	null	null	null	null	null	38.98	04_1X_nist_urine_neg_6_p1-a1_1_7154	125.02662:4606 126.02997:0 127.03333:0		1748	193	889	222	153	368	595.597	626.463
813	1.798	125.046	-1	-1	Unknown	[M-H]-		0.833	FALSE	null	null	null	null	null	null	null	999	FALSE	FALSE	FALSE	FALSE		FALSE	FALSE	null	null	null	null	null	null	null	null	12.31	04_1X_nist_urine_neg_3_p1-a1_1_7151	125.04598:4033 126.04933:0 127.05269:0		19605	18207	18300	23938	15587	21673	19551.7	2926.87
814	1.798	125.046	0.7005	155.191	Unknown	[M-H]-		0.833	FALSE	null	null	null	null	null	null	null	999	FALSE	FALSE	FALSE	FALSE		FALSE	FALSE	null	null	null	null	null	null	null	null	12.31	04_1X_nist_urine_neg_3_p1-a1_1_7151	125.04598:2934 126.04933:0 127.05269:0		1651	1526	1469	675	82	1619	1170.49	644.545
815	1.798	125.046	0.7476	165.623	Unknown	[M-H]-		0.833	FALSE	null	null	null	null	null	null	null	999	FALSE	FALSE	FALSE	FALSE		FALSE	FALSE	null	null	null	null	null	null	null	null	12.31	04_1X_nist_urine_neg_3_p1-a1_1_7151	125.04775:342 126.0511:0 127.05446:0		49	91	19	220	189	107	112.492	78.3179
816	5.028	125.072	-1	-1	Unknown	[M-H]-		0.833	FALSE	null	null	null	null	null	null	null	999	FALSE	FALSE	FALSE	FALSE		FALSE	FALSE	null	null	null	null	null	null	null	null	6.03	04_1X_nist_urine_neg_5_p1-a1_1_7153	125.07246:1789 126.07581:0 127.07917:0		5557	5452	5615	5569	5463	5233	5481.76	137.253
817	5.028	125.072	0.646	143.127	Unknown	[M-H]-		0.833	FALSE	null	null	null	null	null	null	null	999	FALSE	FALSE	FALSE	FALSE		FALSE	FALSE	null	null	null	null	null	null	null	null	6.03	04_1X_nist_urine_neg_5_p1-a1_1_7153	125.07243:713 126.07578:0 127.07914:0		595	554	589	561	575	511	564.179	30.305
818	5.475	125.097	-1	-1	Unknown	[M-H]-	similar chromatogram in higher mz_756; similar chromatogram in higher mz_1692; similar chromatogram in higher mz_2673	1	FALSE	null	null	null	null	null	null	null	999	FALSE	FALSE	FALSE	FALSE		FALSE	FALSE	null	null	null	null	null	null	null	null	15.22	04_1X_nist_urine_neg_6_p1-a1_1_7154	125.09715:4314 126.1005:0 127.10386:0		14095	14475	14757	15135	14455	16093	14834.7	707.098
819	5.475	125.097	0.655	145.105	Unknown	[M-H]-	similar chromatogram in higher mz_756; similar chromatogram in higher mz_1692; similar chromatogram in higher mz_2673	1	FALSE	null	null	null	null	null	null	null	999	FALSE	FALSE	FALSE	FALSE		FALSE	FALSE	null	null	null	null	null	null	null	null	15.22	04_1X_nist_urine_neg_6_p1-a1_1_7154	125.09714:1946 126.10049:0 127.10385:0		1456	1531	1596	1538	1489	1686	1549.44	82.2903
820	4.939	126.021	-1	-1	Unknown	[M-H]-		0.5	FALSE	null	null	null	null	null	null	null	999	FALSE	FALSE	FALSE	FALSE		FALSE	FALSE	null	null	null	null	null	null	null	null	9.56	04_1X_nist_urine_neg_2_p1-a1_1_7150	126.02106:1663 127.02441:0 128.02777:0		5746	6550	5819	6754	5459	4288	5769.37	879.837
821	4.939	126.021	0.982	217.411	Unknown	[M-H]-		0.5	FALSE	null	null	null	null	null	null	null	999	FALSE	FALSE	FALSE	FALSE		FALSE	FALSE	null	null	null	null	null	null	null	null	9.56	04_1X_nist_urine_neg_2_p1-a1_1_7150	126.0211:433 127.02445:0 128.02781:0		763	73	100	1552	83	165	456	598.633
822	4.695	126.021	-1	-1	Unknown	[M-H]-		0.5	FALSE	null	null	null	null	null	null	null	999	FALSE	FALSE	FALSE	FALSE		FALSE	FALSE	null	null	null	null	null	null	null	null	8.34	04_1X_nist_urine_neg_3_p1-a1_1_7151	126.02106:1330 127.02441:0 128.02777:0		11902	8374	11651	5024	4707	12889	9091.36	3609.64
823	4.695	126.021	0.884	195.71	Unknown	[M-H]-		0.5	FALSE	null	null	null	null	null	null	null	999	FALSE	FALSE	FALSE	FALSE		FALSE	FALSE	null	null	null	null	null	null	null	null	8.34	04_1X_nist_urine_neg_3_p1-a1_1_7151	126.02106:617 127.02441:0 128.02777:0		451	337	433	204	265	371	343.513	95.7554
824	3.211	126.988	-1	-1	Unknown	[M-H]-		1	FALSE	null	null	null	null	null	null	null	999	FALSE	FALSE	FALSE	FALSE		FALSE	FALSE	null	null	null	null	null	null	null	null	33.53	04_1X_nist_urine_neg_5_p1-a1_1_7153	126.98753:2231 127.99088:0 128.99424:0		5682	6192	6597	5937	8240	7752	6733.25	1035.03
825	3.211	126.988	0.5175	114.479	Unknown	[M-H]-		1	FALSE	null	null	null	null	null	null	null	999	FALSE	FALSE	FALSE	FALSE		FALSE	FALSE	null	null	null	null	null	null	null	null	33.53	04_1X_nist_urine_neg_5_p1-a1_1_7153	126.9875:199 127.99085:0 128.99421:0		33	89	64	45	91	8	55.12	32.6749
826	3.211	126.988	0.917	202.883	Unknown	[M-H]-		1	FALSE	null	null	null	null	null	null	null	999	FALSE	FALSE	FALSE	FALSE		FALSE	FALSE	null	null	null	null	null	null	null	null	33.53	04_1X_nist_urine_neg_5_p1-a1_1_7153	126.98575:300 127.9891:0 128.99246:0		136	134	74	69	74	36	87.2234	39.7136
827	3.211	126.988	0.9502	210.22	Unknown	[M-H]-		1	FALSE	null	null	null	null	null	null	null	999	FALSE	FALSE	FALSE	FALSE		FALSE	FALSE	null	null	null	null	null	null	null	null	33.53	04_1X_nist_urine_neg_5_p1-a1_1_7153	126.98749:395 127.99084:0 128.9942:0		67	120	269	123	62	47	114.76	82.0374
828	3.211	126.988	0.9609	212.58	Unknown	[M-H]-		1	FALSE	null	null	null	null	null	null	null	999	FALSE	FALSE	FALSE	FALSE		FALSE	FALSE	null	null	null	null	null	null	null	null	33.53	04_1X_nist_urine_neg_5_p1-a1_1_7153	126.98753:245 127.99088:0 128.99424:0		65	88	39	72	91	196	91.819	54.5482
829	4.74	127.003	-1	-1	Unknown	[M-H]-	similar chromatogram in higher mz_1919; similar chromatogram in higher mz_3934	1	FALSE	null	null	null	null	null	null	null	999	FALSE	FALSE	FALSE	FALSE		FALSE	FALSE	null	null	null	null	null	null	null	null	9.27	04_1X_nist_urine_neg_2_p1-a1_1_7150	127.00349:2735 128.00684:0 129.0102:0		8397	8812	8734	7685	8198	8304	8354.86	407.564
830	4.74	127.003	0.6091	134.752	Unknown	[M-H]-	similar chromatogram in higher mz_1919; similar chromatogram in higher mz_3934	1	FALSE	null	null	null	null	null	null	null	999	FALSE	FALSE	FALSE	FALSE		FALSE	FALSE	null	null	null	null	null	null	null	null	9.27	04_1X_nist_urine_neg_2_p1-a1_1_7150	127.00351:1149 128.00686:0 129.01022:0		873	874	897	818	837	856	859.145	28.5034
831	1.353	127.014	-1	-1	Unknown	[M-H]-		0.5	FALSE	null	null	null	null	null	null	null	999	FALSE	FALSE	FALSE	FALSE		FALSE	FALSE	null	null	null	null	null	null	null	null	9.22	04_1X_nist_urine_neg_6_p1-a1_1_7154	127.01418:6387 128.01753:0 129.02089:0		88	433	401	2395	5287	19639	4707.07	7573.32
832	1.353	127.014	0.6487	143.513	Unknown	[M-H]-		0.5	FALSE	null	null	null	null	null	null	null	999	FALSE	FALSE	FALSE	FALSE		FALSE	FALSE	null	null	null	null	null	null	null	null	9.22	04_1X_nist_urine_neg_6_p1-a1_1_7154	127.01418:2129 128.01753:0 129.02089:0		8.2278	8.2278	8.2278	82	330	961	229.006	380.948
833	1.254	127.037	-1	-1	Unknown	[M-H]-	similar chromatogram in higher mz_2268; similar chromatogram in higher mz_1421; similar chromatogram in higher mz_3472; similar chromatogram in higher mz_1322	0.667	FALSE	null	null	null	null	null	null	null	999	FALSE	FALSE	FALSE	FALSE		FALSE	FALSE	null	null	null	null	null	null	null	null	4.66	04_1X_nist_urine_neg_1_p1-a1_1_7149	127.03728:2118 128.04063:0 129.04399:0		6400	1840	4879	2395	678	1249	2906.84	2245.27
834	1.254	127.037	0.7612	168.398	Unknown	[M-H]-	similar chromatogram in higher mz_2268; similar chromatogram in higher mz_1421; similar chromatogram in higher mz_3472; similar chromatogram in higher mz_1322	0.667	FALSE	null	null	null	null	null	null	null	999	FALSE	FALSE	FALSE	FALSE		FALSE	FALSE	null	null	null	null	null	null	null	null	4.66	04_1X_nist_urine_neg_1_p1-a1_1_7149	127.03728:1339 128.04063:0 129.04399:0		630	65	48	3	7	10	127.208	247.753
835	1.254	127.037	0.7743	171.3	Unknown	[M-H]-	similar chromatogram in higher mz_2268; similar chromatogram in higher mz_1421; similar chromatogram in higher mz_3472; similar chromatogram in higher mz_1322	0.667	FALSE	null	null	null	null	null	null	null	999	FALSE	FALSE	FALSE	FALSE		FALSE	FALSE	null	null	null	null	null	null	null	null	4.66	04_1X_nist_urine_neg_1_p1-a1_1_7149	127.02305:343 128.0264:0 129.02976:0		62	23	46	163	10	12	52.5217	57.8323
836	1.254	127.037	0.8492	187.872	Unknown	[M-H]-	similar chromatogram in higher mz_2268; similar chromatogram in higher mz_1421; similar chromatogram in higher mz_3472; similar chromatogram in higher mz_1322	0.667	FALSE	null	null	null	null	null	null	null	999	FALSE	FALSE	FALSE	FALSE		FALSE	FALSE	null	null	null	null	null	null	null	null	4.66	04_1X_nist_urine_neg_1_p1-a1_1_7149	127.03724:268 128.04059:0 129.04395:0		0.776049	60	63	67	8	11	35.0222	31.754
837	5.028	127.051	-1	-1	Unknown	[M-H]-	similar chromatogram in higher mz_755; similar chromatogram in higher mz_1930; similar chromatogram in higher mz_2006	0.833	FALSE	null	null	null	null	null	null	null	999	FALSE	FALSE	FALSE	FALSE		FALSE	FALSE	null	null	null	null	null	null	null	null	8.09	04_1X_nist_urine_neg_2_p1-a1_1_7150	127.05146:2226 128.05481:0 129.05817:0		6581	7445	6397	5293	7109	6539	6560.91	737.193
838	5.028	127.051	0.6465	143.032	Unknown	[M-H]-	similar chromatogram in higher mz_755; similar chromatogram in higher mz_1930; similar chromatogram in higher mz_2006	0.833	FALSE	null	null	null	null	null	null	null	999	FALSE	FALSE	FALSE	FALSE		FALSE	FALSE	null	null	null	null	null	null	null	null	8.09	04_1X_nist_urine_neg_2_p1-a1_1_7150	127.05149:711 128.05484:0 129.0582:0		540	540	502	335	637	534	514.689	99.0385
839	3.215	127.051	-1	-1	Unknown	[M-H]-		1	FALSE	null	null	null	null	null	null	null	999	FALSE	FALSE	FALSE	FALSE		FALSE	FALSE	null	null	null	null	null	null	null	null	21.79	04_1X_nist_urine_neg_1_p1-a1_1_7149	127.05149:6598 128.05484:0 129.0582:0		26952	26196	21870	18476	21571	24615	23280.2	3217.49
840	3.215	127.051	0.6532	144.498	Unknown	[M-H]-		1	FALSE	null	null	null	null	null	null	null	999	FALSE	FALSE	FALSE	FALSE		FALSE	FALSE	null	null	null	null	null	null	null	null	21.79	04_1X_nist_urine_neg_1_p1-a1_1_7149	127.05149:2200 128.05484:0 129.0582:0		2383	2418	2257	2318	2039	2372	2297.69	138.721
841	3.215	127.051	0.7798	172.503	Unknown	[M-H]-		1	FALSE	null	null	null	null	null	null	null	999	FALSE	FALSE	FALSE	FALSE		FALSE	FALSE	null	null	null	null	null	null	null	null	21.79	04_1X_nist_urine_neg_1_p1-a1_1_7149	127.04972:540 128.05307:0 129.05643:0		433	298	391	354	400	366	373.564	46.2548
842	3.215	127.051	0.8127	179.798	Unknown	[M-H]-		1	FALSE	null	null	null	null	null	null	null	999	FALSE	FALSE	FALSE	FALSE		FALSE	FALSE	null	null	null	null	null	null	null	null	21.79	04_1X_nist_urine_neg_1_p1-a1_1_7149	127.05146:1348 128.05481:0 129.05817:0		1462	906	1616	913	603	833	1055.43	394.183
843	5.912	127.051	-1	-1	Unknown	[M-H]-		1	FALSE	null	null	null	null	null	null	null	999	FALSE	FALSE	FALSE	FALSE		FALSE	FALSE	null	null	null	null	null	null	null	null	9.15	04_1X_nist_urine_neg_5_p1-a1_1_7153	127.05149:2514 128.05484:0 129.0582:0		9201	9202	8914	9160	9928	9111	9252.55	347.657
844	5.912	127.051	0.7013	155.149	Unknown	[M-H]-		1	FALSE	null	null	null	null	null	null	null	999	FALSE	FALSE	FALSE	FALSE		FALSE	FALSE	null	null	null	null	null	null	null	null	9.15	04_1X_nist_urine_neg_5_p1-a1_1_7153	127.05149:553 128.05484:0 129.0582:0		449	464	481	361	473	405	438.814	46.7259
845	5.912	127.051	0.7292	161.328	Unknown	[M-H]-		1	FALSE	null	null	null	null	null	null	null	999	FALSE	FALSE	FALSE	FALSE		FALSE	FALSE	null	null	null	null	null	null	null	null	9.15	04_1X_nist_urine_neg_5_p1-a1_1_7153	127.05146:138 128.05481:0 129.05817:0		24	64	65	66	75	52	57.8943	18.0727
846	5.912	127.051	0.8055	178.193	Unknown	[M-H]-		1	FALSE	null	null	null	null	null	null	null	999	FALSE	FALSE	FALSE	FALSE		FALSE	FALSE	null	null	null	null	null	null	null	null	9.15	04_1X_nist_urine_neg_5_p1-a1_1_7153	127.05149:177 128.05484:0 129.0582:0		4	35	73	65	90	27	49.0303	32.4736
847	5.912	127.051	0.8361	184.972	Unknown	[M-H]-		1	FALSE	null	null	null	null	null	null	null	999	FALSE	FALSE	FALSE	FALSE		FALSE	FALSE	null	null	null	null	null	null	null	null	9.15	04_1X_nist_urine_neg_5_p1-a1_1_7153	127.05328:121 128.05663:0 129.05999:0		47	53	26	45	31	36	39.3896	10.2265
848	5.912	127.051	0.8993	198.948	Unknown	[M-H]-		1	FALSE	null	null	null	null	null	null	null	999	FALSE	FALSE	FALSE	FALSE		FALSE	FALSE	null	null	null	null	null	null	null	null	9.15	04_1X_nist_urine_neg_5_p1-a1_1_7153	127.05149:227 128.05484:0 129.0582:0		144	114	70	34	76	113	91.7255	39.3157
849	3.602	127.052	-1	-1	Unknown	[M-H]-		1	TRUE	null	null	null	null	null	null	null	999	FALSE	FALSE	FALSE	FALSE		FALSE	FALSE	null	null	null	null	null	null	null	null	85.16	04_1X_nist_urine_neg_6_p1-a1_1_7154	127.0515:23993 128.05485:0 129.05821:0		108485	115161	104905	109542	100140	116191	109070	6090.42
850	3.602	127.052	0.5547	122.708	Unknown	[M-H]-		1	TRUE	null	null	null	null	null	null	null	999	FALSE	FALSE	FALSE	FALSE		FALSE	FALSE	null	null	null	null	null	null	null	null	85.16	04_1X_nist_urine_neg_6_p1-a1_1_7154	127.05149:1175 128.05484:0 129.0582:0	41.99944:276	1013	886	800	897	743	942	880.314	97.004
851	3.602	127.052	0.5782	127.923	Unknown	[M-H]-		1	TRUE	null	null	null	null	null	null	null	999	FALSE	FALSE	FALSE	FALSE		FALSE	FALSE	null	null	null	null	null	null	null	null	85.16	04_1X_nist_urine_neg_6_p1-a1_1_7154	127.05149:1497 128.05484:0 129.0582:0	42.00046:123	1120	1267	1109	1133	763	1104	1082.66	168.054
852	3.602	127.052	0.6439	142.446	Unknown	[M-H]-		1	TRUE	null	null	null	null	null	null	null	999	FALSE	FALSE	FALSE	FALSE		FALSE	FALSE	null	null	null	null	null	null	null	null	85.16	04_1X_nist_urine_neg_6_p1-a1_1_7154	127.05149:1246 128.05484:0 129.0582:0		916	476	706	594	1777	941	901.393	465.226
853	3.602	127.052	0.6542	144.718	Unknown	[M-H]-		1	TRUE	null	null	null	null	null	null	null	999	FALSE	FALSE	FALSE	FALSE		FALSE	FALSE	null	null	null	null	null	null	null	null	85.16	04_1X_nist_urine_neg_6_p1-a1_1_7154	127.05149:1543 128.05484:0 129.0582:0		1246	931	1121	1179	2081	852	1235.01	440.731
854	3.602	127.052	0.6825	150.978	Unknown	[M-H]-		1	TRUE	null	null	null	null	null	null	null	999	FALSE	FALSE	FALSE	FALSE		FALSE	FALSE	null	null	null	null	null	null	null	null	85.16	04_1X_nist_urine_neg_6_p1-a1_1_7154	127.05147:1264 128.05482:0 129.05818:0		648	698	882	1082	588	498	732.49	213.734
855	3.602	127.052	0.7492	165.749	Unknown	[M-H]-		1	TRUE	null	null	null	null	null	null	null	999	FALSE	FALSE	FALSE	FALSE		FALSE	FALSE	null	null	null	null	null	null	null	null	85.16	04_1X_nist_urine_neg_6_p1-a1_1_7154	127.05147:775 128.05482:0 129.05818:0		512	451	810	1108	994	863	789.676	260.899
856	3.602	127.052	0.7862	173.926	Unknown	[M-H]-		1	TRUE	null	null	null	null	null	null	null	999	FALSE	FALSE	FALSE	FALSE		FALSE	FALSE	null	null	null	null	null	null	null	null	85.16	04_1X_nist_urine_neg_6_p1-a1_1_7154	127.05147:3274 128.05482:0 129.05818:0		1781	2077	6623	2081	7507	2769	3806.32	2560.17
857	3.602	127.052	0.7931	175.458	Unknown	[M-H]-		1	TRUE	null	null	null	null	null	null	null	999	FALSE	FALSE	FALSE	FALSE		FALSE	FALSE	null	null	null	null	null	null	null	null	85.16	04_1X_nist_urine_neg_6_p1-a1_1_7154	127.05149:2928 128.05484:0 129.0582:0		2950	3080	4636	2699	1470	2863	2949.78	1011.72
858	5.063	127.999	-1	-1	Unknown	[M-H]-		0.667	FALSE	null	null	null	null	null	null	null	999	FALSE	FALSE	FALSE	FALSE		FALSE	FALSE	null	null	null	null	null	null	null	null	19.2	04_1X_nist_urine_neg_6_p1-a1_1_7154	127.99868:1612 129.00203:0 130.00539:0		4518	3930	3593	4549	4525	4875	4331.73	473.643
859	5.063	127.999	0.6016	133.008	Unknown	[M-H]-		0.667	FALSE	null	null	null	null	null	null	null	999	FALSE	FALSE	FALSE	FALSE		FALSE	FALSE	null	null	null	null	null	null	null	null	19.2	04_1X_nist_urine_neg_6_p1-a1_1_7154	127.99866:607 129.00201:0 130.00537:0		486	772	680	503	506	526	578.766	118.437
860	5.122	128.034	-1	-1	Unknown	[M-H]-		0.833	FALSE	null	null	null	null	null	null	null	999	FALSE	FALSE	FALSE	FALSE		FALSE	FALSE	null	null	null	null	null	null	null	null	16.99	04_1X_nist_urine_neg_2_p1-a1_1_7150	128.03432:3193 129.03767:0 130.04103:0		13052	11834	11147	12662	11108	9888	11615	1155.01
861	5.122	128.034	0.6464	142.897	Unknown	[M-H]-		0.833	FALSE	null	null	null	null	null	null	null	999	FALSE	FALSE	FALSE	FALSE		FALSE	FALSE	null	null	null	null	null	null	null	null	16.99	04_1X_nist_urine_neg_2_p1-a1_1_7150	128.03432:185 129.03767:0 130.04103:0		73	59	111	90	84	77	82.352	17.4834
862	5.122	128.034	0.7614	168.334	Unknown	[M-H]-		0.833	FALSE	null	null	null	null	null	null	null	999	FALSE	FALSE	FALSE	FALSE		FALSE	FALSE	null	null	null	null	null	null	null	null	16.99	04_1X_nist_urine_neg_2_p1-a1_1_7150	128.03432:633 129.03767:0 130.04103:0		417	233	633	239	145	195	310.239	182.623
863	5.122	128.034	0.7783	172.055	Unknown	[M-H]-		0.833	FALSE	null	null	null	null	null	null	null	999	FALSE	FALSE	FALSE	FALSE		FALSE	FALSE	null	null	null	null	null	null	null	null	16.99	04_1X_nist_urine_neg_2_p1-a1_1_7150	128.03613:806 129.03948:0 130.04284:0		511	967	651	1017	882	483	751.597	234.156
864	5.122	128.034	0.8168	180.583	Unknown	[M-H]-		0.833	FALSE	null	null	null	null	null	null	null	999	FALSE	FALSE	FALSE	FALSE		FALSE	FALSE	null	null	null	null	null	null	null	null	16.99	04_1X_nist_urine_neg_2_p1-a1_1_7150	128.03432:252 129.03767:0 130.04103:0		109	115	143	88	102	65	103.382	26.4311
865	5.122	128.034	0.9318	206.001	Unknown	[M-H]-		0.833	FALSE	null	null	null	null	null	null	null	999	FALSE	FALSE	FALSE	FALSE		FALSE	FALSE	null	null	null	null	null	null	null	null	16.99	04_1X_nist_urine_neg_2_p1-a1_1_7150	128.03613:194 129.03948:0 130.04284:0		77	78	85	96	85	57	79.5922	13.2574
866	3.926	128.034	-1	-1	Unknown	[M-H]-		0.833	FALSE	null	null	null	null	null	null	null	999	FALSE	FALSE	FALSE	FALSE		FALSE	FALSE	null	null	null	null	null	null	null	null	4.27	04_1X_nist_urine_neg_3_p1-a1_1_7151	128.03432:922 129.03767:0 130.04103:0		3124	665	3689	2099	3955	3277	2801.63	1225.31
867	3.926	128.034	0.7426	164.174	Unknown	[M-H]-		0.833	FALSE	null	null	null	null	null	null	null	999	FALSE	FALSE	FALSE	FALSE		FALSE	FALSE	null	null	null	null	null	null	null	null	4.27	04_1X_nist_urine_neg_3_p1-a1_1_7151	128.03435:275 129.0377:0 130.04106:0		59	39	44	130	7	182	76.8818	65.7355
868	3.926	128.034	0.8114	179.381	Unknown	[M-H]-		0.833	FALSE	null	null	null	null	null	null	null	999	FALSE	FALSE	FALSE	FALSE		FALSE	FALSE	null	null	null	null	null	null	null	null	4.27	04_1X_nist_urine_neg_3_p1-a1_1_7151	128.03613:294 129.03948:0 130.04284:0		132	9	140	102	134	11	88.0736	61.8854
869	7.45	128.034	-1	-1	Unknown	[M-H]-	similar chromatogram in higher mz_1378; similar chromatogram in higher mz_2096; similar chromatogram in higher mz_2265; similar chromatogram in higher mz_1910	1	FALSE	null	null	null	null	null	null	null	999	FALSE	FALSE	FALSE	FALSE		FALSE	FALSE	null	null	null	null	null	null	null	null	7.33	04_1X_nist_urine_neg_4_p1-a1_1_7152	128.03435:1243 129.0377:0 130.04106:0		4065	3765	3664	4236	4079	3136	3824.17	398.917
870	7.45	128.034	0.7619	168.444	Unknown	[M-H]-	similar chromatogram in higher mz_1378; similar chromatogram in higher mz_2096; similar chromatogram in higher mz_2265; similar chromatogram in higher mz_1910	1	FALSE	null	null	null	null	null	null	null	999	FALSE	FALSE	FALSE	FALSE		FALSE	FALSE	null	null	null	null	null	null	null	null	7.33	04_1X_nist_urine_neg_4_p1-a1_1_7152	128.03612:254 129.03947:0 130.04283:0		399	295	358	279	192	264	297.668	72.6315
871	5.199	128.036	-1	-1	Unknown	[M-H]-		1	FALSE	null	null	null	null	null	null	null	999	FALSE	FALSE	FALSE	FALSE		FALSE	FALSE	null	null	null	null	null	null	null	null	27.06	04_1X_nist_urine_neg_2_p1-a1_1_7150	128.03612:5610 129.03947:0 130.04283:0		17827	20032	19751	2857	14919	17289	15445.8	6440.61
872	5.199	128.036	0.5543	122.549	Unknown	[M-H]-		1	FALSE	null	null	null	null	null	null	null	999	FALSE	FALSE	FALSE	FALSE		FALSE	FALSE	null	null	null	null	null	null	null	null	27.06	04_1X_nist_urine_neg_2_p1-a1_1_7150	128.03613:100 129.03948:0 130.04284:0		76	172	5	12	15	78	59.5871	64.1448
873	5.199	128.036	0.6955	153.762	Unknown	[M-H]-		1	FALSE	null	null	null	null	null	null	null	999	FALSE	FALSE	FALSE	FALSE		FALSE	FALSE	null	null	null	null	null	null	null	null	27.06	04_1X_nist_urine_neg_2_p1-a1_1_7150	128.03435:265 129.0377:0 130.04106:0		3	99	12	147	74	94	71.458	55.0888
874	5.199	128.036	0.818	180.838	Unknown	[M-H]-		1	FALSE	null	null	null	null	null	null	null	999	FALSE	FALSE	FALSE	FALSE		FALSE	FALSE	null	null	null	null	null	null	null	null	27.06	04_1X_nist_urine_neg_2_p1-a1_1_7150	128.03435:608 129.0377:0 130.04106:0		655	764	796	588	565	534	650.137	108.581
875	5.199	128.036	0.8529	188.556	Unknown	[M-H]-		1	FALSE	null	null	null	null	null	null	null	999	FALSE	FALSE	FALSE	FALSE		FALSE	FALSE	null	null	null	null	null	null	null	null	27.06	04_1X_nist_urine_neg_2_p1-a1_1_7150	128.03435:505 129.0377:0 130.04106:0		349	324	174	418	224	280	294.759	88.0964
876	5.199	128.036	0.8772	193.924	Unknown	[M-H]-		1	FALSE	null	null	null	null	null	null	null	999	FALSE	FALSE	FALSE	FALSE		FALSE	FALSE	null	null	null	null	null	null	null	null	27.06	04_1X_nist_urine_neg_2_p1-a1_1_7150	128.03612:358 129.03947:0 130.04283:0		5	334	473	296	341	407	309.371	161.667
877	3.597	128.036	-1	-1	Unknown	[M-H]-		0.833	FALSE	null	null	null	null	null	null	null	999	FALSE	FALSE	FALSE	FALSE		FALSE	FALSE	null	null	null	null	null	null	null	null	20.44	04_1X_nist_urine_neg_2_p1-a1_1_7150	128.03612:4954 129.03947:0 130.04283:0		16613	19122	16065	15074	15783	13635	16048.8	1822.42
878	3.597	128.036	0.5568	123.1	Unknown	[M-H]-		0.833	FALSE	null	null	null	null	null	null	null	999	FALSE	FALSE	FALSE	FALSE		FALSE	FALSE	null	null	null	null	null	null	null	null	20.44	04_1X_nist_urine_neg_2_p1-a1_1_7150	128.03612:280 129.03947:0 130.04283:0		100	102	201	129	115	120	127.879	37.5102
879	3.597	128.036	0.5761	127.357	Unknown	[M-H]-		0.833	FALSE	null	null	null	null	null	null	null	999	FALSE	FALSE	FALSE	FALSE		FALSE	FALSE	null	null	null	null	null	null	null	null	20.44	04_1X_nist_urine_neg_2_p1-a1_1_7150	128.03612:872 129.03947:0 130.04283:0		280	617	144	203	167	269	279.803	173.81
880	3.597	128.036	0.7789	172.201	Unknown	[M-H]-		0.833	FALSE	null	null	null	null	null	null	null	999	FALSE	FALSE	FALSE	FALSE		FALSE	FALSE	null	null	null	null	null	null	null	null	20.44	04_1X_nist_urine_neg_2_p1-a1_1_7150	128.03612:820 129.03947:0 130.04283:0		414	360	2800	186	209	133	683.751	1042.25
881	3.597	128.036	0.7918	175.044	Unknown	[M-H]-		0.833	FALSE	null	null	null	null	null	null	null	999	FALSE	FALSE	FALSE	FALSE		FALSE	FALSE	null	null	null	null	null	null	null	null	20.44	04_1X_nist_urine_neg_2_p1-a1_1_7150	128.03612:964 129.03947:0 130.04283:0		349	733	1623	512	821	220	709.58	501.012
882	5.67	128.036	-1	-1	Unknown	[M-H]-		0.5	FALSE	null	null	null	null	null	null	null	999	FALSE	FALSE	FALSE	FALSE		FALSE	FALSE	null	null	null	null	null	null	null	null	9.2	04_1X_nist_urine_neg_1_p1-a1_1_7149	128.03613:1374 129.03948:0 130.04284:0		6457	5252	5807	5112	6237	4726	5598.64	679.181
883	5.67	128.036	0.7149	158.038	Unknown	[M-H]-		0.5	FALSE	null	null	null	null	null	null	null	999	FALSE	FALSE	FALSE	FALSE		FALSE	FALSE	null	null	null	null	null	null	null	null	9.2	04_1X_nist_urine_neg_1_p1-a1_1_7149	128.03613:569 129.03948:0 130.04284:0		536	389	475	426	527	282	439.083	95.8422
884	5.67	128.036	0.7686	169.921	Unknown	[M-H]-		0.5	FALSE	null	null	null	null	null	null	null	999	FALSE	FALSE	FALSE	FALSE		FALSE	FALSE	null	null	null	null	null	null	null	null	9.2	04_1X_nist_urine_neg_1_p1-a1_1_7149	128.03613:287 129.03948:0 130.04284:0		151	165	54	89	161	78	116.339	48.306
885	3.427	129.012	-1	-1	Unknown	[M-H]-	similar chromatogram in higher mz_2663; similar chromatogram in higher mz_2267; similar chromatogram in higher mz_979; similar chromatogram in higher mz_3721; similar chromatogram in higher mz_319; similar chromatogram in higher mz_3944; similar chromatogram in higher mz_4298	1	FALSE	null	null	null	null	null	null	null	999	FALSE	FALSE	FALSE	FALSE		FALSE	FALSE	null	null	null	null	null	null	null	null	6.88	04_1X_nist_urine_neg_6_p1-a1_1_7154	129.01204:4527 130.01539:0 131.01875:0		20392	19313	20414	20218	19373	21302	20168.6	743.363
886	3.427	129.012	0.7233	159.793	Unknown	[M-H]-	similar chromatogram in higher mz_2663; similar chromatogram in higher mz_2267; similar chromatogram in higher mz_979; similar chromatogram in higher mz_3721; similar chromatogram in higher mz_319; similar chromatogram in higher mz_3944; similar chromatogram in higher mz_4298	1	FALSE	null	null	null	null	null	null	null	999	FALSE	FALSE	FALSE	FALSE		FALSE	FALSE	null	null	null	null	null	null	null	null	6.88	04_1X_nist_urine_neg_6_p1-a1_1_7154	129.01382:1418 130.01717:0 131.02053:0		1238	1160	1214	1135	1358	1169	1212.34	80.3461
887	3.427	129.012	0.8662	191.373	Unknown	[M-H]-	similar chromatogram in higher mz_2663; similar chromatogram in higher mz_2267; similar chromatogram in higher mz_979; similar chromatogram in higher mz_3721; similar chromatogram in higher mz_319; similar chromatogram in higher mz_3944; similar chromatogram in higher mz_4298	1	FALSE	null	null	null	null	null	null	null	999	FALSE	FALSE	FALSE	FALSE		FALSE	FALSE	null	null	null	null	null	null	null	null	6.88	04_1X_nist_urine_neg_6_p1-a1_1_7154	129.01204:385 130.01539:0 131.01875:0		975	299	123	332	295	378	400.063	294.444
888	3.427	129.012	0.9239	204.119	Unknown	[M-H]-	similar chromatogram in higher mz_2663; similar chromatogram in higher mz_2267; similar chromatogram in higher mz_979; similar chromatogram in higher mz_3721; similar chromatogram in higher mz_319; similar chromatogram in higher mz_3944; similar chromatogram in higher mz_4298	1	FALSE	null	null	null	null	null	null	null	999	FALSE	FALSE	FALSE	FALSE		FALSE	FALSE	null	null	null	null	null	null	null	null	6.88	04_1X_nist_urine_neg_6_p1-a1_1_7154	129.01204:343 130.01539:0 131.01875:0		328	96	215	351	153	206	224.839	98.6718
889	7.204	129.019	-1	-1	Unknown	[M-H]-		0.833	FALSE	null	null	null	null	null	null	null	999	FALSE	FALSE	FALSE	FALSE		FALSE	FALSE	null	null	null	null	null	null	null	null	3.8	04_1X_nist_urine_neg_2_p1-a1_1_7150	129.01917:3197 130.02252:0 131.02588:0		22011	22443	25923	20670	16268	20096	21235.2	3172.42
890	7.204	129.019	0.593	131.008	Unknown	[M-H]-		0.833	FALSE	null	null	null	null	null	null	null	999	FALSE	FALSE	FALSE	FALSE		FALSE	FALSE	null	null	null	null	null	null	null	null	3.8	04_1X_nist_urine_neg_2_p1-a1_1_7150	129.01917:2273 130.02252:0 131.02588:0		2296	2870	2470	2186	2332	2324	2413.13	241.648
891	7.204	129.019	0.6209	137.162	Unknown	[M-H]-		0.833	FALSE	null	null	null	null	null	null	null	999	FALSE	FALSE	FALSE	FALSE		FALSE	FALSE	null	null	null	null	null	null	null	null	3.8	04_1X_nist_urine_neg_2_p1-a1_1_7150	129.01917:390 130.02252:0 131.02588:0		299	182	264	278	158	287	244.753	59.601
892	6.251	129.019	-1	-1	Unknown	[M-H]-		0.5	FALSE	null	null	null	null	null	null	null	999	FALSE	FALSE	FALSE	FALSE		FALSE	FALSE	null	null	null	null	null	null	null	null	3.76	04_1X_nist_urine_neg_3_p1-a1_1_7151	129.01917:2432 130.02252:0 131.02588:0		7059	6159	9147	8064	8058	6397	7480.66	1144.26
893	6.251	129.019	0.62	136.979	Unknown	[M-H]-		0.5	FALSE	null	null	null	null	null	null	null	999	FALSE	FALSE	FALSE	FALSE		FALSE	FALSE	null	null	null	null	null	null	null	null	3.76	04_1X_nist_urine_neg_3_p1-a1_1_7151	129.01917:1704 130.02252:0 131.02588:0		1679	1561	1674	1662	1746	937	1543.13	302.848
894	0.719	129.019	-1	-1	Unknown	[M-H]-		1	FALSE	null	null	null	null	null	null	null	999	FALSE	FALSE	FALSE	FALSE		FALSE	FALSE	null	null	null	null	null	null	null	null	48.52	04_1X_nist_urine_neg_2_p1-a1_1_7150	129.0192:32320 130.02255:0 131.02591:0		103640	98028	99928	92656	89937	90379	95761.3	5605.66
895	0.719	129.019	0.6508	143.786	Unknown	[M-H]-		1	FALSE	null	null	null	null	null	null	null	999	FALSE	FALSE	FALSE	FALSE		FALSE	FALSE	null	null	null	null	null	null	null	null	48.52	04_1X_nist_urine_neg_2_p1-a1_1_7150	129.01921:8369 130.02256:0 131.02592:0		3570	6387	1861	4271	1041	5553	3780.47	2069.2
896	0.719	129.019	0.6677	147.517	Unknown	[M-H]-		1	FALSE	null	null	null	null	null	null	null	999	FALSE	FALSE	FALSE	FALSE		FALSE	FALSE	null	null	null	null	null	null	null	null	48.52	04_1X_nist_urine_neg_2_p1-a1_1_7150	129.0192:8480 130.02255:0 131.02591:0		6924	3565	10063	5678	764	800	4632.49	3650.46
897	3.919	129.019	-1	-1	Unknown	[M-H]-	similar chromatogram in higher mz_621; similar chromatogram in higher mz_1941	1	TRUE	null	null	null	null	null	null	null	999	FALSE	FALSE	FALSE	FALSE		FALSE	FALSE	null	null	null	null	null	null	null	null	37.49	04_1X_nist_urine_neg_4_p1-a1_1_7152	129.0192:21276 130.02255:0 131.02591:0		95118	94497	103345	100526	99117	94414	97836.3	3727.65
898	3.919	129.019	0.6215	137.309	Unknown	[M-H]-	similar chromatogram in higher mz_621; similar chromatogram in higher mz_1941	1	TRUE	null	null	null	null	null	null	null	999	FALSE	FALSE	FALSE	FALSE		FALSE	FALSE	null	null	null	null	null	null	null	null	37.49	04_1X_nist_urine_neg_4_p1-a1_1_7152	129.0192:8978 130.02255:0 131.02591:0	41.00513:151 99.00967:101	10228	9793	10525	10634	10392	10240	10302	295.493
899	4.928	129.019	-1	-1	Unknown	[M-H]-	similar chromatogram in higher mz_4105	1	FALSE	null	null	null	null	null	null	null	999	FALSE	FALSE	FALSE	FALSE		FALSE	FALSE	null	null	null	null	null	null	null	null	12.52	04_1X_nist_urine_neg_1_p1-a1_1_7149	129.0192:9569 130.02255:0 131.02591:0		35453	30010	33427	25487	29476	30001	30642.4	3453.8
900	4.928	129.019	0.6011	132.804	Unknown	[M-H]-	similar chromatogram in higher mz_4105	1	FALSE	null	null	null	null	null	null	null	999	FALSE	FALSE	FALSE	FALSE		FALSE	FALSE	null	null	null	null	null	null	null	null	12.52	04_1X_nist_urine_neg_1_p1-a1_1_7149	129.01738:399 130.02073:0 131.02409:0		100	206	218	79	17	58	112.897	81.5709
901	4.928	129.019	0.6188	136.704	Unknown	[M-H]-	similar chromatogram in higher mz_4105	1	FALSE	null	null	null	null	null	null	null	999	FALSE	FALSE	FALSE	FALSE		FALSE	FALSE	null	null	null	null	null	null	null	null	12.52	04_1X_nist_urine_neg_1_p1-a1_1_7149	129.01738:370 130.02073:0 131.02409:0		69	202	134	54	125	80	110.483	54.724
902	4.928	129.019	0.8587	189.7	Unknown	[M-H]-	similar chromatogram in higher mz_4105	1	FALSE	null	null	null	null	null	null	null	999	FALSE	FALSE	FALSE	FALSE		FALSE	FALSE	null	null	null	null	null	null	null	null	12.52	04_1X_nist_urine_neg_1_p1-a1_1_7149	129.0192:1792 130.02255:0 131.02591:0		967	562	270	955	505	316	595.855	303.669
903	4.928	129.019	0.8699	192.171	Unknown	[M-H]-	similar chromatogram in higher mz_4105	1	FALSE	null	null	null	null	null	null	null	999	FALSE	FALSE	FALSE	FALSE		FALSE	FALSE	null	null	null	null	null	null	null	null	12.52	04_1X_nist_urine_neg_1_p1-a1_1_7149	129.0192:2281 130.02255:0 131.02591:0		1079	1680	2568	1207	2628	963	1687.53	746.461
904	4.928	129.019	0.8889	196.386	Unknown	[M-H]-	similar chromatogram in higher mz_4105	1	FALSE	null	null	null	null	null	null	null	999	FALSE	FALSE	FALSE	FALSE		FALSE	FALSE	null	null	null	null	null	null	null	null	12.52	04_1X_nist_urine_neg_1_p1-a1_1_7149	129.0192:1578 130.02255:0 131.02591:0		1027	101	84	61	96	259	271.428	377.068
905	5.767	129.019	-1	-1	Unknown	[M-H]-		1	TRUE	null	null	null	null	null	null	null	999	FALSE	FALSE	FALSE	FALSE		FALSE	FALSE	null	null	null	null	null	null	null	null	5.77	04_1X_nist_urine_neg_1_p1-a1_1_7149	129.0192:3961 130.02255:0 131.02591:0		25777	24656	24218	24449	23112	26469	24780.2	1189.02
906	5.767	129.019	0.5792	127.966	Unknown	[M-H]-		1	TRUE	null	null	null	null	null	null	null	999	FALSE	FALSE	FALSE	FALSE		FALSE	FALSE	null	null	null	null	null	null	null	null	5.77	04_1X_nist_urine_neg_1_p1-a1_1_7149	129.02097:619 130.02432:0 131.02768:0	39.02467:77	418	439	446	496	376	414	431.622	40.1968
907	5.767	129.019	0.6209	137.162	Unknown	[M-H]-		1	TRUE	null	null	null	null	null	null	null	999	FALSE	FALSE	FALSE	FALSE		FALSE	FALSE	null	null	null	null	null	null	null	null	5.77	04_1X_nist_urine_neg_1_p1-a1_1_7149	129.0192:2486 130.02255:0 131.02591:0		2577	2316	2299	2362	2201	2579	2389.06	155.464
908	6.634	129.019	-1	-1	Unknown	[M-H]-		0.667	FALSE	null	null	null	null	null	null	null	999	FALSE	FALSE	FALSE	FALSE		FALSE	FALSE	null	null	null	null	null	null	null	null	3.32	04_1X_nist_urine_neg_5_p1-a1_1_7153	129.0192:2018 130.02255:0 131.02591:0		11273	9815	9112	8182	11422	10336	10023.3	1255.39
909	6.634	129.019	0.6214	137.272	Unknown	[M-H]-		0.667	FALSE	null	null	null	null	null	null	null	999	FALSE	FALSE	FALSE	FALSE		FALSE	FALSE	null	null	null	null	null	null	null	null	3.32	04_1X_nist_urine_neg_5_p1-a1_1_7153	129.01917:1060 130.02252:0 131.02588:0		420	822	794	791	1023	936	797.735	206.516
910	6.634	129.019	0.6816	150.588	Unknown	[M-H]-		0.667	FALSE	null	null	null	null	null	null	null	999	FALSE	FALSE	FALSE	FALSE		FALSE	FALSE	null	null	null	null	null	null	null	null	3.32	04_1X_nist_urine_neg_5_p1-a1_1_7153	129.0192:201 130.02255:0 131.02591:0		143	63	82	108	120	123	106.435	29.4112
911	5.648	129.019	-1	-1	Unknown	[M-H]-		0.833	TRUE	null	null	null	null	null	null	null	999	FALSE	FALSE	FALSE	FALSE		FALSE	FALSE	null	null	null	null	null	null	null	null	3.69	04_1X_nist_urine_neg_6_p1-a1_1_7154	129.01921:2989 130.02256:0 131.02592:0		21781	11380	20723	20509	18560	21940	19148.8	3993.86
912	5.648	129.019	0.5771	127.49	Unknown	[M-H]-		0.833	TRUE	null	null	null	null	null	null	null	999	FALSE	FALSE	FALSE	FALSE		FALSE	FALSE	null	null	null	null	null	null	null	null	3.69	04_1X_nist_urine_neg_6_p1-a1_1_7154	129.01921:391 130.02256:0 131.02592:0	67.01827:91	272	318	344	431	323	322	335.112	52.6568
913	5.648	129.019	0.6235	137.748	Unknown	[M-H]-		0.833	TRUE	null	null	null	null	null	null	null	999	FALSE	FALSE	FALSE	FALSE		FALSE	FALSE	null	null	null	null	null	null	null	null	3.69	04_1X_nist_urine_neg_6_p1-a1_1_7154	129.01917:2044 130.02252:0 131.02588:0		2080	2176	1899	2060	1835	1781	1971.9	156.039
914	4.561	129.103	-1	-1	Unknown	[M-H]-	similar chromatogram in higher mz_1067	1	FALSE	null	null	null	null	null	null	null	999	FALSE	FALSE	FALSE	FALSE		FALSE	FALSE	null	null	null	null	null	null	null	null	13.47	04_1X_nist_urine_neg_3_p1-a1_1_7151	129.10335:870 130.1067:0 131.11006:0		2986	2329	2848	2608	2250	2376	2566.26	300.003
915	4.561	129.103	0.7031	155.328	Unknown	[M-H]-	similar chromatogram in higher mz_1067	1	FALSE	null	null	null	null	null	null	null	999	FALSE	FALSE	FALSE	FALSE		FALSE	FALSE	null	null	null	null	null	null	null	null	13.47	04_1X_nist_urine_neg_3_p1-a1_1_7151	129.10336:342 130.10671:0 131.11007:0		251	227	115	87	183	217	180.071	65.4608
916	1.605	129.103	-1	-1	Unknown	[M-H]-		0.833	FALSE	null	null	null	null	null	null	null	999	FALSE	FALSE	FALSE	FALSE		FALSE	FALSE	null	null	null	null	null	null	null	null	8.81	04_1X_nist_urine_neg_6_p1-a1_1_7154	129.10339:623 130.10674:0 131.1101:0		1249	1594	1756	1500	1571	1940	1601.78	234.105
917	1.605	129.103	0.672	148.441	Unknown	[M-H]-		0.833	FALSE	null	null	null	null	null	null	null	999	FALSE	FALSE	FALSE	FALSE		FALSE	FALSE	null	null	null	null	null	null	null	null	8.81	04_1X_nist_urine_neg_6_p1-a1_1_7154	129.10518:325 130.10853:0 131.11189:0		153	50	51	128	95	142	103.086	45.4223
918	5.802	130.051	-1	-1	Unknown	[M-H]-	similar chromatogram in higher mz_1368; similar chromatogram in higher mz_1379; similar chromatogram in higher mz_856; similar chromatogram in higher mz_2276; similar chromatogram in higher mz_550	0.833	FALSE	null	null	null	null	null	null	null	999	FALSE	FALSE	FALSE	FALSE		FALSE	FALSE	null	null	null	null	null	null	null	null	5.56	04_1X_nist_urine_neg_5_p1-a1_1_7153	130.05096:1292 131.05431:0 132.05767:0		4019	2419	176	3270	4690	3660	3039.08	1594.05
919	5.802	130.051	0.6473	142.893	Unknown	[M-H]-	similar chromatogram in higher mz_1368; similar chromatogram in higher mz_1379; similar chromatogram in higher mz_856; similar chromatogram in higher mz_2276; similar chromatogram in higher mz_550	0.833	FALSE	null	null	null	null	null	null	null	999	FALSE	FALSE	FALSE	FALSE		FALSE	FALSE	null	null	null	null	null	null	null	null	5.56	04_1X_nist_urine_neg_5_p1-a1_1_7153	130.05096:246 131.05431:0 132.05767:0		86	80	4.49595	45	4.49595	4.49595	35.0982	40.8948
920	5.802	130.051	0.7409	163.562	Unknown	[M-H]-	similar chromatogram in higher mz_1368; similar chromatogram in higher mz_1379; similar chromatogram in higher mz_856; similar chromatogram in higher mz_2276; similar chromatogram in higher mz_550	0.833	FALSE	null	null	null	null	null	null	null	999	FALSE	FALSE	FALSE	FALSE		FALSE	FALSE	null	null	null	null	null	null	null	null	5.56	04_1X_nist_urine_neg_5_p1-a1_1_7153	130.05096:404 131.05431:0 132.05767:0		278	5	8	228	433	337	215.018	175.143
921	5.488	130.051	-1	-1	Unknown	[M-H]-	similar chromatogram in higher mz_1547	1	TRUE	null	null	null	null	null	null	null	999	FALSE	FALSE	FALSE	FALSE		FALSE	FALSE	null	null	null	null	null	null	null	null	5.27	04_1X_nist_urine_neg_5_p1-a1_1_7153	130.05096:1073 131.05431:0 132.05767:0		2986	2419	2621	3008	3345	3815	3032.3	501.601
922	5.488	130.051	0.6026	133.039	Unknown	[M-H]-	similar chromatogram in higher mz_1547	1	TRUE	null	null	null	null	null	null	null	999	FALSE	FALSE	FALSE	FALSE		FALSE	FALSE	null	null	null	null	null	null	null	null	5.27	04_1X_nist_urine_neg_5_p1-a1_1_7153	130.05096:346 131.05431:0 132.05767:0	58.02961:169	307	49	111	282	199	327	212.375	113.395
923	4.942	131.034	-1	-1	Unknown	[M-H]-		0.5	FALSE	null	null	null	null	null	null	null	999	FALSE	FALSE	FALSE	FALSE		FALSE	FALSE	null	null	null	null	null	null	null	null	8.12	04_1X_nist_urine_neg_2_p1-a1_1_7150	131.03448:1887 132.03783:0 133.04119:0		6614	7311	4071	5085	4855	5370	5551.19	1196.13
924	4.942	131.034	0.6151	135.694	Unknown	[M-H]-		0.5	FALSE	null	null	null	null	null	null	null	999	FALSE	FALSE	FALSE	FALSE		FALSE	FALSE	null	null	null	null	null	null	null	null	8.12	04_1X_nist_urine_neg_2_p1-a1_1_7150	131.03448:759 132.03783:0 133.04119:0		89	222	110	152	90	145	134.54	50.2668
925	4.942	131.034	0.874	192.815	Unknown	[M-H]-		0.5	FALSE	null	null	null	null	null	null	null	999	FALSE	FALSE	FALSE	FALSE		FALSE	FALSE	null	null	null	null	null	null	null	null	8.12	04_1X_nist_urine_neg_2_p1-a1_1_7150	131.03452:384 132.03787:0 133.04123:0		88	71	8	8	13	107	48.9056	44.9362
926	0.723	131.035	-1	-1	Unknown	[M-H]-		0.833	FALSE	null	null	null	null	null	null	null	999	FALSE	FALSE	FALSE	FALSE		FALSE	FALSE	null	null	null	null	null	null	null	null	25.63	04_1X_nist_urine_neg_1_p1-a1_1_7149	131.03452:7499 132.03787:0 133.04123:0		24333	22855	11122	15625	14212	12493	16773.2	5518.53
927	0.723	131.035	0.655	144.502	Unknown	[M-H]-		0.833	FALSE	null	null	null	null	null	null	null	999	FALSE	FALSE	FALSE	FALSE		FALSE	FALSE	null	null	null	null	null	null	null	null	25.63	04_1X_nist_urine_neg_1_p1-a1_1_7149	131.0273:3691 132.03065:0 133.03401:0		1282	845	139	673	1405	342	781.167	502.082
928	0.723	131.035	0.6636	146.401	Unknown	[M-H]-		0.833	FALSE	null	null	null	null	null	null	null	999	FALSE	FALSE	FALSE	FALSE		FALSE	FALSE	null	null	null	null	null	null	null	null	25.63	04_1X_nist_urine_neg_1_p1-a1_1_7149	131.03452:2762 132.03787:0 133.04123:0		957	597	549	223	562	330	536.224	253.858
929	0.723	131.035	0.6788	149.76	Unknown	[M-H]-		0.833	FALSE	null	null	null	null	null	null	null	999	FALSE	FALSE	FALSE	FALSE		FALSE	FALSE	null	null	null	null	null	null	null	null	25.63	04_1X_nist_urine_neg_1_p1-a1_1_7149	131.0255:1815 132.02885:0 133.03221:0		117	742	57	104	99	564	280.569	294.503
930	5.54	131.036	-1	-1	Unknown	[M-H]-		1	FALSE	null	null	null	null	null	null	null	999	FALSE	FALSE	FALSE	FALSE		FALSE	FALSE	null	null	null	null	null	null	null	null	11.36	04_1X_nist_urine_neg_1_p1-a1_1_7149	131.03632:2961 132.03967:0 133.04303:0		20019	12233	20576	20350	17161	19959	18382.9	3260.67
931	5.54	131.036	0.6124	135.109	Unknown	[M-H]-		1	FALSE	null	null	null	null	null	null	null	999	FALSE	FALSE	FALSE	FALSE		FALSE	FALSE	null	null	null	null	null	null	null	null	11.36	04_1X_nist_urine_neg_1_p1-a1_1_7149	131.03632:1547 132.03967:0 133.04303:0		1591	1688	1662	1692	1574	1660	1644.43	49.8522
932	5.177	132.029	-1	-1	Unknown	[M-H]-		1	FALSE	null	null	null	null	null	null	null	999	FALSE	FALSE	FALSE	FALSE		FALSE	FALSE	null	null	null	null	null	null	null	null	13.82	04_1X_nist_urine_neg_1_p1-a1_1_7149	132.02901:2012 133.03236:0 134.03572:0		8487	6357	7250	6974	6499	6040	6934.52	875.642
933	5.177	132.029	0.7548	166.421	Unknown	[M-H]-		1	FALSE	null	null	null	null	null	null	null	999	FALSE	FALSE	FALSE	FALSE		FALSE	FALSE	null	null	null	null	null	null	null	null	13.82	04_1X_nist_urine_neg_1_p1-a1_1_7149	132.02901:658 133.03236:0 134.03572:0		735	577	592	659	637	506	617.676	78.1861
934	0.447	132.045	-1	-1	Unknown	[M-H]-	similar chromatogram in higher mz_1032; similar chromatogram in higher mz_3227; similar chromatogram in higher mz_3114; similar chromatogram in higher mz_4041; similar chromatogram in higher mz_4067; similar chromatogram in higher mz_1037; similar chromatogram in higher mz_2314; similar chromatogram in higher mz_3161; similar chromatogram in higher mz_3543; similar chromatogram in higher mz_3630;…	0.833	TRUE	null	null	null	null	null	null	null	999	FALSE	FALSE	FALSE	FALSE		FALSE	FALSE	null	null	null	null	null	null	null	null	87.06	04_1X_nist_urine_neg_6_p1-a1_1_7154	132.0453:31191 133.04865:0 134.05201:0		90214	9569	10560	11278	11342	124117	42846.7	50965.7
935	0.447	132.045	0.5462	120.42	Unknown	[M-H]-	similar chromatogram in higher mz_1032; similar chromatogram in higher mz_3227; similar chromatogram in higher mz_3114; similar chromatogram in higher mz_4041; similar chromatogram in higher mz_4067; similar chromatogram in higher mz_1037; similar chromatogram in higher mz_2314; similar chromatogram in higher mz_3161; similar chromatogram in higher mz_3543; similar chromatogram in higher mz_3630;…	0.833	TRUE	null	null	null	null	null	null	null	999	FALSE	FALSE	FALSE	FALSE		FALSE	FALSE	null	null	null	null	null	null	null	null	87.06	04_1X_nist_urine_neg_6_p1-a1_1_7154	132.0453:1066 133.04865:0 134.05201:0	28.15218:59 31.75634:59 44.01019:59 54.95255:59 80.49543:59 82.97549:59 92.60933:59 111.61087:59 131.03632:151	422	290	392	172	122	355	292.271	121.954
936	0.447	132.045	0.5577	122.947	Unknown	[M-H]-	similar chromatogram in higher mz_1032; similar chromatogram in higher mz_3227; similar chromatogram in higher mz_3114; similar chromatogram in higher mz_4041; similar chromatogram in higher mz_4067; similar chromatogram in higher mz_1037; similar chromatogram in higher mz_2314; similar chromatogram in higher mz_3161; similar chromatogram in higher mz_3543; similar chromatogram in higher mz_3630;…	0.833	TRUE	null	null	null	null	null	null	null	999	FALSE	FALSE	FALSE	FALSE		FALSE	FALSE	null	null	null	null	null	null	null	null	87.06	04_1X_nist_urine_neg_6_p1-a1_1_7154	132.0453:1867 133.04865:0 134.05201:0	25.35062:59 27.38376:59 99.47458:59 121.16793:59 128.1664:59 132.04169:647 132.0435:379	895	240	635	904	200	1160	672.107	388.066
937	0.447	132.045	0.5666	124.923	Unknown	[M-H]-	similar chromatogram in higher mz_1032; similar chromatogram in higher mz_3227; similar chromatogram in higher mz_3114; similar chromatogram in higher mz_4041; similar chromatogram in higher mz_4067; similar chromatogram in higher mz_1037; similar chromatogram in higher mz_2314; similar chromatogram in higher mz_3161; similar chromatogram in higher mz_3543; similar chromatogram in higher mz_3630;…	0.833	TRUE	null	null	null	null	null	null	null	999	FALSE	FALSE	FALSE	FALSE		FALSE	FALSE	null	null	null	null	null	null	null	null	87.06	04_1X_nist_urine_neg_6_p1-a1_1_7154	132.0453:2323 133.04865:0 134.05201:0		556	277	119	618	575	1178	553.858	363.193
938	0.447	132.045	0.5965	131.508	Unknown	[M-H]-	similar chromatogram in higher mz_1032; similar chromatogram in higher mz_3227; similar chromatogram in higher mz_3114; similar chromatogram in higher mz_4041; similar chromatogram in higher mz_4067; similar chromatogram in higher mz_1037; similar chromatogram in higher mz_2314; similar chromatogram in higher mz_3161; similar chromatogram in higher mz_3543; similar chromatogram in higher mz_3630;…	0.833	TRUE	null	null	null	null	null	null	null	999	FALSE	FALSE	FALSE	FALSE		FALSE	FALSE	null	null	null	null	null	null	null	null	87.06	04_1X_nist_urine_neg_6_p1-a1_1_7154	132.04529:2458 133.04864:0 134.052:0		481	977	2289	1088	293	2089	1203.03	822.005
939	0.447	132.045	0.6059	133.592	Unknown	[M-H]-	similar chromatogram in higher mz_1032; similar chromatogram in higher mz_3227; similar chromatogram in higher mz_3114; similar chromatogram in higher mz_4041; similar chromatogram in higher mz_4067; similar chromatogram in higher mz_1037; similar chromatogram in higher mz_2314; similar chromatogram in higher mz_3161; similar chromatogram in higher mz_3543; similar chromatogram in higher mz_3630;…	0.833	TRUE	null	null	null	null	null	null	null	999	FALSE	FALSE	FALSE	FALSE		FALSE	FALSE	null	null	null	null	null	null	null	null	87.06	04_1X_nist_urine_neg_6_p1-a1_1_7154	132.0453:1458 133.04865:0 134.05201:0		221	100	562	88	220	460	275.047	193.838
940	0.447	132.045	0.6739	148.565	Unknown	[M-H]-	similar chromatogram in higher mz_1032; similar chromatogram in higher mz_3227; similar chromatogram in higher mz_3114; similar chromatogram in higher mz_4041; similar chromatogram in higher mz_4067; similar chromatogram in higher mz_1037; similar chromatogram in higher mz_2314; similar chromatogram in higher mz_3161; similar chromatogram in higher mz_3543; similar chromatogram in higher mz_3630;…	0.833	TRUE	null	null	null	null	null	null	null	999	FALSE	FALSE	FALSE	FALSE		FALSE	FALSE	null	null	null	null	null	null	null	null	87.06	04_1X_nist_urine_neg_6_p1-a1_1_7154	132.0453:5975 133.04865:0 134.05201:0	29.49189:59 36.09285:59 37.29131:59 40.65054:59 62.83674:59 77.0409:651 85.18296:59 106.66669:59 110.65022:59	6560	1327	2254	431	1190	5597	2892.93	2552.57
941	1.532	132.045	-1	-1	Unknown	[M-H]-		0.5	FALSE	null	null	null	null	null	null	null	999	FALSE	FALSE	FALSE	FALSE		FALSE	FALSE	null	null	null	null	null	null	null	null	26.82	04_1X_nist_urine_neg_4_p1-a1_1_7152	132.0453:7872 133.04865:0 134.05201:0		1655	1177	1836	32073	4393	1220	7059.11	12312.6
942	1.532	132.045	0.5962	131.435	Unknown	[M-H]-		0.5	FALSE	null	null	null	null	null	null	null	999	FALSE	FALSE	FALSE	FALSE		FALSE	FALSE	null	null	null	null	null	null	null	null	26.82	04_1X_nist_urine_neg_4_p1-a1_1_7152	132.0453:2420 133.04865:0 134.05201:0		6	12	64	1007	57	10	192.651	399.784
943	0.99	133.015	-1	-1	Unknown	[M-H]-		0.5	FALSE	null	null	null	null	null	null	null	999	FALSE	FALSE	FALSE	FALSE		FALSE	FALSE	null	null	null	null	null	null	null	null	3	04_1X_nist_urine_neg_1_p1-a1_1_7149	133.01453:717 134.01788:0 135.02124:0		2121	118	287	905	1051	306	798.019	747.065
944	0.99	133.015	0.8787	193.603	Unknown	[M-H]-		0.5	FALSE	null	null	null	null	null	null	null	999	FALSE	FALSE	FALSE	FALSE		FALSE	FALSE	null	null	null	null	null	null	null	null	3	04_1X_nist_urine_neg_1_p1-a1_1_7149	133.02179:360 134.02514:0 135.0285:0		63	1.73987	1.73987	103	62	17	40.9379	41.6457
945	3.424	133.029	-1	-1	Unknown	[M-H]-		1	FALSE	null	null	null	null	null	null	null	999	FALSE	FALSE	FALSE	FALSE		FALSE	FALSE	null	null	null	null	null	null	null	null	5.6	04_1X_nist_urine_neg_1_p1-a1_1_7149	133.02907:1042 134.03242:0 135.03578:0		4415	3728	3349	3877	3651	3567	3764.38	364.014
946	3.424	133.029	0.5409	119.171	Unknown	[M-H]-		1	FALSE	null	null	null	null	null	null	null	999	FALSE	FALSE	FALSE	FALSE		FALSE	FALSE	null	null	null	null	null	null	null	null	5.6	04_1X_nist_urine_neg_1_p1-a1_1_7149	133.02905:349 134.0324:0 135.03576:0		160	106	150	205	185	137	157.014	34.9512
947	3.424	133.029	0.6836	150.619	Unknown	[M-H]-		1	FALSE	null	null	null	null	null	null	null	999	FALSE	FALSE	FALSE	FALSE		FALSE	FALSE	null	null	null	null	null	null	null	null	5.6	04_1X_nist_urine_neg_1_p1-a1_1_7149	133.02907:242 134.03242:0 135.03578:0		231	87	80	124	84	203	134.819	65.9534
948	3.424	133.029	0.7213	158.925	Unknown	[M-H]-		1	FALSE	null	null	null	null	null	null	null	999	FALSE	FALSE	FALSE	FALSE		FALSE	FALSE	null	null	null	null	null	null	null	null	5.6	04_1X_nist_urine_neg_1_p1-a1_1_7149	133.0309:157 134.03425:0 135.03761:0		87	72	147	58	90	24	79.453	40.7705
949	4.536	133.051	-1	-1	Unknown	[M-H]-		0.833	FALSE	null	null	null	null	null	null	null	999	FALSE	FALSE	FALSE	FALSE		FALSE	FALSE	null	null	null	null	null	null	null	null	10.32	04_1X_nist_urine_neg_3_p1-a1_1_7151	133.05086:1908 134.05421:0 135.05757:0		12405	12864	12491	9633	11387	8587	11227.9	1743.52
950	4.536	133.051	0.5494	121.036	Unknown	[M-H]-		0.833	FALSE	null	null	null	null	null	null	null	999	FALSE	FALSE	FALSE	FALSE		FALSE	FALSE	null	null	null	null	null	null	null	null	10.32	04_1X_nist_urine_neg_3_p1-a1_1_7151	133.04906:135 134.05241:0 135.05577:0		61	125	160	90	163	28	104.493	54.7236
951	4.536	133.051	0.8152	179.608	Unknown	[M-H]-		0.833	FALSE	null	null	null	null	null	null	null	999	FALSE	FALSE	FALSE	FALSE		FALSE	FALSE	null	null	null	null	null	null	null	null	10.32	04_1X_nist_urine_neg_3_p1-a1_1_7151	133.05086:424 134.05421:0 135.05757:0		381	280	388	285	139	253	287.752	91.7981
952	4.536	133.051	0.8565	188.7	Unknown	[M-H]-		0.833	FALSE	null	null	null	null	null	null	null	999	FALSE	FALSE	FALSE	FALSE		FALSE	FALSE	null	null	null	null	null	null	null	null	10.32	04_1X_nist_urine_neg_3_p1-a1_1_7151	133.05089:274 134.05424:0 135.0576:0		238	116	353	202	127	44	180.096	108.654
953	4.536	133.051	0.8776	193.354	Unknown	[M-H]-		0.833	FALSE	null	null	null	null	null	null	null	999	FALSE	FALSE	FALSE	FALSE		FALSE	FALSE	null	null	null	null	null	null	null	null	10.32	04_1X_nist_urine_neg_3_p1-a1_1_7151	133.05089:348 134.05424:0 135.0576:0		355	292	39	244	118	168	202.672	116.936
954	5.076	133.051	-1	-1	Unknown	[M-H]-		1	FALSE	null	null	null	null	null	null	null	999	FALSE	FALSE	FALSE	FALSE		FALSE	FALSE	null	null	null	null	null	null	null	null	9.31	04_1X_nist_urine_neg_4_p1-a1_1_7152	133.05089:1986 134.05424:0 135.0576:0		5009	5203	4352	5738	4662	3854	4803.1	663.489
955	5.076	133.051	0.8241	181.568	Unknown	[M-H]-		1	FALSE	null	null	null	null	null	null	null	999	FALSE	FALSE	FALSE	FALSE		FALSE	FALSE	null	null	null	null	null	null	null	null	9.31	04_1X_nist_urine_neg_4_p1-a1_1_7152	133.05089:481 134.05424:0 135.0576:0		310	492	435	361	442	384	403.738	65.0622
956	1.289	133.067	-1	-1	Unknown	[M-H]-		1	FALSE	null	null	null	null	null	null	null	999	FALSE	FALSE	FALSE	FALSE		FALSE	FALSE	null	null	null	null	null	null	null	null	10.12	04_1X_nist_urine_neg_1_p1-a1_1_7149	133.06728:2657 134.07063:0 135.07399:0		7397	4271	6780	4071	4146	3106	4961.8	1709.92
957	1.289	133.067	0.577	127.136	Unknown	[M-H]-		1	FALSE	null	null	null	null	null	null	null	999	FALSE	FALSE	FALSE	FALSE		FALSE	FALSE	null	null	null	null	null	null	null	null	10.12	04_1X_nist_urine_neg_1_p1-a1_1_7149	133.06726:770 134.07061:0 135.07397:0		94	143	95	138	220	10	116.927	69.4931
958	1.289	133.067	0.6973	153.638	Unknown	[M-H]-		1	FALSE	null	null	null	null	null	null	null	999	FALSE	FALSE	FALSE	FALSE		FALSE	FALSE	null	null	null	null	null	null	null	null	10.12	04_1X_nist_urine_neg_1_p1-a1_1_7149	133.06726:913 134.07061:0 135.07397:0		546	165	297	161	218	193	263.214	147.02
959	0.499	134.024	-1	-1	Unknown	[M-H]-		0.5	TRUE	null	null	null	null	null	null	null	999	FALSE	FALSE	FALSE	FALSE		FALSE	FALSE	null	null	null	null	null	null	null	null	76.66	04_1X_nist_urine_neg_3_p1-a1_1_7151	134.02376:10865 135.02711:0 136.03047:0		22989	31348	29944	24283	27302	40970	29472.8	6474.81
960	0.499	134.024	0.5525	121.654	Unknown	[M-H]-		0.5	TRUE	null	null	null	null	null	null	null	999	FALSE	FALSE	FALSE	FALSE		FALSE	FALSE	null	null	null	null	null	null	null	null	76.66	04_1X_nist_urine_neg_3_p1-a1_1_7151	134.02376:1582 135.02711:0 136.03047:0	46.54965:226 52.86669:226 54.61762:226 59.43961:226 66.32053:226 78.03349:802 78.03488:4962 78.03627:2331 83.23418:226 110.56231:226 114.33557:226 122.85715:226 124.93141:226	960	141	958	616	1174	647	749.503	365.203
961	0.499	134.024	0.5771	127.064	Unknown	[M-H]-		0.5	TRUE	null	null	null	null	null	null	null	999	FALSE	FALSE	FALSE	FALSE		FALSE	FALSE	null	null	null	null	null	null	null	null	76.66	04_1X_nist_urine_neg_3_p1-a1_1_7151	134.02562:3449 135.02897:0 136.03233:0		261	1518	286	220	204	1385	645.773	626.251
962	0.499	134.024	0.5928	130.52	Unknown	[M-H]-		0.5	TRUE	null	null	null	null	null	null	null	999	FALSE	FALSE	FALSE	FALSE		FALSE	FALSE	null	null	null	null	null	null	null	null	76.66	04_1X_nist_urine_neg_3_p1-a1_1_7151	134.02376:2344 135.02711:0 136.03047:0		817	37	1231	337	1341	405	694.698	522.349
963	0.499	134.024	0.6054	133.31	Unknown	[M-H]-		0.5	TRUE	null	null	null	null	null	null	null	999	FALSE	FALSE	FALSE	FALSE		FALSE	FALSE	null	null	null	null	null	null	null	null	76.66	04_1X_nist_urine_neg_3_p1-a1_1_7151	134.02562:2934 135.02897:0 136.03233:0		294	361	109	416	353	1380	485.291	450.824
964	1.6	134.024	-1	-1	Unknown	[M-H]-	similar chromatogram in higher mz_587	0.667	TRUE	null	null	null	null	null	null	null	999	FALSE	FALSE	FALSE	FALSE		FALSE	FALSE	null	null	null	null	null	null	null	null	15.93	04_1X_nist_urine_neg_3_p1-a1_1_7151	134.02376:2850 135.02711:0 136.03047:0		9026	6619	11388	9330	8011	10939	9218.7	1785.26
965	1.6	134.024	0.5241	115.399	Unknown	[M-H]-	similar chromatogram in higher mz_587	0.667	TRUE	null	null	null	null	null	null	null	999	FALSE	FALSE	FALSE	FALSE		FALSE	FALSE	null	null	null	null	null	null	null	null	15.93	04_1X_nist_urine_neg_3_p1-a1_1_7151	134.02379:493 135.02714:0 136.0305:0	27.64839:35 78.09201:35 98.52708:35	107	170	186	126	345	221	192.604	85.0381
966	1.6	134.024	0.5401	118.911	Unknown	[M-H]-	similar chromatogram in higher mz_587	0.667	TRUE	null	null	null	null	null	null	null	999	FALSE	FALSE	FALSE	FALSE		FALSE	FALSE	null	null	null	null	null	null	null	null	15.93	04_1X_nist_urine_neg_3_p1-a1_1_7151	134.00916:550 135.01251:0 136.01587:0		8	69	170	142	135	20	90.6342	68.2692
967	1.6	134.024	0.5754	126.699	Unknown	[M-H]-	similar chromatogram in higher mz_587	0.667	TRUE	null	null	null	null	null	null	null	999	FALSE	FALSE	FALSE	FALSE		FALSE	FALSE	null	null	null	null	null	null	null	null	15.93	04_1X_nist_urine_neg_3_p1-a1_1_7151	134.02376:819 135.02711:0 136.03047:0		858	293	386	777	501	770	597.481	235.132
968	1.6	134.024	0.5847	128.745	Unknown	[M-H]-	similar chromatogram in higher mz_587	0.667	TRUE	null	null	null	null	null	null	null	999	FALSE	FALSE	FALSE	FALSE		FALSE	FALSE	null	null	null	null	null	null	null	null	15.93	04_1X_nist_urine_neg_3_p1-a1_1_7151	134.02376:849 135.02711:0 136.03047:0		146	108	374	67	22	93	134.822	124.23
969	2.454	134.024	-1	-1	Unknown	[M-H]-	similar chromatogram in higher mz_386	1	TRUE	null	null	null	null	null	null	null	999	FALSE	FALSE	FALSE	FALSE		FALSE	FALSE	null	null	null	null	null	null	null	null	12.75	04_1X_nist_urine_neg_4_p1-a1_1_7152	134.02377:1846 135.02712:0 136.03048:0		11746	11266	10472	10593	10744	9483	10717.2	769.306
970	2.454	134.024	0.5221	114.96	Unknown	[M-H]-	similar chromatogram in higher mz_386	1	TRUE	null	null	null	null	null	null	null	999	FALSE	FALSE	FALSE	FALSE		FALSE	FALSE	null	null	null	null	null	null	null	null	12.75	04_1X_nist_urine_neg_4_p1-a1_1_7152	134.02379:483 135.02714:0 136.0305:0	91.01858:87	342	250	85	130	211	220	206.157	90.4649
971	2.454	134.024	0.5731	126.187	Unknown	[M-H]-	similar chromatogram in higher mz_386	1	TRUE	null	null	null	null	null	null	null	999	FALSE	FALSE	FALSE	FALSE		FALSE	FALSE	null	null	null	null	null	null	null	null	12.75	04_1X_nist_urine_neg_4_p1-a1_1_7152	134.02379:942 135.02714:0 136.0305:0	64.00438:156 117.01984:82	867	884	867	783	901	725	837.776	68.5949
972	3.332	134.038	-1	-1	Unknown	[M-H]-	similar chromatogram in higher mz_508	0.5	FALSE	null	null	null	null	null	null	null	999	FALSE	FALSE	FALSE	FALSE		FALSE	FALSE	null	null	null	null	null	null	null	null	15.62	04_1X_nist_urine_neg_4_p1-a1_1_7152	134.03838:2259 135.04173:0 136.04509:0		7940	8179	7763	8057	7600	8542	8013.28	331.096
973	3.332	134.038	0.6219	136.922	Unknown	[M-H]-	similar chromatogram in higher mz_508	0.5	FALSE	null	null	null	null	null	null	null	999	FALSE	FALSE	FALSE	FALSE		FALSE	FALSE	null	null	null	null	null	null	null	null	15.62	04_1X_nist_urine_neg_4_p1-a1_1_7152	134.03653:284 135.03988:0 136.04324:0		338	275	180	226	179	141	223.062	72.646
974	3.332	134.038	0.6487	142.832	Unknown	[M-H]-	similar chromatogram in higher mz_508	0.5	FALSE	null	null	null	null	null	null	null	999	FALSE	FALSE	FALSE	FALSE		FALSE	FALSE	null	null	null	null	null	null	null	null	15.62	04_1X_nist_urine_neg_4_p1-a1_1_7152	134.03838:560 135.04173:0 136.04509:0		684	503	465	432	303	464	475.148	123.357
975	0.996	134.06	-1	-1	Unknown	[M-H]-		0.5	FALSE	null	null	null	null	null	null	null	999	FALSE	FALSE	FALSE	FALSE		FALSE	FALSE	null	null	null	null	null	null	null	null	24.88	04_1X_nist_urine_neg_4_p1-a1_1_7152	134.06029:3233 135.06364:0 136.067:0		15529	14650	16682	14257	14065	17594	15462.7	1421.24
976	0.996	134.06	0.6897	151.866	Unknown	[M-H]-		0.5	FALSE	null	null	null	null	null	null	null	999	FALSE	FALSE	FALSE	FALSE		FALSE	FALSE	null	null	null	null	null	null	null	null	24.88	04_1X_nist_urine_neg_4_p1-a1_1_7152	134.06029:1535 135.06364:0 136.067:0		5321	1628	1745	1583	5961	4173	3402.07	2001.43
977	3.186	134.06	-1	-1	Unknown	[M-H]-		1	FALSE	null	null	null	null	null	null	null	999	FALSE	FALSE	FALSE	FALSE		FALSE	FALSE	null	null	null	null	null	null	null	null	57.54	04_1X_nist_urine_neg_1_p1-a1_1_7149	134.0603:7741 135.06365:0 136.06701:0		33525	32644	29913	31973	29377	42476	33318.1	4760.12
978	3.186	134.06	0.6552	144.251	Unknown	[M-H]-		1	FALSE	null	null	null	null	null	null	null	999	FALSE	FALSE	FALSE	FALSE		FALSE	FALSE	null	null	null	null	null	null	null	null	57.54	04_1X_nist_urine_neg_1_p1-a1_1_7149	134.0603:4799 135.06365:0 136.06701:0		4798	4167	4381	4053	3803	3979	4196.79	352.068
979	3.615	134.062	-1	-1	Unknown	[M-H]-		0.667	FALSE	null	null	null	null	null	null	null	999	FALSE	FALSE	FALSE	FALSE		FALSE	FALSE	null	null	null	null	null	null	null	null	29.05	04_1X_nist_urine_neg_3_p1-a1_1_7151	134.06209:4844 135.06544:0 136.0688:0		21194	237	20522	14807	1213	915	9814.75	10139
980	3.615	134.062	0.6563	144.506	Unknown	[M-H]-		0.667	FALSE	null	null	null	null	null	null	null	999	FALSE	FALSE	FALSE	FALSE		FALSE	FALSE	null	null	null	null	null	null	null	null	29.05	04_1X_nist_urine_neg_3_p1-a1_1_7151	134.0603:4653 135.06365:0 136.06701:0		4699	18	4530	4015	136	18	2236.08	2397.75
981	5.401	135.03	-1	-1	Unknown	[M-H]-		1	TRUE	null	null	null	null	null	null	null	999	FALSE	FALSE	FALSE	FALSE		FALSE	FALSE	null	null	null	null	null	null	null	null	17.21	04_1X_nist_urine_neg_2_p1-a1_1_7150	135.02951:4079 136.03286:0 137.03622:0		23961	21504	2769	27269	21849	24385	20289.6	8830.21
982	5.401	135.03	0.5357	117.884	Unknown	[M-H]-		1	TRUE	null	null	null	null	null	null	null	999	FALSE	FALSE	FALSE	FALSE		FALSE	FALSE	null	null	null	null	null	null	null	null	17.21	04_1X_nist_urine_neg_2_p1-a1_1_7150	135.02954:383 136.03289:0 137.03625:0	59.01375:118 59.01496:209 59.01618:73 75.00918:89	296	374	373	414	368	380	367.679	38.9197
983	5.401	135.03	0.8801	193.651	Unknown	[M-H]-		1	TRUE	null	null	null	null	null	null	null	999	FALSE	FALSE	FALSE	FALSE		FALSE	FALSE	null	null	null	null	null	null	null	null	17.21	04_1X_nist_urine_neg_2_p1-a1_1_7150	135.02951:745 136.03286:0 137.03622:0		606	740	754	632	637	323	615.372	155.4
984	5.401	135.03	0.9377	206.341	Unknown	[M-H]-		1	TRUE	null	null	null	null	null	null	null	999	FALSE	FALSE	FALSE	FALSE		FALSE	FALSE	null	null	null	null	null	null	null	null	17.21	04_1X_nist_urine_neg_2_p1-a1_1_7150	135.02954:518 136.03289:0 137.03625:0		489	596	710	654	833	605	647.93	116.597
985	5.401	135.03	0.971	213.67	Unknown	[M-H]-		1	TRUE	null	null	null	null	null	null	null	999	FALSE	FALSE	FALSE	FALSE		FALSE	FALSE	null	null	null	null	null	null	null	null	17.21	04_1X_nist_urine_neg_2_p1-a1_1_7150	135.02954:349 136.03289:0 137.03625:0		323	109	123	145	205	235	190.234	81.2739
986	5.401	135.03	0.9945	218.829	Unknown	[M-H]-		1	TRUE	null	null	null	null	null	null	null	999	FALSE	FALSE	FALSE	FALSE		FALSE	FALSE	null	null	null	null	null	null	null	null	17.21	04_1X_nist_urine_neg_2_p1-a1_1_7150	135.02771:178 136.03106:0 137.03442:0		85	67	101	198	138	128	119.407	46.5756
987	5.401	135.03	1.015	223.335	Unknown	[M-H]-		1	TRUE	null	null	null	null	null	null	null	999	FALSE	FALSE	FALSE	FALSE		FALSE	FALSE	null	null	null	null	null	null	null	null	17.21	04_1X_nist_urine_neg_2_p1-a1_1_7150	135.02954:307 136.03289:0 137.03625:0		154	194	70	123	16	101	109.557	62.897
988	5.401	135.03	1.04	228.848	Unknown	[M-H]-		1	TRUE	null	null	null	null	null	null	null	999	FALSE	FALSE	FALSE	FALSE		FALSE	FALSE	null	null	null	null	null	null	null	null	17.21	04_1X_nist_urine_neg_2_p1-a1_1_7150	135.02951:424 136.03286:0 137.03622:0		297	368	284	95	246	261	258.431	90.3642
989	5.25	135.03	-1	-1	Unknown	[M-H]-		1	TRUE	null	null	null	null	null	null	null	999	FALSE	FALSE	FALSE	FALSE		FALSE	FALSE	null	null	null	null	null	null	null	null	14.45	04_1X_nist_urine_neg_1_p1-a1_1_7149	135.02954:5356 136.03289:0 137.03625:0		34216	27056	25142	38505	35729	31098	31957.5	5165.67
990	5.25	135.03	0.5362	117.987	Unknown	[M-H]-		1	TRUE	null	null	null	null	null	null	null	999	FALSE	FALSE	FALSE	FALSE		FALSE	FALSE	null	null	null	null	null	null	null	null	14.45	04_1X_nist_urine_neg_1_p1-a1_1_7149	135.02954:304 136.03289:0 137.03625:0	87.00714:115	239	288	229	288	92	210	224.347	72.4875
991	5.25	135.03	0.843	185.504	Unknown	[M-H]-		1	TRUE	null	null	null	null	null	null	null	999	FALSE	FALSE	FALSE	FALSE		FALSE	FALSE	null	null	null	null	null	null	null	null	14.45	04_1X_nist_urine_neg_1_p1-a1_1_7149	135.02951:292 136.03286:0 137.03622:0		127	248	87	108	141	70	130.176	63.1016
992	5.25	135.03	0.8845	194.627	Unknown	[M-H]-		1	TRUE	null	null	null	null	null	null	null	999	FALSE	FALSE	FALSE	FALSE		FALSE	FALSE	null	null	null	null	null	null	null	null	14.45	04_1X_nist_urine_neg_1_p1-a1_1_7149	135.02951:832 136.03286:0 137.03622:0		557	843	839	880	104	416	606.491	308.629
993	5.25	135.03	0.9343	205.582	Unknown	[M-H]-		1	TRUE	null	null	null	null	null	null	null	999	FALSE	FALSE	FALSE	FALSE		FALSE	FALSE	null	null	null	null	null	null	null	null	14.45	04_1X_nist_urine_neg_1_p1-a1_1_7149	135.02954:360 136.03289:0 137.03625:0		190	360	127	231	266	151	220.936	85.039
994	5.25	135.03	0.9647	212.277	Unknown	[M-H]-		1	TRUE	null	null	null	null	null	null	null	999	FALSE	FALSE	FALSE	FALSE		FALSE	FALSE	null	null	null	null	null	null	null	null	14.45	04_1X_nist_urine_neg_1_p1-a1_1_7149	135.02954:1212 136.03289:0 137.03625:0		1394	1404	1150	1208	86	1179	1070.26	494.405
995	5.25	135.03	1.0322	227.119	Unknown	[M-H]-		1	TRUE	null	null	null	null	null	null	null	999	FALSE	FALSE	FALSE	FALSE		FALSE	FALSE	null	null	null	null	null	null	null	null	14.45	04_1X_nist_urine_neg_1_p1-a1_1_7149	135.02951:594 136.03286:0 137.03622:0		575	479	611	687	489	338	529.795	121.917
996	2.119	135.031	-1	-1	Unknown	[M-H]-		1	TRUE	null	null	null	null	null	null	null	999	FALSE	FALSE	FALSE	FALSE		FALSE	FALSE	null	null	null	null	null	null	null	null	44.84	04_1X_nist_urine_neg_6_p1-a1_1_7154	135.03139:9029 136.03474:0 137.0381:0		84215	67928	56718	34876	56886	83603	64037.7	18762.5
997	2.119	135.031	0.5484	120.662	Unknown	[M-H]-		1	TRUE	null	null	null	null	null	null	null	999	FALSE	FALSE	FALSE	FALSE		FALSE	FALSE	null	null	null	null	null	null	null	null	44.84	04_1X_nist_urine_neg_6_p1-a1_1_7154	135.03139:1255 136.03474:0 137.0381:0	65.99995:110 68.99967:136 80.0265:97 92.02461:78 92.02612:119 108.02246:181	888	996	870	1005	890	1082	955.187	85.2612
998	2.119	135.031	0.7228	159.047	Unknown	[M-H]-		1	TRUE	null	null	null	null	null	null	null	999	FALSE	FALSE	FALSE	FALSE		FALSE	FALSE	null	null	null	null	null	null	null	null	44.84	04_1X_nist_urine_neg_6_p1-a1_1_7154	135.03139:6403 136.03474:0 137.0381:0		6057	5778	4777	5629	5232	5585	5509.66	448.398
999	0.37	135.044	-1	-1	Unknown	[M-H]-		0.833	TRUE	null	null	null	null	null	null	null	999	FALSE	FALSE	FALSE	FALSE		FALSE	FALSE	null	null	null	null	null	null	null	null	35.63	04_1X_nist_urine_neg_3_p1-a1_1_7151	135.04416:7382 136.04751:0 137.05087:0		18786	17850	25234	21972	24087	25737	22277.7	3342.85
1000	0.37	135.044	0.5145	113.202	Unknown	[M-H]-		0.833	TRUE	null	null	null	null	null	null	null	999	FALSE	FALSE	FALSE	FALSE		FALSE	FALSE	null	null	null	null	null	null	null	null	35.63	04_1X_nist_urine_neg_3_p1-a1_1_7151	135.0442:420 136.04755:0 137.05091:0		157	21	30	77	95	5	64.2689	56.9827
1001	0.37	135.044	0.5492	120.844	Unknown	[M-H]-		0.833	TRUE	null	null	null	null	null	null	null	999	FALSE	FALSE	FALSE	FALSE		FALSE	FALSE	null	null	null	null	null	null	null	null	35.63	04_1X_nist_urine_neg_3_p1-a1_1_7151	135.04416:2238 136.04751:0 137.05087:0	92.02761:363 134.03836:262	1390	797	1633	1540	1421	533	1218.79	445.697
1002	0.37	135.044	0.6127	134.813	Unknown	[M-H]-		0.833	TRUE	null	null	null	null	null	null	null	999	FALSE	FALSE	FALSE	FALSE		FALSE	FALSE	null	null	null	null	null	null	null	null	35.63	04_1X_nist_urine_neg_3_p1-a1_1_7151	135.0442:407 136.04755:0 137.05091:0		115	17	138	187	162	105	120.83	58.9701
1003	0.37	135.044	0.6618	145.618	Unknown	[M-H]-		0.833	TRUE	null	null	null	null	null	null	null	999	FALSE	FALSE	FALSE	FALSE		FALSE	FALSE	null	null	null	null	null	null	null	null	35.63	04_1X_nist_urine_neg_3_p1-a1_1_7151	135.04604:1161 136.04939:0 137.05275:0		640	102	457	90	530	523	390.459	235.431
1004	3.241	135.044	-1	-1	Unknown	[M-H]-	similar chromatogram in higher mz_1618; similar chromatogram in higher mz_671; similar chromatogram in higher mz_1083; similar chromatogram in higher mz_1672; similar chromatogram in higher mz_721	1	TRUE	null	null	null	null	null	null	null	999	FALSE	FALSE	FALSE	FALSE		FALSE	FALSE	null	null	null	null	null	null	null	null	41.92	04_1X_nist_urine_neg_1_p1-a1_1_7149	135.0442:8602 136.04755:0 137.05091:0		27475	27601	28256	25337	28443	27455	27427.8	1106.26
1005	3.241	135.044	0.55	121.027	Unknown	[M-H]-	similar chromatogram in higher mz_1618; similar chromatogram in higher mz_671; similar chromatogram in higher mz_1083; similar chromatogram in higher mz_1672; similar chromatogram in higher mz_721	1	TRUE	null	null	null	null	null	null	null	999	FALSE	FALSE	FALSE	FALSE		FALSE	FALSE	null	null	null	null	null	null	null	null	41.92	04_1X_nist_urine_neg_1_p1-a1_1_7149	135.0442:1700 136.04755:0 137.05091:0	77.03951:90 89.03949:129 108.02082:193 117.03348:38 134.03291:80 134.03474:67 134.03658:264 134.03839:55 134.04022:262 135.0442:46 135.04787:86	1354	1233	1510	1287	1571	1280	1372.54	137.193
1006	3.241	135.044	0.6129	134.865	Unknown	[M-H]-	similar chromatogram in higher mz_1618; similar chromatogram in higher mz_671; similar chromatogram in higher mz_1083; similar chromatogram in higher mz_1672; similar chromatogram in higher mz_721	1	TRUE	null	null	null	null	null	null	null	999	FALSE	FALSE	FALSE	FALSE		FALSE	FALSE	null	null	null	null	null	null	null	null	41.92	04_1X_nist_urine_neg_1_p1-a1_1_7149	135.0442:1487 136.04755:0 137.05091:0	106.04395:98 134.03839:63	1255	1257	1114	1174	1261	1212	1212.08	58.51
1007	3.241	135.044	0.7225	158.973	Unknown	[M-H]-	similar chromatogram in higher mz_1618; similar chromatogram in higher mz_671; similar chromatogram in higher mz_1083; similar chromatogram in higher mz_1672; similar chromatogram in higher mz_721	1	TRUE	null	null	null	null	null	null	null	999	FALSE	FALSE	FALSE	FALSE		FALSE	FALSE	null	null	null	null	null	null	null	null	41.92	04_1X_nist_urine_neg_1_p1-a1_1_7149	135.0442:406 136.04755:0 137.05091:0		156	10349	243	11251	9546	175	5286.67	5607.9
1008	4.327	135.048	-1	-1	Unknown	[M-H]-	similar chromatogram in higher mz_350	1	FALSE	null	null	null	null	null	null	null	999	FALSE	FALSE	FALSE	FALSE		FALSE	FALSE	null	null	null	null	null	null	null	null	5.09	04_1X_nist_urine_neg_1_p1-a1_1_7149	135.04787:1220 136.05122:0 137.05458:49		6019	6054	5236	6174	6979	5861	6053.88	561.751
1009	4.327	135.048	0.6571	144.597	Unknown	[M-H]-	similar chromatogram in higher mz_350	1	FALSE	null	null	null	null	null	null	null	999	FALSE	FALSE	FALSE	FALSE		FALSE	FALSE	null	null	null	null	null	null	null	null	5.09	04_1X_nist_urine_neg_1_p1-a1_1_7149	135.04787:155 136.05122:0 137.05458:0		77	28	28	90	76	112	68.3554	34.0907
1010	4.327	135.048	0.7545	166.023	Unknown	[M-H]-	similar chromatogram in higher mz_350	1	FALSE	null	null	null	null	null	null	null	999	FALSE	FALSE	FALSE	FALSE		FALSE	FALSE	null	null	null	null	null	null	null	null	5.09	04_1X_nist_urine_neg_1_p1-a1_1_7149	135.04787:592 136.05122:0 137.05458:49		588	431	438	490	418	513	479.598	64.6522
1011	2.717	136.017	-1	-1	Unknown	[M-H]-		0.833	FALSE	null	null	null	null	null	null	null	999	FALSE	FALSE	FALSE	FALSE		FALSE	FALSE	null	null	null	null	null	null	null	null	6.2	04_1X_nist_urine_neg_1_p1-a1_1_7149	136.01698:1754 137.02033:0 138.02369:0		4678	2743	1896	57	1987	1583	2157.38	1518.81
1012	2.717	136.017	0.5659	124.454	Unknown	[M-H]-		0.833	FALSE	null	null	null	null	null	null	null	999	FALSE	FALSE	FALSE	FALSE		FALSE	FALSE	null	null	null	null	null	null	null	null	6.2	04_1X_nist_urine_neg_1_p1-a1_1_7149	136.01698:1565 137.02033:0 138.02369:0		374	165	77	7.67186	97	116	138.032	127.383
1013	0.75	136.041	-1	-1	Unknown	[M-H]-		1	FALSE	null	null	null	null	null	null	null	999	FALSE	FALSE	FALSE	FALSE		FALSE	FALSE	null	null	null	null	null	null	null	null	169.21	04_1X_nist_urine_neg_4_p1-a1_1_7152	136.04088:31606 137.04423:0 138.04759:0		77510	5851	80365	88742	71356	76694	66753.1	30376.1
1014	0.75	136.041	0.5613	123.434	Unknown	[M-H]-		1	FALSE	null	null	null	null	null	null	null	999	FALSE	FALSE	FALSE	FALSE		FALSE	FALSE	null	null	null	null	null	null	null	null	169.21	04_1X_nist_urine_neg_4_p1-a1_1_7152	136.04088:3110 137.04423:0 138.04759:0		525	53	408	753	224	661	437.584	265.072
1015	0.75	136.041	0.6326	139.116	Unknown	[M-H]-		1	FALSE	null	null	null	null	null	null	null	999	FALSE	FALSE	FALSE	FALSE		FALSE	FALSE	null	null	null	null	null	null	null	null	169.21	04_1X_nist_urine_neg_4_p1-a1_1_7152	136.04089:2085 137.04424:0 138.0476:0		606	54	4	8	257	5	155.751	241.29
1016	0.75	136.041	0.6705	147.455	Unknown	[M-H]-		1	FALSE	null	null	null	null	null	null	null	999	FALSE	FALSE	FALSE	FALSE		FALSE	FALSE	null	null	null	null	null	null	null	null	169.21	04_1X_nist_urine_neg_4_p1-a1_1_7152	136.04088:14212 137.04423:0 138.04759:0		6896	2180	779	8512	6302	429	4183.04	3472.35
1017	0.995	136.043	-1	-1	Unknown	[M-H]-		0.667	FALSE	null	null	null	null	null	null	null	999	FALSE	FALSE	FALSE	FALSE		FALSE	FALSE	null	null	null	null	null	null	null	null	10.4	04_1X_nist_urine_neg_5_p1-a1_1_7153	136.04272:2268 137.04607:0 138.04943:0		2514	5851	2148	9371	7648	10086	6269.84	3386.59
1018	0.995	136.043	0.5494	120.804	Unknown	[M-H]-		0.667	FALSE	null	null	null	null	null	null	null	999	FALSE	FALSE	FALSE	FALSE		FALSE	FALSE	null	null	null	null	null	null	null	null	10.4	04_1X_nist_urine_neg_5_p1-a1_1_7153	136.04089:596 137.04424:0 138.0476:0		44	109	121	612	427	311	270.618	220.277
1019	0.995	136.043	0.562	123.58	Unknown	[M-H]-		0.667	FALSE	null	null	null	null	null	null	null	999	FALSE	FALSE	FALSE	FALSE		FALSE	FALSE	null	null	null	null	null	null	null	null	10.4	04_1X_nist_urine_neg_5_p1-a1_1_7153	136.04089:879 137.04424:0 138.0476:0		40	53	46	278	82	237	122.715	106.536
1020	0.995	136.043	0.6088	133.868	Unknown	[M-H]-		0.667	FALSE	null	null	null	null	null	null	null	999	FALSE	FALSE	FALSE	FALSE		FALSE	FALSE	null	null	null	null	null	null	null	null	10.4	04_1X_nist_urine_neg_5_p1-a1_1_7153	136.04639:476 137.04974:0 138.0531:0		22	21	42	119	78	105	64.56	42.3131
1021	0.995	136.043	0.6409	140.938	Unknown	[M-H]-		0.667	FALSE	null	null	null	null	null	null	null	999	FALSE	FALSE	FALSE	FALSE		FALSE	FALSE	null	null	null	null	null	null	null	null	10.4	04_1X_nist_urine_neg_5_p1-a1_1_7153	136.04089:728 137.04424:0 138.0476:0		17	41	25	22	104	174	63.905	62.6048
1022	6.168	136.05	-1	-1	Unknown	[M-H]-		0.5	FALSE	null	null	null	null	null	null	null	999	FALSE	FALSE	FALSE	FALSE		FALSE	FALSE	null	null	null	null	null	null	null	null	3.08	04_1X_nist_urine_neg_2_p1-a1_1_7150	136.05005:529 137.0534:0 138.05676:0		2365	2065	2115	2031	2260	2360	2199.55	148.67
1023	6.168	136.05	0.586	128.871	Unknown	[M-H]-		0.5	FALSE	null	null	null	null	null	null	null	999	FALSE	FALSE	FALSE	FALSE		FALSE	FALSE	null	null	null	null	null	null	null	null	3.08	04_1X_nist_urine_neg_2_p1-a1_1_7150	136.05005:341 137.0534:0 138.05676:0		251	266	193	192	102	260	210.85	62.5313
1024	9.795	136.936	-1	-1	Unknown	[M-H]-		0.667	TRUE	null	null	null	null	null	null	null	999	FALSE	FALSE	FALSE	FALSE		FALSE	FALSE	null	null	null	null	null	null	null	null	17.02	04_1X_nist_urine_neg_5_p1-a1_1_7153	136.93607:2969 137.93942:0 138.94278:0		22898	11028	20337	23368	33105	25481	22702.7	7187.59
1025	9.795	136.936	0.5492	120.701	Unknown	[M-H]-		0.667	TRUE	null	null	null	null	null	null	null	999	FALSE	FALSE	FALSE	FALSE		FALSE	FALSE	null	null	null	null	null	null	null	null	17.02	04_1X_nist_urine_neg_5_p1-a1_1_7153	136.93604:2825 137.93939:0 138.94275:0	76.96894:126 76.97032:717 76.97309:80 136.93419:174 136.93604:55 136.93973:62	4370	3357	2403	2783	2557	2298	2961.35	785.931
1026	9.795	136.936	0.5749	126.356	Unknown	[M-H]-		0.667	TRUE	null	null	null	null	null	null	null	999	FALSE	FALSE	FALSE	FALSE		FALSE	FALSE	null	null	null	null	null	null	null	null	17.02	04_1X_nist_urine_neg_5_p1-a1_1_7153	136.93607:793 137.93942:0 138.94278:0		730	875	473	527	645	594	640.707	145.519
1027	2.67	136.993	-1	-1	Unknown	[M-H]-	similar chromatogram in higher mz_678; similar chromatogram in higher mz_702; similar chromatogram in higher mz_1702; similar chromatogram in higher mz_530; similar chromatogram in higher mz_1597; similar chromatogram in higher mz_2157	1	TRUE	null	null	null	null	null	null	null	999	FALSE	FALSE	FALSE	FALSE		FALSE	FALSE	null	null	null	null	null	null	null	null	12.47	04_1X_nist_urine_neg_3_p1-a1_1_7151	136.99323:2436 137.99658:0 138.99994:0		8754	8012	9197	10344	9858	8426	9098.21	882.008
1028	2.67	136.993	0.5837	128.285	Unknown	[M-H]-	similar chromatogram in higher mz_678; similar chromatogram in higher mz_702; similar chromatogram in higher mz_1702; similar chromatogram in higher mz_530; similar chromatogram in higher mz_1597; similar chromatogram in higher mz_2157	1	TRUE	null	null	null	null	null	null	null	999	FALSE	FALSE	FALSE	FALSE		FALSE	FALSE	null	null	null	null	null	null	null	null	12.47	04_1X_nist_urine_neg_3_p1-a1_1_7151	136.99326:773 137.99661:0 138.99997:0	107.98805:104	783	371	817	894	511	734	684.894	201.009
1029	2.67	136.993	0.6212	136.521	Unknown	[M-H]-	similar chromatogram in higher mz_678; similar chromatogram in higher mz_702; similar chromatogram in higher mz_1702; similar chromatogram in higher mz_530; similar chromatogram in higher mz_1597; similar chromatogram in higher mz_2157	1	TRUE	null	null	null	null	null	null	null	999	FALSE	FALSE	FALSE	FALSE		FALSE	FALSE	null	null	null	null	null	null	null	null	12.47	04_1X_nist_urine_neg_3_p1-a1_1_7151	136.99324:214 137.99659:0 138.99995:0	56.9823:115 107.99295:75	153	137	126	184	191	1246	339.517	444.999
1030	1.772	137.023	-1	-1	Unknown	[M-H]-	similar chromatogram in higher mz_3755	1	TRUE	null	null	null	null	null	null	null	999	FALSE	FALSE	FALSE	FALSE		FALSE	FALSE	null	null	null	null	null	null	null	null	12.61	04_1X_nist_urine_neg_3_p1-a1_1_7151	137.02275:16041 138.0261:0 139.02946:0		76988	79385	93977	75557	80128	76230	80377.5	6898.1
1031	1.772	137.023	0.5362	117.846	Unknown	[M-H]-	similar chromatogram in higher mz_3755	1	TRUE	null	null	null	null	null	null	null	999	FALSE	FALSE	FALSE	FALSE		FALSE	FALSE	null	null	null	null	null	null	null	null	12.61	04_1X_nist_urine_neg_3_p1-a1_1_7151	137.02464:1176 138.02799:0 139.03135:0	76.97034:187	1000	1280	224	632	603	594	722.152	367.316
1032	1.772	137.023	0.6078	133.568	Unknown	[M-H]-	similar chromatogram in higher mz_3755	1	TRUE	null	null	null	null	null	null	null	999	FALSE	FALSE	FALSE	FALSE		FALSE	FALSE	null	null	null	null	null	null	null	null	12.61	04_1X_nist_urine_neg_3_p1-a1_1_7151	137.02464:1288 138.02799:0 139.03135:0		972	455	249	284	393	490	473.903	261.595
1033	1.772	137.023	0.8518	187.19	Unknown	[M-H]-	similar chromatogram in higher mz_3755	1	TRUE	null	null	null	null	null	null	null	999	FALSE	FALSE	FALSE	FALSE		FALSE	FALSE	null	null	null	null	null	null	null	null	12.61	04_1X_nist_urine_neg_3_p1-a1_1_7151	137.02464:4289 138.02799:0 139.03135:0	56.86693:76 81.8163:76 86.3188:76 134.9288:76	4396	4920	6667	4467	4672	5514	5106.07	864.626
1034	0.731	137.023	-1	-1	Unknown	[M-H]-	similar chromatogram in higher mz_2608; similar chromatogram in higher mz_1342	0.5	TRUE	null	null	null	null	null	null	null	999	FALSE	FALSE	FALSE	FALSE		FALSE	FALSE	null	null	null	null	null	null	null	null	4.03	04_1X_nist_urine_neg_3_p1-a1_1_7151	137.02275:6610 138.0261:0 139.02946:0		31345	16666	28998	30038	36465	12043	25925.8	9436.63
1035	0.731	137.023	0.5484	120.511	Unknown	[M-H]-	similar chromatogram in higher mz_2608; similar chromatogram in higher mz_1342	0.5	TRUE	null	null	null	null	null	null	null	999	FALSE	FALSE	FALSE	FALSE		FALSE	FALSE	null	null	null	null	null	null	null	null	4.03	04_1X_nist_urine_neg_3_p1-a1_1_7151	137.02277:1467 138.02612:0 139.02948:0	92.02611:193 93.03462:207 136.01697:201	1235	505	472	221	846	203	580.303	397.016
1036	5.847	137.025	-1	-1	Unknown	[M-H]-	similar chromatogram in higher mz_2199; similar chromatogram in higher mz_2543	1	FALSE	null	null	null	null	null	null	null	999	FALSE	FALSE	FALSE	FALSE		FALSE	FALSE	null	null	null	null	null	null	null	null	11.37	04_1X_nist_urine_neg_4_p1-a1_1_7152	137.02463:9074 138.02798:0 139.03134:0		28222	28055	29005	30025	28894	28612	28802.3	703.602
1037	5.847	137.025	0.7738	170.06	Unknown	[M-H]-	similar chromatogram in higher mz_2199; similar chromatogram in higher mz_2543	1	FALSE	null	null	null	null	null	null	null	999	FALSE	FALSE	FALSE	FALSE		FALSE	FALSE	null	null	null	null	null	null	null	null	11.37	04_1X_nist_urine_neg_4_p1-a1_1_7152	137.02463:3008 138.02798:0 139.03134:0		2970	2878	3024	3084	2891	3011	2976.27	79.9689
1038	5.447	137.025	-1	-1	Unknown	[M-H]-	similar chromatogram in higher mz_3455; similar chromatogram in higher mz_2395; similar chromatogram in higher mz_3676	1	FALSE	null	null	null	null	null	null	null	999	FALSE	FALSE	FALSE	FALSE		FALSE	FALSE	null	null	null	null	null	null	null	null	4.13	04_1X_nist_urine_neg_4_p1-a1_1_7152	137.02463:3859 138.02798:0 139.03134:0		12120	13600	12944	12949	11666	12626	12651	682.143
1039	5.447	137.025	0.8503	186.864	Unknown	[M-H]-	similar chromatogram in higher mz_3455; similar chromatogram in higher mz_2395; similar chromatogram in higher mz_3676	1	FALSE	null	null	null	null	null	null	null	999	FALSE	FALSE	FALSE	FALSE		FALSE	FALSE	null	null	null	null	null	null	null	null	4.13	04_1X_nist_urine_neg_4_p1-a1_1_7152	137.02463:1131 138.02798:0 139.03134:0		1128	1232	1234	1231	1025	1166	1169.37	83.1292
1040	3.607	137.025	-1	-1	Unknown	[M-H]-	similar chromatogram in higher mz_3550	1	TRUE	null	null	null	null	null	null	null	999	FALSE	FALSE	FALSE	FALSE		FALSE	FALSE	null	null	null	null	null	null	null	null	121.08	04_1X_nist_urine_neg_6_p1-a1_1_7154	137.02464:57515 138.02799:0 139.03135:0		163319	195524	177158	197278	145322	198781	179563	21817.3
1041	3.607	137.025	0.6533	143.581	Unknown	[M-H]-	similar chromatogram in higher mz_3550	1	TRUE	null	null	null	null	null	null	null	999	FALSE	FALSE	FALSE	FALSE		FALSE	FALSE	null	null	null	null	null	null	null	null	121.08	04_1X_nist_urine_neg_6_p1-a1_1_7154	137.02463:17116 138.02798:0 139.03134:0	93.03311:447 93.03463:836	17798	21146	19506	21383	15405	21622	19476.7	2466.48
1042	4.048	137.025	-1	-1	Unknown	[M-H]-		1	TRUE	null	null	null	null	null	null	null	999	FALSE	FALSE	FALSE	FALSE		FALSE	FALSE	null	null	null	null	null	null	null	null	40.25	04_1X_nist_urine_neg_6_p1-a1_1_7154	137.02464:24533 138.02799:0 139.03135:0		111577	106803	109128	3582	111898	117403	93398.6	44143.1
1043	4.048	137.025	0.5374	118.102	Unknown	[M-H]-		1	TRUE	null	null	null	null	null	null	null	999	FALSE	FALSE	FALSE	FALSE		FALSE	FALSE	null	null	null	null	null	null	null	null	40.25	04_1X_nist_urine_neg_6_p1-a1_1_7154	137.02463:1277 138.02798:0 139.03134:0	65.03902:178 93.03159:96 93.03311:389 93.03463:2230 93.03615:173 93.03767:114	1156	1173	1192	59	1127	1257	994.052	459.979
1044	4.048	137.025	0.6283	138.084	Unknown	[M-H]-		1	TRUE	null	null	null	null	null	null	null	999	FALSE	FALSE	FALSE	FALSE		FALSE	FALSE	null	null	null	null	null	null	null	null	40.25	04_1X_nist_urine_neg_6_p1-a1_1_7154	137.02463:10786 138.02798:0 139.03134:0	93.03311:100 93.03463:179 93.03615:208	11000	10387	11082	11397	10919	11065	10975.2	330.74
1045	3.5	137.025	-1	-1	Unknown	[M-H]-	similar chromatogram in higher mz_3979	1	TRUE	null	null	null	null	null	null	null	999	FALSE	FALSE	FALSE	FALSE		FALSE	FALSE	null	null	null	null	null	null	null	null	30.51	04_1X_nist_urine_neg_5_p1-a1_1_7153	137.02464:18722 138.02799:0 139.03135:0		74575	67787	71436	72423	75991	70334	72091	2950.74
1046	3.5	137.025	0.6533	143.581	Unknown	[M-H]-	similar chromatogram in higher mz_3979	1	TRUE	null	null	null	null	null	null	null	999	FALSE	FALSE	FALSE	FALSE		FALSE	FALSE	null	null	null	null	null	null	null	null	30.51	04_1X_nist_urine_neg_5_p1-a1_1_7153	137.02463:11297 138.02798:0 139.03134:0	93.03463:111	11705	10570	10057	12004	11645	11806	11297.8	788.947
1047	3.5	137.025	1.0389	228.309	Unknown	[M-H]-	similar chromatogram in higher mz_3979	1	TRUE	null	null	null	null	null	null	null	999	FALSE	FALSE	FALSE	FALSE		FALSE	FALSE	null	null	null	null	null	null	null	null	30.51	04_1X_nist_urine_neg_5_p1-a1_1_7153	137.02463:1248 138.02798:0 139.03134:0		1440	605	1425	1396	1350	728	1157.31	383.32
1048	3.086	137.034	-1	-1	Unknown	[M-H]-		0.667	TRUE	null	null	null	null	null	null	null	999	FALSE	FALSE	FALSE	FALSE		FALSE	FALSE	null	null	null	null	null	null	null	null	6.46	04_1X_nist_urine_neg_5_p1-a1_1_7153	137.03387:3160 138.03722:0 139.04058:0		23272	19919	22456	16489	22462	17738	20389.4	2804.73
1049	3.086	137.034	0.5388	118.408	Unknown	[M-H]-		0.667	TRUE	null	null	null	null	null	null	null	999	FALSE	FALSE	FALSE	FALSE		FALSE	FALSE	null	null	null	null	null	null	null	null	6.46	04_1X_nist_urine_neg_5_p1-a1_1_7153	137.03571:207 138.03906:0 139.04242:0	93.03464:85 119.02379:112	109	166	314	93	186	199	177.695	78.6645
1050	3.086	137.034	0.7898	173.575	Unknown	[M-H]-		0.667	TRUE	null	null	null	null	null	null	null	999	FALSE	FALSE	FALSE	FALSE		FALSE	FALSE	null	null	null	null	null	null	null	null	6.46	04_1X_nist_urine_neg_5_p1-a1_1_7153	137.03568:1581 138.03903:0 139.04239:0		2095	1376	1889	1267	1499	1159	1547.59	368.108
1051	3.086	137.034	0.8236	181	Unknown	[M-H]-		0.667	TRUE	null	null	null	null	null	null	null	999	FALSE	FALSE	FALSE	FALSE		FALSE	FALSE	null	null	null	null	null	null	null	null	6.46	04_1X_nist_urine_neg_5_p1-a1_1_7153	137.03387:306 138.03722:0 139.04058:0		307	97	589	181	173	159	251.236	179.22
1052	6.177	137.036	-1	-1	Unknown	[M-H]-		0.833	FALSE	null	null	null	null	null	null	null	999	FALSE	FALSE	FALSE	FALSE		FALSE	FALSE	null	null	null	null	null	null	null	null	3.8	04_1X_nist_urine_neg_2_p1-a1_1_7150	137.03568:1345 138.03903:0 139.04239:0		6166	5942	5253	6032	5657	4669	5619.74	567.684
1053	6.177	137.036	0.5877	129.156	Unknown	[M-H]-		0.833	FALSE	null	null	null	null	null	null	null	999	FALSE	FALSE	FALSE	FALSE		FALSE	FALSE	null	null	null	null	null	null	null	null	3.8	04_1X_nist_urine_neg_2_p1-a1_1_7150	137.03384:856 138.03719:0 139.04055:0		739	833	673	770	500	654	694.717	115.728
1054	0.368	137.062	-1	-1	Unknown	[M-H]-		0.5	FALSE	null	null	null	null	null	null	null	999	FALSE	FALSE	FALSE	FALSE		FALSE	FALSE	null	null	null	null	null	null	null	null	7.76	04_1X_nist_urine_neg_4_p1-a1_1_7152	137.06152:6076 138.06487:0 139.06823:0		18873	17601	19604	19132	19216	20458	19147.4	937.893
1055	0.368	137.062	0.5719	125.69	Unknown	[M-H]-		0.5	FALSE	null	null	null	null	null	null	null	999	FALSE	FALSE	FALSE	FALSE		FALSE	FALSE	null	null	null	null	null	null	null	null	7.76	04_1X_nist_urine_neg_4_p1-a1_1_7152	137.06151:1241 138.06486:0 139.06822:0		387	751	907	775	740	529	681.391	188.489
1056	0.368	137.062	0.6701	147.252	Unknown	[M-H]-		0.5	FALSE	null	null	null	null	null	null	null	999	FALSE	FALSE	FALSE	FALSE		FALSE	FALSE	null	null	null	null	null	null	null	null	7.76	04_1X_nist_urine_neg_4_p1-a1_1_7152	137.05969:1479 138.06304:0 139.0664:0		2058	916	801	1112	1991	1135	1335.37	548.28
1057	0.93	137.999	-1	-1	Unknown	[M-H]-	similar chromatogram in higher mz_1821; similar chromatogram in higher mz_2585	0.5	FALSE	null	null	null	null	null	null	null	999	FALSE	FALSE	FALSE	FALSE		FALSE	FALSE	null	null	null	null	null	null	null	null	117.33	04_1X_nist_urine_neg_1_p1-a1_1_7149	137.99896:19084 139.00231:0 140.00567:0		50292	487	6761	725	24686	457	13901.3	20128.9
1058	0.93	137.999	0.631	138.584	Unknown	[M-H]-	similar chromatogram in higher mz_1821; similar chromatogram in higher mz_2585	0.5	FALSE	null	null	null	null	null	null	null	999	FALSE	FALSE	FALSE	FALSE		FALSE	FALSE	null	null	null	null	null	null	null	null	117.33	04_1X_nist_urine_neg_1_p1-a1_1_7149	137.99896:2101 139.00231:0 140.00567:0		1478	22	262	39	691	37	421.516	577.642
1059	0.475	138.003	-1	-1	Unknown	[M-H]-		0.667	TRUE	null	null	null	null	null	null	null	999	FALSE	FALSE	FALSE	FALSE		FALSE	FALSE	null	null	null	null	null	null	null	null	72.88	04_1X_nist_urine_neg_1_p1-a1_1_7149	138.00267:19084 139.00602:0 140.00938:0		50292	27757	29913	28718	24705	34267	32608.7	9207.09
1060	0.475	138.003	0.5414	118.907	Unknown	[M-H]-		0.667	TRUE	null	null	null	null	null	null	null	999	FALSE	FALSE	FALSE	FALSE		FALSE	FALSE	null	null	null	null	null	null	null	null	72.88	04_1X_nist_urine_neg_1_p1-a1_1_7149	138.00266:2137 139.00601:0 140.00937:0	50.00518:132 56.97992:247 56.98111:741 56.9823:435 57.97557:186 57.97677:112 57.97797:156 58.48567:33 65.99738:135 68.01575:104 68.98133:131 76.01889:176 81.97323:244 82.99559:458 83.9896:115 83.99249:98 93.98902:94 94.02876:551 94.03029:727 94.03182:316 94.52628:52 94.99437:170 104.01457:107 107.99132:167 107.99296:76 108.99634:140 108.99799:104 110.00767:134 110.99045:237 110.99211:341 110.9937…	1844	1937	2126	2011	1860	923	1783.52	434.34
1061	0.475	138.003	0.5439	119.454	Unknown	[M-H]-		0.667	TRUE	null	null	null	null	null	null	null	999	FALSE	FALSE	FALSE	FALSE		FALSE	FALSE	null	null	null	null	null	null	null	null	72.88	04_1X_nist_urine_neg_1_p1-a1_1_7149	138.00267:3950 139.00602:0 140.00938:0	29.59472:68 37.20279:68 42.00046:772 56.97993:727 56.98112:507 61.48437:68 63.59763:68 74.59739:288 83.98672:886 84.975:704 92.9799:485 94.02877:833 94.0303:1325 94.99592:742 110.99046:560 135.98941:682 138.00267:68	1948	1966	2114	1958	1852	1491	1888.29	211.922
1062	0.475	138.003	0.6323	138.875	Unknown	[M-H]-		0.667	TRUE	null	null	null	null	null	null	null	999	FALSE	FALSE	FALSE	FALSE		FALSE	FALSE	null	null	null	null	null	null	null	null	72.88	04_1X_nist_urine_neg_1_p1-a1_1_7149	138.00262:1026 139.00597:0 140.00933:0	94.03333:192	1478	837	1037	3139	1662	1235	1564.72	826.25
1063	4.223	138.023	-1	-1	Unknown	[M-H]-	similar chromatogram in higher mz_980; similar chromatogram in higher mz_1524	1	TRUE	null	null	null	null	null	null	null	999	FALSE	FALSE	FALSE	FALSE		FALSE	FALSE	null	null	null	null	null	null	null	null	11.88	04_1X_nist_urine_neg_6_p1-a1_1_7154	138.02306:2505 139.02641:0 140.02977:0		10426	9564	9786	9592	8848	10063	9713.15	533.178
1064	4.223	138.023	0.5528	121.422	Unknown	[M-H]-	similar chromatogram in higher mz_980; similar chromatogram in higher mz_1524	1	TRUE	null	null	null	null	null	null	null	999	FALSE	FALSE	FALSE	FALSE		FALSE	FALSE	null	null	null	null	null	null	null	null	11.88	04_1X_nist_urine_neg_6_p1-a1_1_7154	138.02303:448 139.02638:0 140.02974:0	79.95741:212	379	293	205	297	230	335	289.76	64.8077
1065	4.223	138.023	0.8682	190.688	Unknown	[M-H]-	similar chromatogram in higher mz_980; similar chromatogram in higher mz_1524	1	TRUE	null	null	null	null	null	null	null	999	FALSE	FALSE	FALSE	FALSE		FALSE	FALSE	null	null	null	null	null	null	null	null	11.88	04_1X_nist_urine_neg_6_p1-a1_1_7154	138.02303:245 139.02638:0 140.02974:0		233	28	156	169	58	47	114.895	82.5201
1066	4.223	138.023	0.9019	198.092	Unknown	[M-H]-	similar chromatogram in higher mz_980; similar chromatogram in higher mz_1524	1	TRUE	null	null	null	null	null	null	null	999	FALSE	FALSE	FALSE	FALSE		FALSE	FALSE	null	null	null	null	null	null	null	null	11.88	04_1X_nist_urine_neg_6_p1-a1_1_7154	138.02303:162 139.02638:0 140.02974:0		33	10	57	93	5	38	39.3169	32.1972
1067	4.223	138.023	0.9331	204.946	Unknown	[M-H]-	similar chromatogram in higher mz_980; similar chromatogram in higher mz_1524	1	TRUE	null	null	null	null	null	null	null	999	FALSE	FALSE	FALSE	FALSE		FALSE	FALSE	null	null	null	null	null	null	null	null	11.88	04_1X_nist_urine_neg_6_p1-a1_1_7154	138.02306:161 139.02641:0 140.02977:0		71	25	14	92	22	74	49.7452	33.1247
1068	4.479	138.03	-1	-1	Unknown	[M-H]-		1	FALSE	null	null	null	null	null	null	null	999	FALSE	FALSE	FALSE	FALSE		FALSE	FALSE	null	null	null	null	null	null	null	null	42.9	04_1X_nist_urine_neg_2_p1-a1_1_7150	138.03043:8074 139.03378:0 140.03714:0		33434	33798	30735	31941	30829	29232	31661.6	1745.49
1069	4.479	138.03	0.6063	133.157	Unknown	[M-H]-		1	FALSE	null	null	null	null	null	null	null	999	FALSE	FALSE	FALSE	FALSE		FALSE	FALSE	null	null	null	null	null	null	null	null	42.9	04_1X_nist_urine_neg_2_p1-a1_1_7150	138.03044:3202 139.03379:0 140.03715:0		3399	3495	3141	3244	3159	3048	3247.6	169.246
1070	4.624	138.032	-1	-1	Unknown	[M-H]-		0.5	FALSE	null	null	null	null	null	null	null	999	FALSE	FALSE	FALSE	FALSE		FALSE	FALSE	null	null	null	null	null	null	null	null	5.29	04_1X_nist_urine_neg_2_p1-a1_1_7150	138.03227:1513 139.03562:0 140.03898:0		5509	5595	5165	5516	4850	4476	5185.01	446.894
1071	4.624	138.032	0.6068	133.266	Unknown	[M-H]-		0.5	FALSE	null	null	null	null	null	null	null	999	FALSE	FALSE	FALSE	FALSE		FALSE	FALSE	null	null	null	null	null	null	null	null	5.29	04_1X_nist_urine_neg_2_p1-a1_1_7150	138.03044:721 139.03379:0 140.03715:0		652	793	769	761	515	485	662.479	135.045
1072	1.796	138.055	-1	-1	Unknown	[M-H]-		0.667	FALSE	null	null	null	null	null	null	null	999	FALSE	FALSE	FALSE	FALSE		FALSE	FALSE	null	null	null	null	null	null	null	null	9.19	04_1X_nist_urine_neg_4_p1-a1_1_7152	138.05452:2178 139.05787:0 140.06123:0		6235	11352	10057	14158	9733	13341	10812.5	2848.31
1073	1.796	138.055	0.5665	124.418	Unknown	[M-H]-		0.667	FALSE	null	null	null	null	null	null	null	999	FALSE	FALSE	FALSE	FALSE		FALSE	FALSE	null	null	null	null	null	null	null	null	9.19	04_1X_nist_urine_neg_4_p1-a1_1_7152	138.05453:854 139.05788:0 140.06124:0		121	142	314	60	215	387	206.575	124.259
1074	1.796	138.055	0.6076	133.447	Unknown	[M-H]-		0.667	FALSE	null	null	null	null	null	null	null	999	FALSE	FALSE	FALSE	FALSE		FALSE	FALSE	null	null	null	null	null	null	null	null	9.19	04_1X_nist_urine_neg_4_p1-a1_1_7152	138.05452:766 139.05787:0 140.06123:0		216	78	134	410	194	128	193.396	116.853
1075	1.796	138.055	0.6497	142.69	Unknown	[M-H]-		0.667	FALSE	null	null	null	null	null	null	null	999	FALSE	FALSE	FALSE	FALSE		FALSE	FALSE	null	null	null	null	null	null	null	null	9.19	04_1X_nist_urine_neg_4_p1-a1_1_7152	138.05449:789 139.05784:0 140.0612:0		224	526	353	211	73	364	291.651	156.749
1076	1.796	138.055	0.6623	145.454	Unknown	[M-H]-		0.667	FALSE	null	null	null	null	null	null	null	999	FALSE	FALSE	FALSE	FALSE		FALSE	FALSE	null	null	null	null	null	null	null	null	9.19	04_1X_nist_urine_neg_4_p1-a1_1_7152	138.05453:523 139.05788:0 140.06124:0		138	102	38	195	162	43	112.934	63.8919
1077	1.796	138.055	0.8598	188.842	Unknown	[M-H]-		0.667	FALSE	null	null	null	null	null	null	null	999	FALSE	FALSE	FALSE	FALSE		FALSE	FALSE	null	null	null	null	null	null	null	null	9.19	04_1X_nist_urine_neg_4_p1-a1_1_7152	138.05452:282 139.05787:0 140.06123:0		47	7	48	67	25	66	43.312	23.4132
1078	0.877	138.055	-1	-1	Unknown	[M-H]-		0.5	TRUE	null	null	null	null	null	null	null	999	FALSE	FALSE	FALSE	FALSE		FALSE	FALSE	null	null	null	null	null	null	null	null	53.74	04_1X_nist_urine_neg_5_p1-a1_1_7153	138.05453:14182 139.05788:0 140.06124:0		23632	11706	19570	33088	39470	31619	26514.2	10128.6
1079	0.877	138.055	0.5699	125.176	Unknown	[M-H]-		0.5	TRUE	null	null	null	null	null	null	null	999	FALSE	FALSE	FALSE	FALSE		FALSE	FALSE	null	null	null	null	null	null	null	null	53.74	04_1X_nist_urine_neg_5_p1-a1_1_7153	138.05638:2186 139.05973:0 140.06309:0	40.01875:750 41.00311:678 61.80373:59 88.20834:59 107.03827:783 108.04541:500 108.04705:651 120.04596:605 121.98846:72 122.02503:1185 122.22191:59 131.97104:59	1478	621	642	1309	1850	1478	1229.4	496.133
1080	0.877	138.055	0.6056	133.01	Unknown	[M-H]-		0.5	TRUE	null	null	null	null	null	null	null	999	FALSE	FALSE	FALSE	FALSE		FALSE	FALSE	null	null	null	null	null	null	null	null	53.74	04_1X_nist_urine_neg_5_p1-a1_1_7153	138.05453:3338 139.05788:0 140.06124:0		1331	494	709	677	2627	2346	1364.06	918.718
1081	0.722	138.056	-1	-1	Unknown	[M-H]-		1	TRUE	null	null	null	null	null	null	null	999	FALSE	FALSE	FALSE	FALSE		FALSE	FALSE	null	null	null	null	null	null	null	null	154.66	04_1X_nist_urine_neg_3_p1-a1_1_7151	138.05635:33399 139.0597:0 140.06306:0		99765	95778	116944	103598	104189	110891	105194	7644.53
1082	0.722	138.056	0.5708	125.358	Unknown	[M-H]-		1	TRUE	null	null	null	null	null	null	null	999	FALSE	FALSE	FALSE	FALSE		FALSE	FALSE	null	null	null	null	null	null	null	null	154.66	04_1X_nist_urine_neg_3_p1-a1_1_7151	138.05453:5004 139.05788:0 140.06124:0	61.63157:141 72.39836:141 73.69326:141 76.21422:141 80.8693:141 92.05334:1383 94.4083:141 108.04377:1587 108.04705:1068 116.01745:141 122.56029:141	3775	4043	3094	5277	4656	4202	4174.54	747.041
1083	0.722	138.056	0.6124	134.502	Unknown	[M-H]-		1	TRUE	null	null	null	null	null	null	null	999	FALSE	FALSE	FALSE	FALSE		FALSE	FALSE	null	null	null	null	null	null	null	null	154.66	04_1X_nist_urine_neg_3_p1-a1_1_7151	138.05453:9475 139.05788:0 140.06124:0		6416	6040	1394	5031	340	6358	4263.18	2697.73
1084	4.747	138.979	-1	-1	Unknown	[M-H]-		1	FALSE	null	null	null	null	null	null	null	999	FALSE	FALSE	FALSE	FALSE		FALSE	FALSE	null	null	null	null	null	null	null	null	7.43	04_1X_nist_urine_neg_5_p1-a1_1_7153	138.97859:2443 139.98194:0 140.9853:0		12902	13220	13128	3344	14319	3839	10125.3	5087.08
1085	4.747	138.979	0.6727	147.661	Unknown	[M-H]-		1	FALSE	null	null	null	null	null	null	null	999	FALSE	FALSE	FALSE	FALSE		FALSE	FALSE	null	null	null	null	null	null	null	null	7.43	04_1X_nist_urine_neg_5_p1-a1_1_7153	138.98045:1413 139.9838:0 140.98716:0		1122	1177	1078	1229	1211	1266	1180.61	70.1416
1086	4.747	138.979	0.9192	201.766	Unknown	[M-H]-		1	FALSE	null	null	null	null	null	null	null	999	FALSE	FALSE	FALSE	FALSE		FALSE	FALSE	null	null	null	null	null	null	null	null	7.43	04_1X_nist_urine_neg_5_p1-a1_1_7153	138.98416:164 139.98751:0 140.99087:0		9.91326	103	9.91326	120	9.91326	99	53.5343	59.0519
1087	3.285	139.006	-1	-1	Unknown	[M-H]-	similar chromatogram in higher mz_560; similar chromatogram in higher mz_1393	1	TRUE	null	null	null	null	null	null	null	999	FALSE	FALSE	FALSE	FALSE		FALSE	FALSE	null	null	null	null	null	null	null	null	28.98	04_1X_nist_urine_neg_6_p1-a1_1_7154	139.00648:5728 140.00983:0 141.01319:0		14345	15584	15366	15717	15672	18283	15827.7	1306.37
1088	3.285	139.006	0.547	120.074	Unknown	[M-H]-	similar chromatogram in higher mz_560; similar chromatogram in higher mz_1393	1	TRUE	null	null	null	null	null	null	null	999	FALSE	FALSE	FALSE	FALSE		FALSE	FALSE	null	null	null	null	null	null	null	null	28.98	04_1X_nist_urine_neg_6_p1-a1_1_7154	139.00647:834 140.00982:0 141.01318:0	79.95741:1480 79.95882:401 79.96023:70 80.96715:104	520	487	540	652	571	758	587.994	100.406
1089	3.285	139.006	0.8997	197.483	Unknown	[M-H]-	similar chromatogram in higher mz_560; similar chromatogram in higher mz_1393	1	TRUE	null	null	null	null	null	null	null	999	FALSE	FALSE	FALSE	FALSE		FALSE	FALSE	null	null	null	null	null	null	null	null	28.98	04_1X_nist_urine_neg_6_p1-a1_1_7154	139.00645:338 140.0098:0 141.01316:0		137	252	213	116	151	110	163.135	57.1651
1090	3.285	139.006	0.9052	198.695	Unknown	[M-H]-	similar chromatogram in higher mz_560; similar chromatogram in higher mz_1393	1	TRUE	null	null	null	null	null	null	null	999	FALSE	FALSE	FALSE	FALSE		FALSE	FALSE	null	null	null	null	null	null	null	null	28.98	04_1X_nist_urine_neg_6_p1-a1_1_7154	139.00648:269 140.00983:0 141.01319:0		74	16	207	101	46	213	109.367	82.6908
1091	3.285	139.006	0.9236	202.734	Unknown	[M-H]-	similar chromatogram in higher mz_560; similar chromatogram in higher mz_1393	1	TRUE	null	null	null	null	null	null	null	999	FALSE	FALSE	FALSE	FALSE		FALSE	FALSE	null	null	null	null	null	null	null	null	28.98	04_1X_nist_urine_neg_6_p1-a1_1_7154	139.00645:171 140.0098:0 141.01316:0		76	69	104	43	49	55	65.9424	22.3316
1092	3.285	139.006	0.9441	207.238	Unknown	[M-H]-	similar chromatogram in higher mz_560; similar chromatogram in higher mz_1393	1	TRUE	null	null	null	null	null	null	null	999	FALSE	FALSE	FALSE	FALSE		FALSE	FALSE	null	null	null	null	null	null	null	null	28.98	04_1X_nist_urine_neg_6_p1-a1_1_7154	139.00648:173 140.00983:0 141.01319:0		90	56	47	53	145	60	75.1976	37.4698
1093	3.285	139.006	0.9781	214.692	Unknown	[M-H]-	similar chromatogram in higher mz_560; similar chromatogram in higher mz_1393	1	TRUE	null	null	null	null	null	null	null	999	FALSE	FALSE	FALSE	FALSE		FALSE	FALSE	null	null	null	null	null	null	null	null	28.98	04_1X_nist_urine_neg_6_p1-a1_1_7154	139.00644:209 140.00979:0 141.01315:0		47	77	128	67	82	84	81.0517	26.5569
1094	3.538	139.008	-1	-1	Unknown	[M-H]-	similar chromatogram in higher mz_2176; similar chromatogram in higher mz_701; similar chromatogram in higher mz_712; similar chromatogram in higher mz_730; similar chromatogram in higher mz_3968; similar chromatogram in higher mz_4052	0.833	TRUE	null	null	null	null	null	null	null	999	FALSE	FALSE	FALSE	FALSE		FALSE	FALSE	null	null	null	null	null	null	null	null	4.79	04_1X_nist_urine_neg_2_p1-a1_1_7150	139.00832:1424 140.01167:0 141.01503:0		6123	6406	4877	5665	5755	5277	5684.01	554.246
1095	3.538	139.008	0.5364	117.74	Unknown	[M-H]-	similar chromatogram in higher mz_2176; similar chromatogram in higher mz_701; similar chromatogram in higher mz_712; similar chromatogram in higher mz_730; similar chromatogram in higher mz_3968; similar chromatogram in higher mz_4052	0.833	TRUE	null	null	null	null	null	null	null	999	FALSE	FALSE	FALSE	FALSE		FALSE	FALSE	null	null	null	null	null	null	null	null	4.79	04_1X_nist_urine_neg_2_p1-a1_1_7150	139.01019:232 140.01354:0 141.0169:0	82.02749:104	161	104	164	96	54	90	111.456	42.8583
1096	3.538	139.008	0.6283	137.917	Unknown	[M-H]-	similar chromatogram in higher mz_2176; similar chromatogram in higher mz_701; similar chromatogram in higher mz_712; similar chromatogram in higher mz_730; similar chromatogram in higher mz_3968; similar chromatogram in higher mz_4052	0.833	TRUE	null	null	null	null	null	null	null	999	FALSE	FALSE	FALSE	FALSE		FALSE	FALSE	null	null	null	null	null	null	null	null	4.79	04_1X_nist_urine_neg_2_p1-a1_1_7150	139.01019:455 140.01354:0 141.0169:0	57.97558:88	402	334	168	4888	452	218	1076.85	1869.92
1097	4.654	139.027	-1	-1	Unknown	[M-H]-		1	FALSE	null	null	null	null	null	null	null	999	FALSE	FALSE	FALSE	FALSE		FALSE	FALSE	null	null	null	null	null	null	null	null	8.14	04_1X_nist_urine_neg_4_p1-a1_1_7152	139.02692:3118 140.03027:0 141.03363:0		13859	15988	22673	27894	20115	16309	19472.8	5200.69
1098	4.654	139.027	0.6015	132.021	Unknown	[M-H]-		1	FALSE	null	null	null	null	null	null	null	999	FALSE	FALSE	FALSE	FALSE		FALSE	FALSE	null	null	null	null	null	null	null	null	8.14	04_1X_nist_urine_neg_4_p1-a1_1_7152	139.02692:2408 140.03027:0 141.03363:0		2181	2034	2098	2260	2263	2153	2164.83	90.0944
1099	0.546	139.04	-1	-1	Unknown	[M-H]-		1	TRUE	null	null	null	null	null	null	null	999	FALSE	FALSE	FALSE	FALSE		FALSE	FALSE	null	null	null	null	null	null	null	null	204.98	04_1X_nist_urine_neg_5_p1-a1_1_7153	139.03995:53888 140.0433:0 141.04666:0		124194	153897	125750	133474	166190	105900	134901	21823.8
1100	0.546	139.04	0.6542	143.586	Unknown	[M-H]-		1	TRUE	null	null	null	null	null	null	null	999	FALSE	FALSE	FALSE	FALSE		FALSE	FALSE	null	null	null	null	null	null	null	null	204.98	04_1X_nist_urine_neg_5_p1-a1_1_7153	139.03995:10530 140.0433:0 141.04666:0		5366	7983	5233	6822	29667	5227	10049.6	9673.97
1101	0.546	139.04	0.6629	145.512	Unknown	[M-H]-		1	TRUE	null	null	null	null	null	null	null	999	FALSE	FALSE	FALSE	FALSE		FALSE	FALSE	null	null	null	null	null	null	null	null	204.98	04_1X_nist_urine_neg_5_p1-a1_1_7153	139.03995:19285 140.0433:0 141.04666:0	23.79412:52 59.79021:52 62.70683:58 78.96241:52 122.09993:52 128.61836:52	11680	11743	11909	4586	19743	12373	12005.8	4800.82
1102	4.945	139.051	-1	-1	Unknown	[M-H]-	similar chromatogram in higher mz_3564	1	TRUE	null	null	null	null	null	null	null	999	FALSE	FALSE	FALSE	FALSE		FALSE	FALSE	null	null	null	null	null	null	null	null	80.42	04_1X_nist_urine_neg_1_p1-a1_1_7149	139.05109:18566 140.05444:0 141.0578:0		54193	45216	43640	42444	38388	39788	43944.7	5605.94
1103	4.945	139.051	0.834	183.055	Unknown	[M-H]-	similar chromatogram in higher mz_3564	1	TRUE	null	null	null	null	null	null	null	999	FALSE	FALSE	FALSE	FALSE		FALSE	FALSE	null	null	null	null	null	null	null	null	80.42	04_1X_nist_urine_neg_1_p1-a1_1_7149	139.05109:4958 140.05444:0 141.0578:0	41.90345:67 44.53258:67 63.09194:67	5646	4716	4683	4334	4085	2160	4270.79	1161.98
1104	3.719	139.114	-1	-1	Unknown	[M-H]-		1	FALSE	null	null	null	null	null	null	null	999	FALSE	FALSE	FALSE	FALSE		FALSE	FALSE	null	null	null	null	null	null	null	null	10.87	04_1X_nist_urine_neg_5_p1-a1_1_7153	139.1143:754 140.11765:0 141.12101:0		2239	2177	2376	2547	2977	2200	2419.37	305.964
1105	3.719	139.114	0.6769	148.575	Unknown	[M-H]-		1	FALSE	null	null	null	null	null	null	null	999	FALSE	FALSE	FALSE	FALSE		FALSE	FALSE	null	null	null	null	null	null	null	null	10.87	04_1X_nist_urine_neg_5_p1-a1_1_7153	139.1143:294 140.11765:0 141.12101:0		263	189	190	229	273	196	223.352	37.8622
[truncated: 11,919 more rows]

## Sheet: 10X
Alignment ID	Average Rt(min)	Average Mz	Average mobility	Average CCS	Metabolite name	Adduct type	Post curation result	Fill %	MS/MS assigned	Reference RT	Reference CCS	Reference m/z	Formula	Ontology	INCHIKEY	SMILES	Annotation tag (VS1.0)	RT matched	CCS matched	m/z matched	MS/MS matched	Comment	Manually modified for quantification	Manually modified for annotation	Isotope tracking parent ID	Isotope tracking weight number	Total score	RT similarity	CCS similarity	Dot product	Reverse dot product	Fragment presence %	S/N average	Spectrum reference file name	MS1 isotopic spectrum	MS/MS spectrum	03_10X_nist_urine_neg_1_p1-a2_1_7137	03_10X_nist_urine_neg_2_p1-a2_1_7138	03_10X_nist_urine_neg_3_p1-a2_1_7139	03_10X_nist_urine_neg_4_p1-a2_1_7140	03_10X_nist_urine_neg_5_p1-a2_1_7141	03_10X_nist_urine_neg_6_p1-a2_1_7142	1	1
[truncated: 6,130 more rows]

[truncated: 2 more sheets: 100X, 1000X]
