# Supplementary material for: A mass spectrum-oriented computational method for ion mobility-resolved untargeted metabolomics
Source: Nat Commun. 2023 Mar 31;14:1813. doi: 10.1038/s41467-023-37539-0 (PMC10066191; doi:10.1038/s41467-023-37539-0)
Supplement: Supplementary file 6 — Supplementary Data 3 [file 41467_2023_37539_MOESM6_ESM.xlsx]

## Sheet: 01_nist_urine_pos
RT [min]	CCS (Å²)	ΔCCS [%]	m/z meas.	M meas.	Ions	MS/MS	Name	Molecular Formula	Annotations	AQ	Annotation Source	Boxplot	Flags	Include	nist_urine_pos_1_p1-a1_1_4048	nist_urine_pos_2_p1-a1_1_4049	nist_urine_pos_3_p1-a1_1_4050	nist_urine_pos_4_p1-a1_1_4051	nist_urine_pos_5_p1-a1_1_4052	nist_urine_pos_6_p1-a1_1_4053
0.36	238.5		462.085	461.078	[M+H]+	TRUE						1.17117e+06	[]	TRUE	751338	1096808	1171172	910675	1791075	1602689
0.36	234.8		448.07	447.062	[M+H]+	TRUE						1.35401e+06	[]	TRUE	1354011	1387262	1075556	857947	1180071	1368302
0.37	219.9		440.101	439.094	[M+H]+	TRUE						891325	[]	TRUE	1208998	1491449	509052	688567	793699	891325
0.37	251.6		530.11	529.103	[M+H]+	TRUE						1.41202e+06	[]	TRUE	1788975	1714187	1049987	1162770	1412016	969520
0.37	233.6		432.074	431.067	[M+H]+	TRUE						2.34043e+06	[]	TRUE	2340431	2271468	2726106	1971754	2935441	1655536
0.37	238.4		446.09	445.083	[M+H]+	TRUE						1.43935e+06	[]	TRUE	1376838	1413393	1472198	2605882	1308457	1439348
0.38	167.5		271.027	270.019	[M+H]+	TRUE						754394	[]	TRUE	705861	609467	754394	439748	1718624	797596
0.39	226.5		323.09	322.083	[M+H]+	TRUE						2.13686e+06	[]	TRUE	2005448	2136857	2238215	2039309	2306984	1602615
0.39	209.2		225.058	224.051	[M+H]+	TRUE						731584	[]	TRUE	731584	987508	1553294	719422	590710	622690
0.39	275.2		635.138	634.131	[M+H]+	TRUE						1.66403e+06	[]	TRUE	2741440	1445123	2550821	1664033	1567620	1489625
0.39	261		528.131	527.124	[M+H]+	TRUE						876217	[]	TRUE	749778	1105476	1221449	833704	876217	629679
0.39	242.7		430.095	429.088	[M+H]+	TRUE						2731188	[]	TRUE	2741163	2370901	2731188	2562437	2871546	2392558
0.4	279.8		616.128	615.121	[M+H]+	TRUE						1.53759e+06	[]	TRUE	1640658	1962858	1432387	1537593	1227050	1034128
0.4	207.9		209.059	208.052	[M+H]+	TRUE						1.2508e+06	[]	TRUE	1062973	880630	1160458	2621783	1444766	1250797
0.4	249.7		411.089	410.082	[M+H]+	TRUE						2.76352e+06	[]	TRUE	3090668	1612925	2216573	2781696	1317372	2763525
0.4	181.9		356.115	355.108	[M+H]+	TRUE						615354	[]	TRUE	394488	615354	555012	649798	1045305	384784
0.4	434.4		633.157	1264.3	[M+H+H]2+	TRUE						1.08189e+06	[]	TRUE	1667985	2037053	792395	0	0	1081891
0.4	214.7		206.048	205.041	[M+H]+	TRUE						4.15581e+06	[]	TRUE	3578891	3690771	4155813	4161838	4698433	3959348
0.4	279.5		633.156	632.149	[M+H]+	TRUE						5.26282e+06	[]	TRUE	4283872	5328741	4555538	5514859	4503046	5262825
0.4	182.2		358.131	357.124	[M+H]+	TRUE						2329681	[]	TRUE	2473854	2535729	2252783	2174217	1829020	2329681
0.4	272		605.125	604.117	[M+H]+	TRUE						810779	[]	TRUE	901172	473779	712243	692912	810779	1042801
0.4	278.8		576.167	575.16	[M+H]+	TRUE						1079155	[]	TRUE	1291032	1680501	832046	861886	1079155	743935
0.4	275.6		619.14	618.133	[M+H]+	TRUE						3.0882e+06	[]	TRUE	3088204	2033684	3395411	3179779	2777690	3016981
0.4	244.1		414.1	413.092	[M+H]+	TRUE						2.41874e+06	[]	TRUE	1969377	1798572	2615430	2418740	3873521	2256896
0.4	279.3		649.151	648.143	[M+H]+	TRUE						1.08405e+06	[]	TRUE	1084050	835255	965860	1088848	1236128	719000
0.4	248.1		444.11	443.103	[M+H]+	TRUE						1.23575e+06	[]	TRUE	945623	1155350	1235754	1565578	1470927	1036902
0.42	177.8		344.116	343.108	[M+H]+	TRUE						625572	[]	TRUE	1345835	575533	574122	542397	701952	625572
0.43	134.4		164.071	163.063	[M+H]+	TRUE						1.97957e+06	[]	TRUE	1118242	2419737	2001561	1979573	1171744	1194910
0.43	191.1		340.085	339.078	[M+H]+	TRUE						1.49449e+06	[]	TRUE	1172091	2592225	1183064	1494490	2280065	1166537
0.43	233.4		506.126	505.119	[M+H]+	TRUE						2110610	[]	TRUE	2197327	1731349	2287952	1808294	1794461	2110610
0.43	148.6		229.052	228.045	[M+H]+	TRUE						842746	[]	TRUE	842747	921747	1784945	718755	745113	696993
0.43	178.3		273.087	272.079	[M+H]+	TRUE						1.36859e+06	[]	TRUE	1286410	1068341	1217957	1561818	1368593	2101559
0.43	180		288.159	287.152	[M+H]+	TRUE						1.41129e+06	[]	TRUE	1281274	1631062	1392929	1821139	1411286	1105009
0.44	201.3		368.116	367.109	[M+H]+	TRUE						4.62958e+06	[]	TRUE	5240757	3695362	4629577	3792311	4789683	3663544
0.44	129.9		148.075	147.068	[M+H]+	TRUE						2.04179e+06	[]	TRUE	2466902	998786	2041790	3137077	1356528	784761
0.44	234		531.122	530.115	[M+H]+	TRUE						1.18763e+06	[]	TRUE	866293	1530666	1175415	1256509	1187630	888258
0.44	250		453.111	452.103	[M+H]+	TRUE						1.06913e+06	[]	TRUE	1485707	1069131	1034194	1189906	878927	926744
0.44	115.7		96.0441	95.0368	[M+H]+	TRUE						1.38604e+06	[]	TRUE	1487823	1536203	1386041	1359070	1202092	1346217
0.44	122.5		124.075	123.068	[M+H]+	TRUE						1.21477e+06	[]	TRUE	978681	2885007	1653521	1113744	1214774	952812
0.44	240.8		340.095	339.088	[M+H]+	TRUE						1.63569e+06	[]	TRUE	1914717	1769435	1428549	752491	1635691	1068396
0.45	225.9		515.09	514.082	[M+H]+	TRUE						2.29038e+06	[]	TRUE	1912039	2290376	3777338	2905700	1761793	1067600
0.45	222.4		501.076	500.068	[M+H]+	TRUE						2866272	[]	TRUE	3270916	4306124	1444801	2866272	1928712	1137815
0.45	238		326.08	325.073	[M+H]+	TRUE						2.50349e+06	[]	TRUE	2035860	1893750	2503493	1856348	2738549	3025601
0.45	235.9		423.063	422.056	[M+H]+	TRUE						1.73267e+06	[]	TRUE	2009316	1474397	1570184	1732666	1537162	1889181
0.45	234.3		539.09	538.083	[M+H]+	TRUE						2.15026e+06	[]	TRUE	1132090	2075854	1928799	2150263	2354666	2154236
0.45	154.7		247.086	246.079	[M+H]+	TRUE						1.40362e+06	[]	TRUE	1279950	1301932	1403619	1665601	1519742	1303808
0.45	234.5		556.117	555.109	[M+H]+	TRUE						6.02663e+06	[]	TRUE	7154723	6026630	4894551	6670261	5970093	5915026
0.45	237.6		570.133	569.125	[M+H]+	TRUE						2.38541e+06	[]	TRUE	1759697	2208497	2385407	2120661	3103921	2456816
0.45	238.9		437.079	436.072	[M+H]+	TRUE						1.94099e+06	[]	TRUE	1876395	1940994	1656064	1980926	1230651	1973916
0.45	279.7		708.142	707.135	[M+H]+	TRUE						1.55752e+06	[]	TRUE	1196260	1941977	1270897	1770668	1544569	1557518
0.45	123.6		133.052	132.044	[M+H]+	TRUE						1.58554e+06	[]	TRUE	1319103	1759885	1853579	1271120	1389617	1585539
0.45	192.2		398.127	397.12	[M+H]+	TRUE						1.04137e+06	[]	TRUE	1308030	1013662	1093387	1041367	0	625969
0.45	217.9		248.07	247.063	[M+H]+	TRUE						2.10394e+06	[]	TRUE	1961122	2304893	2801954	2103941	1633648	949762
0.45	218.5		231.043	230.036	[M+H]+	TRUE						1.85627e+06	[]	TRUE	2215422	1856274	695516	1032070	1094981	1903963
0.45	251		478.106	477.099	[M+H]+	TRUE						5644705	[]	TRUE	5644705	5860133	5345999	5510140	5471902	5712635
0.45	157.5		249.102	248.094	[M+H]+	FALSE						2.44367e+06	[]	TRUE	2384322	3080186	2443671	2365492	2318313	2922902
0.45	243.6		590.122	589.115	[M+H]+	TRUE						1.06274e+06	[]	TRUE	2404895	848297	833295	864241	1062736	1249426
0.46	251.7		461.08	460.072	[M+H]+	TRUE						1.51698e+06	[]	TRUE	1719808	1524132	1516978	1482314	1503213	1250946
0.46	256.3		512.111	511.104	[M+H]+	TRUE						2627411	[]	TRUE	1103929	2627411	2723588	2767206	2336722	2297740
0.46	251.9		473.101	472.093	[M+H]+	TRUE						1.18256e+06	[]	TRUE	1291038	1104501	1194521	1182557	1137419	1055416
0.46	156.8		276.053	275.046	[M+H]+	FALSE						1.20037e+06	[]	TRUE	1004827	1242403	1200370	1822048	832179	1034282
0.46	262.1		542.104	541.097	[M+H]+	TRUE						1.44838e+06	[]	TRUE	1272498	1041159	1763807	1488162	1448376	1142396
0.47	266.6		576.11	575.103	[M+H]+	TRUE						1.46111e+06	[]	TRUE	978292	1461111	927137	1686454	1472555	1266299
0.47	165.2		278.015	277.008	[M+H]+	TRUE						3.33454e+06	[]	TRUE	3188588	3912811	2160969	4020500	3334545	2612949
0.48	161.9		265.097	264.09	[M+H]+	TRUE						1.47429e+06	[]	TRUE	1474291	1509859	1166981	0	992308	1776912
0.48	186.7		374.127	373.119	[M+H]+	TRUE						4.52237e+06	[]	TRUE	4881272	3810273	4522368	5615248	4157117	4207205
0.48	186.3		372.111	371.104	[M+H]+	TRUE						1.34061e+06	[]	TRUE	1007449	2145182	996808	1340615	936958	2276475
0.48	138.9		190.016	189.009	[M+H]+	TRUE						3.05479e+06	[]	TRUE	3074975	2993509	2777403	3040750	3550905	3054788
0.49	206.1		450.04	449.032	[M+H]+	FALSE						1.42307e+06	[]	TRUE	2529379	909770	647415	3665138	1121454	1423067
0.49	184.6		370.087	369.079	[M+H]+	TRUE						1.77071e+06	[]	TRUE	1795809	1770707	854209	786970	2460801	823898
0.49	240.4		684.203	683.196	[M+H]+	TRUE						1.23193e+06	[]	TRUE	3303342	1618359	763614	1231927	1159285	858203
0.49	246		702.214	701.207	[M+H]+	TRUE						2.455e+06	[]	TRUE	1955941	2524939	1397693	2873312	1832460	2455001
0.5	230.7		610.184	609.177	[M+H]+	TRUE						1.45814e+06	[]	TRUE	1394009	1013621	1497122	1841802	1289024	1458136
0.51	226.3		371.101	370.094	[M+H]+	TRUE						3.062e+06	[]	TRUE	3061998	3955419	1504373	3083441	2061790	2763318
0.51	255.7		495.085	494.077	[M+H]+	TRUE						600067	[]	TRUE	1025219	887679	600067	570878	558569	548886
0.51	492.9		1010.22	2018.43	[M+H+H]2+	TRUE						3325360	[]	TRUE	2542781	3684106	2917297	0	3325360	3790066
0.51	211.3		400.117	399.11	[M+H]+	TRUE						2.96464e+06	[]	TRUE	2116588	3568914	2964641	2469171	3127741	1799623
0.51	413.1		629.638	1257.26	[M+H+H]2+	TRUE						10087052	[]	TRUE	10857992	9551373	10087052	10644860	9676523	8512268
0.51	466.9		877.684	1753.35	[M+H+H]2+	TRUE						3.85097e+06	[]	TRUE	3986583	3850972	2919227	4441547	3031715	2995727
0.51	211		417.144	416.137	[M+H]+	TRUE						2.85589e+06	[]	TRUE	2855891	2719316	2931934	2749400	2634279	3174868
0.51	441.7		753.66	1505.31	[M+H+H]2+	TRUE						7.49504e+06	[]	TRUE	7897102	6520248	5311452	8397251	7495045	6359207
0.51	469.3		886.198	1770.38	[M+H+H]2+	TRUE						6857729	[]	TRUE	10142850	8548822	3794809	6857729	5906126	4547513
0.51	266.7		648.165	647.157	[M+H]+	TRUE						2.34325e+06	[]	TRUE	2343247	4063261	2436668	1909062	1378415	2278320
0.51	266		665.19	664.183	[M+H]+	TRUE						9664151	[]	TRUE	7692164	10485582	10115284	9664151	8917989	8579371
0.51	265.2		745.146	744.139	[M+H]+	TRUE						4223715	[]	TRUE	3741534	4845666	4184787	4292027	4223715	3674950
0.51	413		589.659	1177.3	[M+H+H]2+	FALSE						5.56172e+06	[]	TRUE	0	8032633	5561722	4137654	6485873	4884567
0.51	248.1		1011.22	1010.21	[M+H]+	FALSE						5.3326e+06	[]	TRUE	3040010	8156933	2986925	5332596	3626465	6734615
0.52	201		383.091	382.084	[M+H]+	TRUE						1.99554e+06	[]	TRUE	1595768	1995540	3410731	2435100	1369920	1819293
0.52	205.9		993.194	992.187	[M+H]+	FALSE						1.73057e+06	[]	TRUE	1391184	0	1170420	1730570	2622323	2900502
0.52	206		1010.22	1009.21	[M+H]+	TRUE						3.10727e+06	[]	TRUE	2489831	4194736	3653961	2102131	2942842	3107267
0.52	265.7		728.12	727.113	[M+H]+	TRUE						1.84694e+06	[]	TRUE	1846943	2161016	1879287	1512240	1738063	0
0.54	120.5		137.059	136.052	[M+H]+	TRUE						1.59614e+06	[]	TRUE	1596136	1339098	1904262	1869011	1349062	1501805
0.54	444		777.176	1552.34	[M+H+H]2+	TRUE						4.19176e+06	[]	TRUE	2448049	4847930	2320290	4333870	4191764	2079522
0.54	146.4		223.061	222.054	[M+H]+	FALSE						1.02076e+06	[]	TRUE	870979	1202988	1711576	801910	1020765	593839
0.54	417.1		653.154	1304.29	[M+H+H]2+	TRUE						3.37587e+06	[]	TRUE	3375868	3001100	2603457	2170891	5120958	6613454
0.55	269.2		695.197	694.19	[M+H]+	TRUE						1.49933e+06	[]	TRUE	1569756	1512194	1046535	1268328	1499329	0
0.55	270.2		544.138	543.13	[M+H]+	TRUE						2381307	[]	TRUE	2582309	2187231	2569372	2128033	1466899	2381307
0.55	158.8		244.027	243.02	[M+H]+	TRUE						1.41087e+06	[]	TRUE	1179343	1222869	1410868	1009302	1605404	1541945
0.55	161.3		262.038	261.03	[M+H]+	TRUE						21461494	[]	TRUE	19415982	22097716	19925718	22808682	21461494	20796590
0.56	147.4		214.053	213.046	[M+H]+	TRUE						3.64638e+06	[]	TRUE	3646380	3280433	3283717	8522359	3427006	4189954
0.56	143.8		192.138	191.13	[M+H]+	TRUE						4.08878e+06	[]	TRUE	5626716	4088778	2196595	1829724	2363400	8305440
0.57	207.9		424.363	423.356	[M+H]+	TRUE						2.14848e+06	[]	TRUE	2148481	1362347	4344889	2166160	1823636	1885374
0.57	193.7		191.179	190.172	[M+H]+	TRUE						3.96827e+06	[]	TRUE	3657979	4594652	3023105	3136670	3968270	3999214
0.57	132.1		173.085	172.078	[M+H]+	TRUE						6.58471e+06	[]	TRUE	6096187	7478055	6584706	5094287	7294004	4661363
0.58	139.1		206.079	205.072	[M+H]+	TRUE						2953956	[]	TRUE	7372130	2953956	2252414	1692637	1969207	3153275
0.58	180.6		344.243	343.235	[M+H]+	TRUE						3015013	[]	TRUE	2444820	2406430	2775484	3090177	3080888	3015013
0.58	124.9		141.054	140.047	[M+H]+	TRUE						7549070	[]	TRUE	8133140	7549070	7589554	6171127	6560597	6156197
0.6	214.7		468.389	467.382	[M+H]+	TRUE						2.70153e+06	[]	TRUE	2701530	2492602	3374643	2842155	1872506	2654540
0.6	170.3		316.211	315.204	[M+H]+	TRUE						7.30817e+06	[]	TRUE	6693860	6957105	7308173	7311005	7835476	6072525
0.6	135.6		193.049	192.042	[M+H]+	TRUE						3.6096e+06	[]	TRUE	3609600	2001385	1320201	1146221	5212627	5546396
0.6	143.1		188.118	187.111	[M+H]+	TRUE						4198565	[]	TRUE	4198565	4673595	2278268	4924760	2446007	2477160
0.6	140.9		191.105	190.098	[M+H]+	TRUE						1.00069e+06	[]	TRUE	1000693	1272408	0	701299	652382	1192085
0.61	247.3		510.096	509.089	[M+H]+	TRUE						1.31692e+06	[]	TRUE	1309746	1526816	1106400	826619	1884673	1316925
0.61	211.6		264.065	263.057	[M+H]+	TRUE						3.39615e+06	[]	TRUE	3373774	3850869	3396148	3343248	3356635	3551375
0.61	206.8		476.043	475.036	[M+H]+	TRUE						9927298	[]	TRUE	10899626	9696675	9685325	9594852	9927298	10283998
0.61	207		493.069	492.062	[M+H]+	TRUE						1.01217e+06	[]	TRUE	789021	1324463	1012170	724721	958923	1107625
0.61	208.2		396.085	395.078	[M+H]+	TRUE						1.85084e+06	[]	TRUE	2114947	1850838	2668764	1517840	1603309	1643862
0.61	212.3		247.038	246.031	[M+H]+	TRUE						3803293	[]	TRUE	2958971	4881510	3753472	3049693	5049894	3803293
0.61	207		459.017	458.009	[M+H]+	TRUE						1.43049e+06	[]	TRUE	1804473	1430488	1048118	1296330	1373869	1560170
0.61	210.2		512.147	511.14	[M+H]+	TRUE						1.26092e+06	[]	TRUE	1537479	850280	1260925	0	1796586	824503
0.62	358.2		384.772	767.53	[M+H+H]2+	TRUE						2989665	[]	TRUE	3073155	3098931	2787695	2649322	2989665	2735901
0.62	233.8		546.399	545.392	[M+H]+	TRUE						1.14945e+06	[]	TRUE	2164379	1149450	987962	1118040	985999	1394725
0.63	221.5		512.415	511.408	[M+H]+	TRUE						1.7841e+06	[]	TRUE	3003261	1976237	1784105	1674981	1040307	1354715
0.63	186.3		371.043	370.035	[M+H]+	TRUE						2.23997e+06	[]	TRUE	2319649	2888419	2073603	1865297	1965135	2239967
0.63	179		277.085	276.078	[M+H]+	TRUE						6556056	[]	TRUE	6559182	6202711	6535547	6617882	6556056	5863277
0.63	122.3		122.096	121.089	[M+H]+	TRUE						1.9628e+06	[]	TRUE	1548482	1701083	2353444	1966207	1897030	1962804
0.63	132.6		168.122	167.114	[M+H]+	TRUE						2479891	[]	TRUE	1689936	2470594	1078667	2479891	4507309	3393174
0.64	141.3		197.104	196.096	[M+H]+	TRUE						1088637	[]	TRUE	783841	1374374	1021036	2110327	0	1088637
0.64	124.3		143.035	142.028	[M+H]+	TRUE						1.66474e+06	[]	TRUE	2074892	1446695	1664738	1556232	1793954	1600001
0.64	178.2		308.174	307.167	[M+H]+	TRUE						8677521	[]	TRUE	7368576	6809912	8585550	8677521	9700626	8763920
0.64	122.5		139.039	138.032	[M+H]+	TRUE						1.07637e+06	[]	TRUE	1250607	951362	1076370	2359475	792062	977043
0.65	164.3		269.189	268.182	[M+H]+	TRUE						2.45439e+06	[]	TRUE	2350009	2670908	2229337	2211285	2738749	2454389
0.65	133.5		137.107	136.1	[M+H]+	TRUE						3.30548e+06	[]	TRUE	8888774	2849509	5091762	3099732	3305476	3283459
0.65	241.5		590.426	589.419	[M+H]+	TRUE						1173825	[]	TRUE	1170865	1059949	1048544	1222457	1173825	1678500
0.66	134.8		161.107	160.1	[M+H]+	TRUE						4.37829e+06	[]	TRUE	3532810	4071445	4378287	4935987	4627694	4027542
0.66	141.5		179.117	178.109	[M+H]+	TRUE						1.78278e+06	[]	TRUE	1782783	1527193	769228	1907872	2038745	895987
0.66	191.3		375.155	374.147	[M+H]+	TRUE						1.49225e+06	[]	TRUE	1682544	0	2356548	1287843	1492249	494645
0.67	119.9		127.039	126.031	[M+H]+	TRUE						23264038	[]	TRUE	39064384	22393196	22666046	22871034	23264038	25949090
0.67	179.6		341.081	340.073	[M+H]+	TRUE						4244772	[]	TRUE	4339696	4634368	4244772	3908486	3707270	3255354
0.68	150.7		232.133	231.126	[M+H]+	TRUE						1.28687e+06	[]	TRUE	1201303	1526892	1286868	991741	1545914	826173
0.68	126.3		138.057	137.049	[M+H]+	TRUE						2.07584e+06	[]	TRUE	553351	1242811	2286589	2283093	2075838	1632982
0.68	245.7		367.114	366.106	[M+H]+	TRUE						7.7744e+06	[]	TRUE	7774405	3810800	4648909	8206971	8478979	3167342
0.68	194		370.159	369.152	[M+H]+	TRUE						2053596	[]	TRUE	2298098	1894142	2018313	2569170	1989554	2053596
0.68	225.3		513.154	512.146	[M+H]+	TRUE						7.57731e+06	[]	TRUE	7577310	5123705	8041420	5187777	4388167	9008603
0.69	248.7		634.452	633.444	[M+H]+	TRUE						2310086	[]	TRUE	2859939	2310086	1846556	3421012	2203115	2297141
0.69	276.3		243.183	484.352	[M+H+H]2+	TRUE						5416761	[]	TRUE	6421364	12625820	4261434	4583891	5416761	4505583
0.69	171.1		316.155	315.148	[M+H]+	TRUE						1.87852e+06	[]	TRUE	1410110	2875090	765825	1878518	1385723	2282354
0.69	135.2		169.133	168.126	[M+H]+	TRUE						3.3152e+06	[]	TRUE	2707387	4423645	3382676	2663560	2633438	3315199
0.7	153.4		246.044	245.036	[M+H]+	TRUE						1.87994e+06	[]	TRUE	2620339	2399040	1655667	1879940	1686836	1409525
0.7	219.7		521.336	520.328	[M+H]+	TRUE						2.30844e+06	[]	TRUE	1892886	2876537	2308440	2254194	2324981	1849111
0.7	152.2		242.012	241.004	[M+H]+	TRUE						2.16692e+06	[]	TRUE	2222407	2451048	1850261	2081575	2137822	2166917
0.71	258.3		678.478	677.471	[M+H]+	TRUE						1911727	[]	TRUE	2846797	2218304	1556668	1911727	1659186	1597443
0.71	136.9		186.112	185.105	[M+H]+	FALSE						1.03724e+06	[]	TRUE	0	1037244	0	1761306	1133697	0
0.72	137.7		183.09	182.083	[M+H]+	TRUE						929038	[]	TRUE	929038	1073897	705384	916379	1937107	744520
0.72	254.2		664.463	663.456	[M+H]+	TRUE						616657	[]	TRUE	585262	1768148	560547	1274325	616657	572657
0.72	407.4		741.11	1480.21	[M+H+H]2+	TRUE						835893	[]	TRUE	852598	835893	904274	735339	671839	611914
0.72	154.1		268.061	267.054	[M+H]+	TRUE						993691	[]	TRUE	1502579	824577	958877	1739977	602393	993691
0.73	150.1		165.048	164.041	[M+H]+	TRUE						697045	[]	TRUE	550645	433848	697045	753052	546835	741511
0.73	165.5		281.098	280.091	[M+H]+	TRUE						560570	[]	TRUE	771743	532852	560570	484827	0	894892
0.73	123.2		132.069	131.061	[M+H]+	TRUE						1.38359e+06	[]	TRUE	1999380	1339912	1248801	1199120	1476875	1383589
0.73	255.6		507.106	506.098	[M+H]+	TRUE						534051	[]	TRUE	446518	0	534051	684078	511454	638337
0.73	246.6		532.076	531.068	[M+H]+	TRUE						1.06936e+06	[]	TRUE	1626291	1069356	1513486	821099	826717	740129
0.74	151.5		211.144	210.136	[M+H]+	TRUE						4946533	[]	TRUE	4717328	5152352	4791245	4425659	4946533	5097345
0.74	266.8		722.504	721.497	[M+H]+	TRUE						1.5269e+06	[]	TRUE	1526904	1290383	1420789	1744128	1636687	1416824
0.74	161.4		273.114	272.107	[M+H]+	TRUE						1.3574e+06	[]	TRUE	1191428	995013	1328469	1909257	1613799	1357401
0.74	263.4		708.486	707.479	[M+H]+	TRUE						1.09887e+06	[]	TRUE	550328	741343	1098870	421976	1148838	1200097
0.74	207.9		291.049	290.042	[M+H]+	TRUE						1.16461e+06	[]	TRUE	2511646	1018208	1164615	746932	2262553	767881
0.75	228		516.208	515.2	[M+H]+	TRUE						966508	[]	TRUE	966508	1371423	564259	1002786	0	777914
0.75	274.8		766.53	765.523	[M+H]+	TRUE						1.36515e+06	[]	TRUE	1825546	1325631	1212642	983870	1365149	1541130
0.76	133.6		169.073	168.066	[M+H]+	TRUE						873727	[]	TRUE	873727	712355	773813	1130229	512923	987412
0.76	196.9		428.211	427.203	[M+H]+	TRUE						1.08598e+06	[]	TRUE	1156449	1063357	1046433	1019809	1183023	1085979
0.76	189.9		426.194	425.187	[M+H]+	TRUE						5.39677e+06	[]	TRUE	5161248	5396771	6114409	5561084	4779706	5327697
0.76	167.3		306.134	305.127	[M+H]+	TRUE						831887	[]	TRUE	881977	1019975	806069	831887	768988	828962
0.76	169		273.183	272.176	[M+H]+	FALSE						961437	[]	TRUE	1036605	609818	971698	899396	629814	961437
0.76	194.4		372.147	371.14	[M+H]+	TRUE						975813	[]	TRUE	0	1001934	975813	0	1169772	0
0.76	282.6		810.558	809.55	[M+H]+	TRUE						1.55441e+06	[]	TRUE	1617610	1263533	1166987	2109932	1554414	1235689
0.77	166.5		278.175	277.168	[M+H]+	TRUE						4.81588e+06	[]	TRUE	5220443	4237691	4843624	4519464	4815882	4699716
0.77	168.8		259.107	258.1	[M+H]+	TRUE						891950	[]	TRUE	1016229	620637	1191851	592719	822607	891950
0.77	162.9		254.148	253.141	[M+H]+	TRUE						1.30948e+06	[]	TRUE	862936	1226803	1699743	1309477	1843861	703507
0.77	176.2		309.183	308.176	[M+H]+	TRUE						1.69318e+06	[]	TRUE	2470960	0	0	1769930	1500015	1693178
0.77	155.7		245.125	244.117	[M+H]+	TRUE						458671	[]	TRUE	0	520881	653277	458671	0	0
0.77	145.6		214.122	213.115	[M+H]+	TRUE						1.17114e+06	[]	TRUE	762330	1171142	918451	1179522	938682	2358233
0.77	114.9		115.054	114.047	[M+H]+	TRUE						1.71136e+06	[]	TRUE	776032	1960332	1711357	1820249	984928	930520
0.77	118		128.062	127.054	[M+H]+	TRUE						873793	[]	TRUE	1296219	873793	798744	957643	843269	795008
0.77	170.3		297.186	296.179	[M+H]+	TRUE						534120	[]	TRUE	0	0	0	600602	659383	534120
0.77	136.2		164.107	163.1	[M+H]+	FALSE						773927	[]	TRUE	2096380	992863	773927	394694	0	570374
0.77	168.7		311.118	310.11	[M+H]+	TRUE						1.24175e+06	[]	TRUE	0	1241745	1543933	1112642	1271288	0
0.78	200.1		425.207	424.199	[M+H]+	TRUE						1.14489e+06	[]	TRUE	1184184	861454	1124605	1145741	893545	1144893
0.78	148		220.098	219.09	[M+H]+	TRUE						715661	[]	TRUE	488331	687056	680205	1549698	745975	715661
0.78	127.3		139.086	138.078	[M+H]+	TRUE						1.11641e+06	[]	TRUE	594982	1488565	592107	770682	1116411	1184565
0.78	147.3		206.092	205.085	[M+H]+	TRUE						827942	[]	TRUE	827942	519164	958175	1938594	743292	744842
0.78	155		225.159	224.152	[M+H]+	TRUE						722763	[]	TRUE	1464398	813882	680811	722763	703398	717427
0.78	172.9		342.213	341.206	[M+H]+	TRUE						938289	[]	TRUE	1775811	900428	0	938289	1144512	870721
0.78	182.9		324.169	323.161	[M+H]+	TRUE						7.83061e+06	[]	TRUE	7329198	7317275	8084257	7265015	8093768	7830606
0.78	178.4		358.243	357.236	[M+H]+	TRUE						1.85e+06	[]	TRUE	0	1645919	1793627	2386045	2103052	1850005
0.78	189.4		363.204	362.197	[M+H]+	FALSE						903032	[]	TRUE	940612	711830	995270	718618	903032	601601
0.78	127.1		145.101	144.094	[M+H]+	FALSE						736949	[]	TRUE	799686	0	414178	491230	1743783	736949
0.78	163.9		276.128	275.121	[M+H]+	TRUE						495855	[]	TRUE	516142	495855	452697	415599	471844	1034152
0.78	154		234.114	233.107	[M+H]+	TRUE						775700	[]	TRUE	775700	185684	492453	464114	776694	793731
0.78	151.9		238.106	237.099	[M+H]+	TRUE						721061	[]	TRUE	821495	690490	721061	680666	733624	666492
0.78	121.1		130.065	129.058	[M+H]+	TRUE						1.05087e+06	[]	TRUE	0	1148762	1690298	798950	1050872	463637
0.78	140.1		184.134	183.127	[M+H]+	FALSE						510768	[]	TRUE	0	830876	510768	0	0	554955
0.78	151.2		219.139	218.132	[M+H]+	FALSE						560506	[]	TRUE	0	560506	569435	0	698844	493015
0.78	154.6		238.144	237.137	[M+H]+	TRUE						606635	[]	TRUE	768091	792514	606635	0	599198	500071
0.78	150.2		222.081	221.074	[M+H]+	TRUE						1.00026e+06	[]	TRUE	1000262	681423	0	856596	1933034	1913206
0.78	142.5		191.117	190.11	[M+H]+	TRUE						1.45799e+06	[]	TRUE	1742343	1402116	1457987	1217367	1349264	2154090
0.78	161.7		263.141	262.134	[M+H]+	FALSE						881915	[]	TRUE	785224	628103	1270930	2883102	795036	881915
0.78	152		222.15	221.143	[M+H]+	TRUE						685746	[]	TRUE	685746	785872	1267741	0	568110	539022
0.78	130.5		150.091	149.084	[M+H]+	TRUE						822391	[]	TRUE	950968	822391	1018721	773729	753616	763444
0.78	147.6		209.126	208.119	[M+H]+	TRUE						1.94204e+06	[]	TRUE	1942044	1677222	1671752	1714639	2105368	1999109
0.78	151.2		213.159	212.152	[M+H]+	FALSE						1.02899e+06	[]	TRUE	1028992	1004262	1223095	1373281	983056	963318
0.78	135		162.091	161.084	[M+H]+	TRUE						1.05559e+06	[]	TRUE	1090354	1321019	1009519	843031	1055587	844875
0.79	149.8		222.113	221.106	[M+H]+	TRUE						644412	[]	TRUE	524839	644412	628672	780521	503996	1056812
0.79	140.3		189.084	188.077	[M+H]+	TRUE						693799	[]	TRUE	515454	1024653	492630	922807	693799	0
0.79	154.2		236.129	235.121	[M+H]+	TRUE						752446	[]	TRUE	763530	0	1028443	752446	551315	600369
0.79	136		167.118	166.111	[M+H]+	FALSE						1.00689e+06	[]	TRUE	632801	1645226	1099597	944248	1006886	932886
0.79	149.7		224.127	223.12	[M+H]+	TRUE						776202	[]	TRUE	1133463	0	776202	758931	778084	610598
0.79	131.6		153.101	152.094	[M+H]+	FALSE						884828	[]	TRUE	787166	900243	0	884828	1011601	786246
0.79	165.1		279.133	278.125	[M+H]+	TRUE						529341	[]	TRUE	606305	529341	0	637987	0	0
0.79	141		194.087	193.079	[M+H]+	FALSE						527598	[]	TRUE	913184	527598	0	0	0	958560
0.79	161		264.123	263.116	[M+H]+	TRUE						641604	[]	TRUE	0	506927	641604	811273	1471004	625065
0.79	154.2		243.101	242.094	[M+H]+	TRUE						1116589	[]	TRUE	0	1239272	0	968459	1518808	1116589
0.79	140.7		192.101	191.094	[M+H]+	FALSE						980961	[]	TRUE	1007531	615048	1076007	592903	721751	980961
0.79	141.9		194.119	193.111	[M+H]+	FALSE						540627	[]	TRUE	540627	854452	0	0	806881	0
0.79	152.4		223.143	222.136	[M+H]+	FALSE						699850	[]	TRUE	812749	542882	699850	767800	630800	0
0.79	159.5		265.11	264.103	[M+H]+	TRUE						860974	[]	TRUE	1062929	856353	860974	0	825629	1120946
0.79	161.2		266.14	265.132	[M+H]+	TRUE						720077	[]	TRUE	845563	0	720077	799189	596313	626165
0.79	188.1		342.18	341.173	[M+H]+	TRUE						9407268	[]	TRUE	9144089	9316582	9407268	8914381	10678349	9696156
0.79	162.6		278.141	277.134	[M+H]+	FALSE						691893	[]	TRUE	0	691893	1033670	679505	452473	818918
0.79	181.2		346.175	345.167	[M+H]+	TRUE						445494	[]	TRUE	705119	0	445494	363859	0	476469
0.79	186.4		402.269	401.262	[M+H]+	TRUE						3.01629e+06	[]	TRUE	3016289	2635582	3039392	2915090	2940481	5471987
0.79	156.3		252.123	251.116	[M+H]+	FALSE						771228	[]	TRUE	771228	597324	809611	804994	681533	707884
0.79	142.3		195.112	194.105	[M+H]+	TRUE						3093705	[]	TRUE	2023349	3163012	714640	620218	3093705	3537030
0.79	151.5		236.093	235.085	[M+H]+	TRUE						566318	[]	TRUE	566318	809698	0	540954	0	610203
0.79	194.9		446.294	445.287	[M+H]+	TRUE						3.6079e+06	[]	TRUE	3607904	2859542	4188152	2693964	4240230	2839432
0.79	178.9		341.195	340.188	[M+H]+	TRUE						1.13046e+06	[]	TRUE	1470579	0	956280	1130457	1016844	1411323
0.79	149		212.129	211.121	[M+H]+	FALSE						701794	[]	TRUE	654514	520818	773610	701794	1307522	0
0.79	149.9		219.112	218.104	[M+H]+	TRUE						725814	[]	TRUE	509097	725814	1255368	0	502500	1191043
0.79	153		237.127	236.12	[M+H]+	TRUE						698739	[]	TRUE	698739	984487	695697	822467	380407	624778
0.8	150.3		225.122	224.115	[M+H]+	TRUE						1.41619e+06	[]	TRUE	477046	598734	537311	1605683	1555529	1416190
0.8	152		216.158	215.151	[M+H]+	TRUE						3981135	[]	TRUE	4288859	3981135	4303435	3533488	3565594	3604651
0.8	204.1		490.322	489.314	[M+H]+	TRUE						2.79003e+06	[]	TRUE	2824851	1588117	2545150	2790030	5515087	2593256
0.8	149.5		228.127	227.12	[M+H]+	TRUE						600784	[]	TRUE	600784	669960	0	925194	454530	0
0.8	162.5		280.119	279.112	[M+H]+	FALSE						491832	[]	TRUE	730810	0	491832	492113	0	0
0.8	149.5		218.121	217.114	[M+H]+	FALSE						531394	[]	TRUE	717065	0	0	0	713514	531394
0.8	156		249.126	248.119	[M+H]+	FALSE						518995	[]	TRUE	0	483246	831203	0	518995	565329
0.8	148.4		182.129	181.121	[M+H]+	TRUE						22691348	[]	TRUE	26695518	20216046	22691348	23703386	22077934	22490520
0.8	139		180.103	179.095	[M+H]+	TRUE						479132	[]	TRUE	354965	0	930449	479132	1160142	0
0.8	141.9		168.113	167.106	[M+H]+	TRUE						4.81113e+06	[]	TRUE	5076735	4811132	3981534	4545972	4892336	4576852
0.8	140.4		183.113	182.106	[M+H]+	TRUE						854128	[]	TRUE	882480	0	854128	853192	749634	1363044
0.8	133.1		156.098	155.091	[M+H]+	FALSE						1.27063e+06	[]	TRUE	2196242	1379045	629629	674366	1270632	408959
0.8	174		322.128	321.121	[M+H]+	FALSE						704351	[]	TRUE	808359	1504633	0	641173	658711	704351
0.8	144.1		212.09	211.083	[M+H]+	TRUE						794449	[]	TRUE	1331699	352521	568023	739473	1519800	794449
0.8	160.7		261.123	260.116	[M+H]+	TRUE						3.60561e+06	[]	TRUE	3675276	3220723	3025352	3431817	3605608	4090379
0.8	155.9		251.131	250.124	[M+H]+	TRUE						747488	[]	TRUE	0	778918	747488	0	842897	0
0.8	155.3		256.101	255.094	[M+H]+	TRUE						769930	[]	TRUE	590988	861952	769930	0	1052334	0
0.8	126.8		146.06	145.053	[M+H]+	TRUE						1.95054e+06	[]	TRUE	1563568	1950543	2385932	975587	2180183	1910056
0.8	136.2		169.096	168.089	[M+H]+	TRUE						1.55912e+06	[]	TRUE	1549472	1822911	1559123	1399674	1098372	2216747
0.81	149.2		184.144	183.136	[M+H]+	FALSE						2.30576e+06	[]	TRUE	3157951	1557209	1340291	2305756	1960508	2726128
0.81	148.3		224.093	223.086	[M+H]+	FALSE						806352	[]	TRUE	894082	902092	774472	648830	0	806352
0.81	138.9		124.05	123.043	[M+H]+	TRUE						4304066	[]	TRUE	3901865	5725789	3402051	4985887	4304066	3537266
0.81	141		204.067	203.06	[M+H]+	FALSE						650627	[]	TRUE	587602	650627	0	576099	1097423	841005
0.81	131.6		99.0438	98.0365	[M+H]+	TRUE						1370269	[]	TRUE	617590	1370269	1911298	1096178	2600732	968468
0.81	154.8		251.102	250.095	[M+H]+	TRUE						935873	[]	TRUE	1312470	0	1320617	891138	935873	788535
0.81	150.5		214.144	213.136	[M+H]+	TRUE						1.03353e+06	[]	TRUE	1303403	908922	866665	393023	1033531	2356396
0.81	149.3		223.108	222.101	[M+H]+	TRUE						1.16784e+06	[]	TRUE	869804	1167837	984317	774091	1980814	1207940
0.81	131.5		167.084	166.077	[M+H]+	TRUE						4.15091e+06	[]	TRUE	4150907	2723076	3630219	4831007	3326416	4162208
0.82	203.7		490.286	489.278	[M+H]+	TRUE						1.05813e+06	[]	TRUE	940270	1378629	843574	1941641	1058129	733507
0.82	156.9		235.078	234.07	[M+H]+	TRUE						1.16405e+06	[]	TRUE	1164053	0	1029417	661872	1274126	1309915
0.82	164.4		273.127	272.119	[M+H]+	TRUE						1.58952e+06	[]	TRUE	1667297	1589525	1354445	1742823	1119406	1267277
0.82	169.3		310.075	309.067	[M+H]+	TRUE						1.73186e+06	[]	TRUE	1664718	1012090	2241517	1258784	1731858	2031367
0.82	190.8		379.206	378.199	[M+H]+	TRUE						755946	[]	TRUE	701974	857020	417516	631935	872900	755946
0.82	151.4		227.138	226.13	[M+H]+	TRUE						2854637	[]	TRUE	2360909	2611802	2977869	2740274	2854637	3111018
0.82	189.6		365.228	364.221	[M+H]+	TRUE						1.7272e+06	[]	TRUE	1598664	1727197	1279670	1780976	1914644	1401693
0.82	153.8		248.128	247.121	[M+H]+	TRUE						2.63649e+06	[]	TRUE	2431893	2988591	2185335	2804046	2367089	2636493
0.82	185		326.168	325.161	[M+H]+	TRUE						1.00762e+06	[]	TRUE	573799	438392	1452306	1314081	862645	1007619
0.82	189		361.197	360.19	[M+H]+	TRUE						496972	[]	TRUE	507728	496972	1123067	0	418571	0
0.82	161.7		264.159	263.151	[M+H]+	TRUE						758630	[]	TRUE	1112814	758630	0	696296	893883	0
0.83	122.6		123.091	122.084	[M+H]+	TRUE						1.55793e+06	[]	TRUE	2808916	1557925	853726	1874090	1184299	549134
0.83	152.7		235.108	234.1	[M+H]+	TRUE						1.1277e+06	[]	TRUE	1238948	1238522	1101617	1086356	1127699	960210
0.83	141.4		196.097	195.089	[M+H]+	TRUE						9647500	[]	TRUE	9647500	10522672	9148471	11139634	9008653	9456324
0.83	131.8		161.071	160.064	[M+H]+	TRUE						1.85867e+06	[]	TRUE	981476	1269315	1858666	1874816	1465943	2112402
0.83	164.3		296.167	295.16	[M+H]+	TRUE						850088	[]	TRUE	2114880	889324	850088	571156	611262	821029
0.84	175.7		323.156	322.149	[M+H]+	TRUE						1.12082e+06	[]	TRUE	968601	1132360	1120823	982335	1120928	989640
0.84	140.9		138.066	137.059	[M+H]+	TRUE						2.77012e+06	[]	TRUE	2495245	2726892	2702944	2770118	3037980	3087026
0.84	143.4		211.089	210.082	[M+H]+	TRUE						664892	[]	TRUE	664892	708778	508692	0	718790	554651
0.85	148.8		230.103	229.096	[M+H]+	TRUE						1.18021e+06	[]	TRUE	1112736	1341887	1163320	1180210	1349550	914422
0.86	169.2		314.17	313.163	[M+H]+	TRUE						1.0078e+06	[]	TRUE	845347	1007802	840174	958849	1035250	1147221
0.86	163.9		255.164	254.157	[M+H]+	TRUE						514784	[]	TRUE	400653	916432	437449	514784	713192	0
0.86	125		123.055	122.048	[M+H]+	TRUE						867533	[]	TRUE	866283	787612	1895874	811627	1129520	867533
0.86	189.6		375.197	374.19	[M+H]+	TRUE						697727	[]	TRUE	697727	757993	0	676038	550280	824502
0.87	185.9		356.279	355.272	[M+H]+	TRUE						2.29347e+06	[]	TRUE	1702768	1240634	4962771	1328705	4574895	2293471
0.87	223.9		513.191	512.183	[M+H]+	TRUE						601131	[]	TRUE	1487391	769174	444053	528964	544643	601131
0.88	133.9		172.072	171.065	[M+H]+	TRUE						1.44572e+06	[]	TRUE	0	0	1445723	1326982	1535782	1552435
0.88	177.5		328.121	327.113	[M+H]+	TRUE						1.70964e+06	[]	TRUE	1578809	1658156	1736598	1709644	1757607	1516486
0.9	234.3		536.185	535.177	[M+H]+	TRUE						818649	[]	TRUE	487283	374722	843108	837619	818649	333505
0.9	235.5		579.309	578.302	[M+H]+	TRUE						656107	[]	TRUE	579177	0	656107	548097	738915	834828
0.91	206		443.195	442.188	[M+H]+	TRUE						901672	[]	TRUE	861562	955115	901672	848521	1028069	891782
0.93	265.8		748.484	747.477	[M+H]+	TRUE						1.78809e+06	[]	TRUE	1760632	1931334	1750841	1806626	1788085	1719724
0.93	195.2		398.153	397.145	[M+H]+	TRUE						1.18362e+06	[]	TRUE	1155393	1226266	1183622	1164144	1144422	1357090
0.95	161.3		284.207	283.199	[M+H]+	TRUE						1.11681e+06	[]	TRUE	2109442	0	800634	982989	1116810	1217366
0.95	173.3		333.075	332.067	[M+H]+	TRUE						1.00591e+06	[]	TRUE	1005441	1005909	1171531	0	806074	1098884
0.95	164.7		289.111	288.104	[M+H]+	TRUE						1667144	[]	TRUE	1109968	1979883	1667144	855124	1145940	1772860
0.97	226.2		325.071	324.064	[M+H]+	TRUE						550074	[]	TRUE	519541	1271907	550074	469559	938198	469771
1.02	243		607.311	606.303	[M+H]+	TRUE						5.19108e+06	[]	TRUE	4378645	4615797	5800989	4914562	5191077	6221242
1.03	172.5		332.117	331.109	[M+H]+	TRUE						3625034	[]	TRUE	2913906	6432177	3625034	3245337	6943861	0
1.03	163.1		247.188	246.181	[M+H]+	TRUE						4.26885e+06	[]	TRUE	3183936	3333689	4268853	1551312	6310696	4660765
1.07	140.9		143.117	142.11	[M+H]+	TRUE						13792388	[]	TRUE	11915511	10949896	14928787	11681643	16581234	13792388
1.22	211.5		508.211	507.204	[M+H]+	TRUE						7950197	[]	TRUE	7950197	7737857	7207257	9376997	7487544	8621504
1.23	216.9		522.227	521.22	[M+H]+	TRUE						1.80454e+06	[]	TRUE	1718153	1649494	1804543	2665734	2090252	1672566
1.24	212.6		428.254	427.247	[M+H]+	TRUE						1.83101e+06	[]	TRUE	1831009	1947716	1803288	1690754	0	2140351
1.24	190.4		416.285	415.278	[M+H]+	TRUE						2.25856e+06	[]	TRUE	0	2460956	2258562	3132658	2217013	0
1.27	115.2		117.057	116.05	[M+H]+	TRUE						2.48127e+06	[]	TRUE	2481272	2690767	3096373	2314838	2272108	2426819
1.27	233.8		565.294	564.287	[M+H]+	TRUE						3.06403e+06	[]	TRUE	2481985	3064034	3198134	2933645	3262886	2854326
1.28	172.1		328.232	327.225	[M+H]+	TRUE						3.12743e+06	[]	TRUE	3007379	0	3127429	2392255	3696048	3128170
1.28	166.4		133.086	132.078	[M+H]+	TRUE						3.06768e+06	[]	TRUE	2270024	2524285	3067681	2764423	5510089	3666350
1.29	122		130.065	129.058	[M+H]+	TRUE						9571089	[]	TRUE	10290375	9851635	9571089	9537159	8094047	8600675
1.29	123.4		120.081	119.073	[M+H]+	TRUE						2.75836e+06	[]	TRUE	2552492	2618269	2660360	2758356	2821286	3410648
1.29	209.8		478.237	477.23	[M+H]+	TRUE						1.3299e+06	[]	TRUE	918396	1133498	1128861	1329897	1872525	1701448
1.29	121.4		132.08	131.073	[M+H]+	TRUE						10398392	[]	TRUE	9222287	10226691	10398392	11306136	10335443	11182644
1.31	116.8		106.065	105.057	[M+H]+	TRUE						2562190	[]	TRUE	2295881	2562190	2462293	2388506	2606812	3148134
1.32	258.3		627.226	626.219	[M+H]+	TRUE						1730158	[]	TRUE	1685767	1655820	2145962	1388479	1757746	1730158
1.32	247		615.274	614.266	[M+H]+	TRUE						1.89406e+06	[]	TRUE	1817232	1448423	1810575	1894062	2325176	2236048
1.32	146.9		214.053	213.046	[M+H]+	TRUE						1.90427e+06	[]	TRUE	1616358	0	0	1904270	4996060	2267162
1.32	266.3		764.48	763.472	[M+H]+	TRUE						2301949	[]	TRUE	2116732	3708426	2301949	1419704	1423110	3624024
1.32	136.3		110.06	109.053	[M+H]+	TRUE						2179687	[]	TRUE	2179687	1991907	2193156	1713695	1947656	2187642
1.34	140.3		194.101	193.094	[M+H]+	TRUE						4567466	[]	TRUE	4567466	6175726	4458408	4206605	4571583	3967253
1.44	213.5		482.196	481.188	[M+H]+	TRUE						3923289	[]	TRUE	1782325	4093601	3923289	1556468	4056046	1610023
1.45	212.4		388.223	387.216	[M+H]+	TRUE						2.14383e+06	[]	TRUE	3415639	2048718	2143833	1565249	4395262	1740491
1.46	133.4		92.0492	91.0419	[M+H]+	TRUE						3.85179e+06	[]	TRUE	4035254	3851787	2675682	3023805	3363101	4744828
1.57	165.4		295.123	294.115	[M+H]+	TRUE						2413849	[]	TRUE	2193199	2180502	2223253	2598568	2450872	2413849
1.58	130.1		160.097	159.089	[M+H]+	TRUE						3.79511e+06	[]	TRUE	3795107	3299772	3424834	3959655	3940446	3603638
1.59	139.2		185.093	184.085	[M+H]+	TRUE						1.35593e+06	[]	TRUE	1355930	6927687	1335348	1339830	0	3431776
1.6	242.6		565.207	564.2	[M+H]+	TRUE						1168300	[]	TRUE	1102395	1168300	1357286	1112083	1124696	1252892
1.6	120.3		123.091	122.084	[M+H]+	TRUE						1928373	[]	TRUE	0	1830715	2345383	1928373	2495273	1858506
1.61	200.7		389.163	388.156	[M+H]+	TRUE						1654274	[]	TRUE	0	0	1543336	1768013	1693434	1654274
1.61	136.1		183.111	182.104	[M+H]+	TRUE						2745738	[]	TRUE	1733474	3085813	2745738	3146076	1912555	2471000
1.63	207.6		541.261	540.254	[M+H]+	TRUE						1.27588e+06	[]	TRUE	1194464	1248720	1275875	1276395	2347293	0
1.63	189.3		453.209	452.202	[M+H]+	TRUE						1.66157e+06	[]	TRUE	1661567	1616915	1762178	1524243	1751189	1620819
1.63	200.2		460.312	459.304	[M+H]+	TRUE						3.80436e+06	[]	TRUE	3804363	3189933	3549604	4995976	3628301	3808864
1.66	121.2		134.06	133.053	[M+H]+	TRUE						612874	[]	TRUE	537173	1147281	612874	0	656029	582057
1.66	188.3		437.236	436.228	[M+H]+	TRUE						711730	[]	TRUE	711730	596865	1369668	592557	961856	688076
1.72	139.6		185.043	184.035	[M+H]+	TRUE						848371	[]	TRUE	374614	848371	350394	995129	967924	349565
1.73	234.8		669.19	668.183	[M+H]+	TRUE						560442	[]	TRUE	612837	772672	492394	560442	382534	541131
1.73	235.5		653.217	652.21	[M+H]+	TRUE						455344	[]	TRUE	425902	361589	566902	435286	572163	455344
1.73	187.7		361.178	360.171	[M+H]+	TRUE						629543	[]	TRUE	442472	629543	1299843	541416	575523	657809
1.74	150.5		227.103	226.096	[M+H]+	TRUE						766443	[]	TRUE	531066	794557	572714	1294063	621807	766443
1.75	211.7		455.195	454.188	[M+H]+	FALSE						379689	[]	TRUE	299614	524538	0	361330	379689	539299
1.75	150.7		226.143	225.136	[M+H]+	TRUE						882494	[]	TRUE	0	1786268	920807	882494	864629	842212
1.75	229.8		554.28	553.273	[M+H]+	TRUE						367248	[]	TRUE	341818	353341	475287	346137	412820	367248
1.75	273.2		866.391	865.384	[M+H]+	TRUE						710305	[]	TRUE	866296	710305	530475	838563	528360	457072
1.76	218.3		466.237	465.229	[M+H]+	TRUE						1.05479e+06	[]	TRUE	1061087	1054788	1092684	905954	993586	973277
1.76	203.4		429.18	428.173	[M+H]+	TRUE						627746	[]	TRUE	568578	627746	621895	595934	1033374	1230062
1.76	213.7		482.171	481.163	[M+H]+	TRUE						589668	[]	TRUE	518347	0	589668	1357940	696169	357290
1.76	225.4		529.207	528.2	[M+H]+	TRUE						644414	[]	TRUE	665974	614603	601790	727303	599198	644414
1.76	147.9		123.068	122.06	[M+H]+	TRUE						1.53527e+06	[]	TRUE	1840844	1555845	1475384	1498688	1535266	1471743
1.77	229.7		592.39	591.383	[M+H]+	TRUE						1.24822e+06	[]	TRUE	1248220	1224076	998134	2091902	1314398	1242844
1.78	147.9		213.07	212.063	[M+H]+	TRUE						405134	[]	TRUE	0	467966	0	0	405134	406985
1.78	167		308.138	307.13	[M+H]+	TRUE						1.28678e+06	[]	TRUE	1208815	2576047	649881	0	1440740	1286785
1.78	142.2		202.053	201.046	[M+H]+	TRUE						10109104	[]	TRUE	10109104	10260764	10184564	8988371	10041939	8911070
1.79	198.3		497.236	496.228	[M+H]+	TRUE						1594241	[]	TRUE	2080056	1547357	1594241	1491518	1868754	1416889
1.79	140.3		190.017	189.01	[M+H]+	TRUE						1.05105e+06	[]	TRUE	1398826	912039	865105	1051048	994044	1730051
1.8	210.8		247.133	246.126	[M+H]+	TRUE						790330	[]	TRUE	798000	728109	758638	962155	790330	592641
1.8	205.7		431.186	430.178	[M+H]+	TRUE						600625	[]	TRUE	546456	555912	566024	748134	600625	602720
1.8	210		265.143	264.136	[M+H]+	TRUE						1.13446e+06	[]	TRUE	635751	1285767	1141101	988622	1134457	810680
1.8	197		481.261	480.254	[M+H]+	TRUE						1.17568e+06	[]	TRUE	677279	614857	659448	1295831	1175682	1240813
1.8	209.9		504.338	503.33	[M+H]+	TRUE						3610211	[]	TRUE	4003729	3892385	3462004	2547443	3610211	3249630
1.81	175.6		346.133	345.126	[M+H]+	TRUE						517609	[]	TRUE	389387	517609	735996	522077	0	373720
1.81	146.6		190.096	189.089	[M+H]+	TRUE						623820	[]	TRUE	623820	718144	0	0	523873	734547
1.81	144.5		202.18	201.173	[M+H]+	TRUE						2.69941e+06	[]	TRUE	2699411	2674154	2757936	2772839	2261062	2064210
1.81	142.2		198.076	197.069	[M+H]+	TRUE						828595	[]	TRUE	552545	805937	828595	0	829296	961388
1.83	208.1		443.195	442.188	[M+H]+	TRUE						686442	[]	TRUE	1308630	686442	936476	427665	583418	407008
1.83	149.3		243.054	242.047	[M+H]+	TRUE						2.02137e+06	[]	TRUE	2245343	1846002	1946777	2021369	1804405	2109147
1.84	124.5		128.082	127.074	[M+H]+	TRUE						5930880	[]	TRUE	6369101	5930880	6556735	5658439	5203608	5265297
1.85	138.1		188.091	187.084	[M+H]+	TRUE						581631	[]	TRUE	581631	422892	480081	497219	946433	582339
1.85	158.8		259.083	258.076	[M+H]+	TRUE						1179216	[]	TRUE	1851308	0	1094347	1048344	1179216	1272075
1.86	237.8		556.207	555.2	[M+H]+	TRUE						889407	[]	TRUE	941324	889407	865469	904442	738641	750481
1.86	152.2		180.063	179.055	[M+H]+	FALSE						910265	[]	TRUE	964260	764475	1003482	910265	824871	587052
1.87	148.8		225.044	224.036	[M+H]+	FALSE						732952	[]	TRUE	705569	1252451	626600	1440960	714333	732952
1.87	247.2		434.24	433.232	[M+H]+	TRUE						1.03549e+06	[]	TRUE	687700	1204634	1133593	1035486	628566	583003
1.88	132.8		181.074	180.066	[M+H]+	TRUE						1.05491e+06	[]	TRUE	1108908	1274525	0	1054905	600025	0
1.89	146.7		213.123	212.116	[M+H]+	TRUE						2.87381e+06	[]	TRUE	2511031	2892859	2873814	2894714	2684351	2621536
1.89	130		154.057	153.049	[M+H]+	TRUE						1.23221e+06	[]	TRUE	1232214	785969	1117890	1669008	843804	1407511
1.89	217.3		397.157	396.15	[M+H]+	TRUE						1.17098e+06	[]	TRUE	2465477	1342030	997425	1138748	1170985	916442
1.89	265.9		764.478	763.471	[M+H]+	TRUE						2.35143e+06	[]	TRUE	2666791	2009719	2714529	2351428	2013216	1703951
1.91	144.1		163.086	162.079	[M+H]+	TRUE						1.24147e+06	[]	TRUE	2095170	1241469	1916217	973810	890379	1139145
1.91	160.1		127.061	126.054	[M+H]+	TRUE						1744216	[]	TRUE	1744216	2042269	1478417	1978338	1513586	1569264
1.91	142.4		199.107	198.1	[M+H]+	TRUE						9237183	[]	TRUE	5759743	9438110	9501653	9237183	5518245	5775169
1.93	173		170.092	169.085	[M+H]+	TRUE						1.3775e+06	[]	TRUE	1407558	2030316	0	1003612	1377500	0
1.93	162.1		272.087	271.08	[M+H]+	TRUE						2.10512e+06	[]	TRUE	1928738	2310455	2175644	1539920	2105116	1777921
1.95	235.7		542.191	541.184	[M+H]+	TRUE						578879	[]	TRUE	490826	618037	578879	558721	573789	602595
1.96	157.7		128.045	127.038	[M+H]+	TRUE						2.2711e+06	[]	TRUE	2118437	1925316	2811500	2271105	2476290	2095338
1.96	172.6		325.072	324.064	[M+H]+	TRUE						914075	[]	TRUE	807043	1153737	914075	2244242	706683	0
1.98	150.6		242.077	241.07	[M+H]+	TRUE						2.47631e+06	[]	TRUE	2867096	0	2329040	2513624	2476306	0
1.99	146.9		214.142	213.135	[M+H]+	TRUE						4825629	[]	TRUE	3605475	4850177	4903969	4825629	4177390	4662335
1.99	164.6		260.059	259.051	[M+H]+	TRUE						1.551e+06	[]	TRUE	1638965	1230983	1494471	1699423	1502795	1551004
2	256.1		602.299	601.292	[M+H]+	TRUE						855447	[]	TRUE	741407	855447	905872	772605	892125	849663
2	166.6		300.089	299.082	[M+H]+	TRUE						1.33071e+06	[]	TRUE	1330713	2635197	931990	892708	2212303	1286716
2.01	136.1		139.037	138.03	[M+H]+	TRUE						1.76425e+06	[]	TRUE	2664571	1138711	1857363	1667372	1368325	1764246
2.02	130.8		149.046	148.038	[M+H]+	TRUE						1.36415e+06	[]	TRUE	1223069	1466536	1357158	1364151	1663274	1345354
2.02	267		204.087	203.079	[M+H]+	TRUE						1.14637e+06	[]	TRUE	0	2187482	0	1021218	1171854	1146367
2.02	252.4		687.185	686.178	[M+H]+	TRUE						3.92757e+06	[]	TRUE	4042719	5346789	3927568	3890394	3409356	3460698
2.02	254.6		521.136	520.129	[M+H]+	TRUE						6604478	[]	TRUE	6604478	5808546	7311474	6411239	8445351	6081946
2.02	126.4		146.08	145.073	[M+H]+	TRUE						1.78859e+06	[]	TRUE	1992542	1971385	1788592	1683785	1574199	0
2.03	155.5		251.102	250.094	[M+H]+	TRUE						1.5112e+06	[]	TRUE	1667076	1511203	630097	1668417	1381960	1470185
2.03	258		355.087	354.08	[M+H]+	TRUE						2684033	[]	TRUE	2668811	2684033	2473661	3094663	2335068	2999884
2.03	153.4		221.065	220.057	[M+H]+	TRUE						1.4489e+06	[]	TRUE	1739548	758563	1089585	1448901	0	1479547
2.03	197.8		214.093	213.086	[M+H]+	TRUE						857307	[]	TRUE	2231672	857307	714863	930615	777273	795802
2.03	232.8		1014.83	1013.82	[M+H]+	TRUE						2.88917e+06	[]	TRUE	2889172	1769770	1663045	3288477	2314947	4417132
2.04	147.2		230.104	229.096	[M+H]+	TRUE						1.10872e+06	[]	TRUE	1529212	975348	998598	536127	3001779	1108716
2.04	233.2		1014.33	1013.32	[M+H]+	TRUE						1.50812e+06	[]	TRUE	3854765	1647320	1508120	0	0	1258342
2.04	143.2		201.124	200.116	[M+H]+	TRUE						1.59818e+06	[]	TRUE	632795	780712	2181871	1641436	741992	1598181
2.04	260.5		371.061	370.054	[M+H]+	TRUE						1.37234e+06	[]	TRUE	2519975	1378642	1178920	1235060	1362992	1372340
2.04	182.1		342.189	341.182	[M+H]+	TRUE						7.846e+06	[]	TRUE	0	0	8952178	0	7846004	9422089
2.04	150		228.123	227.116	[M+H]+	TRUE						918149	[]	TRUE	782798	1266798	715130	0	918149	1577623
2.05	132.5		150.03	149.022	[M+H]+	TRUE						1.75506e+06	[]	TRUE	1903507	1814617	1370488	1755060	1496477	1601556
2.05	219.1		564.359	563.352	[M+H]+	TRUE						7917497	[]	TRUE	7360407	8343987	7917497	8635505	7685980	7436472
2.06	208.7		665.203	664.196	[M+H]+	TRUE						3.2205e+06	[]	TRUE	2497422	4771435	2971067	3321417	3220504	2823142
2.06	208		848.279	847.272	[M+H]+	TRUE						4.91025e+06	[]	TRUE	6924278	4105363	6123514	4481546	4211228	4910250
2.06	210		703.16	702.152	[M+H]+	FALSE						1.12773e+06	[]	TRUE	1232481	1127734	930626	1033216	1727075	753554
2.07	138.3		184.105	183.098	[M+H]+	TRUE						3.24888e+06	[]	TRUE	3436077	2906025	3205606	3642498	2921734	3248883
2.07	149.1		242.048	241.041	[M+H]+	TRUE						1971737	[]	TRUE	0	1971737	1675508	1164533	2291265	2072617
2.07	222.8		501.148	500.141	[M+H]+	TRUE						1.58008e+06	[]	TRUE	1580080	1321149	1355007	1235930	1582889	2988953
2.07	149.9		224.037	223.03	[M+H]+	TRUE						1.60163e+06	[]	TRUE	1996519	1376986	1601627	0	2864314	1354129
2.09	213.3		464.163	463.156	[M+H]+	TRUE						1482144	[]	TRUE	1771747	1355957	1255889	1482144	1569598	1193047
2.09	133.7		168.095	167.088	[M+H]+	FALSE						2.34735e+06	[]	TRUE	0	2347347	2193214	2663764	0	8290832
2.09	135.7		139.098	138.09	[M+H]+	TRUE						3.81324e+06	[]	TRUE	4114443	3542377	3164622	3815033	3813244	3783227
2.09	137.3		122.071	121.064	[M+H]+	TRUE						2.06254e+06	[]	TRUE	1912066	3519783	1423778	2062537	1795161	3528890
2.1	156.9		234.083	233.076	[M+H]+	FALSE						1.17689e+06	[]	TRUE	1027551	790975	1760331	1176886	929328	2297797
2.16	143		210.077	209.07	[M+H]+	TRUE						3.72076e+06	[]	TRUE	3720757	2632327	4012566	3791459	2127788	3231192
2.16	227.6		591.256	590.249	[M+H]+	TRUE						1.00474e+06	[]	TRUE	967812	923904	1004740	1260036	846453	1793570
2.16	200.9		389.163	388.156	[M+H]+	TRUE						1.8994e+06	[]	TRUE	1899395	1257410	2674875	2140996	1363715	1140298
2.17	124.3		140.071	139.063	[M+H]+	TRUE						4093413	[]	TRUE	3738035	4177894	3143020	4523226	4093413	2895703
2.17	162		282.12	281.112	[M+H]+	TRUE						3.30932e+06	[]	TRUE	3309325	2809794	3638256	3262587	3016900	3487509
2.2	159.7		233.173	232.165	[M+H]+	FALSE						2129749	[]	TRUE	988733	2506756	1153799	1355794	2129749	2326955
2.21	141.2		200.127	199.12	[M+H]+	TRUE						4.45845e+06	[]	TRUE	5067373	4057482	4650356	4003030	2560943	4458447
2.21	230.1		595.341	594.334	[M+H]+	TRUE						2.52916e+06	[]	TRUE	2758691	2227820	2529165	2197201	2544355	2499493
2.22	148.4		211.117	210.11	[M+H]+	TRUE						6.85925e+06	[]	TRUE	6907826	6859255	6755680	6786522	5409799	6914370
2.22	148.7		205.121	204.113	[M+H]+	TRUE						1.6675e+06	[]	TRUE	1596600	2120106	984533	1899298	1667502	1536881
2.23	127.8		142.061	141.054	[M+H]+	TRUE						4682662	[]	TRUE	4851458	4901593	4682662	3610573	4146175	3761472
2.24	156.1		240.158	239.15	[M+H]+	FALSE						1.65888e+06	[]	TRUE	1222813	1254784	2737181	1840629	1606405	1658883
2.24	129.9		151.123	150.115	[M+H]+	TRUE						2568424	[]	TRUE	1630292	2323598	2683761	2568424	2820263	2397958
2.24	238.6		652.411	651.404	[M+H]+	TRUE						3.12791e+06	[]	TRUE	3127910	6342812	3396599	2912406	3115306	2992873
2.25	160.9		246.08	245.072	[M+H]+	TRUE						3.20555e+06	[]	TRUE	2920191	3045527	3072301	3284052	3279217	3205548
2.26	164		272.113	271.106	[M+H]+	FALSE						2.09541e+06	[]	TRUE	2170012	1714246	1094855	3437932	2095407	2025357
2.28	161.1		255.206	254.199	[M+H]+	FALSE						1.33889e+06	[]	TRUE	1518259	1129750	1132228	2557783	1338888	1181802
2.29	135.8		180.088	179.081	[M+H]+	TRUE						4514434	[]	TRUE	4514434	5205631	3953365	4052768	5045340	4406805
2.31	155.6		217.016	216.009	[M+H]+	TRUE						2810062	[]	TRUE	2109734	2562617	2810062	3361462	2842576	2597230
2.31	155.2		234.043	233.036	[M+H]+	FALSE						2.50662e+06	[]	TRUE	5577953	1467871	2032319	2896901	2506623	2028107
2.31	165.1		251.15	250.143	[M+H]+	TRUE						1.12339e+06	[]	TRUE	1350397	1123388	0	1426818	0	0
2.33	123.3		137.06	136.052	[M+H]+	TRUE						1.66e+06	[]	TRUE	0	1660005	0	0	1971827	1860146
2.33	193.8		346.175	345.168	[M+H]+	TRUE						1.39834e+06	[]	TRUE	1987536	1908718	1398345	1150636	928589	890937
2.34	172		295.165	294.157	[M+H]+	TRUE						1.77331e+06	[]	TRUE	1530249	1503271	4090803	4371526	1584500	1773313
2.34	136.5		184.097	183.09	[M+H]+	TRUE						2.02351e+06	[]	TRUE	2429104	1389718	2023515	1324170	2299598	1046734
2.34	248		696.437	695.429	[M+H]+	TRUE						1.74381e+06	[]	TRUE	0	2150964	1743813	1887323	1375504	1550997
2.34	207.1		253.093	252.086	[M+H]+	TRUE						452386	[]	TRUE	778680	328086	775154	452386	409923	338833
2.35	146.9		214.082	213.075	[M+H]+	TRUE						926750	[]	TRUE	926750	843431	0	2332063	1063062	749730
2.35	229.4		575.26	574.253	[M+H]+	TRUE						810936	[]	TRUE	989191	449204	918831	810936	329809	433494
2.36	222.8		536.249	535.241	[M+H]+	TRUE						1017788	[]	TRUE	1047818	1245338	1017788	948028	1012636	935116
2.37	205.3		194.066	193.058	[M+H]+	TRUE						863332	[]	TRUE	871188	833784	1252694	763683	699966	863332
2.37	143.9		212.103	211.096	[M+H]+	TRUE						1.86683e+06	[]	TRUE	1886439	1863358	2264229	1625295	1866828	1852018
2.37	179.5		379.043	378.035	[M+H]+	TRUE						727016	[]	TRUE	611878	636942	727016	1042236	453904	748292
2.38	191.9		369.238	368.231	[M+H]+	TRUE						3.17201e+06	[]	TRUE	3172011	3460901	3830625	2591801	2899571	2892795
2.4	164.6		283.138	282.131	[M+H]+	TRUE						5355808	[]	TRUE	5327872	5355808	4562725	5419426	6244745	4531849
2.4	206		390.122	389.114	[M+H]+	TRUE						811333	[]	TRUE	899977	811333	822372	784594	663716	780972
2.41	229.3		639.157	638.15	[M+H]+	FALSE						336204	[]	TRUE	0	336204	663994	594729	320585	267392
2.43	217.3		143.081	142.074	[M+H]+	TRUE						643726	[]	TRUE	825374	643726	433598	642596	890944	527149
2.43	256.9		740.463	739.456	[M+H]+	TRUE						897694	[]	TRUE	1022224	754118	1698655	0	844645	897694
2.43	151.1		229.118	228.111	[M+H]+	TRUE						1.33033e+06	[]	TRUE	1195942	1199899	1571303	1412338	1330331	1264185
2.43	219.8		496.188	495.181	[M+H]+	TRUE						595453	[]	TRUE	479782	603324	604187	516987	595453	481706
2.44	211.1		284.106	283.099	[M+H]+	FALSE						932186	[]	TRUE	1653002	914185	0	1075896	0	932186
2.44	230.4		623.282	622.274	[M+H]+	TRUE						1.57228e+06	[]	TRUE	1701534	1580014	1382392	1253409	1572281	1255246
2.44	218.2		573.166	572.158	[M+H]+	TRUE						497909	[]	TRUE	444199	651399	425495	629335	497909	357735
2.44	226.2		532.276	531.269	[M+H]+	TRUE						2.44086e+06	[]	TRUE	2386481	2069255	2440863	2562686	2522564	2110943
2.44	236.2		590.262	589.254	[M+H]+	TRUE						453377	[]	TRUE	451585	1123348	631777	453377	424303	424151
2.44	191.3		308.164	307.157	[M+H]+	TRUE						616200	[]	TRUE	530148	616201	718572	533865	707599	490124
2.45	133.9		110.035	109.027	[M+H]+	TRUE						2.27521e+06	[]	TRUE	2410496	2275210	2180384	2688410	2129736	2138703
2.45	136		94.0399	93.0326	[M+H]+	TRUE						735693	[]	TRUE	725204	655669	740091	798410	735693	493972
2.45	227.5		543.194	542.187	[M+H]+	TRUE						1.86105e+06	[]	TRUE	1775137	1861047	1693580	1933850	2192170	1841545
2.45	155.8		269.087	268.08	[M+H]+	TRUE						693425	[]	TRUE	1171051	642005	944590	0	607779	693425
2.45	174.4		322.063	321.056	[M+H]+	FALSE						555537	[]	TRUE	700294	463419	0	951576	414105	555537
2.45	233.2		565.2	564.193	[M+H]+	TRUE						13309831	[]	TRUE	14181456	12725715	13477962	13309831	11951443	12773809
2.45	216.4		488.143	487.135	[M+H]+	TRUE						632787	[]	TRUE	469599	674017	632787	548347	750418	592569
2.46	213.7		386.204	385.196	[M+H]+	TRUE						1.67792e+06	[]	TRUE	1677916	1832176	1351342	1910240	1331288	1455337
2.46	160		261.158	260.151	[M+H]+	FALSE						422377	[]	TRUE	377787	422377	421904	675141	448163	0
2.46	236.7		587.182	586.175	[M+H]+	TRUE						2.95869e+06	[]	TRUE	2964245	2958694	2777565	2954078	2545740	3133836
2.46	229.1		608.291	607.283	[M+H]+	FALSE						921470	[]	TRUE	921471	485286	606169	608139	943977	1494658
2.46	229.1		607.287	606.28	[M+H]+	TRUE						1.15862e+06	[]	TRUE	1158619	1233759	995590	1327734	965459	921633
2.46	223		603.156	602.149	[M+H]+	TRUE						906128	[]	TRUE	832137	758293	906128	935356	829758	991665
2.47	231.5		210.087	209.08	[M+H]+	TRUE						766347	[]	TRUE	723221	769767	855531	710853	646559	766347
2.47	242.4		627.121	626.114	[M+H]+	TRUE						688626	[]	TRUE	392109	478767	802418	771478	335745	688626
2.48	142.3		211.082	210.074	[M+H]+	TRUE						491476	[]	TRUE	570610	491476	442526	448241	440331	582085
2.49	143.1		188.106	187.099	[M+H]+	TRUE						1.37429e+06	[]	TRUE	767695	1374285	1421095	1047636	1148407	1617658
2.5	132.7		155.081	154.073	[M+H]+	TRUE						1.01293e+06	[]	TRUE	1184098	1012933	978548	1006581	989965	1055527
2.5	152.1		245.101	244.094	[M+H]+	TRUE						614916	[]	TRUE	377504	614916	739186	770346	583442	610372
2.5	142.6		199.107	198.1	[M+H]+	TRUE						1.60568e+06	[]	TRUE	1605678	1864826	1690600	1376948	1470203	1248484
2.51	151.4		137.071	136.063	[M+H]+	FALSE						719187	[]	TRUE	356230	719187	430043	351468	828335	936983
2.51	146.9		226.069	225.062	[M+H]+	TRUE						1.05643e+06	[]	TRUE	1224566	1078629	919598	1056431	799753	1041476
2.52	128.7		139.049	138.042	[M+H]+	TRUE						4.77325e+06	[]	TRUE	5294879	6207334	4561549	4773254	4725980	4672275
2.52	185.4		328.183	327.175	[M+H]+	TRUE						263635	[]	TRUE	520778	0	263635	0	411117	0
2.52	178.1		223.021	222.013	[M+H]+	TRUE						644468	[]	TRUE	627733	760474	649814	512427	621332	644468
2.53	157.4		254.102	253.095	[M+H]+	TRUE						338868	[]	TRUE	498119	0	0	338868	312070	406694
2.53	155.1		264.03	263.022	[M+H]+	TRUE						532744	[]	TRUE	541896	429313	978493	532744	514847	518915
2.53	185.6		375.13	374.123	[M+H]+	TRUE						303639	[]	TRUE	330188	295096	303639	280937	254392	317081
2.54	357.7		414.762	827.51	[M+H+H]2+	TRUE						1.02088e+06	[]	TRUE	1116334	1163838	915203	0	1000799	1020884
2.56	146.9		209.137	208.13	[M+H]+	TRUE						602168	[]	TRUE	701054	621570	539254	554641	569049	602168
2.56	200.5		343.295	342.288	[M+H]+	TRUE						569306	[]	TRUE	754796	569306	606378	554626	518655	427377
2.56	160.6		257.129	256.122	[M+H]+	TRUE						580012	[]	TRUE	450397	0	634274	506191	580012	629764
2.56	211.2		432.347	431.34	[M+H]+	TRUE						2.63751e+06	[]	TRUE	2756329	2690428	2604964	2571354	2637509	2234127
2.56	183.6		376.211	375.204	[M+H]+	TRUE						482127	[]	TRUE	482127	523937	799194	145611	244286	300003
2.56	141.9		189.126	188.119	[M+H]+	TRUE						1.02107e+06	[]	TRUE	1043333	1116244	1014839	921619	990294	1021067
2.56	229.6		518.261	517.254	[M+H]+	TRUE						843815	[]	TRUE	843815	844515	835701	631126	748262	920734
2.56	256.1		602.299	601.292	[M+H]+	TRUE						452025	[]	TRUE	447955	452025	436845	474123	527352	407055
2.57	167.4		319.136	318.128	[M+H]+	TRUE						811453	[]	TRUE	823438	671585	811453	870494	810768	464601
2.57	130		161.071	160.064	[M+H]+	TRUE						512529	[]	TRUE	948595	914726	438957	374647	443657	512529
2.57	202.4		401.229	400.222	[M+H]+	TRUE						522091	[]	TRUE	282295	916893	522091	371127	534219	464664
2.57	158.2		237.135	236.127	[M+H]+	TRUE						898416	[]	TRUE	968247	898416	876120	1101432	823286	872463
2.57	267.9		204.086	203.079	[M+H]+	TRUE						597203	[]	TRUE	597203	564171	820698	604237	563400	442775
2.57	149		198.064	197.057	[M+H]+	TRUE						1.05192e+06	[]	TRUE	1097215	1034697	1055968	758883	1051918	1030890
2.58	124.6		132.101	131.093	[M+H]+	FALSE						493460	[]	TRUE	288519	554786	235292	493460	386528	571778
2.58	171.2		333.141	332.133	[M+H]+	TRUE						241306	[]	TRUE	472104	0	134540	363704	241307	0
2.58	168.1		296.185	295.178	[M+H]+	TRUE						313448	[]	TRUE	280963	313448	539239	383249	241239	0
2.58	147.8		204.102	203.095	[M+H]+	TRUE						332469	[]	TRUE	276861	763117	332469	313357	0	428614
2.58	125.3		136.059	135.052	[M+H]+	TRUE						929840	[]	TRUE	1064484	902573	1018981	929840	920121	879305
2.58	129.5		150.113	149.105	[M+H]+	TRUE						795364	[]	TRUE	893864	927633	750604	714214	732192	795364
2.58	174.3		349.106	348.099	[M+H]+	TRUE						302149	[]	TRUE	303698	297640	293692	308317	257583	302149
2.59	144.7		202.13	201.123	[M+H]+	TRUE						560624	[]	TRUE	319900	506837	395188	560625	601276	644655
2.6	175.1		311.175	310.168	[M+H]+	TRUE						673979	[]	TRUE	722189	653041	603166	691019	673979	639617
2.6	156.2		243.093	242.085	[M+H]+	TRUE						335167	[]	TRUE	634391	623029	335167	321815	269560	303279
2.6	137		174.091	173.084	[M+H]+	TRUE						22940344	[]	TRUE	22061302	22249094	22693148	24047020	23487328	22940344
2.6	149.5		229.065	228.057	[M+H]+	TRUE						3159858	[]	TRUE	3159858	3241011	2833364	3201778	2959548	3080434
2.6	147.3		194.118	193.11	[M+H]+	TRUE						468280	[]	TRUE	456196	619961	292939	581953	372045	468281
2.61	173.5		325.089	324.082	[M+H]+	TRUE						282272	[]	TRUE	399796	273434	0	280061	300690	282272
2.61	213.7		505.167	504.16	[M+H]+	TRUE						233187	[]	TRUE	233187	171368	389391	381451	208614	174240
2.61	202.5		432.224	431.217	[M+H]+	TRUE						347820	[]	TRUE	270650	295444	356937	347820	328281	356433
2.61	367.5		436.775	871.536	[M+H+H]2+	TRUE						1.20316e+06	[]	TRUE	545613	1212735	640115	1203157	642126	1355184
2.61	217.5		500.212	499.205	[M+H]+	TRUE						268174	[]	TRUE	252594	259049	268175	483662	286063	256948
2.62	366.5		445.288	888.562	[M+H+H]2+	TRUE						972176	[]	TRUE	880478	1475461	972176	718918	781015	1382776
2.63	200		171.138	170.13	[M+H]+	TRUE						398091	[]	TRUE	200592	581535	232064	244659	499866	398091
2.63	183.6		313.212	312.204	[M+H]+	TRUE						244486	[]	TRUE	244486	0	248451	294190	206392	180346
2.63	156.3		253.143	252.136	[M+H]+	TRUE						382132	[]	TRUE	534863	246969	522600	188245	382132	258746
2.63	171.6		335.067	334.06	[M+H]+	TRUE						948946	[]	TRUE	806208	751480	913954	948946	951125	1031102
2.63	173.6		351.041	350.034	[M+H]+	TRUE						586240	[]	TRUE	466947	586240	502981	590663	609472	580533
2.63	141.8		178.122	177.115	[M+H]+	TRUE						579303	[]	TRUE	588586	549145	1378541	419512	547547	579303
2.64	177.9		327.165	326.158	[M+H]+	TRUE						355325	[]	TRUE	357255	300591	407637	308678	261361	355325
2.64	134.3		165.138	164.131	[M+H]+	FALSE						308491	[]	TRUE	0	361858	286527	308491	502634	265349
2.64	163.5		285.125	284.117	[M+H]+	TRUE						607558	[]	TRUE	508657	611590	733836	520040	577672	607558
2.64	171		333.052	332.044	[M+H]+	FALSE						605010	[]	TRUE	605010	635802	510774	604910	580695	745212
2.64	161.9		244.135	243.128	[M+H]+	FALSE						411743	[]	TRUE	467769	227406	364607	1010945	259941	411743
2.65	171.3		290.175	289.168	[M+H]+	TRUE						466513	[]	TRUE	460387	479508	490800	466513	465336	0
2.65	185.2		318.133	317.126	[M+H]+	TRUE						394049	[]	TRUE	147697	394049	387640	305364	767015	395007
2.65	173		349.025	348.017	[M+H]+	TRUE						520213	[]	TRUE	1369188	1224431	457670	520213	495158	431098
2.65	193.9		398.275	397.267	[M+H]+	TRUE						363128	[]	TRUE	353412	339486	363128	284709	368887	567744
2.65	169.4		208.042	207.035	[M+H]+	TRUE						958368	[]	TRUE	958368	1110417	1190905	936188	745261	790692
2.65	176.1		183.08	182.073	[M+H]+	TRUE						568783	[]	TRUE	568783	392969	581995	513518	551776	576762
2.65	168.7		225.069	224.062	[M+H]+	FALSE						711242	[]	TRUE	854253	630443	711242	718233	689110	622300
2.65	166.2		295.074	294.067	[M+H]+	TRUE						959237	[]	TRUE	959237	923871	1004650	1090050	846126	814056
2.66	167.1		271.076	270.068	[M+H]+	TRUE						840391	[]	TRUE	1096347	830873	840391	943651	806521	805278
2.66	143.7		199.144	198.137	[M+H]+	TRUE						235922	[]	TRUE	235215	338393	235922	279751	210619	225904
2.66	173		308.085	307.078	[M+H]+	TRUE						940950	[]	TRUE	912808	1027890	940950	901541	933913	992547
2.66	137.8		176.105	175.098	[M+H]+	TRUE						465761	[]	TRUE	383563	299128	487834	465761	425162	567175
2.66	236.4		571.199	570.192	[M+H]+	TRUE						597225	[]	TRUE	618586	528602	510921	597225	545256	1056850
2.66	172.7		324.059	323.052	[M+H]+	TRUE						1.1681e+06	[]	TRUE	1165666	1194145	1168097	1199956	1011926	1093401
2.66	143		200.109	199.101	[M+H]+	TRUE						1.64867e+06	[]	TRUE	1648674	1740671	1476633	878924	1661850	1598475
2.66	140.2		196.133	195.126	[M+H]+	TRUE						648023	[]	TRUE	648023	573385	666281	749122	487818	473231
2.66	164.1		270.044	269.036	[M+H]+	FALSE						398711	[]	TRUE	398711	428971	374676	439040	362044	286127
2.66	172.7		303.109	302.101	[M+H]+	TRUE						454889	[]	TRUE	356151	472814	402621	566873	330350	454889
2.66	132		154.025	153.017	[M+H]+	TRUE						2.40212e+06	[]	TRUE	2402125	2171040	2440206	2731805	2096771	2333186
2.66	183.6		343.197	342.189	[M+H]+	TRUE						702936	[]	TRUE	720288	702936	735755	621751	555563	697602
2.66	376.3		467.302	932.589	[M+H+H]2+	TRUE						521141	[]	TRUE	796754	483665	521141	660001	518328	508973
2.67	217.4		513.215	512.207	[M+H]+	TRUE						994979	[]	TRUE	994979	704132	1133709	696805	1153760	706824
2.67	204.2		370.295	369.287	[M+H]+	TRUE						426608	[]	TRUE	259280	361098	440248	301813	426608	900338
2.67	144.3		202.108	201.1	[M+H]+	TRUE						436140	[]	TRUE	440983	0	0	305113	436140	502393
2.67	129.2		167.072	166.065	[M+H]+	TRUE						2784497	[]	TRUE	2587878	2424083	2784497	3262444	3021533	2690171
2.67	201.1		356.279	355.272	[M+H]+	FALSE						333666	[]	TRUE	333666	399923	266826	230604	308635	757223
2.68	210.8		430.331	429.324	[M+H]+	TRUE						276073	[]	TRUE	320526	153644	276073	0	297792	145444
2.68	144.1		186.149	185.141	[M+H]+	TRUE						356564	[]	TRUE	222551	628105	471472	356564	292410	297131
2.68	222.6		525.193	524.185	[M+H]+	TRUE						288319	[]	TRUE	217676	266276	162608	288319	402789	304618
2.69	127.6		136.112	135.104	[M+H]+	TRUE						1.43673e+06	[]	TRUE	1624470	1433441	1328749	1436726	1571058	1272970
2.69	184.2		370.17	369.163	[M+H]+	TRUE						663278	[]	TRUE	558505	746323	663278	554971	616495	691948
2.69	195.8		399.164	398.157	[M+H]+	TRUE						963065	[]	TRUE	1028819	706263	682406	815749	973342	963065
2.7	135.4		178.071	177.064	[M+H]+	TRUE						282620	[]	TRUE	0	0	124852	305502	282620	481569
2.73	167.5		136.049	135.042	[M+H]+	TRUE						1.28235e+06	[]	TRUE	1282354	1406263	1233911	1461309	961275	1176406
2.74	246.8		638.252	637.245	[M+H]+	TRUE						455715	[]	TRUE	420360	825413	455715	469074	352752	395422
2.74	188		398.13	397.123	[M+H]+	TRUE						283444	[]	TRUE	178211	283444	220978	190464	296691	334239
2.75	187.3		249.107	248.099	[M+H]+	TRUE						416455	[]	TRUE	416455	316749	506487	931147	321833	331657
2.76	190.4		285.071	284.064	[M+H]+	TRUE						740919	[]	TRUE	646620	492435	635274	740919	770214	763281
2.79	130.9		161.107	160.099	[M+H]+	TRUE						394295	[]	TRUE	394295	278456	383977	404311	229541	439955
2.8	217.1		496.229	495.222	[M+H]+	TRUE						298428	[]	TRUE	246978	759222	268877	414360	298428	236073
2.8	210.8		361.118	360.11	[M+H]+	TRUE						491938	[]	TRUE	567630	491938	451523	619900	406013	491530
2.81	188.8		281.16	280.153	[M+H]+	TRUE						585553	[]	TRUE	475037	585553	705904	397820	479294	699257
2.81	135.8		164.107	163.1	[M+H]+	TRUE						1.08557e+06	[]	TRUE	1027092	1353089	1121676	894541	1085566	880765
2.82	215.2		353.123	352.116	[M+H]+	TRUE						386199	[]	TRUE	355148	429132	360893	386199	833638	332553
2.84	214.6		520.192	519.185	[M+H]+	TRUE						316080	[]	TRUE	316080	333583	264686	286529	371923	219783
2.84	212.9		466.183	465.175	[M+H]+	TRUE						306076	[]	TRUE	312867	306076	271466	440243	231960	266753
2.84	158.9		218.154	217.146	[M+H]+	TRUE						465447	[]	TRUE	476669	437190	465447	477027	437118	389077
2.84	141		190.086	189.079	[M+H]+	TRUE						957003	[]	TRUE	1060501	666829	957003	850426	1133612	954518
2.84	163.2		258.184	257.177	[M+H]+	TRUE						1.00231e+06	[]	TRUE	882427	763322	1212928	994469	1029946	1002314
2.85	196.8		377.243	376.236	[M+H]+	TRUE						3.5662e+06	[]	TRUE	3566200	3933268	3033805	3752397	3371048	3511427
2.86	188.2		371.167	370.16	[M+H]+	TRUE						2.29048e+06	[]	TRUE	2290483	2334508	1888261	2484598	1993501	2121973
2.86	181.4		335.196	334.189	[M+H]+	TRUE						353766	[]	TRUE	422065	281035	305389	353766	482696	265764
2.86	137.3		178.132	177.124	[M+H]+	TRUE						521934	[]	TRUE	462752	415772	583086	460756	521934	552891
2.86	118.5		117.061	116.054	[M+H]+	TRUE						1.14679e+06	[]	TRUE	1146794	1148963	1074070	1158986	1062035	1014820
2.86	118.2		89.0383	88.031	[M+H]+	FALSE						373487	[]	TRUE	303872	373487	408538	397882	0	325982
2.87	124.2		132.081	131.073	[M+H]+	TRUE						2.78288e+06	[]	TRUE	2885136	2762688	2665970	2776356	2782883	3059780
2.87	114.5		115.054	114.047	[M+H]+	TRUE						5245325	[]	TRUE	4978802	5245325	5359868	5105066	5630205	5237837
2.87	120.3		118.064	117.057	[M+H]+	FALSE						384632	[]	TRUE	788153	287979	319286	393047	384632	332580
2.87	135		117.07	116.062	[M+H]+	TRUE						609260	[]	TRUE	609260	589586	855568	470936	679689	437739
2.87	153.7		230.048	229.04	[M+H]+	TRUE						633678	[]	TRUE	488203	633678	746923	613321	666605	513809
2.88	152.9		248.058	247.051	[M+H]+	TRUE						1.17392e+06	[]	TRUE	1001023	1173921	979876	1175622	1175321	1055353
2.88	155.2		232.097	231.09	[M+H]+	TRUE						431171	[]	TRUE	437253	412355	545798	402790	431171	413573
2.88	166.7		295.165	294.158	[M+H]+	TRUE						2.05659e+06	[]	TRUE	2259587	1786006	1845019	2033580	2056588	2067907
2.9	124.9		135.092	134.085	[M+H]+	TRUE						384368	[]	TRUE	384368	554027	273715	353855	280424	513753
2.9	126.6		150.076	149.069	[M+H]+	TRUE						697120	[]	TRUE	697120	675251	809555	678292	732269	678349
2.9	129.1		164.053	163.045	[M+H]+	TRUE						1.52343e+06	[]	TRUE	1578417	1351857	1138347	1523429	1377156	1714180
2.9	165.2		226.144	225.136	[M+H]+	FALSE						367014	[]	TRUE	378186	449650	367014	292708	320461	331429
2.91	198.5		366.264	365.257	[M+H]+	FALSE						198133	[]	TRUE	192874	198133	235334	177557	228364	188261
2.91	193.5		330.262	329.255	[M+H]+	TRUE						1.2472e+06	[]	TRUE	1174648	1218254	1306026	930767	1247203	3050982
2.91	114.1		107.073	106.065	[M+H]+	TRUE						475920	[]	TRUE	475920	380796	0	459948	608890	798155
2.91	139.1		187.108	186.1	[M+H]+	TRUE						1.12771e+06	[]	TRUE	1178482	1127713	1045596	1322329	954384	836461
2.91	121.3		122.096	121.089	[M+H]+	TRUE						3.82817e+06	[]	TRUE	4324076	4189555	3706864	3828173	3406324	3276127
2.91	126		144.081	143.074	[M+H]+	TRUE						587337	[]	TRUE	744461	587337	297931	388757	426200	873512
2.91	207.7		410.29	409.282	[M+H]+	TRUE						430546	[]	TRUE	488266	404731	430546	481547	424132	429684
2.91	167.7		297.18	296.172	[M+H]+	TRUE						887178	[]	TRUE	887178	1938103	369902	701746	648746	2068526
2.92	151.3		234.133	233.126	[M+H]+	FALSE						227934	[]	TRUE	352560	651892	227934	0	184356	163040
2.93	201.7		344.278	343.271	[M+H]+	TRUE						395932	[]	TRUE	455272	396833	267658	395932	243362	329688
2.93	180.5		339.142	338.135	[M+H]+	TRUE						1.65793e+06	[]	TRUE	1895915	1499076	1677653	1406634	1657926	1591354
2.94	168.8		288.195	287.188	[M+H]+	FALSE						661780	[]	TRUE	881050	672731	412091	661780	472921	409288
2.94	169.9		286.143	285.136	[M+H]+	TRUE						3261695	[]	TRUE	3103355	3261695	3411694	2956350	3248444	3492002
2.94	196.2		342.264	341.256	[M+H]+	TRUE						1.5555e+06	[]	TRUE	1416134	1873398	1684484	1344217	1555503	1385072
2.94	147.5		190.061	189.054	[M+H]+	TRUE						783770	[]	TRUE	742316	800725	722448	827058	783770	754150
2.94	194.1		340.247	339.24	[M+H]+	TRUE						1332913	[]	TRUE	1762611	1146702	1332913	1199008	1361933	1220031
2.94	146.5		208.071	207.064	[M+H]+	TRUE						747006	[]	TRUE	722817	803231	747006	606398	880102	630677
2.95	148.7		227.175	226.168	[M+H]+	TRUE						2.13701e+06	[]	TRUE	2137012	2055131	2221804	2320360	2089731	1772037
2.95	227.9		257.226	256.218	[M+H]+	TRUE						329052	[]	TRUE	402463	361172	0	0	329052	325817
2.95	224.3		500.285	499.278	[M+H]+	TRUE						585956	[]	TRUE	598349	475413	585956	381930	527669	612838
2.96	142.2		180.138	179.131	[M+H]+	TRUE						425904	[]	TRUE	686452	425904	0	225258	0	452952
2.98	181.9		323.206	322.198	[M+H]+	TRUE						378497	[]	TRUE	442917	375968	258947	914400	0	378497
2.99	135.2		124.05	123.043	[M+H]+	TRUE						710619	[]	TRUE	919831	710619	648737	689473	691837	1033211
3	133.1		149.045	148.038	[M+H]+	TRUE						1.27792e+06	[]	TRUE	1151476	1506830	1704845	1076637	1195112	1277923
3.01	222		468.295	467.287	[M+H]+	FALSE						514853	[]	TRUE	514853	1013119	387005	251024	597376	296925
3.01	178.4		299.196	298.188	[M+H]+	FALSE						268849	[]	TRUE	0	546973	268849	261954	464740	260323
3.01	178.6		201.054	200.047	[M+H]+	TRUE						789685	[]	TRUE	1052729	1199906	549747	491268	789685	633260
3.02	142.4		188.107	187.1	[M+H]+	TRUE						798885	[]	TRUE	798885	770642	712696	1134032	911738	650736
3.03	166.8		280.19	279.183	[M+H]+	TRUE						5895911	[]	TRUE	5948728	5501098	5895911	5840930	6806840	5545353
3.03	188.2		357.181	356.174	[M+H]+	TRUE						978059	[]	TRUE	0	1222874	1112356	726309	647817	978059
3.05	123.8		126.066	125.059	[M+H]+	TRUE						2.59177e+06	[]	TRUE	2848666	3025391	2591769	2267987	2480266	2051664
3.05	176		257.156	256.149	[M+H]+	TRUE						928538	[]	TRUE	696464	1110800	807918	902160	928538	1144216
3.07	174.8		274.184	273.177	[M+H]+	TRUE						742186	[]	TRUE	1392241	560074	1029196	742186	642702	0
3.07	189.5		338.232	337.225	[M+H]+	TRUE						8.07096e+06	[]	TRUE	7445792	7743169	8070959	7595417	8340835	8827878
3.07	193.5		194.066	193.058	[M+H]+	TRUE						488542	[]	TRUE	565810	405511	440750	432080	488542	941105
3.08	171.7		285.18	284.173	[M+H]+	TRUE						2197869	[]	TRUE	2241628	2048487	2634903	2197869	1524285	1806572
3.08	188.4		255.159	254.151	[M+H]+	TRUE						991070	[]	TRUE	991070	2176102	965128	975000	1048701	958385
3.08	217.2		717.061	716.054	[M+H]+	TRUE						1.75721e+06	[]	TRUE	1831548	3150317	0	1542524	1757212	1492731
3.08	189.3		326.232	325.224	[M+H]+	TRUE						752941	[]	TRUE	0	1104189	470243	839113	752941	362207
3.08	184.3		243.159	242.151	[M+H]+	TRUE						3.28864e+06	[]	TRUE	3561506	3477471	2618859	2637955	3288639	3152430
3.08	165.1		139.05	138.043	[M+H]+	TRUE						7.09757e+06	[]	TRUE	7237857	4914456	7501795	7097574	6171834	6396096
3.08	197.7		229.086	228.078	[M+H]+	FALSE						2.0617e+06	[]	TRUE	1699407	3261105	1809457	2061700	2047228	2133547
3.09	217		711.07	710.063	[M+H]+	TRUE						4.03151e+06	[]	TRUE	3805304	4596264	4350567	4031512	3840061	3933073
3.09	196.1		580.558	579.551	[M+H]+	TRUE						2.68151e+06	[]	TRUE	1434108	1751698	1770847	3337572	3330227	2681513
3.09	217		713.067	712.06	[M+H]+	TRUE						6534937	[]	TRUE	6688461	6534937	5961751	8304209	6364653	6031417
3.1	244.9		503.051	502.044	[M+H]+	TRUE						2552647	[]	TRUE	2603814	4530090	2117047	0	2552647	1927461
3.1	196.7		555.056	554.049	[M+H]+	TRUE						4.23232e+06	[]	TRUE	2127897	4232323	2202591	2287230	4915544	4754865
3.1	216.9		738.57	737.563	[M+H]+	TRUE						2745088	[]	TRUE	2665642	2807414	2527816	2745088	3265816	2729583
3.1	196.3		551.062	550.055	[M+H]+	TRUE						3126374	[]	TRUE	3872167	3016977	2987828	0	4053549	3126374
3.1	196.1		579.561	578.553	[M+H]+	TRUE						1775308	[]	TRUE	2143080	1609489	1636944	3448034	1775308	1572979
3.1	196.5		553.059	552.051	[M+H]+	TRUE						4760178	[]	TRUE	8628371	3833021	3879699	4760178	8429373	3974380
3.1	152.5		247.107	246.1	[M+H]+	TRUE						1.60501e+06	[]	TRUE	2240158	964747	1490581	1787335	1605014	1521634
3.1	182.2		302.232	301.225	[M+H]+	TRUE						134279792	[]	TRUE	131560496	134279792	200160352	132101144	134795072	131222360
3.1	196.7		554.057	553.05	[M+H]+	TRUE						3716653	[]	TRUE	4240481	3455872	3768086	3607122	3716653	3146981
3.1	196.8		552.06	551.053	[M+H]+	TRUE						4373204	[]	TRUE	4474302	4001931	4373204	4839661	3496419	3544424
3.11	216.9		737.571	736.564	[M+H]+	TRUE						1.77146e+06	[]	TRUE	1802666	1675663	1771461	1689954	1599588	1805163
3.12	217		742.564	741.557	[M+H]+	TRUE						1686106	[]	TRUE	1687177	0	4252124	1686106	1547784	1484412
3.12	217		710.072	709.065	[M+H]+	TRUE						3.30699e+06	[]	TRUE	2429977	3478253	2983800	2183174	3306993	5767010
3.12	216.8		739.569	738.562	[M+H]+	TRUE						3178738	[]	TRUE	3178738	3543760	2901284	3045564	2827734	3320208
3.12	217		712.068	711.061	[M+H]+	TRUE						5.66586e+06	[]	TRUE	5828988	6723475	5540312	5650816	5665865	5461993
3.12	196.1		578.562	577.554	[M+H]+	TRUE						1.6406e+06	[]	TRUE	1412917	2328487	1429891	1640603	1648946	1549788
3.13	158.7		242.051	241.044	[M+H]+	FALSE						1.59008e+06	[]	TRUE	1219779	1484789	1590084	2929414	2102458	1202401
3.13	217		714.065	713.058	[M+H]+	TRUE						5.99586e+06	[]	TRUE	5797540	12084376	5874356	5759497	11875561	5995858
3.13	196.6		577.563	576.555	[M+H]+	TRUE						2.18926e+06	[]	TRUE	1035296	3569722	2189256	1661939	2332175	1166146
3.13	157.5		284.062	283.055	[M+H]+	TRUE						2.24728e+06	[]	TRUE	2247276	2485665	1977882	2317934	2099457	2162112
3.13	216.8		715.064	714.057	[M+H]+	TRUE						4.8883e+06	[]	TRUE	8341374	4888304	4585794	4379762	8543667	4173876
3.13	187.4		336.217	335.209	[M+H]+	TRUE						8298730	[]	TRUE	7658224	11840971	8570005	8132760	7210323	8298730
3.13	216.8		740.567	739.559	[M+H]+	TRUE						3155822	[]	TRUE	5949547	0	1533133	3155822	6858750	2775140
3.13	244.8		548.066	547.059	[M+H]+	FALSE						2.01592e+06	[]	TRUE	1347056	1280719	2164518	2015921	1155016	2228075
3.13	142.5		192.102	191.094	[M+H]+	TRUE						1.41689e+06	[]	TRUE	1416890	371095	1722043	2842268	892696	1351928
3.13	207.3		492.187	491.179	[M+H]+	TRUE						2862112	[]	TRUE	2862112	2729102	2688505	2642709	3527263	2998209
3.14	243.2		656.069	655.062	[M+H]+	FALSE						1.60427e+06	[]	TRUE	989057	1604266	1914775	1449907	1608591	1370638
3.14	245.7		495.062	494.055	[M+H]+	TRUE						2.02062e+06	[]	TRUE	2007511	2077828	2210934	2020620	1487279	1932310
3.15	244.2		609.057	608.05	[M+H]+	TRUE						4.86261e+06	[]	TRUE	4862608	5967511	4928943	4500843	0	4524579
3.15	194.1		342.173	341.166	[M+H]+	TRUE						2.83415e+06	[]	TRUE	2187030	2834148	2283530	3883336	5166577	1607851
3.15	244.3		601.069	600.062	[M+H]+	TRUE						1.46632e+06	[]	TRUE	1632742	0	2080457	1380448	1337588	1466316
3.16	126.3		77.0381	76.0309	[M+H]+	TRUE						2.01681e+06	[]	TRUE	2016814	1935051	1847714	2121616	3937486	1768779
3.16	218.9		416.316	415.309	[M+H]+	TRUE						2.65081e+06	[]	TRUE	2613780	2756807	2962423	2650805	1421479	1472147
3.16	211.5		299.127	298.12	[M+H]+	TRUE						6.67877e+06	[]	TRUE	7222801	6678767	5935403	7038214	6465805	6474631
3.16	163.8		162.091	161.084	[M+H]+	FALSE						6358635	[]	TRUE	7565278	6358635	3187015	6724262	3908545	2490028
3.16	121.1		149.023	148.016	[M+H]+	TRUE						6673542	[]	TRUE	6673542	2755209	5268770	6781371	5044717	8928354
3.16	147.7		207.058	206.051	[M+H]+	TRUE						3.15114e+06	[]	TRUE	2924033	3151135	3566936	3024082	2867117	3250584
3.16	245		501.054	500.047	[M+H]+	TRUE						6.01093e+06	[]	TRUE	5049381	5258031	9774468	5165410	6010932	9220109
3.16	159		267.134	266.126	[M+H]+	TRUE						13233476	[]	TRUE	13233476	12795872	15289158	12306644	14472244	11568265
3.16	207.9		475.159	474.152	[M+H]+	TRUE						3.11477e+06	[]	TRUE	3806314	1860853	2194168	3209199	3114771	2676848
3.16	159.5		249.123	248.116	[M+H]+	TRUE						3.41584e+06	[]	TRUE	2774357	3715205	3415838	3411526	3891705	2330730
3.16	212.7		448.305	447.298	[M+H]+	TRUE						5.04258e+06	[]	TRUE	5761817	5161248	5042577	3923300	4431616	4133344
3.17	171.6		312.13	311.123	[M+H]+	TRUE						8480988	[]	TRUE	9271534	8160972	7910399	8480988	8442929	9649630
3.17	162.5		283.165	282.158	[M+H]+	FALSE						1.39143e+06	[]	TRUE	1116571	1177879	1095880	1391427	1619207	3153618
3.17	138		172.039	171.032	[M+H]+	TRUE						10523036	[]	TRUE	9877041	8608598	11196495	10523036	11796590	9336032
3.17	137.1		190.05	189.042	[M+H]+	TRUE						54040736	[]	TRUE	57840544	50819576	54040736	51493320	54271340	51300608
3.17	140.1		144.044	143.037	[M+H]+	TRUE						7.86052e+06	[]	TRUE	7046181	8322375	7860523	7008198	8007855	7819843
3.17	168.9		301.139	300.132	[M+H]+	TRUE						2.52013e+06	[]	TRUE	2404679	2628227	2520131	2013316	2598595	2215685
3.17	131.3		162.055	161.047	[M+H]+	TRUE						12241518	[]	TRUE	11661620	11454328	13092930	12241518	13070592	11915665
3.18	157.8		247.144	246.136	[M+H]+	TRUE						6.1626e+06	[]	TRUE	5701555	6556021	4779376	7107282	6162598	5930006
3.18	244.3		605.063	604.056	[M+H]+	TRUE						11486865	[]	TRUE	6936741	12751915	7042465	11841727	6969668	11486865
3.18	197.8		202.047	201.04	[M+H]+	TRUE						6.64681e+06	[]	TRUE	6812183	7003702	5919101	4471405	6085661	6646808
3.19	145		105.033	104.026	[M+H]+	TRUE						5233494	[]	TRUE	5233494	4532595	5267178	5268164	4689315	4600121
3.21	175.3		293.147	292.139	[M+H]+	TRUE						2.38986e+06	[]	TRUE	1926003	2389862	1694279	4381657	4076755	2091568
3.21	181.3		241.143	240.136	[M+H]+	TRUE						4.01716e+06	[]	TRUE	3307872	4307971	3713588	4588595	3703229	4017162
3.22	142.1		135.055	134.047	[M+H]+	TRUE						5.92614e+06	[]	TRUE	4179480	6311568	5685191	5951893	5926136	3938145
3.22	168.9		254.139	253.131	[M+H]+	TRUE						8656944	[]	TRUE	8674492	7311152	7621424	9209824	8598363	8656944
3.22	204.5		458.2	457.193	[M+H]+	TRUE						3017228	[]	TRUE	1397894	3017228	3275388	2799549	4408654	1779536
3.22	165.8		287.174	286.166	[M+H]+	FALSE						1.27805e+06	[]	TRUE	1028489	1278045	1179986	2087033	904873	1566880
3.22	177.4		125.096	124.089	[M+H]+	TRUE						5305162	[]	TRUE	5043537	5708701	5452381	4679001	4822186	5305162
3.23	168.1		253.154	252.147	[M+H]+	FALSE						3.17438e+06	[]	TRUE	4009105	1919708	1859186	3172123	3174383	6238500
3.23	150.8		245.095	244.088	[M+H]+	TRUE						5.60753e+06	[]	TRUE	5937829	5846616	5365474	5607526	4268670	4541236
3.23	165.9		283.128	282.121	[M+H]+	TRUE						3.47053e+06	[]	TRUE	3952620	3545373	3046790	3470533	3239864	3457485
3.24	266.7		370.208	369.201	[M+H]+	TRUE						5.92116e+06	[]	TRUE	4283085	5921163	4229907	5879008	7315269	10219002
3.24	115.7		108.081	107.073	[M+H]+	TRUE						2.8494e+06	[]	TRUE	2227582	2964126	4608698	2020832	1770557	2849396
3.24	156		229.155	228.147	[M+H]+	TRUE						3341398	[]	TRUE	3473130	3341398	3160818	3313520	3070622	4523738
3.25	175.2		288.217	287.209	[M+H]+	TRUE						22950466	[]	TRUE	21706734	22716244	25149626	22950466	22111982	24131514
3.25	137.7		174.149	173.141	[M+H]+	TRUE						2.80421e+06	[]	TRUE	2747448	3340364	2600600	2804210	2755349	3131441
3.26	173.2		231.141	230.134	[M+H]+	TRUE						5290335	[]	TRUE	5486078	4171974	4610474	6967565	5290335	4708012
3.27	138.3		199.082	198.075	[M+H]+	TRUE						2575214	[]	TRUE	2582450	2128099	1940180	2575214	2106989	2860663
3.27	187.4		324.18	323.173	[M+H]+	TRUE						2.78458e+06	[]	TRUE	2593026	2784581	3175045	3956490	2536273	2353661
3.29	138.5		95.0124	94.0051	[M+H]+	TRUE						4.85894e+06	[]	TRUE	4955593	5031951	4195620	4759486	3943176	4858944
3.29	134.2		124.041	123.034	[M+H]+	TRUE						3.62171e+06	[]	TRUE	11927888	4208789	2658010	2702930	2898659	3621715
3.3	141.1		182.048	181.041	[M+H]+	TRUE						2718488	[]	TRUE	2184066	2718488	1806920	3092625	6910722	2051559
3.31	181		298.201	297.194	[M+H]+	TRUE						2.04545e+06	[]	TRUE	2285562	1893833	2066054	1922871	1590293	2045447
3.31	168.6		170.045	169.037	[M+H]+	TRUE						8845957	[]	TRUE	8845957	8405563	8397870	9025094	8686204	8861046
3.31	164.9		244.118	243.111	[M+H]+	TRUE						7.73456e+06	[]	TRUE	7734558	5781796	6737828	8460605	7646316	7811767
3.33	204.7		191.107	190.1	[M+H]+	TRUE						1.64774e+06	[]	TRUE	1647743	2494265	1490387	3112207	1559925	1127003
3.34	134.3		182.072	181.065	[M+H]+	TRUE						2.80024e+06	[]	TRUE	3538315	2800243	2621753	5348659	2361414	2001373
3.34	184.2		308.185	307.178	[M+H]+	TRUE						22722524	[]	TRUE	21590346	22112736	22130128	24098398	22766262	22722524
3.34	223.6		502.295	501.288	[M+H]+	TRUE						8.05339e+06	[]	TRUE	6143097	8053390	6252845	7597809	8397457	8982361
3.38	161.4		240.123	239.115	[M+H]+	TRUE						3.44228e+06	[]	TRUE	3442285	3644437	3298993	3158433	5428292	2754157
3.38	201.1		477.186	476.179	[M+H]+	TRUE						2400898	[]	TRUE	1399678	2400898	1877440	3079697	4491594	2038971
3.4	176.5		289.21	288.203	[M+H]+	FALSE						1830121	[]	TRUE	1830121	2241018	2678715	1280300	1730744	1490928
3.4	170.5		274.201	273.194	[M+H]+	TRUE						18653336	[]	TRUE	16879838	18698528	16022222	20637980	18653336	17555534
3.4	184		336.144	335.137	[M+H]+	TRUE						3.50135e+06	[]	TRUE	3250427	3501350	3261272	3433332	3642090	4124255
3.4	193.8		85.028	84.0207	[M+H]+	TRUE						3.26462e+06	[]	TRUE	3775978	3264616	2471936	3982896	3069352	2733692
3.4	175.7		286.201	285.194	[M+H]+	TRUE						579708160	[]	TRUE	563206080	575336448	582128384	576826368	591206464	579708160
3.41	203.2		223.133	222.125	[M+H]+	TRUE						5.17325e+06	[]	TRUE	3617960	5210110	3162870	6206861	3169276	5173251
3.43	197.7		399.165	398.158	[M+H]+	FALSE						2.30782e+06	[]	TRUE	1221543	2307819	4086242	1809600	3094513	1603889
3.44	261.8		731.216	730.209	[M+H]+	TRUE						8485199	[]	TRUE	9886324	6840149	8485199	7501741	9784487	6986287
3.45	178.9		335.16	334.153	[M+H]+	TRUE						3.50288e+06	[]	TRUE	2978646	8471781	3502885	3943675	2703215	3079670
3.45	202		240.159	239.152	[M+H]+	TRUE						2.66182e+06	[]	TRUE	2358635	2661821	2587597	2449655	2971730	3083874
3.45	197.9		363.144	362.137	[M+H]+	TRUE						6317763	[]	TRUE	5817003	6231103	6317763	6695360	5776983	6633582
3.45	197.6		381.154	380.147	[M+H]+	TRUE						10263060	[]	TRUE	11082795	11090166	9700973	10026231	10263060	10042574
3.45	266.7		764.269	763.262	[M+H]+	TRUE						5.95404e+06	[]	TRUE	7349129	6123367	5954044	5598239	4842401	5457669
3.45	181.6		306.17	305.163	[M+H]+	TRUE						4.32733e+06	[]	TRUE	3302670	4327333	3241768	6212639	3171117	6501686
3.45	193.1		421.147	420.14	[M+H]+	FALSE						1.72693e+06	[]	TRUE	2544410	1245538	1726934	1960003	908603	1354368
3.46	195		437.12	436.113	[M+H]+	FALSE						1555361	[]	TRUE	1133201	1676451	1350005	1495871	1555361	1774167
3.47	131.6		158.129	157.121	[M+H]+	TRUE						2.94197e+06	[]	TRUE	2454105	3208457	2561308	3395605	2941974	2804890
3.47	189.6		377.145	376.138	[M+H]+	TRUE						3.05023e+06	[]	TRUE	3050231	2873847	7912955	2972999	3339911	2794965
3.47	195.3		366.203	365.195	[M+H]+	TRUE						1.75645e+06	[]	TRUE	4612729	2387422	1695022	1756453	1688116	1475354
3.48	188.9		344.169	343.162	[M+H]+	TRUE						2.25235e+06	[]	TRUE	3037050	2252350	1724643	1766320	2133542	3489083
3.49	192.7		360.274	359.267	[M+H]+	TRUE						2.50742e+06	[]	TRUE	2464323	2507424	2730915	1845850	2565837	2223874
3.49	172		316.156	315.148	[M+H]+	FALSE						2285353	[]	TRUE	1899134	2195424	2340344	2330057	2123142	2285353
3.5	167.5		286.14	285.133	[M+H]+	TRUE						1.77229e+06	[]	TRUE	1076127	1147156	2028471	1866755	1519942	1772285
3.5	166.4		297.144	296.137	[M+H]+	TRUE						2642756	[]	TRUE	2334170	2793265	2332457	2642756	2222673	2746477
3.5	130.5		153.041	152.033	[M+H]+	TRUE						3.68572e+06	[]	TRUE	3369311	2801543	4187132	3685719	4022649	3294856
3.52	187.4		139.039	138.032	[M+H]+	TRUE						4481376	[]	TRUE	4481376	5478616	4999039	4288420	3779539	2798518
3.52	162		228.124	227.117	[M+H]+	TRUE						2453768	[]	TRUE	2337501	2292597	2139765	3162321	3156894	2453768
3.52	161		245.149	244.142	[M+H]+	TRUE						6015212	[]	TRUE	6540090	5790951	6015212	5637215	5482925	7633399
3.52	138.1		179.081	178.074	[M+H]+	TRUE						1.84633e+06	[]	TRUE	1396226	1846334	2517001	2065175	1736586	1284330
3.53	153.5		243.17	242.163	[M+H]+	TRUE						2.7539e+06	[]	TRUE	1425126	1700153	1559710	2753897	3369351	3516495
3.53	158.2		225.124	224.117	[M+H]+	FALSE						2.26139e+06	[]	TRUE	7275097	1406246	2261393	2278648	1582848	1841870
3.53	173.9		225.112	224.105	[M+H]+	FALSE						2.46537e+06	[]	TRUE	1077608	2592134	2465374	3351753	1380795	1100788
3.53	158.1		226.107	225.1	[M+H]+	TRUE						4.44393e+06	[]	TRUE	3425743	3301297	3762025	4443935	4461428	4628612
3.53	198.3		187.133	186.125	[M+H]+	FALSE						2.24819e+06	[]	TRUE	3372792	1778269	2502351	2248189	1641270	1686844
3.53	171.5		284.185	283.178	[M+H]+	TRUE						35904028	[]	TRUE	34840372	33921448	35933132	34398652	36530024	35904028
3.53	152.7		227.138	226.131	[M+H]+	TRUE						1.64638e+06	[]	TRUE	1227864	1379236	1646384	2272891	1324493	1693852
3.54	153.9		245.113	244.106	[M+H]+	TRUE						1.78842e+06	[]	TRUE	1787239	1788422	2119683	1550052	2047279	1284785
3.54	196.4		434.141	433.134	[M+H]+	FALSE						2.13838e+06	[]	TRUE	2138377	3261352	1077978	1667595	3148265	1255858
3.54	196		398.253	397.245	[M+H]+	TRUE						711991	[]	TRUE	706018	751742	764403	626824	611946	711991
3.55	204.6		487.149	486.141	[M+H]+	TRUE						4.46728e+06	[]	TRUE	4454332	3981571	4590035	4174701	5940073	4467284
3.55	182.1		342.227	341.22	[M+H]+	TRUE						15153225	[]	TRUE	15153225	13399331	16092386	14531710	15458005	14126784
3.55	202.1		450.169	449.162	[M+H]+	TRUE						1.99813e+06	[]	TRUE	3892800	1897855	2234181	1896642	1902033	1998129
3.55	250.6		678.189	677.182	[M+H]+	TRUE						1787257	[]	TRUE	1787257	2926990	1491793	1130494	1703726	1876978
3.56	173.8		351.041	350.034	[M+H]+	TRUE						3707670	[]	TRUE	3393981	3466347	3225678	3707670	4021798	4179922
3.56	195.6		426.144	425.137	[M+H]+	TRUE						2.66312e+06	[]	TRUE	2663125	2323098	3098067	2182384	3196379	2396900
3.56	167.2		253.064	252.056	[M+H]+	FALSE						2.2135e+06	[]	TRUE	2819916	1925229	1677575	2349770	1703530	2213498
3.56	163		279.134	278.126	[M+H]+	TRUE						3.1134e+06	[]	TRUE	3245910	3628730	2852018	3076906	2784799	3113396
3.56	168.3		225.069	224.062	[M+H]+	TRUE						6388328	[]	TRUE	6520761	6006281	6388328	6766797	5813819	4953458
3.56	166.7		271.074	270.067	[M+H]+	TRUE						7.30581e+06	[]	TRUE	7305808	7778099	6362530	7219286	7097002	7462451
3.56	166		295.075	294.067	[M+H]+	TRUE						7482162	[]	TRUE	7457456	7482162	8332898	6776387	7351621	7702290
3.57	177.5		318.208	317.201	[M+H]+	FALSE						950039	[]	TRUE	2448456	732508	1653759	949978	950039	625096
3.57	223.9		532.215	531.208	[M+H]+	TRUE						1.6481e+06	[]	TRUE	1482176	1116010	2613156	1555385	1648102	2010536
3.58	122.8		138.055	137.048	[M+H]+	TRUE						13537864	[]	TRUE	12853213	13278853	13724835	15548575	13537864	11948428
3.58	199.2		160.042	159.035	[M+H]+	FALSE						1765594	[]	TRUE	2737375	981126	1765594	944490	1355092	1931232
3.59	202.4		439.182	438.175	[M+H]+	TRUE						1.56743e+06	[]	TRUE	1057900	2739103	1084234	1567430	2707174	1207032
3.6	182.3		369.129	368.122	[M+H]+	TRUE						5.95816e+06	[]	TRUE	6145081	6067832	5958162	5330911	4962041	4844873
3.6	189.4		176.07	175.063	[M+H]+	TRUE						12794214	[]	TRUE	13116443	11323939	11345849	15191644	10426841	12794214
3.6	229		220.136	219.129	[M+H]+	TRUE						11647255	[]	TRUE	11076751	11527651	12469549	12816623	11647255	9939785
3.6	221.4		484.249	483.242	[M+H]+	TRUE						3.95273e+06	[]	TRUE	2933248	4111035	3494007	3952731	4275492	3267441
3.6	188.3		193.097	192.089	[M+H]+	TRUE						2.24631e+06	[]	TRUE	2161649	2110901	2246312	1941895	4008767	3273691
3.61	162.8		220.097	219.09	[M+H]+	FALSE						5.15009e+06	[]	TRUE	3878512	5375286	5084425	5328372	2640676	5150091
3.62	162.2		219.113	218.105	[M+H]+	TRUE						11754907	[]	TRUE	14896298	12256839	11754907	11235132	10468186	11016452
3.62	161.6		247.107	246.1	[M+H]+	TRUE						35879160	[]	TRUE	33828272	36287684	31571246	34519340	36201640	35879160
3.62	161.1		248.092	247.084	[M+H]+	TRUE						61205424	[]	TRUE	64751896	61205424	59102060	57332820	56074912	62840800
3.62	230.1		551.21	550.202	[M+H]+	TRUE						4.70277e+06	[]	TRUE	4702773	5318884	4773656	4489310	4053471	3991847
3.62	187		343.222	342.215	[M+H]+	TRUE						4.88867e+06	[]	TRUE	5447233	4580617	4523994	4699553	5252671	4888668
3.62	188.9		378.176	377.169	[M+H]+	TRUE						1.88505e+06	[]	TRUE	903940	1993889	1885047	1489657	1272201	2172483
3.63	144.2		185.067	184.059	[M+H]+	TRUE						3003322	[]	TRUE	2853779	4476762	2493050	3003322	2239762	3630267
3.63	142.6		227.078	226.071	[M+H]+	FALSE						1812669	[]	TRUE	1802399	1747708	1812669	4280760	1157338	2125634
3.63	195.7		393.213	392.206	[M+H]+	TRUE						6.22697e+06	[]	TRUE	6226970	7111978	7756230	5615149	5255692	4953715
3.64	166.6		260.185	259.178	[M+H]+	TRUE						13596032	[]	TRUE	13093865	13596032	13772096	13121576	12975717	14018207
3.65	208.2		159.113	158.105	[M+H]+	TRUE						3.14331e+06	[]	TRUE	3143306	3289820	3206630	2408366	3059656	2298045
3.65	179.2		338.196	337.189	[M+H]+	TRUE						1.19909e+06	[]	TRUE	1199088	1580911	1302924	609483	467011	644368
3.65	145.2		95.0602	94.053	[M+H]+	TRUE						2.28428e+06	[]	TRUE	2766748	1678491	2284278	1697887	1505470	5556723
3.66	127.9		151.088	150.08	[M+H]+	TRUE						972072	[]	TRUE	1132372	535085	972072	843944	529382	1080183
3.66	194.5		389.087	388.079	[M+H]+	TRUE						4210023	[]	TRUE	4295666	4210023	2782055	2483750	9340274	2788494
3.66	202.8		389.18	388.173	[M+H]+	FALSE						551728	[]	TRUE	566902	362869	615156	0	551728	0
3.66	128.2		153.047	152.04	[M+H]+	TRUE						1.26061e+06	[]	TRUE	1111572	1260606	1110908	1443774	1217389	1406604
3.67	128.3		109.076	108.068	[M+H]+	TRUE						523879	[]	TRUE	497651	444698	477978	993309	523879	1217531
3.67	183.9		341.203	340.196	[M+H]+	TRUE						1260496	[]	TRUE	1260496	1274652	1017856	1121999	1347421	961491
3.67	189		416.25	415.242	[M+H]+	TRUE						1.35928e+06	[]	TRUE	2070936	1859680	651891	575964	635929	1359282
3.67	141.1		197.067	196.059	[M+H]+	TRUE						6916555	[]	TRUE	6916555	6167422	6150596	7052309	7384298	6580356
3.69	178.8		316.122	315.115	[M+H]+	TRUE						2296139	[]	TRUE	2304923	2296139	2225492	2665896	2256206	2102068
3.69	179.5		336.158	335.151	[M+H]+	TRUE						911452	[]	TRUE	1250997	911452	994994	761728	767654	793188
3.69	197.6		167.106	166.099	[M+H]+	TRUE						589579	[]	TRUE	747222	1497325	0	427258	326747	589579
3.69	171.9		299.161	298.154	[M+H]+	TRUE						690664	[]	TRUE	833750	464701	718711	690664	621403	664556
3.7	135.3		168.102	167.094	[M+H]+	TRUE						1.00861e+06	[]	TRUE	1105817	916440	945978	808174	1008608	1011900
3.7	182.5		324.135	323.127	[M+H]+	TRUE						1.26635e+06	[]	TRUE	1306079	1455412	1266348	1030051	1055845	1073956
3.71	163.6		288.134	287.126	[M+H]+	TRUE						957236	[]	TRUE	999809	0	957236	901142	935198	1102035
3.71	198.3		460.274	459.267	[M+H]+	FALSE						571166	[]	TRUE	540192	571166	664688	705353	490403	494165
3.71	202.5		367.222	366.215	[M+H]+	FALSE						671015	[]	TRUE	891678	477848	892696	546592	569156	671015
3.71	215.1		513.15	512.143	[M+H]+	TRUE						551379	[]	TRUE	759048	647406	419327	476985	551379	523992
3.71	140		187.108	186.101	[M+H]+	TRUE						1.04237e+06	[]	TRUE	989459	1051759	821561	1042372	886952	1096680
3.71	124.2		151.039	150.031	[M+H]+	TRUE						1.77367e+06	[]	TRUE	1773668	1925004	1773440	1421860	1629444	1820940
3.72	199.8		463.173	462.165	[M+H]+	TRUE						1.50578e+06	[]	TRUE	1440726	1239738	1814672	1505783	1799467	1052992
3.72	196.5		396.168	395.16	[M+H]+	TRUE						770743	[]	TRUE	731412	690223	892157	824061	761522	770743
3.72	171.7		284.15	283.142	[M+H]+	TRUE						707508	[]	TRUE	0	707508	979729	0	1058055	645549
3.72	213.4		404.3	403.293	[M+H]+	TRUE						710918	[]	TRUE	783276	1184012	494904	710918	650322	574475
3.72	175		326.112	325.104	[M+H]+	FALSE						633507	[]	TRUE	543257	632159	567948	747132	652845	633507
3.72	159.8		269.094	268.087	[M+H]+	TRUE						1.4746e+06	[]	TRUE	1474597	1438019	1883580	1677834	1365393	1449306
3.72	177.7		158.06	157.053	[M+H]+	FALSE						836423	[]	TRUE	880674	836423	749953	844408	758635	808598
3.72	175.7		342.085	341.078	[M+H]+	FALSE						458577	[]	TRUE	0	834157	458577	432831	653836	432454
3.72	179.1		178.035	177.028	[M+H]+	TRUE						6793097	[]	TRUE	7163899	7093595	6793097	6413359	6791967	5546105
3.72	199.3		454.125	453.117	[M+H]+	TRUE						1.06049e+06	[]	TRUE	990678	1186001	1043753	1060491	1405069	911465
3.72	206.1		469.161	468.154	[M+H]+	TRUE						670202	[]	TRUE	670202	853102	628060	666613	717873	636448
3.72	177.1		212.023	211.016	[M+H]+	TRUE						1.38721e+06	[]	TRUE	1387205	1250128	1484580	1545133	1334338	1127448
3.72	177.5		363.047	362.04	[M+H]+	TRUE						1.16525e+06	[]	TRUE	1165251	1096431	1099383	1227117	1173440	1103496
3.72	226.5		218.121	217.113	[M+H]+	TRUE						832456	[]	TRUE	672276	872714	832456	1572625	675185	691795
3.72	171.4		286.121	285.114	[M+H]+	TRUE						726340	[]	TRUE	702199	726340	949020	633179	578792	811963
3.72	202.5		416.301	415.294	[M+H]+	TRUE						840138	[]	TRUE	644377	732260	1001164	848855	723752	840138
3.72	190.3		399.117	398.11	[M+H]+	TRUE						706020	[]	TRUE	530126	643544	706020	679138	805317	789756
3.72	179.8		379.021	378.014	[M+H]+	TRUE						729593	[]	TRUE	661111	729593	905043	645262	804631	574786
3.73	194.5		417.194	416.187	[M+H]+	FALSE						484906	[]	TRUE	484906	0	522248	885155	429021	410857
3.73	236.7		743.046	742.039	[M+H]+	TRUE						755994	[]	TRUE	731738	538750	671069	778407	755994	920153
3.73	207.9		492.166	491.159	[M+H]+	TRUE						488367	[]	TRUE	224785	966690	152058	502863	488367	239558
3.73	164.5		287.124	286.117	[M+H]+	TRUE						580299	[]	TRUE	1354490	334544	593835	516209	580299	289741
3.74	177.3		328.139	327.131	[M+H]+	TRUE						2595383	[]	TRUE	2453381	2595383	2691563	2572733	3079108	2518634
3.74	186.6		387.199	386.192	[M+H]+	FALSE						488517	[]	TRUE	444983	534822	488517	410601	535730	478159
3.74	154.2		263.109	262.101	[M+H]+	TRUE						1.15941e+06	[]	TRUE	689587	966598	931222	1159409	1407877	1313576
3.74	142.5		192.065	191.058	[M+H]+	TRUE						641595	[]	TRUE	531589	355277	641595	926648	676936	456394
3.74	192		211.169	210.162	[M+H]+	TRUE						779199	[]	TRUE	728965	721355	952939	779199	797493	702394
3.75	130.2		158.027	157.02	[M+H]+	TRUE						2.32889e+06	[]	TRUE	2632570	1571825	2681478	2022930	1788832	2328889
3.75	167.8		162.022	161.014	[M+H]+	TRUE						1.34335e+06	[]	TRUE	1044495	1356830	837449	1222926	1343349	1443318
3.75	166.8		280.128	279.121	[M+H]+	TRUE						925044	[]	TRUE	925044	922332	866298	1001412	1182571	882924
3.75	155.6		255.097	254.09	[M+H]+	TRUE						977446	[]	TRUE	1139579	979712	942673	684536	728499	977446
3.75	155.9		238.071	237.063	[M+H]+	TRUE						880412	[]	TRUE	887113	908270	849844	558596	724337	880412
3.75	162.6		277.078	276.071	[M+H]+	TRUE						670915	[]	TRUE	813429	670915	312383	405541	983471	552932
3.76	168.3		309.159	308.151	[M+H]+	TRUE						841974	[]	TRUE	841974	725060	625622	517712	861186	906688
3.76	115.2		108.081	107.073	[M+H]+	TRUE						573218	[]	TRUE	589088	571723	573218	1033499	520636	488923
3.76	172.5		357.05	356.042	[M+H]+	TRUE						10508613	[]	TRUE	10614281	9861505	11147808	10390162	10058296	10508613
3.77	170		292.157	291.15	[M+H]+	TRUE						10967146	[]	TRUE	11260568	10869012	10759267	11466706	10748562	10967146
3.77	165.1		280.154	279.147	[M+H]+	TRUE						1.67739e+06	[]	TRUE	1705823	1378383	1677389	1615404	1604040	1743755
3.77	181		345.165	344.158	[M+H]+	FALSE						422919	[]	TRUE	422919	395000	485446	0	400041	451498
3.77	132.4		152.07	151.063	[M+H]+	TRUE						465206	[]	TRUE	0	431294	465206	489163	0	573957
3.77	176.5		326.087	325.08	[M+H]+	FALSE						669617	[]	TRUE	677761	566268	541438	1082383	427342	669617
3.77	184.3		364.176	363.168	[M+H]+	TRUE						3317876	[]	TRUE	3317876	3122980	3011358	3472970	3553722	3262961
3.78	176.5		237.076	236.068	[M+H]+	TRUE						1.20707e+06	[]	TRUE	1089560	1244224	1207066	666981	1172139	1641622
3.79	229.2		518.296	517.289	[M+H]+	TRUE						581832	[]	TRUE	701622	311367	381021	549635	581832	602641
3.79	142.2		188.166	187.158	[M+H]+	TRUE						685238	[]	TRUE	697501	685238	529173	528535	495209	1283857
3.79	160.7		254.138	253.131	[M+H]+	TRUE						1.6116e+06	[]	TRUE	1722789	1557423	1611603	1378024	1742776	1587511
3.79	172.3		213.112	212.104	[M+H]+	FALSE						1117268	[]	TRUE	1117268	1934987	1707084	1032775	851799	900266
3.8	173.1		289.037	288.03	[M+H]+	FALSE						1.19788e+06	[]	TRUE	998843	1024468	1357021	1596851	917751	1197877
3.8	214.3		292.19	291.183	[M+H]+	TRUE						1.05547e+06	[]	TRUE	886764	1213572	934499	878504	1055465	1099946
3.8	165.1		281.185	280.178	[M+H]+	FALSE						636436	[]	TRUE	1071517	0	1030869	636436	545506	530565
3.8	210.7		468.221	467.214	[M+H]+	TRUE						1.42609e+06	[]	TRUE	1525686	1595418	1142918	1426090	1355988	1398456
3.8	145.4		207.114	206.107	[M+H]+	TRUE						1.04023e+06	[]	TRUE	1040231	1008315	1111884	785134	888280	1247164
3.8	176.4		310.128	309.121	[M+H]+	TRUE						3538794	[]	TRUE	3473705	3259692	3607823	3538794	3345566	3759376
3.8	163		263.138	262.131	[M+H]+	TRUE						2.0168e+06	[]	TRUE	2070685	1962609	1998893	2016799	2221574	2001556
3.81	198.5		432.202	431.194	[M+H]+	TRUE						6593231	[]	TRUE	6341807	7429581	6662630	6160975	6593231	6161196
3.81	136.4		142.123	141.115	[M+H]+	TRUE						1.48455e+06	[]	TRUE	1484554	1782054	1126855	1007666	949331	1579101
3.81	221.1		547.305	546.298	[M+H]+	TRUE						690829	[]	TRUE	720981	756448	579632	613384	558369	690829
3.82	171.2		314.16	313.152	[M+H]+	TRUE						980060	[]	TRUE	1014005	855271	862424	1220919	952584	980060
3.82	169		313.169	312.162	[M+H]+	TRUE						417626	[]	TRUE	317606	834717	0	729117	417626	414724
3.82	168.1		199.096	198.089	[M+H]+	FALSE						942800	[]	TRUE	1102181	811071	942800	1372297	782676	738523
3.82	173.6		319.165	318.158	[M+H]+	TRUE						39736616	[]	TRUE	40239728	38137744	38718856	40080140	39736616	38446956
3.82	210.9		278.175	277.168	[M+H]+	TRUE						1.68477e+06	[]	TRUE	3707192	1204785	1684772	1185961	2283547	1019101
3.82	187.7		390.139	389.131	[M+H]+	TRUE						749015	[]	TRUE	456315	749015	752482	713653	808338	387276
3.82	214.9		414.3	413.292	[M+H]+	TRUE						1.06896e+06	[]	TRUE	942988	1000071	1068959	1140022	1116026	911638
3.82	214.2		432.31	431.302	[M+H]+	TRUE						533916	[]	TRUE	1022639	533916	478439	437710	498920	614889
3.83	179.1		306.242	305.235	[M+H]+	TRUE						939457	[]	TRUE	1804747	963235	930446	939457	785610	824960
3.83	206.9		436.244	435.236	[M+H]+	TRUE						943005	[]	TRUE	847210	943005	1672399	1995844	700851	669781
3.84	178.6		308.149	307.142	[M+H]+	TRUE						786976	[]	TRUE	923366	786976	733861	611399	747435	978124
3.84	211.4		484.211	483.204	[M+H]+	TRUE						966276	[]	TRUE	966276	700968	549403	1895432	1420425	473682
3.84	117.7		121.028	120.021	[M+H]+	TRUE						1.24719e+06	[]	TRUE	1203580	865426	2657552	1337811	1160853	1247189
3.85	187		333.202	332.195	[M+H]+	FALSE						785359	[]	TRUE	487882	486648	903231	1048274	785359	647485
3.85	128		136.112	135.104	[M+H]+	TRUE						924445	[]	TRUE	1039724	918352	1285836	904289	744780	924445
3.86	133.9		182.076	181.068	[M+H]+	TRUE						753366	[]	TRUE	932138	275738	731370	802727	326223	753366
3.86	182		337.175	336.168	[M+H]+	TRUE						12768998	[]	TRUE	13004811	12645618	12768998	12309551	12923176	12390353
3.86	170.4		276.181	275.173	[M+H]+	TRUE						46063376	[]	TRUE	43745512	44769200	46267264	44104428	46063376	46752080
3.87	152.2		224.128	223.121	[M+H]+	TRUE						25680684	[]	TRUE	25150556	25262558	26479408	24686064	27553130	25680684
3.87	166.6		274.118	273.111	[M+H]+	TRUE						3.13372e+06	[]	TRUE	2861849	2970018	3391076	3094201	3421919	3133715
3.87	176		330.191	329.184	[M+H]+	TRUE						593220	[]	TRUE	488221	514266	593220	495168	730306	641908
3.88	198.8		223.097	222.089	[M+H]+	TRUE						1.51668e+06	[]	TRUE	1574506	1516676	1372824	1665310	1122803	1501724
3.88	192.6		416.157	415.15	[M+H]+	TRUE						1.00775e+06	[]	TRUE	1297612	701651	1007749	1128799	875665	987306
3.89	178.3		320.207	319.2	[M+H]+	TRUE						1.27992e+06	[]	TRUE	769421	1026835	1145812	1508192	1718769	1279922
3.9	178.6		350.161	349.153	[M+H]+	TRUE						1784850	[]	TRUE	1470905	1712578	1784850	1844748	1636669	2102707
3.91	195.5		207.137	206.13	[M+H]+	TRUE						1.81964e+06	[]	TRUE	2092107	1819639	1367902	1038556	1468636	2022658
3.91	145.7		212.103	211.096	[M+H]+	TRUE						885106	[]	TRUE	830611	1631320	885106	0	720961	1043726
3.91	165.3		266.139	265.131	[M+H]+	TRUE						64172068	[]	TRUE	64172068	63021460	61417280	67133328	63948696	64305028
3.91	159.9		246.17	245.163	[M+H]+	TRUE						185258896	[]	TRUE	185258896	177543584	186362384	176957232	207773568	177817296
3.91	162.6		187.096	186.089	[M+H]+	TRUE						11364411	[]	TRUE	12351118	9743720	10407910	11364411	9308661	11452774
3.92	199.5		393.223	392.216	[M+H]+	TRUE						939209	[]	TRUE	1063456	674562	1196985	695502	939209	709663
3.92	148		209.128	208.121	[M+H]+	TRUE						2.21435e+06	[]	TRUE	2497711	2303873	2182483	2005953	2214352	2205141
3.92	227.3		504.28	503.273	[M+H]+	TRUE						271157	[]	TRUE	271157	263755	578499	0	303218	0
3.93	135.1		167.082	166.074	[M+H]+	TRUE						1.41625e+06	[]	TRUE	1187218	1319988	1672352	1416250	1427626	1299924
3.93	180.3		339.184	338.177	[M+H]+	TRUE						1.60771e+06	[]	TRUE	1378780	1932711	1441427	1618061	1607710	1213168
3.93	202.6		135.117	134.109	[M+H]+	TRUE						1.46794e+06	[]	TRUE	1112024	1342777	1157628	1649323	1491343	1467944
3.93	191.4		347.17	346.163	[M+H]+	TRUE						2.15859e+06	[]	TRUE	1924200	2025561	2318205	2423991	1686625	2158589
3.94	191.6		360.237	359.23	[M+H]+	FALSE						543802	[]	TRUE	490822	640035	377507	543802	640511	410375
3.94	191.8		329.159	328.152	[M+H]+	TRUE						1033462	[]	TRUE	1033462	580778	1043064	1513933	760756	949848
3.94	229.2		485.268	484.261	[M+H]+	TRUE						1.44761e+06	[]	TRUE	2113919	1477971	1087275	1447607	1187635	732551
3.94	188.9		369.152	368.144	[M+H]+	TRUE						463500	[]	TRUE	428098	396655	463500	350327	1154127	467281
3.94	191.3		364.196	363.189	[M+H]+	TRUE						1.13007e+06	[]	TRUE	1313345	1226184	997377	1032767	682759	1130072
3.94	204.8		452.193	451.186	[M+H]+	TRUE						666211	[]	TRUE	372230	547725	533929	666211	747809	911134
3.95	146.1		201.123	200.116	[M+H]+	TRUE						587585	[]	TRUE	719020	506579	587585	564692	566571	622578
3.95	136		177.064	176.057	[M+H]+	TRUE						1.06049e+06	[]	TRUE	884991	1060487	1066339	1066824	953085	767688
3.97	143.7		194.081	193.074	[M+H]+	TRUE						2.448e+06	[]	TRUE	2593781	2098156	2447997	2147710	2535308	2412925
3.97	140.4		183.076	182.069	[M+H]+	TRUE						5.74492e+06	[]	TRUE	6450477	5744924	5676615	5483693	6037518	5665556
3.97	127.7		154.059	153.052	[M+H]+	TRUE						5853907	[]	TRUE	5853907	5129326	6240671	5091381	5953875	5433013
3.97	137.5		151.05	150.043	[M+H]+	TRUE						1.15955e+06	[]	TRUE	743597	1159553	1584291	804994	668432	1484620
3.98	146.3		125.034	124.027	[M+H]+	TRUE						1.48665e+06	[]	TRUE	1170610	1132185	1757638	2978369	1486655	1162902
3.98	180.7		318.146	317.138	[M+H]+	FALSE						574094	[]	TRUE	0	0	769267	660898	426604	574094
3.98	135.4		179.045	178.038	[M+H]+	TRUE						2.25395e+06	[]	TRUE	2326915	1978974	2129350	1926413	2293517	2253950
3.98	166.3		270.133	269.126	[M+H]+	TRUE						7.37901e+06	[]	TRUE	6659846	7379011	7453334	7516199	6879027	7032822
3.98	168.4		211.06	210.052	[M+H]+	TRUE						868460	[]	TRUE	794057	868460	1779870	868013	797628	952415
3.98	144.1		191.045	190.038	[M+H]+	TRUE						1.563e+06	[]	TRUE	1782761	1341530	1563003	1688201	1445152	1365221
3.98	172.2		306.137	305.129	[M+H]+	FALSE						658910	[]	TRUE	820047	512342	544520	717187	658910	580291
3.99	226.4		514.265	513.257	[M+H]+	TRUE						499326	[]	TRUE	499326	514568	672412	496591	470000	393038
3.99	175.8		318.19	317.182	[M+H]+	FALSE						642718	[]	TRUE	642718	593191	515347	499351	749169	834742
3.99	160.5		217.097	216.09	[M+H]+	FALSE						641381	[]	TRUE	628891	550009	564334	641381	1144335	766636
4	164.2		157.076	156.068	[M+H]+	FALSE						802945	[]	TRUE	662663	706255	845714	666242	968775	802945
4	225.9		483.253	482.246	[M+H]+	TRUE						575938	[]	TRUE	328271	671692	891196	311008	419198	575938
4	169.2		290.16	289.153	[M+H]+	TRUE						16905410	[]	TRUE	17524334	16322478	16905410	17372146	16747425	16633040
4	158.9		256.111	255.104	[M+H]+	TRUE						633952	[]	TRUE	1002231	544308	675835	464115	633952	590723
4	147.9		237.089	236.082	[M+H]+	TRUE						425070	[]	TRUE	404231	449697	387526	453180	271795	425070
4	125.1		144.045	143.038	[M+H]+	TRUE						1.06372e+06	[]	TRUE	595581	680525	1168336	1281704	498079	1063717
4	131.9		156.113	155.106	[M+H]+	TRUE						736900	[]	TRUE	933392	830394	736901	703384	736219	550080
4.01	179.6		342.191	341.183	[M+H]+	TRUE						1.36415e+06	[]	TRUE	1470196	723594	1421103	1364152	785278	1276127
4.01	200.2		376.269	375.262	[M+H]+	TRUE						3.07323e+06	[]	TRUE	2813352	3009978	3339736	2647306	3348005	3073231
4.02	171.7		310.165	309.157	[M+H]+	TRUE						7207161	[]	TRUE	6856240	7334426	7207161	6733999	6829453	7314895
4.02	197		209.081	208.073	[M+H]+	TRUE						1.04514e+06	[]	TRUE	1523325	1030868	1450349	857035	826600	1045144
4.02	190.7		385.122	384.115	[M+H]+	TRUE						247211	[]	TRUE	0	0	0	275831	247211	258437
4.02	169.6		288.161	287.154	[M+H]+	TRUE						1.39162e+06	[]	TRUE	1191253	1391621	1164563	1250420	1422081	1400865
4.02	180.1		361.148	360.14	[M+H]+	TRUE						331178	[]	TRUE	583613	202185	407060	331178	301154	294792
4.02	144.2		215.064	214.057	[M+H]+	FALSE						649975	[]	TRUE	658849	649975	623133	418530	933897	414428
4.03	234.8		511.29	510.282	[M+H]+	TRUE						562524	[]	TRUE	320965	566596	928656	424400	396874	562524
4.03	207.9		507.241	506.233	[M+H]+	TRUE						564392	[]	TRUE	634218	537877	540122	511077	564392	625404
4.03	187.9		405.173	404.165	[M+H]+	TRUE						395525	[]	TRUE	577496	362457	395525	378040	450740	214530
4.03	175.2		326.146	325.138	[M+H]+	TRUE						17381790	[]	TRUE	16973716	17861248	17381790	16598372	17699988	16933816
4.03	182.4		350.087	349.079	[M+H]+	TRUE						923172	[]	TRUE	1117982	634710	852411	873174	948597	923172
4.03	170.7		328.103	327.096	[M+H]+	TRUE						539519	[]	TRUE	539519	541225	449445	512133	452803	550571
4.03	211.4		523.217	522.209	[M+H]+	TRUE						270075	[]	TRUE	270075	234195	661926	278340	221888	247179
4.04	220.9		490.263	489.256	[M+H]+	TRUE						1.04061e+06	[]	TRUE	1040608	847592	1605282	988118	908934	1711698
4.04	214.5		502.288	501.281	[M+H]+	TRUE						347209	[]	TRUE	377085	297139	347209	804536	0	269187
4.04	161.8		252.159	251.152	[M+H]+	TRUE						1.99544e+06	[]	TRUE	1425694	2194056	1700941	1617334	1995436	2232849
4.04	130.6		152.107	151.099	[M+H]+	TRUE						568074	[]	TRUE	0	440164	584338	350958	947917	568074
4.04	176.2		340.133	339.126	[M+H]+	TRUE						512231	[]	TRUE	512182	538816	656964	432705	512231	423472
4.04	176.5		323.105	322.098	[M+H]+	TRUE						536415	[]	TRUE	487703	536415	682692	437758	683644	0
4.04	176.7		325.176	324.169	[M+H]+	TRUE						1.44333e+06	[]	TRUE	1443330	1155837	1553768	1722121	1251486	1250411
4.04	163		286.114	285.107	[M+H]+	TRUE						708501	[]	TRUE	708501	575052	519389	786946	690373	791644
4.04	144		221.045	220.038	[M+H]+	TRUE						836734	[]	TRUE	495639	622254	1076356	704163	1398505	836734
4.05	151.5		235.066	234.059	[M+H]+	TRUE						447943	[]	TRUE	400933	355869	387556	480858	470578	447943
4.05	188.7		402.141	401.133	[M+H]+	TRUE						581317	[]	TRUE	876442	581317	500188	390958	708216	408017
4.05	160.3		293.063	292.056	[M+H]+	TRUE						1.19157e+06	[]	TRUE	1124890	1548904	1165543	1334530	872334	1191567
4.05	163.2		185.081	184.073	[M+H]+	TRUE						8420475	[]	TRUE	9054218	8420475	7492734	9188280	7832386	7956986
4.05	160.4		244.154	243.147	[M+H]+	TRUE						60942216	[]	TRUE	60512648	59529480	60942216	59243724	63787416	63623920
4.05	189.2		375.191	374.184	[M+H]+	TRUE						806105	[]	TRUE	806105	862771	448155	393234	509532	871517
4.06	178.7		340.175	339.168	[M+H]+	TRUE						4344722	[]	TRUE	4267818	4071236	4214922	4344722	5171469	4851107
4.07	212.4		466.316	465.309	[M+H]+	TRUE						748984	[]	TRUE	887451	616020	589503	578798	779242	748984
4.07	234.4		528.317	527.309	[M+H]+	TRUE						364621	[]	TRUE	169794	258553	734490	364621	264018	599350
4.07	153.4		214.152	213.145	[M+H]+	TRUE						1861533	[]	TRUE	1762368	1825310	1983840	1984361	1861533	1766775
4.07	151.9		225.097	224.09	[M+H]+	TRUE						626754	[]	TRUE	626754	857852	375729	731087	505984	440063
4.08	141.5		184.063	183.056	[M+H]+	TRUE						500070	[]	TRUE	754286	380930	500070	0	856800	0
4.08	230.6		562.249	561.242	[M+H]+	TRUE						1.31848e+06	[]	TRUE	1318478	1338828	1081785	1409103	1107745	1246915
4.08	138.5		199.063	198.056	[M+H]+	TRUE						1.48097e+06	[]	TRUE	1588493	1571116	1138294	1282094	1480972	1268823
4.09	157.7		152.032	151.024	[M+H]+	TRUE						1.10979e+06	[]	TRUE	1109788	946156	1162394	1190636	862467	1088094
4.1	176.8		331.149	330.142	[M+H]+	FALSE						509003	[]	TRUE	625318	267552	265071	509003	894266	235848
4.1	228.2		530.295	529.287	[M+H]+	TRUE						502916	[]	TRUE	650304	479380	417904	505551	502917	441338
4.1	200.1		436.193	435.186	[M+H]+	TRUE						367141	[]	TRUE	367141	292501	406080	153598	411964	343000
4.11	220.6		478.263	477.256	[M+H]+	TRUE						339439	[]	TRUE	330750	339439	540457	294581	293599	591667
4.11	145		200.128	199.121	[M+H]+	TRUE						533304	[]	TRUE	524552	533304	426100	606181	475581	577160
4.11	177.7		373.055	372.048	[M+H]+	TRUE						399193	[]	TRUE	433405	399193	360136	315982	943646	321250
4.12	127.6		120.08	119.073	[M+H]+	TRUE						828670	[]	TRUE	0	828670	448977	686662	950368	1434758
4.13	206.8		272.124	271.117	[M+H]+	TRUE						696513	[]	TRUE	618471	696513	840756	706824	440167	606889
4.13	193.2		222.096	221.089	[M+H]+	TRUE						526484	[]	TRUE	406067	526484	501000	386267	639450	557968
4.14	158.2		258.09	257.083	[M+H]+	TRUE						341930	[]	TRUE	379456	341930	329298	225633	284665	372085
4.14	196.6		388.267	387.26	[M+H]+	FALSE						367183	[]	TRUE	200059	214170	0	367183	996792	379628
4.14	168.7		307.127	306.12	[M+H]+	TRUE						1476002	[]	TRUE	1366922	1398098	1492642	1474018	1702268	1476002
4.14	170.5		323.1	322.093	[M+H]+	TRUE						922283	[]	TRUE	787067	951779	975202	922283	517017	873125
4.14	167.6		268.12	267.112	[M+H]+	TRUE						630604	[]	TRUE	603926	687848	660291	0	426919	630604
4.15	240.6		544.311	543.304	[M+H]+	TRUE						569818	[]	TRUE	445103	645757	569818	453847	661242	555068
4.15	187.2		395.144	394.137	[M+H]+	TRUE						806835	[]	TRUE	825836	674634	806835	566801	760925	812180
4.15	133.3		159.094	158.087	[M+H]+	FALSE						511502	[]	TRUE	964812	511502	336573	725334	359429	378699
4.15	174.9		143.07	142.063	[M+H]+	TRUE						1.53331e+06	[]	TRUE	1740418	1472706	1533313	1756996	1509679	1381181
4.15	167.9		196.06	195.053	[M+H]+	FALSE						496210	[]	TRUE	581512	0	359214	496210	461923	1072843
4.15	167.6		200.985	199.978	[M+H]+	TRUE						907014	[]	TRUE	613976	760824	1191420	1010089	907014	607374
4.16	164.8		276.017	275.01	[M+H]+	TRUE						909245	[]	TRUE	939827	909245	906291	913799	906904	902028
4.16	205.1		205.097	204.09	[M+H]+	TRUE						2.00964e+06	[]	TRUE	2218952	2221609	1979285	2009637	1844110	1984289
4.16	181.7		324.144	323.137	[M+H]+	TRUE						483531	[]	TRUE	552560	297764	458428	483531	277936	598248
4.16	176.4		310.092	309.085	[M+H]+	TRUE						438239	[]	TRUE	413288	375749	527140	468566	354426	438239
4.16	164.6		275.122	274.115	[M+H]+	TRUE						456920	[]	TRUE	456920	497514	367605	0	888478	439915
4.17	165.1		257.226	256.219	[M+H]+	TRUE						1.07863e+06	[]	TRUE	1172688	1002807	1330798	1078631	879826	1039556
4.18	224.9		451.269	450.261	[M+H]+	TRUE						647120	[]	TRUE	598441	647121	591729	431475	983709	1208777
4.19	192.8		365.206	364.199	[M+H]+	TRUE						3078495	[]	TRUE	3078495	2465991	3078692	2618762	3084442	2438579
4.19	154.8		232.155	231.147	[M+H]+	TRUE						165918992	[]	TRUE	169239936	170630256	165918992	165028704	158242416	151941024
4.19	129.5		141.102	140.095	[M+H]+	TRUE						594846	[]	TRUE	1368697	485813	534523	859019	566843	594846
4.19	158		173.081	172.073	[M+H]+	TRUE						9891938	[]	TRUE	11813274	12018152	8304897	9342320	9390229	9891938
4.2	204.3		444.224	443.217	[M+H]+	TRUE						771539	[]	TRUE	1193555	635793	736931	548962	771539	839591
4.2	134.6		186.076	185.069	[M+H]+	TRUE						723075	[]	TRUE	458268	723075	822841	365529	706529	863257
4.21	207		192.105	191.098	[M+H]+	TRUE						3.7427e+06	[]	TRUE	3641790	3905274	4107602	3725360	3474800	3742705
4.21	162.3		197.045	196.037	[M+H]+	TRUE						1320690	[]	TRUE	1229960	1022755	1226474	1456867	1320690	1450182
4.21	238.4		555.308	554.301	[M+H]+	TRUE						1.70922e+06	[]	TRUE	1687040	1765191	1750041	1709220	1668924	1687212
4.22	172.4		318.17	317.163	[M+H]+	TRUE						803272	[]	TRUE	794487	505998	692331	803272	939891	1649560
4.22	130.4		154.086	153.079	[M+H]+	TRUE						499842	[]	TRUE	484651	896280	478472	499842	515447	387273
4.22	123.4		136.075	135.068	[M+H]+	TRUE						731732	[]	TRUE	731732	492392	486530	397298	769759	846682
4.22	146.4		215.103	214.095	[M+H]+	TRUE						1.05958e+06	[]	TRUE	1151074	987419	842903	1059584	1185387	993691
4.23	199.1		422.182	421.175	[M+H]+	TRUE						510141	[]	TRUE	549049	424181	769523	510141	452891	292183
4.23	169.8		299.162	298.155	[M+H]+	FALSE						350413	[]	TRUE	325961	496253	269288	350413	354052	245635
4.23	169.7		314.181	313.173	[M+H]+	TRUE						2.2624e+06	[]	TRUE	2105361	2513529	2287650	2262402	1936793	2142118
4.23	150.3		233.114	232.107	[M+H]+	TRUE						946811	[]	TRUE	794928	1045900	887790	849007	951034	946811
4.23	178.2		307.172	306.165	[M+H]+	TRUE						434441	[]	TRUE	373074	417369	888581	434441	904434	419115
4.23	177.8		325.186	324.178	[M+H]+	FALSE						478302	[]	TRUE	921997	443547	398691	478302	458635	538841
4.23	162.5		319.136	318.129	[M+H]+	TRUE						10560822	[]	TRUE	9890262	10560822	10867291	10978829	10254412	8996923
4.23	200.2		465.173	464.165	[M+H]+	FALSE						111003	[]	TRUE	0	0	0	156453	111003	174886
4.24	190.5		412.165	411.158	[M+H]+	TRUE						624214	[]	TRUE	741088	458993	624214	705159	578092	525622
4.25	190		354.149	353.142	[M+H]+	TRUE						544938	[]	TRUE	798946	583076	499639	486857	544938	495774
4.26	134		170.117	169.11	[M+H]+	TRUE						636722	[]	TRUE	809093	636722	618160	1065495	414379	470365
4.26	184.3		386.238	385.231	[M+H]+	TRUE						1.30159e+06	[]	TRUE	1217853	1071225	1301592	1302093	1011058	1418291
4.27	178.8		358.207	357.2	[M+H]+	TRUE						13974354	[]	TRUE	15868055	15832659	13974354	12941821	12991332	12845827
4.27	171.3		363.162	362.155	[M+H]+	TRUE						5.71502e+06	[]	TRUE	5161609	5485428	4891904	5715025	6231497	6054177
4.27	175.5		379.136	378.129	[M+H]+	TRUE						8194979	[]	TRUE	8194979	8391988	7589884	7856689	8359022	8109602
4.27	150.6		175.106	174.099	[M+H]+	TRUE						828354	[]	TRUE	1015940	778671	945188	575204	828354	684227
4.27	234.5		553.294	552.287	[M+H]+	TRUE						1.41088e+06	[]	TRUE	1406638	1547132	1410879	1384173	1166394	1534827
4.27	157.1		255.075	254.068	[M+H]+	TRUE						727762	[]	TRUE	615521	725497	872573	727762	612079	974199
4.27	150.8		172.06	171.053	[M+H]+	FALSE						766622	[]	TRUE	769429	822329	679073	581581	533978	766622
4.27	154.1		129.102	128.095	[M+H]+	FALSE						1.0371e+06	[]	TRUE	1029892	1487577	1037104	649650	1086117	652294
4.27	193.4		430.264	429.257	[M+H]+	TRUE						681763	[]	TRUE	626831	691125	681763	620307	631273	743961
4.27	180		323.17	322.162	[M+H]+	FALSE						697450	[]	TRUE	1446974	697450	341375	578417	617564	994914
4.28	150.6		171.113	170.105	[M+H]+	TRUE						1.45585e+06	[]	TRUE	1455853	1428364	1478804	1324178	1266116	1499685
4.28	192.6		426.27	425.262	[M+H]+	TRUE						1.45882e+06	[]	TRUE	1321004	1745139	1521458	1382855	1207244	1458815
4.28	152.1		259.118	258.11	[M+H]+	TRUE						435303	[]	TRUE	0	510581	435303	314829	221136	670141
4.28	160.7		267.17	266.163	[M+H]+	TRUE						806588	[]	TRUE	937954	782311	994846	762254	806588	770258
4.29	172.6		237.075	236.067	[M+H]+	FALSE						714245	[]	TRUE	714245	488630	756584	336971	583476	825785
4.29	131.1		158.118	157.11	[M+H]+	TRUE						36480704	[]	TRUE	37852204	38487072	36349960	36480704	35821140	36044572
4.29	200.2		432.187	431.179	[M+H]+	TRUE						912811	[]	TRUE	888367	1007339	856774	938730	895458	912811
4.29	137.6		168.078	167.07	[M+H]+	TRUE						1.11763e+06	[]	TRUE	791747	1388588	1088462	1099390	1483268	1117632
4.29	203.4		446.165	445.158	[M+H]+	FALSE						311504	[]	TRUE	311504	235230	725391	306936	377099	0
4.29	183.4		423.162	422.155	[M+H]+	TRUE						6.33458e+06	[]	TRUE	6166253	6159654	6334583	6655388	6657068	6267545
4.29	181.7		407.188	406.181	[M+H]+	TRUE						3.12931e+06	[]	TRUE	3291601	2773141	3129306	3096548	2960777	3231490
4.29	142		188.165	187.158	[M+H]+	TRUE						733241	[]	TRUE	1076758	670927	934837	605140	617080	733241
4.29	202.7		470.296	469.289	[M+H]+	TRUE						1.24768e+06	[]	TRUE	1239495	1238936	1495527	843226	1566447	1247677
4.29	187		402.233	401.226	[M+H]+	TRUE						26454076	[]	TRUE	28097738	26812014	26081564	26454076	26089918	25418598
4.29	187.3		385.206	384.199	[M+H]+	TRUE						11650427	[]	TRUE	11650427	11673761	12460209	11562804	11334390	11046254
4.29	161		257.148	256.141	[M+H]+	TRUE						2.16711e+06	[]	TRUE	2683604	2463181	1921319	2087269	2167106	1855190
4.3	175.1		311.168	310.161	[M+H]+	TRUE						239170	[]	TRUE	345480	279839	0	0	239170	150240
4.3	197.3		106.05	105.042	[M+H]+	TRUE						1.49224e+06	[]	TRUE	2231032	883832	812518	1928781	735465	1492235
4.3	182.4		330.165	329.158	[M+H]+	FALSE						420600	[]	TRUE	572703	420600	0	313320	0	533423
4.3	192.6		86.096	85.0888	[M+H]+	TRUE						1.54097e+06	[]	TRUE	1769661	1523097	1540970	1397637	1538939	1683223
4.3	141.3		187.106	186.099	[M+H]+	TRUE						829191	[]	TRUE	861884	810370	836377	826392	829191	741109
4.3	173.1		325.114	324.107	[M+H]+	FALSE						635524	[]	TRUE	433911	635525	715508	681808	212670	543911
4.3	166.4		264.086	263.079	[M+H]+	TRUE						838633	[]	TRUE	692784	838633	1355448	805458	693790	935818
4.31	169.8		309.143	308.135	[M+H]+	TRUE						934180	[]	TRUE	1310696	852266	854475	934180	954770	823165
4.31	137.2		180.102	179.094	[M+H]+	TRUE						1.38986e+06	[]	TRUE	1389864	1348335	1280418	1376611	1568715	1410369
4.31	162.6		276.142	275.135	[M+H]+	TRUE						641847	[]	TRUE	679861	771023	506369	641847	629195	0
4.31	192.1		467.188	466.181	[M+H]+	TRUE						3657378	[]	TRUE	3898861	3657378	3536227	3511128	3634184	3819721
4.31	195.6		446.26	445.253	[M+H]+	TRUE						27797408	[]	TRUE	28386718	28052582	27797408	25643414	27157406	26088438
4.31	191		451.212	450.204	[M+H]+	TRUE						1.7775e+06	[]	TRUE	1862655	1777502	1724820	1586302	1903650	1724331
4.31	175		129.065	128.058	[M+H]+	TRUE						798756	[]	TRUE	1762065	443936	798756	492680	1348991	501813
4.31	195.8		429.232	428.224	[M+H]+	TRUE						4.20071e+06	[]	TRUE	3901579	4373357	4367536	4200713	3847415	3883958
4.32	193.6		343.138	342.131	[M+H]+	TRUE						529812	[]	TRUE	461310	566359	576752	529812	173084	385831
4.32	201.2		167.106	166.099	[M+H]+	TRUE						758911	[]	TRUE	853072	696819	257451	607693	758911	791416
4.32	162		103.038	102.031	[M+H]+	TRUE						1.17958e+06	[]	TRUE	2869734	931440	1179576	2127387	831890	696714
4.32	151.8		235.116	234.108	[M+H]+	FALSE						709662	[]	TRUE	802882	709662	702105	642339	600275	718344
4.32	201.4		511.215	510.207	[M+H]+	TRUE						2.62983e+06	[]	TRUE	2551198	2890966	3047677	2502850	2629829	2612664
4.32	152.6		207.12	206.113	[M+H]+	TRUE						1.68822e+06	[]	TRUE	1030797	1682617	1691958	1688224	1751081	794796
4.32	230.8		347.222	346.214	[M+H]+	TRUE						698575	[]	TRUE	1473205	560588	698575	628334	1151760	375454
4.32	192.5		378.175	377.168	[M+H]+	TRUE						465921	[]	TRUE	465921	386597	726718	332033	520392	395087
4.32	158.2		291.084	290.077	[M+H]+	TRUE						7125366	[]	TRUE	7125366	6296132	6337112	6732613	7281376	7368018
4.32	157.6		133.086	132.078	[M+H]+	TRUE						1.01437e+06	[]	TRUE	880902	982093	1142043	1014367	1069817	732096
4.32	153.5		275.11	274.103	[M+H]+	TRUE						12733459	[]	TRUE	12899375	13002539	12652440	12733459	12395272	12430682
4.32	204.5		490.286	489.279	[M+H]+	TRUE						21145110	[]	TRUE	21526782	20061268	21889526	21145110	19681634	19566512
4.32	205		473.259	472.252	[M+H]+	TRUE						1.18654e+06	[]	TRUE	1365908	1186536	1772226	1152626	994719	962880
4.32	164		298.186	297.179	[M+H]+	FALSE						437066	[]	TRUE	437067	337687	640859	639173	386815	403875
4.32	200.1		495.241	494.234	[M+H]+	TRUE						1.32616e+06	[]	TRUE	1319861	1466190	1078798	1333525	1120692	1326156
4.33	209.5		539.267	538.26	[M+H]+	TRUE						749578	[]	TRUE	708822	641700	880095	641758	972779	749578
4.33	212.9		534.312	533.305	[M+H]+	TRUE						14292308	[]	TRUE	13891994	14391496	13195445	14292308	14341774	13546075
4.33	159.1		270.097	269.09	[M+H]+	TRUE						1.26046e+06	[]	TRUE	1839243	1241024	1470472	1260458	1186337	1160934
4.33	213.5		517.285	516.277	[M+H]+	TRUE						400344	[]	TRUE	940624	310091	400344	386682	429552	375850
4.33	210.4		555.241	554.234	[M+H]+	TRUE						1.3319e+06	[]	TRUE	1298713	1147597	1331190	1462314	1711128	1331904
4.34	147.4		224.116	223.108	[M+H]+	TRUE						1.38375e+06	[]	TRUE	1124418	1383746	883067	1540837	1052790	1428484
4.34	221.6		578.338	577.331	[M+H]+	TRUE						6.79666e+06	[]	TRUE	6783965	6659851	6973243	7017179	6611555	6796662
4.34	219.4		599.267	598.259	[M+H]+	TRUE						871930	[]	TRUE	871930	855148	775719	733871	1180455	905780
4.34	197.8		449.199	448.191	[M+H]+	TRUE						554056	[]	TRUE	554056	790901	626308	347061	513360	456664
4.34	171.8		286.14	285.132	[M+H]+	TRUE						360033	[]	TRUE	360033	313441	648103	0	297656	407253
4.35	231.1		622.364	621.357	[M+H]+	TRUE						2962296	[]	TRUE	3072056	2899094	2916896	2987359	2835003	2962296
4.35	220.9		527.284	526.277	[M+H]+	TRUE						366429	[]	TRUE	357134	354213	483354	410601	248467	366429
4.35	161.5		288.09	287.082	[M+H]+	TRUE						383192	[]	TRUE	252098	383192	606407	281563	481941	0
4.35	138.5		190.106	189.099	[M+H]+	TRUE						522206	[]	TRUE	471248	467314	709503	490053	522206	628570
4.35	170.1		278.207	277.2	[M+H]+	FALSE						572864	[]	TRUE	678227	579508	517325	572864	516453	460414
4.36	239.7		666.39	665.383	[M+H]+	TRUE						1480457	[]	TRUE	1480457	1676654	1442508	1416356	1265736	1502780
4.36	181.2		327.193	326.185	[M+H]+	FALSE						1.05334e+06	[]	TRUE	1091728	1172983	1053338	819084	797432	855403
4.36	146.1		202.118	201.111	[M+H]+	TRUE						4940632	[]	TRUE	5560105	5615696	4940632	4121308	4326223	4215290
4.36	149.8		221.127	220.12	[M+H]+	TRUE						883007	[]	TRUE	942206	883007	763441	1009725	657849	609640
4.36	164.5		263.139	262.132	[M+H]+	TRUE						1.74121e+06	[]	TRUE	1991816	1741210	1617405	1668432	1856023	1435374
4.36	179.2		317.146	316.139	[M+H]+	TRUE						784181	[]	TRUE	784181	833939	462748	797463	604547	677124
4.36	212.3		447.092	446.085	[M+H]+	TRUE						711719	[]	TRUE	433910	294339	328014	859691	918372	711719
4.37	162.7		265.118	264.111	[M+H]+	TRUE						458933	[]	TRUE	506169	458933	204001	579469	325740	374143
4.37	167.3		279.134	278.126	[M+H]+	TRUE						1276744	[]	TRUE	939341	1380487	1180530	1300157	1276744	1021562
4.37	177.5		327.154	326.146	[M+H]+	TRUE						2.54898e+06	[]	TRUE	2548980	2288812	2478110	2668926	2524999	2579072
4.37	135.4		175.073	174.066	[M+H]+	TRUE						555592	[]	TRUE	384036	510087	277707	555592	598927	629833
4.37	156.8		252.145	251.138	[M+H]+	TRUE						523240	[]	TRUE	615247	0	514417	531256	523240	434962
4.37	249.4		710.416	709.409	[M+H]+	TRUE						632454	[]	TRUE	478990	846604	706401	603647	632454	557892
4.38	157.7		252.108	251.101	[M+H]+	TRUE						512368	[]	TRUE	393049	512368	398709	541063	909214	290802
4.38	172.6		307.122	306.115	[M+H]+	TRUE						4.24642e+06	[]	TRUE	3956207	4278713	4094696	4149903	4249728	4246425
4.38	179.2		164.08	163.073	[M+H]+	TRUE						1.18542e+06	[]	TRUE	1063096	1529536	1414748	1185418	1042126	1151252
4.38	218.9		484.209	483.201	[M+H]+	TRUE						400490	[]	TRUE	432714	462793	396308	400490	320087	349113
4.39	157		258.096	257.089	[M+H]+	TRUE						319000	[]	TRUE	326429	273901	319000	269213	0	367631
4.4	195.7		169.049	168.042	[M+H]+	TRUE						1.14329e+06	[]	TRUE	1132191	913008	849224	1143291	1168203	1453973
4.41	236.6		514.182	513.175	[M+H]+	TRUE						573635	[]	TRUE	470966	595529	573635	576878	489656	416996
4.42	169.1		275.196	274.189	[M+H]+	TRUE						3.03976e+06	[]	TRUE	3133403	3039757	3131527	3010955	2323621	2557641
4.43	162.6		249.179	248.172	[M+H]+	FALSE						1.38117e+06	[]	TRUE	1691081	1381169	822726	1710576	502797	1039826
4.43	171.4		287.196	286.189	[M+H]+	TRUE						11122365	[]	TRUE	11210558	10201940	11344310	10875276	11122365	9258550
4.43	134.9		84.0804	83.0731	[M+H]+	TRUE						978425	[]	TRUE	1246516	978425	903197	862528	610204	1241907
4.43	137.7		182.058	181.05	[M+H]+	TRUE						1.23597e+06	[]	TRUE	828491	1356946	1235967	752412	1608956	1030039
4.43	149.4		220.117	219.11	[M+H]+	TRUE						3.96905e+06	[]	TRUE	3602760	4111928	4062761	3752325	3969051	3914034
4.43	121		116.107	115.099	[M+H]+	TRUE						1.41854e+06	[]	TRUE	1418543	1158591	1496139	1324770	1377590	1709097
4.43	163.5		247.202	246.194	[M+H]+	TRUE						1.81694e+06	[]	TRUE	1717987	1462794	2278062	1816936	2523959	1562381
4.44	144.5		231.084	230.076	[M+H]+	TRUE						778128	[]	TRUE	657137	672463	699853	819434	778128	862928
4.44	165.9		261.18	260.173	[M+H]+	TRUE						8.31504e+06	[]	TRUE	10185236	8361821	8099943	8167225	8315036	8219745
4.44	168.5		276.18	275.173	[M+H]+	TRUE						3.4846e+06	[]	TRUE	3955698	3465324	3400780	3082911	3484598	3876564
4.45	159.4		235.164	234.157	[M+H]+	TRUE						2556545	[]	TRUE	2967799	2898228	2447421	2556545	2065959	2476629
4.47	153.4		175.087	174.079	[M+H]+	TRUE						744970	[]	TRUE	744970	533298	1735779	497024	1405159	443920
4.47	193.3		180.065	179.058	[M+H]+	TRUE						1.63159e+06	[]	TRUE	1519092	1595617	1631586	1453336	1721201	1764368
4.48	154.5		240.109	239.101	[M+H]+	TRUE						1.12911e+06	[]	TRUE	1429169	1055353	957286	959449	1430975	1129110
4.48	149.7		202.108	201.1	[M+H]+	TRUE						909382	[]	TRUE	909382	972733	0	0	980578	0
4.49	212.3		462.197	461.189	[M+H]+	TRUE						1.37972e+06	[]	TRUE	1663126	1379716	1953548	1370132	1279426	1292054
4.49	181.4		380.095	379.088	[M+H]+	TRUE						778486	[]	TRUE	647384	864202	725856	657822	778486	1100679
4.49	147		191.117	190.11	[M+H]+	TRUE						2.11492e+06	[]	TRUE	2114917	1763113	1673798	1987774	2332153	2157217
4.5	233.1		595.348	594.341	[M+H]+	TRUE						2.15503e+06	[]	TRUE	2155029	2242650	1991984	1855455	1800559	2192106
4.5	205.1		445.17	444.162	[M+H]+	TRUE						502643	[]	TRUE	467449	529477	269542	502643	532561	464185
4.5	149.6		209.115	208.108	[M+H]+	TRUE						555975	[]	TRUE	538355	555975	662304	512996	537219	723284
4.51	132.1		164.071	163.064	[M+H]+	TRUE						241186	[]	TRUE	241186	233213	162212	700346	337318	0
4.51	197.4		447.212	446.205	[M+H]+	TRUE						423356	[]	TRUE	551505	394176	308905	404376	423356	443813
4.51	194.4		424.198	423.191	[M+H]+	TRUE						583906	[]	TRUE	712001	583906	597593	335711	285851	282290
4.51	192.8		412.146	411.139	[M+H]+	TRUE						323998	[]	TRUE	244735	382534	362753	323998	0	273193
4.51	157.3		171.065	170.058	[M+H]+	TRUE						1.01119e+06	[]	TRUE	1011185	767436	820673	1021380	1157756	759394
4.51	136.4		178.086	177.079	[M+H]+	TRUE						1.30652e+06	[]	TRUE	1306523	1533251	1251367	1338490	1162096	1284907
4.51	180.4		322.175	321.168	[M+H]+	TRUE						498466	[]	TRUE	393088	421996	531675	536168	498466	484336
4.52	175.2		326.157	325.15	[M+H]+	TRUE						645881	[]	TRUE	734765	679170	645881	567896	453587	592031
4.52	171		129.054	128.047	[M+H]+	TRUE						7.10186e+06	[]	TRUE	7101859	7206334	7438123	6982132	6710950	6664642
4.52	171.4		343.042	342.035	[M+H]+	TRUE						948750	[]	TRUE	914848	1010681	948750	1093583	816239	900938
4.52	222.5		529.309	528.302	[M+H]+	TRUE						327234	[]	TRUE	276882	327234	359167	264007	348289	290631
4.52	167.4		290.16	289.153	[M+H]+	FALSE						347873	[]	TRUE	325663	347873	337229	510662	660345	0
4.52	160.7		254.15	253.142	[M+H]+	TRUE						4061254	[]	TRUE	4095246	4104190	3912830	3763047	4029208	4061254
4.52	187.9		374.091	373.083	[M+H]+	TRUE						1.48108e+06	[]	TRUE	1495086	1030863	1554275	1481079	1344401	1397302
4.52	187.3		412.046	411.039	[M+H]+	TRUE						720811	[]	TRUE	789839	612770	720811	630939	706907	754477
4.52	187.6		391.117	390.109	[M+H]+	TRUE						899190	[]	TRUE	899190	1196473	763888	900628	804238	828271
4.52	125.6		138.091	137.084	[M+H]+	TRUE						613986	[]	TRUE	540278	707144	638728	613986	584966	475558
4.52	168.2		295.086	294.079	[M+H]+	TRUE						1.67371e+06	[]	TRUE	1661384	1673708	1408435	1799077	1753800	1571361
4.53	233.7		593.332	592.325	[M+H]+	TRUE						520548	[]	TRUE	520548	508805	520908	475844	562410	474048
4.53	233.1		594.335	593.328	[M+H]+	FALSE						303113	[]	TRUE	394875	555277	303113	225274	243606	236218
4.53	197.4		433.139	432.132	[M+H]+	TRUE						1.22443e+06	[]	TRUE	1345489	1177987	1224433	1234347	988455	980359
4.54	169.8		300.108	299.1	[M+H]+	TRUE						386569	[]	TRUE	526563	386569	266522	199323	820873	313715
4.54	195		412.233	411.226	[M+H]+	TRUE						6903501	[]	TRUE	7004407	6903501	6700733	7027028	6081211	6104035
4.54	153		159.065	158.058	[M+H]+	TRUE						2.89204e+06	[]	TRUE	3450324	2647708	2892037	3129465	2718751	2888853
4.54	149.9		218.139	217.131	[M+H]+	TRUE						40985728	[]	TRUE	41879164	40985728	40372268	43093968	38787496	38795656
4.54	127		150.055	149.047	[M+H]+	TRUE						433846	[]	TRUE	322949	528818	433846	318386	306209	460154
4.54	138.1		189.07	188.062	[M+H]+	TRUE						516073	[]	TRUE	594631	430444	818799	516073	331306	320493
4.54	144.3		212.097	211.09	[M+H]+	TRUE						253456	[]	TRUE	570209	0	257833	133136	0	253456
4.55	178.6		371.146	370.139	[M+H]+	TRUE						492493	[]	TRUE	693450	308936	430512	716069	492493	484495
4.55	207.5		427.161	426.153	[M+H]+	TRUE						558239	[]	TRUE	565893	523446	512253	558239	699014	405958
4.55	230.9		513.299	512.292	[M+H]+	TRUE						388921	[]	TRUE	234109	282398	388921	400369	233050	407039
4.56	225.1		514.264	513.257	[M+H]+	TRUE						1.54021e+06	[]	TRUE	1585711	1607641	1540212	1301940	1513785	1302098
4.56	120.2		124.075	123.068	[M+H]+	TRUE						934681	[]	TRUE	715655	951739	929257	771502	955936	934681
4.56	144.8		201.16	200.152	[M+H]+	TRUE						3.59321e+06	[]	TRUE	3938088	3513034	3565710	3593215	3830797	3415943
4.56	203.1		455.186	454.179	[M+H]+	TRUE						647342	[]	TRUE	775897	897763	542053	626786	624949	647342
4.57	186.6		353.169	352.162	[M+H]+	TRUE						566607	[]	TRUE	0	566607	546841	659199	708098	496767
4.57	148.6		142.086	141.079	[M+H]+	TRUE						1.18128e+06	[]	TRUE	1298024	1181283	1180620	1282275	1099223	768193
4.57	232.1		591.318	590.311	[M+H]+	TRUE						1.08587e+06	[]	TRUE	1131171	1082263	933397	1085873	837645	1099597
4.57	162		268.128	267.121	[M+H]+	TRUE						432598	[]	TRUE	542153	428789	319238	287320	503865	432598
4.57	126.8		179.005	177.997	[M+H]+	TRUE						3543482	[]	TRUE	3970468	3537565	3517205	3543482	3443257	3817622
4.57	158.8		126.091	125.084	[M+H]+	TRUE						1.04436e+06	[]	TRUE	1044356	1306196	1082052	1039303	730742	723441
4.57	156.3		240.132	239.125	[M+H]+	TRUE						772527	[]	TRUE	646121	915851	980244	753819	669024	772527
4.57	163.2		288.143	287.136	[M+H]+	TRUE						513580	[]	TRUE	309530	513580	373966	414019	624270	715381
4.57	156.3		269.089	268.082	[M+H]+	FALSE						909528	[]	TRUE	470876	514901	437394	1051070	1083446	909529
4.57	195.2		72.0803	71.0731	[M+H]+	TRUE						1.26636e+06	[]	TRUE	1821812	1514539	1201337	1106398	988758	1266355
4.58	154.5		253.116	252.109	[M+H]+	TRUE						1.02139e+06	[]	TRUE	1170133	919847	873162	1021385	1026837	979515
4.58	240		629.389	628.382	[M+H]+	TRUE						292499	[]	TRUE	633307	274295	210543	292499	241902	461780
4.59	146		204.043	203.036	[M+H]+	TRUE						630697	[]	TRUE	630697	1203823	668579	524393	623862	479159
4.59	229.3		367.248	366.24	[M+H]+	TRUE						437590	[]	TRUE	270379	437590	382206	314259	665605	662715
4.61	132.5		162.112	161.105	[M+H]+	TRUE						581861	[]	TRUE	549459	522390	581861	660727	547292	823654
4.61	165.6		285.102	284.094	[M+H]+	FALSE						670429	[]	TRUE	725046	535550	670429	556304	696181	492547
4.62	128.5		148.112	147.104	[M+H]+	TRUE						431342	[]	TRUE	449963	431342	401292	425485	182517	1325051
4.63	154.1		237.123	236.116	[M+H]+	FALSE						423736	[]	TRUE	423736	734162	344630	462193	0	0
4.64	209.6		487.206	486.199	[M+H]+	TRUE						673298	[]	TRUE	672170	556679	768184	580095	808060	673298
4.64	134.9		180.09	179.083	[M+H]+	TRUE						927242	[]	TRUE	927242	1073855	693809	600999	1210700	535928
4.66	161.2		201.075	200.068	[M+H]+	TRUE						2537688	[]	TRUE	2654902	2218444	2780149	2537688	2464616	1478755
4.66	154.7		246.133	245.126	[M+H]+	TRUE						981685	[]	TRUE	1023276	0	975345	981685	997100	828248
4.66	171.5		150.077	149.07	[M+H]+	TRUE						2.9693e+06	[]	TRUE	2527769	2969304	3029171	2991123	2241635	2565967
4.68	129.1		93.0562	92.049	[M+H]+	FALSE						1.54822e+06	[]	TRUE	1210428	1548218	977218	914256	1827270	1594349
4.69	148		141.04	140.033	[M+H]+	TRUE						1.02332e+06	[]	TRUE	1240954	986595	564819	1023320	1223285	902392
4.7	152.3		227.103	226.095	[M+H]+	TRUE						2.17036e+06	[]	TRUE	2512989	1967388	2170356	2208544	1907094	1692247
4.71	181.1		329.207	328.2	[M+H]+	TRUE						9180396	[]	TRUE	10186792	9761369	9180396	8809311	8811788	8543874
4.71	160.7		208.043	207.036	[M+H]+	FALSE						1.0953e+06	[]	TRUE	1340219	500357	1662734	495464	1095300	849039
4.71	160.4		225.069	224.062	[M+H]+	TRUE						1.33351e+06	[]	TRUE	1333512	2679826	1162279	1974686	1156509	1273643
4.71	159		267.126	266.118	[M+H]+	FALSE						534935	[]	TRUE	554721	606709	534935	327314	283943	0
4.71	159.4		254.048	253.041	[M+H]+	TRUE						1.23412e+06	[]	TRUE	2329007	1456411	1234121	1082284	882369	1155655
4.71	148.8		175.113	174.106	[M+H]+	TRUE						940513	[]	TRUE	1100613	0	0	992839	940513	339116
4.72	162.5		182.027	181.02	[M+H]+	TRUE						1.98373e+06	[]	TRUE	1462182	1440212	1983733	2098372	2197237	1550577
4.74	211.1		443.111	442.104	[M+H]+	TRUE						876429	[]	TRUE	1488160	759984	861767	1828033	847701	876429
4.74	172.9		165.054	164.047	[M+H]+	TRUE						768648	[]	TRUE	464327	1106743	412479	347217	1148957	768648
4.75	167.9		245.011	244.004	[M+H]+	FALSE						1.12536e+06	[]	TRUE	641308	705782	798417	1239250	1478900	1125360
4.75	190		354.155	353.147	[M+H]+	TRUE						2.45249e+06	[]	TRUE	2531458	1972235	2471765	2405841	2452492	2085064
4.75	156.7		242.161	241.154	[M+H]+	TRUE						1353929	[]	TRUE	1315730	1417123	2818398	1004569	1156099	1353929
4.76	245		632.4	631.393	[M+H]+	TRUE						405926	[]	TRUE	382214	439287	405926	305772	236149	416666
4.76	245.4		615.373	614.366	[M+H]+	TRUE						468279	[]	TRUE	500857	410672	468279	414471	391379	745934
4.76	221.7		245.211	244.204	[M+H]+	TRUE						865847	[]	TRUE	786431	865847	787019	1095099	880481	830623
4.76	181.2		348.202	347.195	[M+H]+	TRUE						359887	[]	TRUE	331910	351057	359887	373523	0	410583
4.77	222.6		227.2	226.193	[M+H]+	TRUE						621473	[]	TRUE	700503	621473	443471	565887	494209	729174
4.77	217.8		475.247	474.24	[M+H]+	TRUE						5182299	[]	TRUE	5938736	4685182	5246848	4733601	5182299	4500545
4.77	177.4		314.171	313.164	[M+H]+	TRUE						463245	[]	TRUE	261503	463245	455129	725249	768690	357074
4.77	138.8		184.098	183.09	[M+H]+	TRUE						448882	[]	TRUE	316178	741909	125599	472100	448882	414343
4.81	222.5		626.08	625.073	[M+H]+	TRUE						839444	[]	TRUE	1224433	1876724	839444	720312	611530	715368
4.82	160.1		273.145	272.138	[M+H]+	TRUE						1.00795e+06	[]	TRUE	679357	1072542	1006906	1007955	960963	1725130
4.82	170.2		126.022	125.014	[M+H]+	TRUE						1.49006e+06	[]	TRUE	1803427	1123484	1605209	1084324	1266926	1490061
4.82	146.7		194.092	193.085	[M+H]+	TRUE						4536107	[]	TRUE	4912196	4054277	5067210	4536107	3650400	4105604
4.82	148		166.097	165.09	[M+H]+	TRUE						7.11681e+06	[]	TRUE	7116809	5814119	8227484	6602608	7757243	7024553
4.83	199.4		400.269	399.262	[M+H]+	TRUE						1.20949e+06	[]	TRUE	1052220	1205095	1237910	1209492	976441	1354796
4.83	160.8		250.18	249.173	[M+H]+	TRUE						2.12898e+06	[]	TRUE	1666033	2284029	2128977	1797249	2183596	2061555
4.84	178.8		319.186	318.179	[M+H]+	TRUE						13572332	[]	TRUE	13370275	13572332	13895619	12737385	11296396	13780765
4.86	170.1		286.128	285.121	[M+H]+	TRUE						28874980	[]	TRUE	28874980	29909606	27718806	27334066	31178034	27894224
4.88	217.1		539.187	538.18	[M+H]+	TRUE						6144863	[]	TRUE	5342583	4512202	6662582	6144863	4510714	6286988
4.88	185		358.115	357.107	[M+H]+	TRUE						3.91143e+06	[]	TRUE	3911430	3370832	10054237	9680799	3024788	3468797
4.89	210.2		457.302	456.295	[M+H]+	TRUE						8554183	[]	TRUE	14028051	7812106	12790659	8554183	7433381	6079284
4.89	176.2		318.191	317.183	[M+H]+	TRUE						1567467	[]	TRUE	1354545	3290701	1535336	1298609	1934239	1567467
4.91	211.9		509.176	508.169	[M+H]+	TRUE						1.7432e+06	[]	TRUE	1442783	1743201	1217766	3490363	2059402	1739797
4.92	133.2		95.0601	94.0528	[M+H]+	TRUE						6.21375e+06	[]	TRUE	5685331	7269009	5901586	7454364	6213747	5982210
4.94	238.5		655.198	654.191	[M+H]+	TRUE						17447550	[]	TRUE	14514003	14098755	17768710	19058232	13665614	17447550
4.94	184.3		388.135	387.128	[M+H]+	TRUE						2.95155e+06	[]	TRUE	2951552	3914447	1862693	3514718	2487038	1998496
4.94	240.3		479.166	478.158	[M+H]+	TRUE						4026382	[]	TRUE	4026382	3844512	5998262	6216059	3750143	3971270
4.95	173.4		350.085	349.077	[M+H]+	TRUE						2.6872e+06	[]	TRUE	2426460	3978363	2648783	2687202	2490938	3037513
4.95	203.7		473.176	472.169	[M+H]+	TRUE						2.51923e+06	[]	TRUE	2519234	1805818	2157639	3284463	2406720	3266031
4.96	208.6		505.149	504.141	[M+H]+	TRUE						1.80475e+06	[]	TRUE	1804747	2534873	1158320	1993851	1231345	1739428
4.98	144.6		204.123	203.116	[M+H]+	TRUE						300536288	[]	TRUE	330083200	296727040	282793728	300536288	278776544	302749696
4.98	133.8		100.075	99.068	[M+H]+	TRUE						8763614	[]	TRUE	9798213	6822045	6219106	8763614	7427146	8833543
4.98	219		104.081	103.074	[M+H]+	TRUE						3242021	[]	TRUE	3123658	3242021	2959872	3200777	3277493	6116374
4.99	137.5		82.0648	81.0575	[M+H]+	FALSE						2.89518e+06	[]	TRUE	2548244	2546376	3794856	2895179	1952263	4780214
4.99	177		366.059	365.052	[M+H]+	TRUE						3.5358e+06	[]	TRUE	6244725	2623792	2529520	3535795	3481485	6168335
5	143.1		188.128	187.12	[M+H]+	TRUE						2091339	[]	TRUE	2091339	2525635	820635	2530565	1202119	1175929
5.01	153.6		233.113	232.106	[M+H]+	TRUE						1.85194e+06	[]	TRUE	1602816	4107580	1838391	1851940	1442180	3559909
5.01	193.2		232.129	231.122	[M+H]+	TRUE						10894986	[]	TRUE	10894986	10297181	11038666	8200335	11685767	10424112
5.01	129.9		148.097	147.09	[M+H]+	TRUE						2.9396e+06	[]	TRUE	3293556	2618205	2939596	3313147	1778097	1918988
5.01	152.7		215.103	214.095	[M+H]+	TRUE						2482847	[]	TRUE	1229598	1783593	2482847	3200715	4415308	977221
5.02	207.1		456.223	455.216	[M+H]+	TRUE						41639596	[]	TRUE	41986200	41181244	42094828	41639596	39827668	41524284
5.03	231.6		285.083	284.075	[M+H]+	TRUE						1.40934e+06	[]	TRUE	690887	2223674	1409342	3063119	847606	1141301
5.03	130.7		153.04	152.033	[M+H]+	TRUE						1.17086e+06	[]	TRUE	1164032	1170861	2610816	755930	820280	1897791
5.03	224.3		177.087	176.08	[M+H]+	TRUE						2.40178e+06	[]	TRUE	1694232	1631424	1351662	2401777	2607450	4385657
5.03	174.6		357.104	356.097	[M+H]+	TRUE						4163360	[]	TRUE	4189561	4401927	4111809	4163360	4009263	4106881
5.03	174.9		339.096	338.088	[M+H]+	FALSE						600941	[]	TRUE	600941	389694	373117	885265	567469	878080
5.03	213.7		504.182	503.175	[M+H]+	TRUE						951034	[]	TRUE	1166381	545184	951034	724951	867257	2421776
5.04	227.6		189.087	188.08	[M+H]+	TRUE						2.24376e+06	[]	TRUE	1031562	1469367	1189102	3626381	2243757	2323727
5.04	173.5		307.164	306.157	[M+H]+	TRUE						1.4166e+06	[]	TRUE	1608147	1683484	1114715	1416597	1212007	1229763
5.04	202.5		451.211	450.204	[M+H]+	TRUE						847081	[]	TRUE	1667282	656153	620362	617355	847081	1407379
5.05	189		349.103	348.095	[M+H]+	TRUE						945743	[]	TRUE	857166	945743	904171	1040235	924818	1072946
5.05	203.7		453.224	452.217	[M+H]+	TRUE						778260	[]	TRUE	596026	778260	773698	738333	1279081	805910
5.05	155.2		259.094	258.087	[M+H]+	TRUE						1.45632e+06	[]	TRUE	1145416	1456324	1301457	1616292	1186791	1620006
5.05	159.7		257.113	256.106	[M+H]+	FALSE						335205	[]	TRUE	335205	497833	514453	263918	167564	224429
5.06	202.1		416.265	415.257	[M+H]+	TRUE						750475	[]	TRUE	618661	708923	671268	750475	1462859	838328
5.06	209.3		215.163	214.156	[M+H]+	TRUE						801872	[]	TRUE	732357	821598	801872	755772	1110791	689523
5.06	154.9		257.077	256.069	[M+H]+	TRUE						2.03236e+06	[]	TRUE	2032358	1971558	2295217	1873945	1607802	2250341
5.06	214.8		116.07	115.063	[M+H]+	TRUE						1.21193e+06	[]	TRUE	1180662	1237102	1400402	1146270	1093017	1211934
5.07	198.1		443.165	442.158	[M+H]+	TRUE						715482	[]	TRUE	902557	306236	715482	591350	522662	773627
5.07	179.7		324.191	323.184	[M+H]+	TRUE						1.27136e+06	[]	TRUE	961820	1088979	1246039	1271357	1400606	1418041
5.07	173.2		311.157	310.15	[M+H]+	TRUE						530907	[]	TRUE	653062	354200	530907	527710	1126851	438473
5.07	182.1		344.134	343.127	[M+H]+	TRUE						496901	[]	TRUE	0	440282	675478	729245	496901	346648
5.08	189.9		381.187	380.18	[M+H]+	TRUE						2328966	[]	TRUE	2176622	1963364	2526758	2666699	2328966	1878050
5.08	132.7		158.089	157.081	[M+H]+	TRUE						918817	[]	TRUE	967735	815535	904939	918817	1009446	912941
5.09	150.7		71.0601	70.0528	[M+H]+	TRUE						1.27227e+06	[]	TRUE	1406748	1479928	994149	1096666	1272268	1003636
5.09	138.8		143.081	142.074	[M+H]+	TRUE						1.82599e+06	[]	TRUE	2048994	1390868	1246043	2295978	1542235	1825988
5.09	150		110.071	109.064	[M+H]+	FALSE						3455654	[]	TRUE	3724636	1991399	3455654	1360519	3749958	1767230
5.09	144.4		180.078	179.07	[M+H]+	FALSE						2.01095e+06	[]	TRUE	2143514	1318072	2010946	1110664	2471640	1567057
5.09	145.7		87.0437	86.0365	[M+H]+	TRUE						2.25415e+06	[]	TRUE	2734177	2254148	2336366	2220418	1919243	2246454
5.1	140.7		187.071	186.064	[M+H]+	TRUE						1.99184e+06	[]	TRUE	2307888	1980312	1991841	1738783	2172355	1394602
5.1	160.6		271.166	270.158	[M+H]+	TRUE						674730	[]	TRUE	0	974986	627750	674730	684798	0
5.1	142.3		104.07	103.063	[M+H]+	TRUE						2.71001e+06	[]	TRUE	2986135	2595564	2013806	2710012	2358514	2844627
5.1	136.1		174.124	173.117	[M+H]+	TRUE						231152208	[]	TRUE	252260400	226011008	190215936	238981760	231152208	224662528
5.1	195.4		386.253	385.246	[M+H]+	TRUE						1.86037e+06	[]	TRUE	1781519	2032559	2042620	1860366	1717563	1793062
5.11	179.2		320.205	319.198	[M+H]+	TRUE						631261	[]	TRUE	484290	671176	446204	631261	639829	556421
5.11	177.2		330.118	329.111	[M+H]+	TRUE						1.1346e+06	[]	TRUE	906807	1222554	1253299	1134602	1036946	954157
5.11	192.2		398.214	397.207	[M+H]+	FALSE						507809	[]	TRUE	744229	507809	775294	420924	492484	323885
5.11	171.5		320.17	319.163	[M+H]+	TRUE						1.17652e+06	[]	TRUE	1167413	1176521	1128745	1112231	1234612	1531716
5.11	169.2		290.159	289.152	[M+H]+	TRUE						959580	[]	TRUE	841856	868988	1122897	959580	951142	1031202
5.12	190.3		413.124	412.117	[M+H]+	TRUE						3.2613e+06	[]	TRUE	3328730	2790090	3261299	2802573	2950219	3284197
5.12	147.6		226.111	225.103	[M+H]+	TRUE						720544	[]	TRUE	629955	615878	699257	720544	940452	855821
5.12	200.2		414.249	413.241	[M+H]+	TRUE						1.20513e+06	[]	TRUE	1448058	1010634	1112341	1313860	904562	1205131
5.12	193		374.253	373.246	[M+H]+	TRUE						5208099	[]	TRUE	5208099	5385269	5157465	7027220	5082661	5168581
5.13	142.9		202.143	201.135	[M+H]+	TRUE						1414475	[]	TRUE	1393459	1478635	1333639	1267744	1498384	1414475
5.13	148.3		213.122	212.115	[M+H]+	TRUE						803479	[]	TRUE	981721	803479	428315	802145	1150230	701343
5.13	215.5		127.05	126.043	[M+H]+	TRUE						1.90893e+06	[]	TRUE	1908931	2469200	2518484	1844561	1585498	1238856
5.13	200.7		454.145	453.137	[M+H]+	FALSE						614558	[]	TRUE	444660	614558	779956	984031	307566	285040
5.13	174.9		162.055	161.047	[M+H]+	TRUE						1.19981e+06	[]	TRUE	1234349	895870	1199810	896388	2182796	1187350
5.13	154.2		230.113	229.106	[M+H]+	TRUE						526462	[]	TRUE	622094	0	497127	526462	734743	0
5.15	173.3		96.044	95.0367	[M+H]+	TRUE						3.49327e+06	[]	TRUE	7516233	3493267	4003234	2986335	3439783	3070869
5.15	215.2		486.233	485.226	[M+H]+	TRUE						1.22394e+06	[]	TRUE	1132994	1128084	1223944	1527525	1293940	1204775
5.15	147.8		214.117	213.11	[M+H]+	TRUE						1.05803e+06	[]	TRUE	1063855	916950	1057311	1058033	1010999	1299038
5.15	171.2		304.175	303.168	[M+H]+	TRUE						429521	[]	TRUE	443801	557311	418360	357243	397008	429521
5.15	158.5		277.088	276.08	[M+H]+	TRUE						426228	[]	TRUE	383255	388769	382008	573065	426228	468232
5.15	182.3		210.007	209	[M+H]+	TRUE						820013	[]	TRUE	781177	727100	1016651	957260	732116	820013
5.15	176.3		315.191	314.183	[M+H]+	TRUE						1.55083e+06	[]	TRUE	1876129	1544397	1417739	2007011	1437404	1550829
5.15	185.6		162.022	161.014	[M+H]+	TRUE						1.1115e+06	[]	TRUE	919515	853455	622149	1111498	1305861	1330537
5.16	212.9		444.311	443.303	[M+H]+	TRUE						1.34104e+06	[]	TRUE	1067689	1475359	1141431	1341035	1307168	1493250
5.16	192.2		375.191	374.184	[M+H]+	TRUE						736746	[]	TRUE	690429	635404	820212	736746	794779	602409
5.16	184.4		178.035	177.028	[M+H]+	FALSE						984006	[]	TRUE	1027438	805740	1295550	984006	579779	504930
5.17	201.5		476.176	475.168	[M+H]+	TRUE						418250	[]	TRUE	418250	434671	808256	339549	314279	394674
5.17	134.6		168.101	167.094	[M+H]+	FALSE						430768	[]	TRUE	430768	425317	470726	411048	827492	316638
5.17	187.8		396.149	395.142	[M+H]+	TRUE						631193	[]	TRUE	631193	547479	834803	471949	688187	577806
5.17	188.4		370.222	369.215	[M+H]+	TRUE						1.01399e+06	[]	TRUE	957528	1648321	1156512	885142	1013986	945695
5.17	191.2		372.238	371.23	[M+H]+	TRUE						1990769	[]	TRUE	2012919	1732363	1990769	1628960	2079479	1982932
5.17	150.5		227.139	226.131	[M+H]+	TRUE						3.17007e+06	[]	TRUE	3269505	3369471	3170068	2947875	2914670	3129325
5.17	236.1		652.339	651.331	[M+H]+	TRUE						2.03426e+06	[]	TRUE	1862915	2272799	1689952	1805216	2378497	2034258
5.18	170.6		300.152	299.145	[M+H]+	TRUE						425938	[]	TRUE	373152	465077	363498	390589	425938	660377
5.18	190.6		418.136	417.128	[M+H]+	TRUE						494026	[]	TRUE	623804	0	494026	0	780499	353606
5.18	199.8		145.133	144.126	[M+H]+	FALSE						900638	[]	TRUE	1898338	814220	893507	1850125	816333	900638
5.18	150.4		217.153	216.146	[M+H]+	FALSE						470684	[]	TRUE	470684	608525	599185	234156	316066	317565
5.18	173.1		305.134	304.126	[M+H]+	TRUE						2.05922e+06	[]	TRUE	1660371	2059218	2004567	1885696	2360906	2279890
5.18	159		266.102	265.095	[M+H]+	TRUE						767206	[]	TRUE	1063873	836298	767206	644803	727476	697459
5.19	161.7		277.119	276.112	[M+H]+	TRUE						1.20415e+06	[]	TRUE	1185182	1147208	1079373	1285200	1204147	1273785
5.19	219.2		460.212	459.204	[M+H]+	TRUE						864691	[]	TRUE	543713	864691	375054	971427	645874	930085
5.19	174.9		200.037	199.03	[M+H]+	TRUE						502571	[]	TRUE	502571	398351	412559	604728	571075	428557
5.19	185.3		380.155	379.148	[M+H]+	FALSE						396962	[]	TRUE	396962	416282	475177	385245	326848	0
5.2	226.7		608.312	607.305	[M+H]+	TRUE						6.69203e+06	[]	TRUE	7783249	6292500	6717250	5656989	6692034	6546236
5.2	174.4		288.18	287.173	[M+H]+	TRUE						1.37716e+06	[]	TRUE	1267132	1377160	1515435	1386148	1184782	1205205
5.2	150.1		134.081	133.074	[M+H]+	TRUE						815931	[]	TRUE	775013	1367138	728865	804006	815931	878799
5.2	207.8		452.248	451.241	[M+H]+	TRUE						796204	[]	TRUE	796204	870516	788253	826915	695982	682455
5.2	154.6		238.154	237.146	[M+H]+	TRUE						1.87764e+06	[]	TRUE	2241183	1791957	1877644	1575169	1542282	1902409
5.2	145.5		204.134	203.127	[M+H]+	TRUE						27629398	[]	TRUE	29811180	27629398	27532752	26381352	27697776	27424914
5.2	213.6		417.212	416.204	[M+H]+	TRUE						1.20825e+06	[]	TRUE	1516492	1139584	1208251	1457857	1186981	1022598
5.21	148.5		158.129	157.121	[M+H]+	TRUE						939561	[]	TRUE	1200040	877769	918193	2529947	939561	871845
5.21	209.6		492.147	491.14	[M+H]+	FALSE						574194	[]	TRUE	574194	1241328	419760	610308	483881	387124
5.21	213.2		415.195	414.188	[M+H]+	FALSE						287415	[]	TRUE	244575	194354	405540	317575	187796	287415
5.21	156.4		236.164	235.157	[M+H]+	TRUE						746271	[]	TRUE	746271	307569	885210	1173861	361679	429152
5.21	236.6		598.29	597.282	[M+H]+	TRUE						695721	[]	TRUE	945203	695721	553671	532565	595746	792575
5.21	213.3		435.222	434.215	[M+H]+	TRUE						1.848e+06	[]	TRUE	1600963	1894392	1899486	1848005	1534094	1736741
5.21	218.1		257.174	256.167	[M+H]+	TRUE						401278	[]	TRUE	258988	429301	401278	221912	434418	182714
5.21	191.2		438.096	437.089	[M+H]+	FALSE						301386	[]	TRUE	784232	218680	301386	252501	341198	261293
5.21	212.9		450.233	449.226	[M+H]+	FALSE						449027	[]	TRUE	479123	449027	349206	522945	291833	153780
5.21	208.3		457.206	456.198	[M+H]+	TRUE						988475	[]	TRUE	1347090	988475	957374	845545	919352	1026352
5.21	213.9		399.2	398.193	[M+H]+	TRUE						746910	[]	TRUE	1005560	677290	724907	583560	746910	766463
5.21	217.8		259.19	258.183	[M+H]+	TRUE						2.68471e+06	[]	TRUE	2763434	3030601	2527383	2184563	2684712	2563738
5.21	202.4		456.186	455.179	[M+H]+	TRUE						372624	[]	TRUE	372624	484154	0	356637	427593	288608
5.21	201.2		454.168	453.161	[M+H]+	TRUE						1.00797e+06	[]	TRUE	1039680	1007972	925857	1090017	703498	780147
5.22	165.6		293.116	292.109	[M+H]+	TRUE						446275	[]	TRUE	496947	370081	66829	738225	446275	321494
5.22	218.1		564.286	563.279	[M+H]+	TRUE						2.7448e+06	[]	TRUE	2567638	1905420	2943884	2744796	3183839	1616386
5.23	156.9		248.149	247.142	[M+H]+	TRUE						21340832	[]	TRUE	21340832	20573336	21423752	21157774	21013182	21371726
5.23	159.8		189.076	188.068	[M+H]+	TRUE						761541	[]	TRUE	761541	1120138	756260	755938	817328	573310
5.23	146.7		233.063	232.055	[M+H]+	TRUE						812769	[]	TRUE	890644	644004	797086	819505	812769	758394
5.23	162.9		267.132	266.125	[M+H]+	TRUE						2.33752e+06	[]	TRUE	2424135	2195836	2231460	2193138	2337517	2423354
5.24	187		380.206	379.199	[M+H]+	TRUE						2.62027e+06	[]	TRUE	2186555	3046937	2401113	2620270	2951270	2603155
5.25	149		218.138	217.131	[M+H]+	TRUE						402128	[]	TRUE	378360	363135	423913	409172	222491	402128
5.25	191.3		378.14	377.133	[M+H]+	FALSE						297086	[]	TRUE	302969	295374	200119	367193	262515	297086
5.25	179.3		357.129	356.122	[M+H]+	TRUE						799170	[]	TRUE	684741	799170	801870	866078	692652	560788
5.26	184.6		195.076	194.069	[M+H]+	TRUE						1.28022e+06	[]	TRUE	1280217	1118726	1345683	1202053	1283986	962584
5.28	205.9		478.189	477.182	[M+H]+	TRUE						298099	[]	TRUE	367429	171541	298099	735186	159977	184517
5.28	250.6		337.064	336.056	[M+H]+	TRUE						1.09056e+06	[]	TRUE	636933	1113306	661003	1090559	1092114	894679
5.28	132.6		152.009	151.001	[M+H]+	TRUE						1.35364e+06	[]	TRUE	1148944	1552074	1353641	1085527	1440354	1222778
5.28	191.9		214.053	213.046	[M+H]+	TRUE						1.13372e+06	[]	TRUE	867341	1685642	1382040	707003	877671	1133722
5.28	133.7		141.041	140.033	[M+H]+	TRUE						764284	[]	TRUE	1096188	624279	764284	936116	0	762252
5.29	170.3		295.129	294.122	[M+H]+	TRUE						860592	[]	TRUE	860592	762173	878878	813375	791158	873799
5.31	161.6		223.119	222.111	[M+H]+	FALSE						728464	[]	TRUE	728464	486383	583759	665011	737887	856916
5.31	160.6		251.115	250.107	[M+H]+	TRUE						692204	[]	TRUE	692204	492989	712405	720880	677123	651492
5.31	193.4		271.074	270.067	[M+H]+	TRUE						451324	[]	TRUE	451324	320377	784669	305337	375761	676873
5.31	165.9		321.081	320.074	[M+H]+	TRUE						1.15865e+06	[]	TRUE	1064781	1183739	1232619	1079585	1158654	1061379
5.31	172.7		343.066	342.059	[M+H]+	TRUE						513985	[]	TRUE	313393	240037	209432	513985	579247	621825
5.32	152.3		227.103	226.096	[M+H]+	TRUE						1.08588e+06	[]	TRUE	1084245	873788	1292256	1029723	1085883	1230456
5.32	140		213.066	212.058	[M+H]+	TRUE						523914	[]	TRUE	382084	526620	340194	538528	523914	416382
5.32	209.5		433.235	432.228	[M+H]+	TRUE						673986	[]	TRUE	571535	673986	804705	843360	548792	551111
5.32	174.6		359.037	358.03	[M+H]+	TRUE						3.00983e+06	[]	TRUE	3597522	2867015	3009827	3109077	2929717	2714459
5.32	164.9		307.08	306.073	[M+H]+	TRUE						3.97966e+06	[]	TRUE	3821203	3476377	5692944	3221438	5044010	3979661
5.33	187.8		396.993	395.986	[M+H]+	TRUE						1.00573e+06	[]	TRUE	989882	986114	1225494	1129845	1005728	859949
5.33	160.5		293.063	292.056	[M+H]+	TRUE						2.35603e+06	[]	TRUE	2356034	2699126	2142244	2314860	2867654	2323608
5.34	199.9		424.216	423.209	[M+H]+	TRUE						563263	[]	TRUE	1009942	532031	606470	378682	435167	563263
5.34	204.9		443.154	442.147	[M+H]+	FALSE						310498	[]	TRUE	328362	310498	199762	264490	312398	254225
5.34	224		526.249	525.242	[M+H]+	TRUE						708933	[]	TRUE	604540	591496	1145863	708933	838275	701870
5.34	188		360.238	359.231	[M+H]+	TRUE						439879	[]	TRUE	820183	404397	439879	644119	310943	394446
5.35	223.6		547.179	546.171	[M+H]+	TRUE						704311	[]	TRUE	380905	704311	400076	349029	850358	719808
5.35	226.9		353.071	352.063	[M+H]+	TRUE						605706	[]	TRUE	480916	1051900	605706	485768	577968	732619
5.35	170		331.019	330.012	[M+H]+	TRUE						487996	[]	TRUE	472450	487996	518820	357432	278611	500438
5.36	216.4		293.138	292.131	[M+H]+	TRUE						744971	[]	TRUE	636909	902936	744971	540149	659687	911022
5.36	191.8		193.097	192.09	[M+H]+	TRUE						970301	[]	TRUE	865535	786337	1112870	1106356	892681	970301
5.36	215.4		311.149	310.141	[M+H]+	TRUE						532645	[]	TRUE	532645	762125	348470	899883	381527	365619
5.36	185.9		369.129	368.122	[M+H]+	TRUE						717288	[]	TRUE	717288	740911	669973	847019	700085	693341
5.36	212		504.208	503.2	[M+H]+	TRUE						832222	[]	TRUE	755070	820157	943711	747833	846522	832222
5.36	193.8		407.085	406.078	[M+H]+	TRUE						619864	[]	TRUE	549568	535312	619864	927930	488651	834785
5.36	211.6		525.137	524.129	[M+H]+	TRUE						592961	[]	TRUE	573110	592961	609814	792474	515441	566053
5.37	203.8		237.112	236.105	[M+H]+	TRUE						960188	[]	TRUE	965136	889854	781119	1005651	751740	960188
5.38	198.5		430.171	429.163	[M+H]+	TRUE						5962948	[]	TRUE	5308348	5906695	6001610	5804490	5962948	6166393
5.38	201.2		395.134	394.127	[M+H]+	TRUE						941932	[]	TRUE	842133	1066005	888693	907993	999983	941932
5.38	202.7		527.012	526.005	[M+H]+	TRUE						552686	[]	TRUE	570796	552686	470656	530719	459685	601739
5.38	196.1		576.701	575.694	[M+H]+	FALSE						376892	[]	TRUE	376892	328440	677037	595752	223035	0
5.39	199.8		499.121	498.114	[M+H]+	TRUE						413427	[]	TRUE	347207	397842	594737	403544	534032	413427
5.39	207.9		537.079	536.071	[M+H]+	TRUE						327273	[]	TRUE	286713	534361	327273	248373	530824	294274
5.41	201.3		413.142	412.135	[M+H]+	TRUE						599358	[]	TRUE	558705	680419	599358	455643	612168	534209
5.41	156.2		274.104	273.097	[M+H]+	TRUE						929303	[]	TRUE	962877	929303	939023	670035	708127	886538
5.41	205		281.099	280.092	[M+H]+	TRUE						868933	[]	TRUE	1207079	705151	868933	844399	928424	772634
5.41	149		218.081	217.074	[M+H]+	TRUE						604794	[]	TRUE	570056	716169	489845	604794	644285	505690
5.41	189.2		402.84	401.833	[M+H]+	TRUE						560882	[]	TRUE	701303	419421	847838	560882	0	414789
5.42	174.9		364.883	363.876	[M+H]+	FALSE						626466	[]	TRUE	481338	795743	873216	626466	579511	556093
5.42	198.7		417.197	416.19	[M+H]+	FALSE						468097	[]	TRUE	434458	655728	321982	470746	390214	468097
5.42	205.2		407.191	406.184	[M+H]+	FALSE						720586	[]	TRUE	720586	657312	746433	795683	719570	632529
5.42	203.6		502.797	501.789	[M+H]+	FALSE						474408	[]	TRUE	292618	745193	474408	0	373846	618054
5.42	175.3		320.075	319.068	[M+H]+	FALSE						612819	[]	TRUE	1182972	583306	533781	612819	623134	524954
5.42	209.3		521.058	520.051	[M+H]+	TRUE						569712	[]	TRUE	548310	510645	625281	569713	441293	605440
5.42	158.3		245.161	244.153	[M+H]+	FALSE						773996	[]	TRUE	964476	773997	429279	449836	1160385	723115
5.43	178.3		362.905	361.897	[M+H]+	TRUE						796254	[]	TRUE	732908	721543	869521	796254	954135	758682
5.43	211.8		483.103	482.095	[M+H]+	TRUE						1.1848e+06	[]	TRUE	1351561	1084591	1078460	1238436	1184802	941718
5.43	193		462.861	461.854	[M+H]+	TRUE						667956	[]	TRUE	713280	1191871	667956	582030	556918	582162
5.43	151.1		160.94	159.933	[M+H]+	TRUE						1.01946e+06	[]	TRUE	1188261	1625953	998815	1019461	895493	625667
5.43	169		264.928	263.92	[M+H]+	FALSE						933094	[]	TRUE	1070547	666359	742911	933094	1630477	496985
5.43	209.7		560.837	559.83	[M+H]+	FALSE						470802	[]	TRUE	443462	443700	470802	1012520	983205	377143
5.43	181.6		324.949	323.941	[M+H]+	TRUE						1.02482e+06	[]	TRUE	1024824	1141691	945344	1008845	932816	1220300
5.43	161.5		256.037	255.03	[M+H]+	TRUE						904714	[]	TRUE	1122871	904714	749437	819734	1082778	864725
5.43	196.1		422.927	421.919	[M+H]+	FALSE						669449	[]	TRUE	669449	1189613	788353	562755	519894	585689
5.44	174.7		321.073	320.065	[M+H]+	TRUE						1.39336e+06	[]	TRUE	1276580	1645362	1488505	1381678	1393359	1330693
5.44	152.3		262.068	261.061	[M+H]+	FALSE						433647	[]	TRUE	603350	876887	425763	255116	0	433647
5.44	210.5		265.144	264.136	[M+H]+	FALSE						1.17711e+06	[]	TRUE	1441355	1177111	987730	1628083	666433	671576
5.45	206		458.202	457.195	[M+H]+	TRUE						2.78536e+06	[]	TRUE	2744338	2819192	2785360	3017645	2648489	2328072
5.45	218.7		517.087	516.08	[M+H]+	TRUE						1.19355e+06	[]	TRUE	1468198	1193553	1110368	1180505	1013983	1590578
5.45	204.5		479.131	478.124	[M+H]+	TRUE						1.90408e+06	[]	TRUE	1958665	1832273	2449220	1639865	1904077	1374773
5.45	153.3		236.02	235.012	[M+H]+	TRUE						1.09016e+06	[]	TRUE	1056355	939839	2171419	1347176	979376	1090156
5.47	146.3		218.993	217.986	[M+H]+	TRUE						1.82035e+06	[]	TRUE	1454910	1974888	1373276	1820354	2088329	1485560
5.47	218.3		502.124	501.116	[M+H]+	TRUE						3587711	[]	TRUE	3282760	3641647	2914628	3849867	3587711	3084905
5.47	166.6		306.938	305.93	[M+H]+	FALSE						1.13449e+06	[]	TRUE	1051019	1051350	1307870	1134490	2109968	1098626
5.47	226.7		600.101	599.094	[M+H]+	TRUE						981914	[]	TRUE	1067211	981914	814907	807231	958842	986125
5.48	228.1		540.08	539.073	[M+H]+	FALSE						579993	[]	TRUE	579993	474384	523537	772001	1155215	514471
5.48	241.9		698.078	697.071	[M+H]+	TRUE						716723	[]	TRUE	1209164	989435	527992	716723	690043	687099
5.48	207.4		464.168	463.161	[M+H]+	TRUE						5243098	[]	TRUE	5243098	5178539	5492871	5152722	5634299	4762778
5.48	155.8		195.977	194.97	[M+H]+	TRUE						1.75063e+06	[]	TRUE	2535412	1111809	1750628	2488409	1282771	881344
5.49	173.9		138.919	137.912	[M+H]+	TRUE						425267	[]	TRUE	0	425267	0	503741	537937	0
5.5	182		277.959	276.952	[M+H]+	TRUE						1.94374e+06	[]	TRUE	1950291	1937257	1844684	1943741	1986514	1453617
5.5	192.2		375.937	374.929	[M+H]+	FALSE						1.10489e+06	[]	TRUE	1096775	1104892	1054665	1260506	1399944	974374
5.5	177.6		678.671	677.664	[M+H]+	FALSE						789191	[]	TRUE	1266727	789191	704285	770368	501234	1736891
5.5	212.2		488.108	487.101	[M+H]+	TRUE						1.49799e+06	[]	TRUE	955704	2197485	1271959	1582905	1253309	1497990
5.52	177		679.667	678.66	[M+H]+	FALSE						889009	[]	TRUE	558713	654320	930875	1157125	517289	889009
5.52	173.1		629.682	628.675	[M+H]+	FALSE						570383	[]	TRUE	759448	0	559852	737420	536885	570383
5.52	175		657.707	656.699	[M+H]+	TRUE						646086	[]	TRUE	0	646086	0	623899	1104093	671595
5.53	167.1		220.902	219.895	[M+H]+	FALSE						750465	[]	TRUE	1114445	1047322	562111	656697	750465	631571
5.53	176.3		659.701	658.693	[M+H]+	FALSE						819877	[]	TRUE	791369	819877	864013	0	624556	1490100
5.53	207		584.814	583.807	[M+H]+	TRUE						3.09187e+06	[]	TRUE	2950963	3118668	3091875	3279003	2942358	2732484
5.53	170		589.748	588.74	[M+H]+	TRUE						1.53585e+06	[]	TRUE	912352	1535849	1990618	2128437	793901	721479
5.53	202.6		510.741	509.734	[M+H]+	TRUE						1484067	[]	TRUE	1484067	1425997	1368877	1455846	1603062	1540543
5.53	160.3		227.949	226.942	[M+H]+	TRUE						1.77301e+06	[]	TRUE	1773010	1439412	1930435	2074449	1540531	1297628
5.53	173		610.711	609.704	[M+H]+	TRUE						1.03874e+06	[]	TRUE	1014914	0	1038744	1125854	1703830	756421
5.53	186.3		755.685	754.678	[M+H]+	TRUE						1.10593e+06	[]	TRUE	1672737	2733711	1042225	860230	831123	1105929
5.53	207.5		571.78	570.772	[M+H]+	FALSE						486932	[]	TRUE	377002	900754	386914	842476	0	486932
5.53	203.1		570.761	569.754	[M+H]+	TRUE						1.51962e+06	[]	TRUE	1286584	792885	1450451	1519618	1650899	1531753
5.53	173.2		237.919	236.911	[M+H]+	FALSE						869875	[]	TRUE	880223	691766	817790	1035053	781008	869875
5.53	186.3		756.681	755.674	[M+H]+	TRUE						1.24883e+06	[]	TRUE	3288702	1248834	0	1161073	1121872	2517443
5.53	174.7		637.739	636.732	[M+H]+	TRUE						1.00888e+06	[]	TRUE	1008882	0	931237	1781613	982280	1938379
5.53	180.3		325.926	324.919	[M+H]+	FALSE						1.20567e+06	[]	TRUE	1040526	2764017	960230	1336103	1033993	1205671
5.54	178.3		318.878	317.871	[M+H]+	FALSE						517390	[]	TRUE	517390	486038	488169	645887	1233326	504016
5.54	159.4		302.98	301.972	[M+H]+	TRUE						1.72635e+06	[]	TRUE	2504929	1322587	1157266	1726352	1277388	2252232
5.54	182.2		735.715	734.708	[M+H]+	TRUE						987127	[]	TRUE	1145565	987127	715337	836853	984295	1692373
5.54	199.7		434.867	433.86	[M+H]+	FALSE						854236	[]	TRUE	762659	733435	736942	1622156	928127	854236
5.54	245.9		864.713	863.705	[M+H]+	TRUE						1.43541e+06	[]	TRUE	2197258	0	829961	1051209	1435412	1897458
5.54	167.6		321.05	320.042	[M+H]+	FALSE						775216	[]	TRUE	775216	1481411	563115	702094	710297	1512210
5.54	191.7		805.671	804.664	[M+H]+	TRUE						1.04066e+06	[]	TRUE	2688464	696337	917880	1458268	1040660	828876
5.54	180.6		707.692	706.685	[M+H]+	TRUE						1229735	[]	TRUE	1229735	1521363	0	1578993	1155630	901126
5.54	201		574.746	573.739	[M+H]+	FALSE						370932	[]	TRUE	0	313087	0	370932	452060	387913
5.54	193.5		833.693	832.685	[M+H]+	FALSE						1.79337e+06	[]	TRUE	1319686	1979268	2377173	923271	920584	1793367
5.54	207.9		630.82	629.812	[M+H]+	TRUE						843998	[]	TRUE	696681	843998	886048	746220	806605	1095625
5.54	162.1		265.023	264.016	[M+H]+	TRUE						2.03977e+06	[]	TRUE	1161843	1762266	2396836	1701658	3249742	2039767
5.54	182.2		736.715	735.707	[M+H]+	TRUE						1.03841e+06	[]	TRUE	1038405	897438	1047558	837775	0	1045849
5.54	224.9		722.726	721.719	[M+H]+	TRUE						933332	[]	TRUE	623030	1203262	921235	801365	947806	933332
5.54	195.4		474.795	473.788	[M+H]+	FALSE						773473	[]	TRUE	696010	690650	887328	622308	895005	773473
5.54	239.6		822.78	821.772	[M+H]+	TRUE						1.1253e+06	[]	TRUE	1309391	1208007	1125300	654274	794543	837372
5.54	188.2		785.703	784.696	[M+H]+	TRUE						1.43198e+06	[]	TRUE	1596545	1111216	1726261	1431978	1282980	1232408
5.54	203.9		526.772	525.765	[M+H]+	TRUE						2.27447e+06	[]	TRUE	2191232	2072844	2495780	2258270	2295797	2274468
5.54	161.5		902.649	901.642	[M+H]+	FALSE						577805	[]	TRUE	1516561	556354	529495	663063	577805	0
5.54	179.1		687.726	686.719	[M+H]+	TRUE						838189	[]	TRUE	881557	1045084	738150	0	0	838189
5.54	193.3		472.786	471.778	[M+H]+	TRUE						1.22387e+06	[]	TRUE	1223865	0	2296497	1209070	1083035	2352398
5.54	246.5		862.713	861.706	[M+H]+	TRUE						972652	[]	TRUE	1567054	911519	788053	972886	972652	868874
5.54	174.8		658.704	657.697	[M+H]+	TRUE						997564	[]	TRUE	780314	997564	744107	1065051	830407	1033733
5.54	179.9		686.728	685.721	[M+H]+	TRUE						913764	[]	TRUE	972970	1015286	913764	827064	812666	726452
5.54	227.5		724.802	723.794	[M+H]+	TRUE						1.37814e+06	[]	TRUE	1416837	974118	934411	1378139	993590	1395686
5.54	185.6		758.673	757.666	[M+H]+	TRUE						561137	[]	TRUE	561137	481518	839436	0	548783	964113
5.55	168.9		96.9273	95.92	[M+H]+	TRUE						1.14529e+06	[]	TRUE	1249686	1088376	1145289	1029094	1327882	1080111
5.55	186.1		235.92	234.913	[M+H]+	FALSE						977398	[]	TRUE	1089521	655361	977398	1573698	815471	842670
5.55	201.2		572.743	571.736	[M+H]+	FALSE						600977	[]	TRUE	632964	1346857	437432	600977	0	0
5.55	192.4		412.764	411.757	[M+H]+	TRUE						1.1799e+06	[]	TRUE	1217657	1212189	1102012	1119259	1179904	940033
5.55	206.7		572.771	571.764	[M+H]+	TRUE						1.07177e+06	[]	TRUE	1072621	1010462	1084304	949852	0	1071768
5.55	173.2		609.716	608.708	[M+H]+	TRUE						1.15357e+06	[]	TRUE	1052605	1463693	861914	1153569	1175839	0
5.55	197		388.86	387.853	[M+H]+	FALSE						659280	[]	TRUE	659280	643582	780936	604060	1550413	637389
5.55	168.5		560.727	559.72	[M+H]+	TRUE						866257	[]	TRUE	1163983	1201993	546955	866257	830064	753038
5.55	226.2		670.743	669.735	[M+H]+	TRUE						483470	[]	TRUE	520796	774647	483470	0	0	0
5.56	155.6		238.971	237.964	[M+H]+	FALSE						1.06582e+06	[]	TRUE	1065816	638998	938078	2401242	1550940	822912
5.56	193.9		428.796	427.788	[M+H]+	TRUE						2.6628e+06	[]	TRUE	2689299	2580654	2605241	2397942	2662796	2777479
5.56	163.6		178.873	177.866	[M+H]+	TRUE						1.2094e+06	[]	TRUE	819546	1209400	2514935	0	0	2617905
5.57	192.4		414.76	413.753	[M+H]+	TRUE						542458	[]	TRUE	542458	1360719	506089	0	0	650690
5.58	181		283.105	282.098	[M+H]+	TRUE						1096022	[]	TRUE	1143224	1233930	935795	1096022	960630	970806
5.58	165		294.938	293.931	[M+H]+	TRUE						643744	[]	TRUE	832658	0	620126	643744	690088	523976
5.6	219.3		569.139	568.131	[M+H]+	TRUE						761982	[]	TRUE	718158	848835	622334	538761	761982	1658954
5.6	158		270.881	269.873	[M+H]+	TRUE						1.363e+06	[]	TRUE	1362996	1346721	1675751	1034527	3010875	1234518
5.6	231		607.094	606.087	[M+H]+	TRUE						991460	[]	TRUE	923769	891511	991461	2276516	1952114	881434
5.6	226.6		531.182	530.175	[M+H]+	TRUE						664043	[]	TRUE	597729	629376	664043	416950	716832	1901323
5.6	151.1		222.148	221.141	[M+H]+	TRUE						1118008	[]	TRUE	1816912	920366	1118008	1018255	854658	2180382
5.61	206.5		466.147	465.14	[M+H]+	TRUE						419121	[]	TRUE	419121	525465	322385	781041	416512	410288
5.61	225.9		607.175	606.168	[M+H]+	TRUE						940679	[]	TRUE	913645	940679	1374042	1078543	797180	934700
5.62	216.2		548.288	547.281	[M+H]+	TRUE						1.24382e+06	[]	TRUE	1478461	777609	418987	1243819	1327620	639822
5.62	196.2		428.192	427.184	[M+H]+	TRUE						1.15272e+06	[]	TRUE	1041019	1247449	1045674	1152716	1074514	1177626
5.62	213		569.22	568.213	[M+H]+	TRUE						1.7885e+06	[]	TRUE	1500410	1557159	1608750	1908680	1788497	1976212
5.63	129.7		155.081	154.074	[M+H]+	TRUE						1.36297e+06	[]	TRUE	1409236	1319630	1172333	1481097	1226744	1362971
5.63	167.8		310.933	309.926	[M+H]+	FALSE						313812	[]	TRUE	395251	0	266819	293919	637739	313812
5.64	214.9		601.106	600.098	[M+H]+	TRUE						705722	[]	TRUE	903154	705722	788967	700776	609003	597559
5.64	212.2		563.15	562.143	[M+H]+	TRUE						2.13761e+06	[]	TRUE	1966901	2419504	2137615	2215794	1594470	2016286
5.64	166.8		297.048	296.041	[M+H]+	TRUE						711748	[]	TRUE	878842	621413	696164	1117839	711748	603027
5.64	159.3		272.977	271.97	[M+H]+	TRUE						800293	[]	TRUE	800293	895575	579978	778712	1463508	702812
5.65	207.8		504.265	503.258	[M+H]+	TRUE						1.67499e+06	[]	TRUE	1674994	1867859	1535353	1611018	1560550	1710698
5.65	165.7		127.05	126.043	[M+H]+	TRUE						2131377	[]	TRUE	2154218	2131377	1933313	2014004	2241189	1730270
5.65	157.5		259.092	258.085	[M+H]+	TRUE						1.87551e+06	[]	TRUE	1804948	2030712	1899425	1633768	1875509	1811072
5.65	204.6		525.194	524.187	[M+H]+	TRUE						11860145	[]	TRUE	11055842	10067569	11860145	11296402	11930500	12194958
5.65	161.4		275.16	274.153	[M+H]+	TRUE						3628493	[]	TRUE	4140406	3391937	3628493	2888933	3582051	3953262
5.65	163.7		285.181	284.173	[M+H]+	TRUE						614025	[]	TRUE	627512	598953	614025	442449	462829	699927
5.65	180.6		342.19	341.183	[M+H]+	TRUE						458307	[]	TRUE	433573	418952	504367	458307	429134	482511
5.65	159.3		256.081	255.074	[M+H]+	TRUE						839847	[]	TRUE	381519	390766	412382	1027544	839847	1090331
5.65	192.6		465.173	464.166	[M+H]+	TRUE						671479	[]	TRUE	687862	556962	420313	671479	332047	870043
5.65	182.5		368.014	367.007	[M+H]+	TRUE						1.5078e+06	[]	TRUE	1483815	1395739	1507802	1574266	1592523	1115724
5.66	161.7		197.044	196.037	[M+H]+	FALSE						683367	[]	TRUE	683367	1386759	1092878	399256	471921	519981
5.66	191		405.97	404.963	[M+H]+	TRUE						568244	[]	TRUE	699931	895410	280990	479153	568245	531039
5.66	197		419.13	418.123	[M+H]+	FALSE						473869	[]	TRUE	684572	398490	778404	425350	338343	473869
5.66	163.5		167.034	166.026	[M+H]+	TRUE						701792	[]	TRUE	724658	806990	701792	595169	668491	688630
5.66	169.5		330.058	329.051	[M+H]+	TRUE						3.01979e+06	[]	TRUE	3516613	2676737	3019787	2870762	2949657	3669371
5.66	158.6		274.092	273.084	[M+H]+	TRUE						2.71078e+06	[]	TRUE	3354658	2868267	2657260	2652771	2579513	2710776
5.66	190		401.121	400.114	[M+H]+	TRUE						529489	[]	TRUE	654965	529489	634701	386865	464760	328004
5.67	191.5		392.155	391.148	[M+H]+	FALSE						383339	[]	TRUE	368058	426636	213476	672363	370155	383339
5.67	191.1		413.085	412.077	[M+H]+	FALSE						487008	[]	TRUE	613806	391479	675579	486750	426563	487008
5.67	202.8		456.222	455.215	[M+H]+	TRUE						1.29782e+06	[]	TRUE	1093284	1573805	1250796	1210704	1331365	1297817
5.67	173.7		282.145	281.137	[M+H]+	TRUE						725715	[]	TRUE	1413041	373211	934485	624394	725715	542175
5.67	158.2		265.035	264.028	[M+H]+	TRUE						614611	[]	TRUE	1163647	535572	785371	586221	431088	614611
5.68	201.3		519.124	518.116	[M+H]+	TRUE						2.34859e+06	[]	TRUE	2646529	2031896	2348586	2317840	2726989	2104187
5.68	208.1		557.078	556.071	[M+H]+	TRUE						774078	[]	TRUE	831473	702314	839856	548359	774078	707709
5.68	184.4		384.122	383.115	[M+H]+	FALSE						431411	[]	TRUE	431411	364844	506445	397865	480290	408241
5.68	192		415.099	414.092	[M+H]+	FALSE						453212	[]	TRUE	470413	295930	453212	373219	332660	730859
5.68	198		199.096	198.089	[M+H]+	FALSE						985439	[]	TRUE	1035573	531589	548390	985439	1342159	419497
5.68	194.9		481.168	480.161	[M+H]+	TRUE						21116802	[]	TRUE	25297326	21230314	21116802	20743984	20934918	20301268
5.68	202.8		444.19	443.183	[M+H]+	TRUE						1.10932e+06	[]	TRUE	1263981	1002073	1283232	1030839	1066187	1109321
5.68	198.7		201.112	200.105	[M+H]+	FALSE						450311	[]	TRUE	412946	371224	479382	450311	837538	399716
5.68	184.4		367.094	366.087	[M+H]+	FALSE						403960	[]	TRUE	403960	517439	371871	205352	382493	529867
5.68	201.7		465.115	464.108	[M+H]+	TRUE						493411	[]	TRUE	450216	369554	402428	493411	1067969	907324
5.68	198.6		460.239	459.232	[M+H]+	TRUE						4.22588e+06	[]	TRUE	4225877	3536816	5067849	3610461	4263412	3968892
5.68	199.2		443.211	442.204	[M+H]+	TRUE						496008	[]	TRUE	385593	496008	367226	692065	791331	401874
5.69	190		469.026	468.019	[M+H]+	FALSE						1574404	[]	TRUE	1574404	1357289	1464023	2681611	751568	2370029
5.7	188.5		431.071	430.064	[M+H]+	TRUE						3.23419e+06	[]	TRUE	4399728	3082098	3234187	3320388	3207900	3229915
5.7	160.6		305.063	304.056	[M+H]+	TRUE						5014889	[]	TRUE	4419533	5014889	4005826	4485693	5682657	5502896
5.7	202.4		513.053	512.046	[M+H]+	TRUE						1.12028e+06	[]	TRUE	1134615	1066389	1893848	988483	1120277	1099549
5.7	183.9		340.175	339.168	[M+H]+	TRUE						1.92464e+06	[]	TRUE	1924636	1543981	1939926	1903277	1628206	1934928
5.7	192.5		475.098	474.09	[M+H]+	TRUE						4.17197e+06	[]	TRUE	4288161	3939806	4171967	3218186	3595570	4336742
5.7	193.6		390.249	389.242	[M+H]+	TRUE						1.27042e+06	[]	TRUE	1270416	1226723	1475029	1060551	1058565	1325594
5.7	178.3		393.116	392.109	[M+H]+	TRUE						58994044	[]	TRUE	58994044	59320536	57604336	57930676	60106332	57155336
5.7	185.7		437.142	436.135	[M+H]+	TRUE						49511400	[]	TRUE	49495412	51190180	54025884	47637112	49241620	49511400
5.7	132.5		158.117	157.11	[M+H]+	TRUE						1.17641e+06	[]	TRUE	835793	1176412	1233937	724725	1179280	1064114
5.7	184.2		395.097	394.089	[M+H]+	TRUE						1.30495e+06	[]	TRUE	1428712	1304950	1082443	1042793	1318969	862220
5.7	178.2		396.118	395.111	[M+H]+	TRUE						1.08437e+06	[]	TRUE	2127658	1070026	915792	1084369	1816608	1009761
5.7	152.6		229.118	228.111	[M+H]+	FALSE						3.9922e+06	[]	TRUE	4249306	3653880	4672933	0	3617757	3992196
5.7	182		372.186	371.179	[M+H]+	TRUE						5952796	[]	TRUE	6643625	5979827	4624329	5952796	5209429	5535415
5.7	189.6		416.212	415.205	[M+H]+	TRUE						7.19705e+06	[]	TRUE	6525586	6666806	10207970	7197049	6903007	7942891
5.7	189.9		399.186	398.178	[M+H]+	TRUE						1.75083e+06	[]	TRUE	1477572	1750834	1440675	1617239	1900394	2141437
5.7	188.7		433.054	432.047	[M+H]+	TRUE						970399	[]	TRUE	946449	970399	1272075	818371	1850838	805018
5.7	185.7		440.144	439.137	[M+H]+	FALSE						1.6495e+06	[]	TRUE	1155220	1499376	1105642	1649495	1880157	1911580
5.71	143.1		189.123	188.116	[M+H]+	TRUE						994348	[]	TRUE	843179	2193403	1146381	463108	994348	743972
5.71	150.7		246.004	244.997	[M+H]+	TRUE						1.71321e+06	[]	TRUE	1960357	1387678	1531244	1193385	1740133	1713207
5.72	173.5		325.162	324.154	[M+H]+	TRUE						1268742	[]	TRUE	1378276	1203796	1081328	1384429	1082678	1268742
5.72	159.2		247.137	246.13	[M+H]+	TRUE						1.3567e+06	[]	TRUE	1249516	3505930	668616	1468090	819290	1356700
5.73	169.6		349.09	348.082	[M+H]+	TRUE						36028032	[]	TRUE	34886352	35956016	35281424	36479228	41091292	36028032
5.73	173.4		311.133	310.126	[M+H]+	TRUE						2.0759e+06	[]	TRUE	1676441	2075895	1845819	1954746	2509104	2458242
5.73	179.2		387.045	386.038	[M+H]+	TRUE						1.59947e+06	[]	TRUE	1307133	1793746	1164559	1599469	1639194	1466843
5.73	173		328.161	327.154	[M+H]+	TRUE						1.62224e+06	[]	TRUE	1377898	1387363	1869252	1622240	1422366	1783559
5.73	126.5		132.101	131.094	[M+H]+	TRUE						1049697	[]	TRUE	829764	1468849	1049697	618073	0	2612035
5.74	159.2		169.072	168.064	[M+H]+	TRUE						2.03573e+06	[]	TRUE	2035732	1897195	1623128	2088997	2388751	1164722
5.75	150		227.139	226.131	[M+H]+	TRUE						1.05869e+06	[]	TRUE	977342	1091415	1131020	984553	856643	1058686
5.75	166.1		292.034	291.027	[M+H]+	TRUE						1.46237e+06	[]	TRUE	610640	1462374	975819	1009288	1751609	1854904
5.77	186.8		367.15	366.143	[M+H]+	TRUE						3.48544e+06	[]	TRUE	3174314	3622390	3073921	3485436	3115729	3538241
5.77	189.1		405.105	404.098	[M+H]+	TRUE						865907	[]	TRUE	568904	865907	829836	684318	1114874	895876
5.77	177.4		323.217	322.21	[M+H]+	TRUE						6.83869e+06	[]	TRUE	6118807	6378105	7719908	6838692	6357370	7043714
5.77	189.4		448.004	446.997	[M+H]+	TRUE						2.87333e+06	[]	TRUE	2905285	2873326	2610417	2803495	2901692	2343865
5.77	163.9		247.128	246.121	[M+H]+	TRUE						1.32653e+06	[]	TRUE	1211794	1197038	0	1931863	1656026	1326528
5.78	184.6		410.048	409.041	[M+H]+	TRUE						11914507	[]	TRUE	12561895	11453812	12110766	11439278	11914507	9429551
5.78	190		196.06	195.053	[M+H]+	TRUE						17964268	[]	TRUE	16207660	17822888	17964268	17613444	18383060	22594926
5.78	145.8		121.028	120.021	[M+H]+	TRUE						4.74523e+06	[]	TRUE	4745230	2727348	3084268	5360394	3214290	5464253
5.78	142.7		85.028	84.0208	[M+H]+	TRUE						1.81521e+06	[]	TRUE	2163803	1589698	1815207	1697403	1542709	1816031
5.78	140		102.091	101.084	[M+H]+	FALSE						3.17434e+06	[]	TRUE	2656699	3195492	3046441	2601560	3174345	3614355
5.78	139.6		103.039	102.031	[M+H]+	TRUE						8679529	[]	TRUE	8546026	9134091	8664130	6966288	8698057	8679529
5.79	228.1		456.186	455.179	[M+H]+	TRUE						1.37101e+06	[]	TRUE	1117562	813665	1957816	1219533	1698535	1371007
5.8	179.6		332.206	331.199	[M+H]+	TRUE						5.57153e+06	[]	TRUE	4701311	5571532	4337651	5897026	5985957	5154157
5.8	154.2		230.186	229.179	[M+H]+	TRUE						6955516	[]	TRUE	7115145	5617726	7221882	6955516	6918230	5899551
5.8	179.6		365.084	364.077	[M+H]+	TRUE						476654	[]	TRUE	445074	354535	409752	570318	497402	476654
5.81	130.1		146.092	145.085	[M+H]+	TRUE						7.52212e+06	[]	TRUE	4506027	5395190	7522121	9615060	7723841	5567823
5.81	143.8		202.143	201.136	[M+H]+	FALSE						897957	[]	TRUE	1017157	673390	1622103	897957	818750	719751
5.82	154.2		100.075	99.0681	[M+H]+	TRUE						12525091	[]	TRUE	11212221	12536149	11986464	13672726	12047695	12525091
5.82	174.2		330.141	329.134	[M+H]+	TRUE						881170	[]	TRUE	613438	605458	1023425	1578584	881170	870006
5.84	122.4		125.106	124.099	[M+H]+	TRUE						908777	[]	TRUE	809893	926121	984696	908777	827440	891639
5.86	177.7		328.175	327.167	[M+H]+	TRUE						602553	[]	TRUE	578224	889128	930347	394254	602553	345368
5.87	140.9		196.097	195.089	[M+H]+	FALSE						727897	[]	TRUE	624195	681913	853844	1024148	727897	477106
5.87	163.2		265.111	264.104	[M+H]+	TRUE						1.11742e+06	[]	TRUE	1104113	1129188	1117420	786299	781199	1230748
5.87	172.7		122.071	121.064	[M+H]+	TRUE						1.66205e+06	[]	TRUE	1721930	1416354	2056761	834768	1662046	1651224
5.87	134.2		168.066	167.058	[M+H]+	TRUE						2.97984e+06	[]	TRUE	2260926	2979838	3369787	2688354	3071805	2397903
5.87	228.8		551.198	550.191	[M+H]+	TRUE						804912	[]	TRUE	1457711	661046	1032530	804912	801123	716537
5.87	197.9		169.122	168.115	[M+H]+	FALSE						982139	[]	TRUE	1049467	982139	717494	511341	1439256	679449
5.87	141.7		190.118	189.111	[M+H]+	TRUE						1.63504e+06	[]	TRUE	1526504	1867885	1395700	1250197	1635041	1673258
5.87	200.8		167.022	166.014	[M+H]+	TRUE						2.57867e+06	[]	TRUE	2258252	2112713	2578673	2861981	2745832	2538365
5.88	228.9		407.165	406.157	[M+H]+	TRUE						1.67562e+06	[]	TRUE	1885138	1561772	1675619	1530025	1155826	1769946
5.88	141.3		198.076	197.069	[M+H]+	FALSE						1.015e+06	[]	TRUE	870914	849480	1104670	858593	1860477	1014997
5.88	137		178.107	177.1	[M+H]+	TRUE						1.39362e+06	[]	TRUE	1413280	1533915	1229905	1080073	1393616	1333731
5.88	172.5		314.16	313.152	[M+H]+	TRUE						471656	[]	TRUE	416500	355382	782724	471656	396959	986424
5.89	173.8		126.053	125.046	[M+H]+	TRUE						944783	[]	TRUE	1111014	1064467	763270	944783	938569	903385
5.89	162		276.127	275.12	[M+H]+	FALSE						514784	[]	TRUE	381724	338658	514784	967516	262732	573732
5.89	164.4		273.181	272.173	[M+H]+	TRUE						473215	[]	TRUE	463747	639581	930577	473215	460438	358370
5.89	131.2		157.097	156.09	[M+H]+	FALSE						932635	[]	TRUE	932635	1061222	611813	737738	1676849	875496
5.89	164.1		302.087	301.079	[M+H]+	TRUE						1.9199e+06	[]	TRUE	1735880	1602629	1849836	1919904	2394738	1953504
5.89	190.2		422.107	421.099	[M+H]+	TRUE						1.22486e+06	[]	TRUE	1489300	1317036	1224864	1204732	1192624	1046802
5.89	147.8		214.118	213.11	[M+H]+	TRUE						761002	[]	TRUE	761002	1338117	634016	917909	640876	712913
5.9	126.5		144.047	143.04	[M+H]+	TRUE						869182	[]	TRUE	672533	1206195	869182	507941	720908	1087429
5.9	232.2		486.197	485.189	[M+H]+	TRUE						1.54368e+06	[]	TRUE	1543683	1323442	1647893	1528411	1589595	1398071
5.9	147.8		226.108	225.1	[M+H]+	TRUE						510448	[]	TRUE	488973	1128522	441298	981140	483362	510448
5.9	146.6		210.112	209.105	[M+H]+	TRUE						578064	[]	TRUE	961659	616861	528350	578064	437971	321032
5.9	142.1		130.097	129.09	[M+H]+	TRUE						1.14131e+06	[]	TRUE	1598721	1270175	1141311	1073878	1008039	1099939
5.9	191.7		246.079	245.072	[M+H]+	TRUE						2490592	[]	TRUE	2228798	2114359	2296828	2490592	2554467	2768465
5.91	188.1		367.145	366.137	[M+H]+	TRUE						1.89853e+06	[]	TRUE	2457906	1931301	1824411	1679338	1898529	1622554
5.91	161		272.135	271.128	[M+H]+	TRUE						1.08362e+06	[]	TRUE	895129	996103	1084397	1083615	1345213	982898
5.91	156.5		228.145	227.138	[M+H]+	TRUE						1.04172e+06	[]	TRUE	1375459	809752	1002238	1041717	847685	1240952
5.91	197		420.165	419.158	[M+H]+	TRUE						894323	[]	TRUE	874603	1043005	720122	894323	750287	1144914
5.91	173		353.027	352.02	[M+H]+	TRUE						1.23736e+06	[]	TRUE	1028977	1484165	912774	1685328	1237361	972644
5.92	182.5		139.039	138.031	[M+H]+	TRUE						1.9393e+06	[]	TRUE	1820052	2301457	1344003	1571777	1939300	2527552
5.92	183.7		375.008	374.001	[M+H]+	TRUE						828379	[]	TRUE	656557	828379	935243	656180	714204	1345007
5.92	176.5		249.109	248.101	[M+H]+	FALSE						923329	[]	TRUE	483275	1022641	923329	1382266	665751	424499
5.92	171.1		337.051	336.044	[M+H]+	TRUE						4.03928e+06	[]	TRUE	4078160	4039280	5474129	3716500	3831344	3795573
5.93	143.9		190.144	189.136	[M+H]+	TRUE						864621	[]	TRUE	590663	682202	616552	1942889	878485	864621
5.93	185.6		359.035	358.027	[M+H]+	TRUE						2.51226e+06	[]	TRUE	3248035	2240127	1942631	2983091	2512260	1645606
5.93	192.4		183.003	181.995	[M+H]+	TRUE						2016636	[]	TRUE	2085520	1431458	1980858	2016636	1770161	2089463
5.93	177.6		381.017	380.01	[M+H]+	TRUE						2.0775e+06	[]	TRUE	1786707	1398243	2293837	2296122	2077504	1611387
5.95	143.9		173.03	172.023	[M+H]+	TRUE						1.31751e+06	[]	TRUE	1262284	1586139	1083323	1588915	925665	1317506
5.96	163		250.949	249.941	[M+H]+	TRUE						3.32974e+06	[]	TRUE	2823838	3497535	3187844	3329737	3680050	3212070
5.97	173.9		120.003	118.995	[M+H]+	FALSE						1.75233e+06	[]	TRUE	1969128	1935851	1618975	1552951	1363566	1752327
5.98	184.6		345.014	344.007	[M+H]+	FALSE						2081883	[]	TRUE	2409265	2081883	4706057	1326118	998215	1853985
5.98	200.9		496.958	495.951	[M+H]+	TRUE						2.52871e+06	[]	TRUE	1916383	2827323	2060841	2148620	2581772	2528707
5.98	325.4		562.929	1123.84	[M+H+H]2+	TRUE						2.01927e+06	[]	TRUE	2019274	2040255	0	2351485	0	0
5.99	350.2		644.933	1287.85	[M+H+H]2+	TRUE						1953816	[]	TRUE	2167647	2042751	0	1953816	1416829	1871466
5.99	336		603.932	1205.85	[M+H+H]2+	FALSE						1988241	[]	TRUE	0	2952349	1988241	2639952	0	1686072
5.99	348.8		685.935	1369.86	[M+H+H]2+	TRUE						2.38768e+06	[]	TRUE	2136972	0	2052656	3009282	2698415	2387676
6	196.4		414.955	413.948	[M+H]+	TRUE						3.18488e+06	[]	TRUE	3187866	2723184	3239393	2447663	1912290	3184875
6	202.4		530.981	529.974	[M+H]+	TRUE						1.87644e+06	[]	TRUE	2125235	1876439	1374100	1517492	1914875	1258354
6	358.6		714.955	1427.9	[M+H+H]2+	TRUE						4.00851e+06	[]	TRUE	5001345	3520658	4008513	3775071	3336534	4193907
6	169		202.969	201.962	[M+H]+	TRUE						2.40993e+06	[]	TRUE	2171182	2451223	2409930	2057009	2235113	2579402
6	159.4		241.029	240.022	[M+H]+	TRUE						1.35202e+06	[]	TRUE	1316919	1342856	1352016	2634073	1196383	2787756
6	325		509.948	1017.88	[M+H+H]2+	TRUE						4.42627e+06	[]	TRUE	3502095	4426274	4178570	4632550	4230551	4778752
6	325.5		550.95	1099.88	[M+H+H]2+	FALSE						3.42372e+06	[]	TRUE	0	2972815	3423718	4325535	4211437	2832050
6.01	352.6		673.954	1345.89	[M+H+H]2+	TRUE						5.70248e+06	[]	TRUE	5702477	7678969	5129243	6089894	5275490	5037338
6.01	214.2		578.961	577.954	[M+H]+	TRUE						1.83836e+06	[]	TRUE	1836220	1976797	1809060	1964729	1716422	1838364
6.01	349.7		661.973	1321.93	[M+H+H]2+	TRUE						7.35029e+06	[]	TRUE	7350290	7227580	7506606	6791542	6094918	8637875
6.01	188.3		448.978	447.971	[M+H]+	FALSE						1.15252e+06	[]	TRUE	800848	1342674	861697	503489	1288796	1152523
6.01	168		189	187.993	[M+H]+	FALSE						1.51389e+06	[]	TRUE	0	1513894	1306576	1039784	2659747	1517359
6.01	394.4		878.961	1755.91	[M+H+H]2+	TRUE						3.50862e+06	[]	TRUE	4464046	6238675	2188679	0	3508615	2108627
6.01	316.8		497.967	993.92	[M+H+H]2+	TRUE						4.0269e+06	[]	TRUE	4026899	3587145	4513861	4331466	3735219	3369829
6.01	338.3		632.953	1263.89	[M+H+H]2+	FALSE						5063162	[]	TRUE	4531828	4492638	5077544	5063162	4857906	6034673
6.01	358.5		726.936	1451.86	[M+H+H]2+	FALSE						2520269	[]	TRUE	1510521	2893207	0	0	2706809	2520269
6.01	374.8		796.958	1591.9	[M+H+H]2+	TRUE						4.16483e+06	[]	TRUE	6306203	4164829	5966795	3847110	3666869	0
6.01	240.7		808.938	807.931	[M+H]+	TRUE						1.71923e+06	[]	TRUE	2379627	0	1719232	1292589	1115970	2139037
6.02	163.7		867.982	866.975	[M+H]+	FALSE						1.56912e+06	[]	TRUE	1569123	3203919	1055419	3010371	894122	0
6.02	378.2		772.999	1543.98	[M+H+H]2+	TRUE						5638006	[]	TRUE	6429551	7060972	0	4345543	5638006	3176557
6.02	366.3		755.958	1509.9	[M+H+H]2+	TRUE						3.8917e+06	[]	TRUE	4042914	3014599	3891697	3571539	3228723	5049794
6.02	402.6		907.983	1813.95	[M+H+H]2+	TRUE						3.17347e+06	[]	TRUE	0	7326920	2329112	3173469	3047373	5240578
6.02	357.8		702.975	1403.94	[M+H+H]2+	TRUE						6583582	[]	TRUE	5673881	11714687	6583582	5643666	5881769	8883249
6.02	370.1		731.996	1461.98	[M+H+H]2+	TRUE						4.81958e+06	[]	TRUE	4819578	3608405	3204271	3501373	5178345	9243908
6.02	163.6		890.941	889.934	[M+H]+	FALSE						2.1026e+06	[]	TRUE	2437446	2102602	3186185	1776506	2015235	1505794
6.02	384.7		825.98	1649.94	[M+H+H]2+	TRUE						6355380	[]	TRUE	0	9656590	6355380	5496878	9089699	5602113
6.02	357.9		690.995	1379.98	[M+H+H]2+	TRUE						3.33123e+06	[]	TRUE	3331225	4111138	2767760	2988709	3213725	3568797
6.02	197.6		472.997	471.99	[M+H]+	FALSE						1.94389e+06	[]	TRUE	1582687	1190136	1416228	1976084	1943893	2030139
6.02	335.2		591.95	1181.89	[M+H+H]2+	FALSE						3.08212e+06	[]	TRUE	2628361	3082123	0	3855753	5409723	2743857
6.02	326.1		579.97	1157.93	[M+H+H]2+	FALSE						3.71083e+06	[]	TRUE	3087587	3710827	2941866	8142450	3178850	3890132
6.02	315.4		468.946	935.878	[M+H+H]2+	FALSE						2.82582e+06	[]	TRUE	0	0	2860245	2681961	3020058	2825817
6.02	336.7		620.972	1239.93	[M+H+H]2+	TRUE						6440796	[]	TRUE	0	5814105	6440796	5887483	7144881	6616370
6.02	383.8		837.959	1673.9	[M+H+H]2+	TRUE						3.9186e+06	[]	TRUE	3412881	0	5221799	3918601	3530247	5870717
6.02	174.1		1030.99	1029.98	[M+H]+	FALSE						2.02204e+06	[]	TRUE	2695228	3937124	1954126	2022043	1685095	1779278
6.02	168.1		948.985	947.977	[M+H]+	FALSE						3.65597e+06	[]	TRUE	4488527	3161307	2859454	3655967	2624748	3725558
6.03	374.9		784.978	1567.94	[M+H+H]2+	TRUE						5443664	[]	TRUE	7084726	0	6901950	4251468	5443664	0
6.03	265.3		925.024	924.016	[M+H]+	TRUE						3.1089e+06	[]	TRUE	3092628	3108896	3348619	2486971	1665379	3788914
6.03	348.1		649.992	1297.97	[M+H+H]2+	TRUE						2.89792e+06	[]	TRUE	2872337	3147049	2428593	2897918	5519055	2351966
6.03	155.5		144.985	143.977	[M+H]+	TRUE						6.36615e+06	[]	TRUE	7471540	5917751	5657249	7808477	6366150	4793787
6.03	400.3		855.001	1707.99	[M+H+H]2+	FALSE						5416329	[]	TRUE	4097916	2861738	4674073	5416329	7701056	5595163
6.03	174.1		254.984	253.977	[M+H]+	FALSE						1.59214e+06	[]	TRUE	565365	1592135	2100934	3195173	1243872	924094
6.03	365.9		743.977	1485.94	[M+H+H]2+	TRUE						5.56047e+06	[]	TRUE	4950123	0	4706944	5573624	7027722	5560474
6.03	394.9		866.981	1731.95	[M+H+H]2+	FALSE						3501949	[]	TRUE	0	4137922	3501949	4665811	0	2997643
6.03	189.1		271.003	269.995	[M+H]+	FALSE						2.80889e+06	[]	TRUE	2507517	1827038	1839928	2808894	6138147	4616852
6.04	326.8		538.969	1075.92	[M+H+H]2+	FALSE						5735716	[]	TRUE	5735716	5980655	6765173	0	0	4945512
6.05	185.3		355.046	354.039	[M+H]+	TRUE						2.20217e+06	[]	TRUE	2202175	1541274	2816725	0	3711630	2200163
6.05	170.6		332.952	331.945	[M+H]+	TRUE						1.44005e+06	[]	TRUE	1440050	0	1875917	0	1469852	1400622
6.07	205.7		542.068	541.06	[M+H]+	TRUE						2.61333e+06	[]	TRUE	3414383	2234152	1936888	2993972	2613332	2109603
6.07	220.4		624.072	623.065	[M+H]+	TRUE						2.14418e+06	[]	TRUE	1699595	2492828	2144176	4925489	2133644	1730887
6.07	190.9		460.065	459.058	[M+H]+	TRUE						1.96497e+06	[]	TRUE	1987564	1566763	1964975	1663303	1445949	3389838
6.08	170.7		316.921	315.913	[M+H]+	TRUE						2589978	[]	TRUE	2668488	6568007	2589978	0	0	2411329
6.09	171		332.991	331.983	[M+H]+	TRUE						2127393	[]	TRUE	1887313	3605380	3271353	2012366	2127393	1788292
6.11	167.8		263.136	262.129	[M+H]+	TRUE						4.81788e+06	[]	TRUE	4072989	4012521	4849600	4986683	4817883	4031306
6.14	160		234.918	233.91	[M+H]+	TRUE						536651	[]	TRUE	536651	478363	951758	546816	0	459734
6.14	149.8		446.846	445.839	[M+H]+	TRUE						815067	[]	TRUE	407466	1169703	847761	632035	528173	815067
6.15	167.6		253.152	252.144	[M+H]+	TRUE						968389	[]	TRUE	2001413	968389	790902	1004879	887500	820975
6.15	157		231.17	230.163	[M+H]+	TRUE						5384795	[]	TRUE	4690894	5235173	5163369	5384795	5859603	5544518
6.16	132.9		166.086	165.078	[M+H]+	TRUE						872933	[]	TRUE	1855774	702520	865732	872933	723201	891381
6.17	237.5		693.254	692.247	[M+H]+	TRUE						1.35467e+06	[]	TRUE	777197	1362676	1434133	1261863	872035	1354668
6.18	161.1		305.023	304.016	[M+H]+	FALSE						433764	[]	TRUE	615590	261545	367670	308977	989268	433764
6.18	162.7		283.042	282.035	[M+H]+	FALSE						468359	[]	TRUE	375721	383043	534500	689885	293355	468359
6.18	156.7		234.082	233.075	[M+H]+	TRUE						565263	[]	TRUE	732433	526424	638168	565263	545807	368839
6.18	145.2		212.1	211.093	[M+H]+	TRUE						1.15269e+06	[]	TRUE	1151936	1066422	1152687	1233875	1512372	1024592
6.2	155.2		234.035	233.027	[M+H]+	TRUE						616939	[]	TRUE	616939	632301	453381	647606	531117	549196
6.2	153.8		235.094	234.087	[M+H]+	TRUE						968968	[]	TRUE	821035	1020841	785559	968968	936416	1010320
6.2	140.2		109.076	108.068	[M+H]+	TRUE						503993	[]	TRUE	0	503993	747649	667821	482487	0
6.21	153		184.98	183.972	[M+H]+	TRUE						1.37404e+06	[]	TRUE	1098411	1048664	1306617	1403196	1374038	1487886
6.21	144.7		224.972	223.965	[M+H]+	TRUE						1.29416e+06	[]	TRUE	1312020	1294159	874646	1311042	967465	984200
6.21	160.3		290.944	289.937	[M+H]+	TRUE						708766	[]	TRUE	479955	514694	708766	911070	430425	977847
6.21	230.4		649.229	648.221	[M+H]+	TRUE						1365915	[]	TRUE	1294105	1377853	1365915	1514138	1348585	1145594
6.21	151.4		232.118	231.11	[M+H]+	FALSE						439310	[]	TRUE	398540	414829	685512	439310	435070	679776
6.21	162.2		285.979	284.972	[M+H]+	FALSE						419805	[]	TRUE	573611	399456	461611	413887	382355	419805
6.21	160		247.165	246.158	[M+H]+	TRUE						3.70839e+06	[]	TRUE	3847748	3665591	3506689	3708386	4016492	3586114
6.21	140.1		176.128	175.121	[M+H]+	TRUE						3.06372e+06	[]	TRUE	2712263	3063720	2838956	3170541	2538901	3380365
6.22	225.1		627.247	626.24	[M+H]+	TRUE						4.19978e+06	[]	TRUE	4156613	4154298	4199778	4481062	4181214	5252835
6.22	227.2		643.22	642.213	[M+H]+	TRUE						900739	[]	TRUE	765124	683187	1042086	888444	900739	1025385
6.22	163.5		294.101	293.093	[M+H]+	TRUE						1.02433e+06	[]	TRUE	1024333	921200	935632	988423	1101852	1055537
6.22	194.3		429.124	428.117	[M+H]+	TRUE						371976	[]	TRUE	617499	299183	287844	316543	709860	371976
6.22	150.4		242.014	241.006	[M+H]+	TRUE						308985	[]	TRUE	267489	308985	276216	260589	632256	718372
6.22	189.9		407.14	406.133	[M+H]+	TRUE						793661	[]	TRUE	802257	749686	666402	793661	494470	959494
6.23	187.8		163.123	162.116	[M+H]+	TRUE						1.45361e+06	[]	TRUE	1388263	1278226	1453607	1297323	1572604	1753174
6.23	180.3		339.155	338.148	[M+H]+	TRUE						1.79017e+06	[]	TRUE	1595449	1870471	1590799	1790166	1591763	1857499
6.24	195.1		434.144	433.137	[M+H]+	TRUE						419083	[]	TRUE	232939	421230	268019	605280	309736	419083
6.24	192.6		282.977	281.97	[M+H]+	FALSE						256251	[]	TRUE	256251	235485	214117	313131	252676	334775
6.25	160.5		239.013	238.006	[M+H]+	TRUE						1.74464e+06	[]	TRUE	1706244	1744644	1997264	1517213	1650589	1750772
6.25	160.6		221.004	219.997	[M+H]+	FALSE						378849	[]	TRUE	239138	276987	397453	363271	399338	378849
6.25	188.1		306.939	305.932	[M+H]+	TRUE						537457	[]	TRUE	435003	662515	511213	537457	552431	421834
6.25	177.3		346.186	345.178	[M+H]+	TRUE						652172	[]	TRUE	673073	652172	622028	528509	780272	577603
6.25	163.6		178.992	177.985	[M+H]+	FALSE						317235	[]	TRUE	251055	292683	317235	272786	338096	483862
6.26	185.9		455.038	454.031	[M+H]+	TRUE						425177	[]	TRUE	536569	285434	425177	532998	283349	299739
6.26	196.2		448.194	447.187	[M+H]+	TRUE						450288	[]	TRUE	358902	897211	450288	257367	486200	423682
6.26	183.8		395.095	394.088	[M+H]+	TRUE						560708	[]	TRUE	580920	0	560708	522970	600720	516258
6.26	187.2		390.14	389.133	[M+H]+	TRUE						467695	[]	TRUE	496315	461084	456786	476736	467695	445632
6.26	217.1		583.221	582.213	[M+H]+	TRUE						1.17725e+06	[]	TRUE	820212	1403754	1155032	1257513	1031392	1177247
6.26	191.2		442.093	441.086	[M+H]+	FALSE						330472	[]	TRUE	247879	330472	0	511959	239905	390787
6.26	169.3		302.16	301.152	[M+H]+	TRUE						10618711	[]	TRUE	11702863	10459278	10913369	10618711	9981827	10315850
6.27	184.2		369.163	368.156	[M+H]+	TRUE						557996	[]	TRUE	554851	707112	617950	530048	447499	557996
6.27	140.9		101.059	100.052	[M+H]+	TRUE						1.25917e+06	[]	TRUE	1017742	1134276	1359725	1259166	1218232	1710715
6.27	138.1		180.102	179.094	[M+H]+	TRUE						2.52287e+06	[]	TRUE	2494069	2559302	2635413	2522872	2409950	2481460
6.27	135.1		160.133	159.126	[M+H]+	TRUE						26507120	[]	TRUE	26507120	23974604	22634170	22847214	26772518	31688614
6.28	154.5		270.078	269.071	[M+H]+	TRUE						386911	[]	TRUE	353639	386911	0	326550	936589	842484
6.28	154.5		255.063	254.056	[M+H]+	TRUE						299849	[]	TRUE	310727	299849	0	281203	332865	0
6.29	184		380.119	379.112	[M+H]+	TRUE						317691	[]	TRUE	317691	328277	273238	336927	288269	297794
6.29	154.8		231.069	230.061	[M+H]+	TRUE						341617	[]	TRUE	341617	269353	325969	440510	338511	427011
6.3	156.1		220.019	219.012	[M+H]+	TRUE						795253	[]	TRUE	856198	622146	795253	963497	658567	715032
6.3	164.6		242.001	240.994	[M+H]+	TRUE						961206	[]	TRUE	1018043	961206	1438693	765418	804362	670252
6.3	173.3		313.051	312.044	[M+H]+	TRUE						452052	[]	TRUE	421285	461375	441423	461944	452052	389971
6.3	154.2		263.989	262.982	[M+H]+	FALSE						466849	[]	TRUE	568402	471766	389809	464329	352163	466849
6.3	159.2		291.069	290.061	[M+H]+	TRUE						623546	[]	TRUE	551498	623546	605898	729621	511415	686409
6.31	161.4		259.165	258.158	[M+H]+	TRUE						805533	[]	TRUE	809039	780471	278459	805533	781242	1126144
6.31	174.8		332.17	331.163	[M+H]+	TRUE						1.6684e+06	[]	TRUE	1957513	1770579	1668401	1399189	1595605	1613733
6.31	150.7		263.031	262.024	[M+H]+	TRUE						523972	[]	TRUE	423332	447141	523972	950470	339160	616590
6.31	208.9		539.194	538.187	[M+H]+	TRUE						613738	[]	TRUE	564291	802714	822628	492198	403071	613738
6.31	167.6		312.116	311.109	[M+H]+	TRUE						424108	[]	TRUE	655539	444768	309508	424108	314440	392965
6.32	152.2		241.047	240.039	[M+H]+	TRUE						540364	[]	TRUE	485979	396165	387586	664878	540364	641758
6.32	160.4		280.092	279.085	[M+H]+	TRUE						1.2132e+06	[]	TRUE	1104275	1198328	1132987	1484081	1213200	1403849
6.32	152.9		233.149	232.142	[M+H]+	TRUE						370224	[]	TRUE	370224	623078	336063	330298	364407	417653
6.33	157.3		258.11	257.102	[M+H]+	TRUE						1.88171e+06	[]	TRUE	2149356	1767910	1968904	1881710	1862800	1821842
6.33	194.7		404.227	403.22	[M+H]+	TRUE						297121	[]	TRUE	297121	232995	236642	209434	545756	509615
6.34	169.2		304.139	303.132	[M+H]+	TRUE						378288	[]	TRUE	379393	356298	378288	339429	648927	197524
6.34	171.1		318.154	317.146	[M+H]+	TRUE						418704	[]	TRUE	533326	476255	328153	341412	418704	311660
6.36	156.7		256.092	255.085	[M+H]+	TRUE						789894	[]	TRUE	692644	771865	822209	789894	540438	879918
6.37	146.2		189.123	188.116	[M+H]+	TRUE						1.11473e+06	[]	TRUE	839354	1157261	840682	925136	1294578	1114733
6.38	168.9		285.155	284.147	[M+H]+	TRUE						474320	[]	TRUE	474320	455439	460828	507055	783568	235358
6.39	204.2		420.201	419.194	[M+H]+	TRUE						1.58136e+06	[]	TRUE	1425126	1641219	1581360	1405532	1417583	1843153
6.4	155.3		251.111	250.104	[M+H]+	TRUE						1.53071e+06	[]	TRUE	1621742	1294016	1530709	1368999	1573269	1177032
6.4	165.7		273.094	272.087	[M+H]+	TRUE						424328	[]	TRUE	337973	424328	502154	479529	0	256088
6.4	153.5		229.127	228.12	[M+H]+	TRUE						5265606	[]	TRUE	5363059	5265606	5296154	0	5181203	4598034
6.4	145.4		207.113	206.106	[M+H]+	FALSE						667517	[]	TRUE	667517	773938	773740	416771	388081	195351
6.4	159.4		239.137	238.129	[M+H]+	TRUE						1.3625e+06	[]	TRUE	1047211	1519246	995954	1362503	1245162	1373040
6.4	163.7		84.0804	83.0731	[M+H]+	TRUE						465340	[]	TRUE	1496400	441211	420549	465340	701292	370329
6.41	184.2		367.063	366.055	[M+H]+	TRUE						1.10587e+06	[]	TRUE	752627	1471554	933208	1277263	854961	1105867
6.41	183.6		376.124	375.117	[M+H]+	TRUE						633919	[]	TRUE	373621	495537	633919	1227936	712724	406898
6.41	152.2		175.144	174.137	[M+H]+	TRUE						806134	[]	TRUE	796353	806134	697084	775422	953549	1243077
6.41	150.2		217.155	216.147	[M+H]+	TRUE						87001952	[]	TRUE	92345760	87001952	86659424	88758728	85843272	82820952
6.42	175.3		323.145	322.137	[M+H]+	TRUE						751274	[]	TRUE	922430	916303	634067	620584	716549	751274
6.44	174.4		302.207	301.2	[M+H]+	TRUE						3.28849e+06	[]	TRUE	3307563	3054383	3288494	2780366	3126438	3317150
6.44	157.8		262.128	261.121	[M+H]+	TRUE						48475744	[]	TRUE	50096304	47483268	50475364	48475744	47198068	48327152
6.44	151.9		225.034	224.027	[M+H]+	TRUE						906955	[]	TRUE	497416	940143	749985	906955	785849	1918497
6.45	174		343.1	342.092	[M+H]+	TRUE						1.18892e+06	[]	TRUE	1044217	1188922	2418243	847914	948830	1877286
6.45	164.7		217.071	216.063	[M+H]+	TRUE						1.7432e+06	[]	TRUE	1605704	2711357	2521567	1743200	1707709	1630131
6.46	165.1		199.06	198.053	[M+H]+	TRUE						2.09106e+06	[]	TRUE	2045232	2144682	2408706	1810587	2091058	1853183
6.48	202.4		458.202	457.195	[M+H]+	TRUE						798417	[]	TRUE	726102	701567	798417	827054	759394	920342
6.49	137.6		176.066	175.059	[M+H]+	TRUE						3.66776e+06	[]	TRUE	3003318	4049765	3874926	3269514	3667756	3501979
6.5	196.4		428.192	427.185	[M+H]+	TRUE						1.05747e+06	[]	TRUE	1100067	899530	1177138	1009569	1057471	904086
6.5	190.1		384.115	383.108	[M+H]+	TRUE						1.55008e+06	[]	TRUE	1750377	1547089	1787081	1527504	1519234	1550080
6.51	165.7		283.166	282.159	[M+H]+	TRUE						503765	[]	TRUE	533702	465866	383624	503765	567555	492711
6.51	204.1		457.265	456.258	[M+H]+	TRUE						331049	[]	TRUE	329701	331049	772169	195623	276532	701975
6.51	169.7		271.165	270.157	[M+H]+	TRUE						741971	[]	TRUE	756083	529972	646679	640687	1615108	741971
6.51	185.7		199.084	198.076	[M+H]+	FALSE						486429	[]	TRUE	520145	383621	435187	486429	515727	376280
6.52	169.8		281.106	280.099	[M+H]+	TRUE						429182	[]	TRUE	451658	366673	390562	416684	429183	792175
6.52	154.9		247.13	246.122	[M+H]+	FALSE						366834	[]	TRUE	717574	263295	305955	695449	366834	335770
6.52	181.7		353.134	352.127	[M+H]+	TRUE						1.94597e+06	[]	TRUE	1979954	1797939	2017533	1704175	1606227	1945973
6.52	181		334.186	333.179	[M+H]+	TRUE						12095685	[]	TRUE	12366230	12095685	12341381	11208997	11270088	11235843
6.52	212.5		531.186	530.179	[M+H]+	TRUE						578702	[]	TRUE	750177	824775	420575	417291	578702	371941
6.52	188.4		177.102	176.095	[M+H]+	TRUE						1.11048e+06	[]	TRUE	1127039	1064748	785172	1011289	1110485	1813995
6.53	187		376.195	375.188	[M+H]+	TRUE						1.04378e+06	[]	TRUE	1076334	1043785	1065730	936702	915663	923162
6.53	184.4		382.135	381.128	[M+H]+	TRUE						554484	[]	TRUE	585476	524750	554484	511524	699826	544965
6.54	177		144.048	143.04	[M+H]+	TRUE						616158	[]	TRUE	479259	619917	616158	529497	1058691	524929
6.54	164		272.161	271.154	[M+H]+	TRUE						476647	[]	TRUE	424532	408611	501653	476647	431274	489570
6.55	187.6		397.035	396.028	[M+H]+	TRUE						469849	[]	TRUE	541531	364464	469849	371874	404114	684591
6.55	184.2		369.213	368.206	[M+H]+	TRUE						2.61522e+06	[]	TRUE	2836702	2615216	2629210	2570431	2566393	2471265
6.55	183.2		353.072	352.064	[M+H]+	TRUE						1.00947e+06	[]	TRUE	997683	1070071	1065766	1009472	841541	917342
6.55	180.2		375.053	374.046	[M+H]+	TRUE						1.09886e+06	[]	TRUE	1079187	1169903	1004021	1098861	988732	1353493
6.56	189.8		177.039	176.032	[M+H]+	TRUE						2.13792e+06	[]	TRUE	2137920	2025979	1822158	2472429	2205104	1995448
6.56	195.7		453.125	452.118	[M+H]+	TRUE						1.89017e+06	[]	TRUE	1853837	2791731	1914938	1748285	1797133	1890173
6.56	188.7		163.06	162.053	[M+H]+	TRUE						323260	[]	TRUE	295192	307791	0	388696	323260	342820
6.56	188.7		380.152	379.145	[M+H]+	FALSE						260461	[]	TRUE	260461	190879	0	476613	203576	297559
6.56	177.7		348.163	347.156	[M+H]+	FALSE						331837	[]	TRUE	277218	204332	347881	331837	458386	167414
6.57	167.7		295.163	294.156	[M+H]+	TRUE						611175	[]	TRUE	647804	618457	611175	555058	555603	593799
6.57	200.5		475.107	474.1	[M+H]+	TRUE						449645	[]	TRUE	431181	409895	559331	503119	445263	449645
6.57	158.8		245.149	244.142	[M+H]+	TRUE						501472	[]	TRUE	307385	501472	292531	374924	511205	655253
6.57	171.2		324.118	323.111	[M+H]+	TRUE						279155	[]	TRUE	407840	262390	250085	288821	195208	279155
6.57	149.1		194.987	193.98	[M+H]+	TRUE						523311	[]	TRUE	674435	523311	522706	631256	416059	419349
6.58	166.1		290.143	289.136	[M+H]+	TRUE						342321	[]	TRUE	342321	391530	320213	640187	0	0
6.58	173.8		171.076	170.069	[M+H]+	FALSE						343373	[]	TRUE	352373	317595	320084	412328	343373	316410
6.58	168.7		292.143	291.135	[M+H]+	TRUE						489156	[]	TRUE	489156	627575	395968	407109	449137	588266
6.58	148.2		216.969	215.962	[M+H]+	TRUE						445341	[]	TRUE	432851	445341	522281	354535	422158	913877
6.58	173.2		319.15	318.143	[M+H]+	TRUE						404684	[]	TRUE	417168	386138	363187	404684	360894	609327
6.58	147.8		205.053	204.045	[M+H]+	TRUE						571232	[]	TRUE	445116	770129	571232	506703	612199	415167
6.58	146.8		222.08	221.073	[M+H]+	TRUE						382921	[]	TRUE	297509	382921	297859	996618	801643	369300
6.58	167.9		305.171	304.163	[M+H]+	TRUE						278932	[]	TRUE	278932	329158	317201	248832	103265	247441
6.58	172.1		331.1	330.092	[M+H]+	FALSE						321828	[]	TRUE	270244	707328	258150	776043	280400	321828
6.59	157.3		249.144	248.137	[M+H]+	FALSE						293582	[]	TRUE	293582	251466	348814	372893	277454	265312
6.59	185.5		391.136	390.128	[M+H]+	TRUE						323321	[]	TRUE	474476	297570	299693	228046	323321	328894
6.59	149.5		218.126	217.119	[M+H]+	TRUE						480675	[]	TRUE	524785	412602	572983	480675	442503	396753
6.59	170.8		329.047	328.04	[M+H]+	TRUE						585035	[]	TRUE	429354	585035	507334	450626	655456	680654
6.6	181		357.213	356.206	[M+H]+	TRUE						6102659	[]	TRUE	6375912	6102659	6511073	5679542	5505776	5973175
6.6	174.9		340.159	339.152	[M+H]+	TRUE						323727	[]	TRUE	310379	434718	306637	323727	335535	141820
6.61	203.8		447.216	446.209	[M+H]+	TRUE						185127	[]	TRUE	185127	322368	132475	145639	183383	187234
6.61	170.6		300.144	299.136	[M+H]+	TRUE						241020	[]	TRUE	257062	0	241020	0	254993	200412
6.61	177		320.17	319.162	[M+H]+	TRUE						1.0309e+06	[]	TRUE	1223506	1085504	954395	1030897	998922	1022874
6.62	159.1		250.165	249.157	[M+H]+	TRUE						2198386	[]	TRUE	2338516	2198386	2246144	2168274	2107688	1881762
6.62	173.1		306.155	305.147	[M+H]+	TRUE						13803425	[]	TRUE	14690867	15166987	13803425	13245096	12494582	11796122
6.63	147.8		184.144	183.137	[M+H]+	TRUE						632893	[]	TRUE	657090	570995	733327	632893	524139	557369
6.63	155.4		232.165	231.157	[M+H]+	TRUE						459521	[]	TRUE	455351	410632	526849	420393	494774	459521
6.64	201.8		491.071	490.064	[M+H]+	TRUE						346729	[]	TRUE	428470	434415	346729	304444	304557	259792
6.64	195.8		447.107	446.1	[M+H]+	TRUE						3.57801e+06	[]	TRUE	3595107	3578011	3860622	3417824	2971142	3184509
6.64	197.4		469.089	468.081	[M+H]+	TRUE						1.13186e+06	[]	TRUE	1141394	1131859	1083454	1174106	929339	1058224
6.64	194.5		401.067	400.059	[M+H]+	TRUE						268166	[]	TRUE	190572	259285	372968	268166	393572	223528
6.64	160.7		269.149	268.142	[M+H]+	TRUE						340624	[]	TRUE	280108	338121	341433	340624	234035	421010
6.64	160.8		258.148	257.141	[M+H]+	TRUE						285271	[]	TRUE	285271	258858	268019	278511	329471	352516
6.64	188.4		394.17	393.163	[M+H]+	TRUE						411136	[]	TRUE	552813	411136	319318	203663	449507	210327
6.65	209.9		517.171	516.163	[M+H]+	TRUE						996460	[]	TRUE	996460	1003095	1423682	996020	970208	708312
6.65	159.7		274.101	273.094	[M+H]+	TRUE						481767	[]	TRUE	450980	576352	461561	453958	518513	481767
6.65	148.7		205.082	204.074	[M+H]+	TRUE						358477	[]	TRUE	338956	271624	357360	358477	383777	809937
6.65	144.9		227.064	226.056	[M+H]+	TRUE						537426	[]	TRUE	537426	446368	569715	401487	713407	337209
6.65	168.4		288.191	287.184	[M+H]+	TRUE						611365	[]	TRUE	611365	532500	490843	675548	644543	435249
6.66	161.7		298.051	297.044	[M+H]+	TRUE						729316	[]	TRUE	728964	599673	794571	729316	705226	1474876
6.66	222.9		568.164	567.157	[M+H]+	TRUE						264462	[]	TRUE	214670	269077	173900	264462	319695	207643
6.66	216.5		384.15	383.143	[M+H]+	TRUE						378169	[]	TRUE	507242	205082	431195	322543	364226	378169
6.66	216.6		350.144	349.137	[M+H]+	TRUE						275318	[]	TRUE	215191	247128	275318	288592	374894	211811
6.67	132.6		156.102	155.094	[M+H]+	TRUE						3465907	[]	TRUE	3643867	2990669	3368888	3644567	3465907	2979149
6.69	156.1		245.113	244.106	[M+H]+	TRUE						249853	[]	TRUE	222986	284129	249853	184142	230921	299309
6.69	167		290.169	289.162	[M+H]+	TRUE						1.27141e+06	[]	TRUE	1449467	1148819	1420623	1246098	1271411	1249596
6.7	171		284.135	283.128	[M+H]+	TRUE						676445	[]	TRUE	676445	700888	633968	729807	521306	580564
6.7	163.4		299.135	298.127	[M+H]+	TRUE						447923	[]	TRUE	581337	345419	384950	447923	475703	286521
6.7	159.6		261.144	260.137	[M+H]+	TRUE						4.92705e+06	[]	TRUE	5527738	4927046	5283649	4806228	4399807	4925886
6.7	184.1		371.095	370.087	[M+H]+	TRUE						209100	[]	TRUE	228815	198206	112121	209100	408170	144963
6.7	160.9		260.171	259.164	[M+H]+	FALSE						207884	[]	TRUE	200199	207884	0	230230	0	540745
6.71	181.6		327.126	326.119	[M+H]+	FALSE						231345	[]	TRUE	216573	126493	447296	231345	159732	587916
6.71	177.7		349.111	348.103	[M+H]+	TRUE						1.3437e+06	[]	TRUE	1190817	1222723	1473665	1337149	1401287	1343703
6.71	188.4		181.071	180.063	[M+H]+	TRUE						302371	[]	TRUE	135519	249883	331483	340194	253342	302371
6.71	158.4		249.11	248.102	[M+H]+	TRUE						410291	[]	TRUE	335917	464421	379455	410291	378288	440602
6.71	167.5		120.065	119.058	[M+H]+	FALSE						394814	[]	TRUE	283962	430582	229123	530650	378892	394814
6.72	155.2		260.075	259.068	[M+H]+	TRUE						886816	[]	TRUE	756802	854040	872853	896558	886816	1006143
6.72	178.7		367.121	366.114	[M+H]+	TRUE						250254	[]	TRUE	180848	208573	252873	0	488829	250254
6.72	220.1		523.262	522.255	[M+H]+	TRUE						3040733	[]	TRUE	3142839	3068807	2966109	2755933	3040733	2836572
6.73	163.5		275.13	274.123	[M+H]+	TRUE						150254	[]	TRUE	150254	516143	404686	149487	149839	0
6.73	187.5		401.06	400.053	[M+H]+	TRUE						394428	[]	TRUE	636163	434232	282339	335960	394428	314250
6.74	169.7		285.093	284.086	[M+H]+	TRUE						397883	[]	TRUE	287237	397883	261085	762466	0	692213
6.74	189.1		378.211	377.203	[M+H]+	TRUE						493940	[]	TRUE	552966	465918	491964	493940	471892	549426
6.75	146.6		212.102	211.095	[M+H]+	TRUE						462566	[]	TRUE	462566	455562	581946	558645	327770	360365
6.75	182.9		398.129	397.122	[M+H]+	TRUE						432235	[]	TRUE	376874	397525	346108	496564	432235	451798
6.75	220.6		453.198	452.19	[M+H]+	TRUE						483460	[]	TRUE	356528	510901	534395	385502	473056	483460
6.75	225.9		562.154	561.147	[M+H]+	TRUE						341308	[]	TRUE	292534	341308	321489	390603	317262	831191
6.76	140.4		213.048	212.041	[M+H]+	TRUE						970361	[]	TRUE	1090938	1075288	783786	821600	811656	970361
6.77	212.7		275.185	274.178	[M+H]+	TRUE						501126	[]	TRUE	648723	485630	543163	501126	352889	476650
6.77	147.5		145.061	144.053	[M+H]+	TRUE						638529	[]	TRUE	803142	756803	557474	638529	538982	513383
6.78	144.3		191.066	190.059	[M+H]+	TRUE						818075	[]	TRUE	818075	814627	774307	925138	941811	707391
6.79	155.8		235.092	234.085	[M+H]+	TRUE						312135	[]	TRUE	301816	297806	403706	226159	312135	375244
6.79	156.5		217.082	216.075	[M+H]+	TRUE						340747	[]	TRUE	345908	340747	311546	378949	240094	171590
6.79	171.3		326.099	325.091	[M+H]+	TRUE						265489	[]	TRUE	265489	251887	404293	542729	258821	0
6.79	177.9		537.984	536.977	[M+H]+	TRUE						1424166	[]	TRUE	1424166	629743	2839719	3411133	1257403	0
6.79	227.4		575.977	574.969	[M+H]+	TRUE						1.01873e+06	[]	TRUE	1018733	943202	1087741	2019554	983183	877064
6.8	353.1		536.007	1070	[M+H+H]2+	FALSE						710514	[]	TRUE	668245	639396	752761	637159	710514	1018749
6.8	224.1		597.959	596.951	[M+H]+	TRUE						1.41116e+06	[]	TRUE	1131433	987467	2070951	2185016	1411161	1141468
6.8	189		710.475	709.468	[M+H]+	TRUE						769133	[]	TRUE	769133	1092089	0	935833	0	744215
6.8	212.9		460.983	459.976	[M+H]+	TRUE						1.32618e+06	[]	TRUE	2759304	1164366	2444765	1326185	1201980	1105078
6.8	193.5		412.114	411.107	[M+H]+	TRUE						332397	[]	TRUE	332397	435486	317972	264613	296794	342516
6.8	250.9		827.946	826.939	[M+H]+	TRUE						2162461	[]	TRUE	1676817	2162461	3173224	1425165	1289400	2400963
6.84	159.7		259.14	258.132	[M+H]+	TRUE						618240	[]	TRUE	642579	721088	516475	618240	538859	519121
6.84	161.9		264.196	263.188	[M+H]+	TRUE						1.716e+06	[]	TRUE	0	1596191	1715999	1821879	1789441	0
6.85	158.9		271.103	270.095	[M+H]+	TRUE						1.15294e+06	[]	TRUE	1297727	1228308	1009459	1152943	1133482	1038677
6.87	206.5		503.155	502.148	[M+H]+	TRUE						1164567	[]	TRUE	1389176	1321256	1164567	1089373	845406	1088383
6.87	156.2		231.097	230.09	[M+H]+	FALSE						531267	[]	TRUE	528527	531267	584599	544565	175674	394122
6.87	175.7		345.108	344.101	[M+H]+	FALSE						372143	[]	TRUE	412465	272587	345435	554156	372143	274553
6.88	152		210.087	209.08	[M+H]+	TRUE						1.04729e+06	[]	TRUE	1445044	978944	945763	1158656	1009975	1047294
6.88	150.9		227.114	226.106	[M+H]+	TRUE						3.3748e+06	[]	TRUE	3609879	3286908	3445208	3203207	3216903	3374805
6.89	156		249.096	248.088	[M+H]+	FALSE						477140	[]	TRUE	493452	564961	429974	477140	280200	287376
6.9	171.3		318.129	317.122	[M+H]+	TRUE						316264	[]	TRUE	350581	242292	290592	316264	570725	219667
6.9	167		292.108	291.1	[M+H]+	TRUE						317998	[]	TRUE	193932	175506	219763	395031	317998	398580
6.9	151.2		232.128	231.121	[M+H]+	TRUE						770294	[]	TRUE	876822	632675	828254	770295	612758	634073
6.9	187.6		426.064	425.057	[M+H]+	TRUE						403266	[]	TRUE	317950	444271	403266	622568	338373	238591
6.91	209.6		457.229	456.222	[M+H]+	TRUE						757941	[]	TRUE	1413031	508487	808574	672493	706600	757941
6.91	162.5		267.181	266.174	[M+H]+	TRUE						649349	[]	TRUE	669265	497215	659548	513127	545214	649349
6.91	181		358.197	357.19	[M+H]+	TRUE						510882	[]	TRUE	703077	467888	824823	336206	0	510882
6.91	149.5		241.031	240.024	[M+H]+	TRUE						1.9929e+06	[]	TRUE	2065797	1784484	2125682	1744649	1992904	1733818
6.91	161.2		251.1	250.093	[M+H]+	TRUE						802144	[]	TRUE	847172	661046	797123	765036	934951	802144
6.91	152.5		263.012	262.005	[M+H]+	TRUE						368410	[]	TRUE	313827	368410	460881	571296	315162	357956
6.91	154.5		151.983	150.976	[M+H]+	TRUE						611889	[]	TRUE	636373	611889	1550183	610019	482225	580395
6.92	170.2		299.172	298.165	[M+H]+	TRUE						719658	[]	TRUE	489961	655503	774725	478739	777274	719658
6.92	156.7		255.141	254.133	[M+H]+	TRUE						321767	[]	TRUE	321767	250062	390701	289076	281401	676398
6.94	172.1		328.127	327.119	[M+H]+	TRUE						171620	[]	TRUE	152378	322088	171620	277379	148226	0
6.94	231.2		604.244	603.237	[M+H]+	TRUE						680400	[]	TRUE	619474	763782	691944	551458	680400	612793
6.94	173.2		244.14	243.132	[M+H]+	TRUE						565480	[]	TRUE	565480	487530	472768	1079247	522651	1059318
6.95	150.7		221.077	220.07	[M+H]+	TRUE						789006	[]	TRUE	697030	916238	802551	789006	571988	696524
6.96	149		243.058	242.051	[M+H]+	TRUE						591134	[]	TRUE	645574	518095	667873	591134	574366	510267
6.97	231.1		678.182	677.175	[M+H]+	FALSE						378765	[]	TRUE	370456	341526	336601	782578	400329	378765
6.97	162.4		268.165	267.158	[M+H]+	TRUE						486162	[]	TRUE	372618	432402	516359	707162	486162	430524
6.97	160.3		284.08	283.073	[M+H]+	FALSE						239233	[]	TRUE	0	239233	158147	444984	496411	193057
7.01	184.7		218.987	217.98	[M+H]+	TRUE						1074431	[]	TRUE	902826	1002011	957374	1138176	1074431	1114546
7.01	180.1		414.986	413.979	[M+H]+	TRUE						635524	[]	TRUE	683647	526814	457202	635524	1425567	459640
7.01	183.6		197.005	195.998	[M+H]+	TRUE						1.09442e+06	[]	TRUE	1226990	1036473	1078821	1094420	1040763	1708555
7.01	170.4		310.175	309.168	[M+H]+	TRUE						639698	[]	TRUE	642440	639698	617013	636600	648964	565147
7.02	162.6		278.098	277.091	[M+H]+	TRUE						229340	[]	TRUE	272644	0	202477	183603	229340	249023
7.03	189.3		395.184	394.177	[M+H]+	TRUE						210543	[]	TRUE	476728	173534	258958	189323	210543	173998
7.04	190.5		399.161	398.154	[M+H]+	TRUE						231692	[]	TRUE	156394	214036	226928	341574	505972	231692
7.05	171.9		341.104	340.097	[M+H]+	TRUE						304855	[]	TRUE	286156	369162	276089	605472	304855	194030
7.05	170.8		319.125	318.118	[M+H]+	TRUE						604374	[]	TRUE	604374	721144	745703	581571	578481	576230
7.06	167.9		327.08	326.073	[M+H]+	TRUE						627159	[]	TRUE	640753	679570	522807	502397	627159	316574
7.06	174.4		148.06	147.053	[M+H]+	TRUE						1075465	[]	TRUE	1173171	835304	1075465	1057702	1096484	808753
7.06	176.1		332.138	331.13	[M+H]+	TRUE						393613	[]	TRUE	486591	393613	493164	335615	340110	343161
7.06	202.6		255.108	254.1	[M+H]+	TRUE						844960	[]	TRUE	493475	844960	733594	487389	952821	971575
7.07	198.7		417.16	416.153	[M+H]+	TRUE						375293	[]	TRUE	435462	259512	202302	375293	604961	239621
7.07	189.9		133.061	132.053	[M+H]+	TRUE						423060	[]	TRUE	311822	800277	428154	339225	349582	423060
7.07	195		439.142	438.135	[M+H]+	TRUE						658194	[]	TRUE	634623	658194	680735	615180	684440	615752
7.07	179		336.14	335.133	[M+H]+	TRUE						598032	[]	TRUE	598032	652014	591022	519043	525688	745549
7.07	180.7		374.096	373.088	[M+H]+	TRUE						324108	[]	TRUE	352310	269010	325376	324108	292614	308359
7.07	197.8		455.124	454.116	[M+H]+	TRUE						224531	[]	TRUE	238913	0	0	224531	173908	242760
7.07	178.8		358.123	357.115	[M+H]+	TRUE						764953	[]	TRUE	716335	783619	722088	763964	902689	764953
7.07	177.4		369.042	368.035	[M+H]+	TRUE						213780	[]	TRUE	395226	204196	192792	181291	226655	213780
7.08	200.1		437.25	436.243	[M+H]+	TRUE						283675	[]	TRUE	355148	269901	260305	336187	283675	269850
7.08	171.9		106.05	105.042	[M+H]+	FALSE						395721	[]	TRUE	432124	266746	395721	422361	247487	236383
7.08	160.3		268.103	267.095	[M+H]+	FALSE						319076	[]	TRUE	259928	209123	358926	170444	319076	321001
7.08	176.8		339.155	338.147	[M+H]+	TRUE						2.47044e+06	[]	TRUE	2470196	2692005	2386766	2420678	2571646	2470444
7.08	156		248.089	247.082	[M+H]+	TRUE						578478	[]	TRUE	374549	685358	540640	677494	508995	578478
7.08	183.1		177.102	176.095	[M+H]+	TRUE						2.43325e+06	[]	TRUE	2840252	2353792	2433245	2549281	2366968	2266365
7.08	161		290.085	289.077	[M+H]+	TRUE						269152	[]	TRUE	269152	255055	280757	242524	542920	230054
7.08	155.8		270.067	269.06	[M+H]+	TRUE						275860	[]	TRUE	247039	275860	304044	465179	218891	270105
7.09	156		247.13	246.123	[M+H]+	TRUE						402293	[]	TRUE	402293	303982	425522	407021	257652	303971
7.1	176.4		342.166	341.158	[M+H]+	TRUE						233104	[]	TRUE	298707	250920	0	0	233104	218262
7.11	153.6		216.087	215.08	[M+H]+	FALSE						568451	[]	TRUE	666036	381581	292542	410100	568451	693278
7.11	152.9		233.113	232.106	[M+H]+	TRUE						519294	[]	TRUE	557816	411521	617498	412779	465672	519294
7.11	163.2		306.111	305.104	[M+H]+	TRUE						300769	[]	TRUE	284410	300769	358414	317393	176342	0
7.12	162.3		273.12	272.112	[M+H]+	TRUE						799576	[]	TRUE	845464	587823	715074	711976	862505	799576
7.12	164.3		313.064	312.056	[M+H]+	TRUE						1.07484e+06	[]	TRUE	1000910	1074843	1002026	1107457	1191596	1002235
7.12	172.1		303.166	302.159	[M+H]+	TRUE						366057	[]	TRUE	404862	283673	468870	302937	279333	366057
7.12	200		482.101	481.094	[M+H]+	TRUE						328577	[]	TRUE	328577	159067	192271	249978	385102	448042
7.12	170.4		158.045	157.037	[M+H]+	TRUE						390774	[]	TRUE	353000	290236	661689	746815	346366	390774
7.13	210.4		499.116	498.108	[M+H]+	TRUE						490482	[]	TRUE	432914	1226412	537325	298016	478354	490482
7.13	152.1		232.14	231.133	[M+H]+	TRUE						436530	[]	TRUE	452022	436530	519977	419167	431825	349005
7.13	150.3		260.02	259.013	[M+H]+	TRUE						887010	[]	TRUE	813363	865020	883370	894565	887010	1051831
7.13	149.2		238.038	237.03	[M+H]+	TRUE						3167764	[]	TRUE	3404317	3167764	3036631	2873331	3141493	3236075
7.14	149.8		221.011	220.004	[M+H]+	TRUE						1.389e+06	[]	TRUE	1388998	1429771	1325580	1405427	1356252	1251063
7.14	150.8		202.017	201.009	[M+H]+	TRUE						763639	[]	TRUE	700452	434206	1378572	617968	1352318	763639
7.15	167.9		308.109	307.102	[M+H]+	TRUE						299739	[]	TRUE	250593	650554	299739	389661	237667	264367
[truncated: 2,352 more rows]

## Sheet: 02_nist_urine_neg
RT [min]	CCS (Å²)	ΔCCS [%]	m/z meas.	M meas.	Ions	MS/MS	Name	Molecular Formula	Annotations	AQ	Annotation Source	Boxplot	Flags	Include	nist_urine_neg_1_p1-a1_1_4095	nist_urine_neg_2_p1-a1_1_4096	nist_urine_neg_3_p1-a1_1_4097	nist_urine_neg_4_p1-a1_1_4098	nist_urine_neg_5_p1-a1_1_4099	nist_urine_neg_6_p1-a1_1_4100
0.16	179.1		283.265	284.272	[M-H]-	TRUE						13121128	[]	TRUE	13434718	7284927	6682764	13160453	13121128	7750197
0.35	151.5		239.068	240.075	[M-H]-	FALSE						775826	[]	TRUE	775826	633489	577327	804049	1668700	0
0.35	254.2		666.06	667.068	[M-H]-	TRUE						4.4155e+06	[]	TRUE	5907747	3912578	4415499	4049381	4127217	4672081
0.35	149.8		205.088	206.095	[M-H]-	FALSE						2.10829e+06	[]	TRUE	3145135	1876202	3118108	2108291	1583321	1563138
0.35	263.5		252.004	506.022	[M-H-H]2-	TRUE						6448204	[]	TRUE	7318700	6217865	7911618	6448204	5360393	5330623
0.35	99.2		248.974	249.981	[M-H]-	TRUE						1.08441e+06	[]	TRUE	1083393	1084411	0	0	1425025	3155055
0.36	159.8		297.008	298.015	[M-H]-	TRUE						3.70615e+06	[]	TRUE	3155897	3627005	4347939	3706149	2868210	3966121
0.36	111.1		148.953	149.961	[M-H]-	TRUE						16584474	[]	TRUE	16740959	16584474	15026974	16062469	15126818	16680015
0.36	166.1		285.045	286.052	[M-H]-	TRUE						4.32999e+06	[]	TRUE	4528340	4374163	3454226	4329991	3856115	3512396
0.36	136.6		177.056	178.064	[M-H]-	TRUE						4.75427e+06	[]	TRUE	3672134	6427274	3500792	4023775	4754267	6177557
0.36	175.5		323.024	324.031	[M-H]-	TRUE						1.94597e+06	[]	TRUE	1945970	0	1366031	2901325	0	3430064
0.36	167.4		301.039	302.047	[M-H]-	TRUE						2.24952e+06	[]	TRUE	2249516	0	3527531	1748984	2432791	1474010
0.36	156.3		279.019	280.026	[M-H]-	TRUE						9089484	[]	TRUE	12741249	8428258	7694847	9920185	8739168	9089484
0.36	151.6		273.008	274.015	[M-H]-	TRUE						17968078	[]	TRUE	19468750	16586914	21973242	16593702	16984898	17968078
0.36	129.9		408.052	409.059	[M-H]-	FALSE						5.22732e+06	[]	TRUE	5227317	7578425	7081036	3465714	3982644	3794692
0.37	155.1		259.029	260.036	[M-H]-	TRUE						14067608	[]	TRUE	13611400	14067608	12822435	16611424	13381740	19303568
0.37	150.2		231.034	232.041	[M-H]-	TRUE						8610761	[]	TRUE	9626981	10052235	8610761	8597419	7839229	7406978
0.37	168.9		313.038	314.046	[M-H]-	TRUE						1.35125e+06	[]	TRUE	2533229	1238524	1351251	1346572	1486815	1227817
0.37	158.4		179.072	180.079	[M-H]-	FALSE						2355093	[]	TRUE	2016914	2580913	2355093	1084051	1694085	4123267
0.37	258.5		244.005	490.025	[M-H-H]2-	TRUE						19768078	[]	TRUE	13955050	18940600	23034974	18365088	19813166	19768078
0.37	259.8		204.026	410.067	[M-H-H]2-	FALSE						3.56913e+06	[]	TRUE	6603386	2748010	3622741	3569130	3110320	3282265
0.37	159.2		269.013	270.021	[M-H]-	TRUE						4.4541e+06	[]	TRUE	4607612	2748830	3223200	3497377	4494891	4454099
0.37	150.2		257.012	258.02	[M-H]-	TRUE						3146192	[]	TRUE	2583135	3146192	3737171	4448586	2830409	3048524
0.37	166.5		307.026	308.033	[M-H]-	TRUE						3.46218e+06	[]	TRUE	2923397	4968071	3462178	5200980	2881668	3379007
0.37	160		273.044	274.052	[M-H]-	FALSE						5368366	[]	TRUE	5368366	4068194	3120451	6088698	6548175	4419653
0.37	146.2		258.993	260	[M-H]-	TRUE						3892065	[]	TRUE	4164587	5264767	3482562	3155066	3892065	3864408
0.37	130.5		149.061	150.069	[M-H]-	TRUE						3.58211e+06	[]	TRUE	3582111	1656305	4260609	1128695	4883670	3392459
0.37	130.5		163.04	164.047	[M-H]-	TRUE						1.75414e+06	[]	TRUE	1017125	2138437	1754144	1622226	1502946	3981665
0.37	123.2		135.046	136.053	[M-H]-	TRUE						3.40685e+06	[]	TRUE	1451823	5781435	1986340	1598289	3936722	3406852
0.37	203.1		421.06	422.068	[M-H]-	TRUE						29126288	[]	TRUE	30552372	29126288	19558228	31325956	28507882	18038150
0.37	173.3		308.001	309.008	[M-H]-	TRUE						5583143	[]	TRUE	7616437	3369709	2115671	6557589	5583143	2949836
0.37	168.8		297.045	298.052	[M-H]-	TRUE						3.64555e+06	[]	TRUE	3897002	3463379	3741130	3034962	3125654	3645555
0.38	148.6		137.062	138.069	[M-H]-	FALSE						4078029	[]	TRUE	3790129	4078029	5860561	2170436	2509159	4178089
0.38	158.4		275.024	276.031	[M-H]-	TRUE						4373664	[]	TRUE	3414169	4373664	4175320	5491462	4803183	3785373
0.38	165.8		299.024	300.031	[M-H]-	TRUE						3.25393e+06	[]	TRUE	3253928	5065691	4003057	1600356	1980005	2008062
0.38	153.8		229.055	230.062	[M-H]-	TRUE						21243008	[]	TRUE	23226616	20373490	19954652	20111100	22492306	21243008
0.38	143.9		217.018	218.025	[M-H]-	TRUE						11613545	[]	TRUE	13174881	12289758	10264689	11613545	9162271	11159292
0.38	145.3		242.998	244.005	[M-H]-	TRUE						3.23615e+06	[]	TRUE	2759370	2780704	3881663	3236155	0	3297777
0.38	150.8		227.038	228.045	[M-H]-	FALSE						3.77425e+06	[]	TRUE	2648177	3336217	3774250	4620946	3785966	3423709
0.38	149.4		261.008	262.016	[M-H]-	TRUE						3.47847e+06	[]	TRUE	3478466	4807364	3449610	0	10086760	3069499
0.38	164		283.029	284.036	[M-H]-	TRUE						4470088	[]	TRUE	4470088	4738626	4262057	4210607	3821431	4663309
0.38	177.9		377.071	378.078	[M-H]-	TRUE						5150578	[]	TRUE	5582375	4526732	5717863	4587946	4745238	5150578
0.38	148.4		213.024	214.031	[M-H]-	TRUE						5.64026e+06	[]	TRUE	11820076	3781177	5384990	13581116	3937059	5640259
0.39	149.7		245.013	246.021	[M-H]-	TRUE						6233724	[]	TRUE	8125255	5292762	6764480	5742596	4956700	6233724
0.39	143.9		201.024	202.031	[M-H]-	FALSE						5.87724e+06	[]	TRUE	5868343	5877240	4114836	7959723	5633493	14124460
0.39	177.8		356.118	357.126	[M-H]-	TRUE						9844934	[]	TRUE	18897298	10681978	9715713	6946974	9844934	8495274
0.39	255.1		566.048	567.055	[M-H]-	TRUE						34572780	[]	TRUE	16047233	25638690	35710868	20453254	34741628	34572780
0.39	261		392.048	393.055	[M-H]-	TRUE						18573810	[]	TRUE	18573810	22816294	13968094	33072244	16076755	16380967
0.39	253.4		788.116	789.124	[M-H]-	TRUE						10557241	[]	TRUE	0	14577814	14210086	10557241	0	5209266
0.4	258.6		580.063	581.071	[M-H]-	TRUE						29940618	[]	TRUE	25934592	22827906	29608714	29940618	35380964	31502338
0.4	258		597.09	598.097	[M-H]-	TRUE						19563212	[]	TRUE	20882230	16720754	25626274	16590377	19563212	18573060
0.4	256.6		802.13	803.137	[M-H]-	TRUE						12518168	[]	TRUE	8708789	12465347	12518168	30919254	10761349	17488970
0.4	254.9		583.074	584.081	[M-H]-	TRUE						17351670	[]	TRUE	17351670	15020398	17400640	15745060	21429514	8745312
0.4	154		243.034	244.041	[M-H]-	TRUE						5585424	[]	TRUE	5585424	3863349	4830008	5498599	5987428	6286598
0.4	144.1		230.998	232.005	[M-H]-	TRUE						13284708	[]	TRUE	11874821	13428382	14476853	12408531	12124800	13284708
0.41	138		93.0352	94.0425	[M-H]-	TRUE						35985336	[]	TRUE	30154308	44793552	29824594	35985336	34577412	40047344
0.41	168.6		265.149	266.156	[M-H]-	TRUE						12663286	[]	TRUE	12902545	11816695	12390723	9947298	12663286	14795367
0.42	168.4		317.034	318.042	[M-H]-	TRUE						8044782	[]	TRUE	9454242	6851884	7022222	4846281	8044782	8961741
0.43	151.6		229.018	230.025	[M-H]-	TRUE						9245002	[]	TRUE	12808048	5132181	5948546	5099641	24569916	9245002
0.43	166.9		325.04	326.047	[M-H]-	TRUE						5.69593e+06	[]	TRUE	3573748	7736051	0	5695929	5939934	3377418
0.43	156.2		245.049	246.057	[M-H]-	TRUE						50833656	[]	TRUE	49829076	52115636	50833656	48800808	50389692	63633344
0.44	144.9		221.014	222.021	[M-H]-	TRUE						4506340	[]	TRUE	4343821	0	9066788	4506340	3069627	5292935
0.44	151.5		226.019	227.026	[M-H]-	TRUE						9233460	[]	TRUE	8771054	10953697	9233460	9948820	8458988	9061827
0.44	135.9		94.0308	95.038	[M-H]-	TRUE						20945036	[]	TRUE	20945036	22024276	19766218	23250142	16751039	20057606
0.44	141		108.047	109.054	[M-H]-	TRUE						10449931	[]	TRUE	10002006	5433559	10954693	10449931	7670264	15259350
0.45	151.4		247.028	248.035	[M-H]-	TRUE						9570821	[]	TRUE	7273222	10708669	10140871	8202595	6331210	9570821
0.45	212.3		401.012	402.02	[M-H]-	TRUE						12855882	[]	TRUE	9866659	12017435	12855882	16739111	10125467	16332533
0.45	296.1		80.9658	163.946	[M-H-H]2-	TRUE						42314232	[]	TRUE	42314232	0	43176820	18862222	0	44827864
0.45	224.5		442.039	443.046	[M-H]-	TRUE						24690440	[]	TRUE	20730124	22459972	23849036	25706168	25553370	24690440
0.45	225		425.012	426.019	[M-H]-	TRUE						19865682	[]	TRUE	20673788	19216822	20603608	14146158	17469670	19865682
0.45	222.9		638.022	639.03	[M-H]-	TRUE						16704479	[]	TRUE	21338724	11157038	16704479	13117954	14360723	17301772
0.46	222.4		655.049	656.056	[M-H]-	TRUE						15177684	[]	TRUE	11623178	12505171	16170420	14964417	22801586	15177684
0.47	150.1		132.046	133.053	[M-H]-	TRUE						18383902	[]	TRUE	15825675	18872040	18383902	17212764	16439507	20644284
0.47	197		367.159	368.166	[M-H]-	TRUE						14490877	[]	TRUE	12915435	13706076	11459510	16025199	18668592	14490877
0.47	150.5		167.036	168.043	[M-H]-	FALSE						18387232	[]	TRUE	21053456	18387232	7654815	22452604	5358015	6392493
0.47	139.6		206.997	208.005	[M-H]-	TRUE						65578432	[]	TRUE	65578432	61832956	76590952	64970284	66020568	62398380
0.48	156		274.04	275.048	[M-H]-	TRUE						12320500	[]	TRUE	10620373	14944319	14897309	12320500	11754874	11928813
0.48	146.9		246.993	248	[M-H]-	FALSE						14319556	[]	TRUE	11161338	15680773	11592740	14093419	25867978	14319556
0.48	162.5		196.044	197.052	[M-H]-	TRUE						89142768	[]	TRUE	80717256	100139672	99602320	89142768	76824648	74739624
0.48	197		369.174	370.182	[M-H]-	TRUE						30661042	[]	TRUE	28296868	34218520	30661042	27761328	30176356	30701650
0.48	125.1		161.987	162.995	[M-H]-	TRUE						52746612	[]	TRUE	35874192	42891464	70690696	35512156	92825040	52746612
0.48	178.8		372.112	373.12	[M-H]-	TRUE						55659396	[]	TRUE	57952180	54027564	51197172	64619572	55659396	48399844
0.49	133.8		82.0306	83.0379	[M-H]-	TRUE						34190776	[]	TRUE	31503408	32763922	34173396	80280016	75275160	34190776
0.49	201.9		415.035	416.042	[M-H]-	TRUE						14302675	[]	TRUE	23376880	14302675	6911717	19114614	6911198	7799598
0.49	178.4		370.097	371.104	[M-H]-	TRUE						17206018	[]	TRUE	16415051	14779579	14526518	36548424	17206018	33811716
0.51	136.4		107.039	108.046	[M-H]-	TRUE						26727570	[]	TRUE	29614794	23239938	52840536	20819304	26727570	22268346
0.55	136.9		191.002	192.009	[M-H]-	TRUE						31314498	[]	TRUE	26982958	32944376	27751430	31314498	27885662	61800612
0.55	159.3		180.067	181.075	[M-H]-	TRUE						87111560	[]	TRUE	72605464	88984584	82860032	87111560	84228112	114963720
0.55	142.6		215.998	217.006	[M-H]-	TRUE						21520266	[]	TRUE	23521326	20627888	17622936	17001976	21520266	28374860
0.55	143.4		124.04	125.048	[M-H]-	FALSE						15513410	[]	TRUE	13481922	15513410	22118756	17057954	15068057	14540707
0.55	161.2		291.997	293.004	[M-H]-	TRUE						50457380	[]	TRUE	66111664	72084648	50457380	39975400	48795996	37169676
0.56	151.4		148.041	149.048	[M-H]-	TRUE						91250528	[]	TRUE	29991722	45333964	106430120	44212436	102380008	91250528
0.56	199.8		386.173	387.18	[M-H]-	TRUE						20286270	[]	TRUE	43415104	20286270	29147888	19372952	16474931	12583131
0.56	179.5		369.029	370.037	[M-H]-	TRUE						30124594	[]	TRUE	25700884	33659380	20988422	30124594	53145784	26591460
0.58	143.9		207.013	208.02	[M-H]-	TRUE						17822008	[]	TRUE	16712604	22408734	21303796	17822008	0	17280284
0.59	186.1		307.954	308.962	[M-H]-	TRUE						10621139	[]	TRUE	11689341	10182925	8394872	26633914	10621139	10101578
0.6	232.9		457.002	458.01	[M-H]-	TRUE						5.47122e+06	[]	TRUE	5689625	3104936	5981182	4145122	5471223	4089951
0.64	198.5		450.017	451.024	[M-H]-	TRUE						2.46938e+06	[]	TRUE	2412155	2867899	2299903	2804702	2469378	2462887
0.67	161.4		256.029	257.036	[M-H]-	TRUE						2739091	[]	TRUE	2739091	3243241	2608612	3187854	2276705	2084517
0.67	172.8		286.041	287.048	[M-H]-	TRUE						2.83449e+06	[]	TRUE	2787745	3064179	3453846	0	0	2834490
0.67	215.7		570.079	571.086	[M-H]-	TRUE						1.29728e+06	[]	TRUE	840804	1560704	1842295	709983	1134775	1297284
0.67	200.3		441.159	442.166	[M-H]-	TRUE						2607687	[]	TRUE	0	2418316	2651613	2607687	2258437	6139541
0.67	222.5		632.185	633.192	[M-H]-	TRUE						4.17055e+06	[]	TRUE	4170552	6550854	4154761	6201747	3891221	3313047
0.68	176.1		359.081	360.088	[M-H]-	FALSE						4452753	[]	TRUE	3311280	5955002	4970713	1919424	2828947	4452753
0.68	224.2		626.228	627.235	[M-H]-	TRUE						6.01388e+06	[]	TRUE	5378425	6013877	7026428	6768595	4193899	4226618
0.68	165.8		297.055	298.062	[M-H]-	TRUE						3139279	[]	TRUE	3024923	2563818	3278211	3139279	3742641	2482830
0.69	209.5		415.216	416.223	[M-H]-	TRUE						6309681	[]	TRUE	6309681	2577953	6693141	2511109	2285023	6390186
0.69	157.6		270.008	271.016	[M-H]-	TRUE						1914037	[]	TRUE	0	0	1891447	2113976	1914037	2588275
0.69	151		244.971	245.978	[M-H]-	FALSE						5.65883e+06	[]	TRUE	5780083	5658827	5307388	5367989	3595222	5850899
0.69	174.3		328.087	329.094	[M-H]-	TRUE						23816700	[]	TRUE	28594456	23816700	31219480	23063610	22976628	22679116
0.7	209.1		413.201	414.208	[M-H]-	TRUE						10479384	[]	TRUE	11515497	8169093	10775281	9995051	9377879	10479384
0.7	186		373.112	374.12	[M-H]-	TRUE						2.44306e+06	[]	TRUE	2546699	7365757	2311760	2443059	2029022	2331054
0.7	178		307.125	308.132	[M-H]-	TRUE						2.70042e+06	[]	TRUE	1921246	2336174	1810064	2940125	5118259	2700418
0.7	216.6		568.223	569.23	[M-H]-	TRUE						10281491	[]	TRUE	8980907	10281491	13954387	11933616	7068635	9843333
0.7	164.3		309.013	310.021	[M-H]-	TRUE						2.70588e+06	[]	TRUE	0	3387950	2705884	2474227	2240484	3425005
0.7	162.9		277.039	278.047	[M-H]-	TRUE						20801666	[]	TRUE	19565074	19003454	17477706	23034460	20801666	21417880
0.7	180.4		354.113	355.12	[M-H]-	TRUE						3.31545e+06	[]	TRUE	2947640	2194143	3338577	4302444	2283077	3315454
0.7	160		272.024	273.031	[M-H]-	TRUE						3.52275e+06	[]	TRUE	1917669	3619889	2573088	2970522	3522746	4425172
0.7	168.7		304.05	305.057	[M-H]-	TRUE						3.94002e+06	[]	TRUE	3940017	1556408	8158143	1343065	5930525	1974499
0.7	161.6		293.033	294.041	[M-H]-	TRUE						4329615	[]	TRUE	0	2721599	4788578	4329615	2228035	4740985
0.71	164.8		305.071	306.079	[M-H]-	TRUE						21779952	[]	TRUE	19684638	19485558	23142750	23561792	21779952	19233514
0.71	152.4		244.029	245.037	[M-H]-	TRUE						95270856	[]	TRUE	93583248	98517272	95270856	93134280	98215200	91534048
0.71	158		183.067	184.074	[M-H]-	TRUE						10320225	[]	TRUE	10320225	11719621	10636767	7850790	8108661	10073725
0.71	176.2		323.117	324.125	[M-H]-	TRUE						2.81223e+06	[]	TRUE	2143597	7569114	2100464	2812232	5078558	2739651
0.71	149.7		189.041	190.048	[M-H]-	FALSE						10051679	[]	TRUE	6781843	9045272	10277669	16698984	5254341	10051679
0.71	177.8		281.249	282.256	[M-H]-	TRUE						17020102	[]	TRUE	17020102	14599317	20190542	18371102	13043812	14130110
0.71	174.3		300.128	301.135	[M-H]-	TRUE						12983122	[]	TRUE	12815008	9588824	12983122	14296943	9482347	13627369
0.71	156.8		260.005	261.012	[M-H]-	TRUE						4805565	[]	TRUE	5835526	0	5826914	4805565	0	0
0.71	198.8		413.165	414.172	[M-H]-	TRUE						5.9982e+06	[]	TRUE	5855881	5478256	5998201	6923113	6067318	5785683
0.71	179.1		283.265	284.272	[M-H]-	TRUE						37160376	[]	TRUE	88964928	30813046	37160376	34065692	66967868	32060500
0.71	165.6		349.024	350.031	[M-H]-	TRUE						2.85359e+06	[]	TRUE	2853594	2710300	2763637	2615826	3247017	2984556
0.71	163.7		305.034	306.041	[M-H]-	FALSE						2.65411e+06	[]	TRUE	1585834	0	2654105	2517739	5225655	2716135
0.72	201.9		388.188	389.195	[M-H]-	FALSE						4723673	[]	TRUE	3861537	9879900	6330388	3185405	4609346	4723673
0.72	157.2		273.059	274.066	[M-H]-	TRUE						3.86131e+06	[]	TRUE	6984855	3861309	2221462	3103644	4027418	2186462
0.72	199.4		415.179	416.187	[M-H]-	TRUE						4.81443e+06	[]	TRUE	5300769	4814429	2912641	3814709	4578344	5039287
0.72	203		445.154	446.161	[M-H]-	TRUE						7046749	[]	TRUE	5500244	7046749	6732970	7442910	7639132	6615816
0.72	132.3		182.047	183.054	[M-H]-	TRUE						17963906	[]	TRUE	18773120	17963906	13750022	15447254	15842915	20879142
0.72	125.6		164.987	165.994	[M-H]-	TRUE						7406331	[]	TRUE	8033935	10719505	6758084	7117819	7406331	5859793
0.72	184.9		377.047	378.054	[M-H]-	TRUE						5.2391e+06	[]	TRUE	8587266	5129083	5239097	4561954	6303138	2750087
0.73	126.5		279.078	280.085	[M-H]-	TRUE						34852804	[]	TRUE	37710856	32356750	33760320	34852804	39337220	25055322
0.73	124.1		155.003	156.01	[M-H]-	TRUE						30730616	[]	TRUE	61796876	30298382	30730616	25256224	69615032	26879236
0.73	201.3		399.148	400.156	[M-H]-	TRUE						6102542	[]	TRUE	5642464	4682136	6505436	4777105	6102542	6465814
0.74	171.1		255.234	256.241	[M-H]-	TRUE						119410944	[]	TRUE	125601408	117761400	120192776	99019752	111574880	119410944
0.74	297.6		279.614	561.243	[M-H-H]2-	TRUE						47595140	[]	TRUE	47595140	35797780	32058650	65743916	0	75392224
0.74	172.5		344.081	345.089	[M-H]-	TRUE						4696709	[]	TRUE	5026410	4892384	2963857	2487834	4696709	4220788
0.74	144.1		175.025	176.033	[M-H]-	TRUE						77036648	[]	TRUE	72041640	65618336	77036648	84886440	78105960	68341568
0.74	140.9		254.982	255.989	[M-H]-	TRUE						162233152	[]	TRUE	174857232	162233152	166938976	147980576	160468256	155648128
0.74	176		375.074	376.081	[M-H]-	TRUE						5133897	[]	TRUE	3961671	4017962	5135246	2527083	7430207	5133897
0.75	183.1		346.17	347.177	[M-H]-	TRUE						10054900	[]	TRUE	4050744	3290270	4005118	10054900	10069493	14704288
0.75	200.4		401.164	402.172	[M-H]-	TRUE						6.04493e+06	[]	TRUE	5111933	5372091	6044930	7232547	5000468	6601116
0.75	269.9		241.073	484.16	[M-H-H]2-	TRUE						10595094	[]	TRUE	26368188	0	19595792	8284175	10595094	9114989
0.76	203.4		426.197	427.204	[M-H]-	TRUE						9978350	[]	TRUE	8817399	14616838	8920770	9978350	9513580	12925249
0.76	180.4		370.132	371.139	[M-H]-	TRUE						8748833	[]	TRUE	6456569	17128004	28939244	6107497	8748833	6597711
0.77	125.4		153.02	154.027	[M-H]-	TRUE						12690000	[]	TRUE	12690000	4787681	22554736	7572302	17280652	6020428
0.78	148.1		225.009	226.016	[M-H]-	TRUE						7.33071e+06	[]	TRUE	7144174	7330712	16885410	5500468	9420678	6628625
0.78	158.6		234.081	235.089	[M-H]-	TRUE						4169449	[]	TRUE	4420561	7971342	3848818	4169449	3399286	3493750
0.78	228		601.197	602.204	[M-H]-	TRUE						2.41799e+06	[]	TRUE	1919755	1595248	1883048	2417988	3543795	3803921
0.79	176.9		316.123	317.13	[M-H]-	TRUE						7.0533e+06	[]	TRUE	3792854	428750	8623734	7053296	4921560	8239056
0.84	191.7		431.139	432.146	[M-H]-	TRUE						2.31802e+06	[]	TRUE	2890459	2021448	1740873	2318024	1969354	2573789
0.85	188.1		468.973	469.98	[M-H]-	TRUE						4581502	[]	TRUE	5735333	5811317	4581502	0	3535587	3414795
0.86	148.9		115.004	116.012	[M-H]-	FALSE						2.39524e+06	[]	TRUE	0	0	3318042	2395241	2364743	2804286
0.87	152		259.047	260.054	[M-H]-	TRUE						6.48466e+06	[]	TRUE	5444512	6484662	7863360	3904938	7149226	6078127
0.87	175		307.134	308.141	[M-H]-	TRUE						1.88655e+06	[]	TRUE	1751236	2478500	2058298	1820309	1886548	1774089
0.88	150		250.013	251.021	[M-H]-	FALSE						2529086	[]	TRUE	1541190	2529086	3086022	2386001	2011412	4785650
0.88	218.9		552.121	553.129	[M-H]-	TRUE						2.96422e+06	[]	TRUE	2002210	3135804	2731733	2563593	3745258	2964219
0.9	157.2		264.982	265.99	[M-H]-	FALSE						1.26035e+06	[]	TRUE	2969818	2306526	829375	906183	1260353	988694
0.91	156.7		282.993	284	[M-H]-	TRUE						1.80195e+06	[]	TRUE	2269891	1801953	1771845	2078455	1666861	1731543
0.92	135.9		202.027	203.035	[M-H]-	FALSE						1.19859e+06	[]	TRUE	2433716	0	1198594	877787	1286387	604861
0.93	137.9		209.013	210.02	[M-H]-	TRUE						4.81687e+06	[]	TRUE	5308374	4499608	4605336	5066576	4740035	4816867
0.94	143.9		243.019	244.026	[M-H]-	TRUE						6.72142e+06	[]	TRUE	7291065	3495942	6914926	4935077	4471560	6721422
0.94	174.4		299.104	300.112	[M-H]-	TRUE						1569102	[]	TRUE	1548611	1309308	1569102	1314513	2834458	3267879
0.95	155.3		238.076	239.083	[M-H]-	FALSE						1.36195e+06	[]	TRUE	0	2048351	1361948	0	0	2404567
0.96	198.8		78.9194	79.9267	[M-H]-	TRUE						2.49081e+06	[]	TRUE	2240650	1960631	2490814	2806560	2286463	2774273
0.96	182.2		199.019	200.026	[M-H]-	TRUE						1.50797e+06	[]	TRUE	1507970	1662582	1477257	1555204	1444286	1454474
0.96	169		306.103	307.11	[M-H]-	FALSE						802008	[]	TRUE	549057	1285947	679001	944726	802008	0
0.96	152.2		267.019	268.026	[M-H]-	TRUE						719002	[]	TRUE	778080	0	719002	682473	672068	940369
0.96	139.6		201.011	202.018	[M-H]-	TRUE						1.30624e+06	[]	TRUE	1306238	1507213	1366713	1097053	1188325	1061296
0.96	138.9		110.026	111.033	[M-H]-	FALSE						1572284	[]	TRUE	1029719	1572284	675948	1333608	2117887	1825286
0.96	175.7		410.987	411.994	[M-H]-	TRUE						4731301	[]	TRUE	4731301	4278508	4570653	5141162	4561862	4895382
0.98	162.2		306.996	308.003	[M-H]-	TRUE						4.51133e+06	[]	TRUE	4511332	4026861	3990906	4470232	4633280	4759411
0.98	164.5		227.039	228.046	[M-H]-	FALSE						868534	[]	TRUE	868534	609207	1481150	1477094	737973	751901
0.99	171.6		308.154	309.161	[M-H]-	TRUE						1.81382e+06	[]	TRUE	2078586	1813820	1969162	1648636	1563707	1688446
1	184.3		378.076	379.083	[M-H]-	TRUE						543281	[]	TRUE	607255	525894	0	1490940	543281	489132
1	177.3		387.04	388.047	[M-H]-	FALSE						325451	[]	TRUE	325451	291469	0	383378	0	559810
1.01	142.3		238.988	239.995	[M-H]-	TRUE						2.9304e+06	[]	TRUE	3053327	2571912	2930397	2400163	3096620	2544988
1.01	159.3		299.037	300.045	[M-H]-	TRUE						1.09763e+06	[]	TRUE	421862	1221012	607444	1097627	423922	1266783
1.02	186		400.144	401.151	[M-H]-	TRUE						1.93473e+06	[]	TRUE	1644102	1946243	2231876	1915419	1680263	1934730
1.03	176.7		347.1	348.108	[M-H]-	TRUE						917282	[]	TRUE	1072922	552902	917282	664612	1098694	885904
1.03	125.9		164.035	165.042	[M-H]-	TRUE						502593	[]	TRUE	377834	0	821994	502593	380670	632864
1.03	210.3		561.124	562.131	[M-H]-	TRUE						779536	[]	TRUE	941896	448744	781347	754763	693785	779536
1.03	145.4		183.089	184.096	[M-H]-	FALSE						631820	[]	TRUE	556540	631820	0	0	798083	794637
1.04	179.4		341.034	342.042	[M-H]-	TRUE						2.84706e+06	[]	TRUE	3225866	849280	2678925	2847063	2955826	2624417
1.04	181.7		474.934	475.941	[M-H]-	FALSE						585052	[]	TRUE	610346	401739	475791	838326	585052	576722
1.04	141.2		122.037	123.044	[M-H]-	TRUE						1.15217e+06	[]	TRUE	1045582	1801479	1152169	619394	1050559	1240126
1.04	139.5		197.015	198.023	[M-H]-	TRUE						723806	[]	TRUE	544270	792043	571115	536854	939917	723807
1.05	158.6		275.098	276.105	[M-H]-	FALSE						306542	[]	TRUE	387478	514755	235537	0	302691	306542
1.07	201.2		381.138	382.145	[M-H]-	TRUE						944944	[]	TRUE	700669	1577526	0	944944	1639019	591830
1.1	168.3		302.072	303.079	[M-H]-	TRUE						797619	[]	TRUE	759319	820359	839078	665007	782746	797619
1.11	183.7		412.984	413.991	[M-H]-	TRUE						710973	[]	TRUE	721782	684581	538783	651439	710973	779765
1.13	166.4		281.061	282.068	[M-H]-	TRUE						3018595	[]	TRUE	3108765	3237371	3018595	2881911	2949459	2658812
1.14	154.8		222.081	223.088	[M-H]-	TRUE						1.87453e+06	[]	TRUE	1789842	1604604	1935343	1874533	1875084	1835646
1.14	183.3		384.149	385.156	[M-H]-	TRUE						749694	[]	TRUE	756575	764814	662805	717987	749694	605228
1.15	170.8		306.139	307.146	[M-H]-	TRUE						851842	[]	TRUE	1090718	897178	850419	762827	0	851842
1.15	161.4		285.008	286.016	[M-H]-	TRUE						410757	[]	TRUE	498530	544483	0	345937	396588	410757
1.17	147		245.033	246.04	[M-H]-	TRUE						2195249	[]	TRUE	2064836	674013	1209479	2369189	2195249	2269525
1.17	148.7		264.019	265.026	[M-H]-	TRUE						804368	[]	TRUE	901641	1386589	804369	624186	502044	738677
1.19	156.5		289.04	290.047	[M-H]-	TRUE						7362982	[]	TRUE	7362982	7313489	6863639	7533676	7533227	7324695
1.19	213.9		591.012	592.019	[M-H]-	TRUE						1.34753e+06	[]	TRUE	1336693	1425629	1298626	1384026	1347531	1322501
1.2	180.5		430.985	431.992	[M-H]-	TRUE						2266482	[]	TRUE	2266482	2232096	2067142	2148291	2291406	2342490
1.21	228.4		610.033	611.04	[M-H]-	TRUE						812132	[]	TRUE	0	627125	814150	812133	779170	1485334
1.23	165.5		124.008	125.015	[M-H]-	FALSE						1.1266e+06	[]	TRUE	1509750	497569	541940	1557254	591569	1126600
1.26	147.1		242.035	243.043	[M-H]-	TRUE						993113	[]	TRUE	0	0	993113	1095002	939541	1738627
1.26	176.8		365.056	366.063	[M-H]-	TRUE						1.44951e+06	[]	TRUE	3826534	2052444	1449512	0	1411486	1363975
1.26	168.4		304.087	305.094	[M-H]-	TRUE						1.23749e+06	[]	TRUE	0	0	1237492	1029612	1323782	1353579
1.27	221.5		608.148	609.156	[M-H]-	TRUE						2.90208e+06	[]	TRUE	2902084	2716972	3042722	2743761	2974265	2591191
1.27	237.8		643.237	644.244	[M-H]-	TRUE						1.08944e+06	[]	TRUE	1076438	1294399	963605	878633	1089441	1252029
1.28	209.8		545.128	546.135	[M-H]-	TRUE						2.47725e+06	[]	TRUE	2679807	2262066	2369411	2558205	2201969	2477246
1.28	203		426.196	427.203	[M-H]-	TRUE						881537	[]	TRUE	830021	879592	1100848	806877	881537	989235
1.28	161.7		318.051	319.059	[M-H]-	TRUE						2593279	[]	TRUE	3243431	2556923	2091831	2593279	2835914	2484014
1.28	171		165.056	166.064	[M-H]-	TRUE						2.21027e+06	[]	TRUE	2210269	1846565	2856038	1692937	2216520	0
1.29	158.1		234.081	235.089	[M-H]-	TRUE						2.72266e+06	[]	TRUE	2597446	2722655	2675017	2841528	2767660	2289876
1.3	278.6		944.335	945.342	[M-H]-	TRUE						1.13504e+06	[]	TRUE	978648	818266	849268	1155700	1135041	1136307
1.3	259.8		844.246	845.254	[M-H]-	TRUE						1.65561e+06	[]	TRUE	1708507	1614095	1524597	1806841	1424295	1655609
1.3	256.4		834.226	835.234	[M-H]-	TRUE						790215	[]	TRUE	988487	790215	388023	622160	898163	352472
1.3	238.5		710.122	711.129	[M-H]-	TRUE						1.3111e+06	[]	TRUE	2288536	1118311	1311103	1603012	1047783	1138733
1.3	125.7		139.041	140.048	[M-H]-	TRUE						1.15282e+06	[]	TRUE	1152820	1373489	1204034	1087436	1087484	0
1.31	179.9		125.036	126.044	[M-H]-	FALSE						1.43839e+06	[]	TRUE	1438394	1903229	1748385	966981	762190	0
1.32	131.7		185.013	186.02	[M-H]-	TRUE						2.25393e+06	[]	TRUE	2253929	2008266	2230130	2580463	2543688	1972427
1.33	129.5		109.03	110.037	[M-H]-	TRUE						1.02787e+06	[]	TRUE	1117656	693249	0	1193365	1027873	0
1.34	203.7		504.119	505.126	[M-H]-	TRUE						712608	[]	TRUE	1169262	1221548	553326	0	712608	578697
1.34	189.1		367.213	368.22	[M-H]-	TRUE						1.44008e+06	[]	TRUE	2728669	1116617	1358105	1364595	1440083	1512810
1.34	225.4		622.163	623.171	[M-H]-	TRUE						679485	[]	TRUE	1266005	856380	543663	679485	0	577006
1.34	219.7		189.005	190.012	[M-H]-	TRUE						587678	[]	TRUE	597752	0	587678	483546	620300	0
1.34	231.3		646.178	647.185	[M-H]-	TRUE						820514	[]	TRUE	820514	613988	1003450	546290	649683	864980
1.34	121		139.007	140.014	[M-H]-	TRUE						1.57602e+06	[]	TRUE	1686897	1200287	891212	1363660	1576016	1597021
1.35	180.4		370.133	371.14	[M-H]-	TRUE						1.3855e+06	[]	TRUE	1586445	1385503	1572664	1264334	1266129	1278436
1.35	150.7		273.026	274.033	[M-H]-	TRUE						828581	[]	TRUE	764255	747319	887499	828581	1567428	660938
1.36	229.8		325.185	326.192	[M-H]-	TRUE						804524	[]	TRUE	818497	625960	797923	830614	804524	568437
1.36	126		170.998	172.005	[M-H]-	TRUE						2257132	[]	TRUE	3252382	2616411	2164392	2257132	2040777	1932168
1.37	233.1		339.2	340.208	[M-H]-	TRUE						407842	[]	TRUE	590363	606174	0	407842	336607	258002
1.37	141		124.041	125.048	[M-H]-	TRUE						2.09051e+06	[]	TRUE	2983118	1985216	2090510	2016938	2226064	2074967
1.39	196.3		457.081	458.089	[M-H]-	TRUE						1.22478e+06	[]	TRUE	821513	711289	1242784	584893	1224779	1266472
1.4	145.2		261.008	262.016	[M-H]-	FALSE						752889	[]	TRUE	1278099	595083	0	455281	989371	752889
1.42	165.3		285.044	286.052	[M-H]-	TRUE						4.38466e+06	[]	TRUE	5088558	3793576	4563127	4384664	3984202	4347435
1.44	168.1		205.087	206.095	[M-H]-	TRUE						1.04068e+06	[]	TRUE	1040681	962600	868790	2155749	1932835	0
1.44	177.6		347.078	348.085	[M-H]-	TRUE						811593	[]	TRUE	791211	737872	811593	1961169	0	1013044
1.44	157.6		300.04	301.047	[M-H]-	TRUE						13304453	[]	TRUE	13304453	12850613	13596845	12958374	13569695	13037742
1.47	216.9		163.019	164.026	[M-H]-	TRUE						571164	[]	TRUE	838679	571164	0	602755	0	430636
1.49	169.1		331.013	332.02	[M-H]-	TRUE						586752	[]	TRUE	592198	426225	467467	550451	1018379	586752
1.49	163.4		183.14	184.147	[M-H]-	TRUE						814661	[]	TRUE	814661	787605	1078116	677587	710422	1630680
1.54	181		345.029	346.036	[M-H]-	TRUE						935113	[]	TRUE	837513	930406	1066957	847340	1123466	935113
1.56	168.7		287.024	288.031	[M-H]-	TRUE						767728	[]	TRUE	767728	541198	984845	545556	828238	0
1.57	236.8		672.216	673.223	[M-H]-	TRUE						854970	[]	TRUE	868142	514632	613491	854970	649890	1333911
1.58	138.5		229.003	230.011	[M-H]-	TRUE						2.69669e+06	[]	TRUE	2784920	2574328	2481781	2696687	2747098	2315683
1.6	233.8		514.14	515.147	[M-H]-	TRUE						2158729	[]	TRUE	2158729	2404053	2089149	1991195	2105592	2264590
1.61	134.6		164.073	165.08	[M-H]-	TRUE						794716	[]	TRUE	0	0	0	794716	943620	1031630
1.62	176.3		307.133	308.14	[M-H]-	TRUE						1.79864e+06	[]	TRUE	2064547	1233028	1128964	1945573	1798641	1776601
1.62	126.4		163.028	164.036	[M-H]-	TRUE						1.82963e+06	[]	TRUE	1829632	2551305	1523943	2134447	1206108	1685292
1.63	153.2		249.044	250.051	[M-H]-	TRUE						1.47463e+06	[]	TRUE	2245563	1009559	932395	2408385	1474627	1391501
1.63	123		276.137	277.145	[M-H]-	TRUE						7.89348e+06	[]	TRUE	8733011	6262874	7349213	7893476	8399750	6847212
1.64	149.7		230.014	231.021	[M-H]-	TRUE						17035752	[]	TRUE	0	0	20292700	0	22813208	17035752
1.64	166.8		249.114	250.121	[M-H]-	FALSE						1.66508e+06	[]	TRUE	1665081	899650	2647780	0	2177832	1190637
1.64	145.2		197.09	198.097	[M-H]-	TRUE						1.85051e+06	[]	TRUE	1315712	1114725	1850509	2619474	1851818	1377356
1.64	145.1		199.109	200.116	[M-H]-	TRUE						3.62153e+06	[]	TRUE	3621531	3499025	2983281	3586314	4115304	3727041
1.65	144.6		212.003	213.01	[M-H]-	TRUE						4.94081e+06	[]	TRUE	0	3979779	5661553	0	4940814	4996063
1.66	136.8		191.998	193.006	[M-H]-	TRUE						1.67068e+06	[]	TRUE	1670680	1630187	1483426	1560813	1769149	1699824
1.66	135.2		79.9579	80.9652	[M-H]-	TRUE						8753507	[]	TRUE	9310509	9169960	8753507	8181148	8495535	8572270
1.66	151.6		241.041	242.048	[M-H]-	TRUE						3.83283e+06	[]	TRUE	2567370	4285980	4193362	3239256	3184250	3832833
1.66	152		275.026	276.033	[M-H]-	TRUE						1.28432e+06	[]	TRUE	559655	574618	1252832	2802452	1284319	1748950
1.67	186.6		189.041	190.048	[M-H]-	TRUE						1.93109e+06	[]	TRUE	1916767	2810366	1671122	1533469	1931086	3418667
1.67	122		262.122	263.129	[M-H]-	TRUE						5.45203e+06	[]	TRUE	6076089	5132189	9955094	5452027	3655806	5016821
1.67	143.9		191.083	192.09	[M-H]-	TRUE						1.61268e+06	[]	TRUE	1652923	0	1561405	3788450	1612682	1384378
1.67	142		171.104	172.111	[M-H]-	TRUE						3.29138e+06	[]	TRUE	3221326	2967291	3291376	3106212	3913577	3310992
1.67	154.4		178.05	179.057	[M-H]-	TRUE						4543219	[]	TRUE	4543219	4880653	4277995	3167670	3844584	4578242
1.67	195.6		387.15	388.158	[M-H]-	TRUE						1.16655e+06	[]	TRUE	2692117	1660989	0	1085300	1166552	0
1.67	154.9		273.045	274.052	[M-H]-	TRUE						8474906	[]	TRUE	6579562	8474906	5387921	6059276	8740590	8891029
1.68	155		298.99	299.997	[M-H]-	TRUE						2.09676e+06	[]	TRUE	3067566	3405884	0	2096761	1608258	1718091
1.68	156.3		263.059	264.066	[M-H]-	FALSE						2268836	[]	TRUE	1691094	2964534	1085079	1337857	2760328	2268836
1.69	176.6		161.046	162.053	[M-H]-	TRUE						13391697	[]	TRUE	13391697	12908845	11863414	12899415	15888767	14113166
1.7	127.7		149.048	150.055	[M-H]-	TRUE						5384147	[]	TRUE	5196233	5414185	5208021	5073994	5384147	6386041
1.71	169.8		329.07	330.078	[M-H]-	TRUE						5985348	[]	TRUE	4160539	5942087	4917554	5985348	6952462	5988632
1.71	159.2		257.068	258.076	[M-H]-	TRUE						4135831	[]	TRUE	3169212	5174807	4419427	4135831	3641599	3295434
1.71	182.5		355.05	356.057	[M-H]-	TRUE						3.46163e+06	[]	TRUE	3461635	3281393	2617657	3526726	3641921	2075163
1.71	143.3		164.033	165.04	[M-H]-	TRUE						3.42093e+06	[]	TRUE	5685059	3419892	3491531	2261344	3420931	3293307
1.72	165.8		281.061	282.068	[M-H]-	TRUE						2.70555e+06	[]	TRUE	2377348	2514196	2936934	3097312	2705547	2510249
1.73	161.3		291.019	292.026	[M-H]-	TRUE						3.8093e+06	[]	TRUE	2093872	5711816	1339853	2444480	4571059	3809300
1.73	145		239.024	240.031	[M-H]-	TRUE						2.51421e+06	[]	TRUE	2514214	1953744	3580722	4155373	1571664	1801713
1.74	179.1		383.064	384.071	[M-H]-	TRUE						3.98929e+06	[]	TRUE	2582381	4531083	3989287	3414481	3319680	4696458
1.75	140.5		200.04	201.047	[M-H]-	TRUE						5692880	[]	TRUE	5318910	6461484	5257875	5692880	5464976	5758633
1.75	169.1		323.099	324.106	[M-H]-	TRUE						13709832	[]	TRUE	12025719	13709832	11042043	16803106	13841286	10360880
1.77	175.6		365.07	366.078	[M-H]-	FALSE						2.54366e+06	[]	TRUE	2543658	2356266	1904384	2071439	5547563	3989990
1.78	192.7		183.031	184.038	[M-H]-	TRUE						8520695	[]	TRUE	9231248	8494464	8974817	8520695	6629518	7122577
1.78	187.9		137.025	138.032	[M-H]-	TRUE						6.38448e+06	[]	TRUE	5796464	6384482	5223067	7003979	5466651	7164579
1.78	132.9		108.021	109.028	[M-H]-	TRUE						26725832	[]	TRUE	26725832	27192990	22495138	25054622	26066778	27505874
1.78	207.5		263.129	264.137	[M-H]-	TRUE						3555629	[]	TRUE	4238481	2834944	4053036	2910115	1730487	3555629
1.79	184.1		179.036	180.043	[M-H]-	TRUE						3.51506e+06	[]	TRUE	4310667	3515065	2740961	7519687	3307442	2403289
1.79	137.2		80.0259	81.0332	[M-H]-	TRUE						2.97751e+06	[]	TRUE	3733618	2977510	2199821	3184793	2291260	2744160
1.79	179.2		391.107	392.114	[M-H]-	FALSE						3328149	[]	TRUE	3328149	4831297	4115556	2414265	2735096	2215065
1.8	154		199.098	200.105	[M-H]-	TRUE						1.77502e+06	[]	TRUE	1670685	0	2132008	3789324	1775023	1488094
1.8	139.7		220.977	221.984	[M-H]-	TRUE						5.63085e+06	[]	TRUE	3886986	5686046	5630851	5374840	3527378	6003610
1.83	158.3		289.003	290.01	[M-H]-	TRUE						3197344	[]	TRUE	2744009	2231474	2605622	3197344	3447860	5514865
1.84	189.1		395.007	396.015	[M-H]-	FALSE						2.49335e+06	[]	TRUE	3007301	1513950	2493352	3317615	1920360	1633585
1.88	142.8		169.074	170.081	[M-H]-	TRUE						6467566	[]	TRUE	5737108	6467566	5947960	6378932	6776584	6535043
1.88	260		766.334	767.342	[M-H]-	TRUE						1.57618e+06	[]	TRUE	1822259	1474844	2304238	1337555	1309344	1576184
1.88	150.9		97.0414	98.0487	[M-H]-	TRUE						2587407	[]	TRUE	1424498	1293128	2587407	1432241	2729049	2623004
1.88	144		154.05	155.058	[M-H]-	TRUE						6.39532e+06	[]	TRUE	8109170	5800889	5890446	7508562	5364468	6395317
1.89	142.3		182.045	183.053	[M-H]-	TRUE						2280086	[]	TRUE	1838071	1541702	2519281	2280086	2153042	4370030
1.89	196.7		395.143	396.151	[M-H]-	TRUE						5.0659e+06	[]	TRUE	4913269	5162881	5065905	5167286	4075773	4824154
1.9	210.9		239.08	240.087	[M-H]-	TRUE						816476	[]	TRUE	690924	1283436	1115392	545871	816476	578808
1.91	134		96.9607	97.968	[M-H]-	TRUE						1.45842e+06	[]	TRUE	555400	1458423	900682	1302443	1859418	1794890
1.91	227.4		323.057	324.064	[M-H]-	TRUE						2.04265e+06	[]	TRUE	2361523	2013557	2042653	1624310	2268743	1565928
1.92	214.7		261.038	262.045	[M-H]-	TRUE						1.88523e+06	[]	TRUE	1885231	1888761	1866556	1955742	1584169	1584150
1.94	208.1		167.083	168.09	[M-H]-	TRUE						604568	[]	TRUE	470876	584106	697578	604568	309150	728885
1.95	198.7		462.977	463.984	[M-H]-	TRUE						527025	[]	TRUE	1225960	527025	415972	1184975	432089	0
1.96	168.3		333.052	334.059	[M-H]-	TRUE						1491460	[]	TRUE	1564438	1819672	1385516	1487841	1449865	1491460
1.97	148.9		397.206	398.214	[M-H]-	FALSE						610944	[]	TRUE	594931	1044142	478786	590358	610944	719292
1.97	164		323.02	324.027	[M-H]-	TRUE						7.09749e+06	[]	TRUE	7212994	6965922	6618878	7097493	7930015	7059627
1.98	130.9		122.037	123.044	[M-H]-	TRUE						1.86513e+06	[]	TRUE	1688234	1998643	1337078	1865130	1409959	1898679
1.99	269.9		788.316	789.323	[M-H]-	TRUE						343592	[]	TRUE	448344	318513	399265	343592	305018	239950
2.01	155		297.029	298.036	[M-H]-	TRUE						1.87448e+06	[]	TRUE	1624144	1588834	1874476	1616577	2056079	1964591
2.02	211.7		173.987	174.994	[M-H]-	TRUE						898275	[]	TRUE	758619	904303	898275	798686	809254	921565
2.02	174.6		346.047	347.054	[M-H]-	FALSE						428583	[]	TRUE	720300	334175	392115	726601	428583	334301
2.03	212.2		218.046	219.054	[M-H]-	TRUE						196434	[]	TRUE	196434	190472	148178	259799	201024	161671
2.04	218.5		410.145	411.152	[M-H]-	TRUE						390952	[]	TRUE	376501	323579	390952	343359	405470	403147
2.04	166		309.009	310.016	[M-H]-	TRUE						505645	[]	TRUE	561404	493540	491977	505645	536230	482238
2.05	182.9		336.128	337.135	[M-H]-	TRUE						711390	[]	TRUE	1574044	711390	810915	652399	610349	632645
2.05	173.4		365.058	366.065	[M-H]-	TRUE						533527	[]	TRUE	533527	395412	615181	618225	519696	522189
2.06	165.4		264.125	265.132	[M-H]-	TRUE						624673	[]	TRUE	1098899	723925	601086	624673	599818	501394
2.06	206.2		437.095	438.102	[M-H]-	TRUE						1.00713e+06	[]	TRUE	926316	1144808	940341	1198985	1007131	999973
2.06	282.8		850.356	851.363	[M-H]-	TRUE						290297	[]	TRUE	156799	260101	368953	290297	211142	323146
2.07	209.6		453.07	454.077	[M-H]-	TRUE						294398	[]	TRUE	245672	375385	272415	331420	242154	294398
2.08	161.4		242.177	243.184	[M-H]-	FALSE						483483	[]	TRUE	543907	0	0	483483	800093	471457
2.08	169.4		328.998	330.005	[M-H]-	TRUE						366430	[]	TRUE	208763	366430	483666	418984	220577	202314
2.09	243.7		499.133	500.14	[M-H]-	TRUE						226358	[]	TRUE	189399	192811	375056	226358	187751	277359
2.09	128.5		159.033	160.041	[M-H]-	TRUE						1.0305e+06	[]	TRUE	839934	1093088	1065216	908887	917682	1030500
2.09	136.8		188.036	189.044	[M-H]-	TRUE						399054	[]	TRUE	484833	399054	385973	398959	360971	440764
2.09	220.3		521.116	522.123	[M-H]-	FALSE						172325	[]	TRUE	172325	0	104687	126239	342810	184830
2.09	156.2		238.077	239.084	[M-H]-	FALSE						298774	[]	TRUE	291015	606896	270442	375471	0	298774
2.1	159.2		230.141	231.148	[M-H]-	TRUE						427698	[]	TRUE	251511	520693	306748	427698	584500	296183
2.11	223.3		505.208	506.215	[M-H]-	TRUE						198716	[]	TRUE	0	433446	199990	0	198716	188598
2.11	184		370.108	371.116	[M-H]-	FALSE						298222	[]	TRUE	527772	199227	298222	410330	241848	178963
2.11	158.3		288.037	289.044	[M-H]-	TRUE						1.07243e+06	[]	TRUE	1156733	1072430	1018316	1039889	991023	1133019
2.13	187.2		356.154	357.161	[M-H]-	TRUE						253264	[]	TRUE	296483	225053	320528	231807	253264	241069
2.13	162.7		303.055	304.062	[M-H]-	TRUE						541114	[]	TRUE	657963	541114	497374	523198	538083	594064
2.14	156.9		243.079	244.086	[M-H]-	FALSE						221090	[]	TRUE	154599	221090	0	0	230859	292716
2.14	165.4		297.06	298.068	[M-H]-	TRUE						459895	[]	TRUE	343414	428227	525878	473136	384582	459895
2.14	154		250.095	251.102	[M-H]-	TRUE						730304	[]	TRUE	729890	788552	730304	563060	1811703	679444
2.15	226.4		601.188	602.195	[M-H]-	TRUE						178064	[]	TRUE	135499	241057	178064	163759	154140	192735
2.15	225.5		493.171	494.179	[M-H]-	TRUE						166559	[]	TRUE	166559	163313	145132	159576	216790	206734
2.16	207.5		409.15	410.157	[M-H]-	TRUE						415944	[]	TRUE	440625	163616	372715	446614	415944	335160
2.16	177.2		304.159	305.166	[M-H]-	FALSE						201105	[]	TRUE	254065	437781	201105	198087	183134	174969
2.16	211.2		497.09	498.097	[M-H]-	FALSE						118084	[]	TRUE	122295	0	148260	118084	104050	0
2.16	203.5		94.9815	95.9888	[M-H]-	TRUE						343076	[]	TRUE	497783	343076	232566	216295	350305	263268
2.17	184.7		407.065	408.072	[M-H]-	FALSE						205034	[]	TRUE	118238	134208	273221	200465	205034	216538
2.17	129.6		136.995	138.002	[M-H]-	TRUE						409410	[]	TRUE	409410	629436	410661	401099	406039	405540
2.17	183.2		380.066	381.073	[M-H]-	TRUE						143420	[]	TRUE	132537	200749	178909	143420	139579	133085
2.17	178		290.107	291.115	[M-H]-	TRUE						806331	[]	TRUE	739935	753043	913224	912363	769370	806331
2.17	158		239.13	240.137	[M-H]-	FALSE						233765	[]	TRUE	0	233765	0	236349	254003	0
2.17	213.4		507.131	508.138	[M-H]-	FALSE						251151	[]	TRUE	251151	411986	193826	236641	216947	261686
2.18	123.7		134.061	135.068	[M-H]-	TRUE						348140	[]	TRUE	210399	273780	348140	432549	476901	244655
2.18	162.5		253.144	254.151	[M-H]-	TRUE						259313	[]	TRUE	259313	189068	264860	214492	218879	280290
2.18	169.2		266.085	267.092	[M-H]-	FALSE						308404	[]	TRUE	151120	258326	233279	308404	369431	486475
2.18	197.6		470.136	471.144	[M-H]-	TRUE						284025	[]	TRUE	330462	268688	239829	284025	261871	296497
2.18	155.3		246.1	247.107	[M-H]-	TRUE						270168	[]	TRUE	291253	212481	270168	267472	205411	292099
2.18	133.2		177.023	178.03	[M-H]-	TRUE						394410	[]	TRUE	449417	394410	339922	320362	377445	427005
2.18	161.9		267.125	268.132	[M-H]-	TRUE						1.05788e+06	[]	TRUE	989836	1057885	1143304	1019720	1139809	992268
2.18	170.7		290.069	291.077	[M-H]-	TRUE						480686	[]	TRUE	608852	432706	408043	465123	513765	480686
2.18	220.5		465.226	466.234	[M-H]-	TRUE						236833	[]	TRUE	202043	274133	280112	225120	229385	236833
2.19	161.1		279.127	280.134	[M-H]-	TRUE						301089	[]	TRUE	232683	301089	311511	0	132784	315204
2.19	133.2		164.072	165.08	[M-H]-	TRUE						437419	[]	TRUE	287200	452068	820848	437419	0	397952
2.19	225.6		469.227	470.235	[M-H]-	TRUE						515890	[]	TRUE	515890	487694	453188	525769	487754	557072
2.2	206		212.08	213.087	[M-H]-	FALSE						174033	[]	TRUE	134368	174033	168281	251778	256899	157656
2.2	176.4		303.125	304.132	[M-H]-	TRUE						321867	[]	TRUE	247698	321867	325735	296418	797217	295370
2.2	192.1		366.023	367.03	[M-H]-	FALSE						221391	[]	TRUE	303535	204923	238507	0	221391	219681
2.2	158.5		266.107	267.114	[M-H]-	FALSE						263253	[]	TRUE	263253	456180	0	208231	218157	357153
2.2	165.9		314.022	315.03	[M-H]-	TRUE						354925	[]	TRUE	409902	354925	155741	164969	560313	182451
2.21	166.4		248.166	249.174	[M-H]-	TRUE						8652142	[]	TRUE	8616046	9075693	8652142	8834242	8265616	8348177
2.21	148.8		220.085	221.092	[M-H]-	FALSE						146409	[]	TRUE	135540	189353	175307	0	0	146409
2.22	155.6		244.029	245.037	[M-H]-	TRUE						834838	[]	TRUE	0	0	656288	939910	834838	956098
2.22	273.3		770.33	771.337	[M-H]-	TRUE						154117	[]	TRUE	154117	166827	183502	115756	128912	120438
2.23	161.8		285.055	286.062	[M-H]-	TRUE						448822	[]	TRUE	517558	466127	444512	371571	448822	412861
2.24	138		187.008	188.015	[M-H]-	TRUE						458400	[]	TRUE	335181	938583	458401	336958	325912	927460
2.25	164.9		164.108	165.116	[M-H]-	FALSE						289544	[]	TRUE	370056	289544	276024	278861	360994	234763
2.25	209		425.182	426.19	[M-H]-	TRUE						449373	[]	TRUE	509145	365358	382784	400182	449373	455305
2.25	147.9		152.003	153.011	[M-H]-	FALSE						404581	[]	TRUE	452909	217736	461625	170830	404581	263788
2.25	207.5		409.125	410.132	[M-H]-	FALSE						231786	[]	TRUE	239272	390474	160797	172574	231786	0
2.25	161.5		283.037	284.044	[M-H]-	FALSE						232617	[]	TRUE	235308	155455	186055	263699	232617	206926
2.26	150.2		124.008	125.015	[M-H]-	FALSE						258560	[]	TRUE	222941	217878	348424	241413	262459	258560
2.26	198.7		418.164	419.171	[M-H]-	TRUE						296418	[]	TRUE	313693	296418	327613	275379	269983	257776
2.26	177.5		230.013	231.021	[M-H]-	TRUE						1.14828e+06	[]	TRUE	1059188	1168159	1188327	1148276	959118	1062048
2.26	216.3		595.13	596.137	[M-H]-	TRUE						267919	[]	TRUE	248211	306856	236753	267919	312790	240799
2.26	180.9		376.145	377.153	[M-H]-	TRUE						160516	[]	TRUE	147686	369660	421327	0	140440	160516
2.26	202.6		453.214	454.221	[M-H]-	TRUE						390245	[]	TRUE	390245	0	388560	428011	335286	399427
2.27	161.6		205.051	206.059	[M-H]-	TRUE						207663	[]	TRUE	186239	174325	235055	252865	166625	207663
2.27	148.1		270.933	271.941	[M-H]-	FALSE						424726	[]	TRUE	533178	430238	178472	309500	424727	250046
2.27	157.2		319.013	320.021	[M-H]-	FALSE						331431	[]	TRUE	308409	266650	287768	370600	422112	331431
2.27	199.1		371.102	372.109	[M-H]-	TRUE						451514	[]	TRUE	451514	306761	444553	474358	473863	397260
2.27	124.8		144.046	145.053	[M-H]-	TRUE						843752	[]	TRUE	928748	755760	809600	438587	854301	843752
2.27	191.1		373.186	374.194	[M-H]-	TRUE						222824	[]	TRUE	167221	246286	205710	222824	237426	208233
2.28	168.4		335.078	336.086	[M-H]-	FALSE						192375	[]	TRUE	171221	106400	303600	0	236498	192375
2.28	158.4		285.007	286.015	[M-H]-	TRUE						162150	[]	TRUE	141391	181013	162150	120525	134329	164854
2.28	143.6		254.959	255.967	[M-H]-	TRUE						536531	[]	TRUE	540909	536531	1239467	341100	439497	465908
2.29	147		151.004	152.012	[M-H]-	FALSE						358450	[]	TRUE	289229	507771	358450	268127	316748	746640
2.29	298		279.615	561.244	[M-H-H]2-	TRUE						3.0193e+06	[]	TRUE	3400915	3686332	2857463	2798940	3019301	2972278
2.29	195.5		367.222	368.229	[M-H]-	TRUE						441364	[]	TRUE	648256	511664	441364	415522	417678	271478
2.29	193.5		386.089	387.096	[M-H]-	FALSE						216042	[]	TRUE	253562	203369	216042	286988	208538	206393
2.29	144.2		135.01	136.017	[M-H]-	TRUE						428434	[]	TRUE	296621	373323	361781	897054	474126	428434
2.29	147.1		153.02	154.027	[M-H]-	TRUE						387795	[]	TRUE	387795	402398	337028	399707	365515	348629
2.29	175.6		363.072	364.08	[M-H]-	TRUE						167344	[]	TRUE	123663	169525	167344	153127	120955	296147
2.29	192.9		407.135	408.142	[M-H]-	TRUE						541563	[]	TRUE	637222	505214	464987	541563	546612	463858
2.29	219.5		517.221	518.229	[M-H]-	TRUE						184294	[]	TRUE	202735	184294	169738	152220	252512	159878
2.3	207.5		174.057	175.064	[M-H]-	TRUE						163057	[]	TRUE	272761	214723	161468	163057	0	148302
2.3	225.1		541.266	542.273	[M-H]-	TRUE						377485	[]	TRUE	377485	319574	368830	374137	439442	389376
2.3	156.4		233.103	234.11	[M-H]-	TRUE						1.09213e+06	[]	TRUE	1183841	1027131	1152413	1092131	1028595	1061692
2.3	177.5		292.122	293.129	[M-H]-	FALSE						279523	[]	TRUE	271485	0	279523	322358	246758	312809
2.3	261.2		602.301	603.309	[M-H]-	TRUE						718475	[]	TRUE	794604	625345	709517	620813	745780	718475
2.3	164.1		265.072	266.08	[M-H]-	TRUE						857165	[]	TRUE	754933	985160	746706	857165	916417	820071
2.31	138.4		209.013	210.02	[M-H]-	TRUE						1.21657e+06	[]	TRUE	1216566	1074108	1153409	1156759	1381838	1435783
2.31	210.1		583.092	584.099	[M-H]-	TRUE						558370	[]	TRUE	483834	558370	595690	535738	551215	589978
2.31	163		273.042	274.049	[M-H]-	TRUE						425834	[]	TRUE	378919	0	303378	702415	504185	425834
2.31	164		79.9581	80.9653	[M-H]-	TRUE						226863	[]	TRUE	174550	195365	232517	272353	169931	226863
2.32	228.8		559.203	560.211	[M-H]-	TRUE						508129	[]	TRUE	603756	601405	424067	502756	508129	435984
2.32	188.9		380.175	381.182	[M-H]-	TRUE						227296	[]	TRUE	226699	215137	259511	227296	225925	390424
2.32	271.7		477.102	478.109	[M-H]-	TRUE						250993	[]	TRUE	267850	139611	169972	250993	175027	299318
2.32	198		395.207	396.215	[M-H]-	FALSE						146115	[]	TRUE	143798	101936	291147	146115	138231	159152
2.32	156.7		251.079	252.087	[M-H]-	TRUE						830901	[]	TRUE	778834	830901	899882	696272	848262	729859
2.32	212.4		463.158	464.166	[M-H]-	TRUE						145274	[]	TRUE	145274	0	0	194619	84473	190587
2.33	219.6		622.127	623.134	[M-H]-	TRUE						208832	[]	TRUE	130151	231716	189061	342564	208832	164006
2.33	197.2		311.986	312.993	[M-H]-	FALSE						326842	[]	TRUE	359424	276997	258297	573639	326842	197566
2.33	181.2		137.025	138.032	[M-H]-	TRUE						1.00697e+06	[]	TRUE	1006973	954713	1125221	1091475	951145	962012
2.34	194.2		487.047	488.055	[M-H]-	TRUE						312386	[]	TRUE	356763	307735	306018	333397	274009	312386
2.34	239		652.148	653.155	[M-H]-	TRUE						192121	[]	TRUE	165398	234566	192121	168198	298526	186838
2.34	238.5		636.174	637.181	[M-H]-	TRUE						525886	[]	TRUE	527808	544905	525886	439740	473545	441603
2.35	221.1		519.191	520.198	[M-H]-	TRUE						105402	[]	TRUE	0	105402	128437	130474	0	0
2.35	157.6		264.092	265.099	[M-H]-	TRUE						822392	[]	TRUE	637587	760981	949630	822392	928559	726430
2.35	235		594.243	595.25	[M-H]-	TRUE						189509	[]	TRUE	189509	137764	134352	171369	201195	199220
2.35	237.3		579.231	580.238	[M-H]-	TRUE						545446	[]	TRUE	635166	451304	530653	534218	553749	545446
2.35	239.6		622.236	623.243	[M-H]-	FALSE						115423	[]	TRUE	115423	110063	251027	124236	111328	0
2.35	182		226.004	227.012	[M-H]-	TRUE						288201	[]	TRUE	448593	266416	188168	187047	288201	391979
2.36	273.9		801.274	802.281	[M-H]-	TRUE						183865	[]	TRUE	150750	392920	228838	183865	141914	148537
2.36	203.2		157.015	158.022	[M-H]-	FALSE						213695	[]	TRUE	205000	197862	213695	347983	213498	269791
2.36	205.4		465.04	466.047	[M-H]-	FALSE						243477	[]	TRUE	243477	235508	226588	602134	250228	225334
2.37	278.2		785.302	786.309	[M-H]-	TRUE						594620	[]	TRUE	594620	631099	641399	552673	368995	415739
2.37	245.9		614.167	615.174	[M-H]-	TRUE						645076	[]	TRUE	742570	683568	530792	553728	604520	645076
2.37	268.7		797.354	798.362	[M-H]-	TRUE						174602	[]	TRUE	111122	205813	174602	180056	115375	134603
2.37	259.4		734.249	735.256	[M-H]-	TRUE						201561	[]	TRUE	244929	201561	300993	186940	147919	184521
2.37	203.1		449.064	450.071	[M-H]-	TRUE						844382	[]	TRUE	844780	875919	844382	726339	805673	813569
2.37	273		815.226	816.233	[M-H]-	TRUE						294624	[]	TRUE	344770	204484	309421	182989	194095	294624
2.38	232.3		572.083	573.091	[M-H]-	FALSE						287520	[]	TRUE	199669	215021	355123	141672	287520	317208
2.38	230.3		569.123	570.13	[M-H]-	TRUE						194757	[]	TRUE	237619	193928	177799	178323	194757	379456
2.38	220.2		547.141	548.149	[M-H]-	TRUE						125813	[]	TRUE	125813	137704	115352	113057	121919	207052
2.38	277.8		255.088	512.191	[M-H-H]2-	TRUE						373879	[]	TRUE	373879	187126	399469	320982	421655	231942
2.39	211.9		427.055	428.063	[M-H]-	TRUE						1306201	[]	TRUE	1160236	1306201	1078442	1315592	1361963	1262447
2.39	245.6		628.118	629.125	[M-H]-	TRUE						407673	[]	TRUE	463556	208753	252620	178710	430927	407673
2.39	207.5		411.081	412.089	[M-H]-	TRUE						5571111	[]	TRUE	5571111	5632733	5391891	5640734	5534493	5446324
2.39	233.7		311.169	312.177	[M-H]-	TRUE						152221	[]	TRUE	0	127011	139467	152221	313411	303975
2.39	209.8		489.177	490.185	[M-H]-	TRUE						241204	[]	TRUE	198638	242756	206298	257642	241204	194796
2.4	146.7		254.013	255.02	[M-H]-	FALSE						354920	[]	TRUE	413926	221980	200357	354920	198338	524644
2.4	257.3		606.122	607.129	[M-H]-	TRUE						340703	[]	TRUE	410333	210342	466655	209295	268180	340703
2.41	271.1		793.231	794.239	[M-H]-	TRUE						230534	[]	TRUE	261972	230534	187838	205031	245115	153606
2.41	166.9		296.105	297.112	[M-H]-	TRUE						354065	[]	TRUE	526188	367710	313298	330799	308501	354065
2.42	224.5		634.183	635.19	[M-H]-	TRUE						287896	[]	TRUE	287896	242785	285951	398520	440383	259510
2.42	279.2		931.334	932.341	[M-H]-	TRUE						348915	[]	TRUE	198192	240407	217862	401562	348915	369372
2.43	252.9		676.298	677.305	[M-H]-	TRUE						345298	[]	TRUE	578836	306965	280586	465094	345298	336478
2.45	251.8		462.127	463.134	[M-H]-	TRUE						296286	[]	TRUE	293017	255509	267995	344675	322097	296286
2.45	256.9		549.17	550.177	[M-H]-	TRUE						415769	[]	TRUE	343401	377094	415769	273579	446841	446498
2.45	223.3		484.11	485.117	[M-H]-	TRUE						376236	[]	TRUE	376236	322608	354845	378945	305085	460781
2.46	127.9		134.024	135.031	[M-H]-	TRUE						355023	[]	TRUE	355023	603113	306714	398638	332740	300044
2.46	214.1		563.187	564.194	[M-H]-	TRUE						361045	[]	TRUE	428195	346777	347254	401911	361045	222072
2.46	199.4		478.082	479.09	[M-H]-	TRUE						372515	[]	TRUE	372515	172375	145565	144966	434541	380520
2.46	162.2		271.082	272.089	[M-H]-	TRUE						332008	[]	TRUE	351288	289382	325636	200681	402560	332008
2.47	174.2		215.072	216.079	[M-H]-	TRUE						613351	[]	TRUE	631430	596345	550391	628813	610647	613351
2.47	280.6		882.381	883.389	[M-H]-	TRUE						263777	[]	TRUE	317659	288999	127842	263777	160418	206476
2.47	207.3		426.104	427.112	[M-H]-	TRUE						424178	[]	TRUE	377489	381773	491445	381006	424178	457599
2.48	271.7		241.073	484.16	[M-H-H]2-	TRUE						616632	[]	TRUE	616632	647006	535667	546406	681863	502579
2.5	223.2		327.048	328.056	[M-H]-	TRUE						264535	[]	TRUE	460366	347091	264535	236900	231627	235577
2.51	155.1		230.05	231.057	[M-H]-	TRUE						712225	[]	TRUE	831172	663587	654844	769802	712225	579251
2.51	195.9		368.172	369.179	[M-H]-	FALSE						174290	[]	TRUE	0	174290	0	206609	0	180254
2.52	155.7		288.052	289.059	[M-H]-	TRUE						301183	[]	TRUE	301183	281453	271057	435238	287119	315220
2.53	175.5		395.08	396.088	[M-H]-	TRUE						189647	[]	TRUE	163866	156228	156383	216557	189647	313710
2.53	148		195.067	196.074	[M-H]-	TRUE						307983	[]	TRUE	694974	416848	275994	249728	299511	307983
2.55	202.6		196.05	197.058	[M-H]-	FALSE						176498	[]	TRUE	0	176498	161242	0	217758	181166
2.55	286.3		795.338	796.346	[M-H]-	TRUE						485771	[]	TRUE	485771	469810	602353	629460	311062	302861
2.55	188.5		402.106	403.113	[M-H]-	TRUE						318635	[]	TRUE	318635	380063	314208	330384	281496	296339
2.55	297.4		287.612	577.239	[M-H-H]2-	TRUE						658755	[]	TRUE	727196	484115	631550	678926	470779	658755
2.56	157		272.055	273.062	[M-H]-	TRUE						348201	[]	TRUE	216311	197944	553281	348201	425272	187423
2.56	162.1		165.006	166.013	[M-H]-	FALSE						410836	[]	TRUE	461069	247974	285359	259475	517792	410836
2.56	179		319.192	320.199	[M-H]-	TRUE						2196222	[]	TRUE	2390050	2005422	2343167	2159250	2172733	2196222
2.57	191.2		392.209	393.216	[M-H]-	TRUE						205757	[]	TRUE	164988	205757	163375	82083	363682	212557
2.58	172.2		301.094	302.101	[M-H]-	TRUE						195896	[]	TRUE	144263	335295	168758	195896	306828	170006
2.58	169		309.135	310.143	[M-H]-	TRUE						310894	[]	TRUE	332221	310907	282511	276651	298622	310894
2.6	158.7		179.072	180.079	[M-H]-	TRUE						283130	[]	TRUE	304515	251504	200427	283130	291509	280057
2.61	190		368.061	369.069	[M-H]-	TRUE						337212	[]	TRUE	293489	283239	387841	337212	310458	369581
2.63	223.6		533.19	534.197	[M-H]-	TRUE						302372	[]	TRUE	322611	203318	302372	291845	303320	250995
2.63	217.3		497.189	498.196	[M-H]-	TRUE						275678	[]	TRUE	275678	239724	199223	292483	527415	189044
2.64	152		243.063	244.071	[M-H]-	TRUE						192674	[]	TRUE	0	248261	229264	184294	188349	192674
2.67	167		241.084	242.091	[M-H]-	TRUE						709529	[]	TRUE	784207	617507	607462	709529	826858	592999
2.68	170.9		320.066	321.073	[M-H]-	TRUE						297563	[]	TRUE	228809	256961	519085	297563	278265	507083
2.71	181.6		177.023	178.031	[M-H]-	FALSE						369486	[]	TRUE	369486	282713	230506	515144	380643	270877
2.74	230.4		559.157	560.164	[M-H]-	TRUE						303600	[]	TRUE	237591	229833	395616	303222	318860	303600
2.75	158.5		281.055	282.063	[M-H]-	TRUE						1.80687e+06	[]	TRUE	1806869	1773988	1672329	1736539	1874936	1930422
2.75	156.2		174.041	175.049	[M-H]-	TRUE						505334	[]	TRUE	407160	505334	488316	592261	494087	720804
2.75	168.2		84.0096	85.0169	[M-H]-	TRUE						474163	[]	TRUE	457765	465200	542772	882643	474163	388482
2.75	157.8		155.047	156.054	[M-H]-	TRUE						954550	[]	TRUE	929490	1020792	830193	1088705	954550	773347
2.75	154.6		200.13	201.137	[M-H]-	TRUE						722441	[]	TRUE	669215	658737	722441	729102	688638	736248
2.77	242.8		627.24	628.248	[M-H]-	TRUE						330085	[]	TRUE	283426	265000	395033	330085	246587	586204
2.78	206.6		439.115	440.122	[M-H]-	TRUE						276028	[]	TRUE	216084	276028	141731	290438	179669	276415
2.81	154.3		216.125	217.132	[M-H]-	FALSE						220768	[]	TRUE	491042	172328	133685	220768	219935	297305
2.84	154.5		198.114	199.121	[M-H]-	FALSE						207250	[]	TRUE	135279	207250	225186	306043	201057	185213
2.84	159		234.151	235.158	[M-H]-	TRUE						10069859	[]	TRUE	9789495	9864023	11333849	10069859	10396845	9815960
2.86	178.5		303.138	304.146	[M-H]-	FALSE						245060	[]	TRUE	197354	152818	245060	343489	231869	559063
2.86	213.8		250.991	251.998	[M-H]-	TRUE						670606	[]	TRUE	670606	1008377	658355	460065	983571	660912
2.87	154.6		246.045	247.052	[M-H]-	TRUE						1.93225e+06	[]	TRUE	1932251	2126521	1933028	1916323	1811939	1739817
2.88	183.3		311.195	312.203	[M-H]-	FALSE						491915	[]	TRUE	438736	461236	491915	529310	558197	346104
2.88	186.7		359.171	360.179	[M-H]-	FALSE						183419	[]	TRUE	198388	115838	123330	208595	147891	183419
2.88	177.8		318.138	319.145	[M-H]-	TRUE						351353	[]	TRUE	351353	381045	305678	423387	345280	337711
2.89	186.3		381.083	382.09	[M-H]-	TRUE						448951	[]	TRUE	448528	337514	448951	491039	415471	579452
2.89	188.5		323.196	324.204	[M-H]-	FALSE						258148	[]	TRUE	258148	305776	283841	222740	224210	213463
2.89	172.4		285.144	286.151	[M-H]-	TRUE						398633	[]	TRUE	374408	452359	328492	352107	417499	398633
2.9	196.2		376.213	377.22	[M-H]-	FALSE						315773	[]	TRUE	315686	315773	815350	225579	223474	321082
2.9	182.8		323.161	324.169	[M-H]-	FALSE						246624	[]	TRUE	184840	217058	315190	246624	176182	252403
2.9	183.4		365.088	366.095	[M-H]-	FALSE						302291	[]	TRUE	294821	535420	255942	586159	302291	270263
2.9	200.5		397.223	398.231	[M-H]-	TRUE						490372	[]	TRUE	444545	536607	468401	507229	337773	490372
2.91	174.4		313.202	314.209	[M-H]-	FALSE						240572	[]	TRUE	136707	400360	315643	240572	178455	182552
2.91	210.5		481.172	482.18	[M-H]-	TRUE						363501	[]	TRUE	332838	356951	350344	456833	363501	378002
2.91	165.3		285.136	286.143	[M-H]-	TRUE						173647	[]	TRUE	275370	121435	137839	202715	142084	173647
2.91	167.7		307.071	308.078	[M-H]-	TRUE						165861	[]	TRUE	142732	355144	151107	143027	324414	165861
2.91	148.1		255.035	256.043	[M-H]-	TRUE						608081	[]	TRUE	610544	571583	326269	608081	722971	499255
2.91	169.1		88.0411	89.0483	[M-H]-	FALSE						626445	[]	TRUE	869082	629737	626445	397208	528852	517848
2.91	152.2		250.098	251.105	[M-H]-	FALSE						640513	[]	TRUE	763345	539664	681350	581214	640513	573909
2.91	122.6		79.958	80.9653	[M-H]-	TRUE						200616	[]	TRUE	194762	170024	200616	268188	370476	194025
2.92	168		337.094	338.101	[M-H]-	TRUE						333704	[]	TRUE	457100	332365	399104	248917	333704	312777
2.92	142.9		232.977	233.984	[M-H]-	TRUE						1655613	[]	TRUE	1552895	1655613	1663790	2034131	1579762	1637540
2.92	143.1		214.966	215.973	[M-H]-	TRUE						965318	[]	TRUE	901120	1108846	859760	1034173	965318	805600
2.92	171.2		271.161	272.168	[M-H]-	FALSE						153771	[]	TRUE	166535	0	153771	233540	0	146339
2.92	176.8		321.192	322.199	[M-H]-	FALSE						286363	[]	TRUE	286363	128957	333142	119153	295884	235965
2.93	142.5		197.082	198.09	[M-H]-	TRUE						887317	[]	TRUE	721240	852085	926560	2113936	636761	887317
2.93	168.7		323.005	324.012	[M-H]-	TRUE						343296	[]	TRUE	343296	291633	289621	351835	341710	491942
2.93	219.3		517.222	518.229	[M-H]-	TRUE						1.09513e+06	[]	TRUE	1099510	921188	1095134	977447	1003709	1135593
2.93	180.2		393.119	394.127	[M-H]-	TRUE						953682	[]	TRUE	953682	1099418	979120	925012	876840	749153
2.93	166.2		276.128	277.135	[M-H]-	TRUE						278090	[]	TRUE	243567	278090	441986	279137	234781	245500
2.95	225.1		541.266	542.273	[M-H]-	TRUE						342091	[]	TRUE	399249	272897	426690	277777	251732	342091
2.95	183.1		309.181	310.189	[M-H]-	FALSE						234204	[]	TRUE	555431	215713	641863	234204	198902	223782
2.95	202.3		433.109	434.116	[M-H]-	TRUE						312893	[]	TRUE	284929	322738	253778	312893	315729	264873
2.96	169.1		272.18	273.188	[M-H]-	FALSE						91112.8	[]	TRUE	136387	91113	67915	212966	0	0
2.96	199.6		365.125	366.132	[M-H]-	TRUE						260586	[]	TRUE	260586	211908	303126	235216	0	267757
2.96	183.4		299.195	300.202	[M-H]-	TRUE						216414	[]	TRUE	347030	199832	299931	133088	164881	216414
2.96	209.3		481.208	482.215	[M-H]-	TRUE						185297	[]	TRUE	128883	194640	207663	172081	173149	185297
2.96	186.2		321.183	322.19	[M-H]-	TRUE						359814	[]	TRUE	478808	359814	288018	325089	510879	327725
2.96	192.8		433.077	434.085	[M-H]-	FALSE						233507	[]	TRUE	110081	233507	390904	338612	212359	201321
2.98	202.7		173.046	174.053	[M-H]-	TRUE						509459	[]	TRUE	437749	545031	393352	588161	509459	459485
2.98	146.7		203.128	204.136	[M-H]-	TRUE						860976	[]	TRUE	860976	820782	733575	718168	918522	892971
2.98	181.4		326.107	327.114	[M-H]-	FALSE						174665	[]	TRUE	152206	290961	150903	134726	174665	196610
2.98	206.5		467.157	468.164	[M-H]-	TRUE						158141	[]	TRUE	196254	158141	0	193777	0	141774
3	160.3		194.083	195.09	[M-H]-	TRUE						434435	[]	TRUE	442158	716342	376679	434435	355077	425432
3	175.3		167.054	168.061	[M-H]-	TRUE						521191	[]	TRUE	493554	453098	521191	636364	689149	483517
3	194.9		401.182	402.189	[M-H]-	TRUE						287953	[]	TRUE	189899	275262	230408	287953	398501	334849
3.01	187.3		399.168	400.175	[M-H]-	TRUE						365666	[]	TRUE	128017	532714	368214	365666	274296	173829
3.01	204.7		439.197	440.205	[M-H]-	TRUE						165181	[]	TRUE	155526	135884	134677	186745	198466	165181
3.01	172.4		331.08	332.087	[M-H]-	TRUE						730342	[]	TRUE	730342	710001	780982	736597	696668	617822
3.02	169.6		190.088	191.095	[M-H]-	TRUE						420314	[]	TRUE	420314	408654	402789	430491	423010	394520
3.03	191.8		342.237	343.245	[M-H]-	FALSE						205362	[]	TRUE	390208	205362	151959	192275	222201	0
3.03	129.7		162.056	163.063	[M-H]-	TRUE						289623	[]	TRUE	245839	289623	347173	251474	668563	254890
3.03	148.2		224.058	225.065	[M-H]-	TRUE						515226	[]	TRUE	486412	512981	467108	515226	517218	568682
3.04	157.9		240.121	241.129	[M-H]-	TRUE						242940	[]	TRUE	180848	242940	350220	525877	216463	0
3.04	159.2		160.077	161.085	[M-H]-	TRUE						784660	[]	TRUE	802140	812176	784660	653515	634876	655541
3.04	172.5		324.026	325.034	[M-H]-	FALSE						802132	[]	TRUE	335997	1036418	802132	864617	275795	419263
3.04	172.8		352.104	353.111	[M-H]-	FALSE						274543	[]	TRUE	225341	407572	405806	230079	274543	210088
3.05	183.4		333.193	334.2	[M-H]-	TRUE						323456	[]	TRUE	323456	314330	324609	459248	311351	310020
3.05	204.5		474.15	475.157	[M-H]-	FALSE						1.48054e+06	[]	TRUE	1287176	1510583	522931	3066052	1480543	672549
3.06	174.8		283.167	284.174	[M-H]-	TRUE						2310385	[]	TRUE	2310385	2087883	2361412	2294275	2486150	2267638
3.06	195.4		395.208	396.215	[M-H]-	TRUE						242027	[]	TRUE	242027	284164	161067	203720	178300	406279
3.07	198.3		336.196	337.203	[M-H]-	FALSE						333358	[]	TRUE	333358	235187	257816	270447	652375	649912
3.07	209.9		134.075	135.082	[M-H]-	TRUE						337720	[]	TRUE	257087	180741	290765	565979	337720	380725
3.07	172.1		693.335	694.342	[M-H]-	FALSE						622343	[]	TRUE	622343	594682	560912	470926	645028	665483
3.08	174.6		137.036	138.043	[M-H]-	TRUE						909268	[]	TRUE	949049	830212	909639	909268	896911	883293
3.08	177.4		74.0253	75.0326	[M-H]-	FALSE						284757	[]	TRUE	256309	212742	284757	366984	240381	375340
3.08	169		133.07	134.077	[M-H]-	TRUE						386918	[]	TRUE	381843	461404	441742	370151	386918	385609
3.08	174.9		332.117	333.125	[M-H]-	FALSE						192519	[]	TRUE	192519	271693	151112	220834	0	121728
3.08	159.1		245.094	246.101	[M-H]-	TRUE						2714981	[]	TRUE	2742351	2757763	2541392	2400306	2677455	2714981
3.08	166.1		305.055	306.062	[M-H]-	TRUE						2.38213e+06	[]	TRUE	2155800	2472312	2521132	2055601	2382129	2248990
3.08	167.2		269.079	270.086	[M-H]-	TRUE						536630	[]	TRUE	524323	485841	577467	536630	380621	551600
3.08	211.6		483.188	484.195	[M-H]-	TRUE						531745	[]	TRUE	462506	537630	417761	531745	455768	596665
3.08	161.8		262.112	263.12	[M-H]-	TRUE						470111	[]	TRUE	580069	470111	463829	448408	466355	483536
3.08	189.3		359.114	360.121	[M-H]-	TRUE						451847	[]	TRUE	355863	475780	502760	451847	391826	359199
3.09	176.8		323.114	324.121	[M-H]-	TRUE						332436	[]	TRUE	332436	234347	336080	399684	310651	321804
3.09	161.4		261.089	262.096	[M-H]-	TRUE						545883	[]	TRUE	619699	434015	469584	545883	626746	501895
3.09	162.8		217.099	218.106	[M-H]-	FALSE						432232	[]	TRUE	363763	454404	854543	432232	350550	350169
3.09	193.6		211.134	212.142	[M-H]-	FALSE						223428	[]	TRUE	335140	316410	200614	223428	196554	112486
3.1	166		153.006	154.013	[M-H]-	TRUE						856754	[]	TRUE	781790	856754	965251	803506	677325	911237
3.1	177.6		78.9865	79.9938	[M-H]-	TRUE						992118	[]	TRUE	768013	933149	992118	939118	1058813	1134762
3.1	159.8		282.048	283.055	[M-H]-	TRUE						3233312	[]	TRUE	3233312	3165442	3195119	3059833	3403065	3368334
3.1	215.7		511.255	512.263	[M-H]-	TRUE						571276	[]	TRUE	497366	571276	664590	359887	787775	482322
3.1	162.5		129.093	130.1	[M-H]-	FALSE						525884	[]	TRUE	764589	304434	363441	685217	525884	291964
3.11	167.2		278.137	279.145	[M-H]-	FALSE						298379	[]	TRUE	950802	298379	301677	200056	0	0
3.11	178.1		264.088	265.096	[M-H]-	TRUE						1.29781e+06	[]	TRUE	1235082	1291627	1297809	1541899	1257304	1682043
3.11	204.9		178.058	179.065	[M-H]-	TRUE						209717	[]	TRUE	0	221383	195789	224860	209717	171688
3.11	208.4		499.102	500.11	[M-H]-	TRUE						291171	[]	TRUE	288400	291171	300809	350657	216821	254832
3.11	185.1		353.125	354.132	[M-H]-	TRUE						473320	[]	TRUE	473320	418877	499986	448673	487754	451940
3.11	164.3		266.104	267.111	[M-H]-	TRUE						497505	[]	TRUE	454165	514726	435857	623309	476138	497505
3.11	147.8		211.06	212.068	[M-H]-	TRUE						211083	[]	TRUE	168602	174477	665092	190209	211083	235106
3.12	195.1		163.077	164.084	[M-H]-	TRUE						477963	[]	TRUE	477963	324893	299552	626672	689125	402309
3.12	166.3		295.047	296.054	[M-H]-	FALSE						330826	[]	TRUE	209288	377830	507817	0	330826	265396
3.12	179.4		319.176	320.184	[M-H]-	TRUE						1.54771e+06	[]	TRUE	1576797	1821038	1493760	1373490	1547712	1365762
3.12	161.5		250.109	251.116	[M-H]-	TRUE						629397	[]	TRUE	474279	553819	667469	629397	1020176	565320
3.12	204.4		191.057	192.064	[M-H]-	TRUE						558664	[]	TRUE	550773	727072	495274	501234	558664	681182
3.12	170.5		337.039	338.046	[M-H]-	FALSE						454675	[]	TRUE	342103	454675	507970	320950	439532	962721
3.12	189.6		429.073	430.08	[M-H]-	FALSE						302666	[]	TRUE	325233	302666	258576	270305	255270	344438
3.13	162.1		107.051	108.058	[M-H]-	TRUE						488978	[]	TRUE	423720	1244167	464417	679917	488978	480191
3.13	164.3		265.12	266.128	[M-H]-	TRUE						11981661	[]	TRUE	11603748	12978216	11981661	11839685	12295903	11608879
3.13	177.4		317.162	318.169	[M-H]-	FALSE						485315	[]	TRUE	485315	645477	582129	417804	393820	339969
3.13	183.2		141.093	142.1	[M-H]-	FALSE						652627	[]	TRUE	629259	690601	602743	558527	652627	683990
3.14	158.7		259.112	260.119	[M-H]-	TRUE						228083	[]	TRUE	570665	168268	248160	203316	228083	209368
3.14	176.8		305.161	306.168	[M-H]-	TRUE						2582872	[]	TRUE	2582872	2273822	2469279	2762406	2229092	2687571
3.14	150.4		184.099	185.106	[M-H]-	TRUE						924591	[]	TRUE	337411	999715	992942	371512	924591	270468
3.14	188.5		381.119	382.127	[M-H]-	TRUE						1786674	[]	TRUE	1734695	1858197	1754769	1786674	1763235	1797554
3.14	212.8		482.268	483.275	[M-H]-	TRUE						253879	[]	TRUE	253879	241414	252915	318901	474620	250431
3.15	222.4		599.145	600.152	[M-H]-	TRUE						1.13829e+06	[]	TRUE	1234592	1138291	1210210	992571	1051000	881352
3.15	214.2		511.219	512.226	[M-H]-	TRUE						643149	[]	TRUE	540032	693852	643655	641579	643149	567030
3.16	154.3		254.106	255.113	[M-H]-	TRUE						250491	[]	TRUE	242725	384139	250491	167038	292088	224162
3.16	250.7		558.138	559.145	[M-H]-	TRUE						848310	[]	TRUE	467338	601895	659081	1223004	1122328	848310
3.16	207.5		469.176	470.183	[M-H]-	TRUE						202707	[]	TRUE	202707	252223	182764	365506	0	189876
3.16	202.1		429.213	430.22	[M-H]-	TRUE						1.24146e+06	[]	TRUE	1241463	785248	1061767	1393220	980327	1498954
3.16	155.2		77.0403	78.0476	[M-H]-	TRUE						687231	[]	TRUE	535444	710247	498899	596993	900091	687231
3.16	228.6		469.227	470.235	[M-H]-	TRUE						261399	[]	TRUE	261399	265643	332824	258967	196930	240723
3.16	257.3		663.361	664.368	[M-H]-	TRUE						709345	[]	TRUE	430510	369730	1085912	1157758	709345	605142
3.17	125.4		146.025	147.033	[M-H]-	TRUE						653814	[]	TRUE	534948	653814	879167	570562	652441	1228039
3.17	171.5		322.094	323.101	[M-H]-	TRUE						398350	[]	TRUE	333794	345554	398350	412328	432672	316077
3.17	188.4		385.151	386.158	[M-H]-	TRUE						513102	[]	TRUE	513102	664306	483354	627081	499522	413235
3.18	190.4		377.18	378.187	[M-H]-	FALSE						207810	[]	TRUE	134026	204542	265742	263124	174865	207810
3.18	193.4		419.099	420.106	[M-H]-	TRUE						440920	[]	TRUE	416793	440920	440390	1084946	413903	918352
3.18	226.2		471.243	472.25	[M-H]-	TRUE						567887	[]	TRUE	475270	587779	399394	619461	534756	567887
3.18	151.8		248.024	249.032	[M-H]-	TRUE						393363	[]	TRUE	459963	203637	274106	412933	0	393363
3.18	171.9		323.045	324.052	[M-H]-	TRUE						726044	[]	TRUE	618953	685198	752407	726044	824499	684697
3.19	209.6		471.234	472.241	[M-H]-	TRUE						206542	[]	TRUE	0	211784	141461	414243	175948	206542
3.19	172.2		299.187	300.194	[M-H]-	FALSE						185469	[]	TRUE	123909	215649	185469	221323	0	46547
3.19	189.3		381.05	382.057	[M-H]-	TRUE						1.22824e+06	[]	TRUE	1148111	1228236	1493995	1124335	1297141	1118280
3.19	196.5		439.056	440.063	[M-H]-	FALSE						516755	[]	TRUE	0	576176	0	0	516755	588387
3.19	150		224.093	225.101	[M-H]-	TRUE						484752	[]	TRUE	266381	330805	494946	799506	396387	484752
3.19	189.3		383.207	384.215	[M-H]-	FALSE						578651	[]	TRUE	284060	283207	780190	349014	659056	578651
3.19	143.4		188.094	189.101	[M-H]-	TRUE						409110	[]	TRUE	409110	334931	448513	274324	359681	456078
3.19	173.9		363.076	364.083	[M-H]-	TRUE						1.37286e+06	[]	TRUE	1462816	1385493	1372859	1291716	1202178	1279042
3.19	118.7		121.03	122.037	[M-H]-	TRUE						1.4408e+06	[]	TRUE	1440805	1434608	1508032	1429256	1425283	1593397
3.2	144.4		217.072	218.08	[M-H]-	FALSE						368065	[]	TRUE	517397	295414	368065	299051	311001	709952
3.2	214.4		493.282	494.289	[M-H]-	FALSE						408599	[]	TRUE	489518	181190	726673	162973	408599	191456
3.2	141.7		210.064	211.071	[M-H]-	TRUE						498213	[]	TRUE	380794	498213	505738	468320	749465	459745
3.21	162.3		291.091	292.098	[M-H]-	TRUE						440669	[]	TRUE	393476	396260	404481	543469	440669	464548
3.21	183.8		355.104	356.111	[M-H]-	FALSE						251860	[]	TRUE	224106	395381	306532	251860	77098	150327
3.21	154.3		227.13	228.137	[M-H]-	TRUE						136236	[]	TRUE	0	0	186808	159578	136236	0
3.22	173.1		225.161	226.169	[M-H]-	TRUE						712519	[]	TRUE	651728	749345	712519	673636	724003	712132
3.22	172.8		207.151	208.158	[M-H]-	TRUE						654729	[]	TRUE	537235	578907	668476	591164	772470	654729
3.22	171.9		251.141	252.148	[M-H]-	TRUE						1.81694e+06	[]	TRUE	1816941	1944268	1697847	1818099	1735695	1758510
3.23	202.3		448.307	449.314	[M-H]-	TRUE						913955	[]	TRUE	956575	739956	1003453	709687	913955	875789
3.23	205		489.142	490.149	[M-H]-	TRUE						258679	[]	TRUE	197236	258679	292188	312540	166616	173230
3.23	221		213.151	214.158	[M-H]-	TRUE						452343	[]	TRUE	364666	456637	357380	452343	631214	311501
3.23	205.2		405.262	406.27	[M-H]-	TRUE						305922	[]	TRUE	224559	405004	190201	305922	391376	234434
3.24	132.5		197.013	198.02	[M-H]-	TRUE						613624	[]	TRUE	778678	386409	634372	331350	279294	613624
3.25	125.2		145.042	146.049	[M-H]-	TRUE						589664	[]	TRUE	589664	0	520117	1030935	1262243	366308
3.25	186.5		373.151	374.158	[M-H]-	TRUE						406278	[]	TRUE	501328	406278	518904	300676	305923	297997
3.26	168.7		279.099	280.106	[M-H]-	TRUE						749018	[]	TRUE	749018	689063	1008925	613659	675349	811846
3.26	137.6		195.034	196.041	[M-H]-	TRUE						1548413	[]	TRUE	1548413	1727693	1481511	1713993	1404423	1431051
3.27	147.9		237.055	238.063	[M-H]-	FALSE						785446	[]	TRUE	557272	1328468	785446	403361	1016687	504596
3.27	164.7		308.081	309.088	[M-H]-	FALSE						373542	[]	TRUE	138740	702866	373542	231849	600653	253214
3.27	145.1		210.044	211.051	[M-H]-	TRUE						996026	[]	TRUE	548737	1174576	995477	1069289	955446	996026
3.27	146.9		262.987	263.995	[M-H]-	TRUE						2.16538e+06	[]	TRUE	2045440	2165381	2167420	2049256	2203904	1976499
3.28	154.5		217.145	218.152	[M-H]-	TRUE						466055	[]	TRUE	283143	563065	466055	268990	284583	487216
3.28	150		183.03	184.038	[M-H]-	TRUE						1146745	[]	TRUE	1052838	1299039	1062748	1064237	1146745	1150858
3.28	145.7		258.999	260.006	[M-H]-	TRUE						578595	[]	TRUE	578595	0	0	587741	540328	923913
3.28	153.3		258.993	260	[M-H]-	TRUE						24712566	[]	TRUE	24993480	24712566	23536654	25821562	24550846	23811380
3.28	187.9		389.145	390.152	[M-H]-	TRUE						319341	[]	TRUE	179219	464591	309424	227798	319341	397115
3.28	154.8		215.003	216.01	[M-H]-	TRUE						595895	[]	TRUE	576651	585068	595895	680976	595364	1514893
3.28	135.1		180.035	181.042	[M-H]-	TRUE						813042	[]	TRUE	870863	683249	765953	813042	897489	671264
3.29	126.4		142.067	143.074	[M-H]-	TRUE						982692	[]	TRUE	1073459	962962	877973	982692	1037006	975511
3.29	171.3		243.078	244.085	[M-H]-	TRUE						514275	[]	TRUE	671521	498626	514275	540526	446580	457340
3.29	156.7		265.077	266.084	[M-H]-	FALSE						332045	[]	TRUE	320077	328988	473303	332045	467210	287645
3.3	121.9		139.008	140.015	[M-H]-	TRUE						1018764	[]	TRUE	961110	1018764	948752	1085203	1327339	830941
3.31	255		663.326	664.333	[M-H]-	TRUE						348904	[]	TRUE	285858	348904	533341	302286	272424	524348
3.31	152		217.109	218.116	[M-H]-	TRUE						190209	[]	TRUE	127706	180136	320252	196855	190209	170259
3.31	176.2		251.114	252.121	[M-H]-	FALSE						367311	[]	TRUE	889000	327523	749841	271049	314855	367311
3.32	155.8		163.041	164.048	[M-H]-	TRUE						2.63501e+06	[]	TRUE	2720633	3074370	2635012	2563105	2536554	2451089
3.32	189.3		383.135	384.143	[M-H]-	TRUE						553657	[]	TRUE	625113	480297	243716	588842	348326	553657
3.33	199.8		413.218	414.225	[M-H]-	TRUE						166290	[]	TRUE	177225	153191	166290	146255	0	345789
3.33	151.3		165.056	166.063	[M-H]-	TRUE						857194	[]	TRUE	857194	803230	830560	905254	916699	766572
3.33	133.7		180.053	181.061	[M-H]-	TRUE						1.14331e+06	[]	TRUE	1020057	1129428	1143305	1163195	1116587	1223510
3.34	138.4		124.041	125.048	[M-H]-	TRUE						580651	[]	TRUE	580651	459319	535450	682578	520562	644799
3.34	132.9		203.998	205.005	[M-H]-	TRUE						1.35025e+06	[]	TRUE	1390790	1239684	1559605	1350248	1255780	1240367
3.34	203.8		522.075	523.082	[M-H]-	TRUE						653980	[]	TRUE	574820	653980	528435	490666	741656	972762
3.34	224		500.282	501.289	[M-H]-	TRUE						427712	[]	TRUE	353019	427712	431228	373420	422365	431159
3.34	247.9		646.314	647.322	[M-H]-	TRUE						604120	[]	TRUE	254579	443007	843693	604120	264114	861972
3.35	156.2		303.018	304.026	[M-H]-	FALSE						822254	[]	TRUE	822254	633570	840489	953320	705449	595617
3.35	248.1		645.312	646.32	[M-H]-	TRUE						496401	[]	TRUE	538159	276196	496401	346410	466591	499813
3.35	170.5		103.023	104.03	[M-H]-	FALSE						729945	[]	TRUE	729945	592021	565493	809270	774997	584132
3.35	164.5		299.078	300.085	[M-H]-	TRUE						367872	[]	TRUE	326782	367872	459553	321925	285952	710869
3.36	176.6		356.1	357.107	[M-H]-	TRUE						557783	[]	TRUE	558762	479173	557783	512839	581243	490282
3.37	155.5		277.003	278.011	[M-H]-	FALSE						400632	[]	TRUE	282551	490278	427301	400632	354042	175178
3.37	192.9		425.146	426.153	[M-H]-	TRUE						499244	[]	TRUE	416019	485935	507325	449385	527276	499244
3.38	204.2		431.139	432.146	[M-H]-	TRUE						816079	[]	TRUE	790801	723651	816079	841798	844831	732770
3.38	168.8		267.136	268.143	[M-H]-	TRUE						1.27393e+06	[]	TRUE	1256530	1319708	1280962	1262650	1273929	1178209
3.38	144.7		134.046	135.054	[M-H]-	TRUE						498582	[]	TRUE	0	498582	538176	421989	434879	695750
3.38	141.4		178.041	179.049	[M-H]-	TRUE						704812	[]	TRUE	519725	704812	525776	653159	748270	738927
3.39	160.1		229.018	230.025	[M-H]-	TRUE						1.33615e+06	[]	TRUE	1288659	1315974	1467192	1336150	1375857	1054778
3.39	176.4		366.109	367.117	[M-H]-	TRUE						614053	[]	TRUE	614053	916626	745012	603494	458467	557145
3.39	165.6		149.061	150.069	[M-H]-	FALSE						453607	[]	TRUE	453607	695963	381908	441997	908604	307742
3.4	203.7		468.188	469.195	[M-H]-	TRUE						933145	[]	TRUE	947735	874513	933145	868473	870234	942515
3.41	185.8		387.13	388.137	[M-H]-	FALSE						220062	[]	TRUE	220062	374033	192124	475926	0	188303
3.41	196.3		411.166	412.173	[M-H]-	FALSE						249097	[]	TRUE	270460	175611	178864	249097	214287	310552
3.41	193.2		391.103	392.111	[M-H]-	TRUE						412653	[]	TRUE	412653	393576	399718	432052	513498	380884
3.42	244.2		649.292	650.299	[M-H]-	TRUE						319399	[]	TRUE	872507	276603	270374	319399	336139	300471
3.42	201.7		403.248	404.256	[M-H]-	TRUE						293124	[]	TRUE	173163	309252	283796	293124	291562	358229
3.42	178		361.06	362.068	[M-H]-	TRUE						590411	[]	TRUE	590411	636429	455104	578910	469479	652005
3.42	258.1		682.343	683.351	[M-H]-	TRUE						398281	[]	TRUE	298846	247466	475244	398281	221883	539534
3.43	230.2		544.161	545.169	[M-H]-	TRUE						1.17525e+06	[]	TRUE	1175248	865672	1310692	1071483	1303264	1038117
3.43	193.8		447.094	448.101	[M-H]-	FALSE						343837	[]	TRUE	345275	343837	332829	350547	241351	286547
3.43	181.5		303.082	304.089	[M-H]-	TRUE						894601	[]	TRUE	949109	863838	778803	925642	894601	809895
3.43	242.5		729.202	730.209	[M-H]-	TRUE						1.49262e+06	[]	TRUE	1492619	1653932	1168009	1291027	1400021	2046057
3.43	278.5		830.355	831.362	[M-H]-	TRUE						428894	[]	TRUE	376773	248246	0	579002	521633	428894
3.43	261		762.255	763.263	[M-H]-	TRUE						427227	[]	TRUE	418138	427227	598635	435506	406630	402633
3.43	161.1		129.013	130.021	[M-H]-	TRUE						1.07301e+06	[]	TRUE	1048112	1000901	1073009	1165527	760480	1133493
3.44	129.8		160.041	161.049	[M-H]-	TRUE						266483	[]	TRUE	244949	143988	250639	351226	266483	394298
3.44	159.7		252.089	253.096	[M-H]-	TRUE						693348	[]	TRUE	654061	693348	676400	742400	789026	660612
3.44	243.8		627.199	628.206	[M-H]-	TRUE						307848	[]	TRUE	230662	523890	462959	307848	263565	247382
3.44	193.9		221.119	222.126	[M-H]-	TRUE						1.27499e+06	[]	TRUE	1130163	1328606	1190716	1359230	1241979	1274988
3.44	283.1		863.407	864.414	[M-H]-	TRUE						327177	[]	TRUE	375656	327177	0	281182	354189	266326
3.44	149		215.093	216.1	[M-H]-	FALSE						228863	[]	TRUE	277863	207195	88943	299415	0	228863
3.44	213.3		517.136	518.143	[M-H]-	TRUE						579858	[]	TRUE	595192	579858	697348	563354	504833	486875
3.44	272.7		795.309	796.316	[M-H]-	TRUE						897615	[]	TRUE	636477	927761	979934	897615	667483	777817
3.44	196.6		177.129	178.136	[M-H]-	TRUE						654103	[]	TRUE	653044	654103	735630	540915	689894	536860
3.45	242.9		660.252	661.26	[M-H]-	TRUE						351056	[]	TRUE	210630	328699	195486	601299	527308	351056
3.45	133.2		182.014	183.021	[M-H]-	TRUE						2.45864e+06	[]	TRUE	2450420	2962571	2523816	2063938	2458636	2428291
3.46	148.5		227.057	228.064	[M-H]-	TRUE						363515	[]	TRUE	239409	300574	379105	284898	365279	363515
3.47	162.4		298.07	299.077	[M-H]-	FALSE						381277	[]	TRUE	445789	381277	360746	389580	312542	270881
3.47	170.5		282.081	283.088	[M-H]-	TRUE						337803	[]	TRUE	261301	294226	337803	780333	328147	470608
3.47	134.2		201.008	202.015	[M-H]-	TRUE						541492	[]	TRUE	396661	634639	732648	412235	406989	541492
3.47	167.1		267.099	268.106	[M-H]-	TRUE						468904	[]	TRUE	446510	619447	468904	485401	403326	443898
3.47	163.1		262.094	263.101	[M-H]-	TRUE						489201	[]	TRUE	489201	446386	469438	618094	523461	485133
3.47	163.5		244.083	245.09	[M-H]-	FALSE						347545	[]	TRUE	414498	270339	273010	436876	347545	328638
3.48	158.1		262.04	263.047	[M-H]-	FALSE						656623	[]	TRUE	621731	656623	679182	651620	653612	740075
3.48	195.3		336.136	337.143	[M-H]-	TRUE						2.14193e+06	[]	TRUE	2169337	2014153	2141926	2340883	2010899	1928366
3.49	204.8		447.221	448.228	[M-H]-	TRUE						233102	[]	TRUE	177343	236645	205393	233102	244492	177773
3.49	125.8		108.021	109.028	[M-H]-	TRUE						563046	[]	TRUE	519659	360290	376087	563046	882100	591946
3.5	162.6		307.013	308.02	[M-H]-	FALSE						263458	[]	TRUE	439292	263458	0	259276	187336	384536
3.5	197.8		467.051	468.058	[M-H]-	TRUE						479521	[]	TRUE	677727	479521	345786	251117	607339	363381
3.51	216.4		501.107	502.114	[M-H]-	TRUE						267535	[]	TRUE	181942	267535	282074	174993	283264	141657
3.51	130		146.062	147.069	[M-H]-	TRUE						301810	[]	TRUE	0	304972	246800	301810	0	346297
3.51	227		576.16	577.167	[M-H]-	TRUE						555888	[]	TRUE	571333	382945	555888	551707	538746	575682
3.51	155		247.119	248.127	[M-H]-	TRUE						327545	[]	TRUE	379911	327545	733001	318751	273808	300997
3.51	242.4		627.121	628.128	[M-H]-	TRUE						2.40015e+06	[]	TRUE	2289078	2450141	2913097	2400147	2251490	2114386
3.51	168.1		181.135	182.143	[M-H]-	FALSE						668766	[]	TRUE	668766	452820	715939	601760	582117	897379
3.52	229.2		557.199	558.207	[M-H]-	FALSE						362772	[]	TRUE	202458	508499	362772	390521	263317	167713
3.52	165.9		225.124	226.132	[M-H]-	TRUE						913836	[]	TRUE	1021728	999580	913836	745993	787267	798851
3.52	230.9		555.184	556.191	[M-H]-	FALSE						355395	[]	TRUE	316505	375587	338584	349759	355395	395935
3.52	158.5		298.003	299.011	[M-H]-	TRUE						387388	[]	TRUE	441945	373482	387388	363336	561079	365967
3.53	234.7		625.137	626.144	[M-H]-	TRUE						1734478	[]	TRUE	1158761	1464227	1895788	1917134	1218958	1734478
3.54	249		709.229	710.236	[M-H]-	TRUE						300955	[]	TRUE	277540	281270	243699	322460	308934	300955
3.54	225.4		574.173	575.18	[M-H]-	TRUE						350154	[]	TRUE	439533	350154	294552	266745	356432	335357
3.55	189.5		369.119	370.126	[M-H]-	TRUE						228701	[]	TRUE	125902	550246	190450	128704	228701	262022
3.55	231.9		623.149	624.157	[M-H]-	TRUE						3.48965e+06	[]	TRUE	3489651	3100035	3087584	3993294	3338694	3840661
3.55	139.5		140.018	141.025	[M-H]-	TRUE						773549	[]	TRUE	675816	663984	585630	793732	855347	773549
3.56	195.3		356.045	357.052	[M-H]-	TRUE						802549	[]	TRUE	818933	802549	601367	679874	551916	828741
3.56	154.4		267.069	268.076	[M-H]-	TRUE						1.0105e+06	[]	TRUE	859023	828076	1138601	1010496	1056125	851436
3.56	157.3		276.985	277.993	[M-H]-	FALSE						828197	[]	TRUE	930842	938563	417921	372482	828197	491030
3.57	191		286.12	287.128	[M-H]-	TRUE						729640	[]	TRUE	739498	720144	510660	729640	764684	454569
3.57	148.7		262.621	263.628	[M-H]-	TRUE						840164	[]	TRUE	771430	836423	2060336	1020989	840164	829107
3.57	139.4		229.003	230.01	[M-H]-	TRUE						334577	[]	TRUE	397538	325676	517869	303463	317163	334577
3.57	217.2		526.249	527.256	[M-H]-	FALSE						316032	[]	TRUE	296543	569120	274870	316032	251726	415941
3.57	241.3		662.166	663.173	[M-H]-	TRUE						473795	[]	TRUE	571534	545454	333336	339922	333435	473795
3.58	145.5		152.036	153.043	[M-H]-	TRUE						2.59156e+06	[]	TRUE	2148108	2591563	2763035	2497353	2145411	2688148
3.58	198		435.13	436.137	[M-H]-	TRUE						305361	[]	TRUE	305361	384029	297599	160508	599436	195638
3.58	220.6		507.225	508.232	[M-H]-	FALSE						276036	[]	TRUE	276036	660106	0	195328	315295	179794
3.59	207.6		458.156	459.163	[M-H]-	TRUE						573644	[]	TRUE	354624	914779	376863	1155774	342044	573644
3.59	250.5		701.187	702.194	[M-H]-	TRUE						588619	[]	TRUE	657180	366092	954903	588619	543701	0
3.6	184.1		174.057	175.064	[M-H]-	FALSE						1.00168e+06	[]	TRUE	931300	1299504	1425299	924204	1001678	860340
3.6	203.2		445.209	446.216	[M-H]-	TRUE						1355227	[]	TRUE	1458176	1277303	1246516	1360205	1355227	1196895
3.6	146.6		259.01	260.017	[M-H]-	TRUE						697756	[]	TRUE	0	0	608510	819263	883232	697756
3.6	233.8		614.2	615.207	[M-H]-	TRUE						4.09637e+06	[]	TRUE	4786148	3021709	3953164	3859214	4212983	4096367
3.6	140.4		183.053	184.061	[M-H]-	TRUE						556939	[]	TRUE	388659	0	556939	0	1209549	795796
3.61	176.4		128.036	129.043	[M-H]-	FALSE						913920	[]	TRUE	883531	880997	1267243	669280	913920	1008603
3.61	239.5		549.198	550.205	[M-H]-	TRUE						1.86244e+06	[]	TRUE	935527	1562775	1933545	783968	2560954	1862443
3.61	223.9		527.215	528.223	[M-H]-	TRUE						5526297	[]	TRUE	4009210	5065666	5486723	5526297	5987545	6573037
3.61	167.3		245.094	246.101	[M-H]-	TRUE						5009228	[]	TRUE	5000230	4793125	5122104	5376914	4367124	5009228
3.62	226.9		547.194	548.201	[M-H]-	TRUE						2.09501e+06	[]	TRUE	4073569	3070792	1388436	2095006	1907257	1310427
3.63	155.6		289.007	290.014	[M-H]-	TRUE						649873	[]	TRUE	649873	0	0	457105	667587	990556
3.63	170.3		325.107	326.114	[M-H]-	TRUE						1.86991e+06	[]	TRUE	1869909	1567101	1492512	1577646	1966487	3106599
3.64	210		505.115	506.123	[M-H]-	TRUE						740463	[]	TRUE	604529	740463	849560	785796	568391	561336
3.64	199.1		433.207	434.214	[M-H]-	TRUE						536776	[]	TRUE	422547	536776	578514	824993	528505	502678
3.65	218.8		529.267	530.274	[M-H]-	TRUE						473677	[]	TRUE	473677	392788	480741	538308	428396	423328
3.65	190.6		471.083	472.091	[M-H]-	TRUE						1.13187e+06	[]	TRUE	1019536	1131873	921678	1302058	1069963	1606250
3.65	165.4		195.061	196.068	[M-H]-	TRUE						637023	[]	TRUE	2162058	516785	598361	637023	1052298	499039
3.66	215.5		507.126	508.134	[M-H]-	TRUE						273322	[]	TRUE	510235	237593	273322	327886	191145	271268
3.66	188.5		391.113	392.12	[M-H]-	TRUE						1302249	[]	TRUE	1284767	1014353	1207074	1828255	1553438	1302249
3.67	204.6		431.193	432.2	[M-H]-	TRUE						286354	[]	TRUE	167669	274906	291874	254826	286354	321695
3.68	148.1		246.01	247.017	[M-H]-	FALSE						323280	[]	TRUE	323280	276677	334427	311706	302030	452776
3.69	158.4		180.068	181.075	[M-H]-	FALSE						498085	[]	TRUE	388682	382122	714704	498085	419471	774657
3.69	146.2		169.015	170.022	[M-H]-	TRUE						4.43862e+06	[]	TRUE	4101739	4091380	3866832	5018052	4438617	4543076
3.69	142.4		248.972	249.979	[M-H]-	TRUE						10002844	[]	TRUE	10306019	9772180	9446609	9903431	10002844	10734258
3.7	170.6		277.164	278.171	[M-H]-	FALSE						442981	[]	TRUE	118627	325232	570858	442981	1083462	280518
3.7	156		224.057	225.064	[M-H]-	TRUE						2138713	[]	TRUE	2567011	2138713	2068251	1729778	2188174	2138460
3.7	147.5		187.008	188.015	[M-H]-	FALSE						1.07275e+06	[]	TRUE	781068	1271815	796247	1072748	989700	2248880
3.71	178.1		302.115	303.123	[M-H]-	TRUE						5089097	[]	TRUE	5991338	4995172	5159265	4742045	5089097	4789679
3.71	157.4		331.958	332.965	[M-H]-	TRUE						722471	[]	TRUE	550371	791644	722471	495472	766328	661199
3.73	225.4		535.219	536.227	[M-H]-	TRUE						342738	[]	TRUE	312318	342738	541775	502772	292930	0
3.73	133.9		187.043	188.05	[M-H]-	TRUE						515000	[]	TRUE	766240	515000	724192	410591	489288	455659
3.74	160.6		253.084	254.091	[M-H]-	TRUE						1.02641e+06	[]	TRUE	1145462	709795	1026406	1094782	1025424	965883
3.74	166.2		319.068	320.075	[M-H]-	FALSE						381296	[]	TRUE	411343	293566	285207	946772	381296	372909
3.74	188.4		360.24	361.247	[M-H]-	TRUE						279130	[]	TRUE	634432	356792	249243	240534	236399	279130
3.75	184.4		359.097	360.104	[M-H]-	TRUE						388743	[]	TRUE	327253	422414	441776	388743	374298	347469
3.75	168.1		355.036	356.043	[M-H]-	TRUE						4470205	[]	TRUE	4490776	4417235	4575215	4259805	4470205	4389377
3.76	150.4		237.077	238.085	[M-H]-	TRUE						1193884	[]	TRUE	1152358	1193884	1177093	1298949	1648325	1089744
3.76	131.2		152.012	153.019	[M-H]-	TRUE						649062	[]	TRUE	649653	649062	613725	638749	709390	503304
3.78	127.3		109.03	110.038	[M-H]-	TRUE						310766	[]	TRUE	225235	346902	206171	310766	370387	0
3.78	212.8		185.119	186.126	[M-H]-	TRUE						366299	[]	TRUE	286888	298423	366299	371360	293304	523524
3.79	189.6		446.113	447.12	[M-H]-	TRUE						366969	[]	TRUE	460846	348764	318852	366969	425216	346251
3.79	206.9		466.209	467.216	[M-H]-	TRUE						436824	[]	TRUE	467028	436824	417310	378188	349331	555701
3.81	142.2		216.057	217.064	[M-H]-	FALSE						291670	[]	TRUE	577016	291670	210642	277930	292764	225182
3.81	186.3		381.12	382.128	[M-H]-	TRUE						231931	[]	TRUE	192942	274738	231931	261001	177874	200465
3.81	153.7		261.079	262.086	[M-H]-	FALSE						250653	[]	TRUE	500713	222287	250653	228374	165891	348890
3.81	180.6		371.099	372.106	[M-H]-	TRUE						692833	[]	TRUE	546292	739174	692833	677310	707686	594338
3.81	141.7		217.053	218.06	[M-H]-	TRUE						855762	[]	TRUE	748223	828371	895219	852206	855762	887094
3.82	174.3		331.104	332.111	[M-H]-	TRUE						181640	[]	TRUE	0	200276	118099	168990	181640	290559
3.82	163.3		306.088	307.095	[M-H]-	FALSE						282700	[]	TRUE	214310	282700	264702	286974	275564	302067
3.83	194.4		471.097	472.105	[M-H]-	TRUE						457440	[]	TRUE	405000	524598	457440	243397	839908	352144
3.83	240		676.299	677.306	[M-H]-	TRUE						384209	[]	TRUE	300917	384209	418769	305504	460044	246531
3.83	162.2		305.07	306.078	[M-H]-	TRUE						762714	[]	TRUE	848455	762714	655473	759947	794702	671307
3.84	228.5		516.199	517.207	[M-H]-	TRUE						567008	[]	TRUE	430983	480783	498426	632923	654833	567008
3.84	213.4		411.081	412.089	[M-H]-	TRUE						462742	[]	TRUE	771245	462742	359690	505251	362274	436225
3.84	143.4		170.119	171.127	[M-H]-	TRUE						3.05398e+06	[]	TRUE	3025032	3187146	2988264	3147229	3053979	2742339
3.84	201.2		393.265	394.272	[M-H]-	TRUE						489986	[]	TRUE	502339	382117	489986	461301	547655	481694
3.84	139.6		211.028	212.036	[M-H]-	FALSE						328463	[]	TRUE	328463	627554	327336	249696	239696	373638
3.84	179.7		349.151	350.158	[M-H]-	TRUE						743566	[]	TRUE	658686	856717	572885	743566	709028	764611
3.84	145.1		189.114	190.121	[M-H]-	TRUE						359349	[]	TRUE	418400	322190	359349	305938	311694	412839
3.85	159.1		275.092	276.099	[M-H]-	TRUE						165945	[]	TRUE	171129	165945	122482	156533	159312	407140
3.85	204.4		450.178	451.185	[M-H]-	TRUE						206845	[]	TRUE	125868	171977	129730	276457	206845	490806
3.85	157.4		229.12	230.127	[M-H]-	TRUE						949342	[]	TRUE	902342	983197	838183	1060948	880577	949342
3.85	133.3		180.053	181.06	[M-H]-	TRUE						469632	[]	TRUE	384217	544656	395292	469632	534816	342502
3.85	156.5		289.039	290.047	[M-H]-	TRUE						694087	[]	TRUE	691604	694087	555339	873733	690619	706035
3.86	155.8		267.076	268.083	[M-H]-	FALSE						241688	[]	TRUE	241688	337872	241406	280853	189462	122508
3.86	149		287.021	288.028	[M-H]-	TRUE						432575	[]	TRUE	392982	343482	432575	821840	409619	732684
3.87	184.5		363.204	364.211	[M-H]-	FALSE						199885	[]	TRUE	572481	155335	189366	209759	199885	191228
3.87	181.4		372.097	373.104	[M-H]-	TRUE						343848	[]	TRUE	343848	300168	349712	564403	248657	224159
3.87	192		397.114	398.121	[M-H]-	TRUE						694059	[]	TRUE	694059	682487	696102	735867	560215	591094
3.87	201.7		431.229	432.236	[M-H]-	TRUE						759579	[]	TRUE	662837	781308	745997	759579	773100	725471
3.87	169		273.146	274.154	[M-H]-	TRUE						473715	[]	TRUE	441714	520554	430852	473715	548673	401835
3.88	187.6		383.135	384.142	[M-H]-	TRUE						145360	[]	TRUE	0	133066	213572	276373	145360	104568
3.88	172.8		321.156	322.163	[M-H]-	TRUE						189497	[]	TRUE	0	246921	160351	318429	150812	189497
3.89	153.5		269.056	270.063	[M-H]-	TRUE						445099	[]	TRUE	591775	285183	445099	496731	223992	292185
3.89	206.6		159.103	160.111	[M-H]-	TRUE						760751	[]	TRUE	760751	401679	417082	872023	342225	797594
3.89	191.7		391.208	392.215	[M-H]-	TRUE						369679	[]	TRUE	386623	252988	452291	201296	369679	183228
3.89	154.8		233.078	234.086	[M-H]-	TRUE						684608	[]	TRUE	589372	503177	684608	614461	739002	709102
3.89	192.1		389.217	390.224	[M-H]-	TRUE						1535566	[]	TRUE	1549150	1645202	603129	1535566	575505	666519
3.9	150.8		233.103	234.111	[M-H]-	FALSE						291783	[]	TRUE	231497	381495	349077	208208	291783	233587
3.9	159.7		143.047	144.054	[M-H]-	TRUE						456649	[]	TRUE	335923	382706	456649	755470	982804	433991
3.9	231.3		579.241	580.248	[M-H]-	TRUE						237462	[]	TRUE	237462	193966	271743	172453	232064	310833
3.9	170.9		283.119	284.126	[M-H]-	FALSE						273540	[]	TRUE	191630	240650	0	324187	273540	419213
3.9	173.3		349.096	350.103	[M-H]-	TRUE						303344	[]	TRUE	218034	285490	338730	303344	302011	322536
3.91	191.5		415.162	416.169	[M-H]-	TRUE						129901	[]	TRUE	95626	233003	129901	126371	97380	256979
3.92	177.9		377.09	378.097	[M-H]-	TRUE						337375	[]	TRUE	177371	607213	221875	350091	228267	337375
3.92	172.6		300.019	301.026	[M-H]-	TRUE						607217	[]	TRUE	620862	444259	681244	607217	515972	585685
3.92	165.2		317.069	318.077	[M-H]-	TRUE						677050	[]	TRUE	614056	677050	664338	776834	626650	807539
3.92	138.7		129.02	130.027	[M-H]-	TRUE						4.35488e+06	[]	TRUE	4354877	3715849	4387898	4538932	3987845	3932616
3.92	164.5		316.074	317.081	[M-H]-	FALSE						392002	[]	TRUE	392002	454597	204670	532191	232458	247213
3.92	135.4		174.017	175.025	[M-H]-	TRUE						1.57724e+06	[]	TRUE	1541757	1721854	1570351	1577239	1518582	1646585
3.92	142.8		99.0094	100.017	[M-H]-	TRUE						430993	[]	TRUE	479835	430993	398961	417155	369417	450398
3.93	180.3		386.078	387.085	[M-H]-	FALSE						353387	[]	TRUE	354272	318610	304885	518259	353387	335722
3.93	167.8		285.172	286.179	[M-H]-	TRUE						298925	[]	TRUE	241035	527348	177826	281130	309831	298925
3.93	185.9		407.067	408.074	[M-H]-	TRUE						622820	[]	TRUE	773903	577324	622820	634564	558169	582690
3.95	176.6		180.013	181.02	[M-H]-	TRUE						289763	[]	TRUE	230824	301557	277376	289763	318492	231215
3.95	200.2		413.181	414.188	[M-H]-	TRUE						248005	[]	TRUE	271745	247324	248005	247132	232668	321172
3.96	233.4		589.226	590.233	[M-H]-	TRUE						611119	[]	TRUE	601228	605473	674400	611119	652693	583984
3.96	163.9		273.092	274.099	[M-H]-	TRUE						385420	[]	TRUE	364250	432540	363530	390165	340278	385420
3.96	156.1		227.102	228.109	[M-H]-	TRUE						497817	[]	TRUE	452621	492424	444949	497817	765424	585267
3.97	182.3		250.073	251.08	[M-H]-	TRUE						539200	[]	TRUE	537683	539200	1071524	553580	339833	409497
3.97	209.4		487.133	488.14	[M-H]-	TRUE						391567	[]	TRUE	162005	449929	391567	402279	179301	201864
3.98	224.5		509.114	510.121	[M-H]-	TRUE						357112	[]	TRUE	317962	336959	357112	776610	453568	333045
3.98	169.3		116.036	117.043	[M-H]-	TRUE						530978	[]	TRUE	476456	581214	503536	404968	826544	530978
3.98	155.6		140.036	141.043	[M-H]-	TRUE						734460	[]	TRUE	641752	755972	734460	467831	843010	717116
3.99	202.8		477.178	478.185	[M-H]-	TRUE						384242	[]	TRUE	706550	384242	341932	390952	351975	295701
3.99	168.9		293.125	294.132	[M-H]-	TRUE						739782	[]	TRUE	739782	880783	561095	704043	645771	851313
4	184.1		405.05	406.057	[M-H]-	TRUE						382336	[]	TRUE	378194	382336	367639	467869	504358	314580
4	222.3		580.142	581.149	[M-H]-	TRUE						680132	[]	TRUE	972105	695390	325209	384842	680132	371804
4	236.8		611.38	612.388	[M-H]-	TRUE						186603	[]	TRUE	203764	186603	177044	323417	154020	173439
4	193.9		167.014	168.021	[M-H]-	TRUE						743970	[]	TRUE	564325	826845	743970	522488	774027	599303
4.01	146.1		261.029	262.036	[M-H]-	TRUE						1.80368e+06	[]	TRUE	1413197	1732767	1940225	1849142	1607787	1803683
4.01	157.6		302.055	303.062	[M-H]-	TRUE						444947	[]	TRUE	444947	384183	606898	509272	407958	386217
4.03	164.8		323.079	324.087	[M-H]-	TRUE						241983	[]	TRUE	241983	317150	138167	217426	261215	163054
4.03	145.3		215.076	216.083	[M-H]-	TRUE						449770	[]	TRUE	298752	464330	358670	449770	847322	363541
4.04	140.6		157.015	158.022	[M-H]-	TRUE						339112	[]	TRUE	338365	994583	339112	297117	710374	303342
4.04	203.5		455.157	456.164	[M-H]-	TRUE						215650	[]	TRUE	215650	228774	134466	426492	154652	93991
4.04	155.4		263.095	264.102	[M-H]-	TRUE						245667	[]	TRUE	245667	492352	231301	0	425867	189731
4.04	170.1		253.094	254.101	[M-H]-	TRUE						660168	[]	TRUE	491233	674660	672074	497004	630385	660168
4.04	170.1		327.073	328.08	[M-H]-	TRUE						472169	[]	TRUE	472169	471893	480074	652965	415657	441119
4.04	160		289.07	290.078	[M-H]-	TRUE						1556233	[]	TRUE	1754731	1492873	1556233	1326473	1617102	1500608
4.04	137.4		236.972	237.979	[M-H]-	TRUE						382806	[]	TRUE	292461	378011	447927	404266	382806	251533
4.04	164.6		311.115	312.123	[M-H]-	TRUE						1.48523e+06	[]	TRUE	1302602	1744205	1661708	1472728	1350038	1485233
4.05	164.2		310.114	311.121	[M-H]-	FALSE						459296	[]	TRUE	525805	362665	460976	459296	0	408751
4.05	165.1		309.1	310.108	[M-H]-	TRUE						2.36425e+06	[]	TRUE	2467077	2468213	2364247	2157326	2103344	2160746
4.05	183.6		357.119	358.126	[M-H]-	TRUE						255467	[]	TRUE	143182	202259	314981	290909	255467	220294
4.05	149.2		198.041	199.048	[M-H]-	TRUE						615510	[]	TRUE	711779	591761	615510	545100	502119	653572
4.05	165.1		308.104	309.111	[M-H]-	TRUE						656485	[]	TRUE	766715	614993	648862	709876	656485	576227
4.06	266.3		793.349	794.357	[M-H]-	TRUE						324840	[]	TRUE	243421	412985	324841	669058	259496	0
4.06	172.7		315.073	316.08	[M-H]-	TRUE						1.11482e+06	[]	TRUE	1112375	1143850	1028649	1070267	1126896	1114823
4.06	202.7		464.302	465.309	[M-H]-	TRUE						1213117	[]	TRUE	840143	1133882	1226805	1216861	900200	1213117
4.06	139.8		186.078	187.085	[M-H]-	TRUE						1.04716e+06	[]	TRUE	1047159	950309	1026592	1029475	1190074	1083084
4.06	219.6		525.235	526.242	[M-H]-	TRUE						516003	[]	TRUE	516003	533987	564065	433108	432225	384379
4.06	262.7		783.319	784.327	[M-H]-	TRUE						438452	[]	TRUE	321953	438452	465050	534658	318201	305528
4.06	170.1		339.11	340.118	[M-H]-	TRUE						247158	[]	TRUE	214456	222540	247158	317600	266676	208847
4.07	216.4		503.193	504.2	[M-H]-	TRUE						845726	[]	TRUE	803561	934323	1013661	717282	845726	790932
4.07	216.5		493.224	494.231	[M-H]-	TRUE						303657	[]	TRUE	300180	202881	303657	247112	324222	333111
4.07	224.7		543.209	544.216	[M-H]-	TRUE						574528	[]	TRUE	612590	574528	472811	509401	583394	535575
4.07	154.4		231.099	232.107	[M-H]-	TRUE						445274	[]	TRUE	464457	445274	385459	421323	501479	351996
4.07	202.1		447.224	448.231	[M-H]-	TRUE						147580	[]	TRUE	147580	145066	142898	162727	159292	131456
4.08	169.5		337.095	338.102	[M-H]-	TRUE						171791	[]	TRUE	173740	158915	0	171791	177326	0
4.08	157.8		171.078	172.085	[M-H]-	TRUE						437490	[]	TRUE	415395	444789	437490	552563	402338	419639
4.08	196.3		408.166	409.174	[M-H]-	TRUE						236961	[]	TRUE	274025	262937	169143	236961	193858	226419
4.08	162.3		300.072	301.079	[M-H]-	TRUE						314053	[]	TRUE	272531	264255	580057	321797	288017	314053
4.08	146.6		179.071	180.079	[M-H]-	TRUE						1.09296e+06	[]	TRUE	1095188	945792	871378	1092956	1127060	997687
4.08	149.9		177.011	178.018	[M-H]-	TRUE						372723	[]	TRUE	237028	619864	790344	372723	367228	198481
4.08	135.9		182.05	183.057	[M-H]-	TRUE						549715	[]	TRUE	549715	569513	555469	511020	420675	486603
4.08	184		358.126	359.134	[M-H]-	TRUE						149534	[]	TRUE	149534	160874	99847	174121	95347	101632
4.09	205.4		471.187	472.195	[M-H]-	TRUE						166315	[]	TRUE	202724	166315	166979	146854	166155	138246
4.09	220.4		511.255	512.263	[M-H]-	TRUE						854592	[]	TRUE	854592	734956	832049	990755	865455	822536
4.09	150.3		253.05	254.057	[M-H]-	FALSE						505091	[]	TRUE	1097299	384811	399629	472696	539220	505091
4.1	157.2		181.053	182.06	[M-H]-	TRUE						441256	[]	TRUE	407113	441256	449485	412586	553874	367350
4.1	185.2		399.129	400.136	[M-H]-	FALSE						90419.8	[]	TRUE	272391	82508	90420	84342	0	180905
4.11	208.3		475.219	476.226	[M-H]-	TRUE						173084	[]	TRUE	164620	181740	77901	173085	75820	232697
4.11	193		447.097	448.105	[M-H]-	TRUE						192240	[]	TRUE	168172	158487	191454	192240	192432	198984
4.11	149.6		199.098	200.106	[M-H]-	TRUE						809965	[]	TRUE	642823	809965	828257	810034	772665	773948
4.13	141.5		147.046	148.053	[M-H]-	TRUE						544568	[]	TRUE	504134	495467	480428	544569	793416	714254
4.13	140.4		164.072	165.08	[M-H]-	TRUE						663767	[]	TRUE	551896	693871	478180	663767	681561	623193
4.13	152.9		281.034	282.041	[M-H]-	TRUE						391226	[]	TRUE	374931	379648	380197	467718	391226	392647
4.14	159.8		243.134	244.142	[M-H]-	TRUE						300854	[]	TRUE	275651	300854	185011	356935	440379	290098
4.14	190.8		379.103	380.111	[M-H]-	TRUE						242051	[]	TRUE	203024	284265	242051	242822	227180	130087
4.14	175.3		335.135	336.142	[M-H]-	TRUE						229849	[]	TRUE	244878	224736	209381	195472	308381	229849
4.15	159.7		116.051	117.059	[M-H]-	TRUE						398199	[]	TRUE	398199	451720	402931	324593	309912	364656
4.15	170.3		317.088	318.095	[M-H]-	TRUE						859422	[]	TRUE	893721	873250	845236	792637	757476	859422
4.15	188.2		382.145	383.152	[M-H]-	TRUE						298783	[]	TRUE	374381	279101	298783	302266	165841	196371
4.15	158.3		256.12	257.127	[M-H]-	TRUE						341462	[]	TRUE	306129	355592	318080	364795	192209	341462
4.16	173.7		348.11	349.118	[M-H]-	FALSE						180828	[]	TRUE	110487	137107	178342	220785	180828	262948
4.17	215.9		511.291	512.299	[M-H]-	TRUE						1.93897e+06	[]	TRUE	1937626	1748757	1817251	2002338	1938968	1983303
4.17	171.6		307.141	308.148	[M-H]-	FALSE						228876	[]	TRUE	201743	411860	392638	174769	217631	228876
4.17	141.1		188.093	189.101	[M-H]-	TRUE						500304	[]	TRUE	500304	649473	366279	459258	441121	535294
4.18	197.4		403.067	404.074	[M-H]-	FALSE						273177	[]	TRUE	318702	211325	179016	204228	273177	293234
4.19	191.8		363.193	364.201	[M-H]-	TRUE						287431	[]	TRUE	570536	245913	205263	309451	287431	269037
4.19	191.6		425.182	426.189	[M-H]-	TRUE						485799	[]	TRUE	457581	768546	485799	438771	399367	628359
4.19	178.6		337.058	338.066	[M-H]-	TRUE						306552	[]	TRUE	681228	262878	213213	716190	306552	166818
4.19	171.6		349.017	350.025	[M-H]-	TRUE						1.03911e+06	[]	TRUE	1039107	959525	1033588	894155	1329481	1058212
4.2	144.2		121.066	122.074	[M-H]-	TRUE						705225	[]	TRUE	634179	779834	1088789	608653	705225	493036
4.2	179.8		393.05	394.057	[M-H]-	TRUE						640659	[]	TRUE	640659	676802	540747	630661	726919	503442
4.21	138.4		209.046	210.053	[M-H]-	TRUE						3.50025e+06	[]	TRUE	3673945	3246081	3239895	3366503	3500248	4059686
4.21	140.5		165.056	166.064	[M-H]-	TRUE						1.49261e+06	[]	TRUE	1679328	1368367	1492614	1500028	1352818	1378160
4.21	197.9		401.146	402.153	[M-H]-	TRUE						799905	[]	TRUE	902208	752294	779726	799905	760785	953467
4.22	169.1		322.07	323.077	[M-H]-	TRUE						267982	[]	TRUE	181352	580893	190838	267982	491305	231667
4.22	189		374.079	375.086	[M-H]-	FALSE						442879	[]	TRUE	610880	442879	246579	480408	236309	176672
4.23	167.2		295.138	296.146	[M-H]-	TRUE						459779	[]	TRUE	556479	384277	385998	375159	459779	524534
4.23	151.4		256.06	257.067	[M-H]-	TRUE						534925	[]	TRUE	452227	568930	655279	414984	516762	534925
4.24	185		386.111	387.118	[M-H]-	FALSE						173632	[]	TRUE	155030	284642	345949	173632	159800	132358
4.24	152.7		183.031	184.038	[M-H]-	TRUE						979877	[]	TRUE	1045897	979877	1011166	785624	852437	751177
4.25	138.9		206.047	207.054	[M-H]-	TRUE						1.02152e+06	[]	TRUE	1014981	1271594	1238083	909735	1021521	976940
4.25	167.7		300.084	301.092	[M-H]-	TRUE						483784	[]	TRUE	529647	466724	483784	541844	363024	384846
4.26	179.4		391.029	392.036	[M-H]-	TRUE						1.02738e+06	[]	TRUE	1019484	1027376	1038635	913588	1178546	931556
4.26	178.6		339.167	340.174	[M-H]-	TRUE						821642	[]	TRUE	959766	705308	821642	650200	581423	844914
4.26	172.7		333.116	334.123	[M-H]-	FALSE						95544.2	[]	TRUE	95544	136910	0	108774	71944	0
4.26	153.9		155.083	156.09	[M-H]-	TRUE						1.1343e+06	[]	TRUE	1203646	1079863	978571	1018229	1134297	1226834
4.27	163.9		281.104	282.112	[M-H]-	TRUE						323281	[]	TRUE	373057	323281	275475	329482	287961	218047
4.27	146.8		219.088	220.095	[M-H]-	FALSE						267887	[]	TRUE	214883	607851	230760	267887	265966	367152
4.28	191.1		413.146	414.153	[M-H]-	TRUE						473041	[]	TRUE	496606	441961	433456	363578	473041	578327
4.29	180.5		328.152	329.159	[M-H]-	TRUE						1370813	[]	TRUE	1370813	1378841	1364256	1190121	1211321	1509184
4.29	188.9		383.193	384.2	[M-H]-	TRUE						1.04514e+06	[]	TRUE	1219401	643145	1045140	813587	1129592	981001
4.29	192		427.124	428.131	[M-H]-	TRUE						204406	[]	TRUE	169524	185606	218223	204406	247595	134536
4.29	157.6		291.018	292.026	[M-H]-	TRUE						313760	[]	TRUE	277558	257435	234929	313760	348556	374041
4.3	198.8		427.219	428.226	[M-H]-	TRUE						596332	[]	TRUE	790942	596332	615496	565320	0	517098
4.31	135.3		232.926	233.933	[M-H]-	TRUE						931213	[]	TRUE	926740	964827	1143967	931213	845486	892950
4.31	134.2		143.072	144.079	[M-H]-	TRUE						490948	[]	TRUE	536944	437862	490948	415241	682294	392046
4.31	155.3		251.115	252.122	[M-H]-	TRUE						489474	[]	TRUE	439187	511136	489474	546456	443502	442578
4.31	208.7		471.246	472.253	[M-H]-	TRUE						677973	[]	TRUE	654733	677973	639084	755728	689187	565221
4.32	175.4		350.127	351.134	[M-H]-	TRUE						369171	[]	TRUE	247797	369171	551984	277251	286686	374602
4.33	153.8		258.076	259.083	[M-H]-	TRUE						873539	[]	TRUE	802378	848841	966373	877581	794050	873539
4.33	129.4		185.013	186.02	[M-H]-	TRUE						836121	[]	TRUE	836121	638341	782059	1140049	789797	1202403
4.33	217.9		515.271	516.279	[M-H]-	TRUE						347276	[]	TRUE	327627	319582	409769	394534	279854	347276
4.33	200.3		427.198	428.206	[M-H]-	TRUE						151365	[]	TRUE	151365	264382	0	104824	99614	184468
4.33	154.5		155.108	156.116	[M-H]-	FALSE						356037	[]	TRUE	287900	293615	314714	356037	914801	377336
4.33	227.2		559.297	560.304	[M-H]-	TRUE						458270	[]	TRUE	294178	458270	542452	238840	610674	304296
4.33	211.9		532.15	533.157	[M-H]-	TRUE						415292	[]	TRUE	446984	310236	560461	415292	368615	354541
4.34	167.2		135.049	136.056	[M-H]-	TRUE						387454	[]	TRUE	298279	428873	392539	354106	387454	339627
4.34	158.6		113.098	114.105	[M-H]-	TRUE						594591	[]	TRUE	910719	401133	594591	494142	504788	638517
4.34	187.2		410.148	411.156	[M-H]-	TRUE						229059	[]	TRUE	177186	273246	198967	229059	199237	246680
4.34	205.4		439.19	440.197	[M-H]-	TRUE						172232	[]	TRUE	339745	266630	0	117354	111586	172232
4.35	223.7		583.313	584.321	[M-H]-	TRUE						264622	[]	TRUE	264622	294421	243962	228174	198517	267139
4.35	140.9		225.008	226.016	[M-H]-	TRUE						802288	[]	TRUE	802288	256407	1108855	1018185	469233	431687
4.36	182.1		423.025	424.032	[M-H]-	TRUE						408040	[]	TRUE	465490	408040	423830	288394	327412	400479
4.36	223		531.281	532.289	[M-H]-	TRUE						227831	[]	TRUE	214187	447873	178992	227831	197570	256845
4.36	212.5		445.078	446.085	[M-H]-	TRUE						279448	[]	TRUE	269186	191400	312692	220498	279448	337373
4.36	164.6		277.117	278.125	[M-H]-	TRUE						287997	[]	TRUE	287997	136446	247171	317446	255929	292438
4.36	169.2		326.075	327.082	[M-H]-	TRUE						391769	[]	TRUE	408076	411955	316561	388872	391769	371218
4.36	163.8		261.126	262.133	[M-H]-	TRUE						239342	[]	TRUE	239342	210777	450369	234856	360712	210249
4.37	158.4		254.104	255.112	[M-H]-	TRUE						297914	[]	TRUE	729019	297914	329786	240226	273032	235111
4.37	165.1		292.086	293.093	[M-H]-	FALSE						222621	[]	TRUE	201902	240962	205336	201118	222621	413741
4.38	151.4		263.059	264.066	[M-H]-	TRUE						598733	[]	TRUE	689435	692045	530989	567378	598733	561737
4.39	164.5		317.052	318.059	[M-H]-	TRUE						358561	[]	TRUE	326316	336204	358561	289014	477909	399821
4.39	122.6		158.015	159.022	[M-H]-	FALSE						873048	[]	TRUE	537302	337458	873048	892105	1086200	508174
4.39	154.4		225.042	226.049	[M-H]-	FALSE						458616	[]	TRUE	516487	186815	230357	458616	640808	226529
4.39	123		159.011	160.019	[M-H]-	TRUE						1.60298e+06	[]	TRUE	1680968	1248109	1602976	1463178	1668014	1519987
4.4	152.9		256.084	257.091	[M-H]-	TRUE						266590	[]	TRUE	521095	363189	166325	198459	266590	229432
4.4	215.7		505.205	506.212	[M-H]-	TRUE						153897	[]	TRUE	0	144982	248662	31883	153897	154235
4.41	193.2		150.024	151.031	[M-H]-	TRUE						418855	[]	TRUE	418855	736898	445916	296171	376929	244287
4.42	184.8		165.042	166.049	[M-H]-	FALSE						498646	[]	TRUE	254973	498646	477404	583437	494946	821966
4.42	177.7		340.074	341.082	[M-H]-	TRUE						277588	[]	TRUE	309293	217179	191706	288416	277588	240188
4.43	202		437.215	438.222	[M-H]-	TRUE						837540	[]	TRUE	837540	902307	884912	635842	628041	493050
4.43	152.3		146.083	147.09	[M-H]-	TRUE						1.252e+06	[]	TRUE	1360560	1252005	1152205	1132823	996215	1260650
4.43	160.4		88.041	89.0483	[M-H]-	TRUE						2.15353e+06	[]	TRUE	2153525	1956538	2077538	2521321	2433823	1927389
4.43	136.8		174.078	175.085	[M-H]-	TRUE						511656	[]	TRUE	511656	455611	463274	585936	685149	412747
4.43	196.4		143.036	144.043	[M-H]-	TRUE						408302	[]	TRUE	364820	518885	397860	383016	408302	505522
4.45	237.8		593.335	594.342	[M-H]-	TRUE						243594	[]	TRUE	461950	187338	243594	175376	292546	227745
4.45	146.2		273.952	274.96	[M-H]-	TRUE						529850	[]	TRUE	529850	494571	453482	581036	421736	541890
4.45	149.7		219.078	220.085	[M-H]-	TRUE						227263	[]	TRUE	184368	283835	155268	227251	228387	227263
4.46	141.7		217.053	218.06	[M-H]-	TRUE						1074789	[]	TRUE	857002	1076124	1276605	1010262	844501	1074789
4.46	141.9		216.057	217.064	[M-H]-	TRUE						343530	[]	TRUE	267000	259035	351791	343530	448819	288648
4.46	167.2		321.101	322.108	[M-H]-	TRUE						266906	[]	TRUE	266906	265103	279519	285906	227621	254402
4.46	158.2		275.094	276.101	[M-H]-	TRUE						401557	[]	TRUE	401557	565915	373158	361110	429078	397971
4.47	167.4		302.105	303.113	[M-H]-	TRUE						298325	[]	TRUE	237226	345003	592201	252640	298325	286307
4.47	150.6		244.064	245.072	[M-H]-	TRUE						285224	[]	TRUE	285224	242292	299217	192993	266469	354696
4.48	187.1		194.046	195.054	[M-H]-	TRUE						854331	[]	TRUE	734137	864774	816980	779944	854331	882037
4.48	162.6		288.09	289.098	[M-H]-	TRUE						252618	[]	TRUE	307636	460496	236558	211226	252618	223908
4.49	202.6		443.158	444.165	[M-H]-	TRUE						2.89049e+06	[]	TRUE	2649440	2890490	2680805	2945011	3121522	2693935
4.49	186.6		393.104	394.111	[M-H]-	TRUE						350269	[]	TRUE	287359	355711	407596	350269	316141	292597
4.5	221.1		538.144	539.151	[M-H]-	TRUE						1.91335e+06	[]	TRUE	1593661	1913347	1788200	1716054	2034518	1930233
4.5	154.4		260.083	261.09	[M-H]-	FALSE						273429	[]	TRUE	212320	576219	234265	381203	273429	263855
4.5	154.6		261.08	262.087	[M-H]-	TRUE						755777	[]	TRUE	686752	755777	740552	766283	734680	785567
4.51	200.8		465.113	466.121	[M-H]-	TRUE						298105	[]	TRUE	298105	291042	361523	205168	232689	384830
4.51	185.2		294.135	295.143	[M-H]-	TRUE						342216	[]	TRUE	341791	342216	272263	465058	252926	555406
4.51	189.1		191.02	192.027	[M-H]-	TRUE						432314	[]	TRUE	332315	444567	384465	64684	450000	432314
4.51	212		485.117	486.124	[M-H]-	TRUE						781635	[]	TRUE	915911	781635	781007	1321408	766564	631674
4.51	190.5		372.076	373.084	[M-H]-	TRUE						1.80047e+06	[]	TRUE	1743083	1876324	1862960	1637865	1720396	1800467
4.51	179.2		363.081	364.088	[M-H]-	TRUE						907957	[]	TRUE	877358	772425	1021424	939808	798319	907957
4.51	134.6		138.032	139.039	[M-H]-	TRUE						1.46775e+06	[]	TRUE	1559270	1725493	1406685	1467753	1439690	1347736
4.52	204.4		261.056	262.063	[M-H]-	FALSE						394987	[]	TRUE	394987	232595	421617	495274	208054	257990
4.53	166.7		335.045	336.052	[M-H]-	TRUE						324694	[]	TRUE	287031	324694	316671	324237	391377	365851
4.54	180		203.002	204.01	[M-H]-	TRUE						565136	[]	TRUE	460195	565136	1185351	585081	527718	442313
4.54	258.6		723.309	724.317	[M-H]-	TRUE						475112	[]	TRUE	475112	328926	419671	490365	289601	838067
4.55	201.6		436.146	437.154	[M-H]-	TRUE						455633	[]	TRUE	488987	421784	361764	455633	534973	440919
4.55	185.5		379.161	380.168	[M-H]-	TRUE						179796	[]	TRUE	109034	168797	180207	181155	179796	174435
4.56	168.2		305.034	306.041	[M-H]-	TRUE						390132	[]	TRUE	342351	390132	293139	520432	388707	430210
4.56	180		331.086	332.094	[M-H]-	TRUE						589072	[]	TRUE	589072	561878	673511	834848	536561	530959
4.56	195.3		463.056	464.063	[M-H]-	TRUE						747603	[]	TRUE	848268	620598	634707	747603	637440	801995
4.57	154.7		229.12	230.127	[M-H]-	TRUE						1.98556e+06	[]	TRUE	2181476	1877576	2088412	1924223	1566999	1985556
4.57	237.9		627.374	628.381	[M-H]-	TRUE						294870	[]	TRUE	294870	270170	342655	292208	336148	280570
4.57	183.6		365.119	366.127	[M-H]-	TRUE						375133	[]	TRUE	373119	405972	397111	224917	294277	375133
4.58	217.8		491.286	492.293	[M-H]-	TRUE						301783	[]	TRUE	245543	242124	309356	301783	331162	269235
4.58	195.7		126.02	127.028	[M-H]-	TRUE						308975	[]	TRUE	324924	395542	308975	220539	275503	271287
4.58	156.5		272.059	273.067	[M-H]-	TRUE						463228	[]	TRUE	463688	421929	463229	478307	427879	298537
4.59	169.7		304.123	305.13	[M-H]-	TRUE						293680	[]	TRUE	293680	303323	255038	288640	447818	290105
4.59	219.5		521.204	522.211	[M-H]-	TRUE						340189	[]	TRUE	218472	295259	190431	340189	630468	389707
4.6	160.2		259.13	260.138	[M-H]-	TRUE						451822	[]	TRUE	388140	742970	451822	814703	405963	388056
4.61	173.8		204.982	205.989	[M-H]-	TRUE						957454	[]	TRUE	712516	1010559	1202451	449591	957454	919950
4.61	168.5		381.014	382.021	[M-H]-	TRUE						2.65045e+06	[]	TRUE	2634272	2650454	2525973	2994458	2771373	2255378
4.62	155.7		253.12	254.127	[M-H]-	TRUE						1.43263e+06	[]	TRUE	1643940	1488377	1387665	1432630	1272589	1272809
4.62	173.3		328.046	329.053	[M-H]-	TRUE						893186	[]	TRUE	907394	927021	893186	822733	782240	755575
4.63	138.7		96.0209	97.0282	[M-H]-	TRUE						409364	[]	TRUE	305869	362029	373299	413194	409364	447811
4.63	212		485.193	486.2	[M-H]-	TRUE						227046	[]	TRUE	293051	178970	509075	212653	187341	227046
4.63	133.6		139.027	140.034	[M-H]-	TRUE						913283	[]	TRUE	740232	963374	1076461	878622	833997	913283
4.65	189.4		148.064	149.071	[M-H]-	TRUE						644995	[]	TRUE	431731	566429	644995	500592	674281	689046
4.65	182		280.106	281.113	[M-H]-	TRUE						509766	[]	TRUE	232428	509766	806786	367950	740747	431280
4.65	136		172.062	173.07	[M-H]-	TRUE						952605	[]	TRUE	1033302	952605	496723	449943	1279176	458009
4.66	169.1		315.073	316.08	[M-H]-	TRUE						292178	[]	TRUE	292178	135001	238597	321107	305214	252425
4.66	183.6		343.103	344.11	[M-H]-	TRUE						198259	[]	TRUE	411050	301680	32006	27136	198259	52070
4.67	214		489.271	490.278	[M-H]-	TRUE						626575	[]	TRUE	815439	384763	626575	602830	619237	1418339
4.68	166		309.113	310.12	[M-H]-	TRUE						374547	[]	TRUE	415726	350471	380558	374547	110098	140942
4.69	154.3		229.145	230.152	[M-H]-	TRUE						898032	[]	TRUE	898032	723039	925297	867629	754708	934945
4.69	154.7		181.098	182.106	[M-H]-	FALSE						684706	[]	TRUE	149717	843517	740205	339176	670122	684706
4.7	191.7		406.046	407.053	[M-H]-	TRUE						699787	[]	TRUE	773373	641502	665562	569081	699787	741427
4.7	154.5		250.076	251.083	[M-H]-	TRUE						411211	[]	TRUE	360110	411211	333309	483897	396989	451528
4.71	162.8		121.034	122.041	[M-H]-	FALSE						541036	[]	TRUE	378193	717709	541036	390546	681627	307222
4.71	162.1		283.12	284.127	[M-H]-	TRUE						626370	[]	TRUE	586028	626370	623254	804353	784775	623211
4.71	154.5		165.066	166.073	[M-H]-	TRUE						522970	[]	TRUE	1062440	395038	857549	331274	522970	454606
4.71	151.9		209.057	210.065	[M-H]-	TRUE						934022	[]	TRUE	843857	936303	897253	934022	917721	1107752
4.74	203		441.177	442.184	[M-H]-	TRUE						380168	[]	TRUE	294643	310204	394707	271022	477338	380168
4.74	136.2		211.002	212.009	[M-H]-	TRUE						1281771	[]	TRUE	1330578	1281771	1116783	1169918	1261276	1283912
4.75	234.8		613.36	614.367	[M-H]-	TRUE						661553	[]	TRUE	649812	661553	694481	684586	626522	624447
4.76	205.7		419.228	420.236	[M-H]-	TRUE						1.02776e+06	[]	TRUE	982669	905358	612354	1076432	1027765	1058600
4.76	165.3		285.062	286.07	[M-H]-	TRUE						1.06896e+06	[]	TRUE	1089718	867227	1113736	1068956	999527	921977
4.76	157.9		253.111	254.118	[M-H]-	TRUE						340208	[]	TRUE	335807	0	456408	340208	326872	409865
4.76	167.9		365.019	366.026	[M-H]-	TRUE						3.8052e+06	[]	TRUE	4213743	3805196	3455503	3818326	3066354	3646129
4.77	138.6		173.987	174.994	[M-H]-	TRUE						410911	[]	TRUE	410911	0	454060	0	433173	0
4.77	173.8		188.987	189.994	[M-H]-	TRUE						1310575	[]	TRUE	1316403	1133164	962504	1375291	1159110	1310575
4.78	162.3		300.074	301.081	[M-H]-	TRUE						629468	[]	TRUE	540038	641323	629468	652575	553217	605141
4.78	227.8		543.281	544.288	[M-H]-	TRUE						243808	[]	TRUE	394607	178477	243808	290690	169604	0
4.79	174		358.06	359.067	[M-H]-	TRUE						613521	[]	TRUE	613521	716006	362942	448612	741600	563153
4.79	170.5		359.057	360.064	[M-H]-	TRUE						807465	[]	TRUE	767661	814801	878869	678314	708542	807465
4.79	162		269.14	270.147	[M-H]-	TRUE						274091	[]	TRUE	316892	240061	191812	507128	0	274091
4.79	140.5		173.084	174.091	[M-H]-	TRUE						480897	[]	TRUE	696548	447632	494793	392451	472472	480897
4.8	233.9		749.08	750.088	[M-H]-	TRUE						633322	[]	TRUE	289264	410655	640991	722483	362242	633322
4.8	206.1		249.023	250.03	[M-H]-	TRUE						649740	[]	TRUE	572449	726823	491500	649740	707568	529630
4.81	226		499.052	500.06	[M-H]-	TRUE						533465	[]	TRUE	915269	432348	461740	964390	496549	533465
4.81	131.2		206.961	207.968	[M-H]-	TRUE						484925	[]	TRUE	498160	427272	477737	681548	473838	484925
4.81	136.3		127.005	128.012	[M-H]-	TRUE						904770	[]	TRUE	904770	822768	1025044	734406	967135	755217
4.81	139.5		193.018	194.026	[M-H]-	TRUE						772170	[]	TRUE	654933	785439	772170	648212	332689	878215
4.81	155.5		168.079	169.086	[M-H]-	TRUE						692313	[]	TRUE	524990	700510	499408	1120197	692313	444706
4.83	169.6		270.136	271.143	[M-H]-	TRUE						1.42769e+06	[]	TRUE	1372828	1427692	1605870	1284713	1439390	1224265
4.84	218.2		527.214	528.222	[M-H]-	TRUE						340940	[]	TRUE	277640	373122	252242	327296	340940	396407
4.84	202.3		417.213	418.22	[M-H]-	TRUE						1.29241e+06	[]	TRUE	1372727	1161734	1207294	1292405	1218513	1370130
4.85	159.8		107.018	108.025	[M-H]-	TRUE						636741	[]	TRUE	636741	480382	705455	790077	632566	603028
4.85	150		236.06	237.068	[M-H]-	TRUE						486529	[]	TRUE	462782	464622	486529	581386	483370	494649
4.85	164.9		133.034	134.042	[M-H]-	TRUE						455228	[]	TRUE	465271	326492	233589	455228	856887	224443
4.85	149.2		199.073	200.081	[M-H]-	TRUE						396393	[]	TRUE	376052	390884	427736	396393	453038	352698
4.85	148.2		217.084	218.091	[M-H]-	TRUE						2.19725e+06	[]	TRUE	2197251	2044120	1935107	2243741	1977914	2283034
4.86	176.4		366.109	367.117	[M-H]-	FALSE						178206	[]	TRUE	173411	147273	99401	218894	178206	442993
4.86	150.3		226.085	227.092	[M-H]-	TRUE						375954	[]	TRUE	398768	375954	348304	567622	364678	342900
4.86	167.1		308.117	309.125	[M-H]-	TRUE						278400	[]	TRUE	227474	288606	278400	295421	182956	241735
4.86	179.6		366.084	367.091	[M-H]-	FALSE						355132	[]	TRUE	341113	375048	389127	314978	355132	343694
4.86	146		186.078	187.085	[M-H]-	TRUE						1.37615e+06	[]	TRUE	1344861	1185352	1325060	1503346	1376146	1587834
4.86	179.7		369.082	370.089	[M-H]-	FALSE						199823	[]	TRUE	178553	146306	199823	221860	274198	124995
4.86	193.9		446.099	447.106	[M-H]-	FALSE						177602	[]	TRUE	363118	0	0	199047	177602	154965
4.87	177.4		369.121	370.129	[M-H]-	TRUE						523743	[]	TRUE	347340	523743	482011	372172	528854	529119
4.87	199.9		436.221	437.228	[M-H]-	TRUE						631448	[]	TRUE	371785	631448	806913	647274	360839	397626
4.87	174.7		395.029	396.037	[M-H]-	TRUE						681859	[]	TRUE	681859	505502	706780	515963	1190351	653759
4.88	219.7		536.162	537.169	[M-H]-	TRUE						454384	[]	TRUE	454384	586188	432850	437674	302759	1091692
4.88	236.5		713.206	714.213	[M-H]-	TRUE						643647	[]	TRUE	677382	643647	0	796260	625779	594390
4.88	172.3		193.036	194.043	[M-H]-	TRUE						953258	[]	TRUE	967734	856511	953258	979824	945894	847224
4.88	174.8		357.084	358.091	[M-H]-	FALSE						436093	[]	TRUE	596873	454251	300559	331396	436093	0
4.89	177		358.114	359.121	[M-H]-	FALSE						290763	[]	TRUE	238533	290763	267140	230455	310030	337787
4.89	219.7		538.178	539.185	[M-H]-	FALSE						663506	[]	TRUE	461370	558356	663507	622791	769570	789921
4.9	215.2		497.238	498.245	[M-H]-	FALSE						346848	[]	TRUE	346848	491275	380334	257955	219920	233934
4.9	175.7		371.137	372.144	[M-H]-	FALSE						510568	[]	TRUE	464780	510568	442714	547794	446652	577238
4.9	183.4		419.029	420.037	[M-H]-	FALSE						782982	[]	TRUE	1033064	427626	782982	522393	813160	713186
4.9	174.9		332.118	333.125	[M-H]-	FALSE						299316	[]	TRUE	279396	524264	204456	201212	299316	387439
4.9	146.2		215.094	216.102	[M-H]-	TRUE						615314	[]	TRUE	266432	816991	398260	907251	297538	615314
4.9	130.8		199.97	200.977	[M-H]-	TRUE						1.00277e+06	[]	TRUE	524901	1247250	1002768	660905	868837	1141914
4.9	179		421.008	422.015	[M-H]-	FALSE						1600597	[]	TRUE	1825635	1879289	1410977	1536793	1600597	1587540
4.91	236.3		683.195	684.203	[M-H]-	TRUE						505413	[]	TRUE	559167	449166	514188	494287	505413	403983
4.91	203.5		545.061	546.069	[M-H]-	TRUE						937282	[]	TRUE	1061790	622996	1083904	937283	910873	582809
4.91	195.5		391.198	392.205	[M-H]-	TRUE						582623	[]	TRUE	476940	582623	348909	743721	502063	905864
4.91	140.9		227.024	228.031	[M-H]-	TRUE						1.09628e+06	[]	TRUE	1096276	566989	793243	854383	1826141	1493780
4.91	139.4		185.057	186.065	[M-H]-	TRUE						794604	[]	TRUE	594592	729794	1098269	861512	794604	385799
4.91	226		554.236	555.243	[M-H]-	TRUE						739347	[]	TRUE	854794	1306524	739347	591522	651467	680272
4.92	194.9		419.192	420.199	[M-H]-	TRUE						239814	[]	TRUE	184794	176409	239814	193629	353781	307647
4.92	149		261.029	262.036	[M-H]-	TRUE						18042158	[]	TRUE	18075366	19529978	17535406	17835472	18042158	17842972
4.92	143.3		243.019	244.026	[M-H]-	TRUE						806743	[]	TRUE	567719	806743	679903	1209909	1186861	521647
4.92	183.6		139.052	140.059	[M-H]-	TRUE						2465407	[]	TRUE	4481395	2464434	1845284	2465407	1864806	2845332
4.92	193.8		117.02	118.027	[M-H]-	TRUE						2350354	[]	TRUE	1995895	2350354	1762226	1820412	2382118	2397757
4.92	199		95.0145	96.0218	[M-H]-	FALSE						1.39843e+06	[]	TRUE	1064976	1398432	1418081	1796921	1371278	0
4.93	215.5		508.168	509.175	[M-H]-	TRUE						7719048	[]	TRUE	6497221	8240972	8201373	7217863	7719048	7514654
4.93	194.2		115.004	116.012	[M-H]-	TRUE						1.60183e+06	[]	TRUE	1673513	2873587	1601829	880391	1254430	900053
4.93	235.3		656.193	657.2	[M-H]-	TRUE						1.54075e+06	[]	TRUE	0	1661947	1135506	1208449	2631816	1540751
4.93	187.8		177.032	178.039	[M-H]-	FALSE						1.02982e+06	[]	TRUE	0	1029822	864920	1701000	1567760	684545
4.93	192.1		129.02	130.027	[M-H]-	FALSE						1.56519e+06	[]	TRUE	1565194	1325035	2209135	1453864	1478551	1662337
4.93	200.7		85.0301	86.0374	[M-H]-	TRUE						4.34436e+06	[]	TRUE	3364636	3614966	5028046	4407587	4344361	3522708
4.93	140.1		101.025	102.033	[M-H]-	TRUE						1.97738e+06	[]	TRUE	1489827	4129458	1977378	2042559	1239756	1856565
4.93	218		507.157	508.164	[M-H]-	FALSE						772189	[]	TRUE	1096305	529603	477929	772189	1725511	576191
4.93	153.9		227.13	228.137	[M-H]-	TRUE						395851	[]	TRUE	444915	0	395851	372308	282847	533102
4.93	188.8		157.015	158.022	[M-H]-	TRUE						3.31956e+06	[]	TRUE	3580134	3171137	3319563	3039186	3068655	4115440
4.93	197.9		99.0094	100.017	[M-H]-	TRUE						2.46718e+06	[]	TRUE	2467185	2325212	2770376	2265284	2630677	2246678
4.93	264.8		451.103	452.11	[M-H]-	TRUE						540510	[]	TRUE	462688	540510	629735	1343912	495097	395701
4.93	172		348.071	349.078	[M-H]-	TRUE						534718	[]	TRUE	591746	304283	979338	488995	534718	349748
4.93	196.6		103.004	104.012	[M-H]-	TRUE						3.87449e+06	[]	TRUE	4080472	3972361	3451493	3874494	2805349	3430535
4.93	216.6		506.152	507.159	[M-H]-	TRUE						2086452	[]	TRUE	2086452	2304531	1700563	1657092	2155515	1778438
4.93	133.2		181.072	182.08	[M-H]-	TRUE						12092708	[]	TRUE	12092708	10565599	11186011	11200802	12653581	12386414
4.94	242.8		675.167	676.174	[M-H]-	TRUE						1.0454e+06	[]	TRUE	1045405	844835	878036	1147613	1868381	942262
4.95	162.9		294.102	295.109	[M-H]-	TRUE						1.22736e+06	[]	TRUE	1228737	1227362	791613	1065369	879747	1335494
4.95	167.5		318.066	319.073	[M-H]-	TRUE						1.29895e+06	[]	TRUE	1964836	1241871	1198401	1168228	1427754	1298950
4.96	224.5		566.173	567.181	[M-H]-	TRUE						312839	[]	TRUE	0	352732	569843	312839	270604	244108
4.96	219.7		540.213	541.22	[M-H]-	TRUE						802099	[]	TRUE	851816	689971	671777	2070401	802099	709540
4.96	217.1		529.204	530.211	[M-H]-	TRUE						876091	[]	TRUE	579193	876091	863094	1532240	594545	1797745
4.97	197.5		429.214	430.221	[M-H]-	TRUE						230219	[]	TRUE	230219	374469	153271	425042	160925	0
4.97	162.1		292.086	293.093	[M-H]-	FALSE						416625	[]	TRUE	416625	515876	626572	299964	333899	301245
4.97	206.5		483.138	484.145	[M-H]-	FALSE						283563	[]	TRUE	283563	315597	0	334747	0	0
4.97	244.3		691.14	692.147	[M-H]-	TRUE						881950	[]	TRUE	1446664	651610	584338	702106	881951	1151734
4.98	258.4		756.259	757.266	[M-H]-	TRUE						353477	[]	TRUE	742413	296590	395567	304302	353477	269011
4.99	142.3		202.073	203.08	[M-H]-	TRUE						2343336	[]	TRUE	2674241	2073725	2629250	2343336	2070530	2043528
4.99	145.5		223.062	224.069	[M-H]-	TRUE						535528	[]	TRUE	532271	535528	434505	393222	1164422	545437
4.99	167		151.038	152.045	[M-H]-	TRUE						411169	[]	TRUE	939322	879691	411169	311036	363901	266034
5	156.9		243.063	244.07	[M-H]-	FALSE						561310	[]	TRUE	467065	666498	609426	389209	440730	561310
5	155.7		287.052	288.06	[M-H]-	TRUE						1.9104e+06	[]	TRUE	1968523	1914572	1910401	1825719	1463591	1682679
5	166.5		111.021	112.028	[M-H]-	TRUE						9898524	[]	TRUE	9982857	9898524	8102353	9901981	8396613	7682182
5	196.7		427.16	428.167	[M-H]-	TRUE						241755	[]	TRUE	279262	222222	354451	215946	241755	227168
5.01	152.9		230.115	231.122	[M-H]-	TRUE						1.35301e+06	[]	TRUE	1169300	1252267	1353009	1458221	1279182	1356963
5.01	151.7		225.111	226.118	[M-H]-	TRUE						272374	[]	TRUE	275144	201708	265047	0	390211	272374
5.01	153.9		239.093	240.1	[M-H]-	TRUE						655685	[]	TRUE	438654	705984	604151	669434	626653	655685
5.01	150.8		169.124	170.131	[M-H]-	FALSE						344123	[]	TRUE	0	680753	368530	199190	0	344123
5.01	247		634.272	635.279	[M-H]-	TRUE						381521	[]	TRUE	484169	360802	503083	381521	319568	285753
5.02	151.8		183.053	184.06	[M-H]-	TRUE						1.30939e+06	[]	TRUE	1136939	1407510	1309387	1103933	1310409	1230852
5.02	192.8		417.175	418.182	[M-H]-	TRUE						188748	[]	TRUE	143346	300947	333825	0	0	188748
5.02	148.9		263.009	264.016	[M-H]-	TRUE						1.81384e+06	[]	TRUE	1813844	1841609	1729749	1496540	1927097	1509481
5.02	146.5		219.088	220.095	[M-H]-	TRUE						448179	[]	TRUE	477515	316011	448179	314835	423566	475006
5.02	198.3		191.108	192.115	[M-H]-	TRUE						978226	[]	TRUE	978227	966155	1202221	950351	899506	1063948
5.02	205.8		119.036	120.043	[M-H]-	FALSE						1.07521e+06	[]	TRUE	1545278	1075215	585114	719469	1273265	913767
5.02	192.4		257.081	258.088	[M-H]-	TRUE						492494	[]	TRUE	463683	1169399	416528	548752	425826	492494
5.02	196.1		235.098	236.106	[M-H]-	TRUE						1623115	[]	TRUE	1636601	1855142	1497365	1315516	1518755	1623115
5.03	159.8		299.066	300.073	[M-H]-	TRUE						617598	[]	TRUE	677292	687847	528141	376881	617599	482610
5.03	141.2		169.063	170.07	[M-H]-	TRUE						481541	[]	TRUE	448321	460290	644665	422614	481541	503295
5.03	140.2		187.073	188.08	[M-H]-	TRUE						1.94648e+06	[]	TRUE	1970892	2108403	1728959	1811784	1706186	1946485
5.03	142.8		145.063	146.07	[M-H]-	TRUE						968673	[]	TRUE	661807	564407	968673	687151	1096786	1127367
5.03	144.5		127.052	128.059	[M-H]-	TRUE						604818	[]	TRUE	628430	660646	560328	604818	564970	510303
5.03	144.9		125.073	126.08	[M-H]-	TRUE						933056	[]	TRUE	933056	733484	800234	1058726	1047934	676644
5.05	194.3		389.182	390.189	[M-H]-	TRUE						1.91086e+06	[]	TRUE	1529497	1859128	2035279	1971584	1910865	1663165
5.05	261.5		789.249	790.256	[M-H]-	TRUE						314192	[]	TRUE	248607	314192	359336	326271	162924	246132
5.05	151.8		224.021	225.028	[M-H]-	TRUE						505937	[]	TRUE	328157	324528	505937	575012	380219	526962
5.06	150.3		255.063	256.07	[M-H]-	TRUE						523246	[]	TRUE	476289	427553	523246	1251789	502523	611242
5.06	155.1		275.057	276.064	[M-H]-	FALSE						565311	[]	TRUE	573557	412436	394183	474248	596828	565311
5.06	154.6		277.057	278.064	[M-H]-	FALSE						301525	[]	TRUE	301525	382313	209598	324090	173953	194122
5.07	160		310.024	311.031	[M-H]-	FALSE						279259	[]	TRUE	245856	165742	544253	228492	450864	279259
5.07	154.2		276.054	277.061	[M-H]-	TRUE						2.46007e+06	[]	TRUE	2289702	2551801	2380056	2461767	2219296	2460066
5.07	165.7		320.077	321.085	[M-H]-	FALSE						170874	[]	TRUE	170874	353390	166701	146054	0	297942
5.07	151.9		262.062	263.069	[M-H]-	FALSE						563774	[]	TRUE	665468	538388	542883	480748	563774	803500
5.07	142.1		196.073	197.081	[M-H]-	TRUE						1.42297e+06	[]	TRUE	1422970	1467169	1531589	1307735	1220251	1394099
5.07	183		377.145	378.152	[M-H]-	TRUE						383919	[]	TRUE	443805	564126	300964	256888	267735	383919
5.07	160.5		313.024	314.031	[M-H]-	TRUE						748800	[]	TRUE	699595	829965	792415	748800	717670	661951
5.07	151.8		263.059	264.067	[M-H]-	TRUE						1.83438e+06	[]	TRUE	1877953	1834384	1752548	1607232	1872703	1686923
5.08	198.2		407.193	408.2	[M-H]-	TRUE						511119	[]	TRUE	511119	282332	273728	536829	527114	293461
5.09	166.7		281.126	282.133	[M-H]-	FALSE						157983	[]	TRUE	300400	0	157983	0	174723	0
5.09	157.9		277.075	278.083	[M-H]-	FALSE						361622	[]	TRUE	461563	360546	341735	361622	295550	507421
5.09	208		503.144	504.151	[M-H]-	TRUE						174370	[]	TRUE	174370	287626	191240	166475	143663	173449
5.09	141.6		226.04	227.047	[M-H]-	TRUE						632336	[]	TRUE	697897	713417	475083	632336	585823	564663
5.1	166.7		327.039	328.047	[M-H]-	TRUE						479515	[]	TRUE	479515	415417	636334	575451	441735	416977
5.1	160.4		292.073	293.081	[M-H]-	TRUE						1.232e+06	[]	TRUE	1189368	1155449	1235337	1232001	1225576	3493941
5.1	161.1		290.07	291.077	[M-H]-	TRUE						416988	[]	TRUE	416988	366906	408327	368939	463981	1225593
5.1	166.9		325.095	326.102	[M-H]-	TRUE						1.23448e+06	[]	TRUE	1236145	1173628	1192668	1280117	1126703	1234476
5.1	160.6		293.069	294.076	[M-H]-	TRUE						4.9141e+06	[]	TRUE	4914105	4733358	4977583	4877434	4548182	5054452
5.1	173		339.111	340.118	[M-H]-	TRUE						865417	[]	TRUE	871132	826211	757967	989572	865417	729279
5.1	159.3		266.068	267.075	[M-H]-	TRUE						3.7352e+06	[]	TRUE	4000800	3735204	3700934	3601548	3582402	3752300
5.11	167.2		324.094	325.101	[M-H]-	TRUE						402667	[]	TRUE	331837	324954	493553	402667	352187	422031
5.11	152		249.06	250.068	[M-H]-	TRUE						452363	[]	TRUE	452363	324151	517023	415896	391211	473099
5.11	164.7		321.064	322.072	[M-H]-	FALSE						240638	[]	TRUE	194081	404676	189157	240638	333499	199161
5.11	148.4		206.083	207.09	[M-H]-	TRUE						873535	[]	TRUE	584055	980969	1012174	479881	420629	873535
5.11	192.9		411.113	412.121	[M-H]-	TRUE						669224	[]	TRUE	701448	797636	669224	347692	486971	610470
5.12	128.6		182.998	184.005	[M-H]-	TRUE						916224	[]	TRUE	864253	807920	902706	916225	1106417	1019131
5.12	136.4		96.9608	97.968	[M-H]-	TRUE						1143346	[]	TRUE	1145080	1187423	1143346	1036551	959694	1080268
5.12	172.2		338.106	339.113	[M-H]-	FALSE						216702	[]	TRUE	212445	216702	364762	185505	178413	409662
5.13	166		307.085	308.092	[M-H]-	TRUE						1.6847e+06	[]	TRUE	2109545	1629642	1684700	1613282	1770008	1578192
5.13	171.7		341.056	342.064	[M-H]-	TRUE						210449	[]	TRUE	210449	168550	329367	173627	186756	289103
5.13	165.4		306.088	307.096	[M-H]-	TRUE						526830	[]	TRUE	566250	499815	518557	544071	526830	433587
5.13	192.6		414.086	415.093	[M-H]-	TRUE						287388	[]	TRUE	245078	287388	596790	233365	299023	0
5.13	129.4		207.956	208.964	[M-H]-	TRUE						622743	[]	TRUE	419955	677286	448050	622743	810136	435848
5.14	150.6		177.056	178.064	[M-H]-	FALSE						404353	[]	TRUE	382581	659088	235364	220204	404353	730370
5.14	170.6		321.1	322.108	[M-H]-	TRUE						500174	[]	TRUE	652512	456264	500174	477347	515227	410007
5.14	152.2		149.061	150.069	[M-H]-	TRUE						752148	[]	TRUE	1370333	506718	635344	752148	752404	499943
5.14	205.8		467.192	468.199	[M-H]-	TRUE						962319	[]	TRUE	1020830	962319	968586	942066	898169	874918
5.14	147.9		239.057	240.064	[M-H]-	TRUE						2.2289e+06	[]	TRUE	2177931	2228900	2140723	2245000	2231528	2057917
5.14	150.4		225.078	226.085	[M-H]-	TRUE						590170	[]	TRUE	583634	669562	687555	590170	481753	472136
5.14	175.8		353.126	354.134	[M-H]-	TRUE						210332	[]	TRUE	200560	210332	152247	444267	474830	177902
5.14	187.3		413.146	414.153	[M-H]-	TRUE						260831	[]	TRUE	181096	284554	215419	362868	242524	260831
5.15	183.7		226.004	227.011	[M-H]-	TRUE						736089	[]	TRUE	598127	907879	754635	551133	727034	736089
5.15	151.5		245.079	246.086	[M-H]-	TRUE						450540	[]	TRUE	432127	455990	450540	506765	327265	352471
5.15	171.4		336.098	337.106	[M-H]-	TRUE						281100	[]	TRUE	313821	217904	114417	281100	313657	228738
5.16	152.7		241.109	242.116	[M-H]-	TRUE						493229	[]	TRUE	590125	393987	431793	419419	493229	584134
5.16	166.3		322.086	323.093	[M-H]-	FALSE						424478	[]	TRUE	470784	424478	415807	441960	383516	375613
5.16	183.5		397.117	398.124	[M-H]-	TRUE						271579	[]	TRUE	284779	288769	271579	213679	208191	233518
5.16	194.6		457.136	458.143	[M-H]-	TRUE						441415	[]	TRUE	496799	441415	385216	407769	457687	410782
5.16	185.5		394.136	395.143	[M-H]-	TRUE						1.84214e+06	[]	TRUE	1932617	2095653	1748946	1842144	1779463	1828553
5.17	204		173.057	174.065	[M-H]-	TRUE						307574	[]	TRUE	127201	537951	285190	327114	307574	287876
5.17	157.6		265.093	266.1	[M-H]-	TRUE						314580	[]	TRUE	229723	206839	314580	0	485425	434365
5.18	171.3		146.047	147.054	[M-H]-	TRUE						1.86886e+06	[]	TRUE	1868857	1987090	2161246	1639653	1843238	1804711
5.18	165		264.088	265.096	[M-H]-	TRUE						4.15061e+06	[]	TRUE	3895924	4150614	4053370	3868074	4270198	4155865
5.18	180.6		382.104	383.111	[M-H]-	FALSE						170418	[]	TRUE	153246	158106	170419	149105	178253	193421
5.18	175.1		198.024	199.031	[M-H]-	TRUE						498830	[]	TRUE	600743	397833	436412	498830	371408	582904
5.19	168.1		292.119	293.127	[M-H]-	TRUE						739723	[]	TRUE	299442	586473	739723	338419	861856	909960
5.19	138.6		193.072	194.079	[M-H]-	TRUE						1.01399e+06	[]	TRUE	1013991	1035135	850670	951541	998948	1076804
5.19	195.9		454.093	455.1	[M-H]-	TRUE						1.0532e+06	[]	TRUE	1147413	1178687	1053199	821841	1000292	729472
5.2	153.4		255.088	256.095	[M-H]-	TRUE						324877	[]	TRUE	282881	319580	324877	283207	335284	758960
5.2	180.4		383.101	384.108	[M-H]-	TRUE						507590	[]	TRUE	585967	564129	507590	451031	500842	468077
5.2	204.2		431.193	432.2	[M-H]-	TRUE						674589	[]	TRUE	283023	674589	718427	598970	723292	642352
5.21	210.8		477.235	478.242	[M-H]-	TRUE						272626	[]	TRUE	290419	283206	272626	224912	224508	227145
5.21	161.2		295.064	296.071	[M-H]-	TRUE						326418	[]	TRUE	0	346157	270129	223955	333642	326418
5.22	168.4		338.078	339.086	[M-H]-	FALSE						534934	[]	TRUE	342862	262731	544732	332581	635342	534934
5.22	155.9		197.119	198.127	[M-H]-	FALSE						213406	[]	TRUE	213406	217787	206147	156988	0	301195
5.22	172.8		352.095	353.102	[M-H]-	FALSE						182017	[]	TRUE	182017	177931	105536	0	233537	210311
5.23	167.9		339.073	340.08	[M-H]-	TRUE						865773	[]	TRUE	865773	802135	913616	801053	873330	816058
5.23	161.7		246.078	247.085	[M-H]-	TRUE						439051	[]	TRUE	318391	435513	603283	304249	511466	439051
5.23	160.9		308.068	309.075	[M-H]-	TRUE						536502	[]	TRUE	695923	536502	527810	540424	448631	496586
5.24	137.3		115.041	116.048	[M-H]-	TRUE						326769	[]	TRUE	292067	371536	326769	393337	276869	0
5.24	236.3		629.355	630.362	[M-H]-	TRUE						234343	[]	TRUE	242641	241387	222291	228215	229534	234343
5.25	181.5		355.115	356.122	[M-H]-	TRUE						415538	[]	TRUE	347788	481575	418332	398831	349661	415538
5.25	140.6		209.067	210.074	[M-H]-	TRUE						1.18531e+06	[]	TRUE	1392722	1268000	1064227	927521	1185313	1077846
5.27	129.8		124.016	125.023	[M-H]-	TRUE						2.17101e+06	[]	TRUE	2171007	2501697	0	2678055	2080772	2040404
5.27	158.5		250.073	251.08	[M-H]-	TRUE						1.30118e+06	[]	TRUE	1402043	1297469	1124071	1301180	1106744	1589611
5.27	133.2		96.0209	97.0282	[M-H]-	TRUE						350488	[]	TRUE	350488	308841	301311	323274	846886	863080
5.28	145.9		183.103	184.11	[M-H]-	TRUE						539954	[]	TRUE	354426	539954	217970	282411	627380	567385
5.29	219.2		543.282	544.289	[M-H]-	TRUE						892228	[]	TRUE	872718	892228	816104	986693	809275	897751
5.29	153.2		278.059	279.066	[M-H]-	TRUE						523538	[]	TRUE	0	683759	414919	421661	523539	729872
5.31	176		143.036	144.043	[M-H]-	FALSE						490691	[]	TRUE	287505	490691	394294	646695	772711	312175
5.33	147.1		153.093	154.1	[M-H]-	TRUE						593685	[]	TRUE	664988	572317	559087	593685	757585	524754
5.33	139.4		205.072	206.079	[M-H]-	TRUE						572348	[]	TRUE	543294	531414	586046	572348	626476	559561
5.33	142.9		197.083	198.09	[M-H]-	TRUE						1987776	[]	TRUE	1799602	1895100	2058028	1803168	1987776	1991167
5.34	215.3		507.209	508.216	[M-H]-	TRUE						658924	[]	TRUE	524607	682590	658924	583103	579409	723435
5.35	137.8		211.002	212.009	[M-H]-	TRUE						485079	[]	TRUE	261306	661090	936031	387144	485079	295936
5.35	180.6		367.114	368.122	[M-H]-	TRUE						517277	[]	TRUE	574376	502233	560666	517277	482394	428079
5.38	185.9		411.13	412.137	[M-H]-	TRUE						2.4828e+06	[]	TRUE	2482798	2433657	2290068	2543001	2540921	2461365
5.38	209.7		497.108	498.115	[M-H]-	TRUE						200683	[]	TRUE	161262	189366	152090	200683	253690	473784
5.39	157		278.07	279.077	[M-H]-	TRUE						447727	[]	TRUE	320763	528405	439590	447727	469429	383031
5.41	182.5		337.055	338.062	[M-H]-	TRUE						569293	[]	TRUE	638377	771267	358088	569293	395258	457014
5.41	158.4		187.002	188.01	[M-H]-	TRUE						398560	[]	TRUE	402758	325074	379769	296267	398560	1074275
5.41	205.4		509.104	510.111	[M-H]-	TRUE						635305	[]	TRUE	270478	850296	635305	425418	665117	264809
5.42	175.2		284.979	285.986	[M-H]-	TRUE						681220	[]	TRUE	581220	681220	540835	711133	728883	621592
5.42	201.1		443.133	444.14	[M-H]-	TRUE						1002201	[]	TRUE	1198097	970769	1002201	796342	1007079	914224
5.42	191		382.955	383.962	[M-H]-	FALSE						514427	[]	TRUE	514427	554580	344123	285173	845720	382666
5.43	189.4		148.064	149.071	[M-H]-	TRUE						370649	[]	TRUE	232811	381001	370649	536948	300171	370143
5.44	133.2		181.071	182.078	[M-H]-	TRUE						317601	[]	TRUE	453175	317601	187874	0	595011	242827
5.44	196.9		439.161	440.169	[M-H]-	TRUE						2.44661e+06	[]	TRUE	2420773	2448932	2318985	2712542	2410955	2446605
5.44	203.6		477.118	478.125	[M-H]-	TRUE						1.01245e+06	[]	TRUE	814503	1035357	1020581	895306	960142	1012449
5.44	193		415.184	416.191	[M-H]-	TRUE						750300	[]	TRUE	749648	855330	685396	876358	750300	730537
5.45	198.8		453.178	454.185	[M-H]-	FALSE						301047	[]	TRUE	371485	323254	280383	301047	260557	264118
5.45	161.9		283.096	284.104	[M-H]-	TRUE						312868	[]	TRUE	271445	312868	284348	813164	293587	575026
5.47	251.4		718.129	719.137	[M-H]-	TRUE						245987	[]	TRUE	214930	294993	236839	274565	234344	245987
5.47	208.9		462.156	463.163	[M-H]-	FALSE						261285	[]	TRUE	393265	319510	125937	194746	261285	139785
5.48	233.5		620.152	621.16	[M-H]-	TRUE						329046	[]	TRUE	275554	398759	227159	384545	329046	285106
5.48	207.4		259.023	260.031	[M-H]-	TRUE						540801	[]	TRUE	492027	698089	718333	540801	340867	424404
5.48	228.7		730.74	731.748	[M-H]-	FALSE						139937	[]	TRUE	0	150174	127184	0	237981	139937
5.49	194.2		492.857	493.864	[M-H]-	FALSE						172846	[]	TRUE	164879	172846	184877	225402	0	0
5.49	201.6		395.987	396.994	[M-H]-	TRUE						398933	[]	TRUE	600196	241397	716950	216333	398933	341074
5.5	179		303.121	304.128	[M-H]-	TRUE						345723	[]	TRUE	309316	276065	492567	345723	342858	371006
5.5	189.4		200.033	201.041	[M-H]-	TRUE						453100	[]	TRUE	453100	374926	485559	424503	436226	505855
5.5	255.2		926.69	927.697	[M-H]-	TRUE						181400	[]	TRUE	125524	135387	133426	199212	181400	399180
5.5	182.6		158.971	159.978	[M-H]-	TRUE						181830	[]	TRUE	0	166909	136596	182962	235835	181830
5.5	216.7		508.16	509.167	[M-H]-	TRUE						409331	[]	TRUE	346342	351004	443231	382984	429541	409331
5.5	196.3		457.075	458.083	[M-H]-	FALSE						665970	[]	TRUE	715811	665970	706328	247671	217090	219884
5.5	236.5		782.713	783.72	[M-H]-	TRUE						156013	[]	TRUE	0	131011	156013	159548	144478	193606
5.5	175.4		359.098	360.106	[M-H]-	TRUE						492169	[]	TRUE	383342	322497	1077136	613735	492169	446280
5.5	173		256.967	257.974	[M-H]-	TRUE						238295	[]	TRUE	209841	480686	195242	226513	423053	238295
5.51	220		645.803	646.811	[M-H]-	FALSE						197404	[]	TRUE	197404	0	372669	169105	185127	369604
5.51	235.2		689.813	690.82	[M-H]-	FALSE						148742	[]	TRUE	354631	140060	101919	336690	132875	148742
5.52	210		546.824	547.832	[M-H]-	TRUE						918117	[]	TRUE	792237	1043184	940839	906676	918117	857479
5.52	256.4		922.701	923.709	[M-H]-	TRUE						389141	[]	TRUE	379197	389141	258887	542919	466343	382936
5.52	186.5		294.94	295.947	[M-H]-	TRUE						274226	[]	TRUE	274226	172973	197330	298170	237857	300875
5.52	246.7		844.752	845.759	[M-H]-	TRUE						248922	[]	TRUE	248922	405881	234062	692292	175814	213034
5.52	168.5		1060.61	1061.62	[M-H]-	FALSE						149897	[]	TRUE	149897	145515	125872	106053	170444	185886
5.52	232.3		746.774	747.782	[M-H]-	TRUE						308573	[]	TRUE	308573	663295	272652	306252	327771	307544
5.52	220.4		648.799	649.806	[M-H]-	FALSE						227507	[]	TRUE	227507	326848	223047	191050	148728	227976
5.52	259.5		942.729	943.736	[M-H]-	TRUE						317406	[]	TRUE	227163	545683	408167	317406	309974	269906
5.52	200		924.695	925.702	[M-H]-	FALSE						220770	[]	TRUE	183463	306750	156116	220770	387810	208509
5.52	206.6		454.919	455.926	[M-H]-	FALSE						233140	[]	TRUE	192063	204065	268418	260825	233140	218485
5.52	200		923.699	924.706	[M-H]-	TRUE						223905	[]	TRUE	223905	340342	212753	193253	275361	168399
5.52	176		1256.57	1257.58	[M-H]-	TRUE						199913	[]	TRUE	199913	204354	160802	223554	161477	192469
5.52	145.6		125.098	126.105	[M-H]-	TRUE						554677	[]	TRUE	1509500	554677	504341	404618	1188014	404192
5.52	241.5		828.712	829.719	[M-H]-	TRUE						124513	[]	TRUE	124513	0	123027	167705	218644	119296
5.52	220		644.801	645.808	[M-H]-	TRUE						1051664	[]	TRUE	1131127	1016088	945457	1051664	998435	1136500
5.53	247.1		840.755	841.762	[M-H]-	TRUE						901183	[]	TRUE	952617	901183	746167	1005265	778711	677368
5.53	188.1		323.03	324.037	[M-H]-	TRUE						393854	[]	TRUE	524201	437294	307841	393854	298983	332602
5.53	259.5		938.732	939.739	[M-H]-	TRUE						836979	[]	TRUE	681599	695967	474849	836979	966359	842582
5.53	274.8		1038.78	1039.79	[M-H]-	TRUE						218914	[]	TRUE	235073	0	218914	262720	143862	140235
5.53	274.3		1082.71	1083.71	[M-H]-	TRUE						315245	[]	TRUE	460048	175869	315245	539130	260504	215406
5.53	171		1158.59	1159.6	[M-H]-	FALSE						225479	[]	TRUE	245970	231761	170700	225479	162078	162641
5.53	169.9		1076.65	1077.65	[M-H]-	FALSE						208990	[]	TRUE	212249	113034	115500	246485	208990	188746
5.53	250.7		842.83	843.838	[M-H]-	TRUE						428565	[]	TRUE	470846	344828	357216	529427	428565	362456
5.53	272.6		1036.71	1037.72	[M-H]-	TRUE						375658	[]	TRUE	413514	205325	418818	339470	375658	354851
5.53	171.6		1174.62	1175.63	[M-H]-	FALSE						210975	[]	TRUE	179264	156003	234663	182790	210975	336805
5.53	157.7		261.11	262.117	[M-H]-	TRUE						420871	[]	TRUE	369860	388729	781661	422260	420871	326758
5.53	194.1		352.982	353.989	[M-H]-	TRUE						1.54999e+06	[]	TRUE	1434505	4645116	1549988	1599656	1524370	1509191
5.53	171.9		1218.63	1219.64	[M-H]-	FALSE						167346	[]	TRUE	191774	0	167346	251077	0	0
5.53	234.9		788.784	789.791	[M-H]-	TRUE						874783	[]	TRUE	391504	1256771	562864	1128962	874783	441073
5.53	171.9		1118.65	1119.66	[M-H]-	TRUE						263332	[]	TRUE	272731	263332	261924	233432	293066	167736
5.53	262.8		980.743	981.75	[M-H]-	TRUE						818318	[]	TRUE	883669	812437	678893	620377	848024	818318
5.54	275.3		1078.72	1079.73	[M-H]-	TRUE						484976	[]	TRUE	499861	383878	283468	498466	484976	453078
5.54	229.2		726.747	727.754	[M-H]-	TRUE						515433	[]	TRUE	515433	528972	454826	664063	466886	499490
5.54	177.3		1272.6	1273.6	[M-H]-	TRUE						203579	[]	TRUE	259992	192091	175268	203579	181902	290391
5.54	218.7		604.866	605.873	[M-H]-	TRUE						1.08129e+06	[]	TRUE	1081291	1151506	1172457	1052273	1065820	1022919
5.54	262.7		940.808	941.815	[M-H]-	TRUE						362176	[]	TRUE	174674	201034	233760	401947	362176	398650
5.54	243.6		824.724	825.732	[M-H]-	TRUE						460384	[]	TRUE	460384	421406	466355	630609	392288	413550
5.54	223.2		592.833	593.84	[M-H]-	FALSE						209370	[]	TRUE	337574	209370	0	255510	0	207422
5.54	231.9		742.778	743.785	[M-H]-	TRUE						1.38974e+06	[]	TRUE	1328039	1386304	1389740	1395634	1433556	1315253
5.54	271.6		1040.71	1041.72	[M-H]-	TRUE						160456	[]	TRUE	144012	203139	160456	0	147314	382215
5.54	208.7		472.988	473.995	[M-H]-	FALSE						416433	[]	TRUE	216819	179229	423951	504050	183362	416433
5.54	161.5		281.082	282.089	[M-H]-	TRUE						302248	[]	TRUE	335238	311408	196949	302248	181224	224315
5.55	196.9		412.966	413.973	[M-H]-	FALSE						299219	[]	TRUE	299219	165450	402217	132176	396993	204496
5.55	215.4		495.224	496.231	[M-H]-	TRUE						709899	[]	TRUE	741350	616354	709899	706650	481861	743310
5.55	221.4		533.181	534.188	[M-H]-	FALSE						367268	[]	TRUE	367268	388868	273750	345595	393368	296863
5.56	179.5		314.989	315.996	[M-H]-	TRUE						250829	[]	TRUE	250829	292017	239327	385962	181204	216870
5.57	168.1		321.083	322.091	[M-H]-	TRUE						691290	[]	TRUE	691290	895016	648979	587011	856788	635748
5.58	164.1		217.012	218.019	[M-H]-	TRUE						213714	[]	TRUE	337233	219369	188184	187945	213714	186512
5.59	229.7		556.225	557.233	[M-H]-	TRUE						392015	[]	TRUE	369304	349746	356953	392015	448839	411973
5.59	189.4		432.816	433.823	[M-H]-	FALSE						270065	[]	TRUE	150244	203786	375759	138224	270065	317339
5.59	162.4		192.955	193.963	[M-H]-	TRUE						550735	[]	TRUE	250893	550735	348217	568963	621500	519323
5.59	226.7		529.168	530.175	[M-H]-	TRUE						566268	[]	TRUE	554582	536894	553961	566268	577818	700331
5.6	146.4		223.037	224.044	[M-H]-	TRUE						717341	[]	TRUE	319106	948964	395676	717341	133466	784998
5.6	148.4		245.044	246.051	[M-H]-	TRUE						491679	[]	TRUE	548766	541893	491679	462078	397433	428354
5.61	196.7		426.178	427.185	[M-H]-	TRUE						435563	[]	TRUE	376696	502552	399330	429072	502490	435563
5.61	204.5		440.193	441.2	[M-H]-	TRUE						273207	[]	TRUE	234050	374526	369564	273207	227942	254275
5.61	143.4		85.0301	86.0374	[M-H]-	TRUE						251370	[]	TRUE	251370	205297	214998	285578	243648	270572
5.61	141.2		185.083	186.09	[M-H]-	TRUE						628773	[]	TRUE	628773	556487	634201	599162	559940	740714
5.62	136.6		131.036	132.043	[M-H]-	TRUE						355311	[]	TRUE	355311	381305	390173	339819	327209	226483
5.62	162.4		278.089	279.096	[M-H]-	TRUE						508236	[]	TRUE	458513	508236	538880	503715	552814	436191
5.64	212		485.224	486.232	[M-H]-	TRUE						1.19689e+06	[]	TRUE	1359239	1229386	1196893	1088582	884969	954354
5.64	173.8		257.079	258.086	[M-H]-	TRUE						867761	[]	TRUE	334702	350117	905685	867761	336001	883163
5.66	180.9		373.114	374.122	[M-H]-	TRUE						540068	[]	TRUE	466774	573798	484989	540068	542368	449227
5.66	188.1		377.183	378.19	[M-H]-	FALSE						350089	[]	TRUE	312841	303498	334485	375021	628583	350089
5.66	143		230.013	231.021	[M-H]-	TRUE						552585	[]	TRUE	552585	383563	587357	340225	1084953	366670
5.67	194.6		425.146	426.153	[M-H]-	TRUE						889282	[]	TRUE	998096	886235	807318	867734	889282	908732
5.67	202		441.198	442.205	[M-H]-	TRUE						1.6513e+06	[]	TRUE	1651302	1719691	1792435	1595658	1636856	1557893
5.67	175.2		338.118	339.125	[M-H]-	TRUE						324813	[]	TRUE	246831	230855	324813	348366	332478	276260
5.68	150.7		229.109	230.116	[M-H]-	FALSE						298796	[]	TRUE	298796	376802	236051	269191	300018	199029
5.68	139.1		225.008	226.016	[M-H]-	TRUE						877023	[]	TRUE	957285	596062	523796	877023	737588	900479
5.68	150		157.088	158.095	[M-H]-	TRUE						1.08492e+06	[]	TRUE	1794276	1084916	1427390	873326	1051161	1079016
5.68	142.2		203.093	204.101	[M-H]-	TRUE						315612	[]	TRUE	421735	315612	285483	281955	270971	566298
5.69	155.8		265.093	266.101	[M-H]-	TRUE						398822	[]	TRUE	381134	398822	359315	816294	479009	314305
5.69	174.1		330.141	331.148	[M-H]-	TRUE						620119	[]	TRUE	462198	764846	411066	517238	680301	620119
5.69	186.1		118.052	119.059	[M-H]-	TRUE						1687538	[]	TRUE	1551663	1702572	2052288	1501471	1687538	1518900
5.69	180.9		353.146	354.153	[M-H]-	TRUE						3.43175e+06	[]	TRUE	3926832	3431753	3155108	3469032	3004192	3115664
5.69	151.5		231.125	232.132	[M-H]-	FALSE						301566	[]	TRUE	301566	211495	281170	914908	215518	393294
5.7	191.6		397.172	398.179	[M-H]-	TRUE						3.39827e+06	[]	TRUE	3234823	3405258	3398274	3874059	3171139	3198032
5.7	207.3		449.203	450.211	[M-H]-	TRUE						199731	[]	TRUE	201944	195431	167720	185081	287401	199731
5.7	153.9		227.104	228.112	[M-H]-	TRUE						497888	[]	TRUE	267705	383164	503485	800760	497888	459373
5.7	149.9		239.059	240.066	[M-H]-	TRUE						223496	[]	TRUE	180572	0	223496	345771	155163	278555
5.72	151.8		248.06	249.068	[M-H]-	TRUE						336155	[]	TRUE	297833	472457	814773	336155	294468	333667
5.72	168.5		309.12	310.127	[M-H]-	TRUE						1.79532e+06	[]	TRUE	1991487	1616827	1795320	1711044	1676859	1874071
5.73	166		289.166	290.173	[M-H]-	TRUE						618738	[]	TRUE	653600	586432	618738	609195	677935	609175
5.74	158.7		327.977	328.984	[M-H]-	TRUE						907165	[]	TRUE	907165	852338	706231	883094	1098261	951988
5.74	154.3		290.02	291.028	[M-H]-	TRUE						1.13102e+06	[]	TRUE	1219557	1079524	1043744	1131023	945023	1252343
5.75	160.4		273.135	274.142	[M-H]-	TRUE						354355	[]	TRUE	390669	337355	695170	354355	259334	246791
5.75	155		262.105	263.112	[M-H]-	TRUE						406932	[]	TRUE	247183	426878	565783	292014	299897	406932
5.75	141.9		211.036	212.043	[M-H]-	TRUE						295277	[]	TRUE	473685	299599	153330	145940	225282	295277
5.75	137.3		173.083	174.09	[M-H]-	TRUE						1.66414e+06	[]	TRUE	1678545	1508211	1644883	1723147	1664139	1540965
5.75	143		111.082	112.09	[M-H]-	TRUE						907752	[]	TRUE	895902	907752	775092	917447	1546421	808914
5.76	181.9		365.136	366.143	[M-H]-	TRUE						1293547	[]	TRUE	1406140	1293547	1325927	1292538	1200650	1223981
5.76	157.7		261.135	262.142	[M-H]-	TRUE						990022	[]	TRUE	984678	990022	995948	1139021	910077	985400
5.77	176.9		361.114	362.122	[M-H]-	TRUE						223079	[]	TRUE	167695	166293	538813	230483	223079	203928
5.77	145.7		212.057	213.064	[M-H]-	TRUE						456578	[]	TRUE	503686	428837	422746	456578	477889	425138
5.77	157.9		286.06	287.067	[M-H]-	FALSE						354932	[]	TRUE	371142	265628	354932	200180	235280	480094
5.77	183.4		408.034	409.042	[M-H]-	TRUE						2357751	[]	TRUE	2357751	2061913	2010115	2432192	2368510	2326348
5.77	123		150.057	151.064	[M-H]-	TRUE						598953	[]	TRUE	467138	662911	598953	403989	352564	1429865
5.77	144.8		230.068	231.075	[M-H]-	TRUE						785786	[]	TRUE	785786	695079	682752	829599	797255	683134
5.79	182.7		369.119	370.126	[M-H]-	TRUE						344131	[]	TRUE	286513	357352	267466	344131	613490	336538
5.79	144.5		213.081	214.088	[M-H]-	FALSE						158600	[]	TRUE	0	183894	158600	0	218434	0
5.79	145.8		169.087	170.094	[M-H]-	TRUE						212497	[]	TRUE	212497	212911	0	0	218852	0
5.8	135.1		171.067	172.074	[M-H]-	TRUE						345625	[]	TRUE	342668	659337	468512	331777	345625	293186
5.8	186.3		247.083	248.09	[M-H]-	TRUE						300175	[]	TRUE	285064	206100	300175	0	484347	439247
5.81	140		254.982	255.989	[M-H]-	TRUE						3.14177e+06	[]	TRUE	2680562	3496032	2606289	2715328	3141772	3229523
5.81	184		325.115	326.122	[M-H]-	TRUE						208020	[]	TRUE	186078	208020	186420	182372	303458	390083
5.82	145.9		201.125	202.132	[M-H]-	TRUE						1.90237e+06	[]	TRUE	1962717	1656341	1707510	1902370	1939811	1594161
5.82	146.3		183.114	184.122	[M-H]-	TRUE						508562	[]	TRUE	351787	397191	925637	508562	432951	917155
5.82	164		285.135	286.142	[M-H]-	TRUE						260660	[]	TRUE	344690	260660	245369	319037	201075	253843
5.82	178.3		311.099	312.107	[M-H]-	TRUE						189273	[]	TRUE	148368	222384	189273	185467	135327	192798
5.85	147		231.087	232.095	[M-H]-	TRUE						224035	[]	TRUE	351845	173731	240495	224035	172544	195894
5.85	152.3		124.008	125.015	[M-H]-	TRUE						1.04282e+06	[]	TRUE	961882	1020297	1147703	1078703	803686	1042820
5.85	146.1		224.024	225.031	[M-H]-	TRUE						887900	[]	TRUE	887900	1110257	759943	824931	689033	931601
5.86	169.5		336.099	337.107	[M-H]-	TRUE						318132	[]	TRUE	405279	283637	318132	371133	264666	236731
5.86	169.2		337.095	338.102	[M-H]-	TRUE						1.09947e+06	[]	TRUE	1154957	1023442	1099467	1009295	1014871	1099892
5.86	148.2		249.061	250.069	[M-H]-	TRUE						306737	[]	TRUE	306737	230678	272681	301025	422943	374054
5.87	150.6		230.104	231.112	[M-H]-	TRUE						467800	[]	TRUE	425457	484714	467801	453471	406728	478425
5.88	161.5		300.073	301.08	[M-H]-	TRUE						330824	[]	TRUE	314137	273993	301040	330824	627709	367141
5.88	141.2		201.078	202.085	[M-H]-	TRUE						264770	[]	TRUE	400560	242278	191814	273846	264770	151378
5.89	154.3		257.104	258.111	[M-H]-	TRUE						280978	[]	TRUE	278589	337893	300174	280978	269154	250493
5.89	149.4		228.088	229.096	[M-H]-	TRUE						385851	[]	TRUE	385851	381183	595788	371785	418686	294837
5.89	191		407.15	408.157	[M-H]-	TRUE						616109	[]	TRUE	390997	568909	604712	735508	616109	631650
5.9	137.6		189.077	190.085	[M-H]-	TRUE						964507	[]	TRUE	828463	742247	906527	1094015	964507	980544
5.91	170.3		351.013	352.02	[M-H]-	FALSE						734394	[]	TRUE	811336	705479	734394	584391	453109	957474
5.91	162.5		313.057	314.064	[M-H]-	TRUE						2.19099e+06	[]	TRUE	1912313	2180569	2190989	2274192	2254654	1896258
5.91	171.3		137.025	138.032	[M-H]-	TRUE						2919831	[]	TRUE	2752171	2919831	2790950	2613412	3070339	3616657
5.92	166.1		335.039	336.046	[M-H]-	TRUE						1.46958e+06	[]	TRUE	1103785	1593084	2107534	1469581	1382108	1309374
5.95	190.8		329.021	330.028	[M-H]-	TRUE						437640	[]	TRUE	437640	532177	442039	0	0	0
5.97	187.5		399.15	400.158	[M-H]-	TRUE						428667	[]	TRUE	603099	395085	428667	397549	404884	447076
5.97	212.4		590.97	591.978	[M-H]-	FALSE						414240	[]	TRUE	459238	818180	335585	379630	414240	0
5.98	188.9		381.039	382.046	[M-H]-	FALSE						640670	[]	TRUE	548930	640670	472920	666859	553026	1050062
5.98	202.5		463.042	464.049	[M-H]-	FALSE						718692	[]	TRUE	359978	964683	434921	330255	718692	865028
5.99	209.2		505.116	506.123	[M-H]-	TRUE						1.42305e+06	[]	TRUE	1423055	1539033	1334935	1409791	1472238	1409865
5.99	222.1		587.119	588.126	[M-H]-	FALSE						796745	[]	TRUE	940768	796745	1338992	635491	573149	572153
5.99	196.2		483.134	484.141	[M-H]-	FALSE						1.03145e+06	[]	TRUE	1312642	772670	953171	1031446	1189698	1005201
5.99	235.6		669.121	670.128	[M-H]-	FALSE						587046	[]	TRUE	1657118	587046	476124	1133024	416793	552036
5.99	183.8		225.025	226.033	[M-H]-	FALSE						990631	[]	TRUE	369487	406036	535470	1333795	1216878	990631
5.99	162.1		950.93	951.937	[M-H]-	FALSE						909568	[]	TRUE	627701	1341915	538592	896443	1200930	909568
6	223		672.971	673.978	[M-H]-	FALSE						591100	[]	TRUE	635816	564848	475402	591100	359914	1044160
6	212.3		493.994	495.002	[M-H]-	FALSE						478149	[]	TRUE	1295245	370366	478149	270956	237477	506111
6	184.1		320.034	321.042	[M-H]-	FALSE						499113	[]	TRUE	1309448	465910	499113	418240	350466	555941
6	210.7		567.01	568.017	[M-H]-	FALSE						525810	[]	TRUE	515700	442840	525810	556927	633561	438461
6	245.5		836.978	837.985	[M-H]-	TRUE						603274	[]	TRUE	620199	566321	540516	603274	442307	704677
6	368.8		762.961	1527.94	[M-H-H]2-	FALSE						958821	[]	TRUE	1015103	943820	741766	958821	0	1278677
6	248.2		860.996	862.003	[M-H]-	TRUE						398400	[]	TRUE	339183	359044	398400	547218	345854	528570
6	242.1		730.051	731.059	[M-H]-	TRUE						442895	[]	TRUE	0	380639	442895	388526	554677	573433
6.01	216		614.986	615.994	[M-H]-	TRUE						1.65063e+06	[]	TRUE	1869856	1608475	1905982	1533886	1650632	1438171
6.01	224.2		649.01	650.018	[M-H]-	TRUE						762752	[]	TRUE	623879	762752	655898	835428	731614	794889
6.01	205.3		967.969	968.977	[M-H]-	FALSE						842899	[]	TRUE	615927	1199534	466690	794701	1185617	842899
6.01	257.6		918.98	919.987	[M-H]-	TRUE						405842	[]	TRUE	349763	356697	337841	1159495	405842	596328
6.01	240.2		731.013	732.02	[M-H]-	TRUE						898990	[]	TRUE	756891	898991	759412	959153	925590	879398
6.01	284.5		1043.05	1044.06	[M-H]-	TRUE						641789	[]	TRUE	549951	683664	633911	649092	641789	425086
6.01	373.6		791.982	1585.98	[M-H-H]2-	FALSE						1.39523e+06	[]	TRUE	0	1867781	1300889	1644156	1271159	1395226
6.01	213.2		985.511	986.519	[M-H]-	FALSE						1.46244e+06	[]	TRUE	982854	2217547	1462438	580741	2451308	1208062
6.01	377.3		803.962	1609.94	[M-H-H]2-	FALSE						809416	[]	TRUE	560934	1067333	796551	872136	809416	692694
6.01	176.3		1196.94	1197.95	[M-H]-	TRUE						763302	[]	TRUE	882745	591199	733806	815470	763302	725615
6.01	159.8		868.926	869.933	[M-H]-	TRUE						388260	[]	TRUE	330869	374627	234891	388260	464893	415931
6.01	188.2		373.016	374.023	[M-H]-	FALSE						277803	[]	TRUE	0	277803	507564	0	0	456311
6.01	214.2		1037.99	1039	[M-H]-	FALSE						1.34306e+06	[]	TRUE	1021048	1343062	2103135	1421161	975900	1058828
6.01	160.2		884.956	885.963	[M-H]-	FALSE						662351	[]	TRUE	367605	584346	322689	779555	662351	732570
6.01	225.4		657.031	658.038	[M-H]-	TRUE						529892	[]	TRUE	436019	544139	653980	321686	529892	412468
6.01	201.3		914.987	915.994	[M-H]-	FALSE						1.01676e+06	[]	TRUE	1016762	951936	943202	1010280	1275157	1174012
6.01	394		862.005	1726.03	[M-H-H]2-	FALSE						1.0137e+06	[]	TRUE	1034809	931800	1438318	968566	730855	1013698
6.01	402.6		903.007	1808.03	[M-H-H]2-	FALSE						1.0911e+06	[]	TRUE	0	1091101	649306	0	1418209	1381019
6.01	167.9		1048.96	1049.97	[M-H]-	FALSE						426298	[]	TRUE	426298	347195	260839	531501	380276	641648
6.01	359.9		709.98	1421.97	[M-H-H]2-	TRUE						1.04122e+06	[]	TRUE	1212372	1473236	739309	1041224	950228	777775
6.01	361.5		721.959	1445.93	[M-H-H]2-	FALSE						637144	[]	TRUE	758834	604688	773871	614396	637144	0
6.01	215.8		615.99	616.998	[M-H]-	FALSE						637314	[]	TRUE	460222	637314	335902	246932	670093	887834
6.01	181		308.099	309.107	[M-H]-	FALSE						393534	[]	TRUE	253502	381458	141921	473133	429643	393534
6.01	170.5		1114.94	1115.94	[M-H]-	TRUE						783491	[]	TRUE	935929	599593	618798	911309	783491	749344
6.01	179.7		1278.94	1279.95	[M-H]-	FALSE						678316	[]	TRUE	609339	772149	857888	556594	678317	384858
6.01	216		591.025	592.032	[M-H]-	TRUE						1.44343e+06	[]	TRUE	1163590	1319472	1468126	1448872	1443434	1185134
6.01	205.8		955.989	956.997	[M-H]-	FALSE						898104	[]	TRUE	897948	716780	898104	965317	896410	1423553
6.01	251.9		813.017	814.024	[M-H]-	TRUE						688303	[]	TRUE	479070	925618	832815	688303	594834	484562
6.01	393.1		885.966	1773.95	[M-H-H]2-	FALSE						842650	[]	TRUE	661082	0	1652561	552604	842650	919355
6.01	190		291.008	292.015	[M-H]-	FALSE						534173	[]	TRUE	521409	488328	635327	967379	534173	427604
6.01	391.5		873.984	1749.98	[M-H-H]2-	FALSE						1.21538e+06	[]	TRUE	1578964	1048511	1005409	1433931	1215381	1170080
6.01	206.1		979.95	980.957	[M-H]-	FALSE						600383	[]	TRUE	0	600383	0	751121	719194	580201
6.02	368.9		739	1480.01	[M-H-H]2-	FALSE						729549	[]	TRUE	397217	1240445	679305	705471	765982	729549
6.02	166.9		1032.93	1033.94	[M-H]-	TRUE						1.02498e+06	[]	TRUE	947544	748629	1037810	1114523	960077	1024975
6.02	202.5		938.949	939.956	[M-H]-	FALSE						740569	[]	TRUE	1016282	740569	842628	634801	611379	559309
6.02	217.1		1026.01	1027.02	[M-H]-	TRUE						1.34762e+06	[]	TRUE	1619173	1521079	1176079	1347623	1297003	1249990
6.02	210.6		996.99	997.998	[M-H]-	TRUE						1.27459e+06	[]	TRUE	1080088	1041991	0	2367494	2908421	1274591
6.02	372.8		780.002	1562.02	[M-H-H]2-	FALSE						777946	[]	TRUE	639549	777946	0	849786	714750	1464124
6.02	186.2		305.03	306.037	[M-H]-	TRUE						3.72706e+06	[]	TRUE	4986715	0	2966045	5775591	3727063	0
6.02	208.7		944.007	945.014	[M-H]-	TRUE						1372903	[]	TRUE	904044	1196566	1372903	1260744	2039774	1476550
6.02	234.2		754.975	755.983	[M-H]-	TRUE						849918	[]	TRUE	928478	686378	849918	665909	883680	842581
6.02	366.8		750.98	1503.98	[M-H-H]2-	FALSE						1.37913e+06	[]	TRUE	1684622	1228778	1379133	1374317	1337865	1466213
6.02	170.2		143.022	144.029	[M-H]-	FALSE						641000	[]	TRUE	491479	447225	797254	641000	681978	495660
6.02	386.6		844.965	1691.95	[M-H-H]2-	FALSE						1.07073e+06	[]	TRUE	1623984	668101	817366	1070731	0	1179832
6.02	163.3		966.961	967.968	[M-H]-	FALSE						637348	[]	TRUE	637348	590574	552973	505342	694803	676503
6.02	177		181.01	182.017	[M-H]-	FALSE						820613	[]	TRUE	820613	740464	673199	1530821	843045	562730
6.02	384.2		832.985	1667.98	[M-H-H]2-	FALSE						1.0459e+06	[]	TRUE	967633	926611	773882	1045897	1371220	1816637
6.03	236.5		719.084	720.091	[M-H]-	TRUE						618930	[]	TRUE	506373	618930	0	657066	1290478	484347
6.04	186.1		368.977	369.984	[M-H]-	TRUE						446913	[]	TRUE	1006248	0	0	484223	373487	446913
6.04	209.7		495.057	496.065	[M-H]-	TRUE						979316	[]	TRUE	1167658	521610	1081119	979316	640672	641910
6.04	184.3		331.05	332.057	[M-H]-	FALSE						568900	[]	TRUE	407841	548177	401995	664416	601391	568900
6.04	197.5		413.053	414.06	[M-H]-	FALSE						810758	[]	TRUE	781814	797884	806465	810758	934510	1264549
6.04	155.4		145.063	146.07	[M-H]-	TRUE						2.02106e+06	[]	TRUE	2064753	2144127	1342420	1981210	2021055	1863637
6.05	232.2		660.096	661.103	[M-H]-	TRUE						614374	[]	TRUE	614374	341271	1501252	1231681	601643	528387
6.05	244.4		742.1	743.107	[M-H]-	TRUE						628311	[]	TRUE	389220	601943	344770	772663	628311	1266622
6.06	217.5		578.094	579.101	[M-H]-	TRUE						768938	[]	TRUE	768938	695412	729521	1023445	685287	795428
6.06	238.8		766.063	767.07	[M-H]-	TRUE						600575	[]	TRUE	602649	600575	588072	532698	473421	731523
6.06	203.8		496.09	497.098	[M-H]-	TRUE						915136	[]	TRUE	1054514	900736	846657	792774	998859	915136
6.06	230.2		684.059	685.067	[M-H]-	TRUE						510152	[]	TRUE	509020	306889	510152	510747	1035966	364238
6.07	208.4		520.053	521.06	[M-H]-	TRUE						367278	[]	TRUE	201432	794851	262240	367278	252143	835378
6.07	217.5		602.059	603.067	[M-H]-	TRUE						399724	[]	TRUE	363101	381166	471717	399724	380916	436949
6.07	139.2		151.052	152.059	[M-H]-	TRUE						1.24276e+06	[]	TRUE	1285881	906771	660586	1203130	1242764	2162880
6.07	176.8		287.013	288.02	[M-H]-	FALSE						523151	[]	TRUE	655860	423358	523151	518920	775480	433982
6.07	203		510.195	511.202	[M-H]-	TRUE						640185	[]	TRUE	477379	708665	439791	400933	673443	640185
6.07	191.6		359.145	360.153	[M-H]-	TRUE						1.27573e+06	[]	TRUE	1202622	1275731	1372629	870954	1527415	1249260
6.08	208.9		533.023	534.031	[M-H]-	FALSE						397142	[]	TRUE	320148	397142	729853	336823	577235	375020
6.08	173.6		295.103	296.111	[M-H]-	TRUE						1.13228e+06	[]	TRUE	1233032	656012	526927	664643	1251086	1132277
6.08	160.2		205.01	206.017	[M-H]-	TRUE						823797	[]	TRUE	960496	868025	691788	823797	770701	775335
6.08	187.6		369.015	370.022	[M-H]-	TRUE						318790	[]	TRUE	360260	336243	318388	317182	303685	318790
6.08	178.8		186.039	187.046	[M-H]-	FALSE						367667	[]	TRUE	735450	367667	291871	293395	441213	350945
6.08	182.8		434.987	435.994	[M-H]-	FALSE						184226	[]	TRUE	119938	458313	123832	677674	184226	139395
6.08	144		123.007	124.014	[M-H]-	TRUE						559632	[]	TRUE	559632	507536	597072	569099	445039	472535
6.09	196.1		438.048	439.056	[M-H]-	TRUE						460521	[]	TRUE	631610	264172	460521	793242	288243	379503
6.09	217.1		551.221	552.229	[M-H]-	TRUE						263788	[]	TRUE	217973	309713	189529	356994	262981	263788
6.1	196.4		516.952	517.959	[M-H]-	TRUE						657970	[]	TRUE	657970	416119	695605	339617	355403	715046
6.11	134.8		197.056	198.063	[M-H]-	TRUE						304387	[]	TRUE	258574	304387	283206	281437	539250	680413
6.11	194.1		410.178	411.185	[M-H]-	FALSE						566084	[]	TRUE	408575	414680	294961	661605	647152	566084
6.11	144.7		203.104	204.111	[M-H]-	TRUE						371156	[]	TRUE	436803	369706	548509	329347	284404	371156
6.11	136.3		159.031	160.038	[M-H]-	TRUE						983541	[]	TRUE	983541	745480	995242	878316	911650	1034301
6.12	185.3		421.091	422.099	[M-H]-	FALSE						181199	[]	TRUE	159530	161031	181199	289380	334429	143316
6.12	177.9		247.018	248.025	[M-H]-	TRUE						409499	[]	TRUE	450889	409499	0	363172	0	450009
6.12	168.9		335.077	336.084	[M-H]-	TRUE						268804	[]	TRUE	232765	221858	195800	268804	467247	290684
6.13	154		176.045	177.052	[M-H]-	TRUE						286097	[]	TRUE	312095	281342	272061	377718	286097	277202
6.14	170		344.11	345.117	[M-H]-	TRUE						238026	[]	TRUE	286334	258592	161610	181959	188063	238026
6.14	170.4		258.047	259.055	[M-H]-	TRUE						315943	[]	TRUE	266913	194818	312706	544619	323140	315943
6.14	150.6		146.046	147.054	[M-H]-	TRUE						174061	[]	TRUE	174061	162105	115733	157453	336635	299125
6.14	149.3		164.057	165.064	[M-H]-	TRUE						373218	[]	TRUE	389646	373218	199490	145126	229471	722047
6.2	164.2		320.075	321.082	[M-H]-	TRUE						281318	[]	TRUE	224038	206927	281318	245188	414662	450116
6.2	142.9		139.002	140.01	[M-H]-	TRUE						753324	[]	TRUE	909573	753324	882275	476271	610678	656935
6.22	144.5		240.038	241.045	[M-H]-	TRUE						382080	[]	TRUE	382080	338342	442532	373473	358985	424876
6.22	190.4		369.083	370.091	[M-H]-	TRUE						480997	[]	TRUE	535596	480997	620203	345664	428674	462221
6.22	148.7		153.042	154.049	[M-H]-	TRUE						404838	[]	TRUE	348688	729968	480165	404838	403102	327243
6.24	175.7		275.039	276.046	[M-H]-	TRUE						191159	[]	TRUE	178083	309342	191159	186316	196137	134722
6.25	177.2		371.098	372.106	[M-H]-	TRUE						704896	[]	TRUE	803279	653132	601470	658669	734106	704896
6.29	132.2		174.041	175.048	[M-H]-	TRUE						558520	[]	TRUE	622309	558520	1387146	384825	474187	499241
6.31	160.9		270.11	271.117	[M-H]-	TRUE						233036	[]	TRUE	160934	299630	224553	476640	222172	233036
6.32	162.5		311.075	312.082	[M-H]-	TRUE						427776	[]	TRUE	571238	427776	266555	273063	509184	224826
6.33	202.8		440.193	441.2	[M-H]-	TRUE						456668	[]	TRUE	456668	454325	545367	449553	513810	454604
6.35	148.3		233.104	234.111	[M-H]-	TRUE						266171	[]	TRUE	234608	482291	266171	235783	253807	358770
6.36	145.7		187.108	188.115	[M-H]-	TRUE						313986	[]	TRUE	174894	273202	313986	250310	331014	362933
6.37	154.2		243.062	244.07	[M-H]-	TRUE						661330	[]	TRUE	307959	302754	680799	668624	661330	211066
6.39	160.6		173.13	174.137	[M-H]-	TRUE						495979	[]	TRUE	829951	334399	291998	243437	495979	655612
6.4	151.7		227.115	228.122	[M-H]-	TRUE						1.30075e+06	[]	TRUE	1517256	1369330	1160578	1006190	1300753	1152274
6.4	151.4		249.098	250.105	[M-H]-	TRUE						329987	[]	TRUE	310212	291372	370926	239030	329987	343500
6.4	158.9		215.141	216.148	[M-H]-	TRUE						590767	[]	TRUE	499939	504280	688412	590767	502010	625489
6.4	172.3		357.083	358.09	[M-H]-	TRUE						372844	[]	TRUE	266690	499884	342811	372844	340190	667684
6.41	178.7		343.067	344.075	[M-H]-	TRUE						1357190	[]	TRUE	1403422	1107299	1275856	1368401	1034215	1357190
6.41	175.6		365.05	366.057	[M-H]-	FALSE						278553	[]	TRUE	297317	271377	243454	277334	328762	278553
6.41	172.8		321.13	322.137	[M-H]-	TRUE						368448	[]	TRUE	225915	368448	393780	321475	470117	297007
6.44	159		277.13	278.137	[M-H]-	TRUE						306283	[]	TRUE	306283	223180	298982	461557	321425	260615
6.45	168.3		319.104	320.111	[M-H]-	TRUE						1.58608e+06	[]	TRUE	1307615	1710412	1586076	1488523	1856042	1403447
6.46	205.5		432.203	433.211	[M-H]-	TRUE						365891	[]	TRUE	304185	365891	376361	559539	275603	219919
6.49	163.9		287.151	288.158	[M-H]-	TRUE						359100	[]	TRUE	313322	359100	395691	343027	377665	290181
6.49	147.3		201.125	202.132	[M-H]-	TRUE						363243	[]	TRUE	449906	242155	200563	245814	363243	475298
6.54	156.5		257.104	258.111	[M-H]-	TRUE						348813	[]	TRUE	228232	282852	348813	701089	818978	249480
6.55	173.9		373.039	374.046	[M-H]-	TRUE						404737	[]	TRUE	363784	439261	475580	279314	404737	361848
6.55	193.2		451.111	452.118	[M-H]-	TRUE						897515	[]	TRUE	763709	1166911	804870	897515	756417	1253435
6.55	166.4		351.057	352.065	[M-H]-	TRUE						1.53123e+06	[]	TRUE	1386290	1493944	1471077	1653591	1531229	1623318
6.55	183.7		341.109	342.117	[M-H]-	TRUE						425917	[]	TRUE	427697	372457	361592	425917	382045	494799
6.56	167		300.12	301.127	[M-H]-	TRUE						275262	[]	TRUE	254515	232133	305376	320137	257625	275262
6.57	165.4		307.104	308.111	[M-H]-	TRUE						833015	[]	TRUE	833015	926853	940944	726578	781579	800453
6.63	194.3		445.092	446.1	[M-H]-	TRUE						1.29473e+06	[]	TRUE	1241699	1426336	1294726	1301915	1183240	1288085
6.64	316.3		436.17	874.354	[M-H-H]2-	FALSE						1082724	[]	TRUE	1848507	890397	794262	1082724	1177487	749676
6.64	198.2		467.073	468.081	[M-H]-	TRUE						331865	[]	TRUE	268276	321250	642063	266009	331865	466064
6.64	180.7		375.13	376.137	[M-H]-	TRUE						751390	[]	TRUE	770573	751390	456789	773332	601894	552348
6.65	158.2		275.115	276.122	[M-H]-	TRUE						321529	[]	TRUE	253777	293209	321529	300277	793648	778941
6.66	220.6		528.194	529.201	[M-H]-	TRUE						311282	[]	TRUE	311282	307611	301560	342487	294122	318547
6.7	160.8		293.088	294.096	[M-H]-	TRUE						542872	[]	TRUE	527552	542872	647579	420097	514335	626866
6.72	175.7		343.125	344.132	[M-H]-	TRUE						219770	[]	TRUE	171675	219770	347060	218928	205993	245838
6.72	165.2		327.059	328.066	[M-H]-	TRUE						425860	[]	TRUE	419587	449788	379034	425860	460611	317766
6.72	149.5		236.078	237.085	[M-H]-	TRUE						445805	[]	TRUE	394489	443474	412635	457696	445805	487414
6.73	157.3		276.11	277.117	[M-H]-	TRUE						468809	[]	TRUE	496977	468809	400296	387006	1060593	364623
6.73	158		258.099	259.106	[M-H]-	TRUE						567140	[]	TRUE	609720	389299	341304	367079	567140	716690
6.73	206		470.152	471.159	[M-H]-	TRUE						335706	[]	TRUE	322239	316090	307242	340673	335706	374103
6.74	191.1		466.134	467.141	[M-H]-	TRUE						314196	[]	TRUE	259144	314196	306108	633187	319110	240036
6.74	169.7		357.103	358.111	[M-H]-	TRUE						134269	[]	TRUE	282548	115538	134269	0	143254	0
6.76	199.1		449.203	450.211	[M-H]-	TRUE						470393	[]	TRUE	470393	543043	456805	403986	377628	488007
6.76	156.1		279.073	280.08	[M-H]-	TRUE						1.46837e+06	[]	TRUE	986319	1468369	1111098	1559298	1583864	1211576
6.8	156		314.877	315.884	[M-H]-	TRUE						753222	[]	TRUE	753222	360414	495250	495900	963738	816904
6.84	232.1		599.195	600.202	[M-H]-	TRUE						180912	[]	TRUE	180912	194826	224057	120779	180540	166414
6.85	155.8		251.078	252.085	[M-H]-	TRUE						284672	[]	TRUE	175974	308723	187671	366873	284672	169287
6.87	152.6		225.1	226.107	[M-H]-	TRUE						1.20299e+06	[]	TRUE	1288423	1183106	1210659	1202987	1112353	1034281
6.88	156.9		259.094	260.101	[M-H]-	TRUE						455661	[]	TRUE	300962	455661	503506	262608	282088	598171
6.88	156.5		154.063	155.07	[M-H]-	TRUE						286184	[]	TRUE	278187	230688	403142	234899	286184	562168
6.88	134.3		209.031	210.038	[M-H]-	TRUE						941396	[]	TRUE	520293	777004	1049613	947008	752607	941396
6.9	153.9		227.104	228.112	[M-H]-	TRUE						1.74331e+06	[]	TRUE	1743308	1702965	1848118	1689959	1696767	1853257
6.9	168.7		353.073	354.081	[M-H]-	TRUE						264555	[]	TRUE	264555	202051	222015	388861	257544	474623
6.9	183.4		424.049	425.056	[M-H]-	TRUE						278782	[]	TRUE	289829	258619	250604	250047	290476	278782
6.92	136.2		191.057	192.064	[M-H]-	TRUE						248928	[]	TRUE	589856	0	248928	241479	269074	162408
7.03	170.1		316.115	317.123	[M-H]-	TRUE						215760	[]	TRUE	127036	107936	243592	237188	215760	208025
7.04	164.9		317.107	318.114	[M-H]-	TRUE						310921	[]	TRUE	161580	227330	420721	310921	353453	193654
7.05	161.4		285.073	286.08	[M-H]-	TRUE						577699	[]	TRUE	545666	577699	485989	557950	811764	606209
7.06	170.2		334.126	335.133	[M-H]-	TRUE						506723	[]	TRUE	506723	562657	489707	440885	599631	482730
7.07	154.3		242.068	243.075	[M-H]-	TRUE						539924	[]	TRUE	496316	423817	565916	560892	539924	374934
7.07	170		367.029	368.036	[M-H]-	TRUE						383593	[]	TRUE	383593	329966	259734	275031	467325	386192
7.12	160.9		271.058	272.065	[M-H]-	TRUE						995974	[]	TRUE	962230	1240822	843663	995974	1059024	963040
7.12	184.7		281.029	282.036	[M-H]-	TRUE						333489	[]	TRUE	299317	635591	239933	228240	333489	821899
7.14	143.7		236.024	237.031	[M-H]-	TRUE						490935	[]	TRUE	561445	941808	490935	279177	470444	382240
7.14	151.8		115.004	116.012	[M-H]-	TRUE						517784	[]	TRUE	552392	563450	488455	424906	461592	517784
7.16	187.2		435.045	436.053	[M-H]-	TRUE						791358	[]	TRUE	791358	657840	853383	777006	970337	711955
7.16	126.9		175.025	176.032	[M-H]-	TRUE						666391	[]	TRUE	629081	800883	596137	844622	666391	645118
7.16	128.1		157.015	158.022	[M-H]-	TRUE						1.73295e+06	[]	TRUE	1982186	1352054	1749657	1598338	1174903	1732952
7.17	169.8		339.033	340.041	[M-H]-	TRUE						410347	[]	TRUE	311157	799284	410347	616059	210252	384427
7.21	183.1		425.107	426.114	[M-H]-	TRUE						320355	[]	TRUE	313306	318246	463062	280612	415921	320355
7.22	197		467.091	468.099	[M-H]-	TRUE						478362	[]	TRUE	494897	457278	501226	342552	478362	441796
7.25	137.7		145.015	146.022	[M-H]-	TRUE						1.1171e+06	[]	TRUE	1117105	1091649	813471	1282783	1117813	972537
7.25	135.2		187.025	188.033	[M-H]-	TRUE						1.56414e+06	[]	TRUE	1564144	1739832	1741162	1433032	1361704	1449210
7.25	142.8		99.0458	100.053	[M-H]-	TRUE						487879	[]	TRUE	383785	812476	487879	504192	409129	340929
7.25	134		205.036	206.043	[M-H]-	TRUE						4.79668e+06	[]	TRUE	4899433	4382418	5056440	4796677	4722289	4616566
7.26	142.5		101.025	102.032	[M-H]-	TRUE						592906	[]	TRUE	331687	333250	621314	658672	484863	592906
7.26	137.4		143.036	144.043	[M-H]-	TRUE						431324	[]	TRUE	622230	429890	472521	427588	431324	302329
7.26	139.1		125.025	126.032	[M-H]-	TRUE						2721347	[]	TRUE	2495867	2678091	2905899	2791362	2721347	2424852
7.29	186.9		426.162	427.169	[M-H]-	TRUE						374457	[]	TRUE	440948	374457	448088	333461	315025	363288
7.31	182.1		409.091	410.098	[M-H]-	TRUE						343543	[]	TRUE	343543	497954	274430	218630	383237	204271
7.32	130.6		154.999	156.006	[M-H]-	TRUE						1.31832e+06	[]	TRUE	1176076	1244164	1299511	1376245	1458807	1318323
7.32	189.1		405.029	406.036	[M-H]-	TRUE						701961	[]	TRUE	824615	796314	527913	701961	623853	588731
7.33	133.8		117.02	118.027	[M-H]-	TRUE						1.01746e+06	[]	TRUE	977316	1138447	1017462	824134	1051266	804485
7.33	176.1		427.006	428.014	[M-H]-	TRUE						227670	[]	TRUE	227670	134587	169213	268041	356434	179345
7.33	132.6		129.02	130.027	[M-H]-	TRUE						863733	[]	TRUE	658219	740609	566630	924435	932590	863733
7.36	155.1		243.063	244.07	[M-H]-	TRUE						273798	[]	TRUE	202633	273798	312386	262392	355647	209621
7.37	188.5		439.101	440.109	[M-H]-	TRUE						368908	[]	TRUE	356329	339614	358756	368908	409239	476442
7.38	151.1		294.994	296.001	[M-H]-	TRUE						456170	[]	TRUE	455225	456170	403388	430073	517866	479123
7.39	174.1		405.017	406.024	[M-H]-	TRUE						332280	[]	TRUE	355538	295204	303666	388022	311564	332280
7.4	143.2		201.062	202.069	[M-H]-	TRUE						173074	[]	TRUE	417638	75608	173074	115131	92193	228144
7.4	191.5		502.993	504.001	[M-H]-	TRUE						415838	[]	TRUE	196169	243852	433829	205572	612904	415838
7.4	151.1		273.011	274.018	[M-H]-	TRUE						347466	[]	TRUE	478207	205830	347466	220225	436699	270482
7.41	134.5		111.009	112.017	[M-H]-	TRUE						6.68518e+06	[]	TRUE	6685183	6723266	6561345	7861897	6507588	6418241
7.41	151.4		255	256.007	[M-H]-	TRUE						253955	[]	TRUE	211690	225701	191369	264745	253955	329757
7.41	140.5		201.026	202.033	[M-H]-	TRUE						759654	[]	TRUE	567846	584083	855278	759654	753944	932845
7.43	158.1		206.955	207.963	[M-H]-	TRUE						362325	[]	TRUE	403088	479550	242787	263075	362325	260993
7.44	172.8		310.967	311.975	[M-H]-	FALSE						231938	[]	TRUE	231938	247445	234315	149870	188977	0
7.48	251.2		748.288	749.295	[M-H]-	TRUE						173640	[]	TRUE	164613	0	173640	310047	188983	0
7.52	169.7		684.832	685.839	[M-H]-	FALSE						116381	[]	TRUE	156213	0	0	150710	105613	116381
7.53	166.9		289.116	290.123	[M-H]-	TRUE						676116	[]	TRUE	323394	676116	686593	359654	726316	573583
7.54	167.9		586.855	587.862	[M-H]-	TRUE						188370	[]	TRUE	172678	188370	201401	190588	183146	167439
7.54	128.5		78.9596	79.9669	[M-H]-	TRUE						226570	[]	TRUE	525076	184787	0	405273	0	226570
7.55	167.2		488.878	489.885	[M-H]-	TRUE						280962	[]	TRUE	403495	194046	240919	287985	182957	280962
7.63	160.6		284.042	285.049	[M-H]-	TRUE						710322	[]	TRUE	723105	523012	710322	608992	625606	713662
7.63	162.7		240.052	241.059	[M-H]-	TRUE						4.78608e+06	[]	TRUE	5078641	4786076	4614539	4552958	4562758	5343253
7.63	172		110.025	111.033	[M-H]-	TRUE						476514	[]	TRUE	476514	501380	284563	457037	462854	491581
7.63	170		128.036	129.043	[M-H]-	TRUE						503836	[]	TRUE	481088	404338	780701	435394	503836	737527
7.67	173		390.036	391.044	[M-H]-	TRUE						742876	[]	TRUE	695013	751206	742876	625216	745472	677156
7.73	176.2		390.9	391.908	[M-H]-	TRUE						270688	[]	TRUE	0	244227	270688	319529	0	360624
7.74	207.5		510.857	511.864	[M-H]-	TRUE						379339	[]	TRUE	430286	416445	379339	182442	225183	278200
7.77	167.1		610.8	611.807	[M-H]-	TRUE						118922	[]	TRUE	118922	0	112306	119322	120187	106405
7.78	182.3		423.071	424.078	[M-H]-	TRUE						214909	[]	TRUE	214909	192523	226577	215111	0	165678
7.83	237.5		633.224	634.232	[M-H]-	TRUE						234416	[]	TRUE	170706	172535	316071	179654	234416	313629
7.85	160.9		270.122	271.129	[M-H]-	TRUE						400356	[]	TRUE	517225	282735	247198	422630	284511	400356
7.93	220.3		558.168	559.176	[M-H]-	TRUE						535843	[]	TRUE	391319	405470	535843	438496	755945	669173
8.07	192.3		469.076	470.083	[M-H]-	TRUE						164471	[]	TRUE	123726	282743	141032	164471	285216	155559
8.08	138.6		87.0094	88.0166	[M-H]-	TRUE						861287	[]	TRUE	861287	1049821	0	907299	827486	0
8.08	177.5		407.005	408.012	[M-H]-	TRUE						1.82641e+06	[]	TRUE	1603826	2082366	1830223	1798457	1499903	1826413
8.08	192.6		444.953	445.96	[M-H]-	TRUE						605247	[]	TRUE	318490	605247	403212	267839	643283	924129
8.08	134.9		111.009	112.017	[M-H]-	TRUE						3908201	[]	TRUE	5938325	3757845	3891266	3908201	6092029	3860330
8.08	142.1		217.004	218.011	[M-H]-	TRUE						634863	[]	TRUE	634863	559534	708824	585504	520062	688568
8.08	139		85.0301	86.0374	[M-H]-	TRUE						548037	[]	TRUE	0	548037	585581	0	535704	768787
8.1	230.8		665.216	666.223	[M-H]-	TRUE						253772	[]	TRUE	303421	215867	214008	280564	174769	253772
8.13	148.6		201.136	202.143	[M-H]-	TRUE						318315	[]	TRUE	353442	208756	321824	285990	216935	318315
8.16	263.4		836.305	837.312	[M-H]-	TRUE						438530	[]	TRUE	524274	402565	438530	558758	372878	430129
8.16	198.2		509.082	510.09	[M-H]-	TRUE						198756	[]	TRUE	198756	229430	156583	118658	310537	170668
8.16	273.6		934.283	935.291	[M-H]-	TRUE						296610	[]	TRUE	124140	292565	337103	365016	296610	248342
8.18	200.3		510.102	511.109	[M-H]-	TRUE						1.13875e+06	[]	TRUE	1127617	1138754	996936	994799	1152282	1202689
8.19	121.5		178.885	179.892	[M-H]-	TRUE						527926	[]	TRUE	483151	676893	527926	508207	0	577919
8.19	193.2		481.087	482.094	[M-H]-	TRUE						295957	[]	TRUE	317647	274348	391738	295957	276377	268190
8.23	192.2		479.072	480.079	[M-H]-	TRUE						345979	[]	TRUE	345979	355210	257969	251995	244999	376811
8.25	187.1		449.061	450.068	[M-H]-	TRUE						387534	[]	TRUE	356304	581820	308306	417623	387534	364424
8.25	190.2		467.071	468.079	[M-H]-	TRUE						310574	[]	TRUE	265748	324519	615455	278364	310574	290687
8.26	160.3		292.924	293.931	[M-H]-	TRUE						266949	[]	TRUE	0	253181	505768	390149	266949	0
8.4	227.2		625.187	626.194	[M-H]-	TRUE						361421	[]	TRUE	361421	335890	403996	239135	222793	570263
8.47	154.7		312.943	313.95	[M-H]-	TRUE						236149	[]	TRUE	236149	287960	0	0	245960	0
8.63	170		323.146	324.154	[M-H]-	TRUE						355706	[]	TRUE	424719	284011	308867	335162	355706	417728
8.65	128.7		191.02	192.028	[M-H]-	TRUE						2.22696e+06	[]	TRUE	0	2269691	0	2226959	0	2963853
8.67	213.5		583.176	584.184	[M-H]-	TRUE						372933	[]	TRUE	423225	262844	294487	412959	248159	372933
8.68	203.1		485.199	486.207	[M-H]-	TRUE						618826	[]	TRUE	618793	618826	636245	795614	615340	596504
8.97	148.3		173.13	174.137	[M-H]-	TRUE						497679	[]	TRUE	260543	497679	651781	252395	600944	278484
9.53	135.1		236.904	237.911	[M-H]-	TRUE						1.99559e+06	[]	TRUE	0	2046686	1995589	0	0	2088943
9.63	144.9		314.882	315.889	[M-H]-	TRUE						396002	[]	TRUE	488294	577069	0	396002	0	0
9.65	145.2		296.871	297.878	[M-H]-	TRUE						1593582	[]	TRUE	1369240	1593582	3097904	3166379	1533228	1111110
9.65	155.2		356.837	357.844	[M-H]-	TRUE						182974	[]	TRUE	182974	194569	171642	0	0	205905
9.65	158.8		374.848	375.856	[M-H]-	TRUE						158753	[]	TRUE	161333	176715	158753	148953	0	142666
9.67	138.2		272.884	273.891	[M-H]-	TRUE						204196	[]	TRUE	0	353217	419463	177692	204196	191574
9.67	124.2		194.906	195.914	[M-H]-	TRUE						389405	[]	TRUE	310374	389405	727049	673794	307565	299269
9.68	180.9		432.825	433.832	[M-H]-	FALSE						189585	[]	TRUE	130953	231261	255625	95366	128263	189585
9.69	168.1		390.868	391.876	[M-H]-	TRUE						229776	[]	TRUE	233809	235029	210266	217967	157784	229776
9.7	168.7		354.848	355.855	[M-H]-	TRUE						182561	[]	TRUE	132193	156557	182561	366274	196793	178306
9.7	168.6		372.858	373.865	[M-H]-	TRUE						550249	[]	TRUE	550249	455328	593002	565539	537361	546406
9.74	145.3		258.951	259.958	[M-H]-	TRUE						449999	[]	TRUE	455182	374519	463471	376905	449999	360173
9.75	155.5		338.89	339.897	[M-H]-	TRUE						445442	[]	TRUE	445424	0	404086	472456	494913	445442
9.82	172.3		154.063	155.07	[M-H]-	FALSE						94867.2	[]	TRUE	0	0	109603	154073	0	94867
9.86	166.8		378.946	379.953	[M-H]-	TRUE						786567	[]	TRUE	786567	865348	395832	426213	328911	837871
9.88	152		335.902	336.91	[M-H]-	TRUE						546038	[]	TRUE	572169	556143	546038	534655	444814	454365
9.88	137.5		196.995	198.002	[M-H]-	TRUE						260581	[]	TRUE	275104	260581	0	224404	513919	0
9.88	164.7		396.864	397.871	[M-H]-	TRUE						327421	[]	TRUE	432720	309072	428991	327421	313656	269444
9.89	152		336.899	337.906	[M-H]-	TRUE						1780290	[]	TRUE	1964908	1763866	1780290	1644365	1807702	1714493
9.89	165		360.935	361.942	[M-H]-	TRUE						426955	[]	TRUE	426955	612070	425528	445810	365110	0
9.9	152.3		318.887	319.895	[M-H]-	TRUE						445398	[]	TRUE	470745	407967	445398	484418	0	387574
9.95	152		337.897	338.904	[M-H]-	TRUE						539971	[]	TRUE	1215452	545647	539971	472565	0	0
9.96	154.9		300.969	301.976	[M-H]-	TRUE						440816	[]	TRUE	497827	338902	333868	836635	314726	440816
9.99	219.4		297.153	298.161	[M-H]-	TRUE						262362	[]	TRUE	0	231154	262362	285010	181995	400589
10.01	168.6		440.873	441.88	[M-H]-	TRUE						347533	[]	TRUE	347533	637685	346503	245661	255412	631390
10.04	149.7		230.014	231.021	[M-H]-	TRUE						695067	[]	TRUE	0	695067	1351576	989986	0	0
10.08	140.8		258.922	259.929	[M-H]-	TRUE						735303	[]	TRUE	677608	815430	660487	711672	735303	1676744
11.8	187.3		297.154	298.161	[M-H]-	TRUE						2349234	[]	TRUE	2390846	0	3584984	0	2349234	1657439
0.08	192.9		311.169	312.177	[M-H]-	TRUE						4302782	[]	TRUE	6069118	8644688	0	0	0	4302782
0.37	193.1		437.06	438.067	[M-H]-	TRUE						5.19822e+06	[]	TRUE	4962314	5681062	0	5198219	3292076	5367019
0.36	132.3		165.055	166.062	[M-H]-	TRUE						2.92598e+06	[]	TRUE	3631577	2925981	3189800	2091821	2319660	2632382
0.36	204.6		437.055	438.062	[M-H]-	TRUE						4.56241e+06	[]	TRUE	2951298	5807858	4880834	2707779	4562412	3635764
0.36	138.6		193.051	194.059	[M-H]-	TRUE						7.59111e+06	[]	TRUE	7591545	6681202	7201631	7591109	7569656	9511645
0.36	118.4		79.9579	80.9652	[M-H]-	TRUE						1.76256e+06	[]	TRUE	1353943	4227541	1426937	768006	1762557	2285748
0.37	147.5		207.066	208.073	[M-H]-	TRUE						2.60732e+06	[]	TRUE	4814589	2845033	2054691	2607320	626820	552593
0.38	207.2		188.987	189.994	[M-H]-	TRUE						2.9044e+06	[]	TRUE	2476444	3055463	1787499	7516689	2904399	2439593
0.36	154.9		193.051	194.058	[M-H]-	TRUE						3.98204e+06	[]	TRUE	4184429	2961063	4462979	3634240	3982040	3558389
0.38	161.8		287.024	288.031	[M-H]-	TRUE						194049904	[]	TRUE	194049904	201896960	189922704	184588464	185686368	198452352
0.37	207.5		204.982	205.989	[M-H]-	TRUE						5297922	[]	TRUE	4999523	5297922	2601519	5368329	4518064	5328241
0.37	137.5		218.997	220.005	[M-H]-	TRUE						13343572	[]	TRUE	13614255	11961228	11084812	33818552	13343572	12438400
0.38	164.1		207.067	208.074	[M-H]-	TRUE						8234742	[]	TRUE	6798162	9349836	9297160	7574440	8234742	7585241
0.4	148.4		151.041	152.048	[M-H]-	TRUE						8401651	[]	TRUE	7542861	8401651	5761628	9182306	6668315	9523513
0.39	130.6		188.987	189.994	[M-H]-	TRUE						82101336	[]	TRUE	77628456	110240368	82101336	74501616	51013444	107071376
0.41	193.2		203.003	204.01	[M-H]-	TRUE						9546389	[]	TRUE	5485574	6494094	9546389	11014189	4185053	11518466
0.39	126.4		151.041	152.048	[M-H]-	TRUE						5.16805e+06	[]	TRUE	3813100	5168054	3724904	5542562	6199219	5153669
0.4	138		187.008	188.015	[M-H]-	TRUE						1020334720	[]	TRUE	1040587392	1009317760	1033356160	994894336	994125568	1020334720
0.37	220.2		287.023	288.03	[M-H]-	TRUE						4951767	[]	TRUE	4951767	4104648	3185181	4391159	5202979	5672674
0.38	138.6		203.003	204.01	[M-H]-	TRUE						34846184	[]	TRUE	33465706	35459572	34846184	48409480	31266572	33880208
0.38	137.2		125.025	126.032	[M-H]-	TRUE						14925748	[]	TRUE	15782631	14085916	13506336	14925748	13440175	18151132
0.38	132.2		204.982	205.989	[M-H]-	TRUE						62074572	[]	TRUE	75774048	62074572	62797320	56742876	59135944	61908860
0.4	197.1		352.087	353.094	[M-H]-	TRUE						40960416	[]	TRUE	44784648	35894312	37124400	40960416	34118784	46105176
0.41	149.5		80.9658	81.9731	[M-H]-	FALSE						14077619	[]	TRUE	20692854	11558418	8742914	0	14798527	14077619
0.4	159		263.023	264.031	[M-H]-	TRUE						6.99019e+06	[]	TRUE	5412094	6990194	4375864	12778132	6057951	12544949
0.39	136.6		109.03	110.038	[M-H]-	TRUE						34889580	[]	TRUE	30359156	37277448	34889580	33379080	33578540	38625732
0.4	192		187.008	188.015	[M-H]-	TRUE						51607560	[]	TRUE	50167432	51607560	44792160	42663024	52035572	53024820
0.4	120.4		107.051	108.058	[M-H]-	TRUE						25614916	[]	TRUE	25614916	24448100	31024450	24998286	24546306	36602452
0.41	144.5		107.051	108.058	[M-H]-	TRUE						134186552	[]	TRUE	124188696	167448816	134186552	128548808	127543960	146802080
0.4	177.9		352.086	353.094	[M-H]-	TRUE						4679748	[]	TRUE	8216276	4024064	8215016	4679748	3686829	3769216
0.37	152.9		165.056	166.063	[M-H]-	FALSE						2.31191e+06	[]	TRUE	2125195	2311914	0	2841523	4079749	1925672
0.38	144		123.046	124.053	[M-H]-	FALSE						9440318	[]	TRUE	10936550	8618283	0	0	9440318	12372779
[truncated: 2,468 more rows]

## Sheet: 03_nist_plasma_pos
RT [min]	CCS (Å²)	ΔCCS [%]	m/z meas.	M meas.	Ions	MS/MS	Name	Molecular Formula	Annotations	AQ	Annotation Source	Boxplot	Flags	Include	02_nist_plasma_01_p1-a2_1_7263	02_nist_plasma_02_p1-a2_1_7264	02_nist_plasma_03_p1-a2_1_7265	02_nist_plasma_04_p1-a2_1_7266	02_nist_plasma_05_p1-a2_1_7267	02_nist_plasma_06_p1-a2_1_7268
[truncated: 2,977 more rows]

[truncated: 15 more sheets: 04_nist_plasma_neg, 05_mouse_liver_pos, 06_mouse_liver_neg, 07_mouse_brain_pos, 08_mouse_brain_neg, 09_293T_cell_pos, 10_293T_cell_neg, 1X_pos, 10X_pos, 100X_pos, 1000X_pos, 1X_neg, 10X_neg, 100X_neg, 1000X_neg]
