# Supplementary material for: A mass spectrum-oriented computational method for ion mobility-resolved untargeted metabolomics
Source: Nat Commun. 2023 Mar 31;14:1813. doi: 10.1038/s41467-023-37539-0 (PMC10066191; doi:10.1038/s41467-023-37539-0)
Supplement: Supplementary file 7 — Supplementary Data 4 [file 41467_2023_37539_MOESM7_ESM.xlsx]

## Sheet: 01_NIST_human_urine_pos_eva_che
image	eic	eim
#8043_eic.png	TRUE	TRUE
#915_eic.png	TRUE	FALSE
#4782_eic.png	TRUE	FALSE
#4701_eic.png	TRUE	TRUE
#8863_eic.png	TRUE	TRUE
#3838_eic.png	FALSE	TRUE
#7458_eic.png	FALSE	TRUE
#8917_eic.png	TRUE	TRUE
#10377_eic.png	TRUE	TRUE
#8205_eic.png	TRUE	TRUE
#6283_eic.png	TRUE	TRUE
#9119_eic.png	TRUE	TRUE
#2732_eic.png	FALSE	TRUE
#2275_eic.png	TRUE	TRUE
#637_eic.png	TRUE	TRUE
#2002_eic.png	TRUE	TRUE
#1698_eic.png	TRUE	TRUE
#7349_eic.png	TRUE	TRUE
#7153_eic.png	FALSE	TRUE
#1991_eic.png	FALSE	TRUE
#2224_eic.png	TRUE	TRUE
#1100_eic.png	FALSE	TRUE
#9260_eic.png	TRUE	TRUE
#449_eic.png	TRUE	FALSE
#7670_eic.png	TRUE	TRUE
#7243_eic.png	TRUE	TRUE
#1192_eic.png	TRUE	TRUE
#9044_eic.png	TRUE	TRUE
#5306_eic.png	TRUE	TRUE
#5233_eic.png	TRUE	TRUE
#7651_eic.png	FALSE	TRUE
#5698_eic.png	TRUE	TRUE
#2954_eic.png	TRUE	TRUE
#1204_eic.png	FALSE	TRUE
#7498_eic.png	FALSE	TRUE
#2465_eic.png	FALSE	TRUE
#3957_eic.png	TRUE	TRUE
#7668_eic.png	TRUE	TRUE
#7038_eic.png	TRUE	TRUE
#7346_eic.png	FALSE	TRUE
#10110_eic.png	TRUE	TRUE
#4463_eic.png	FALSE	TRUE
#1024_eic.png	TRUE	FALSE
#6321_eic.png	TRUE	TRUE
#4746_eic.png	TRUE	TRUE
#265_eic.png	TRUE	FALSE
#1310_eic.png	FALSE	TRUE
#2788_eic.png	TRUE	FALSE
#6470_eic.png	TRUE	TRUE
#5085_eic.png	FALSE	TRUE
#4127_eic.png	TRUE	TRUE
#3232_eic.png	TRUE	TRUE
#793_eic.png	TRUE	FALSE
#5360_eic.png	TRUE	TRUE
#5621_eic.png	TRUE	TRUE
#4328_eic.png	TRUE	TRUE
#8499_eic.png	TRUE	TRUE
#2074_eic.png	TRUE	TRUE
#1461_eic.png	TRUE	TRUE
#910_eic.png	TRUE	FALSE
#8280_eic.png	TRUE	TRUE
#3140_eic.png	TRUE	TRUE
#5806_eic.png	FALSE	TRUE
#5473_eic.png	TRUE	FALSE
#9969_eic.png	TRUE	TRUE
#1654_eic.png	FALSE	TRUE
#5538_eic.png	FALSE	TRUE
#4651_eic.png	TRUE	FALSE
#5162_eic.png	TRUE	TRUE
#8839_eic.png	TRUE	TRUE
#3023_eic.png	FALSE	TRUE
#7197_eic.png	TRUE	TRUE
#2118_eic.png	FALSE	TRUE
#6730_eic.png	TRUE	FALSE
#4843_eic.png	FALSE	TRUE
#1005_eic.png	TRUE	TRUE
#6186_eic.png	FALSE	TRUE
#4330_eic.png	TRUE	TRUE
#2219_eic.png	TRUE	TRUE
#3252_eic.png	FALSE	TRUE
#2172_eic.png	TRUE	TRUE
#5469_eic.png	FALSE	TRUE
#2169_eic.png	FALSE	TRUE
#5408_eic.png	TRUE	TRUE
#2211_eic.png	TRUE	TRUE
#4862_eic.png	TRUE	TRUE
#743_eic.png	FALSE	TRUE
#4178_eic.png	TRUE	TRUE
#2825_eic.png	FALSE	TRUE
#10093_eic.png	FALSE	TRUE
#2937_eic.png	TRUE	TRUE
#3207_eic.png	FALSE	TRUE
#5355_eic.png	TRUE	TRUE
#9598_eic.png	TRUE	TRUE
#9693_eic.png	TRUE	TRUE
#4555_eic.png	TRUE	TRUE
#8929_eic.png	FALSE	TRUE
#4605_eic.png	TRUE	TRUE
#2645_eic.png	TRUE	TRUE
#5595_eic.png	FALSE	FALSE
#2580_eic.png	FALSE	TRUE
#6111_eic.png	FALSE	TRUE
#2848_eic.png	TRUE	TRUE
#1304_eic.png	FALSE	TRUE
#4931_eic.png	TRUE	TRUE
#8062_eic.png	TRUE	TRUE
#10291_eic.png	TRUE	TRUE
#3867_eic.png	FALSE	TRUE
#298_eic.png	TRUE	FALSE
#6330_eic.png	TRUE	FALSE
#8080_eic.png	TRUE	TRUE
#2289_eic.png	TRUE	TRUE
#835_eic.png	FALSE	TRUE
#6351_eic.png	TRUE	TRUE
#8238_eic.png	TRUE	TRUE
#3564_eic.png	TRUE	TRUE
#4983_eic.png	FALSE	TRUE
#891_eic.png	TRUE	FALSE
#3486_eic.png	TRUE	TRUE
#183_eic.png	FALSE	FALSE
#7051_eic.png	FALSE	TRUE
#9848_eic.png	TRUE	TRUE
#7383_eic.png	TRUE	TRUE
#1143_eic.png	FALSE	TRUE
#4774_eic.png	TRUE	TRUE
#972_eic.png	TRUE	TRUE
#1570_eic.png	TRUE	TRUE
#2505_eic.png	TRUE	TRUE
#1021_eic.png	TRUE	FALSE
#5139_eic.png	TRUE	TRUE
#5495_eic.png	FALSE	FALSE
#8181_eic.png	FALSE	TRUE
#8233_eic.png	TRUE	TRUE
#1801_eic.png	TRUE	TRUE
#5050_eic.png	TRUE	FALSE
#6260_eic.png	TRUE	TRUE
#9929_eic.png	TRUE	TRUE
#9166_eic.png	TRUE	TRUE
#5514_eic.png	TRUE	TRUE
#9425_eic.png	TRUE	TRUE
#8033_eic.png	TRUE	TRUE
#5106_eic.png	FALSE	FALSE
#6802_eic.png	TRUE	TRUE
#1817_eic.png	TRUE	TRUE
#6281_eic.png	TRUE	TRUE
#8226_eic.png	TRUE	TRUE
#9315_eic.png	TRUE	TRUE
#8976_eic.png	TRUE	TRUE
#7854_eic.png	TRUE	TRUE
#4797_eic.png	TRUE	FALSE
#4923_eic.png	TRUE	TRUE
#2200_eic.png	FALSE	TRUE
#10329_eic.png	TRUE	TRUE
#9469_eic.png	TRUE	TRUE
#7959_eic.png	TRUE	TRUE
#2471_eic.png	TRUE	TRUE
#4378_eic.png	TRUE	TRUE
#103_eic.png	TRUE	TRUE
#5933_eic.png	TRUE	TRUE
#8247_eic.png	TRUE	TRUE
#5144_eic.png	TRUE	TRUE
#6728_eic.png	TRUE	TRUE
#5606_eic.png	TRUE	TRUE
#3544_eic.png	TRUE	TRUE
#6325_eic.png	TRUE	TRUE
#4080_eic.png	TRUE	FALSE
#55_eic.png	FALSE	TRUE
#3813_eic.png	FALSE	TRUE
#5599_eic.png	TRUE	TRUE
#10060_eic.png	TRUE	TRUE
#8826_eic.png	TRUE	TRUE
#4068_eic.png	FALSE	TRUE
#10465_eic.png	FALSE	TRUE
#4406_eic.png	TRUE	TRUE
#13_eic.png	TRUE	FALSE
#7839_eic.png	FALSE	FALSE
#2176_eic.png	TRUE	TRUE
#5560_eic.png	FALSE	TRUE
#709_eic.png	FALSE	TRUE
#2153_eic.png	TRUE	FALSE
#424_eic.png	TRUE	TRUE
#6417_eic.png	TRUE	TRUE
#2488_eic.png	FALSE	TRUE
#8827_eic.png	FALSE	TRUE
#2469_eic.png	FALSE	TRUE
#3926_eic.png	TRUE	TRUE
#9682_eic.png	TRUE	TRUE
#6170_eic.png	TRUE	TRUE
#10223_eic.png	TRUE	TRUE
#2070_eic.png	TRUE	TRUE
#584_eic.png	TRUE	FALSE
#4514_eic.png	TRUE	FALSE
#3638_eic.png	TRUE	TRUE
#8387_eic.png	TRUE	TRUE
#9137_eic.png	TRUE	TRUE
#3492_eic.png	TRUE	FALSE
#10171_eic.png	TRUE	TRUE
#5853_eic.png	FALSE	TRUE
#6669_eic.png	TRUE	TRUE
#3522_eic.png	TRUE	TRUE
#3039_eic.png	FALSE	FALSE
#8524_eic.png	TRUE	TRUE
#8018_eic.png	TRUE	TRUE
#1582_eic.png	TRUE	TRUE
#4589_eic.png	FALSE	TRUE
#5199_eic.png	TRUE	TRUE
#9660_eic.png	TRUE	TRUE
#9231_eic.png	TRUE	TRUE
#2412_eic.png	TRUE	FALSE
#2965_eic.png	TRUE	TRUE
#754_eic.png	FALSE	TRUE
#2528_eic.png	FALSE	FALSE
#6432_eic.png	TRUE	TRUE
#5055_eic.png	TRUE	TRUE
#1174_eic.png	FALSE	TRUE
#9031_eic.png	TRUE	TRUE
#202_eic.png	TRUE	TRUE
#1783_eic.png	TRUE	FALSE
#9094_eic.png	TRUE	TRUE
#6159_eic.png	TRUE	TRUE
#8664_eic.png	FALSE	TRUE
#4738_eic.png	TRUE	TRUE
#4497_eic.png	TRUE	FALSE
#832_eic.png	TRUE	FALSE
#9667_eic.png	TRUE	TRUE
#3230_eic.png	FALSE	TRUE
#6123_eic.png	TRUE	TRUE
#9283_eic.png	TRUE	TRUE
#3505_eic.png	TRUE	TRUE
#620_eic.png	TRUE	TRUE
#4634_eic.png	TRUE	TRUE
#8986_eic.png	TRUE	TRUE
#8297_eic.png	TRUE	TRUE
#2423_eic.png	FALSE	TRUE
#314_eic.png	TRUE	TRUE
#3171_eic.png	TRUE	TRUE
#1372_eic.png	FALSE	FALSE
#3337_eic.png	TRUE	TRUE
#513_eic.png	FALSE	FALSE
#5985_eic.png	TRUE	TRUE
#5309_eic.png	FALSE	TRUE
#1254_eic.png	TRUE	TRUE
#6707_eic.png	TRUE	TRUE
#1604_eic.png	TRUE	TRUE
#1768_eic.png	FALSE	FALSE
#6082_eic.png	TRUE	TRUE
#4071_eic.png	TRUE	TRUE
#1827_eic.png	TRUE	TRUE
#6981_eic.png	FALSE	TRUE
#4718_eic.png	TRUE	TRUE
#5960_eic.png	FALSE	TRUE
#1541_eic.png	FALSE	TRUE
#7630_eic.png	FALSE	TRUE
#1307_eic.png	TRUE	TRUE
#1828_eic.png	TRUE	TRUE
#9372_eic.png	TRUE	TRUE
#4215_eic.png	TRUE	FALSE
#3005_eic.png	TRUE	TRUE
#6545_eic.png	TRUE	TRUE
#9179_eic.png	TRUE	TRUE
#3240_eic.png	FALSE	TRUE
#9026_eic.png	TRUE	TRUE
#9376_eic.png	TRUE	TRUE
#451_eic.png	FALSE	FALSE
#8346_eic.png	TRUE	TRUE
#6460_eic.png	FALSE	TRUE
#6941_eic.png	FALSE	TRUE
#5841_eic.png	TRUE	TRUE
#2733_eic.png	TRUE	TRUE
#4896_eic.png	FALSE	TRUE
#1283_eic.png	TRUE	TRUE
#2290_eic.png	TRUE	TRUE
#8068_eic.png	TRUE	TRUE
#7907_eic.png	TRUE	TRUE
#5145_eic.png	TRUE	TRUE
#6619_eic.png	TRUE	TRUE
#10237_eic.png	FALSE	TRUE
#1984_eic.png	FALSE	TRUE
#5777_eic.png	TRUE	TRUE
#4425_eic.png	TRUE	TRUE
#8808_eic.png	TRUE	TRUE
#7415_eic.png	TRUE	TRUE
#3011_eic.png	FALSE	TRUE
#4671_eic.png	TRUE	TRUE
#1955_eic.png	TRUE	TRUE
#5964_eic.png	TRUE	TRUE
#5988_eic.png	TRUE	TRUE
#3786_eic.png	TRUE	TRUE
#2105_eic.png	TRUE	TRUE
#1279_eic.png	FALSE	TRUE
#1759_eic.png	TRUE	TRUE
#1149_eic.png	FALSE	TRUE
#7747_eic.png	TRUE	TRUE
#6231_eic.png	FALSE	TRUE
#4690_eic.png	FALSE	TRUE
#9805_eic.png	TRUE	TRUE
#3227_eic.png	TRUE	TRUE
#10264_eic.png	TRUE	TRUE
#1426_eic.png	FALSE	TRUE
#8750_eic.png	TRUE	TRUE
#1517_eic.png	TRUE	TRUE
#257_eic.png	FALSE	FALSE
#7819_eic.png	TRUE	TRUE
#1973_eic.png	TRUE	TRUE
#8851_eic.png	TRUE	FALSE
#178_eic.png	FALSE	FALSE
#6043_eic.png	TRUE	FALSE
#2397_eic.png	TRUE	FALSE
#5762_eic.png	TRUE	TRUE
#4971_eic.png	FALSE	FALSE
#7640_eic.png	TRUE	FALSE
#4806_eic.png	FALSE	TRUE
#6805_eic.png	FALSE	TRUE
#9163_eic.png	FALSE	TRUE
#5350_eic.png	FALSE	TRUE
#7718_eic.png	TRUE	TRUE
#3288_eic.png	TRUE	TRUE
#727_eic.png	TRUE	FALSE
#4974_eic.png	TRUE	TRUE
#9599_eic.png	TRUE	TRUE
#4444_eic.png	TRUE	TRUE
#1559_eic.png	TRUE	TRUE
#3682_eic.png	FALSE	TRUE
#3334_eic.png	TRUE	TRUE
#9772_eic.png	TRUE	TRUE
#8605_eic.png	TRUE	TRUE
#3704_eic.png	TRUE	TRUE
#2549_eic.png	TRUE	TRUE
#548_eic.png	FALSE	TRUE
#3458_eic.png	TRUE	FALSE
#7321_eic.png	FALSE	TRUE
#6452_eic.png	TRUE	TRUE
#2781_eic.png	FALSE	TRUE
#10461_eic.png	TRUE	TRUE
#535_eic.png	FALSE	TRUE
#1598_eic.png	TRUE	TRUE
#5251_eic.png	TRUE	TRUE
#586_eic.png	TRUE	FALSE
#9993_eic.png	TRUE	TRUE
#3318_eic.png	TRUE	FALSE
#4562_eic.png	TRUE	TRUE
#583_eic.png	TRUE	FALSE
#9947_eic.png	FALSE	TRUE
#2765_eic.png	FALSE	TRUE
#9150_eic.png	TRUE	TRUE
#7978_eic.png	TRUE	TRUE
#10096_eic.png	FALSE	TRUE
#7633_eic.png	TRUE	TRUE
#9052_eic.png	TRUE	TRUE
#7525_eic.png	TRUE	TRUE
#5022_eic.png	TRUE	TRUE
#6407_eic.png	TRUE	FALSE
#4_eic.png	TRUE	TRUE
#3396_eic.png	FALSE	TRUE
#1519_eic.png	TRUE	FALSE
#881_eic.png	TRUE	FALSE
#8636_eic.png	TRUE	TRUE
#865_eic.png	TRUE	TRUE
#3276_eic.png	TRUE	TRUE
#1106_eic.png	TRUE	FALSE
#1599_eic.png	FALSE	TRUE
#4796_eic.png	TRUE	TRUE
#4275_eic.png	TRUE	TRUE
#1708_eic.png	TRUE	FALSE
#143_eic.png	TRUE	TRUE
#2068_eic.png	FALSE	TRUE
#8397_eic.png	TRUE	FALSE
#1105_eic.png	TRUE	FALSE
#3519_eic.png	TRUE	TRUE
#2625_eic.png	TRUE	TRUE
#8669_eic.png	TRUE	TRUE
#7075_eic.png	TRUE	FALSE
#7108_eic.png	TRUE	TRUE
#4287_eic.png	FALSE	TRUE
#7802_eic.png	TRUE	TRUE
#5263_eic.png	TRUE	TRUE
#544_eic.png	TRUE	TRUE
#5626_eic.png	FALSE	TRUE
#1200_eic.png	TRUE	TRUE
#9365_eic.png	TRUE	TRUE
#1754_eic.png	TRUE	TRUE
#6335_eic.png	TRUE	FALSE
#2075_eic.png	TRUE	TRUE
#295_eic.png	FALSE	TRUE
#6874_eic.png	TRUE	TRUE
#2571_eic.png	TRUE	TRUE
#9323_eic.png	FALSE	TRUE
#2242_eic.png	TRUE	FALSE
#3250_eic.png	TRUE	TRUE
#2356_eic.png	FALSE	TRUE
#7597_eic.png	FALSE	TRUE
#949_eic.png	TRUE	TRUE
#9387_eic.png	FALSE	TRUE
#5563_eic.png	FALSE	TRUE
#7206_eic.png	FALSE	TRUE
#3912_eic.png	TRUE	FALSE
#423_eic.png	TRUE	TRUE
#3891_eic.png	FALSE	TRUE
#8400_eic.png	TRUE	TRUE
#3406_eic.png	TRUE	TRUE
#395_eic.png	TRUE	FALSE
#8593_eic.png	TRUE	TRUE
#3065_eic.png	FALSE	FALSE
#4034_eic.png	FALSE	TRUE
#3921_eic.png	TRUE	FALSE
#2003_eic.png	TRUE	TRUE
#5518_eic.png	TRUE	TRUE
#606_eic.png	TRUE	FALSE
#5490_eic.png	TRUE	TRUE
#5557_eic.png	TRUE	TRUE
#10266_eic.png	TRUE	TRUE
#5861_eic.png	TRUE	TRUE
#2551_eic.png	TRUE	TRUE
#4212_eic.png	FALSE	TRUE
#2916_eic.png	TRUE	FALSE
#6276_eic.png	TRUE	TRUE
#957_eic.png	FALSE	TRUE
#2341_eic.png	FALSE	TRUE
#4039_eic.png	TRUE	TRUE
#7769_eic.png	TRUE	TRUE
#184_eic.png	FALSE	FALSE
#10073_eic.png	TRUE	TRUE
#1126_eic.png	TRUE	FALSE
#7188_eic.png	TRUE	TRUE
#5973_eic.png	TRUE	TRUE
#8560_eic.png	TRUE	TRUE
#405_eic.png	FALSE	FALSE
#4159_eic.png	FALSE	TRUE
#6908_eic.png	TRUE	TRUE
#7028_eic.png	FALSE	TRUE
#10042_eic.png	TRUE	TRUE
#7072_eic.png	FALSE	FALSE
#3845_eic.png	FALSE	TRUE
#4236_eic.png	TRUE	FALSE
#4423_eic.png	TRUE	TRUE
#635_eic.png	FALSE	TRUE
#2056_eic.png	TRUE	TRUE
#10418_eic.png	TRUE	TRUE
#8190_eic.png	FALSE	TRUE
#5700_eic.png	FALSE	TRUE
#6931_eic.png	FALSE	TRUE
#2106_eic.png	FALSE	TRUE
#4959_eic.png	TRUE	TRUE
#3529_eic.png	TRUE	TRUE
#208_eic.png	FALSE	FALSE
#7501_eic.png	TRUE	TRUE
#7806_eic.png	TRUE	TRUE
#3645_eic.png	TRUE	TRUE
#5348_eic.png	TRUE	TRUE
#8922_eic.png	TRUE	TRUE
#8310_eic.png	TRUE	FALSE
#6748_eic.png	TRUE	TRUE
#2171_eic.png	TRUE	TRUE
#6562_eic.png	TRUE	TRUE
#8761_eic.png	TRUE	TRUE
#7565_eic.png	TRUE	TRUE
#1918_eic.png	TRUE	FALSE
#2035_eic.png	TRUE	FALSE
#2540_eic.png	TRUE	TRUE
#3600_eic.png	TRUE	FALSE
#2764_eic.png	TRUE	TRUE
#5476_eic.png	TRUE	TRUE
#6206_eic.png	TRUE	TRUE
#2335_eic.png	TRUE	TRUE
#5324_eic.png	TRUE	TRUE
#3993_eic.png	TRUE	FALSE
#2038_eic.png	TRUE	FALSE
#5453_eic.png	TRUE	TRUE
#8898_eic.png	TRUE	TRUE
#9874_eic.png	TRUE	TRUE
#7_eic.png	TRUE	FALSE
#1405_eic.png	TRUE	TRUE
#3195_eic.png	TRUE	TRUE
#496_eic.png	TRUE	FALSE
#1749_eic.png	FALSE	TRUE
#5598_eic.png	FALSE	TRUE
#7224_eic.png	TRUE	TRUE
#7879_eic.png	TRUE	TRUE
#4021_eic.png	FALSE	TRUE
#1571_eic.png	TRUE	TRUE
#9151_eic.png	TRUE	TRUE
#3459_eic.png	FALSE	FALSE
#1400_eic.png	FALSE	TRUE
#10069_eic.png	TRUE	TRUE
#9433_eic.png	TRUE	TRUE
#8462_eic.png	TRUE	TRUE
#7572_eic.png	FALSE	TRUE
#8876_eic.png	TRUE	TRUE
#2525_eic.png	TRUE	FALSE
#6586_eic.png	TRUE	TRUE
#8835_eic.png	TRUE	TRUE
#4842_eic.png	FALSE	TRUE
#155_eic.png	FALSE	FALSE
#6837_eic.png	TRUE	TRUE
#5751_eic.png	TRUE	TRUE
#1311_eic.png	FALSE	TRUE
#7947_eic.png	TRUE	TRUE
#10332_eic.png	TRUE	TRUE
#1424_eic.png	FALSE	TRUE
#2364_eic.png	TRUE	TRUE
#873_eic.png	TRUE	TRUE
#7997_eic.png	TRUE	TRUE
#3747_eic.png	TRUE	FALSE
#4960_eic.png	TRUE	TRUE
#1558_eic.png	FALSE	TRUE
#860_eic.png	TRUE	TRUE
#6855_eic.png	TRUE	TRUE
#8867_eic.png	TRUE	TRUE
#9316_eic.png	TRUE	TRUE
#4368_eic.png	TRUE	TRUE
#2233_eic.png	TRUE	FALSE
#4938_eic.png	TRUE	TRUE
#8766_eic.png	TRUE	TRUE
#359_eic.png	TRUE	TRUE
#4516_eic.png	TRUE	FALSE
#448_eic.png	TRUE	FALSE
#2441_eic.png	TRUE	TRUE
#2748_eic.png	FALSE	TRUE
#6976_eic.png	TRUE	TRUE
#2595_eic.png	FALSE	TRUE
#3854_eic.png	TRUE	TRUE
#4786_eic.png	TRUE	TRUE
#4932_eic.png	TRUE	FALSE
#1319_eic.png	FALSE	TRUE
#6130_eic.png	TRUE	TRUE
#9843_eic.png	FALSE	TRUE
#4449_eic.png	TRUE	FALSE
#9467_eic.png	TRUE	TRUE
#5009_eic.png	TRUE	TRUE
#935_eic.png	TRUE	TRUE
#1888_eic.png	FALSE	TRUE
#4527_eic.png	TRUE	TRUE
#7040_eic.png	FALSE	TRUE
#2603_eic.png	FALSE	TRUE
#329_eic.png	FALSE	FALSE
#5443_eic.png	TRUE	TRUE
#10318_eic.png	TRUE	TRUE
#5955_eic.png	TRUE	TRUE
#3807_eic.png	FALSE	TRUE
#8366_eic.png	TRUE	TRUE
#3991_eic.png	TRUE	TRUE
#3936_eic.png	FALSE	TRUE
#5127_eic.png	TRUE	TRUE
#1785_eic.png	TRUE	FALSE
#7446_eic.png	TRUE	TRUE
#7394_eic.png	TRUE	TRUE
#4457_eic.png	TRUE	TRUE
#1036_eic.png	TRUE	TRUE
#4857_eic.png	TRUE	TRUE
#9876_eic.png	TRUE	TRUE
#8089_eic.png	TRUE	TRUE
#7658_eic.png	TRUE	TRUE
#10363_eic.png	TRUE	TRUE
#1185_eic.png	FALSE	TRUE
#7834_eic.png	TRUE	FALSE
#3680_eic.png	TRUE	TRUE
#9654_eic.png	TRUE	TRUE
#52_eic.png	TRUE	TRUE
#2553_eic.png	FALSE	TRUE
#3834_eic.png	FALSE	TRUE
#8509_eic.png	TRUE	TRUE
#4348_eic.png	TRUE	FALSE
#9684_eic.png	TRUE	TRUE
#4636_eic.png	FALSE	TRUE
#8092_eic.png	TRUE	TRUE
#4208_eic.png	TRUE	TRUE
#9878_eic.png	TRUE	TRUE
#7598_eic.png	TRUE	TRUE
#3877_eic.png	TRUE	TRUE
#8967_eic.png	TRUE	TRUE
#8634_eic.png	TRUE	TRUE
#4611_eic.png	FALSE	TRUE
#4247_eic.png	TRUE	TRUE
#1635_eic.png	TRUE	FALSE
#4645_eic.png	FALSE	TRUE
#1335_eic.png	TRUE	TRUE
#2042_eic.png	TRUE	FALSE
#282_eic.png	TRUE	FALSE
#2193_eic.png	FALSE	TRUE
#6083_eic.png	TRUE	TRUE
#2491_eic.png	TRUE	TRUE
#1477_eic.png	TRUE	FALSE
#10002_eic.png	TRUE	TRUE
#5926_eic.png	TRUE	TRUE
#1647_eic.png	TRUE	TRUE
#301_eic.png	TRUE	FALSE
#3271_eic.png	TRUE	TRUE
#7187_eic.png	FALSE	TRUE
#3714_eic.png	TRUE	TRUE
#4727_eic.png	FALSE	TRUE
#4387_eic.png	TRUE	TRUE
#1418_eic.png	TRUE	TRUE
#7189_eic.png	TRUE	TRUE
#2531_eic.png	TRUE	FALSE
#2591_eic.png	TRUE	TRUE
#2301_eic.png	TRUE	TRUE
#4263_eic.png	TRUE	TRUE
#4811_eic.png	TRUE	FALSE
#9797_eic.png	FALSE	TRUE
#7700_eic.png	TRUE	TRUE
#4158_eic.png	FALSE	TRUE
#3635_eic.png	FALSE	TRUE
#3451_eic.png	TRUE	FALSE
#6890_eic.png	FALSE	TRUE
#8380_eic.png	TRUE	FALSE
#8161_eic.png	TRUE	TRUE
#4710_eic.png	TRUE	TRUE
#587_eic.png	TRUE	FALSE
#633_eic.png	FALSE	FALSE
#6050_eic.png	TRUE	TRUE
#9956_eic.png	TRUE	TRUE
#3548_eic.png	FALSE	TRUE
#5638_eic.png	TRUE	TRUE
#9982_eic.png	TRUE	TRUE
#8173_eic.png	TRUE	TRUE
#8540_eic.png	TRUE	TRUE
#5774_eic.png	TRUE	TRUE
#4723_eic.png	TRUE	TRUE
#1762_eic.png	FALSE	TRUE
#8440_eic.png	TRUE	TRUE
#240_eic.png	TRUE	TRUE
#5142_eic.png	TRUE	TRUE
#10059_eic.png	TRUE	TRUE
#8014_eic.png	TRUE	TRUE
#3880_eic.png	TRUE	TRUE
#7400_eic.png	TRUE	TRUE
#4202_eic.png	TRUE	TRUE
#5272_eic.png	TRUE	TRUE
#5644_eic.png	TRUE	TRUE
#3574_eic.png	TRUE	FALSE
#553_eic.png	FALSE	TRUE
#9029_eic.png	TRUE	TRUE
#3465_eic.png	TRUE	TRUE
#8136_eic.png	TRUE	TRUE
#4668_eic.png	TRUE	TRUE
#5264_eic.png	TRUE	FALSE
#528_eic.png	TRUE	TRUE
#3009_eic.png	FALSE	TRUE
#8311_eic.png	FALSE	FALSE
#4696_eic.png	FALSE	TRUE
#3927_eic.png	TRUE	TRUE
#2779_eic.png	FALSE	TRUE
#357_eic.png	TRUE	TRUE
#6138_eic.png	FALSE	TRUE
#7737_eic.png	TRUE	TRUE
#6009_eic.png	TRUE	TRUE
#1893_eic.png	FALSE	TRUE
#10001_eic.png	TRUE	TRUE
#7824_eic.png	TRUE	TRUE
#4265_eic.png	TRUE	TRUE
#3757_eic.png	FALSE	TRUE
#10000_eic.png	TRUE	TRUE
#8759_eic.png	TRUE	TRUE
#4760_eic.png	TRUE	TRUE
#9747_eic.png	TRUE	TRUE
#1229_eic.png	FALSE	FALSE
#8252_eic.png	TRUE	TRUE
#4739_eic.png	TRUE	TRUE
#1807_eic.png	FALSE	TRUE
#1273_eic.png	TRUE	TRUE
#9500_eic.png	TRUE	FALSE
#8803_eic.png	TRUE	TRUE
#5692_eic.png	TRUE	TRUE
#2062_eic.png	TRUE	TRUE
#8317_eic.png	FALSE	TRUE
#3282_eic.png	FALSE	TRUE
#32_eic.png	FALSE	FALSE
#5851_eic.png	TRUE	TRUE
#53_eic.png	TRUE	FALSE
#2256_eic.png	TRUE	FALSE
#2481_eic.png	TRUE	TRUE
#1538_eic.png	TRUE	TRUE
#8488_eic.png	TRUE	TRUE
#5736_eic.png	FALSE	TRUE
#4714_eic.png	FALSE	TRUE
#6567_eic.png	TRUE	FALSE
#7058_eic.png	TRUE	TRUE
#8614_eic.png	TRUE	TRUE
#6580_eic.png	TRUE	TRUE
#3685_eic.png	FALSE	TRUE
#9314_eic.png	TRUE	TRUE
#9160_eic.png	TRUE	TRUE
#2681_eic.png	TRUE	TRUE
#9203_eic.png	TRUE	TRUE
#4327_eic.png	TRUE	FALSE
#4192_eic.png	TRUE	TRUE
#505_eic.png	TRUE	FALSE
#1990_eic.png	FALSE	TRUE
#3651_eic.png	FALSE	TRUE
#7250_eic.png	TRUE	TRUE
#7368_eic.png	TRUE	TRUE
#10462_eic.png	FALSE	FALSE
#4470_eic.png	TRUE	TRUE
#8802_eic.png	TRUE	FALSE
#10134_eic.png	FALSE	TRUE
#9096_eic.png	TRUE	FALSE
#4036_eic.png	FALSE	TRUE
#4618_eic.png	FALSE	TRUE
#4350_eic.png	FALSE	TRUE
#4383_eic.png	FALSE	TRUE
#8354_eic.png	TRUE	FALSE
#10229_eic.png	TRUE	TRUE
#4812_eic.png	TRUE	TRUE
#10317_eic.png	TRUE	TRUE
#2910_eic.png	TRUE	FALSE
#4506_eic.png	TRUE	TRUE
#3733_eic.png	FALSE	FALSE
#3233_eic.png	TRUE	TRUE
#5030_eic.png	FALSE	TRUE
#3082_eic.png	TRUE	TRUE
#6823_eic.png	TRUE	TRUE
#2762_eic.png	FALSE	TRUE
#1596_eic.png	FALSE	TRUE
#1340_eic.png	FALSE	TRUE
#1308_eic.png	TRUE	TRUE
#7556_eic.png	TRUE	TRUE
#6611_eic.png	TRUE	TRUE
#2731_eic.png	FALSE	TRUE
#7899_eic.png	FALSE	TRUE
#9088_eic.png	TRUE	TRUE
#1950_eic.png	FALSE	TRUE
#3999_eic.png	TRUE	TRUE
#5217_eic.png	FALSE	TRUE
#8813_eic.png	TRUE	TRUE
#3121_eic.png	TRUE	TRUE
#6547_eic.png	TRUE	FALSE
#2029_eic.png	TRUE	FALSE
#9616_eic.png	TRUE	TRUE
#6825_eic.png	TRUE	TRUE
#2485_eic.png	TRUE	TRUE
#9989_eic.png	TRUE	TRUE
#2067_eic.png	TRUE	TRUE
#9141_eic.png	TRUE	TRUE
#7580_eic.png	TRUE	TRUE
#2769_eic.png	TRUE	TRUE
#3698_eic.png	TRUE	TRUE
#9919_eic.png	TRUE	TRUE
#1309_eic.png	TRUE	TRUE
#5420_eic.png	TRUE	TRUE
#4195_eic.png	TRUE	FALSE
#9108_eic.png	TRUE	TRUE
#5281_eic.png	TRUE	TRUE
#5691_eic.png	TRUE	TRUE
#3521_eic.png	TRUE	TRUE
#6434_eic.png	FALSE	TRUE
#396_eic.png	FALSE	FALSE
#5531_eic.png	TRUE	TRUE
#7168_eic.png	TRUE	TRUE
#1821_eic.png	TRUE	TRUE
#1328_eic.png	TRUE	TRUE
#3056_eic.png	TRUE	FALSE
#8788_eic.png	TRUE	FALSE
#1628_eic.png	TRUE	FALSE
#659_eic.png	TRUE	TRUE
#7061_eic.png	TRUE	TRUE
#2076_eic.png	TRUE	TRUE
#8538_eic.png	TRUE	FALSE
#2859_eic.png	TRUE	TRUE
#7467_eic.png	FALSE	TRUE
#1695_eic.png	TRUE	TRUE
#8243_eic.png	TRUE	TRUE
#9038_eic.png	TRUE	TRUE
#5555_eic.png	TRUE	TRUE
#6515_eic.png	TRUE	FALSE
#7385_eic.png	TRUE	TRUE
#7797_eic.png	TRUE	TRUE
#6014_eic.png	FALSE	TRUE
#442_eic.png	FALSE	TRUE
#4058_eic.png	TRUE	TRUE
#6166_eic.png	TRUE	TRUE
#6029_eic.png	TRUE	TRUE
#6092_eic.png	TRUE	TRUE
#3977_eic.png	TRUE	TRUE
#928_eic.png	TRUE	FALSE
#6489_eic.png	TRUE	TRUE
#7127_eic.png	FALSE	TRUE
#9734_eic.png	TRUE	FALSE
#6658_eic.png	TRUE	TRUE
#5163_eic.png	TRUE	TRUE
#4313_eic.png	TRUE	TRUE
#2997_eic.png	TRUE	TRUE
#4156_eic.png	FALSE	TRUE
#786_eic.png	TRUE	FALSE
#4081_eic.png	TRUE	TRUE
#8849_eic.png	TRUE	FALSE
#4684_eic.png	TRUE	TRUE
#5057_eic.png	TRUE	TRUE
#5545_eic.png	FALSE	TRUE
#8086_eic.png	TRUE	TRUE
#6295_eic.png	TRUE	TRUE
#1615_eic.png	FALSE	TRUE
#657_eic.png	TRUE	TRUE
#6648_eic.png	TRUE	TRUE
#368_eic.png	TRUE	FALSE
#8739_eic.png	TRUE	TRUE
#6069_eic.png	TRUE	TRUE
#7021_eic.png	FALSE	TRUE
#50_eic.png	FALSE	FALSE
#3256_eic.png	TRUE	TRUE
#8683_eic.png	TRUE	TRUE
#5438_eic.png	TRUE	TRUE
#4992_eic.png	FALSE	TRUE
#643_eic.png	TRUE	TRUE
#10414_eic.png	FALSE	TRUE
#5682_eic.png	TRUE	TRUE
#4790_eic.png	TRUE	FALSE
#8995_eic.png	TRUE	TRUE
#4810_eic.png	FALSE	TRUE
#4216_eic.png	FALSE	FALSE
#6712_eic.png	TRUE	TRUE
#882_eic.png	TRUE	FALSE
#5098_eic.png	FALSE	TRUE
#1554_eic.png	FALSE	TRUE
#8334_eic.png	TRUE	TRUE
#5953_eic.png	TRUE	TRUE
#3112_eic.png	TRUE	TRUE
#8005_eic.png	FALSE	TRUE
#7128_eic.png	FALSE	TRUE
#2689_eic.png	TRUE	TRUE
#10297_eic.png	TRUE	TRUE
#946_eic.png	TRUE	TRUE
#273_eic.png	TRUE	FALSE
#8438_eic.png	FALSE	TRUE
#3242_eic.png	FALSE	TRUE
#1545_eic.png	TRUE	TRUE
#10277_eic.png	FALSE	TRUE
#3727_eic.png	FALSE	TRUE
#4730_eic.png	TRUE	TRUE
#6932_eic.png	TRUE	TRUE
#5663_eic.png	TRUE	TRUE
#9503_eic.png	TRUE	TRUE
#9935_eic.png	TRUE	FALSE
#6518_eic.png	TRUE	TRUE
#6946_eic.png	TRUE	TRUE
#1396_eic.png	FALSE	TRUE
#7079_eic.png	TRUE	TRUE
#5929_eic.png	TRUE	TRUE
#3068_eic.png	TRUE	TRUE
#9391_eic.png	FALSE	TRUE
#3061_eic.png	TRUE	FALSE
#9629_eic.png	FALSE	TRUE
#3352_eic.png	TRUE	TRUE
#9366_eic.png	TRUE	TRUE
#3761_eic.png	FALSE	TRUE
#7484_eic.png	TRUE	TRUE
#6288_eic.png	TRUE	FALSE
#685_eic.png	FALSE	FALSE
#2509_eic.png	TRUE	FALSE
#5997_eic.png	TRUE	FALSE
#5422_eic.png	TRUE	TRUE
#2318_eic.png	FALSE	TRUE
#3559_eic.png	TRUE	TRUE
#5253_eic.png	TRUE	TRUE
#9823_eic.png	TRUE	TRUE
#8262_eic.png	TRUE	TRUE
#8367_eic.png	TRUE	TRUE
#7938_eic.png	TRUE	TRUE
#6253_eic.png	TRUE	TRUE
#3543_eic.png	TRUE	TRUE
#8816_eic.png	TRUE	TRUE
#9983_eic.png	TRUE	TRUE
#8410_eic.png	TRUE	TRUE
#5123_eic.png	FALSE	TRUE
#3578_eic.png	TRUE	TRUE
#9010_eic.png	TRUE	TRUE
#6786_eic.png	TRUE	TRUE
#936_eic.png	TRUE	TRUE
#4672_eic.png	TRUE	TRUE
#6008_eic.png	FALSE	TRUE
#988_eic.png	TRUE	TRUE
#3981_eic.png	TRUE	TRUE
#6000_eic.png	TRUE	FALSE
#3872_eic.png	TRUE	TRUE
#2693_eic.png	TRUE	TRUE
#3932_eic.png	TRUE	TRUE
#1778_eic.png	TRUE	FALSE
#6294_eic.png	TRUE	TRUE
#5429_eic.png	FALSE	FALSE
#7106_eic.png	TRUE	TRUE
#1646_eic.png	TRUE	TRUE
#4647_eic.png	FALSE	TRUE
#6458_eic.png	FALSE	FALSE
#7972_eic.png	TRUE	TRUE
#10232_eic.png	TRUE	TRUE
#3504_eic.png	TRUE	TRUE
#2780_eic.png	TRUE	TRUE
#8704_eic.png	FALSE	TRUE
#6678_eic.png	TRUE	TRUE
#6173_eic.png	TRUE	TRUE
#2773_eic.png	TRUE	TRUE
#4060_eic.png	TRUE	FALSE
#1674_eic.png	TRUE	TRUE
#5809_eic.png	TRUE	FALSE
#1029_eic.png	FALSE	FALSE
#3441_eic.png	TRUE	FALSE
#4069_eic.png	FALSE	TRUE
#2729_eic.png	FALSE	TRUE
#2461_eic.png	TRUE	TRUE
#4097_eic.png	TRUE	TRUE
#417_eic.png	TRUE	TRUE
#2674_eic.png	TRUE	FALSE
#9101_eic.png	TRUE	TRUE
#10241_eic.png	TRUE	TRUE
#2870_eic.png	TRUE	TRUE
#3573_eic.png	TRUE	TRUE
#7679_eic.png	TRUE	TRUE
#2634_eic.png	FALSE	TRUE
#8112_eic.png	TRUE	TRUE
#2611_eic.png	FALSE	TRUE
#364_eic.png	TRUE	TRUE
#7902_eic.png	TRUE	TRUE
#10294_eic.png	TRUE	TRUE
#4753_eic.png	FALSE	TRUE
#5308_eic.png	TRUE	TRUE
#746_eic.png	TRUE	TRUE
#5455_eic.png	TRUE	TRUE
#5521_eic.png	FALSE	TRUE
#3774_eic.png	TRUE	FALSE
#916_eic.png	TRUE	FALSE
#8515_eic.png	TRUE	TRUE
#84_eic.png	TRUE	FALSE
#3498_eic.png	TRUE	TRUE
#3167_eic.png	FALSE	TRUE
#684_eic.png	TRUE	FALSE
#4859_eic.png	FALSE	TRUE
#1952_eic.png	TRUE	TRUE
#5044_eic.png	TRUE	TRUE
#10284_eic.png	FALSE	TRUE
#504_eic.png	TRUE	FALSE
#2583_eic.png	FALSE	TRUE
#576_eic.png	TRUE	FALSE
#9247_eic.png	TRUE	TRUE
#3998_eic.png	TRUE	TRUE
#4259_eic.png	TRUE	TRUE
#3163_eic.png	FALSE	TRUE
#984_eic.png	TRUE	TRUE
#3971_eic.png	TRUE	TRUE
#6084_eic.png	TRUE	TRUE
#4382_eic.png	TRUE	TRUE
#2831_eic.png	TRUE	TRUE
#6988_eic.png	FALSE	FALSE
#8973_eic.png	TRUE	TRUE
#2320_eic.png	TRUE	TRUE
#5467_eic.png	FALSE	TRUE
#7921_eic.png	TRUE	TRUE
#4607_eic.png	TRUE	TRUE
#4745_eic.png	FALSE	FALSE
#1982_eic.png	FALSE	TRUE
#3634_eic.png	FALSE	TRUE
#9854_eic.png	TRUE	TRUE
#2125_eic.png	TRUE	FALSE
#4939_eic.png	TRUE	FALSE
#6703_eic.png	TRUE	TRUE
#8984_eic.png	TRUE	TRUE
#3799_eic.png	TRUE	TRUE
#7282_eic.png	TRUE	TRUE
#986_eic.png	TRUE	TRUE
#4628_eic.png	TRUE	TRUE
#7792_eic.png	TRUE	TRUE
#9324_eic.png	TRUE	TRUE
#1088_eic.png	TRUE	TRUE
#6632_eic.png	TRUE	TRUE
#9927_eic.png	TRUE	TRUE
#7407_eic.png	TRUE	TRUE
#8505_eic.png	TRUE	TRUE
#554_eic.png	FALSE	TRUE
#2462_eic.png	TRUE	TRUE
#8687_eic.png	TRUE	TRUE
#8962_eic.png	TRUE	TRUE
#9908_eic.png	TRUE	TRUE
#1463_eic.png	FALSE	TRUE
#991_eic.png	FALSE	FALSE
#9534_eic.png	FALSE	TRUE
#966_eic.png	TRUE	TRUE
#8391_eic.png	TRUE	TRUE
#5013_eic.png	TRUE	TRUE
#8735_eic.png	TRUE	TRUE
#9234_eic.png	TRUE	FALSE
#2016_eic.png	FALSE	FALSE
#2126_eic.png	FALSE	FALSE
#7548_eic.png	TRUE	TRUE
#945_eic.png	TRUE	FALSE
#1102_eic.png	TRUE	TRUE
#1164_eic.png	FALSE	TRUE
#4554_eic.png	TRUE	TRUE
#2934_eic.png	TRUE	TRUE
#1737_eic.png	FALSE	TRUE
#10130_eic.png	TRUE	TRUE
#7132_eic.png	FALSE	TRUE
#7692_eic.png	TRUE	TRUE
#2547_eic.png	TRUE	TRUE
#6201_eic.png	TRUE	TRUE
#3376_eic.png	TRUE	TRUE
#5254_eic.png	FALSE	TRUE
#2012_eic.png	TRUE	FALSE
#3108_eic.png	TRUE	FALSE
#1280_eic.png	TRUE	TRUE
#4722_eic.png	TRUE	TRUE
#4056_eic.png	TRUE	TRUE
#2252_eic.png	FALSE	FALSE
#6320_eic.png	TRUE	TRUE
#2109_eic.png	TRUE	TRUE
#7090_eic.png	TRUE	TRUE
#3131_eic.png	TRUE	TRUE
#1649_eic.png	FALSE	TRUE
#6557_eic.png	TRUE	TRUE
#1010_eic.png	TRUE	FALSE
#2726_eic.png	FALSE	TRUE
#1499_eic.png	TRUE	TRUE
#8074_eic.png	TRUE	TRUE
#5444_eic.png	TRUE	FALSE
#1417_eic.png	TRUE	TRUE
#1411_eic.png	FALSE	TRUE
#890_eic.png	TRUE	FALSE
#1391_eic.png	FALSE	TRUE
#5825_eic.png	FALSE	TRUE
#2511_eic.png	TRUE	FALSE
#8748_eic.png	TRUE	TRUE
#955_eic.png	TRUE	TRUE
#690_eic.png	TRUE	FALSE
#5660_eic.png	FALSE	TRUE
#4747_eic.png	TRUE	TRUE
#7455_eic.png	TRUE	TRUE
#6875_eic.png	TRUE	TRUE
#2717_eic.png	TRUE	TRUE
#9952_eic.png	TRUE	TRUE
#407_eic.png	FALSE	FALSE
#555_eic.png	FALSE	TRUE
#9065_eic.png	TRUE	TRUE
#4674_eic.png	TRUE	TRUE
#1321_eic.png	TRUE	TRUE
#8078_eic.png	TRUE	TRUE
#3676_eic.png	TRUE	TRUE
#4955_eic.png	TRUE	TRUE
#3779_eic.png	TRUE	TRUE
#8027_eic.png	TRUE	TRUE
#7200_eic.png	TRUE	TRUE
#2794_eic.png	TRUE	TRUE
#4847_eic.png	TRUE	TRUE
#9869_eic.png	TRUE	TRUE
#9518_eic.png	TRUE	TRUE
#2161_eic.png	TRUE	TRUE
#2039_eic.png	TRUE	FALSE
#5020_eic.png	TRUE	TRUE
#1266_eic.png	TRUE	TRUE
#3246_eic.png	FALSE	TRUE
#9180_eic.png	TRUE	TRUE
#5240_eic.png	TRUE	FALSE
#4868_eic.png	TRUE	FALSE
#9285_eic.png	TRUE	TRUE
#3701_eic.png	FALSE	TRUE
#1601_eic.png	FALSE	TRUE
#10290_eic.png	TRUE	TRUE
#1458_eic.png	FALSE	TRUE
#7405_eic.png	FALSE	TRUE
#8771_eic.png	FALSE	TRUE
#4652_eic.png	TRUE	TRUE
#1276_eic.png	TRUE	TRUE
#1243_eic.png	FALSE	TRUE
#1836_eic.png	TRUE	TRUE
#6419_eic.png	TRUE	FALSE
#7761_eic.png	FALSE	TRUE
#2576_eic.png	TRUE	TRUE
#3699_eic.png	FALSE	TRUE
#3602_eic.png	TRUE	FALSE
#8810_eic.png	FALSE	FALSE
#2304_eic.png	FALSE	TRUE
#6898_eic.png	TRUE	TRUE
#6651_eic.png	FALSE	FALSE
#6633_eic.png	TRUE	TRUE
#2112_eic.png	FALSE	TRUE
#1782_eic.png	TRUE	FALSE
#2363_eic.png	TRUE	TRUE
#4074_eic.png	FALSE	TRUE
#9446_eic.png	TRUE	TRUE
#6926_eic.png	TRUE	TRUE
#1922_eic.png	TRUE	FALSE
#9209_eic.png	TRUE	TRUE
#4820_eic.png	TRUE	TRUE
#380_eic.png	TRUE	FALSE
#4953_eic.png	TRUE	TRUE
#2621_eic.png	TRUE	TRUE
#3851_eic.png	FALSE	TRUE
#3394_eic.png	FALSE	TRUE
#4677_eic.png	TRUE	TRUE
#3995_eic.png	TRUE	TRUE
#7510_eic.png	TRUE	TRUE
#6756_eic.png	TRUE	FALSE
#6154_eic.png	TRUE	TRUE
#9206_eic.png	TRUE	TRUE
#9934_eic.png	TRUE	TRUE
#5694_eic.png	TRUE	TRUE
#8028_eic.png	TRUE	FALSE
#5564_eic.png	TRUE	TRUE
#2346_eic.png	TRUE	TRUE
#341_eic.png	FALSE	FALSE
#6867_eic.png	TRUE	TRUE
#2366_eic.png	FALSE	TRUE
#1487_eic.png	TRUE	TRUE
#5526_eic.png	TRUE	TRUE
#6209_eic.png	TRUE	FALSE
#7912_eic.png	TRUE	FALSE
#2979_eic.png	TRUE	TRUE
#322_eic.png	TRUE	FALSE
#927_eic.png	TRUE	TRUE
#7643_eic.png	TRUE	TRUE
#6734_eic.png	TRUE	TRUE
#8558_eic.png	TRUE	TRUE
#5611_eic.png	TRUE	FALSE
#8539_eic.png	TRUE	TRUE
#9669_eic.png	TRUE	TRUE
#5730_eic.png	TRUE	TRUE
#6766_eic.png	TRUE	FALSE
#1675_eic.png	TRUE	FALSE
#6059_eic.png	FALSE	TRUE
#1441_eic.png	TRUE	TRUE
#8780_eic.png	TRUE	TRUE
#1107_eic.png	TRUE	FALSE
#6440_eic.png	TRUE	TRUE
#9558_eic.png	TRUE	TRUE
#419_eic.png	TRUE	TRUE
#2021_eic.png	FALSE	FALSE
#8120_eic.png	TRUE	TRUE
#1833_eic.png	FALSE	TRUE
#7908_eic.png	FALSE	TRUE
#3898_eic.png	TRUE	TRUE
#7883_eic.png	TRUE	TRUE
#378_eic.png	FALSE	FALSE
#6602_eic.png	TRUE	TRUE
#6784_eic.png	FALSE	TRUE
#5651_eic.png	TRUE	TRUE
#1633_eic.png	TRUE	FALSE
#3929_eic.png	TRUE	TRUE
#3083_eic.png	TRUE	TRUE
#1593_eic.png	FALSE	TRUE
#5271_eic.png	TRUE	TRUE
#9647_eic.png	TRUE	TRUE
#7886_eic.png	FALSE	TRUE
#9405_eic.png	TRUE	TRUE
#2298_eic.png	TRUE	TRUE
#3513_eic.png	TRUE	TRUE
#2757_eic.png	TRUE	TRUE
#6090_eic.png	TRUE	TRUE
#10287_eic.png	TRUE	FALSE
#6073_eic.png	TRUE	TRUE
#9308_eic.png	TRUE	TRUE
#8971_eic.png	TRUE	TRUE
#4954_eic.png	TRUE	FALSE
#7796_eic.png	TRUE	TRUE
#6590_eic.png	FALSE	TRUE
#3777_eic.png	TRUE	TRUE
#4111_eic.png	FALSE	TRUE
#1685_eic.png	FALSE	TRUE
#453_eic.png	FALSE	TRUE
#10366_eic.png	TRUE	TRUE
#8377_eic.png	TRUE	TRUE
#10300_eic.png	FALSE	TRUE
#1369_eic.png	TRUE	FALSE
#2584_eic.png	TRUE	TRUE
#3581_eic.png	TRUE	TRUE
#3760_eic.png	FALSE	TRUE
#3231_eic.png	FALSE	TRUE
#2389_eic.png	TRUE	FALSE
#4649_eic.png	TRUE	FALSE
#248_eic.png	TRUE	FALSE
#4905_eic.png	TRUE	TRUE
#9390_eic.png	FALSE	TRUE
#8738_eic.png	TRUE	TRUE
#7001_eic.png	TRUE	TRUE
#7373_eic.png	TRUE	TRUE
#6496_eic.png	TRUE	TRUE
#9337_eic.png	TRUE	TRUE
#122_eic.png	TRUE	FALSE
#394_eic.png	TRUE	FALSE
#2894_eic.png	TRUE	TRUE
#8372_eic.png	TRUE	TRUE
#641_eic.png	FALSE	FALSE
#6740_eic.png	TRUE	FALSE
#3237_eic.png	TRUE	TRUE
#7044_eic.png	TRUE	TRUE
#6722_eic.png	TRUE	TRUE
#9992_eic.png	TRUE	TRUE
#9063_eic.png	TRUE	TRUE
#828_eic.png	TRUE	TRUE
#6382_eic.png	FALSE	TRUE
#10208_eic.png	FALSE	TRUE
#996_eic.png	TRUE	TRUE
#10101_eic.png	TRUE	TRUE
#8768_eic.png	TRUE	TRUE
#2154_eic.png	TRUE	TRUE
#5025_eic.png	TRUE	TRUE
#3076_eic.png	TRUE	TRUE
#7585_eic.png	TRUE	TRUE
#8941_eic.png	TRUE	TRUE
#456_eic.png	FALSE	TRUE
#3165_eic.png	TRUE	TRUE
#6863_eic.png	TRUE	FALSE
#4005_eic.png	FALSE	TRUE
#9436_eic.png	TRUE	TRUE
#6100_eic.png	TRUE	TRUE
#5468_eic.png	TRUE	TRUE
#7150_eic.png	TRUE	TRUE
#36_eic.png	TRUE	FALSE
#6666_eic.png	TRUE	TRUE
#3405_eic.png	TRUE	TRUE
#2206_eic.png	FALSE	TRUE
#6883_eic.png	TRUE	TRUE
#3703_eic.png	TRUE	TRUE
#1041_eic.png	TRUE	TRUE
#2851_eic.png	FALSE	TRUE
#5409_eic.png	TRUE	TRUE
#5784_eic.png	TRUE	TRUE
#1312_eic.png	FALSE	TRUE
#5679_eic.png	FALSE	TRUE
#6379_eic.png	TRUE	TRUE
#7750_eic.png	TRUE	TRUE
#827_eic.png	FALSE	TRUE
#1357_eic.png	TRUE	FALSE
#1522_eic.png	TRUE	FALSE
#6950_eic.png	FALSE	TRUE
#9702_eic.png	TRUE	TRUE
#3885_eic.png	FALSE	TRUE
#4950_eic.png	FALSE	FALSE
#7726_eic.png	TRUE	TRUE
#8127_eic.png	TRUE	TRUE
#8870_eic.png	TRUE	TRUE
#866_eic.png	FALSE	FALSE
#10049_eic.png	TRUE	TRUE
#4924_eic.png	TRUE	TRUE
#713_eic.png	TRUE	FALSE
#3537_eic.png	FALSE	TRUE
#7512_eic.png	TRUE	TRUE
#10084_eic.png	FALSE	TRUE
#6116_eic.png	TRUE	TRUE
#3525_eic.png	TRUE	TRUE
#9600_eic.png	TRUE	TRUE
#4534_eic.png	TRUE	TRUE
#4282_eic.png	FALSE	TRUE
#5300_eic.png	TRUE	TRUE
#1526_eic.png	TRUE	FALSE
#4411_eic.png	FALSE	TRUE
#5381_eic.png	TRUE	FALSE
#7586_eic.png	TRUE	TRUE
#5232_eic.png	FALSE	TRUE
#5946_eic.png	TRUE	TRUE
#8017_eic.png	FALSE	TRUE
#4498_eic.png	TRUE	FALSE
#8320_eic.png	TRUE	TRUE
#954_eic.png	TRUE	TRUE
#8048_eic.png	TRUE	TRUE
#705_eic.png	FALSE	TRUE
#2508_eic.png	TRUE	FALSE
#5778_eic.png	TRUE	FALSE
#6917_eic.png	FALSE	TRUE
#8266_eic.png	TRUE	FALSE
#10142_eic.png	TRUE	TRUE
#1381_eic.png	FALSE	FALSE
#48_eic.png	TRUE	FALSE
#34_eic.png	FALSE	FALSE
#5741_eic.png	TRUE	TRUE
#2179_eic.png	TRUE	TRUE
#10132_eic.png	TRUE	TRUE
#7330_eic.png	TRUE	TRUE
#2797_eic.png	TRUE	FALSE
#1096_eic.png	FALSE	TRUE
#2840_eic.png	FALSE	TRUE
#1965_eic.png	TRUE	TRUE
#6635_eic.png	TRUE	TRUE
#3658_eic.png	FALSE	TRUE
#4147_eic.png	TRUE	TRUE
#6525_eic.png	TRUE	TRUE
#2065_eic.png	FALSE	TRUE
#445_eic.png	FALSE	FALSE
#5500_eic.png	TRUE	TRUE
#6841_eic.png	TRUE	TRUE
#8416_eic.png	TRUE	TRUE
#7209_eic.png	FALSE	TRUE
#9157_eic.png	TRUE	TRUE
#4505_eic.png	FALSE	FALSE
#1866_eic.png	TRUE	TRUE
#406_eic.png	FALSE	FALSE
#7511_eic.png	TRUE	TRUE
#7729_eic.png	TRUE	FALSE
#7609_eic.png	TRUE	TRUE
#3336_eic.png	FALSE	TRUE
#7844_eic.png	TRUE	TRUE
#1240_eic.png	TRUE	TRUE
#5916_eic.png	FALSE	TRUE
#3484_eic.png	TRUE	TRUE
#7703_eic.png	TRUE	TRUE
#352_eic.png	FALSE	TRUE
#3280_eic.png	FALSE	TRUE
#2276_eic.png	TRUE	TRUE
#9219_eic.png	TRUE	TRUE
#2745_eic.png	FALSE	TRUE
#9279_eic.png	TRUE	TRUE
#970_eic.png	TRUE	TRUE
#8853_eic.png	TRUE	TRUE
#337_eic.png	TRUE	FALSE
#10443_eic.png	TRUE	FALSE
#9050_eic.png	TRUE	TRUE
#6769_eic.png	TRUE	TRUE
#9832_eic.png	TRUE	TRUE
#3599_eic.png	TRUE	TRUE
#3956_eic.png	TRUE	TRUE
#5802_eic.png	TRUE	TRUE
#9305_eic.png	TRUE	TRUE
#8858_eic.png	TRUE	TRUE
#5925_eic.png	FALSE	TRUE
#2260_eic.png	TRUE	TRUE
#1557_eic.png	FALSE	TRUE
#3428_eic.png	FALSE	FALSE
#4736_eic.png	TRUE	TRUE
#2899_eic.png	FALSE	TRUE
#7300_eic.png	FALSE	TRUE
#7436_eic.png	TRUE	TRUE
#9419_eic.png	TRUE	TRUE
#6099_eic.png	TRUE	TRUE
#2162_eic.png	TRUE	TRUE
#9792_eic.png	TRUE	TRUE
#2652_eic.png	TRUE	FALSE
#2334_eic.png	TRUE	TRUE
#3150_eic.png	FALSE	TRUE
#205_eic.png	FALSE	FALSE
#6591_eic.png	TRUE	TRUE
#4361_eic.png	TRUE	FALSE
#3204_eic.png	TRUE	TRUE
#2378_eic.png	FALSE	TRUE
#1891_eic.png	FALSE	TRUE
#8483_eic.png	TRUE	TRUE
#9889_eic.png	FALSE	TRUE
#3002_eic.png	TRUE	TRUE
#3342_eic.png	FALSE	TRUE
#5739_eic.png	TRUE	TRUE
#2087_eic.png	TRUE	TRUE
#3678_eic.png	TRUE	TRUE
#6563_eic.png	TRUE	TRUE
#3168_eic.png	TRUE	TRUE
#1989_eic.png	FALSE	TRUE
#7322_eic.png	TRUE	TRUE
#1966_eic.png	TRUE	TRUE
#4172_eic.png	FALSE	TRUE
#4049_eic.png	TRUE	FALSE
#3115_eic.png	FALSE	TRUE
#5734_eic.png	TRUE	TRUE
#458_eic.png	TRUE	TRUE
#2961_eic.png	FALSE	TRUE
#2614_eic.png	FALSE	TRUE
#738_eic.png	FALSE	TRUE
#8844_eic.png	TRUE	TRUE
#2303_eic.png	FALSE	TRUE
#6057_eic.png	FALSE	TRUE
#5665_eic.png	TRUE	TRUE
#6731_eic.png	FALSE	TRUE
#2843_eic.png	TRUE	TRUE
#6754_eic.png	TRUE	FALSE
#8506_eic.png	TRUE	TRUE
#1758_eic.png	TRUE	TRUE
#3110_eic.png	TRUE	TRUE
#2287_eic.png	TRUE	TRUE
#4336_eic.png	TRUE	TRUE
#1539_eic.png	TRUE	TRUE
#411_eic.png	TRUE	FALSE
#10038_eic.png	TRUE	TRUE
#4026_eic.png	TRUE	TRUE
#884_eic.png	FALSE	FALSE
#9113_eic.png	TRUE	FALSE
#3622_eic.png	TRUE	TRUE
#9891_eic.png	TRUE	TRUE
#6237_eic.png	TRUE	TRUE
#4290_eic.png	FALSE	TRUE
#7768_eic.png	TRUE	TRUE
#6706_eic.png	TRUE	TRUE
#5215_eic.png	TRUE	TRUE
#8997_eic.png	TRUE	TRUE
#1080_eic.png	TRUE	TRUE
#193_eic.png	TRUE	TRUE
#1699_eic.png	FALSE	TRUE
#1823_eic.png	TRUE	TRUE
#1704_eic.png	FALSE	TRUE
#1516_eic.png	TRUE	FALSE
#235_eic.png	TRUE	TRUE
#2351_eic.png	TRUE	TRUE
#10153_eic.png	TRUE	TRUE
#7318_eic.png	TRUE	TRUE
#8518_eic.png	FALSE	TRUE
#2824_eic.png	TRUE	TRUE
#9623_eic.png	TRUE	TRUE
#1844_eic.png	FALSE	TRUE
#3767_eic.png	TRUE	FALSE
#7489_eic.png	TRUE	TRUE
#7980_eic.png	TRUE	TRUE
#9130_eic.png	TRUE	TRUE
#7558_eic.png	FALSE	TRUE
#7082_eic.png	TRUE	TRUE
#9148_eic.png	TRUE	TRUE
#5935_eic.png	TRUE	TRUE
#8721_eic.png	TRUE	TRUE
#4865_eic.png	TRUE	TRUE
#74_eic.png	FALSE	FALSE
#7808_eic.png	FALSE	TRUE
#5290_eic.png	FALSE	TRUE
#2476_eic.png	FALSE	TRUE
#950_eic.png	FALSE	TRUE
#4213_eic.png	TRUE	TRUE
#772_eic.png	FALSE	TRUE
#9898_eic.png	TRUE	TRUE
#7591_eic.png	TRUE	TRUE
#3928_eic.png	TRUE	TRUE
#5823_eic.png	FALSE	TRUE
#3080_eic.png	TRUE	TRUE
#2132_eic.png	FALSE	TRUE
#5441_eic.png	TRUE	TRUE
#446_eic.png	TRUE	FALSE
#5109_eic.png	TRUE	FALSE
#2535_eic.png	TRUE	TRUE
#921_eic.png	TRUE	TRUE
#8547_eic.png	TRUE	TRUE
#8064_eic.png	FALSE	TRUE
#8356_eic.png	TRUE	TRUE
#6670_eic.png	TRUE	TRUE
#8644_eic.png	TRUE	FALSE
#5130_eic.png	TRUE	FALSE
#57_eic.png	FALSE	FALSE
#1410_eic.png	FALSE	TRUE
#6519_eic.png	TRUE	TRUE
#1924_eic.png	TRUE	TRUE
#9457_eic.png	TRUE	TRUE
#9642_eic.png	TRUE	TRUE
#1301_eic.png	TRUE	TRUE
#7928_eic.png	FALSE	FALSE
#5088_eic.png	TRUE	TRUE
#2404_eic.png	FALSE	FALSE
#6393_eic.png	TRUE	TRUE
#495_eic.png	TRUE	FALSE
#565_eic.png	FALSE	TRUE
#162_eic.png	FALSE	FALSE
#2638_eic.png	FALSE	TRUE
#5339_eic.png	TRUE	FALSE
#5977_eic.png	TRUE	TRUE
#5234_eic.png	TRUE	FALSE
#3827_eic.png	FALSE	TRUE
#4221_eic.png	TRUE	TRUE
#1258_eic.png	TRUE	TRUE
#8337_eic.png	TRUE	TRUE
#70_eic.png	TRUE	FALSE
#9901_eic.png	TRUE	TRUE
#2879_eic.png	FALSE	TRUE
#2682_eic.png	TRUE	TRUE
#4322_eic.png	TRUE	TRUE
#3914_eic.png	TRUE	TRUE
#6143_eic.png	FALSE	TRUE
#5840_eic.png	TRUE	TRUE
#7053_eic.png	FALSE	TRUE
#1496_eic.png	FALSE	TRUE
#2678_eic.png	TRUE	TRUE
#4050_eic.png	TRUE	TRUE
#6643_eic.png	TRUE	TRUE
#3915_eic.png	FALSE	FALSE
#6077_eic.png	FALSE	TRUE
#6647_eic.png	TRUE	TRUE
#223_eic.png	TRUE	FALSE
#6594_eic.png	FALSE	TRUE
#4113_eic.png	TRUE	TRUE
#8685_eic.png	TRUE	TRUE
#2552_eic.png	FALSE	TRUE
#1696_eic.png	TRUE	TRUE
#9144_eic.png	TRUE	TRUE
#7265_eic.png	TRUE	TRUE
#8881_eic.png	TRUE	TRUE
#9690_eic.png	TRUE	TRUE
#7165_eic.png	TRUE	TRUE
#6007_eic.png	FALSE	FALSE
#9757_eic.png	TRUE	TRUE
#1091_eic.png	TRUE	FALSE
#4346_eic.png	TRUE	FALSE
#9895_eic.png	FALSE	TRUE
#2407_eic.png	TRUE	FALSE
#665_eic.png	TRUE	TRUE
#2746_eic.png	TRUE	TRUE
#8065_eic.png	FALSE	TRUE
#1930_eic.png	FALSE	TRUE
#3687_eic.png	TRUE	TRUE
#5532_eic.png	FALSE	TRUE
#8608_eic.png	TRUE	TRUE
#7411_eic.png	TRUE	TRUE
#9000_eic.png	TRUE	TRUE
#4456_eic.png	FALSE	TRUE
#7447_eic.png	TRUE	TRUE
#3048_eic.png	FALSE	TRUE
#1812_eic.png	TRUE	TRUE
#8830_eic.png	TRUE	TRUE
#999_eic.png	FALSE	TRUE
#6620_eic.png	TRUE	TRUE
#582_eic.png	TRUE	FALSE
#1678_eic.png	FALSE	TRUE
#8635_eic.png	TRUE	TRUE
#9483_eic.png	FALSE	TRUE
#3427_eic.png	TRUE	FALSE
#6368_eic.png	TRUE	TRUE
#10457_eic.png	FALSE	FALSE
#10438_eic.png	FALSE	FALSE
#10403_eic.png	TRUE	TRUE
#4367_eic.png	TRUE	FALSE
#9475_eic.png	TRUE	TRUE
#153_eic.png	FALSE	TRUE
#5549_eic.png	TRUE	TRUE
#4998_eic.png	TRUE	TRUE
#8912_eic.png	TRUE	TRUE
#5032_eic.png	FALSE	TRUE
#6038_eic.png	TRUE	FALSE
#9884_eic.png	TRUE	TRUE
#10380_eic.png	FALSE	TRUE
#9932_eic.png	TRUE	TRUE
#3835_eic.png	FALSE	TRUE
#4203_eic.png	TRUE	TRUE
#9879_eic.png	FALSE	TRUE
#10125_eic.png	FALSE	TRUE
#5259_eic.png	FALSE	FALSE
#9630_eic.png	TRUE	TRUE
#195_eic.png	TRUE	TRUE
#2518_eic.png	TRUE	FALSE
#10115_eic.png	FALSE	TRUE
#9194_eic.png	TRUE	TRUE
#7677_eic.png	TRUE	TRUE
#10478_eic.png	FALSE	FALSE
#6688_eic.png	TRUE	TRUE
#10255_eic.png	TRUE	TRUE
#788_eic.png	TRUE	FALSE
#7379_eic.png	TRUE	TRUE
#864_eic.png	TRUE	TRUE
#5174_eic.png	TRUE	TRUE
#1055_eic.png	FALSE	TRUE
#4154_eic.png	FALSE	TRUE
#1220_eic.png	TRUE	FALSE
#6977_eic.png	TRUE	TRUE
#2677_eic.png	TRUE	TRUE
#6772_eic.png	TRUE	TRUE
#8496_eic.png	TRUE	TRUE
#4766_eic.png	TRUE	FALSE
#5546_eic.png	TRUE	TRUE
#7852_eic.png	TRUE	TRUE
#7069_eic.png	TRUE	TRUE
#7833_eic.png	FALSE	FALSE
#5957_eic.png	TRUE	TRUE
#2184_eic.png	TRUE	TRUE
#10039_eic.png	FALSE	TRUE
#9725_eic.png	TRUE	FALSE
#2385_eic.png	FALSE	TRUE
#2264_eic.png	FALSE	FALSE
#2352_eic.png	TRUE	TRUE
#807_eic.png	TRUE	TRUE
#8309_eic.png	FALSE	TRUE
#3454_eic.png	TRUE	FALSE
#1852_eic.png	FALSE	TRUE
#3749_eic.png	TRUE	TRUE
#1074_eic.png	TRUE	TRUE
#965_eic.png	FALSE	TRUE
#4283_eic.png	FALSE	TRUE
#6364_eic.png	TRUE	TRUE
#3173_eic.png	TRUE	FALSE
#4258_eic.png	FALSE	TRUE
#9645_eic.png	FALSE	TRUE
#3372_eic.png	TRUE	TRUE
#5671_eic.png	TRUE	TRUE
#4393_eic.png	TRUE	TRUE
#8923_eic.png	TRUE	TRUE
#10217_eic.png	FALSE	TRUE
#6479_eic.png	TRUE	TRUE
#1065_eic.png	FALSE	TRUE
#5543_eic.png	FALSE	TRUE
#7256_eic.png	TRUE	FALSE
#8024_eic.png	TRUE	TRUE
#4972_eic.png	TRUE	TRUE
#1520_eic.png	TRUE	FALSE
#6385_eic.png	TRUE	TRUE
#3743_eic.png	FALSE	TRUE
#8114_eic.png	FALSE	TRUE
#3316_eic.png	FALSE	FALSE
#6885_eic.png	TRUE	TRUE
#904_eic.png	TRUE	FALSE
#10256_eic.png	TRUE	TRUE
#844_eic.png	FALSE	TRUE
#8072_eic.png	FALSE	TRUE
#3495_eic.png	TRUE	TRUE
#2213_eic.png	FALSE	TRUE
#4309_eic.png	TRUE	TRUE
#7916_eic.png	TRUE	TRUE
#1643_eic.png	FALSE	TRUE
#7227_eic.png	TRUE	TRUE
#5165_eic.png	TRUE	TRUE
#7631_eic.png	TRUE	TRUE
#4559_eic.png	TRUE	TRUE
#7158_eic.png	TRUE	TRUE
#8746_eic.png	TRUE	TRUE
#7301_eic.png	TRUE	TRUE
#2148_eic.png	FALSE	TRUE
#4337_eic.png	TRUE	TRUE
#8361_eic.png	TRUE	TRUE
#3992_eic.png	TRUE	TRUE
#9955_eic.png	TRUE	TRUE
#7765_eic.png	FALSE	TRUE
#9444_eic.png	TRUE	TRUE
#1026_eic.png	TRUE	FALSE
#15_eic.png	TRUE	FALSE
#133_eic.png	TRUE	FALSE
#7924_eic.png	TRUE	FALSE
#4560_eic.png	TRUE	TRUE
#5716_eic.png	TRUE	TRUE
#7036_eic.png	FALSE	TRUE
#2498_eic.png	FALSE	TRUE
#6691_eic.png	TRUE	TRUE
#232_eic.png	TRUE	TRUE
#1090_eic.png	TRUE	TRUE
#4606_eic.png	TRUE	TRUE
#4885_eic.png	TRUE	TRUE
#5830_eic.png	FALSE	TRUE
#8125_eic.png	TRUE	TRUE
#7917_eic.png	TRUE	TRUE
#3100_eic.png	FALSE	TRUE
#3197_eic.png	FALSE	TRUE
#10035_eic.png	TRUE	TRUE
#2545_eic.png	TRUE	FALSE
#7984_eic.png	TRUE	TRUE
#4699_eic.png	TRUE	TRUE
#3366_eic.png	TRUE	TRUE
#1395_eic.png	TRUE	TRUE
#120_eic.png	TRUE	FALSE
#7628_eic.png	TRUE	TRUE
#2084_eic.png	TRUE	TRUE
#9535_eic.png	TRUE	TRUE
#225_eic.png	TRUE	FALSE
#1447_eic.png	TRUE	TRUE
#4698_eic.png	FALSE	TRUE
#4815_eic.png	TRUE	TRUE
#6409_eic.png	TRUE	TRUE
#1252_eic.png	TRUE	FALSE
#1022_eic.png	TRUE	FALSE
#3155_eic.png	TRUE	TRUE
#9564_eic.png	FALSE	FALSE
#2489_eic.png	TRUE	TRUE
#2365_eic.png	TRUE	TRUE
#1018_eic.png	FALSE	TRUE
#8907_eic.png	TRUE	TRUE
#998_eic.png	FALSE	FALSE
#9593_eic.png	TRUE	TRUE
#10356_eic.png	TRUE	TRUE
#2314_eic.png	FALSE	TRUE
#5317_eic.png	TRUE	TRUE
#8272_eic.png	TRUE	TRUE
#8479_eic.png	TRUE	TRUE
#515_eic.png	FALSE	TRUE
#3210_eic.png	TRUE	TRUE
#4982_eic.png	TRUE	TRUE
#7868_eic.png	TRUE	TRUE
#6442_eic.png	FALSE	TRUE
#4788_eic.png	FALSE	TRUE
#5197_eic.png	TRUE	TRUE
#598_eic.png	FALSE	FALSE
#224_eic.png	FALSE	FALSE
#6277_eic.png	TRUE	TRUE
#3157_eic.png	TRUE	TRUE
#3667_eic.png	TRUE	TRUE
#719_eic.png	FALSE	TRUE
#6902_eic.png	TRUE	TRUE
#9235_eic.png	TRUE	TRUE
#6856_eic.png	TRUE	TRUE
#2742_eic.png	TRUE	TRUE
#7689_eic.png	TRUE	TRUE
#5112_eic.png	TRUE	FALSE
#6476_eic.png	FALSE	TRUE
#7230_eic.png	TRUE	TRUE
#539_eic.png	FALSE	TRUE
#4490_eic.png	FALSE	TRUE
#6072_eic.png	TRUE	TRUE
#2736_eic.png	TRUE	TRUE
#9911_eic.png	TRUE	FALSE
#8240_eic.png	FALSE	TRUE
#3403_eic.png	TRUE	FALSE
#5750_eic.png	TRUE	FALSE
#7517_eic.png	TRUE	TRUE
#8107_eic.png	TRUE	TRUE
#8678_eic.png	TRUE	TRUE
#2167_eic.png	TRUE	TRUE
#6835_eic.png	TRUE	TRUE
#1051_eic.png	TRUE	TRUE
#3708_eic.png	TRUE	TRUE
#9238_eic.png	TRUE	TRUE
#6877_eic.png	FALSE	TRUE
#3429_eic.png	FALSE	FALSE
#1457_eic.png	FALSE	TRUE
#716_eic.png	TRUE	TRUE
#290_eic.png	TRUE	TRUE
#8702_eic.png	TRUE	TRUE
#3540_eic.png	TRUE	TRUE
#5463_eic.png	TRUE	TRUE
#5677_eic.png	TRUE	TRUE
#10118_eic.png	FALSE	TRUE
#1518_eic.png	TRUE	FALSE
#2245_eic.png	TRUE	FALSE
#3758_eic.png	FALSE	TRUE
#1715_eic.png	FALSE	TRUE
#2140_eic.png	TRUE	TRUE
#550_eic.png	FALSE	TRUE
#7698_eic.png	TRUE	TRUE
#1949_eic.png	TRUE	TRUE
#9909_eic.png	TRUE	TRUE
#2187_eic.png	TRUE	TRUE
#1736_eic.png	TRUE	TRUE
#5092_eic.png	TRUE	FALSE
#494_eic.png	TRUE	FALSE
#2811_eic.png	FALSE	TRUE
#2815_eic.png	FALSE	FALSE
#5685_eic.png	FALSE	TRUE
#1689_eic.png	TRUE	FALSE
#3866_eic.png	TRUE	TRUE
#8329_eic.png	TRUE	TRUE
#1182_eic.png	TRUE	TRUE
#1057_eic.png	FALSE	TRUE
#4638_eic.png	TRUE	TRUE
#4051_eic.png	FALSE	TRUE
#5678_eic.png	TRUE	TRUE
#9677_eic.png	TRUE	TRUE
#837_eic.png	TRUE	TRUE
#5556_eic.png	FALSE	TRUE
#2463_eic.png	TRUE	TRUE
#4524_eic.png	TRUE	TRUE
#7593_eic.png	TRUE	TRUE
#4639_eic.png	TRUE	FALSE
#1119_eic.png	TRUE	FALSE
#9293_eic.png	TRUE	FALSE
#7468_eic.png	TRUE	TRUE
#10168_eic.png	TRUE	FALSE
#5553_eic.png	TRUE	TRUE
#3044_eic.png	TRUE	FALSE
#5000_eic.png	TRUE	TRUE
#8094_eic.png	TRUE	TRUE
#9472_eic.png	TRUE	TRUE
#1015_eic.png	FALSE	FALSE
#2735_eic.png	FALSE	TRUE
#3445_eic.png	FALSE	TRUE
#1810_eic.png	FALSE	TRUE
#4186_eic.png	TRUE	TRUE
#355_eic.png	TRUE	TRUE
#2047_eic.png	TRUE	TRUE
#6450_eic.png	TRUE	TRUE
#4867_eic.png	TRUE	TRUE
#2790_eic.png	FALSE	TRUE
#9499_eic.png	TRUE	TRUE
#1546_eic.png	TRUE	TRUE
#6913_eic.png	TRUE	TRUE
#5266_eic.png	TRUE	FALSE
#5321_eic.png	TRUE	TRUE
#7513_eic.png	TRUE	FALSE
#1409_eic.png	FALSE	TRUE
#7277_eic.png	TRUE	TRUE
#6241_eic.png	TRUE	TRUE
#2529_eic.png	TRUE	FALSE
#2822_eic.png	TRUE	TRUE
#1658_eic.png	TRUE	TRUE
#2272_eic.png	TRUE	FALSE
#5747_eic.png	TRUE	TRUE
#9619_eic.png	TRUE	TRUE
#4163_eic.png	FALSE	TRUE
#2557_eic.png	TRUE	TRUE
#1428_eic.png	FALSE	TRUE
#993_eic.png	TRUE	TRUE
#1076_eic.png	TRUE	TRUE
#6718_eic.png	TRUE	TRUE
#1440_eic.png	TRUE	TRUE
#3693_eic.png	TRUE	TRUE
#7903_eic.png	TRUE	FALSE
#10437_eic.png	FALSE	TRUE
#1070_eic.png	TRUE	TRUE
#2967_eic.png	TRUE	TRUE
#7815_eic.png	TRUE	TRUE
#8607_eic.png	TRUE	TRUE
#8241_eic.png	TRUE	TRUE
#782_eic.png	TRUE	TRUE
#2839_eic.png	TRUE	TRUE
#7953_eic.png	TRUE	TRUE
#7579_eic.png	TRUE	TRUE
#6107_eic.png	FALSE	TRUE
#4430_eic.png	FALSE	TRUE
#4094_eic.png	TRUE	TRUE
#5885_eic.png	TRUE	TRUE
#5765_eic.png	TRUE	TRUE
#7289_eic.png	TRUE	TRUE
#5872_eic.png	TRUE	FALSE
#2980_eic.png	TRUE	TRUE
#5005_eic.png	FALSE	TRUE
#1505_eic.png	FALSE	TRUE
#1656_eic.png	FALSE	TRUE
#9606_eic.png	TRUE	TRUE
#8467_eic.png	TRUE	TRUE
#4413_eic.png	FALSE	TRUE
#2186_eic.png	TRUE	TRUE
#2302_eic.png	FALSE	TRUE
#8578_eic.png	TRUE	TRUE
#8596_eic.png	TRUE	TRUE
#2668_eic.png	FALSE	FALSE
#9846_eic.png	TRUE	TRUE
#3664_eic.png	FALSE	TRUE
#6176_eic.png	FALSE	TRUE
#6258_eic.png	TRUE	TRUE
#4530_eic.png	FALSE	TRUE
#5332_eic.png	TRUE	TRUE
#4066_eic.png	FALSE	TRUE
#2846_eic.png	FALSE	TRUE
#741_eic.png	FALSE	TRUE
#6817_eic.png	FALSE	TRUE
#2199_eic.png	FALSE	TRUE
#2695_eic.png	TRUE	TRUE
#7052_eic.png	FALSE	TRUE
#6807_eic.png	TRUE	TRUE
#92_eic.png	TRUE	FALSE
#9414_eic.png	TRUE	TRUE
#2640_eic.png	FALSE	TRUE
#9612_eic.png	TRUE	TRUE
#1751_eic.png	FALSE	TRUE
#3052_eic.png	FALSE	TRUE
#9928_eic.png	TRUE	TRUE
#6822_eic.png	TRUE	FALSE
#3485_eic.png	TRUE	TRUE
#4028_eic.png	TRUE	TRUE
#10083_eic.png	TRUE	TRUE
#9557_eic.png	TRUE	TRUE
#8278_eic.png	TRUE	TRUE
#1118_eic.png	TRUE	FALSE
#7025_eic.png	TRUE	TRUE
#9980_eic.png	TRUE	TRUE
#9431_eic.png	TRUE	FALSE
#4700_eic.png	TRUE	TRUE
#6924_eic.png	TRUE	TRUE
#8577_eic.png	TRUE	TRUE
#33_eic.png	TRUE	FALSE
#1368_eic.png	FALSE	FALSE
#483_eic.png	TRUE	FALSE
#2329_eic.png	TRUE	TRUE
#3122_eic.png	FALSE	TRUE
#204_eic.png	TRUE	FALSE
#1657_eic.png	FALSE	TRUE
#925_eic.png	TRUE	TRUE
#2593_eic.png	FALSE	TRUE
#97_eic.png	FALSE	FALSE
#2295_eic.png	TRUE	TRUE
#4871_eic.png	TRUE	TRUE
#10148_eic.png	TRUE	TRUE
#5064_eic.png	TRUE	TRUE
#9868_eic.png	TRUE	TRUE
#4082_eic.png	TRUE	TRUE
#7789_eic.png	TRUE	TRUE
#1910_eic.png	TRUE	FALSE
#3315_eic.png	TRUE	FALSE
#3119_eic.png	TRUE	TRUE
#2044_eic.png	TRUE	TRUE
#6002_eic.png	TRUE	TRUE
#8817_eic.png	TRUE	TRUE
#10233_eic.png	FALSE	TRUE
#1872_eic.png	TRUE	TRUE
#2333_eic.png	TRUE	FALSE
#5103_eic.png	TRUE	FALSE
#4386_eic.png	TRUE	TRUE
#468_eic.png	TRUE	TRUE
#5895_eic.png	TRUE	TRUE
#5026_eic.png	FALSE	TRUE
#3985_eic.png	FALSE	TRUE
#10210_eic.png	FALSE	TRUE
#1808_eic.png	FALSE	FALSE
#4599_eic.png	TRUE	TRUE
#3805_eic.png	TRUE	TRUE
#10450_eic.png	FALSE	FALSE
#1535_eic.png	TRUE	TRUE
#9155_eic.png	TRUE	TRUE
#7528_eic.png	TRUE	TRUE
#3021_eic.png	TRUE	TRUE
#4372_eic.png	TRUE	TRUE
#238_eic.png	FALSE	TRUE
#4442_eic.png	TRUE	TRUE
#2004_eic.png	TRUE	FALSE
#9596_eic.png	TRUE	TRUE
#4848_eic.png	TRUE	TRUE
#1834_eic.png	TRUE	TRUE
#8490_eic.png	FALSE	TRUE
#5779_eic.png	TRUE	TRUE
#1037_eic.png	TRUE	TRUE
#4826_eic.png	TRUE	TRUE
#8295_eic.png	TRUE	TRUE
#1241_eic.png	TRUE	TRUE
#6523_eic.png	FALSE	FALSE
#559_eic.png	FALSE	TRUE
#1189_eic.png	TRUE	TRUE
#3726_eic.png	TRUE	TRUE
#612_eic.png	TRUE	TRUE
#5037_eic.png	FALSE	TRUE
#5257_eic.png	TRUE	TRUE
#2730_eic.png	FALSE	TRUE
#8497_eic.png	TRUE	TRUE
#918_eic.png	TRUE	FALSE
#4648_eic.png	FALSE	TRUE
#3469_eic.png	TRUE	TRUE
#5038_eic.png	TRUE	TRUE
#8358_eic.png	TRUE	TRUE
#2225_eic.png	FALSE	TRUE
#5330_eic.png	TRUE	TRUE
#1540_eic.png	TRUE	TRUE
#2809_eic.png	TRUE	FALSE
#10408_eic.png	TRUE	TRUE
#6248_eic.png	TRUE	TRUE
#9905_eic.png	TRUE	TRUE
#1879_eic.png	FALSE	TRUE
#2448_eic.png	TRUE	TRUE
#6727_eic.png	TRUE	TRUE
#2158_eic.png	TRUE	FALSE
#9477_eic.png	TRUE	TRUE
#941_eic.png	FALSE	TRUE
#5285_eic.png	FALSE	TRUE
#7381_eic.png	TRUE	TRUE
#10339_eic.png	FALSE	TRUE
#10187_eic.png	FALSE	TRUE
#4508_eic.png	FALSE	TRUE
#6866_eic.png	TRUE	TRUE
#481_eic.png	TRUE	FALSE
#9214_eic.png	TRUE	FALSE
#4248_eic.png	TRUE	TRUE
#9024_eic.png	TRUE	TRUE
#6273_eic.png	FALSE	TRUE
#8937_eic.png	TRUE	TRUE
#9077_eic.png	TRUE	TRUE
#9635_eic.png	TRUE	TRUE
#9344_eic.png	TRUE	TRUE
#4301_eic.png	TRUE	TRUE
#10365_eic.png	TRUE	TRUE
#10273_eic.png	TRUE	TRUE
#3889_eic.png	FALSE	FALSE
#1435_eic.png	FALSE	TRUE
#3364_eic.png	FALSE	TRUE
#2606_eic.png	TRUE	TRUE
#4943_eic.png	TRUE	TRUE
#2257_eic.png	FALSE	TRUE
#3515_eic.png	TRUE	TRUE
#404_eic.png	FALSE	FALSE
#6709_eic.png	TRUE	TRUE
#9566_eic.png	FALSE	TRUE
#3283_eic.png	FALSE	TRUE
#2657_eic.png	TRUE	TRUE
#3137_eic.png	FALSE	TRUE
#785_eic.png	TRUE	FALSE
#6588_eic.png	TRUE	TRUE
#8709_eic.png	TRUE	TRUE
#1697_eic.png	TRUE	TRUE
#5889_eic.png	TRUE	TRUE
#10205_eic.png	TRUE	TRUE
#249_eic.png	TRUE	TRUE
#4824_eic.png	TRUE	TRUE
#8836_eic.png	TRUE	TRUE
#5804_eic.png	FALSE	TRUE
#8651_eic.png	TRUE	TRUE
#9498_eic.png	TRUE	TRUE
#4933_eic.png	TRUE	TRUE
#7343_eic.png	TRUE	TRUE
#3775_eic.png	TRUE	FALSE
#4194_eic.png	TRUE	TRUE
#10322_eic.png	TRUE	TRUE
#10357_eic.png	TRUE	TRUE
#3028_eic.png	TRUE	TRUE
#4715_eic.png	FALSE	TRUE
#10070_eic.png	TRUE	TRUE
#4446_eic.png	TRUE	TRUE
#8395_eic.png	FALSE	FALSE
#812_eic.png	TRUE	FALSE
#4716_eic.png	FALSE	TRUE
#2135_eic.png	TRUE	FALSE
#3300_eic.png	TRUE	FALSE
#8155_eic.png	TRUE	TRUE
#6692_eic.png	TRUE	TRUE
#771_eic.png	TRUE	TRUE
#1155_eic.png	TRUE	TRUE
#876_eic.png	TRUE	FALSE
#4794_eic.png	TRUE	TRUE
#2666_eic.png	TRUE	FALSE
#3694_eic.png	TRUE	TRUE
#538_eic.png	FALSE	TRUE
#2064_eic.png	TRUE	TRUE
#5440_eic.png	TRUE	TRUE
#1048_eic.png	TRUE	TRUE
#4624_eic.png	FALSE	TRUE
#5701_eic.png	TRUE	TRUE
#1623_eic.png	TRUE	FALSE
#3617_eic.png	TRUE	TRUE
#10389_eic.png	TRUE	TRUE
#4743_eic.png	FALSE	TRUE
#6659_eic.png	TRUE	TRUE
#2271_eic.png	TRUE	TRUE
#6673_eic.png	TRUE	TRUE
#1455_eic.png	FALSE	TRUE
#10308_eic.png	TRUE	TRUE
#9451_eic.png	TRUE	TRUE
#6284_eic.png	FALSE	TRUE
[truncated: 5,288 more rows]

## Sheet: 01_NIST_human_urine_pos_manual_
imagine	eic	eim
#10_eic.png	TRUE	FALSE
#100_eic.png	TRUE	FALSE
#1000_eic.png	TRUE	TRUE
#10000_eic.png	TRUE	TRUE
#10001_eic.png	TRUE	TRUE
#10002_eic.png	TRUE	TRUE
#10003_eic.png	TRUE	TRUE
#10004_eic.png	TRUE	TRUE
#10005_eic.png	TRUE	TRUE
#10006_eic.png	TRUE	FALSE
#10009_eic.png	TRUE	TRUE
#1001_eic.png	TRUE	TRUE
#10010_eic.png	TRUE	TRUE
#10012_eic.png	TRUE	TRUE
#10014_eic.png	TRUE	TRUE
#10016_eic.png	TRUE	TRUE
#10018_eic.png	TRUE	TRUE
#10020_eic.png	TRUE	TRUE
#10023_eic.png	TRUE	TRUE
#10025_eic.png	TRUE	TRUE
#10029_eic.png	TRUE	TRUE
#1003_eic.png	TRUE	TRUE
#10030_eic.png	TRUE	TRUE
#10032_eic.png	TRUE	TRUE
#10034_eic.png	TRUE	TRUE
#10035_eic.png	TRUE	TRUE
#10036_eic.png	TRUE	TRUE
#10038_eic.png	TRUE	TRUE
#10039_eic.png	TRUE	TRUE
#1004_eic.png	TRUE	TRUE
#10041_eic.png	TRUE	TRUE
#10042_eic.png	TRUE	TRUE
#10043_eic.png	TRUE	TRUE
#10045_eic.png	TRUE	TRUE
#10046_eic.png	TRUE	TRUE
#10047_eic.png	TRUE	TRUE
#10049_eic.png	TRUE	TRUE
#1005_eic.png	TRUE	TRUE
#10050_eic.png	TRUE	TRUE
#10053_eic.png	FALSE	TRUE
#10056_eic.png	TRUE	FALSE
#10057_eic.png	TRUE	TRUE
#10059_eic.png	TRUE	TRUE
#1006_eic.png	TRUE	TRUE
#10060_eic.png	TRUE	TRUE
#10062_eic.png	TRUE	TRUE
#10064_eic.png	TRUE	TRUE
#10067_eic.png	TRUE	TRUE
#10069_eic.png	TRUE	TRUE
#10070_eic.png	TRUE	TRUE
#10071_eic.png	TRUE	TRUE
#10072_eic.png	TRUE	TRUE
#10073_eic.png	TRUE	TRUE
#10076_eic.png	TRUE	TRUE
#10077_eic.png	TRUE	TRUE
#10078_eic.png	TRUE	TRUE
#10079_eic.png	TRUE	TRUE
#1008_eic.png	TRUE	TRUE
#10080_eic.png	TRUE	TRUE
#10081_eic.png	TRUE	TRUE
#10082_eic.png	TRUE	TRUE
#10083_eic.png	TRUE	TRUE
#10084_eic.png	TRUE	TRUE
#10086_eic.png	TRUE	TRUE
#10088_eic.png	TRUE	TRUE
#1009_eic.png	TRUE	TRUE
#10090_eic.png	TRUE	TRUE
#10091_eic.png	TRUE	TRUE
#10092_eic.png	TRUE	TRUE
#10093_eic.png	TRUE	TRUE
#10095_eic.png	TRUE	TRUE
#10096_eic.png	FALSE	FALSE
#10097_eic.png	FALSE	TRUE
#10098_eic.png	TRUE	TRUE
#10099_eic.png	TRUE	TRUE
#1010_eic.png	TRUE	TRUE
#10100_eic.png	FALSE	TRUE
#10101_eic.png	TRUE	TRUE
#10103_eic.png	TRUE	TRUE
#10108_eic.png	TRUE	TRUE
#10110_eic.png	TRUE	TRUE
#10111_eic.png	TRUE	TRUE
#10112_eic.png	TRUE	TRUE
#10115_eic.png	TRUE	TRUE
#10118_eic.png	FALSE	FALSE
#10119_eic.png	FALSE	FALSE
#1012_eic.png	TRUE	TRUE
#10120_eic.png	FALSE	TRUE
#10121_eic.png	FALSE	FALSE
#10122_eic.png	FALSE	FALSE
#10124_eic.png	FALSE	TRUE
#10125_eic.png	FALSE	FALSE
#10126_eic.png	FALSE	TRUE
#10130_eic.png	TRUE	TRUE
#10132_eic.png	TRUE	TRUE
#10134_eic.png	TRUE	TRUE
#10139_eic.png	TRUE	TRUE
#10141_eic.png	TRUE	TRUE
#10142_eic.png	TRUE	TRUE
#10144_eic.png	TRUE	TRUE
#10146_eic.png	TRUE	TRUE
#10148_eic.png	TRUE	TRUE
#1015_eic.png	FALSE	TRUE
#10150_eic.png	TRUE	TRUE
#10152_eic.png	TRUE	TRUE
#10153_eic.png	TRUE	TRUE
#10157_eic.png	TRUE	TRUE
#10158_eic.png	FALSE	TRUE
#1016_eic.png	FALSE	TRUE
#10162_eic.png	TRUE	TRUE
#10163_eic.png	TRUE	TRUE
#10164_eic.png	TRUE	TRUE
#10166_eic.png	TRUE	TRUE
#10167_eic.png	TRUE	TRUE
#10168_eic.png	TRUE	FALSE
#10169_eic.png	FALSE	TRUE
#1017_eic.png	FALSE	TRUE
#10170_eic.png	TRUE	TRUE
#10171_eic.png	TRUE	TRUE
#10172_eic.png	TRUE	TRUE
#10173_eic.png	TRUE	TRUE
#10175_eic.png	TRUE	TRUE
#10177_eic.png	TRUE	TRUE
#10179_eic.png	TRUE	TRUE
#1018_eic.png	FALSE	TRUE
#10181_eic.png	TRUE	TRUE
#10182_eic.png	TRUE	TRUE
#10183_eic.png	TRUE	TRUE
#10186_eic.png	FALSE	TRUE
#10187_eic.png	FALSE	TRUE
#10191_eic.png	FALSE	TRUE
#10192_eic.png	FALSE	TRUE
#10197_eic.png	FALSE	FALSE
#10198_eic.png	TRUE	TRUE
#10199_eic.png	TRUE	TRUE
#102_eic.png	TRUE	FALSE
#10200_eic.png	TRUE	TRUE
#10203_eic.png	TRUE	TRUE
#10204_eic.png	TRUE	TRUE
#10205_eic.png	TRUE	TRUE
#10206_eic.png	TRUE	TRUE
#10207_eic.png	TRUE	TRUE
#10208_eic.png	FALSE	TRUE
#10209_eic.png	FALSE	TRUE
#1021_eic.png	TRUE	TRUE
#10210_eic.png	FALSE	TRUE
#10211_eic.png	FALSE	TRUE
#10214_eic.png	FALSE	TRUE
#10215_eic.png	FALSE	TRUE
#10216_eic.png	FALSE	TRUE
#10217_eic.png	FALSE	TRUE
#1022_eic.png	TRUE	TRUE
#10220_eic.png	FALSE	TRUE
#10221_eic.png	TRUE	TRUE
#10223_eic.png	TRUE	TRUE
#10225_eic.png	TRUE	TRUE
#10226_eic.png	TRUE	TRUE
#10229_eic.png	TRUE	TRUE
#10230_eic.png	TRUE	TRUE
#10231_eic.png	TRUE	TRUE
#10232_eic.png	TRUE	TRUE
#10233_eic.png	FALSE	TRUE
#10234_eic.png	FALSE	TRUE
#10235_eic.png	FALSE	TRUE
#10236_eic.png	TRUE	TRUE
#10237_eic.png	FALSE	TRUE
#10239_eic.png	FALSE	TRUE
#1024_eic.png	TRUE	FALSE
#10240_eic.png	FALSE	TRUE
#10241_eic.png	TRUE	TRUE
#10242_eic.png	TRUE	TRUE
#10245_eic.png	TRUE	TRUE
#10248_eic.png	TRUE	TRUE
#1025_eic.png	TRUE	TRUE
#10250_eic.png	TRUE	TRUE
#10251_eic.png	TRUE	TRUE
#10253_eic.png	TRUE	TRUE
#10254_eic.png	TRUE	TRUE
#10255_eic.png	TRUE	TRUE
#10256_eic.png	TRUE	TRUE
#10257_eic.png	TRUE	TRUE
#10259_eic.png	TRUE	TRUE
#1026_eic.png	TRUE	TRUE
#10260_eic.png	FALSE	FALSE
#10261_eic.png	TRUE	TRUE
#10264_eic.png	TRUE	TRUE
#10265_eic.png	TRUE	TRUE
#10266_eic.png	TRUE	TRUE
#10268_eic.png	TRUE	TRUE
#1027_eic.png	TRUE	TRUE
#10270_eic.png	TRUE	TRUE
#10272_eic.png	TRUE	TRUE
#10273_eic.png	TRUE	TRUE
#10274_eic.png	TRUE	TRUE
#10276_eic.png	FALSE	TRUE
#10277_eic.png	TRUE	TRUE
#10278_eic.png	TRUE	TRUE
#10279_eic.png	TRUE	TRUE
#10281_eic.png	TRUE	TRUE
#10283_eic.png	TRUE	TRUE
#10284_eic.png	TRUE	TRUE
#10285_eic.png	TRUE	TRUE
#10287_eic.png	TRUE	TRUE
#1029_eic.png	FALSE	TRUE
#10290_eic.png	TRUE	TRUE
#10291_eic.png	TRUE	TRUE
#10292_eic.png	TRUE	TRUE
#10294_eic.png	TRUE	TRUE
#10295_eic.png	TRUE	TRUE
#10296_eic.png	TRUE	TRUE
#10297_eic.png	TRUE	TRUE
#103_eic.png	TRUE	TRUE
#10300_eic.png	FALSE	TRUE
#10304_eic.png	FALSE	TRUE
#10305_eic.png	FALSE	TRUE
#10308_eic.png	TRUE	TRUE
#1031_eic.png	TRUE	TRUE
#10311_eic.png	TRUE	TRUE
#10315_eic.png	TRUE	TRUE
#10316_eic.png	TRUE	TRUE
#10317_eic.png	TRUE	TRUE
#10318_eic.png	TRUE	TRUE
#1032_eic.png	TRUE	TRUE
#10320_eic.png	TRUE	TRUE
#10322_eic.png	TRUE	TRUE
#10324_eic.png	TRUE	TRUE
#10326_eic.png	TRUE	TRUE
#10329_eic.png	TRUE	TRUE
#1033_eic.png	TRUE	FALSE
#10332_eic.png	TRUE	TRUE
#10339_eic.png	FALSE	TRUE
#1034_eic.png	TRUE	TRUE
#10345_eic.png	TRUE	TRUE
#10346_eic.png	TRUE	TRUE
#10348_eic.png	TRUE	TRUE
#10349_eic.png	TRUE	TRUE
#1035_eic.png	TRUE	FALSE
#10350_eic.png	TRUE	TRUE
#10351_eic.png	TRUE	TRUE
#10353_eic.png	TRUE	TRUE
#10355_eic.png	TRUE	TRUE
#10356_eic.png	TRUE	TRUE
#10357_eic.png	TRUE	TRUE
#10358_eic.png	TRUE	TRUE
#10359_eic.png	TRUE	TRUE
#1036_eic.png	TRUE	TRUE
#10360_eic.png	TRUE	TRUE
#10362_eic.png	FALSE	TRUE
#10363_eic.png	TRUE	TRUE
#10364_eic.png	FALSE	TRUE
#10365_eic.png	FALSE	TRUE
#10366_eic.png	TRUE	TRUE
#10368_eic.png	TRUE	TRUE
#1037_eic.png	TRUE	TRUE
#10371_eic.png	TRUE	TRUE
#10372_eic.png	TRUE	TRUE
#10373_eic.png	TRUE	TRUE
#10374_eic.png	TRUE	TRUE
#10375_eic.png	TRUE	TRUE
#10377_eic.png	TRUE	TRUE
#10380_eic.png	FALSE	TRUE
#10381_eic.png	FALSE	TRUE
#10383_eic.png	TRUE	TRUE
#10387_eic.png	TRUE	TRUE
#10388_eic.png	TRUE	TRUE
#10389_eic.png	TRUE	TRUE
#1039_eic.png	TRUE	FALSE
#10390_eic.png	TRUE	TRUE
#10392_eic.png	TRUE	TRUE
#10393_eic.png	TRUE	TRUE
#10394_eic.png	FALSE	TRUE
#10397_eic.png	FALSE	TRUE
#10398_eic.png	TRUE	TRUE
#10400_eic.png	TRUE	TRUE
#10401_eic.png	TRUE	TRUE
#10403_eic.png	TRUE	TRUE
#10406_eic.png	TRUE	TRUE
#10408_eic.png	TRUE	TRUE
#1041_eic.png	TRUE	TRUE
#10412_eic.png	FALSE	TRUE
#10413_eic.png	FALSE	TRUE
#10414_eic.png	FALSE	TRUE
#10418_eic.png	TRUE	TRUE
#1042_eic.png	TRUE	TRUE
#10421_eic.png	TRUE	TRUE
#10428_eic.png	TRUE	TRUE
#10430_eic.png	TRUE	TRUE
#10431_eic.png	TRUE	TRUE
#10434_eic.png	FALSE	FALSE
#10437_eic.png	FALSE	TRUE
#10438_eic.png	FALSE	TRUE
#10443_eic.png	TRUE	TRUE
#10444_eic.png	TRUE	TRUE
#10447_eic.png	FALSE	TRUE
#10448_eic.png	FALSE	TRUE
#10449_eic.png	FALSE	TRUE
#10450_eic.png	FALSE	TRUE
#10454_eic.png	FALSE	TRUE
#10455_eic.png	FALSE	TRUE
#10457_eic.png	FALSE	TRUE
#10459_eic.png	TRUE	TRUE
#1046_eic.png	FALSE	FALSE
#10461_eic.png	TRUE	TRUE
#10462_eic.png	FALSE	TRUE
#10464_eic.png	FALSE	TRUE
#10465_eic.png	FALSE	TRUE
#10466_eic.png	FALSE	TRUE
#10467_eic.png	TRUE	TRUE
#10469_eic.png	TRUE	TRUE
#1047_eic.png	FALSE	TRUE
#10478_eic.png	FALSE	TRUE
#1048_eic.png	TRUE	TRUE
#105_eic.png	TRUE	TRUE
#1051_eic.png	TRUE	TRUE
#1054_eic.png	TRUE	TRUE
#1055_eic.png	TRUE	TRUE
#1056_eic.png	TRUE	TRUE
#1057_eic.png	FALSE	TRUE
#1058_eic.png	TRUE	TRUE
#106_eic.png	TRUE	TRUE
#1060_eic.png	TRUE	TRUE
#1061_eic.png	FALSE	TRUE
#1064_eic.png	TRUE	TRUE
#1065_eic.png	FALSE	TRUE
#1066_eic.png	TRUE	TRUE
#1067_eic.png	TRUE	TRUE
#1068_eic.png	TRUE	TRUE
#1069_eic.png	TRUE	TRUE
#107_eic.png	TRUE	TRUE
#1070_eic.png	TRUE	TRUE
#1071_eic.png	FALSE	TRUE
#1073_eic.png	TRUE	TRUE
#1074_eic.png	TRUE	TRUE
#1075_eic.png	TRUE	TRUE
#1076_eic.png	TRUE	TRUE
#1077_eic.png	TRUE	TRUE
#1078_eic.png	FALSE	TRUE
#108_eic.png	TRUE	TRUE
#1080_eic.png	TRUE	TRUE
#1081_eic.png	FALSE	TRUE
#1082_eic.png	TRUE	TRUE
#1083_eic.png	FALSE	TRUE
#1084_eic.png	TRUE	TRUE
#1088_eic.png	TRUE	TRUE
#1089_eic.png	TRUE	TRUE
#1090_eic.png	TRUE	TRUE
#1091_eic.png	TRUE	TRUE
#1094_eic.png	TRUE	TRUE
#1095_eic.png	FALSE	TRUE
#1096_eic.png	FALSE	TRUE
#1097_eic.png	FALSE	TRUE
#1099_eic.png	FALSE	TRUE
#110_eic.png	TRUE	TRUE
#1100_eic.png	FALSE	TRUE
#1101_eic.png	FALSE	TRUE
#1102_eic.png	TRUE	TRUE
#1103_eic.png	TRUE	TRUE
#1104_eic.png	TRUE	TRUE
#1105_eic.png	TRUE	TRUE
#1106_eic.png	TRUE	TRUE
#1107_eic.png	TRUE	TRUE
#1108_eic.png	TRUE	TRUE
#1109_eic.png	TRUE	TRUE
#111_eic.png	TRUE	TRUE
#1110_eic.png	TRUE	FALSE
#1111_eic.png	TRUE	FALSE
#1112_eic.png	FALSE	FALSE
#1113_eic.png	FALSE	FALSE
#1117_eic.png	TRUE	TRUE
#1118_eic.png	TRUE	FALSE
#1119_eic.png	TRUE	FALSE
#112_eic.png	TRUE	TRUE
#1120_eic.png	TRUE	FALSE
#1123_eic.png	TRUE	TRUE
#1125_eic.png	FALSE	TRUE
#1126_eic.png	TRUE	TRUE
#1127_eic.png	TRUE	TRUE
#1128_eic.png	TRUE	TRUE
#113_eic.png	TRUE	TRUE
#1133_eic.png	TRUE	TRUE
#1134_eic.png	TRUE	TRUE
#1138_eic.png	TRUE	TRUE
#1139_eic.png	TRUE	TRUE
#114_eic.png	TRUE	TRUE
#1141_eic.png	FALSE	TRUE
#1142_eic.png	FALSE	TRUE
#1143_eic.png	FALSE	TRUE
#1144_eic.png	FALSE	TRUE
#1145_eic.png	FALSE	TRUE
#1147_eic.png	FALSE	TRUE
#1149_eic.png	FALSE	TRUE
#1150_eic.png	FALSE	TRUE
#1151_eic.png	TRUE	TRUE
#1153_eic.png	TRUE	TRUE
#1154_eic.png	TRUE	TRUE
#1155_eic.png	TRUE	TRUE
#1156_eic.png	TRUE	TRUE
#1158_eic.png	FALSE	TRUE
#1159_eic.png	FALSE	TRUE
#116_eic.png	TRUE	FALSE
#1160_eic.png	FALSE	TRUE
#1161_eic.png	FALSE	TRUE
#1162_eic.png	FALSE	TRUE
#1163_eic.png	FALSE	TRUE
#1164_eic.png	FALSE	TRUE
#1166_eic.png	FALSE	TRUE
#1168_eic.png	FALSE	TRUE
#1169_eic.png	FALSE	TRUE
#117_eic.png	TRUE	TRUE
#1170_eic.png	FALSE	TRUE
#1171_eic.png	FALSE	TRUE
#1173_eic.png	FALSE	TRUE
#1174_eic.png	FALSE	TRUE
#1175_eic.png	FALSE	TRUE
#1176_eic.png	FALSE	TRUE
#1177_eic.png	FALSE	TRUE
#1179_eic.png	TRUE	TRUE
#118_eic.png	FALSE	TRUE
#1180_eic.png	FALSE	TRUE
#1181_eic.png	TRUE	TRUE
#1182_eic.png	TRUE	TRUE
#1184_eic.png	TRUE	TRUE
#1185_eic.png	FALSE	TRUE
#1187_eic.png	FALSE	TRUE
#1188_eic.png	TRUE	TRUE
#1189_eic.png	TRUE	TRUE
#119_eic.png	TRUE	TRUE
#1190_eic.png	TRUE	TRUE
#1192_eic.png	TRUE	TRUE
#1194_eic.png	TRUE	TRUE
#1195_eic.png	TRUE	TRUE
#1197_eic.png	FALSE	TRUE
#1198_eic.png	TRUE	TRUE
#1199_eic.png	TRUE	TRUE
#120_eic.png	TRUE	TRUE
#1200_eic.png	TRUE	TRUE
#1201_eic.png	TRUE	TRUE
#1202_eic.png	FALSE	TRUE
#1203_eic.png	FALSE	TRUE
#1204_eic.png	TRUE	TRUE
#1205_eic.png	TRUE	TRUE
#1208_eic.png	TRUE	TRUE
#121_eic.png	TRUE	TRUE
#1211_eic.png	TRUE	TRUE
#1213_eic.png	TRUE	TRUE
#1214_eic.png	FALSE	TRUE
#1218_eic.png	TRUE	TRUE
#1219_eic.png	FALSE	FALSE
#122_eic.png	TRUE	TRUE
#1220_eic.png	TRUE	TRUE
#1221_eic.png	TRUE	TRUE
#1222_eic.png	TRUE	TRUE
#1223_eic.png	TRUE	TRUE
#1224_eic.png	TRUE	FALSE
#1228_eic.png	TRUE	TRUE
#1229_eic.png	FALSE	FALSE
#123_eic.png	TRUE	FALSE
#1231_eic.png	TRUE	FALSE
#1232_eic.png	TRUE	FALSE
#1234_eic.png	TRUE	FALSE
#1235_eic.png	TRUE	FALSE
#1236_eic.png	TRUE	TRUE
#1237_eic.png	TRUE	TRUE
#1238_eic.png	TRUE	TRUE
#1239_eic.png	TRUE	TRUE
#124_eic.png	FALSE	FALSE
#1240_eic.png	TRUE	TRUE
#1241_eic.png	TRUE	TRUE
#1242_eic.png	TRUE	TRUE
#1243_eic.png	TRUE	TRUE
#1244_eic.png	TRUE	TRUE
#1245_eic.png	TRUE	TRUE
#1246_eic.png	TRUE	TRUE
#1249_eic.png	TRUE	TRUE
#1250_eic.png	TRUE	TRUE
#1252_eic.png	TRUE	TRUE
#1253_eic.png	TRUE	TRUE
#1254_eic.png	TRUE	TRUE
#1255_eic.png	TRUE	TRUE
#1256_eic.png	TRUE	TRUE
#1257_eic.png	TRUE	TRUE
#1258_eic.png	TRUE	TRUE
#126_eic.png	TRUE	FALSE
#1260_eic.png	TRUE	TRUE
#1261_eic.png	TRUE	TRUE
#1262_eic.png	FALSE	TRUE
#1263_eic.png	FALSE	TRUE
#1264_eic.png	FALSE	TRUE
#1265_eic.png	FALSE	TRUE
#1266_eic.png	TRUE	TRUE
#1267_eic.png	FALSE	TRUE
#1268_eic.png	FALSE	TRUE
#127_eic.png	TRUE	TRUE
#1270_eic.png	TRUE	TRUE
#1271_eic.png	TRUE	TRUE
#1272_eic.png	TRUE	TRUE
#1273_eic.png	TRUE	TRUE
#1276_eic.png	TRUE	TRUE
#1278_eic.png	TRUE	TRUE
#1279_eic.png	TRUE	TRUE
#1280_eic.png	TRUE	TRUE
#1281_eic.png	TRUE	TRUE
#1282_eic.png	FALSE	TRUE
#1283_eic.png	TRUE	TRUE
#1284_eic.png	TRUE	TRUE
#1285_eic.png	FALSE	TRUE
#1286_eic.png	FALSE	TRUE
#1287_eic.png	FALSE	TRUE
#1288_eic.png	FALSE	TRUE
#1289_eic.png	FALSE	TRUE
#129_eic.png	TRUE	FALSE
#1290_eic.png	FALSE	TRUE
#1291_eic.png	FALSE	TRUE
#1292_eic.png	FALSE	TRUE
#1293_eic.png	FALSE	TRUE
#1294_eic.png	TRUE	TRUE
#1295_eic.png	FALSE	TRUE
#1297_eic.png	TRUE	TRUE
#1299_eic.png	TRUE	TRUE
#13_eic.png	TRUE	FALSE
#130_eic.png	TRUE	FALSE
#1300_eic.png	TRUE	TRUE
#1301_eic.png	TRUE	TRUE
#1302_eic.png	FALSE	TRUE
#1303_eic.png	FALSE	TRUE
#1304_eic.png	TRUE	TRUE
#1305_eic.png	TRUE	TRUE
#1307_eic.png	TRUE	TRUE
#1308_eic.png	TRUE	TRUE
#1309_eic.png	FALSE	TRUE
#1310_eic.png	FALSE	TRUE
#1311_eic.png	FALSE	TRUE
#1312_eic.png	TRUE	TRUE
#1313_eic.png	TRUE	TRUE
#1314_eic.png	TRUE	TRUE
#1315_eic.png	TRUE	TRUE
#1316_eic.png	TRUE	TRUE
#1317_eic.png	TRUE	TRUE
#1318_eic.png	TRUE	TRUE
#1319_eic.png	TRUE	TRUE
#1320_eic.png	TRUE	TRUE
#1321_eic.png	TRUE	TRUE
#1322_eic.png	TRUE	TRUE
#1323_eic.png	TRUE	TRUE
#1324_eic.png	TRUE	TRUE
#1325_eic.png	FALSE	TRUE
#1326_eic.png	FALSE	TRUE
#1327_eic.png	TRUE	TRUE
#1328_eic.png	TRUE	TRUE
#1329_eic.png	TRUE	TRUE
#133_eic.png	TRUE	FALSE
#1330_eic.png	TRUE	TRUE
#1331_eic.png	TRUE	TRUE
#1332_eic.png	TRUE	TRUE
#1333_eic.png	TRUE	TRUE
#1334_eic.png	TRUE	TRUE
#1335_eic.png	TRUE	TRUE
#1336_eic.png	TRUE	TRUE
#1337_eic.png	TRUE	TRUE
#134_eic.png	FALSE	FALSE
#1340_eic.png	FALSE	TRUE
#1341_eic.png	TRUE	TRUE
#1342_eic.png	TRUE	TRUE
#1343_eic.png	TRUE	TRUE
#1344_eic.png	TRUE	TRUE
#1345_eic.png	TRUE	TRUE
#1346_eic.png	TRUE	TRUE
#1347_eic.png	TRUE	TRUE
#1348_eic.png	TRUE	TRUE
#1349_eic.png	TRUE	TRUE
#135_eic.png	TRUE	FALSE
#1351_eic.png	TRUE	TRUE
#1353_eic.png	TRUE	TRUE
#1354_eic.png	TRUE	TRUE
#1357_eic.png	TRUE	TRUE
#1360_eic.png	TRUE	TRUE
#1361_eic.png	TRUE	TRUE
#1363_eic.png	TRUE	TRUE
#1365_eic.png	TRUE	TRUE
#1366_eic.png	TRUE	TRUE
#1368_eic.png	TRUE	TRUE
#1369_eic.png	TRUE	TRUE
#137_eic.png	TRUE	FALSE
#1371_eic.png	FALSE	FALSE
#1372_eic.png	TRUE	TRUE
#1373_eic.png	TRUE	TRUE
#1374_eic.png	TRUE	TRUE
#1375_eic.png	TRUE	TRUE
#1380_eic.png	FALSE	FALSE
#1381_eic.png	FALSE	FALSE
#1382_eic.png	TRUE	TRUE
#1384_eic.png	TRUE	FALSE
#1385_eic.png	TRUE	FALSE
#1386_eic.png	TRUE	FALSE
#1387_eic.png	TRUE	FALSE
#1388_eic.png	TRUE	FALSE
#1391_eic.png	FALSE	TRUE
#1392_eic.png	TRUE	TRUE
#1394_eic.png	TRUE	TRUE
#1395_eic.png	TRUE	TRUE
#1396_eic.png	FALSE	TRUE
#1397_eic.png	TRUE	TRUE
#1398_eic.png	FALSE	TRUE
#140_eic.png	TRUE	FALSE
#1400_eic.png	FALSE	TRUE
#1405_eic.png	TRUE	TRUE
#1406_eic.png	TRUE	TRUE
#1407_eic.png	TRUE	TRUE
#1408_eic.png	FALSE	TRUE
#1409_eic.png	FALSE	TRUE
#141_eic.png	TRUE	TRUE
#1410_eic.png	FALSE	TRUE
#1411_eic.png	FALSE	TRUE
#1412_eic.png	FALSE	TRUE
#1413_eic.png	FALSE	TRUE
#1414_eic.png	FALSE	TRUE
#1415_eic.png	FALSE	TRUE
#1417_eic.png	FALSE	TRUE
#1418_eic.png	TRUE	TRUE
#1419_eic.png	FALSE	TRUE
#1422_eic.png	FALSE	TRUE
#1424_eic.png	FALSE	TRUE
#1425_eic.png	FALSE	TRUE
#1426_eic.png	FALSE	TRUE
#1427_eic.png	FALSE	TRUE
#1428_eic.png	FALSE	TRUE
#1429_eic.png	TRUE	TRUE
#143_eic.png	TRUE	TRUE
#1432_eic.png	FALSE	TRUE
#1433_eic.png	FALSE	TRUE
#1435_eic.png	FALSE	TRUE
#1436_eic.png	TRUE	TRUE
#1437_eic.png	TRUE	TRUE
#1438_eic.png	FALSE	TRUE
#1439_eic.png	TRUE	TRUE
#144_eic.png	TRUE	TRUE
#1440_eic.png	TRUE	TRUE
#1441_eic.png	TRUE	TRUE
#1443_eic.png	TRUE	TRUE
#1445_eic.png	TRUE	TRUE
#1447_eic.png	TRUE	TRUE
#1448_eic.png	TRUE	TRUE
#1449_eic.png	FALSE	TRUE
#1450_eic.png	TRUE	TRUE
#1451_eic.png	TRUE	TRUE
#1453_eic.png	TRUE	TRUE
#1454_eic.png	TRUE	TRUE
#1455_eic.png	FALSE	TRUE
#1457_eic.png	FALSE	TRUE
#1458_eic.png	FALSE	TRUE
#1459_eic.png	FALSE	TRUE
#146_eic.png	TRUE	TRUE
#1461_eic.png	TRUE	TRUE
#1463_eic.png	FALSE	TRUE
#1464_eic.png	FALSE	TRUE
#1467_eic.png	TRUE	TRUE
#1469_eic.png	FALSE	TRUE
#1470_eic.png	TRUE	TRUE
#1472_eic.png	TRUE	TRUE
#1473_eic.png	TRUE	TRUE
#1474_eic.png	TRUE	TRUE
#1475_eic.png	FALSE	TRUE
#1477_eic.png	FALSE	TRUE
#1478_eic.png	FALSE	TRUE
#1481_eic.png	FALSE	TRUE
#1483_eic.png	TRUE	TRUE
#1485_eic.png	FALSE	TRUE
#1486_eic.png	TRUE	TRUE
#1487_eic.png	TRUE	TRUE
#1489_eic.png	TRUE	TRUE
#1492_eic.png	FALSE	TRUE
#1493_eic.png	FALSE	TRUE
#1494_eic.png	FALSE	TRUE
#1495_eic.png	FALSE	TRUE
#1496_eic.png	FALSE	TRUE
#1497_eic.png	FALSE	TRUE
#1499_eic.png	TRUE	TRUE
#15_eic.png	TRUE	FALSE
#1502_eic.png	FALSE	TRUE
#1503_eic.png	FALSE	TRUE
#1504_eic.png	FALSE	TRUE
#1505_eic.png	FALSE	TRUE
#1506_eic.png	FALSE	TRUE
#1507_eic.png	FALSE	TRUE
#1508_eic.png	FALSE	TRUE
#151_eic.png	TRUE	TRUE
#1511_eic.png	FALSE	FALSE
#1513_eic.png	TRUE	TRUE
#1515_eic.png	FALSE	TRUE
#1516_eic.png	TRUE	TRUE
#1517_eic.png	TRUE	TRUE
#1518_eic.png	TRUE	TRUE
#1519_eic.png	TRUE	TRUE
#1520_eic.png	TRUE	FALSE
#1521_eic.png	TRUE	FALSE
#1522_eic.png	TRUE	FALSE
#1523_eic.png	TRUE	FALSE
#1525_eic.png	TRUE	FALSE
#1526_eic.png	TRUE	FALSE
#153_eic.png	FALSE	FALSE
#1530_eic.png	FALSE	TRUE
#1532_eic.png	FALSE	TRUE
#1533_eic.png	FALSE	TRUE
#1534_eic.png	FALSE	TRUE
#1535_eic.png	TRUE	TRUE
#1536_eic.png	TRUE	TRUE
#1538_eic.png	TRUE	TRUE
#1539_eic.png	TRUE	TRUE
#154_eic.png	TRUE	TRUE
#1540_eic.png	TRUE	TRUE
#1541_eic.png	FALSE	TRUE
#1542_eic.png	FALSE	TRUE
#1543_eic.png	FALSE	TRUE
#1544_eic.png	TRUE	TRUE
#1545_eic.png	TRUE	TRUE
#1546_eic.png	TRUE	TRUE
#1548_eic.png	TRUE	TRUE
#155_eic.png	TRUE	TRUE
#1552_eic.png	FALSE	TRUE
#1553_eic.png	FALSE	TRUE
#1554_eic.png	FALSE	TRUE
#1556_eic.png	TRUE	TRUE
#1557_eic.png	FALSE	TRUE
#1558_eic.png	FALSE	TRUE
#1559_eic.png	TRUE	TRUE
#1561_eic.png	TRUE	TRUE
#1564_eic.png	FALSE	TRUE
#1565_eic.png	TRUE	TRUE
#1566_eic.png	TRUE	TRUE
#1567_eic.png	FALSE	TRUE
#1569_eic.png	FALSE	TRUE
#157_eic.png	TRUE	TRUE
#1570_eic.png	TRUE	TRUE
#1571_eic.png	TRUE	TRUE
#1572_eic.png	TRUE	TRUE
#1574_eic.png	TRUE	TRUE
#1575_eic.png	FALSE	TRUE
#1577_eic.png	TRUE	TRUE
#1579_eic.png	FALSE	TRUE
#1580_eic.png	FALSE	TRUE
#1581_eic.png	TRUE	TRUE
#1582_eic.png	FALSE	TRUE
#1583_eic.png	TRUE	TRUE
#1585_eic.png	TRUE	TRUE
#1586_eic.png	TRUE	TRUE
#1589_eic.png	FALSE	TRUE
#159_eic.png	TRUE	TRUE
#1590_eic.png	FALSE	TRUE
#1591_eic.png	FALSE	TRUE
#1592_eic.png	TRUE	TRUE
#1593_eic.png	FALSE	TRUE
#1596_eic.png	FALSE	TRUE
#1597_eic.png	TRUE	TRUE
#1598_eic.png	TRUE	TRUE
#1599_eic.png	FALSE	TRUE
#16_eic.png	TRUE	FALSE
#160_eic.png	TRUE	TRUE
#1601_eic.png	TRUE	TRUE
#1602_eic.png	TRUE	TRUE
#1603_eic.png	TRUE	TRUE
#1604_eic.png	TRUE	TRUE
#1606_eic.png	TRUE	TRUE
#1607_eic.png	TRUE	TRUE
#161_eic.png	TRUE	TRUE
#1610_eic.png	TRUE	TRUE
#1611_eic.png	TRUE	TRUE
#1613_eic.png	TRUE	TRUE
#1614_eic.png	TRUE	TRUE
#1615_eic.png	FALSE	TRUE
#1617_eic.png	TRUE	TRUE
#1618_eic.png	TRUE	TRUE
#162_eic.png	TRUE	TRUE
#1620_eic.png	TRUE	TRUE
#1622_eic.png	TRUE	TRUE
#1623_eic.png	TRUE	TRUE
#1624_eic.png	TRUE	TRUE
#1625_eic.png	TRUE	TRUE
#1626_eic.png	TRUE	TRUE
#1628_eic.png	TRUE	TRUE
#1629_eic.png	TRUE	TRUE
#163_eic.png	TRUE	TRUE
#1633_eic.png	TRUE	TRUE
#1634_eic.png	TRUE	TRUE
#1635_eic.png	TRUE	FALSE
#1637_eic.png	TRUE	FALSE
#1638_eic.png	TRUE	FALSE
#1639_eic.png	FALSE	FALSE
#164_eic.png	TRUE	TRUE
#1641_eic.png	TRUE	TRUE
#1642_eic.png	TRUE	TRUE
#1643_eic.png	FALSE	TRUE
#1644_eic.png	FALSE	TRUE
#1645_eic.png	TRUE	FALSE
#1646_eic.png	TRUE	TRUE
#1647_eic.png	TRUE	TRUE
#1648_eic.png	FALSE	TRUE
#1649_eic.png	FALSE	TRUE
#1651_eic.png	TRUE	TRUE
#1652_eic.png	FALSE	TRUE
#1654_eic.png	FALSE	TRUE
#1655_eic.png	FALSE	TRUE
#1656_eic.png	FALSE	TRUE
#1657_eic.png	FALSE	TRUE
#1658_eic.png	FALSE	TRUE
#1659_eic.png	FALSE	TRUE
#1660_eic.png	FALSE	TRUE
#1661_eic.png	FALSE	TRUE
#1662_eic.png	FALSE	TRUE
#1663_eic.png	TRUE	TRUE
#1664_eic.png	TRUE	TRUE
#1668_eic.png	FALSE	TRUE
#167_eic.png	TRUE	TRUE
#1670_eic.png	TRUE	TRUE
#1671_eic.png	TRUE	TRUE
#1672_eic.png	TRUE	TRUE
#1673_eic.png	TRUE	TRUE
#1674_eic.png	TRUE	TRUE
#1675_eic.png	TRUE	TRUE
#1676_eic.png	FALSE	TRUE
#1677_eic.png	FALSE	TRUE
#1678_eic.png	FALSE	TRUE
#1679_eic.png	FALSE	TRUE
#168_eic.png	TRUE	FALSE
#1680_eic.png	FALSE	TRUE
#1681_eic.png	FALSE	TRUE
#1682_eic.png	FALSE	TRUE
#1683_eic.png	FALSE	TRUE
#1684_eic.png	FALSE	TRUE
#1685_eic.png	FALSE	FALSE
#1686_eic.png	FALSE	TRUE
#1687_eic.png	FALSE	TRUE
#1688_eic.png	FALSE	TRUE
#1689_eic.png	TRUE	TRUE
#169_eic.png	TRUE	TRUE
#1692_eic.png	FALSE	FALSE
#1695_eic.png	TRUE	TRUE
#1696_eic.png	FALSE	TRUE
#1697_eic.png	FALSE	FALSE
#1698_eic.png	TRUE	TRUE
#1699_eic.png	TRUE	TRUE
#1700_eic.png	FALSE	FALSE
#1702_eic.png	FALSE	FALSE
#1703_eic.png	TRUE	TRUE
#1704_eic.png	FALSE	TRUE
#1705_eic.png	FALSE	FALSE
#1706_eic.png	FALSE	TRUE
#1707_eic.png	FALSE	FALSE
#1708_eic.png	FALSE	FALSE
#171_eic.png	TRUE	TRUE
#1710_eic.png	TRUE	TRUE
#1711_eic.png	FALSE	TRUE
#1712_eic.png	FALSE	TRUE
#1715_eic.png	FALSE	TRUE
#1716_eic.png	TRUE	TRUE
#1719_eic.png	TRUE	TRUE
#172_eic.png	FALSE	FALSE
#1720_eic.png	FALSE	TRUE
#1723_eic.png	TRUE	TRUE
#1724_eic.png	TRUE	TRUE
#1725_eic.png	FALSE	TRUE
#1727_eic.png	TRUE	TRUE
#1728_eic.png	FALSE	TRUE
#1729_eic.png	TRUE	TRUE
#173_eic.png	FALSE	FALSE
#1730_eic.png	FALSE	TRUE
#1732_eic.png	FALSE	TRUE
#1733_eic.png	FALSE	TRUE
#1734_eic.png	FALSE	TRUE
#1735_eic.png	TRUE	TRUE
#1736_eic.png	TRUE	TRUE
#1737_eic.png	FALSE	TRUE
#1738_eic.png	FALSE	TRUE
#1740_eic.png	TRUE	TRUE
#1741_eic.png	TRUE	TRUE
#1744_eic.png	TRUE	TRUE
#1746_eic.png	TRUE	TRUE
#1747_eic.png	TRUE	TRUE
#1748_eic.png	TRUE	TRUE
#1749_eic.png	FALSE	TRUE
#1750_eic.png	FALSE	TRUE
#1751_eic.png	FALSE	TRUE
#1753_eic.png	FALSE	TRUE
#1754_eic.png	TRUE	TRUE
#1755_eic.png	TRUE	TRUE
#1756_eic.png	FALSE	TRUE
#1757_eic.png	TRUE	TRUE
#1758_eic.png	TRUE	TRUE
#1759_eic.png	TRUE	TRUE
#1761_eic.png	TRUE	TRUE
#1762_eic.png	FALSE	TRUE
#1763_eic.png	TRUE	TRUE
#1765_eic.png	TRUE	TRUE
#1768_eic.png	TRUE	TRUE
#1769_eic.png	TRUE	TRUE
#177_eic.png	TRUE	TRUE
#1774_eic.png	TRUE	TRUE
#1775_eic.png	TRUE	TRUE
#1776_eic.png	TRUE	TRUE
#1777_eic.png	TRUE	TRUE
#1778_eic.png	TRUE	TRUE
#1779_eic.png	TRUE	TRUE
#178_eic.png	FALSE	FALSE
#1780_eic.png	TRUE	TRUE
#1781_eic.png	TRUE	TRUE
#1782_eic.png	TRUE	TRUE
#1783_eic.png	FALSE	TRUE
#1785_eic.png	TRUE	FALSE
#1786_eic.png	TRUE	FALSE
#1787_eic.png	TRUE	FALSE
#1789_eic.png	TRUE	FALSE
#179_eic.png	TRUE	FALSE
#1790_eic.png	TRUE	FALSE
#1791_eic.png	TRUE	FALSE
#1792_eic.png	TRUE	TRUE
#1795_eic.png	TRUE	TRUE
#1798_eic.png	TRUE	FALSE
#1799_eic.png	TRUE	TRUE
#18_eic.png	TRUE	FALSE
#1800_eic.png	FALSE	TRUE
#1801_eic.png	TRUE	TRUE
#1803_eic.png	TRUE	TRUE
#1804_eic.png	TRUE	TRUE
#1806_eic.png	FALSE	TRUE
#1807_eic.png	FALSE	TRUE
#1808_eic.png	TRUE	TRUE
#1809_eic.png	TRUE	TRUE
#1810_eic.png	FALSE	FALSE
#1811_eic.png	TRUE	FALSE
#1812_eic.png	TRUE	TRUE
#1814_eic.png	TRUE	TRUE
#1815_eic.png	FALSE	TRUE
#1817_eic.png	FALSE	TRUE
#1818_eic.png	FALSE	TRUE
#1821_eic.png	TRUE	TRUE
#1823_eic.png	TRUE	TRUE
#1824_eic.png	TRUE	TRUE
#1825_eic.png	TRUE	TRUE
#1826_eic.png	TRUE	TRUE
#1827_eic.png	TRUE	TRUE
#1828_eic.png	TRUE	TRUE
#1829_eic.png	FALSE	TRUE
#183_eic.png	FALSE	FALSE
#1830_eic.png	TRUE	TRUE
#1833_eic.png	FALSE	TRUE
#1834_eic.png	TRUE	TRUE
#1835_eic.png	FALSE	TRUE
#1836_eic.png	TRUE	TRUE
#1837_eic.png	TRUE	TRUE
#1838_eic.png	TRUE	TRUE
#1839_eic.png	TRUE	TRUE
#184_eic.png	FALSE	FALSE
#1841_eic.png	TRUE	TRUE
#1842_eic.png	FALSE	TRUE
#1843_eic.png	TRUE	TRUE
#1844_eic.png	FALSE	TRUE
#1845_eic.png	TRUE	TRUE
#1846_eic.png	TRUE	TRUE
#1847_eic.png	TRUE	TRUE
#1848_eic.png	FALSE	TRUE
#1849_eic.png	TRUE	TRUE
#1850_eic.png	FALSE	TRUE
#1851_eic.png	TRUE	TRUE
#1852_eic.png	TRUE	TRUE
#1853_eic.png	TRUE	TRUE
#1855_eic.png	FALSE	TRUE
#1857_eic.png	TRUE	TRUE
#1858_eic.png	TRUE	TRUE
#1859_eic.png	TRUE	TRUE
#1860_eic.png	FALSE	TRUE
#1861_eic.png	FALSE	TRUE
#1862_eic.png	TRUE	TRUE
#1863_eic.png	TRUE	TRUE
#1865_eic.png	TRUE	TRUE
#1866_eic.png	TRUE	TRUE
#1869_eic.png	FALSE	TRUE
#1870_eic.png	FALSE	TRUE
#1872_eic.png	TRUE	TRUE
#1873_eic.png	TRUE	TRUE
#1874_eic.png	TRUE	TRUE
#1875_eic.png	TRUE	TRUE
#1876_eic.png	TRUE	TRUE
#1877_eic.png	TRUE	TRUE
#1879_eic.png	FALSE	TRUE
#1881_eic.png	FALSE	TRUE
#1882_eic.png	TRUE	TRUE
#1883_eic.png	TRUE	TRUE
#1884_eic.png	FALSE	TRUE
#1885_eic.png	TRUE	TRUE
#1886_eic.png	TRUE	TRUE
#1887_eic.png	FALSE	TRUE
#1888_eic.png	FALSE	TRUE
#1890_eic.png	TRUE	TRUE
#1891_eic.png	TRUE	TRUE
#1893_eic.png	TRUE	TRUE
#1894_eic.png	TRUE	TRUE
#1896_eic.png	FALSE	TRUE
#1897_eic.png	TRUE	TRUE
#190_eic.png	TRUE	TRUE
#1900_eic.png	TRUE	TRUE
#1901_eic.png	TRUE	TRUE
#1903_eic.png	TRUE	TRUE
#1904_eic.png	TRUE	TRUE
#1905_eic.png	TRUE	TRUE
#1907_eic.png	FALSE	TRUE
#1908_eic.png	FALSE	TRUE
#1909_eic.png	FALSE	TRUE
#191_eic.png	TRUE	TRUE
#1910_eic.png	TRUE	TRUE
#1911_eic.png	TRUE	TRUE
#1912_eic.png	FALSE	TRUE
#1913_eic.png	TRUE	TRUE
#1916_eic.png	TRUE	FALSE
#1917_eic.png	TRUE	TRUE
#1918_eic.png	TRUE	FALSE
#1919_eic.png	FALSE	FALSE
#192_eic.png	FALSE	FALSE
#1920_eic.png	TRUE	FALSE
#1921_eic.png	TRUE	FALSE
#1922_eic.png	TRUE	TRUE
#1924_eic.png	TRUE	TRUE
#1926_eic.png	TRUE	TRUE
#1927_eic.png	TRUE	FALSE
#1929_eic.png	TRUE	TRUE
#193_eic.png	TRUE	TRUE
#1930_eic.png	TRUE	TRUE
#1931_eic.png	TRUE	TRUE
#1932_eic.png	TRUE	TRUE
#1933_eic.png	TRUE	TRUE
#1935_eic.png	TRUE	TRUE
#1936_eic.png	TRUE	TRUE
#1937_eic.png	TRUE	TRUE
#1938_eic.png	TRUE	TRUE
#1939_eic.png	TRUE	TRUE
#194_eic.png	FALSE	FALSE
#1940_eic.png	TRUE	TRUE
#1941_eic.png	TRUE	TRUE
#1942_eic.png	TRUE	TRUE
#1943_eic.png	TRUE	TRUE
#1944_eic.png	TRUE	TRUE
#1945_eic.png	TRUE	TRUE
#1947_eic.png	TRUE	TRUE
#1949_eic.png	TRUE	TRUE
#195_eic.png	TRUE	TRUE
#1950_eic.png	FALSE	TRUE
#1952_eic.png	TRUE	TRUE
#1953_eic.png	FALSE	FALSE
#1954_eic.png	TRUE	TRUE
#1955_eic.png	TRUE	TRUE
#1957_eic.png	TRUE	TRUE
#1958_eic.png	TRUE	TRUE
#1959_eic.png	TRUE	TRUE
#196_eic.png	TRUE	TRUE
#1961_eic.png	FALSE	FALSE
#1963_eic.png	TRUE	TRUE
#1964_eic.png	TRUE	TRUE
#1965_eic.png	TRUE	TRUE
#1966_eic.png	TRUE	TRUE
#1967_eic.png	TRUE	TRUE
#1968_eic.png	FALSE	TRUE
#1969_eic.png	TRUE	TRUE
#197_eic.png	TRUE	TRUE
#1971_eic.png	TRUE	TRUE
#1973_eic.png	TRUE	TRUE
#1976_eic.png	TRUE	TRUE
#1978_eic.png	TRUE	TRUE
#1979_eic.png	FALSE	TRUE
#198_eic.png	TRUE	TRUE
#1980_eic.png	FALSE	TRUE
#1981_eic.png	FALSE	TRUE
#1982_eic.png	FALSE	TRUE
#1983_eic.png	FALSE	TRUE
#1984_eic.png	FALSE	TRUE
#1985_eic.png	FALSE	TRUE
#1986_eic.png	FALSE	TRUE
#1987_eic.png	FALSE	TRUE
#1988_eic.png	TRUE	TRUE
#1989_eic.png	FALSE	TRUE
#1990_eic.png	FALSE	TRUE
#1991_eic.png	FALSE	TRUE
#1992_eic.png	TRUE	TRUE
#1993_eic.png	FALSE	TRUE
#1994_eic.png	TRUE	TRUE
#1996_eic.png	TRUE	TRUE
#1999_eic.png	FALSE	TRUE
#2_eic.png	FALSE	FALSE
#200_eic.png	TRUE	TRUE
#2000_eic.png	TRUE	TRUE
#2001_eic.png	FALSE	TRUE
#2002_eic.png	TRUE	TRUE
#2003_eic.png	TRUE	TRUE
#2004_eic.png	TRUE	TRUE
#2007_eic.png	FALSE	TRUE
#2009_eic.png	TRUE	TRUE
#2010_eic.png	TRUE	TRUE
#2011_eic.png	TRUE	TRUE
#2012_eic.png	TRUE	TRUE
#2013_eic.png	TRUE	TRUE
#2015_eic.png	TRUE	TRUE
#2016_eic.png	FALSE	TRUE
#2018_eic.png	TRUE	TRUE
#2019_eic.png	TRUE	TRUE
#202_eic.png	TRUE	TRUE
#2021_eic.png	FALSE	TRUE
#2022_eic.png	FALSE	TRUE
#2023_eic.png	FALSE	TRUE
#2024_eic.png	FALSE	TRUE
#2028_eic.png	FALSE	TRUE
#2029_eic.png	TRUE	TRUE
#203_eic.png	FALSE	TRUE
#2031_eic.png	TRUE	FALSE
#2033_eic.png	TRUE	TRUE
#2035_eic.png	TRUE	TRUE
#2036_eic.png	FALSE	TRUE
#2037_eic.png	FALSE	TRUE
#2038_eic.png	TRUE	FALSE
#2039_eic.png	TRUE	FALSE
#204_eic.png	TRUE	TRUE
#2040_eic.png	TRUE	FALSE
#2042_eic.png	TRUE	FALSE
#2043_eic.png	TRUE	FALSE
#2044_eic.png	TRUE	TRUE
#2045_eic.png	TRUE	TRUE
#2046_eic.png	FALSE	TRUE
#2047_eic.png	TRUE	TRUE
#2048_eic.png	TRUE	TRUE
#205_eic.png	TRUE	TRUE
#2050_eic.png	TRUE	TRUE
#2052_eic.png	TRUE	TRUE
#2053_eic.png	TRUE	TRUE
#2054_eic.png	TRUE	TRUE
#2055_eic.png	TRUE	TRUE
#2056_eic.png	TRUE	TRUE
#2057_eic.png	TRUE	TRUE
#2058_eic.png	TRUE	TRUE
#2059_eic.png	FALSE	TRUE
#2060_eic.png	FALSE	TRUE
#2061_eic.png	FALSE	TRUE
#2062_eic.png	TRUE	TRUE
#2063_eic.png	TRUE	TRUE
#2064_eic.png	TRUE	TRUE
#2065_eic.png	FALSE	TRUE
#2066_eic.png	TRUE	TRUE
#2067_eic.png	TRUE	TRUE
#2068_eic.png	FALSE	TRUE
#2069_eic.png	TRUE	TRUE
#2070_eic.png	TRUE	TRUE
#2073_eic.png	TRUE	TRUE
#2074_eic.png	TRUE	TRUE
#2075_eic.png	TRUE	TRUE
#2076_eic.png	TRUE	TRUE
#2077_eic.png	TRUE	TRUE
#2079_eic.png	TRUE	TRUE
#208_eic.png	TRUE	TRUE
#2081_eic.png	TRUE	TRUE
#2082_eic.png	FALSE	TRUE
#2084_eic.png	TRUE	TRUE
#2085_eic.png	TRUE	TRUE
#2086_eic.png	TRUE	TRUE
#2087_eic.png	TRUE	TRUE
#2088_eic.png	TRUE	TRUE
#2090_eic.png	FALSE	TRUE
#2095_eic.png	FALSE	TRUE
#2096_eic.png	FALSE	TRUE
#2098_eic.png	TRUE	TRUE
#2099_eic.png	TRUE	TRUE
#210_eic.png	TRUE	TRUE
#2100_eic.png	TRUE	TRUE
#2101_eic.png	TRUE	TRUE
#2102_eic.png	TRUE	TRUE
#2105_eic.png	TRUE	TRUE
#2106_eic.png	TRUE	TRUE
#2107_eic.png	TRUE	FALSE
#2108_eic.png	TRUE	TRUE
#2109_eic.png	TRUE	TRUE
#211_eic.png	TRUE	TRUE
#2111_eic.png	TRUE	TRUE
#2112_eic.png	FALSE	TRUE
#2116_eic.png	TRUE	TRUE
#2118_eic.png	TRUE	TRUE
#2119_eic.png	FALSE	TRUE
#212_eic.png	TRUE	TRUE
#2120_eic.png	TRUE	TRUE
#2122_eic.png	TRUE	TRUE
#2123_eic.png	TRUE	TRUE
#2124_eic.png	TRUE	TRUE
#2125_eic.png	TRUE	TRUE
#2126_eic.png	FALSE	TRUE
#213_eic.png	TRUE	TRUE
#2130_eic.png	FALSE	TRUE
#2132_eic.png	FALSE	FALSE
#2133_eic.png	TRUE	TRUE
#2134_eic.png	FALSE	TRUE
#2135_eic.png	TRUE	TRUE
#2137_eic.png	TRUE	TRUE
#2138_eic.png	TRUE	TRUE
#2140_eic.png	TRUE	TRUE
#2141_eic.png	TRUE	FALSE
#2142_eic.png	TRUE	FALSE
#2143_eic.png	TRUE	TRUE
#2144_eic.png	TRUE	FALSE
#2146_eic.png	FALSE	TRUE
#2148_eic.png	FALSE	TRUE
#2149_eic.png	FALSE	TRUE
#215_eic.png	FALSE	FALSE
#2151_eic.png	TRUE	FALSE
#2153_eic.png	TRUE	FALSE
#2154_eic.png	TRUE	TRUE
#2155_eic.png	TRUE	FALSE
#2156_eic.png	TRUE	TRUE
#2157_eic.png	TRUE	TRUE
#2158_eic.png	TRUE	TRUE
#2159_eic.png	TRUE	TRUE
#216_eic.png	TRUE	TRUE
#2160_eic.png	TRUE	TRUE
#2161_eic.png	TRUE	TRUE
#2162_eic.png	TRUE	TRUE
#2163_eic.png	TRUE	TRUE
#2164_eic.png	TRUE	TRUE
#2166_eic.png	TRUE	TRUE
#2167_eic.png	TRUE	TRUE
#2169_eic.png	TRUE	TRUE
#217_eic.png	TRUE	TRUE
#2170_eic.png	TRUE	TRUE
#2171_eic.png	FALSE	TRUE
#2172_eic.png	TRUE	TRUE
#2173_eic.png	FALSE	TRUE
#2176_eic.png	TRUE	TRUE
#2177_eic.png	TRUE	TRUE
#2178_eic.png	TRUE	TRUE
#2179_eic.png	TRUE	TRUE
#218_eic.png	TRUE	TRUE
#2180_eic.png	TRUE	TRUE
#2181_eic.png	TRUE	TRUE
#2184_eic.png	TRUE	TRUE
#2185_eic.png	TRUE	TRUE
#2186_eic.png	TRUE	TRUE
#2187_eic.png	TRUE	TRUE
#2188_eic.png	TRUE	TRUE
#2189_eic.png	TRUE	TRUE
#219_eic.png	FALSE	FALSE
#2190_eic.png	TRUE	TRUE
#2191_eic.png	TRUE	TRUE
#2192_eic.png	TRUE	TRUE
#2193_eic.png	TRUE	TRUE
#2194_eic.png	TRUE	TRUE
#2195_eic.png	FALSE	TRUE
#2196_eic.png	TRUE	TRUE
#2198_eic.png	FALSE	TRUE
#2199_eic.png	TRUE	TRUE
#2200_eic.png	FALSE	TRUE
#2201_eic.png	FALSE	TRUE
#2203_eic.png	TRUE	TRUE
#2204_eic.png	FALSE	TRUE
#2206_eic.png	FALSE	TRUE
#2207_eic.png	FALSE	TRUE
#2209_eic.png	TRUE	TRUE
#221_eic.png	TRUE	FALSE
#2211_eic.png	TRUE	TRUE
#2213_eic.png	TRUE	TRUE
#2214_eic.png	TRUE	TRUE
#2216_eic.png	TRUE	TRUE
#2217_eic.png	TRUE	TRUE
#2219_eic.png	TRUE	TRUE
#2220_eic.png	TRUE	TRUE
#2223_eic.png	FALSE	TRUE
#2224_eic.png	TRUE	TRUE
#2225_eic.png	FALSE	TRUE
#2226_eic.png	FALSE	TRUE
#223_eic.png	FALSE	FALSE
#2231_eic.png	FALSE	TRUE
#2232_eic.png	TRUE	TRUE
#2233_eic.png	TRUE	TRUE
#2234_eic.png	TRUE	TRUE
#2235_eic.png	TRUE	TRUE
#2236_eic.png	TRUE	TRUE
#2237_eic.png	TRUE	TRUE
#2238_eic.png	TRUE	TRUE
#224_eic.png	FALSE	FALSE
#2240_eic.png	TRUE	TRUE
#2242_eic.png	TRUE	TRUE
#2243_eic.png	TRUE	TRUE
#2244_eic.png	TRUE	TRUE
#2245_eic.png	TRUE	TRUE
#2247_eic.png	TRUE	TRUE
#2248_eic.png	TRUE	TRUE
#2249_eic.png	TRUE	TRUE
#225_eic.png	TRUE	FALSE
#2250_eic.png	TRUE	TRUE
#2252_eic.png	TRUE	FALSE
#2254_eic.png	TRUE	FALSE
#2255_eic.png	TRUE	FALSE
#2256_eic.png	TRUE	FALSE
#2257_eic.png	TRUE	TRUE
#2258_eic.png	TRUE	TRUE
#226_eic.png	FALSE	TRUE
#2260_eic.png	TRUE	TRUE
#2261_eic.png	TRUE	TRUE
#2262_eic.png	TRUE	TRUE
#2263_eic.png	FALSE	TRUE
#2264_eic.png	FALSE	TRUE
#2265_eic.png	TRUE	TRUE
#2266_eic.png	TRUE	TRUE
#2267_eic.png	TRUE	TRUE
#2268_eic.png	TRUE	TRUE
#2269_eic.png	TRUE	TRUE
#227_eic.png	TRUE	FALSE
#2270_eic.png	TRUE	TRUE
#2271_eic.png	TRUE	TRUE
#2272_eic.png	TRUE	TRUE
#2273_eic.png	TRUE	TRUE
#2274_eic.png	TRUE	TRUE
#2275_eic.png	TRUE	TRUE
#2276_eic.png	TRUE	TRUE
#2277_eic.png	FALSE	TRUE
#2278_eic.png	FALSE	TRUE
#2279_eic.png	FALSE	TRUE
#228_eic.png	TRUE	TRUE
#2280_eic.png	TRUE	TRUE
#2284_eic.png	TRUE	TRUE
#2287_eic.png	TRUE	TRUE
#2288_eic.png	TRUE	TRUE
#2289_eic.png	TRUE	TRUE
#2290_eic.png	TRUE	TRUE
#2292_eic.png	TRUE	TRUE
#2293_eic.png	TRUE	TRUE
#2295_eic.png	TRUE	TRUE
#2297_eic.png	TRUE	TRUE
#2298_eic.png	TRUE	TRUE
#2299_eic.png	FALSE	TRUE
#23_eic.png	TRUE	FALSE
#230_eic.png	TRUE	TRUE
#2300_eic.png	FALSE	TRUE
#2301_eic.png	FALSE	TRUE
#2302_eic.png	FALSE	TRUE
#2303_eic.png	FALSE	TRUE
#2304_eic.png	FALSE	TRUE
#2306_eic.png	FALSE	TRUE
#2307_eic.png	FALSE	TRUE
#2308_eic.png	TRUE	TRUE
#2309_eic.png	TRUE	TRUE
#231_eic.png	TRUE	TRUE
#2310_eic.png	FALSE	TRUE
#2311_eic.png	FALSE	TRUE
#2312_eic.png	FALSE	TRUE
#2314_eic.png	FALSE	TRUE
#2315_eic.png	FALSE	TRUE
#2316_eic.png	FALSE	TRUE
#2318_eic.png	FALSE	TRUE
#232_eic.png	TRUE	TRUE
#2320_eic.png	TRUE	TRUE
#2321_eic.png	TRUE	TRUE
#2322_eic.png	TRUE	TRUE
#2324_eic.png	FALSE	TRUE
#2325_eic.png	TRUE	TRUE
#2326_eic.png	TRUE	TRUE
#2327_eic.png	TRUE	TRUE
#2328_eic.png	TRUE	TRUE
#2329_eic.png	TRUE	TRUE
#233_eic.png	TRUE	TRUE
#2331_eic.png	TRUE	TRUE
#2332_eic.png	FALSE	TRUE
#2333_eic.png	TRUE	TRUE
#2334_eic.png	TRUE	TRUE
#2335_eic.png	TRUE	TRUE
#2336_eic.png	FALSE	TRUE
#2337_eic.png	TRUE	TRUE
#2338_eic.png	TRUE	TRUE
#2340_eic.png	TRUE	TRUE
#2341_eic.png	TRUE	TRUE
#2345_eic.png	TRUE	TRUE
#2346_eic.png	TRUE	TRUE
#2347_eic.png	TRUE	TRUE
#2349_eic.png	TRUE	TRUE
#235_eic.png	TRUE	TRUE
#2351_eic.png	TRUE	TRUE
#2352_eic.png	TRUE	TRUE
#2353_eic.png	TRUE	TRUE
#2354_eic.png	FALSE	TRUE
#2356_eic.png	FALSE	TRUE
#2357_eic.png	TRUE	TRUE
#2358_eic.png	TRUE	TRUE
#2359_eic.png	TRUE	TRUE
#236_eic.png	TRUE	TRUE
#2362_eic.png	TRUE	TRUE
#2363_eic.png	TRUE	TRUE
#2364_eic.png	TRUE	TRUE
#2365_eic.png	TRUE	TRUE
#2366_eic.png	TRUE	TRUE
#2367_eic.png	TRUE	TRUE
#2368_eic.png	TRUE	TRUE
#2369_eic.png	TRUE	TRUE
#2373_eic.png	TRUE	TRUE
#2375_eic.png	TRUE	TRUE
#2376_eic.png	TRUE	TRUE
#2377_eic.png	TRUE	FALSE
#2378_eic.png	TRUE	TRUE
#2379_eic.png	TRUE	TRUE
#238_eic.png	TRUE	TRUE
#2380_eic.png	TRUE	TRUE
#2381_eic.png	TRUE	TRUE
#2384_eic.png	TRUE	FALSE
#2385_eic.png	TRUE	TRUE
#2387_eic.png	TRUE	TRUE
#2388_eic.png	TRUE	TRUE
#2389_eic.png	TRUE	TRUE
#239_eic.png	TRUE	TRUE
#2391_eic.png	TRUE	TRUE
#2392_eic.png	TRUE	TRUE
#2393_eic.png	FALSE	TRUE
#2394_eic.png	FALSE	TRUE
#2395_eic.png	FALSE	TRUE
#2397_eic.png	TRUE	TRUE
#2399_eic.png	TRUE	TRUE
#240_eic.png	TRUE	TRUE
#2400_eic.png	TRUE	FALSE
#2401_eic.png	TRUE	TRUE
#2402_eic.png	FALSE	TRUE
#2404_eic.png	FALSE	FALSE
#2405_eic.png	TRUE	FALSE
#2406_eic.png	TRUE	FALSE
#2407_eic.png	TRUE	FALSE
#2408_eic.png	TRUE	FALSE
#2409_eic.png	TRUE	TRUE
#241_eic.png	FALSE	TRUE
#2410_eic.png	TRUE	TRUE
#2411_eic.png	TRUE	TRUE
#2412_eic.png	TRUE	TRUE
#2414_eic.png	TRUE	TRUE
#2415_eic.png	TRUE	TRUE
#2417_eic.png	TRUE	TRUE
#2419_eic.png	TRUE	TRUE
#2420_eic.png	TRUE	TRUE
#2421_eic.png	FALSE	TRUE
#2422_eic.png	FALSE	TRUE
#2423_eic.png	FALSE	TRUE
#2424_eic.png	FALSE	TRUE
#2425_eic.png	TRUE	TRUE
#2426_eic.png	FALSE	TRUE
#2427_eic.png	TRUE	TRUE
#2428_eic.png	TRUE	TRUE
#2430_eic.png	TRUE	TRUE
#2432_eic.png	FALSE	TRUE
#2435_eic.png	FALSE	TRUE
#2436_eic.png	TRUE	TRUE
#2437_eic.png	TRUE	TRUE
#2441_eic.png	TRUE	TRUE
#2442_eic.png	FALSE	TRUE
#2443_eic.png	TRUE	TRUE
#2444_eic.png	TRUE	TRUE
#2445_eic.png	TRUE	TRUE
#2446_eic.png	TRUE	TRUE
#2447_eic.png	TRUE	TRUE
#2448_eic.png	TRUE	TRUE
#2450_eic.png	FALSE	TRUE
#2452_eic.png	FALSE	TRUE
#2453_eic.png	TRUE	TRUE
#2455_eic.png	TRUE	TRUE
#2457_eic.png	TRUE	TRUE
#2458_eic.png	FALSE	TRUE
#2460_eic.png	TRUE	TRUE
#2461_eic.png	TRUE	TRUE
#2462_eic.png	TRUE	TRUE
#2463_eic.png	TRUE	TRUE
#2465_eic.png	TRUE	TRUE
#2467_eic.png	FALSE	TRUE
#2468_eic.png	TRUE	TRUE
#2469_eic.png	TRUE	TRUE
#247_eic.png	TRUE	TRUE
#2471_eic.png	TRUE	TRUE
#2473_eic.png	FALSE	TRUE
#2474_eic.png	FALSE	TRUE
#2476_eic.png	FALSE	TRUE
#2477_eic.png	TRUE	TRUE
#248_eic.png	TRUE	TRUE
#2481_eic.png	TRUE	TRUE
#2482_eic.png	FALSE	TRUE
#2483_eic.png	TRUE	TRUE
#2485_eic.png	TRUE	TRUE
#2488_eic.png	FALSE	TRUE
#2489_eic.png	TRUE	TRUE
#249_eic.png	TRUE	TRUE
#2490_eic.png	FALSE	TRUE
#2491_eic.png	TRUE	TRUE
#2494_eic.png	FALSE	TRUE
#2495_eic.png	TRUE	TRUE
#2496_eic.png	TRUE	TRUE
#2497_eic.png	TRUE	TRUE
#2498_eic.png	TRUE	TRUE
#2499_eic.png	FALSE	TRUE
#25_eic.png	TRUE	FALSE
#250_eic.png	TRUE	TRUE
#2500_eic.png	FALSE	TRUE
#2501_eic.png	TRUE	TRUE
#2502_eic.png	TRUE	TRUE
#2503_eic.png	TRUE	TRUE
#2505_eic.png	TRUE	TRUE
#2506_eic.png	TRUE	TRUE
#2507_eic.png	TRUE	TRUE
#2508_eic.png	TRUE	TRUE
#2509_eic.png	TRUE	TRUE
#2510_eic.png	TRUE	TRUE
#2511_eic.png	TRUE	TRUE
#2513_eic.png	TRUE	TRUE
#2514_eic.png	TRUE	TRUE
#2515_eic.png	TRUE	TRUE
#2516_eic.png	TRUE	TRUE
#2517_eic.png	TRUE	TRUE
#2518_eic.png	TRUE	TRUE
#2519_eic.png	TRUE	TRUE
#2521_eic.png	TRUE	TRUE
#2522_eic.png	TRUE	TRUE
#2523_eic.png	TRUE	TRUE
#2524_eic.png	TRUE	TRUE
#2525_eic.png	TRUE	FALSE
#2526_eic.png	TRUE	TRUE
#2528_eic.png	FALSE	FALSE
#2529_eic.png	FALSE	TRUE
#253_eic.png	TRUE	TRUE
#2530_eic.png	TRUE	FALSE
#2531_eic.png	TRUE	FALSE
#2532_eic.png	TRUE	FALSE
#2534_eic.png	TRUE	FALSE
#2535_eic.png	TRUE	TRUE
#2536_eic.png	TRUE	TRUE
#2537_eic.png	TRUE	TRUE
#2538_eic.png	TRUE	TRUE
#2539_eic.png	TRUE	TRUE
#2540_eic.png	TRUE	TRUE
#2541_eic.png	TRUE	TRUE
#2542_eic.png	TRUE	TRUE
#2543_eic.png	TRUE	TRUE
#2544_eic.png	TRUE	TRUE
#2545_eic.png	TRUE	TRUE
#2546_eic.png	TRUE	TRUE
#2547_eic.png	TRUE	TRUE
#2548_eic.png	TRUE	TRUE
#2549_eic.png	TRUE	TRUE
#2550_eic.png	TRUE	TRUE
#2551_eic.png	TRUE	TRUE
#2552_eic.png	FALSE	TRUE
#2553_eic.png	FALSE	TRUE
#2555_eic.png	FALSE	TRUE
#2556_eic.png	FALSE	TRUE
#2557_eic.png	FALSE	TRUE
#2558_eic.png	TRUE	TRUE
#2559_eic.png	TRUE	TRUE
#256_eic.png	TRUE	TRUE
#2561_eic.png	TRUE	TRUE
#2562_eic.png	TRUE	TRUE
#2563_eic.png	TRUE	TRUE
#2564_eic.png	TRUE	TRUE
#2565_eic.png	TRUE	TRUE
#2566_eic.png	TRUE	TRUE
#2567_eic.png	TRUE	TRUE
#2568_eic.png	TRUE	TRUE
#257_eic.png	FALSE	TRUE
#2571_eic.png	TRUE	TRUE
#2573_eic.png	TRUE	TRUE
#2576_eic.png	TRUE	TRUE
#2579_eic.png	TRUE	TRUE
#258_eic.png	TRUE	TRUE
#2580_eic.png	FALSE	TRUE
#2583_eic.png	FALSE	TRUE
#2584_eic.png	TRUE	TRUE
#2587_eic.png	TRUE	TRUE
#2588_eic.png	TRUE	TRUE
#2589_eic.png	TRUE	TRUE
#2590_eic.png	TRUE	TRUE
#2591_eic.png	TRUE	TRUE
#2592_eic.png	FALSE	TRUE
#2593_eic.png	FALSE	TRUE
#2594_eic.png	TRUE	TRUE
#2595_eic.png	FALSE	TRUE
#2596_eic.png	FALSE	TRUE
#2597_eic.png	FALSE	TRUE
#2598_eic.png	TRUE	TRUE
#2599_eic.png	TRUE	TRUE
#260_eic.png	TRUE	TRUE
#2600_eic.png	TRUE	TRUE
#2601_eic.png	FALSE	TRUE
#2603_eic.png	FALSE	TRUE
#2604_eic.png	TRUE	TRUE
#2606_eic.png	TRUE	TRUE
#2607_eic.png	TRUE	TRUE
#2609_eic.png	TRUE	TRUE
#261_eic.png	TRUE	TRUE
#2610_eic.png	TRUE	TRUE
#2611_eic.png	TRUE	TRUE
#2614_eic.png	TRUE	TRUE
#2618_eic.png	TRUE	TRUE
#2619_eic.png	TRUE	TRUE
#262_eic.png	TRUE	TRUE
#2620_eic.png	TRUE	TRUE
#2621_eic.png	TRUE	TRUE
#2622_eic.png	TRUE	TRUE
#2625_eic.png	TRUE	TRUE
#2626_eic.png	TRUE	TRUE
#2627_eic.png	TRUE	TRUE
#2628_eic.png	TRUE	TRUE
#2629_eic.png	TRUE	TRUE
#263_eic.png	FALSE	FALSE
#2631_eic.png	TRUE	TRUE
#2632_eic.png	TRUE	TRUE
#2633_eic.png	TRUE	TRUE
#2634_eic.png	FALSE	TRUE
#2635_eic.png	FALSE	FALSE
#2637_eic.png	TRUE	TRUE
#2638_eic.png	TRUE	TRUE
#2639_eic.png	TRUE	TRUE
#264_eic.png	TRUE	TRUE
#2640_eic.png	FALSE	FALSE
#2641_eic.png	TRUE	TRUE
#2642_eic.png	TRUE	TRUE
#2643_eic.png	TRUE	TRUE
#2644_eic.png	TRUE	TRUE
#2645_eic.png	TRUE	TRUE
#2647_eic.png	TRUE	TRUE
#2648_eic.png	TRUE	TRUE
#265_eic.png	TRUE	TRUE
#2650_eic.png	TRUE	TRUE
#2652_eic.png	TRUE	TRUE
#2653_eic.png	FALSE	TRUE
#2657_eic.png	TRUE	TRUE
#2659_eic.png	TRUE	TRUE
#2661_eic.png	TRUE	TRUE
#2662_eic.png	TRUE	TRUE
#2663_eic.png	TRUE	TRUE
#2664_eic.png	TRUE	TRUE
#2665_eic.png	TRUE	TRUE
#2666_eic.png	TRUE	TRUE
#2667_eic.png	TRUE	TRUE
#2668_eic.png	FALSE	TRUE
#267_eic.png	TRUE	FALSE
#2671_eic.png	TRUE	FALSE
#2672_eic.png	FALSE	FALSE
#2673_eic.png	FALSE	FALSE
#2674_eic.png	TRUE	TRUE
#2675_eic.png	TRUE	FALSE
#2676_eic.png	FALSE	TRUE
#2677_eic.png	TRUE	TRUE
#2678_eic.png	TRUE	TRUE
#2680_eic.png	TRUE	TRUE
#2681_eic.png	TRUE	TRUE
#2682_eic.png	TRUE	TRUE
#2684_eic.png	TRUE	TRUE
#2686_eic.png	FALSE	TRUE
#2687_eic.png	FALSE	TRUE
#2688_eic.png	FALSE	TRUE
#2689_eic.png	TRUE	TRUE
#269_eic.png	TRUE	TRUE
#2691_eic.png	TRUE	TRUE
#2692_eic.png	TRUE	TRUE
#2693_eic.png	TRUE	TRUE
#2695_eic.png	TRUE	TRUE
#2697_eic.png	TRUE	TRUE
#270_eic.png	TRUE	TRUE
#2700_eic.png	TRUE	TRUE
#2701_eic.png	TRUE	TRUE
#2702_eic.png	FALSE	TRUE
#2703_eic.png	FALSE	TRUE
#2704_eic.png	TRUE	TRUE
#2705_eic.png	TRUE	TRUE
#2706_eic.png	FALSE	TRUE
#2708_eic.png	FALSE	TRUE
#271_eic.png	FALSE	FALSE
#2711_eic.png	TRUE	TRUE
#2712_eic.png	TRUE	TRUE
#2714_eic.png	TRUE	TRUE
#2715_eic.png	TRUE	TRUE
#2716_eic.png	FALSE	TRUE
#2717_eic.png	TRUE	TRUE
#2718_eic.png	FALSE	TRUE
#2719_eic.png	FALSE	TRUE
#272_eic.png	FALSE	FALSE
#2720_eic.png	FALSE	TRUE
#2721_eic.png	FALSE	TRUE
#2722_eic.png	FALSE	TRUE
#2723_eic.png	FALSE	TRUE
#2724_eic.png	FALSE	TRUE
#2725_eic.png	FALSE	TRUE
#2726_eic.png	FALSE	TRUE
#2727_eic.png	FALSE	TRUE
#2728_eic.png	FALSE	TRUE
#2729_eic.png	FALSE	TRUE
#273_eic.png	FALSE	FALSE
#2730_eic.png	FALSE	TRUE
#2731_eic.png	FALSE	TRUE
#2732_eic.png	FALSE	TRUE
#2733_eic.png	TRUE	TRUE
#2734_eic.png	FALSE	TRUE
#2735_eic.png	FALSE	TRUE
#2736_eic.png	TRUE	TRUE
#2739_eic.png	TRUE	TRUE
#274_eic.png	FALSE	FALSE
#2740_eic.png	TRUE	TRUE
#2741_eic.png	TRUE	TRUE
#2742_eic.png	TRUE	TRUE
#2743_eic.png	TRUE	TRUE
#2744_eic.png	FALSE	TRUE
#2745_eic.png	FALSE	TRUE
#2746_eic.png	FALSE	TRUE
#2747_eic.png	TRUE	TRUE
#2748_eic.png	FALSE	TRUE
#2749_eic.png	FALSE	TRUE
#2751_eic.png	FALSE	TRUE
#2753_eic.png	FALSE	TRUE
#2756_eic.png	TRUE	TRUE
#2757_eic.png	TRUE	TRUE
#2758_eic.png	FALSE	TRUE
#2759_eic.png	FALSE	TRUE
#2760_eic.png	TRUE	TRUE
#2762_eic.png	FALSE	TRUE
#2764_eic.png	TRUE	TRUE
#2765_eic.png	FALSE	TRUE
#2766_eic.png	FALSE	TRUE
#2767_eic.png	TRUE	TRUE
#2768_eic.png	TRUE	TRUE
#2769_eic.png	TRUE	TRUE
#277_eic.png	TRUE	FALSE
#2770_eic.png	FALSE	TRUE
#2773_eic.png	TRUE	TRUE
#2774_eic.png	TRUE	TRUE
#2775_eic.png	TRUE	TRUE
#2776_eic.png	FALSE	TRUE
#2777_eic.png	TRUE	TRUE
#2779_eic.png	FALSE	TRUE
#2780_eic.png	TRUE	TRUE
#2781_eic.png	FALSE	TRUE
#2782_eic.png	TRUE	TRUE
#2783_eic.png	TRUE	TRUE
#2788_eic.png	TRUE	TRUE
#2789_eic.png	TRUE	TRUE
#279_eic.png	FALSE	FALSE
#2790_eic.png	FALSE	TRUE
#2792_eic.png	TRUE	TRUE
#2793_eic.png	TRUE	FALSE
#2794_eic.png	TRUE	TRUE
#2796_eic.png	TRUE	TRUE
#2797_eic.png	TRUE	TRUE
#2799_eic.png	TRUE	TRUE
#28_eic.png	TRUE	TRUE
#2800_eic.png	TRUE	TRUE
#2801_eic.png	FALSE	FALSE
#2802_eic.png	TRUE	FALSE
#2803_eic.png	TRUE	FALSE
#2804_eic.png	TRUE	FALSE
#2805_eic.png	TRUE	FALSE
#2807_eic.png	TRUE	FALSE
#2809_eic.png	TRUE	FALSE
#281_eic.png	FALSE	FALSE
#2810_eic.png	TRUE	FALSE
#2811_eic.png	TRUE	TRUE
#2812_eic.png	TRUE	TRUE
#2813_eic.png	TRUE	TRUE
#2814_eic.png	TRUE	TRUE
#2815_eic.png	TRUE	FALSE
#2817_eic.png	TRUE	TRUE
#282_eic.png	TRUE	FALSE
#2821_eic.png	TRUE	TRUE
#2822_eic.png	TRUE	TRUE
#2823_eic.png	TRUE	TRUE
#2824_eic.png	TRUE	TRUE
#2825_eic.png	FALSE	TRUE
#2826_eic.png	FALSE	TRUE
#2827_eic.png	FALSE	TRUE
#2828_eic.png	FALSE	TRUE
#2829_eic.png	TRUE	TRUE
#283_eic.png	TRUE	TRUE
#2831_eic.png	TRUE	TRUE
#2832_eic.png	TRUE	TRUE
#2833_eic.png	TRUE	TRUE
#2835_eic.png	TRUE	TRUE
#2836_eic.png	TRUE	TRUE
#2837_eic.png	TRUE	TRUE
#2838_eic.png	TRUE	TRUE
#2839_eic.png	TRUE	TRUE
#284_eic.png	TRUE	TRUE
#2840_eic.png	TRUE	TRUE
#2841_eic.png	TRUE	TRUE
#2842_eic.png	TRUE	TRUE
#2843_eic.png	TRUE	TRUE
#2844_eic.png	FALSE	TRUE
#2845_eic.png	FALSE	TRUE
#2846_eic.png	FALSE	TRUE
#2848_eic.png	TRUE	TRUE
#2851_eic.png	FALSE	TRUE
#2853_eic.png	TRUE	TRUE
#2854_eic.png	FALSE	TRUE
#2855_eic.png	FALSE	TRUE
#2856_eic.png	TRUE	TRUE
#2857_eic.png	TRUE	TRUE
#2858_eic.png	FALSE	TRUE
#2859_eic.png	TRUE	TRUE
#2861_eic.png	TRUE	TRUE
#2862_eic.png	FALSE	TRUE
#2863_eic.png	FALSE	TRUE
#2864_eic.png	FALSE	TRUE
#2865_eic.png	TRUE	TRUE
#2866_eic.png	FALSE	TRUE
#2868_eic.png	FALSE	TRUE
#287_eic.png	TRUE	TRUE
#2870_eic.png	TRUE	TRUE
#2871_eic.png	FALSE	TRUE
#2872_eic.png	TRUE	TRUE
#2873_eic.png	TRUE	TRUE
#2875_eic.png	TRUE	TRUE
#2876_eic.png	TRUE	TRUE
#2877_eic.png	TRUE	TRUE
#2879_eic.png	FALSE	TRUE
#2881_eic.png	FALSE	TRUE
#2882_eic.png	TRUE	TRUE
#2884_eic.png	TRUE	TRUE
#2886_eic.png	TRUE	TRUE
#2889_eic.png	FALSE	TRUE
#2890_eic.png	TRUE	TRUE
#2891_eic.png	FALSE	TRUE
#2892_eic.png	TRUE	TRUE
#2894_eic.png	TRUE	TRUE
#2896_eic.png	TRUE	TRUE
#2899_eic.png	FALSE	TRUE
#29_eic.png	TRUE	TRUE
#290_eic.png	TRUE	TRUE
#2902_eic.png	TRUE	TRUE
#2904_eic.png	TRUE	TRUE
#2906_eic.png	TRUE	TRUE
#2908_eic.png	FALSE	TRUE
#291_eic.png	TRUE	TRUE
#2910_eic.png	TRUE	TRUE
#2911_eic.png	TRUE	TRUE
#2912_eic.png	FALSE	TRUE
#2913_eic.png	FALSE	TRUE
#2914_eic.png	TRUE	TRUE
#2915_eic.png	TRUE	TRUE
#2916_eic.png	TRUE	TRUE
#2917_eic.png	TRUE	TRUE
#2918_eic.png	TRUE	TRUE
#2922_eic.png	TRUE	FALSE
#2923_eic.png	TRUE	FALSE
#2924_eic.png	TRUE	TRUE
#2925_eic.png	TRUE	TRUE
#2926_eic.png	TRUE	FALSE
#2927_eic.png	TRUE	FALSE
#2928_eic.png	TRUE	FALSE
#2929_eic.png	TRUE	FALSE
#293_eic.png	FALSE	FALSE
#2930_eic.png	TRUE	FALSE
#2931_eic.png	TRUE	FALSE
#2934_eic.png	TRUE	TRUE
#2935_eic.png	TRUE	TRUE
#2936_eic.png	TRUE	TRUE
#2937_eic.png	TRUE	TRUE
#2938_eic.png	TRUE	TRUE
#2939_eic.png	TRUE	TRUE
#2940_eic.png	TRUE	TRUE
#2942_eic.png	FALSE	TRUE
#2943_eic.png	FALSE	TRUE
#2944_eic.png	TRUE	TRUE
#2945_eic.png	TRUE	TRUE
#2946_eic.png	TRUE	TRUE
#2947_eic.png	TRUE	TRUE
#2948_eic.png	TRUE	TRUE
#295_eic.png	FALSE	FALSE
#2953_eic.png	TRUE	TRUE
#2954_eic.png	TRUE	TRUE
#2955_eic.png	TRUE	TRUE
#2956_eic.png	TRUE	TRUE
#2957_eic.png	FALSE	TRUE
#2958_eic.png	FALSE	TRUE
#2959_eic.png	FALSE	TRUE
#296_eic.png	TRUE	TRUE
#2960_eic.png	TRUE	TRUE
#2961_eic.png	TRUE	TRUE
#2963_eic.png	TRUE	TRUE
#2964_eic.png	TRUE	TRUE
#2965_eic.png	TRUE	TRUE
#2966_eic.png	TRUE	TRUE
#2967_eic.png	TRUE	TRUE
#2968_eic.png	TRUE	TRUE
#2969_eic.png	FALSE	TRUE
#297_eic.png	FALSE	FALSE
#2971_eic.png	TRUE	TRUE
#2972_eic.png	FALSE	TRUE
#2973_eic.png	TRUE	TRUE
#2974_eic.png	FALSE	TRUE
#2976_eic.png	TRUE	TRUE
#2977_eic.png	TRUE	TRUE
#2979_eic.png	TRUE	TRUE
#298_eic.png	FALSE	FALSE
#2980_eic.png	TRUE	TRUE
#2981_eic.png	TRUE	TRUE
#2982_eic.png	TRUE	TRUE
#2983_eic.png	FALSE	TRUE
#2984_eic.png	FALSE	TRUE
#2985_eic.png	FALSE	TRUE
#2987_eic.png	FALSE	TRUE
#2988_eic.png	TRUE	TRUE
#2989_eic.png	TRUE	TRUE
#299_eic.png	FALSE	FALSE
#2990_eic.png	TRUE	TRUE
#2991_eic.png	TRUE	TRUE
#2992_eic.png	TRUE	TRUE
#2994_eic.png	FALSE	TRUE
#2996_eic.png	FALSE	TRUE
#2997_eic.png	TRUE	TRUE
#2999_eic.png	TRUE	TRUE
#30_eic.png	FALSE	TRUE
#300_eic.png	FALSE	FALSE
#3000_eic.png	TRUE	TRUE
#3001_eic.png	TRUE	TRUE
#3002_eic.png	TRUE	TRUE
#3003_eic.png	TRUE	TRUE
#3005_eic.png	TRUE	TRUE
#3009_eic.png	FALSE	TRUE
#301_eic.png	TRUE	TRUE
#3011_eic.png	FALSE	TRUE
#3013_eic.png	FALSE	TRUE
#3014_eic.png	FALSE	TRUE
#3016_eic.png	FALSE	TRUE
#3019_eic.png	TRUE	TRUE
#302_eic.png	FALSE	FALSE
#3020_eic.png	TRUE	TRUE
#3021_eic.png	TRUE	TRUE
#3022_eic.png	TRUE	TRUE
#3023_eic.png	TRUE	TRUE
#3024_eic.png	TRUE	TRUE
#3025_eic.png	TRUE	TRUE
#3027_eic.png	TRUE	TRUE
#3028_eic.png	TRUE	TRUE
#3029_eic.png	TRUE	TRUE
#303_eic.png	FALSE	FALSE
#3030_eic.png	TRUE	TRUE
#3031_eic.png	TRUE	TRUE
#3034_eic.png	TRUE	TRUE
#3035_eic.png	TRUE	TRUE
#3037_eic.png	FALSE	TRUE
#3038_eic.png	TRUE	TRUE
#3039_eic.png	FALSE	TRUE
#304_eic.png	FALSE	FALSE
#3040_eic.png	TRUE	TRUE
#3042_eic.png	TRUE	TRUE
#3043_eic.png	TRUE	TRUE
#3044_eic.png	TRUE	TRUE
#3045_eic.png	TRUE	TRUE
#3047_eic.png	TRUE	TRUE
#3048_eic.png	TRUE	TRUE
#3049_eic.png	TRUE	TRUE
#305_eic.png	FALSE	FALSE
#3050_eic.png	TRUE	TRUE
#3052_eic.png	FALSE	TRUE
#3053_eic.png	FALSE	TRUE
#3055_eic.png	TRUE	TRUE
#3056_eic.png	TRUE	TRUE
#3057_eic.png	TRUE	TRUE
#3058_eic.png	FALSE	FALSE
#3059_eic.png	FALSE	FALSE
#3060_eic.png	TRUE	TRUE
#3061_eic.png	TRUE	FALSE
#3063_eic.png	TRUE	TRUE
#3064_eic.png	TRUE	FALSE
#3065_eic.png	TRUE	FALSE
#3067_eic.png	TRUE	FALSE
#3068_eic.png	TRUE	TRUE
#3069_eic.png	TRUE	TRUE
#307_eic.png	TRUE	TRUE
#3070_eic.png	TRUE	TRUE
#3072_eic.png	FALSE	TRUE
#3073_eic.png	TRUE	TRUE
#3075_eic.png	TRUE	TRUE
#3076_eic.png	TRUE	TRUE
#3077_eic.png	FALSE	TRUE
#3078_eic.png	TRUE	TRUE
#3079_eic.png	FALSE	TRUE
#3080_eic.png	TRUE	TRUE
#3082_eic.png	TRUE	TRUE
#3083_eic.png	TRUE	TRUE
#3085_eic.png	TRUE	TRUE
#3087_eic.png	TRUE	TRUE
#3088_eic.png	TRUE	TRUE
#3090_eic.png	TRUE	TRUE
#3091_eic.png	TRUE	TRUE
#3092_eic.png	TRUE	TRUE
#3093_eic.png	TRUE	TRUE
#3095_eic.png	TRUE	TRUE
#3096_eic.png	FALSE	TRUE
#3098_eic.png	TRUE	TRUE
#3099_eic.png	FALSE	TRUE
#31_eic.png	FALSE	TRUE
#310_eic.png	TRUE	TRUE
#3100_eic.png	FALSE	TRUE
#3101_eic.png	TRUE	TRUE
#3102_eic.png	FALSE	TRUE
#3103_eic.png	FALSE	TRUE
#3104_eic.png	FALSE	TRUE
#3105_eic.png	FALSE	TRUE
#3106_eic.png	FALSE	TRUE
#3107_eic.png	TRUE	TRUE
#3108_eic.png	TRUE	TRUE
#311_eic.png	TRUE	TRUE
#3110_eic.png	TRUE	TRUE
[truncated: 5,288 more rows]

## Sheet: 02_NIST_human_urine_neg_eva_che
image	eic	eim
#8043_eic.png	TRUE	TRUE
#6573_eic.png	TRUE	TRUE
#915_eic.png	TRUE	TRUE
#4782_eic.png	FALSE	TRUE
#8196_eic.png	TRUE	TRUE
#4701_eic.png	FALSE	TRUE
#4105_eic.png	TRUE	TRUE
#8863_eic.png	TRUE	TRUE
#3838_eic.png	FALSE	TRUE
#7458_eic.png	TRUE	TRUE
#8205_eic.png	FALSE	TRUE
#6283_eic.png	TRUE	TRUE
#9119_eic.png	TRUE	TRUE
#2732_eic.png	FALSE	TRUE
#2275_eic.png	FALSE	TRUE
#637_eic.png	TRUE	TRUE
#5205_eic.png	TRUE	TRUE
#2002_eic.png	FALSE	TRUE
#8584_eic.png	TRUE	TRUE
#7349_eic.png	TRUE	TRUE
#4741_eic.png	FALSE	TRUE
#1140_eic.png	FALSE	TRUE
#7153_eic.png	TRUE	TRUE
#1991_eic.png	FALSE	TRUE
#1100_eic.png	TRUE	TRUE
#9260_eic.png	TRUE	TRUE
#449_eic.png	TRUE	FALSE
#7670_eic.png	FALSE	FALSE
#9044_eic.png	TRUE	TRUE
#5306_eic.png	FALSE	TRUE
#5233_eic.png	TRUE	TRUE
#7651_eic.png	TRUE	TRUE
#2954_eic.png	TRUE	TRUE
#1204_eic.png	TRUE	TRUE
#7498_eic.png	TRUE	TRUE
#2465_eic.png	FALSE	TRUE
#9274_eic.png	TRUE	TRUE
#7038_eic.png	TRUE	TRUE
#27_eic.png	TRUE	FALSE
#7346_eic.png	TRUE	FALSE
#4463_eic.png	TRUE	TRUE
#1024_eic.png	FALSE	TRUE
#8270_eic.png	TRUE	TRUE
#4746_eic.png	TRUE	TRUE
#265_eic.png	FALSE	FALSE
#2788_eic.png	TRUE	TRUE
#8970_eic.png	TRUE	TRUE
#5085_eic.png	TRUE	TRUE
#4127_eic.png	TRUE	TRUE
#1551_eic.png	TRUE	TRUE
#3232_eic.png	TRUE	TRUE
#793_eic.png	TRUE	TRUE
#5360_eic.png	FALSE	TRUE
#5621_eic.png	TRUE	TRUE
#1461_eic.png	FALSE	TRUE
#8280_eic.png	TRUE	TRUE
#3140_eic.png	TRUE	TRUE
#5806_eic.png	TRUE	TRUE
#5473_eic.png	TRUE	TRUE
#1654_eic.png	TRUE	TRUE
#5538_eic.png	TRUE	TRUE
#4651_eic.png	TRUE	TRUE
#4264_eic.png	TRUE	TRUE
#5162_eic.png	FALSE	FALSE
#8839_eic.png	FALSE	TRUE
#8526_eic.png	TRUE	TRUE
#3023_eic.png	TRUE	TRUE
#2118_eic.png	TRUE	TRUE
#6730_eic.png	TRUE	TRUE
#4843_eic.png	FALSE	TRUE
#1005_eic.png	TRUE	TRUE
#6186_eic.png	TRUE	TRUE
#4330_eic.png	TRUE	TRUE
#2219_eic.png	TRUE	TRUE
#3252_eic.png	FALSE	TRUE
#2172_eic.png	FALSE	TRUE
#5469_eic.png	TRUE	TRUE
#2169_eic.png	TRUE	TRUE
#2211_eic.png	FALSE	TRUE
#4862_eic.png	FALSE	TRUE
#743_eic.png	FALSE	TRUE
#4178_eic.png	TRUE	TRUE
#2418_eic.png	TRUE	TRUE
#2825_eic.png	TRUE	TRUE
#2937_eic.png	TRUE	TRUE
#3207_eic.png	TRUE	TRUE
#7353_eic.png	FALSE	TRUE
#4459_eic.png	FALSE	TRUE
#4555_eic.png	TRUE	TRUE
#8929_eic.png	FALSE	TRUE
#4605_eic.png	FALSE	FALSE
#2645_eic.png	FALSE	TRUE
#6111_eic.png	FALSE	TRUE
#4931_eic.png	TRUE	TRUE
#4769_eic.png	FALSE	TRUE
#6330_eic.png	TRUE	TRUE
#8080_eic.png	TRUE	TRUE
#2289_eic.png	FALSE	TRUE
#835_eic.png	TRUE	TRUE
#5835_eic.png	FALSE	TRUE
#3969_eic.png	FALSE	TRUE
#3564_eic.png	TRUE	TRUE
#6780_eic.png	TRUE	TRUE
#4983_eic.png	TRUE	TRUE
#891_eic.png	TRUE	TRUE
#2778_eic.png	TRUE	TRUE
#8979_eic.png	TRUE	TRUE
#183_eic.png	TRUE	FALSE
#7383_eic.png	TRUE	TRUE
#1143_eic.png	FALSE	TRUE
#4774_eic.png	FALSE	TRUE
#2246_eic.png	TRUE	TRUE
#1570_eic.png	FALSE	TRUE
#2505_eic.png	TRUE	TRUE
#1021_eic.png	TRUE	TRUE
#8233_eic.png	TRUE	TRUE
#1801_eic.png	TRUE	TRUE
#5050_eic.png	TRUE	TRUE
#8275_eic.png	TRUE	TRUE
#6260_eic.png	TRUE	TRUE
#7074_eic.png	TRUE	TRUE
#9166_eic.png	FALSE	TRUE
#5514_eic.png	TRUE	FALSE
#8033_eic.png	TRUE	TRUE
#4768_eic.png	TRUE	TRUE
#5106_eic.png	FALSE	TRUE
#6802_eic.png	FALSE	TRUE
#8703_eic.png	TRUE	TRUE
#1023_eic.png	FALSE	TRUE
#6392_eic.png	FALSE	TRUE
#9315_eic.png	TRUE	TRUE
#5040_eic.png	TRUE	FALSE
#7854_eic.png	TRUE	TRUE
#4797_eic.png	TRUE	TRUE
#2920_eic.png	TRUE	TRUE
#4923_eic.png	TRUE	TRUE
#2200_eic.png	TRUE	TRUE
#5004_eic.png	TRUE	TRUE
#7959_eic.png	TRUE	TRUE
#2471_eic.png	FALSE	FALSE
#4378_eic.png	FALSE	TRUE
#103_eic.png	TRUE	TRUE
#2071_eic.png	TRUE	TRUE
#5933_eic.png	TRUE	TRUE
#6539_eic.png	TRUE	TRUE
#8247_eic.png	TRUE	TRUE
#5144_eic.png	TRUE	TRUE
#3544_eic.png	FALSE	TRUE
#3414_eic.png	TRUE	TRUE
#6325_eic.png	TRUE	TRUE
#3813_eic.png	TRUE	TRUE
#2791_eic.png	TRUE	TRUE
#5599_eic.png	TRUE	TRUE
#4128_eic.png	TRUE	TRUE
#8826_eic.png	FALSE	TRUE
#4068_eic.png	FALSE	TRUE
#1856_eic.png	TRUE	TRUE
#4406_eic.png	TRUE	TRUE
#13_eic.png	FALSE	FALSE
#9022_eic.png	FALSE	TRUE
#5560_eic.png	TRUE	TRUE
#2153_eic.png	FALSE	FALSE
#1053_eic.png	TRUE	TRUE
#424_eic.png	FALSE	TRUE
#6417_eic.png	TRUE	TRUE
#2488_eic.png	FALSE	TRUE
#8827_eic.png	FALSE	TRUE
#2469_eic.png	FALSE	TRUE
#8157_eic.png	TRUE	TRUE
#3926_eic.png	TRUE	TRUE
#1420_eic.png	TRUE	TRUE
#6170_eic.png	TRUE	TRUE
#1512_eic.png	TRUE	TRUE
#584_eic.png	FALSE	TRUE
#1631_eic.png	FALSE	TRUE
#4514_eic.png	TRUE	TRUE
#3638_eic.png	TRUE	TRUE
#8387_eic.png	FALSE	TRUE
#9137_eic.png	FALSE	TRUE
#7485_eic.png	TRUE	FALSE
#7172_eic.png	TRUE	TRUE
#3492_eic.png	TRUE	TRUE
#5853_eic.png	TRUE	TRUE
#6669_eic.png	TRUE	TRUE
#3039_eic.png	FALSE	TRUE
#8524_eic.png	FALSE	TRUE
#4589_eic.png	FALSE	TRUE
#9231_eic.png	TRUE	TRUE
#2412_eic.png	FALSE	TRUE
#5984_eic.png	FALSE	TRUE
#1563_eic.png	TRUE	TRUE
#2965_eic.png	TRUE	TRUE
#754_eic.png	TRUE	TRUE
#6432_eic.png	TRUE	TRUE
#5055_eic.png	TRUE	TRUE
#1174_eic.png	FALSE	TRUE
#9031_eic.png	TRUE	TRUE
#202_eic.png	TRUE	TRUE
#1783_eic.png	TRUE	TRUE
#9094_eic.png	TRUE	TRUE
#6159_eic.png	FALSE	TRUE
#8664_eic.png	FALSE	TRUE
#4497_eic.png	TRUE	TRUE
#6886_eic.png	FALSE	TRUE
#8724_eic.png	TRUE	TRUE
#832_eic.png	TRUE	FALSE
#1998_eic.png	FALSE	TRUE
#3230_eic.png	FALSE	TRUE
#6123_eic.png	TRUE	TRUE
#4634_eic.png	FALSE	TRUE
#9043_eic.png	TRUE	TRUE
#8986_eic.png	FALSE	TRUE
#8657_eic.png	TRUE	TRUE
#8297_eic.png	TRUE	TRUE
#2423_eic.png	FALSE	TRUE
#2901_eic.png	FALSE	TRUE
#314_eic.png	FALSE	TRUE
#8887_eic.png	TRUE	TRUE
#3171_eic.png	FALSE	TRUE
#4785_eic.png	FALSE	TRUE
#4783_eic.png	TRUE	TRUE
#2478_eic.png	FALSE	TRUE
#1372_eic.png	FALSE	TRUE
#513_eic.png	FALSE	TRUE
#5985_eic.png	FALSE	TRUE
#5309_eic.png	TRUE	TRUE
#8130_eic.png	TRUE	FALSE
#8415_eic.png	TRUE	TRUE
#6164_eic.png	FALSE	TRUE
#1254_eic.png	FALSE	TRUE
#6707_eic.png	TRUE	TRUE
#1367_eic.png	FALSE	TRUE
#6404_eic.png	TRUE	TRUE
#1604_eic.png	FALSE	TRUE
#5315_eic.png	TRUE	TRUE
#1768_eic.png	FALSE	TRUE
#4071_eic.png	FALSE	TRUE
#8601_eic.png	FALSE	TRUE
#4718_eic.png	TRUE	FALSE
#7630_eic.png	TRUE	TRUE
#3677_eic.png	TRUE	TRUE
#2785_eic.png	TRUE	TRUE
#6935_eic.png	FALSE	TRUE
#1307_eic.png	FALSE	TRUE
#1828_eic.png	TRUE	TRUE
#4215_eic.png	FALSE	TRUE
#3005_eic.png	TRUE	FALSE
#5857_eic.png	TRUE	TRUE
#6545_eic.png	TRUE	TRUE
#9179_eic.png	TRUE	TRUE
#3240_eic.png	FALSE	FALSE
#9026_eic.png	TRUE	TRUE
#9376_eic.png	FALSE	FALSE
#451_eic.png	TRUE	FALSE
#8346_eic.png	TRUE	TRUE
#1376_eic.png	TRUE	FALSE
#5841_eic.png	FALSE	TRUE
#2041_eic.png	TRUE	FALSE
#1283_eic.png	FALSE	TRUE
#2372_eic.png	TRUE	TRUE
#2290_eic.png	FALSE	TRUE
#7066_eic.png	TRUE	TRUE
#2670_eic.png	FALSE	TRUE
#8068_eic.png	TRUE	TRUE
#7907_eic.png	TRUE	TRUE
#8201_eic.png	TRUE	TRUE
#4969_eic.png	FALSE	TRUE
#6619_eic.png	TRUE	TRUE
#5777_eic.png	TRUE	TRUE
#8808_eic.png	TRUE	TRUE
#7415_eic.png	TRUE	TRUE
#3011_eic.png	TRUE	TRUE
#4671_eic.png	TRUE	TRUE
#5988_eic.png	FALSE	TRUE
#3786_eic.png	TRUE	TRUE
#1279_eic.png	FALSE	FALSE
#1149_eic.png	TRUE	FALSE
#7747_eic.png	TRUE	TRUE
#6231_eic.png	TRUE	TRUE
#4690_eic.png	FALSE	TRUE
#1731_eic.png	TRUE	TRUE
#1426_eic.png	FALSE	TRUE
#8750_eic.png	TRUE	TRUE
#1517_eic.png	FALSE	TRUE
#257_eic.png	TRUE	FALSE
#7819_eic.png	TRUE	TRUE
#1973_eic.png	TRUE	TRUE
#4057_eic.png	TRUE	TRUE
#8851_eic.png	TRUE	TRUE
#6043_eic.png	TRUE	TRUE
#2397_eic.png	TRUE	TRUE
#5762_eic.png	TRUE	TRUE
#2895_eic.png	TRUE	TRUE
#7121_eic.png	TRUE	TRUE
#714_eic.png	FALSE	TRUE
#4971_eic.png	TRUE	FALSE
#7640_eic.png	TRUE	TRUE
#7124_eic.png	TRUE	TRUE
#6805_eic.png	TRUE	TRUE
#2669_eic.png	TRUE	TRUE
#7718_eic.png	FALSE	TRUE
#3288_eic.png	FALSE	TRUE
#5149_eic.png	FALSE	TRUE
#727_eic.png	TRUE	FALSE
#4974_eic.png	FALSE	TRUE
#4444_eic.png	TRUE	TRUE
#1559_eic.png	TRUE	TRUE
#5920_eic.png	FALSE	TRUE
#7199_eic.png	FALSE	TRUE
#8605_eic.png	TRUE	TRUE
#3704_eic.png	FALSE	TRUE
#2549_eic.png	TRUE	TRUE
#4985_eic.png	FALSE	TRUE
#3458_eic.png	TRUE	TRUE
#7321_eic.png	TRUE	TRUE
#8213_eic.png	TRUE	TRUE
#6452_eic.png	FALSE	TRUE
#9248_eic.png	TRUE	TRUE
#2893_eic.png	TRUE	TRUE
#535_eic.png	TRUE	TRUE
#1598_eic.png	TRUE	TRUE
#5251_eic.png	TRUE	TRUE
#586_eic.png	TRUE	TRUE
#3318_eic.png	TRUE	TRUE
#4562_eic.png	TRUE	FALSE
#583_eic.png	FALSE	TRUE
#6569_eic.png	TRUE	FALSE
#5361_eic.png	TRUE	TRUE
#6303_eic.png	TRUE	TRUE
#2215_eic.png	FALSE	TRUE
#7978_eic.png	TRUE	TRUE
#7633_eic.png	TRUE	TRUE
#9052_eic.png	TRUE	TRUE
#3690_eic.png	FALSE	TRUE
#5022_eic.png	FALSE	TRUE
#6407_eic.png	FALSE	TRUE
#3396_eic.png	TRUE	TRUE
#2239_eic.png	TRUE	TRUE
#1519_eic.png	FALSE	TRUE
#5634_eic.png	FALSE	TRUE
#881_eic.png	TRUE	TRUE
#865_eic.png	TRUE	TRUE
#3276_eic.png	TRUE	TRUE
#1106_eic.png	TRUE	TRUE
#1599_eic.png	TRUE	TRUE
#9382_eic.png	TRUE	FALSE
#1708_eic.png	TRUE	FALSE
#143_eic.png	TRUE	TRUE
#2068_eic.png	FALSE	TRUE
#8397_eic.png	TRUE	FALSE
#7869_eic.png	TRUE	TRUE
#3519_eic.png	TRUE	TRUE
#2625_eic.png	TRUE	TRUE
#8669_eic.png	TRUE	TRUE
#870_eic.png	TRUE	TRUE
#7998_eic.png	TRUE	FALSE
#7075_eic.png	FALSE	TRUE
#7108_eic.png	TRUE	TRUE
#7802_eic.png	TRUE	FALSE
#7655_eic.png	TRUE	TRUE
#5263_eic.png	FALSE	TRUE
#544_eic.png	FALSE	TRUE
#255_eic.png	TRUE	TRUE
#5626_eic.png	FALSE	FALSE
#1200_eic.png	TRUE	FALSE
#1531_eic.png	TRUE	TRUE
#9365_eic.png	TRUE	TRUE
#1754_eic.png	TRUE	TRUE
#2075_eic.png	FALSE	TRUE
#295_eic.png	TRUE	TRUE
#6874_eic.png	TRUE	TRUE
#2242_eic.png	FALSE	TRUE
#2356_eic.png	TRUE	TRUE
#7597_eic.png	FALSE	FALSE
#949_eic.png	FALSE	TRUE
#5507_eic.png	TRUE	FALSE
#3994_eic.png	TRUE	TRUE
#7487_eic.png	TRUE	TRUE
#5995_eic.png	FALSE	TRUE
#6371_eic.png	TRUE	FALSE
#3912_eic.png	TRUE	TRUE
#8783_eic.png	FALSE	TRUE
#423_eic.png	FALSE	TRUE
#514_eic.png	TRUE	FALSE
#906_eic.png	TRUE	FALSE
#395_eic.png	FALSE	TRUE
#6234_eic.png	FALSE	FALSE
#8593_eic.png	FALSE	TRUE
#3065_eic.png	TRUE	FALSE
#4034_eic.png	TRUE	TRUE
#2413_eic.png	FALSE	TRUE
#3921_eic.png	TRUE	TRUE
#2003_eic.png	TRUE	TRUE
#5518_eic.png	FALSE	FALSE
#606_eic.png	TRUE	TRUE
#5490_eic.png	TRUE	TRUE
#7410_eic.png	TRUE	TRUE
#5557_eic.png	FALSE	TRUE
#2551_eic.png	FALSE	TRUE
#4212_eic.png	TRUE	TRUE
#2916_eic.png	TRUE	TRUE
#6276_eic.png	TRUE	TRUE
#5866_eic.png	TRUE	TRUE
#957_eic.png	TRUE	FALSE
#2341_eic.png	TRUE	TRUE
#4039_eic.png	TRUE	FALSE
#7769_eic.png	TRUE	TRUE
#1514_eic.png	FALSE	TRUE
#1126_eic.png	FALSE	TRUE
#8031_eic.png	FALSE	TRUE
#7973_eic.png	TRUE	TRUE
#7188_eic.png	TRUE	FALSE
#5973_eic.png	TRUE	TRUE
#4962_eic.png	TRUE	TRUE
#4159_eic.png	TRUE	FALSE
#6908_eic.png	TRUE	TRUE
#7028_eic.png	FALSE	TRUE
#3386_eic.png	TRUE	TRUE
#7072_eic.png	TRUE	TRUE
#3845_eic.png	TRUE	TRUE
#4423_eic.png	TRUE	TRUE
#635_eic.png	FALSE	TRUE
#2056_eic.png	FALSE	TRUE
#1527_eic.png	TRUE	TRUE
#6931_eic.png	FALSE	TRUE
#2106_eic.png	FALSE	TRUE
#4959_eic.png	TRUE	TRUE
#3529_eic.png	FALSE	FALSE
#208_eic.png	FALSE	TRUE
#5981_eic.png	FALSE	TRUE
#7806_eic.png	TRUE	TRUE
#5744_eic.png	FALSE	TRUE
#5348_eic.png	TRUE	TRUE
#2005_eic.png	TRUE	TRUE
#8922_eic.png	FALSE	TRUE
#8310_eic.png	TRUE	TRUE
#8389_eic.png	FALSE	TRUE
#6748_eic.png	TRUE	TRUE
#8761_eic.png	TRUE	TRUE
#7565_eic.png	TRUE	TRUE
#1918_eic.png	TRUE	TRUE
#1490_eic.png	FALSE	TRUE
#2540_eic.png	TRUE	TRUE
#7930_eic.png	FALSE	TRUE
#3600_eic.png	TRUE	TRUE
#5476_eic.png	TRUE	TRUE
#6206_eic.png	TRUE	TRUE
#2335_eic.png	FALSE	TRUE
#5324_eic.png	FALSE	TRUE
#1193_eic.png	TRUE	TRUE
#5453_eic.png	TRUE	TRUE
#7_eic.png	FALSE	FALSE
#1405_eic.png	FALSE	TRUE
#3195_eic.png	TRUE	TRUE
#1749_eic.png	TRUE	TRUE
#8692_eic.png	TRUE	TRUE
#5598_eic.png	TRUE	TRUE
#7224_eic.png	TRUE	TRUE
#7879_eic.png	FALSE	TRUE
#9017_eic.png	TRUE	TRUE
#4021_eic.png	FALSE	TRUE
#3627_eic.png	TRUE	TRUE
#6736_eic.png	TRUE	TRUE
#1571_eic.png	FALSE	TRUE
#1206_eic.png	FALSE	TRUE
#9151_eic.png	TRUE	TRUE
#3459_eic.png	FALSE	TRUE
#959_eic.png	FALSE	FALSE
#1400_eic.png	TRUE	TRUE
#9213_eic.png	TRUE	TRUE
#9381_eic.png	TRUE	TRUE
#3789_eic.png	TRUE	TRUE
#8876_eic.png	TRUE	TRUE
#6586_eic.png	TRUE	TRUE
#4842_eic.png	FALSE	TRUE
#155_eic.png	TRUE	FALSE
#6837_eic.png	TRUE	FALSE
#5751_eic.png	FALSE	TRUE
#1739_eic.png	TRUE	TRUE
#7947_eic.png	FALSE	TRUE
#2364_eic.png	TRUE	TRUE
#873_eic.png	FALSE	TRUE
#3747_eic.png	TRUE	TRUE
#4960_eic.png	TRUE	TRUE
#5517_eic.png	FALSE	FALSE
#1558_eic.png	FALSE	TRUE
#6855_eic.png	FALSE	TRUE
#9300_eic.png	TRUE	TRUE
#3133_eic.png	TRUE	TRUE
#9316_eic.png	TRUE	TRUE
#4368_eic.png	FALSE	FALSE
#6938_eic.png	FALSE	TRUE
#4938_eic.png	TRUE	TRUE
#8766_eic.png	TRUE	TRUE
#359_eic.png	TRUE	TRUE
#4516_eic.png	TRUE	TRUE
#448_eic.png	TRUE	FALSE
#2441_eic.png	FALSE	TRUE
#2748_eic.png	FALSE	TRUE
#6976_eic.png	TRUE	TRUE
#2595_eic.png	TRUE	TRUE
#4786_eic.png	FALSE	TRUE
#1319_eic.png	TRUE	TRUE
#6130_eic.png	TRUE	FALSE
#4449_eic.png	FALSE	TRUE
#8613_eic.png	TRUE	TRUE
#935_eic.png	TRUE	TRUE
#1888_eic.png	TRUE	FALSE
#2603_eic.png	TRUE	TRUE
#329_eic.png	TRUE	FALSE
#5955_eic.png	TRUE	TRUE
#4479_eic.png	FALSE	FALSE
#3807_eic.png	TRUE	TRUE
#2343_eic.png	TRUE	TRUE
#2808_eic.png	FALSE	TRUE
#3991_eic.png	TRUE	TRUE
#5127_eic.png	FALSE	TRUE
#1785_eic.png	TRUE	TRUE
#7446_eic.png	TRUE	TRUE
#4457_eic.png	FALSE	TRUE
#1036_eic.png	TRUE	TRUE
#7658_eic.png	TRUE	TRUE
#1185_eic.png	FALSE	TRUE
#7705_eic.png	FALSE	TRUE
#3834_eic.png	TRUE	TRUE
#8509_eic.png	TRUE	TRUE
#2051_eic.png	TRUE	TRUE
#4636_eic.png	TRUE	TRUE
#8092_eic.png	TRUE	TRUE
#5559_eic.png	FALSE	FALSE
#1028_eic.png	FALSE	TRUE
#4208_eic.png	TRUE	TRUE
#7598_eic.png	TRUE	TRUE
#3877_eic.png	FALSE	TRUE
#8967_eic.png	TRUE	TRUE
#6548_eic.png	TRUE	TRUE
#8634_eic.png	TRUE	TRUE
#4611_eic.png	FALSE	TRUE
#4247_eic.png	FALSE	TRUE
#1635_eic.png	TRUE	TRUE
#4645_eic.png	TRUE	TRUE
#1335_eic.png	FALSE	TRUE
#2042_eic.png	FALSE	TRUE
#282_eic.png	TRUE	TRUE
#2193_eic.png	TRUE	TRUE
#6949_eic.png	FALSE	TRUE
#1816_eic.png	FALSE	TRUE
#2491_eic.png	FALSE	TRUE
#1477_eic.png	TRUE	TRUE
#8798_eic.png	TRUE	TRUE
#5926_eic.png	TRUE	TRUE
#1647_eic.png	TRUE	TRUE
#3271_eic.png	FALSE	TRUE
#7187_eic.png	TRUE	TRUE
#3714_eic.png	FALSE	TRUE
#4727_eic.png	FALSE	TRUE
#4387_eic.png	TRUE	TRUE
#7170_eic.png	TRUE	TRUE
#5146_eic.png	TRUE	TRUE
#7189_eic.png	TRUE	TRUE
#1172_eic.png	TRUE	TRUE
#2531_eic.png	TRUE	TRUE
#2301_eic.png	TRUE	TRUE
#4263_eic.png	TRUE	TRUE
#4811_eic.png	FALSE	TRUE
#9051_eic.png	FALSE	TRUE
#7700_eic.png	TRUE	TRUE
#4158_eic.png	TRUE	FALSE
#6890_eic.png	TRUE	TRUE
#8380_eic.png	FALSE	TRUE
#8161_eic.png	TRUE	TRUE
#4710_eic.png	FALSE	TRUE
#587_eic.png	TRUE	TRUE
#633_eic.png	FALSE	TRUE
#6050_eic.png	FALSE	FALSE
#3548_eic.png	FALSE	TRUE
#6933_eic.png	FALSE	FALSE
#5128_eic.png	FALSE	TRUE
#8173_eic.png	TRUE	TRUE
#5774_eic.png	TRUE	TRUE
#4723_eic.png	FALSE	FALSE
#1762_eic.png	TRUE	TRUE
#8440_eic.png	TRUE	TRUE
#7934_eic.png	FALSE	TRUE
#5142_eic.png	FALSE	TRUE
#8014_eic.png	TRUE	TRUE
#8073_eic.png	TRUE	TRUE
#3880_eic.png	TRUE	TRUE
#4202_eic.png	FALSE	TRUE
#5213_eic.png	TRUE	FALSE
#5272_eic.png	FALSE	TRUE
#9067_eic.png	FALSE	TRUE
#5644_eic.png	FALSE	TRUE
#3574_eic.png	TRUE	TRUE
#553_eic.png	FALSE	FALSE
#8373_eic.png	TRUE	TRUE
#3465_eic.png	FALSE	TRUE
#6093_eic.png	TRUE	TRUE
#8136_eic.png	TRUE	TRUE
#4668_eic.png	TRUE	TRUE
#5264_eic.png	FALSE	TRUE
#528_eic.png	FALSE	TRUE
#8311_eic.png	TRUE	TRUE
#4696_eic.png	TRUE	TRUE
#1217_eic.png	FALSE	TRUE
#4168_eic.png	FALSE	TRUE
#2779_eic.png	FALSE	TRUE
#357_eic.png	FALSE	TRUE
#1893_eic.png	TRUE	TRUE
#5801_eic.png	TRUE	TRUE
#7824_eic.png	TRUE	TRUE
#4265_eic.png	TRUE	TRUE
#8648_eic.png	TRUE	TRUE
#3757_eic.png	TRUE	TRUE
#1549_eic.png	TRUE	FALSE
#4760_eic.png	FALSE	FALSE
#9001_eic.png	TRUE	TRUE
#1229_eic.png	TRUE	TRUE
#8252_eic.png	TRUE	TRUE
#1807_eic.png	FALSE	TRUE
#1273_eic.png	TRUE	TRUE
#8942_eic.png	FALSE	TRUE
#1049_eic.png	TRUE	TRUE
#5692_eic.png	FALSE	TRUE
#2819_eic.png	TRUE	FALSE
#9259_eic.png	FALSE	FALSE
#2062_eic.png	FALSE	TRUE
#8317_eic.png	FALSE	TRUE
#3282_eic.png	FALSE	TRUE
#3006_eic.png	TRUE	TRUE
#8630_eic.png	FALSE	TRUE
#32_eic.png	FALSE	FALSE
#5851_eic.png	TRUE	TRUE
#53_eic.png	FALSE	FALSE
#2256_eic.png	TRUE	TRUE
#7534_eic.png	TRUE	TRUE
#5341_eic.png	TRUE	TRUE
#2481_eic.png	FALSE	TRUE
#1538_eic.png	FALSE	TRUE
#8488_eic.png	TRUE	TRUE
#4714_eic.png	FALSE	TRUE
#6567_eic.png	TRUE	TRUE
#3884_eic.png	TRUE	TRUE
#7058_eic.png	TRUE	TRUE
#9314_eic.png	TRUE	TRUE
#9160_eic.png	TRUE	TRUE
#7465_eic.png	FALSE	TRUE
#5296_eic.png	FALSE	TRUE
#4327_eic.png	FALSE	TRUE
#4192_eic.png	TRUE	TRUE
#505_eic.png	TRUE	TRUE
#1990_eic.png	FALSE	TRUE
#3651_eic.png	TRUE	TRUE
#7368_eic.png	TRUE	TRUE
#8747_eic.png	TRUE	TRUE
#6526_eic.png	TRUE	TRUE
#1665_eic.png	TRUE	TRUE
#8954_eic.png	TRUE	TRUE
#646_eic.png	FALSE	TRUE
#9096_eic.png	FALSE	TRUE
#4036_eic.png	TRUE	TRUE
#4618_eic.png	FALSE	TRUE
#3830_eic.png	TRUE	TRUE
#4350_eic.png	TRUE	TRUE
#2416_eic.png	FALSE	TRUE
#1773_eic.png	FALSE	TRUE
#4383_eic.png	TRUE	TRUE
#5327_eic.png	TRUE	TRUE
#4812_eic.png	TRUE	TRUE
#1216_eic.png	FALSE	TRUE
#2910_eic.png	FALSE	TRUE
#4506_eic.png	FALSE	FALSE
#3733_eic.png	FALSE	TRUE
#3233_eic.png	TRUE	TRUE
#5030_eic.png	TRUE	TRUE
#3082_eic.png	TRUE	FALSE
#8418_eic.png	TRUE	TRUE
#2762_eic.png	TRUE	TRUE
#1596_eic.png	TRUE	TRUE
#1308_eic.png	FALSE	TRUE
#7556_eic.png	TRUE	TRUE
#1797_eic.png	TRUE	TRUE
#6611_eic.png	TRUE	FALSE
#2731_eic.png	TRUE	TRUE
#7899_eic.png	TRUE	TRUE
#1950_eic.png	FALSE	TRUE
#3999_eic.png	TRUE	TRUE
#625_eic.png	FALSE	TRUE
#5217_eic.png	TRUE	TRUE
#3121_eic.png	FALSE	TRUE
#6621_eic.png	FALSE	TRUE
#4919_eic.png	TRUE	TRUE
#2485_eic.png	TRUE	TRUE
#2067_eic.png	TRUE	TRUE
#7580_eic.png	FALSE	TRUE
#3698_eic.png	TRUE	TRUE
#5420_eic.png	TRUE	TRUE
#4260_eic.png	TRUE	TRUE
#2612_eic.png	TRUE	TRUE
#9108_eic.png	FALSE	TRUE
#5691_eic.png	FALSE	TRUE
#5531_eic.png	FALSE	TRUE
#1821_eic.png	FALSE	TRUE
#1328_eic.png	FALSE	TRUE
#8788_eic.png	TRUE	TRUE
#1628_eic.png	FALSE	TRUE
#659_eic.png	TRUE	FALSE
#7061_eic.png	TRUE	TRUE
#2076_eic.png	FALSE	TRUE
#8538_eic.png	TRUE	TRUE
#2859_eic.png	FALSE	TRUE
#7467_eic.png	TRUE	TRUE
#1695_eic.png	TRUE	TRUE
#8243_eic.png	TRUE	TRUE
#6109_eic.png	FALSE	TRUE
#5555_eic.png	TRUE	TRUE
#6515_eic.png	FALSE	TRUE
#8666_eic.png	TRUE	FALSE
#7385_eic.png	TRUE	TRUE
#1498_eic.png	TRUE	TRUE
#7797_eic.png	TRUE	TRUE
#6014_eic.png	FALSE	TRUE
#442_eic.png	FALSE	TRUE
#4058_eic.png	TRUE	TRUE
#6166_eic.png	TRUE	TRUE
#6029_eic.png	FALSE	TRUE
#3977_eic.png	FALSE	TRUE
#928_eic.png	FALSE	TRUE
#6489_eic.png	TRUE	TRUE
#7127_eic.png	FALSE	TRUE
#875_eic.png	FALSE	TRUE
#5163_eic.png	FALSE	FALSE
#4313_eic.png	FALSE	TRUE
#4156_eic.png	TRUE	TRUE
#786_eic.png	TRUE	TRUE
#4081_eic.png	FALSE	TRUE
#8849_eic.png	TRUE	TRUE
#4684_eic.png	TRUE	TRUE
#487_eic.png	TRUE	TRUE
#5057_eic.png	FALSE	TRUE
#8086_eic.png	TRUE	TRUE
#6295_eic.png	FALSE	TRUE
#9190_eic.png	TRUE	TRUE
#657_eic.png	FALSE	TRUE
#6648_eic.png	TRUE	TRUE
#368_eic.png	TRUE	TRUE
#4269_eic.png	FALSE	TRUE
#6069_eic.png	FALSE	TRUE
#5140_eic.png	FALSE	TRUE
#7021_eic.png	FALSE	TRUE
#50_eic.png	FALSE	FALSE
#883_eic.png	TRUE	FALSE
#5403_eic.png	TRUE	TRUE
#5438_eic.png	TRUE	TRUE
#4992_eic.png	TRUE	TRUE
#5682_eic.png	FALSE	TRUE
#8995_eic.png	TRUE	TRUE
#4810_eic.png	TRUE	TRUE
#5943_eic.png	TRUE	TRUE
#4205_eic.png	TRUE	TRUE
#4216_eic.png	FALSE	TRUE
#5098_eic.png	TRUE	TRUE
#1554_eic.png	TRUE	TRUE
#8334_eic.png	TRUE	TRUE
#5712_eic.png	FALSE	TRUE
#5953_eic.png	TRUE	TRUE
#3112_eic.png	FALSE	TRUE
#8005_eic.png	TRUE	FALSE
#2689_eic.png	FALSE	TRUE
#946_eic.png	FALSE	TRUE
#273_eic.png	FALSE	TRUE
#8438_eic.png	TRUE	TRUE
#3242_eic.png	TRUE	TRUE
#1545_eic.png	TRUE	TRUE
#7766_eic.png	TRUE	TRUE
#960_eic.png	FALSE	TRUE
#6340_eic.png	TRUE	TRUE
#5663_eic.png	FALSE	TRUE
#4240_eic.png	FALSE	FALSE
#6518_eic.png	TRUE	TRUE
#4110_eic.png	FALSE	TRUE
#1396_eic.png	TRUE	TRUE
#7079_eic.png	TRUE	TRUE
#1510_eic.png	FALSE	TRUE
#5929_eic.png	FALSE	TRUE
#3068_eic.png	TRUE	TRUE
#7970_eic.png	TRUE	TRUE
#6144_eic.png	FALSE	FALSE
#3352_eic.png	TRUE	TRUE
#5388_eic.png	FALSE	TRUE
#3761_eic.png	TRUE	TRUE
#7484_eic.png	TRUE	TRUE
#315_eic.png	FALSE	TRUE
#2386_eic.png	FALSE	TRUE
#5997_eic.png	FALSE	TRUE
#5422_eic.png	FALSE	TRUE
#2318_eic.png	FALSE	TRUE
#3559_eic.png	TRUE	TRUE
#5253_eic.png	TRUE	TRUE
#732_eic.png	TRUE	TRUE
#1616_eic.png	TRUE	TRUE
#8262_eic.png	TRUE	FALSE
#7938_eic.png	TRUE	TRUE
#6253_eic.png	TRUE	FALSE
#3543_eic.png	TRUE	TRUE
#3533_eic.png	FALSE	TRUE
#8816_eic.png	TRUE	TRUE
#6599_eic.png	FALSE	TRUE
#8410_eic.png	TRUE	TRUE
#8781_eic.png	FALSE	TRUE
#5123_eic.png	FALSE	TRUE
#936_eic.png	TRUE	TRUE
#4672_eic.png	FALSE	TRUE
#6008_eic.png	FALSE	TRUE
#988_eic.png	FALSE	TRUE
#3981_eic.png	FALSE	TRUE
#5504_eic.png	FALSE	FALSE
#8841_eic.png	TRUE	TRUE
#2693_eic.png	FALSE	TRUE
#3932_eic.png	FALSE	TRUE
#1778_eic.png	FALSE	TRUE
#6294_eic.png	TRUE	TRUE
#5429_eic.png	FALSE	TRUE
#1646_eic.png	TRUE	TRUE
#4647_eic.png	FALSE	TRUE
#6458_eic.png	FALSE	TRUE
#3504_eic.png	TRUE	TRUE
#2780_eic.png	FALSE	TRUE
#8704_eic.png	TRUE	TRUE
#6678_eic.png	TRUE	TRUE
#2575_eic.png	TRUE	TRUE
#6173_eic.png	TRUE	TRUE
#8977_eic.png	TRUE	TRUE
#2773_eic.png	TRUE	TRUE
#4060_eic.png	TRUE	TRUE
#3734_eic.png	FALSE	TRUE
#1674_eic.png	TRUE	TRUE
#6378_eic.png	TRUE	TRUE
#5809_eic.png	TRUE	TRUE
#7704_eic.png	TRUE	TRUE
#1029_eic.png	FALSE	TRUE
#6607_eic.png	TRUE	TRUE
#4069_eic.png	TRUE	TRUE
#2729_eic.png	TRUE	TRUE
#2461_eic.png	FALSE	TRUE
#4097_eic.png	FALSE	TRUE
#417_eic.png	TRUE	TRUE
#2674_eic.png	TRUE	TRUE
#9101_eic.png	FALSE	TRUE
#818_eic.png	TRUE	TRUE
#2870_eic.png	TRUE	FALSE
#3573_eic.png	TRUE	TRUE
#7679_eic.png	TRUE	TRUE
#8112_eic.png	TRUE	TRUE
#364_eic.png	TRUE	TRUE
#7112_eic.png	TRUE	TRUE
#4753_eic.png	TRUE	TRUE
#5308_eic.png	FALSE	TRUE
#744_eic.png	FALSE	FALSE
#746_eic.png	TRUE	FALSE
#5455_eic.png	FALSE	TRUE
#5521_eic.png	FALSE	TRUE
#3774_eic.png	FALSE	TRUE
#916_eic.png	TRUE	TRUE
#84_eic.png	TRUE	FALSE
#3498_eic.png	TRUE	TRUE
#3167_eic.png	FALSE	FALSE
#4539_eic.png	TRUE	TRUE
#684_eic.png	FALSE	TRUE
#4859_eic.png	TRUE	TRUE
#7193_eic.png	FALSE	TRUE
#1482_eic.png	TRUE	TRUE
#1063_eic.png	FALSE	TRUE
#1952_eic.png	FALSE	TRUE
#5044_eic.png	FALSE	FALSE
#2583_eic.png	FALSE	FALSE
#9247_eic.png	TRUE	TRUE
#9276_eic.png	TRUE	TRUE
#3998_eic.png	TRUE	TRUE
#4259_eic.png	TRUE	TRUE
#3163_eic.png	TRUE	TRUE
#3971_eic.png	FALSE	TRUE
#7914_eic.png	TRUE	FALSE
#6084_eic.png	TRUE	TRUE
#4382_eic.png	TRUE	TRUE
#2831_eic.png	TRUE	TRUE
#8299_eic.png	TRUE	TRUE
#9228_eic.png	TRUE	TRUE
#8973_eic.png	TRUE	TRUE
#8471_eic.png	TRUE	TRUE
#7606_eic.png	FALSE	TRUE
#2320_eic.png	FALSE	TRUE
#5467_eic.png	FALSE	TRUE
#8353_eic.png	TRUE	TRUE
#9207_eic.png	TRUE	TRUE
#4607_eic.png	FALSE	TRUE
#4745_eic.png	TRUE	TRUE
#6158_eic.png	FALSE	TRUE
#3634_eic.png	TRUE	TRUE
#4095_eic.png	TRUE	TRUE
#4939_eic.png	TRUE	TRUE
#8708_eic.png	TRUE	TRUE
#9278_eic.png	FALSE	FALSE
#6703_eic.png	TRUE	TRUE
#3799_eic.png	FALSE	TRUE
#7282_eic.png	FALSE	FALSE
#986_eic.png	TRUE	TRUE
#4628_eic.png	TRUE	TRUE
#7792_eic.png	TRUE	TRUE
#9324_eic.png	TRUE	TRUE
#4977_eic.png	TRUE	TRUE
#6632_eic.png	FALSE	TRUE
#4635_eic.png	FALSE	TRUE
#9393_eic.png	TRUE	FALSE
#7407_eic.png	TRUE	TRUE
#1880_eic.png	FALSE	TRUE
#8505_eic.png	FALSE	TRUE
#554_eic.png	FALSE	FALSE
#7896_eic.png	TRUE	TRUE
#2462_eic.png	FALSE	TRUE
#8687_eic.png	TRUE	TRUE
#8962_eic.png	TRUE	TRUE
#7847_eic.png	FALSE	TRUE
#991_eic.png	TRUE	TRUE
#683_eic.png	TRUE	TRUE
#966_eic.png	FALSE	TRUE
#8391_eic.png	TRUE	TRUE
#5013_eic.png	FALSE	TRUE
#8735_eic.png	TRUE	TRUE
#2016_eic.png	TRUE	TRUE
#2126_eic.png	TRUE	TRUE
#7548_eic.png	FALSE	TRUE
#945_eic.png	TRUE	TRUE
#1102_eic.png	TRUE	TRUE
#1164_eic.png	FALSE	TRUE
#4554_eic.png	TRUE	TRUE
#1737_eic.png	FALSE	TRUE
#5407_eic.png	TRUE	TRUE
#7132_eic.png	TRUE	TRUE
#845_eic.png	TRUE	TRUE
#7692_eic.png	TRUE	TRUE
#2547_eic.png	FALSE	TRUE
#6201_eic.png	FALSE	TRUE
#749_eic.png	TRUE	TRUE
#3376_eic.png	FALSE	TRUE
#3108_eic.png	TRUE	TRUE
#1280_eic.png	TRUE	FALSE
#8910_eic.png	TRUE	TRUE
#4056_eic.png	TRUE	TRUE
#747_eic.png	TRUE	TRUE
#5202_eic.png	FALSE	TRUE
#2252_eic.png	TRUE	TRUE
#6320_eic.png	TRUE	TRUE
#2109_eic.png	FALSE	TRUE
#6228_eic.png	TRUE	FALSE
#1649_eic.png	TRUE	TRUE
#6557_eic.png	TRUE	TRUE
#1010_eic.png	FALSE	TRUE
#1274_eic.png	TRUE	TRUE
#1499_eic.png	FALSE	TRUE
#8731_eic.png	FALSE	TRUE
#8074_eic.png	TRUE	TRUE
#5444_eic.png	TRUE	TRUE
#1417_eic.png	TRUE	TRUE
#1411_eic.png	TRUE	TRUE
#890_eic.png	TRUE	TRUE
#2208_eic.png	FALSE	TRUE
#1391_eic.png	TRUE	TRUE
#5825_eic.png	TRUE	TRUE
#2511_eic.png	TRUE	TRUE
#8754_eic.png	TRUE	TRUE
#8748_eic.png	TRUE	TRUE
#955_eic.png	FALSE	TRUE
#690_eic.png	FALSE	TRUE
#7283_eic.png	TRUE	FALSE
#5660_eic.png	FALSE	TRUE
#9037_eic.png	FALSE	TRUE
#4747_eic.png	FALSE	TRUE
#7455_eic.png	FALSE	TRUE
#6875_eic.png	FALSE	TRUE
#407_eic.png	FALSE	TRUE
#4674_eic.png	TRUE	TRUE
#2205_eic.png	FALSE	TRUE
#1321_eic.png	FALSE	TRUE
#8078_eic.png	TRUE	TRUE
#3253_eic.png	TRUE	TRUE
#3676_eic.png	TRUE	TRUE
#4955_eic.png	FALSE	TRUE
#12_eic.png	FALSE	FALSE
#6595_eic.png	FALSE	TRUE
#7200_eic.png	TRUE	TRUE
#2794_eic.png	TRUE	TRUE
#9286_eic.png	TRUE	TRUE
#7882_eic.png	TRUE	TRUE
#4847_eic.png	TRUE	TRUE
#8126_eic.png	TRUE	TRUE
#3552_eic.png	TRUE	TRUE
#2161_eic.png	TRUE	TRUE
#2039_eic.png	TRUE	TRUE
#9180_eic.png	TRUE	TRUE
#5240_eic.png	TRUE	TRUE
#4868_eic.png	FALSE	TRUE
#9285_eic.png	TRUE	TRUE
#3701_eic.png	FALSE	TRUE
#3783_eic.png	TRUE	TRUE
#1601_eic.png	TRUE	TRUE
#7405_eic.png	TRUE	TRUE
#8771_eic.png	TRUE	TRUE
#4652_eic.png	TRUE	TRUE
#1276_eic.png	FALSE	TRUE
#1243_eic.png	TRUE	TRUE
#6743_eic.png	TRUE	TRUE
#6419_eic.png	TRUE	TRUE
#7761_eic.png	TRUE	TRUE
#3699_eic.png	TRUE	TRUE
#2466_eic.png	FALSE	TRUE
#3602_eic.png	TRUE	TRUE
#2304_eic.png	FALSE	TRUE
#6898_eic.png	TRUE	TRUE
#6651_eic.png	TRUE	TRUE
#6633_eic.png	FALSE	TRUE
#2112_eic.png	TRUE	FALSE
#1782_eic.png	TRUE	TRUE
#2363_eic.png	TRUE	TRUE
#4074_eic.png	FALSE	TRUE
#1922_eic.png	TRUE	FALSE
#9209_eic.png	TRUE	TRUE
#6995_eic.png	TRUE	FALSE
#4820_eic.png	TRUE	TRUE
#4953_eic.png	TRUE	TRUE
#3851_eic.png	FALSE	FALSE
#3149_eic.png	FALSE	TRUE
#3394_eic.png	TRUE	TRUE
#4677_eic.png	TRUE	TRUE
#3995_eic.png	TRUE	TRUE
#7510_eic.png	TRUE	TRUE
#6756_eic.png	TRUE	TRUE
#6154_eic.png	TRUE	TRUE
#9206_eic.png	TRUE	TRUE
#5694_eic.png	TRUE	TRUE
#8028_eic.png	TRUE	TRUE
#5564_eic.png	TRUE	TRUE
#502_eic.png	TRUE	TRUE
#341_eic.png	FALSE	TRUE
#2366_eic.png	FALSE	FALSE
#3331_eic.png	TRUE	TRUE
#4281_eic.png	FALSE	TRUE
#8447_eic.png	TRUE	TRUE
#1487_eic.png	TRUE	TRUE
#174_eic.png	TRUE	TRUE
#5526_eic.png	FALSE	TRUE
#6209_eic.png	TRUE	TRUE
#7912_eic.png	FALSE	TRUE
#2979_eic.png	FALSE	TRUE
#322_eic.png	FALSE	TRUE
#927_eic.png	FALSE	TRUE
#7643_eic.png	TRUE	TRUE
#8558_eic.png	FALSE	TRUE
#5611_eic.png	FALSE	TRUE
#3391_eic.png	TRUE	TRUE
#1441_eic.png	TRUE	TRUE
#8780_eic.png	FALSE	TRUE
#1107_eic.png	FALSE	TRUE
#5581_eic.png	TRUE	TRUE
#6440_eic.png	TRUE	TRUE
#1726_eic.png	TRUE	TRUE
#9158_eic.png	TRUE	TRUE
#419_eic.png	FALSE	TRUE
#2021_eic.png	TRUE	TRUE
#8120_eic.png	TRUE	TRUE
#1833_eic.png	TRUE	TRUE
#7908_eic.png	TRUE	TRUE
#849_eic.png	TRUE	TRUE
#2885_eic.png	FALSE	TRUE
#2127_eic.png	TRUE	TRUE
#3898_eic.png	TRUE	TRUE
#7883_eic.png	FALSE	TRUE
#378_eic.png	TRUE	FALSE
#6602_eic.png	TRUE	TRUE
#6784_eic.png	TRUE	FALSE
#1633_eic.png	TRUE	TRUE
#2212_eic.png	FALSE	TRUE
#3929_eic.png	TRUE	TRUE
#3083_eic.png	TRUE	TRUE
#1593_eic.png	FALSE	TRUE
#5271_eic.png	TRUE	TRUE
#7886_eic.png	TRUE	TRUE
#345_eic.png	TRUE	TRUE
#2298_eic.png	TRUE	TRUE
#5314_eic.png	TRUE	TRUE
#2456_eic.png	TRUE	TRUE
#3943_eic.png	TRUE	TRUE
#8971_eic.png	TRUE	TRUE
#4954_eic.png	FALSE	TRUE
#7796_eic.png	TRUE	TRUE
#1632_eic.png	TRUE	FALSE
#4111_eic.png	FALSE	FALSE
#2229_eic.png	TRUE	TRUE
#7603_eic.png	TRUE	TRUE
#4666_eic.png	TRUE	TRUE
#1685_eic.png	FALSE	TRUE
#453_eic.png	FALSE	TRUE
#3010_eic.png	TRUE	TRUE
#1369_eic.png	FALSE	TRUE
#6491_eic.png	FALSE	TRUE
#2584_eic.png	TRUE	TRUE
#3581_eic.png	FALSE	TRUE
#3760_eic.png	TRUE	TRUE
#3231_eic.png	FALSE	TRUE
#4649_eic.png	TRUE	TRUE
#248_eic.png	FALSE	TRUE
#7001_eic.png	TRUE	TRUE
#5329_eic.png	TRUE	TRUE
#7373_eic.png	TRUE	TRUE
#6496_eic.png	TRUE	TRUE
#9254_eic.png	TRUE	TRUE
#9337_eic.png	TRUE	TRUE
#8559_eic.png	TRUE	TRUE
#5368_eic.png	TRUE	TRUE
#7669_eic.png	TRUE	FALSE
#3848_eic.png	TRUE	TRUE
#5172_eic.png	FALSE	TRUE
#394_eic.png	FALSE	TRUE
#8291_eic.png	TRUE	TRUE
#2894_eic.png	TRUE	TRUE
#641_eic.png	TRUE	TRUE
#6740_eic.png	TRUE	TRUE
#3237_eic.png	TRUE	TRUE
#8075_eic.png	TRUE	TRUE
#338_eic.png	TRUE	TRUE
#5299_eic.png	FALSE	TRUE
#8441_eic.png	TRUE	TRUE
#6722_eic.png	TRUE	TRUE
#9063_eic.png	TRUE	TRUE
#828_eic.png	TRUE	TRUE
#3709_eic.png	FALSE	TRUE
#5569_eic.png	FALSE	TRUE
#996_eic.png	TRUE	TRUE
#8531_eic.png	TRUE	TRUE
#2154_eic.png	TRUE	TRUE
#5025_eic.png	TRUE	TRUE
#3076_eic.png	FALSE	TRUE
#456_eic.png	FALSE	TRUE
#896_eic.png	TRUE	TRUE
#3165_eic.png	FALSE	TRUE
#6863_eic.png	TRUE	TRUE
#4005_eic.png	TRUE	TRUE
#6100_eic.png	TRUE	TRUE
#5468_eic.png	TRUE	TRUE
#36_eic.png	FALSE	FALSE
#2206_eic.png	FALSE	TRUE
#6883_eic.png	TRUE	TRUE
#4944_eic.png	FALSE	TRUE
#3703_eic.png	FALSE	TRUE
#1041_eic.png	FALSE	TRUE
#2851_eic.png	TRUE	TRUE
#5409_eic.png	FALSE	TRUE
#5784_eic.png	FALSE	TRUE
#1312_eic.png	FALSE	TRUE
#6379_eic.png	FALSE	TRUE
#7750_eic.png	TRUE	FALSE
#8895_eic.png	TRUE	TRUE
#827_eic.png	TRUE	TRUE
#1357_eic.png	TRUE	TRUE
#1522_eic.png	FALSE	TRUE
#3595_eic.png	TRUE	TRUE
#7239_eic.png	TRUE	TRUE
#4950_eic.png	FALSE	TRUE
#3062_eic.png	FALSE	TRUE
#4467_eic.png	TRUE	TRUE
#8870_eic.png	FALSE	TRUE
#866_eic.png	TRUE	TRUE
#6326_eic.png	TRUE	TRUE
#4880_eic.png	FALSE	FALSE
#713_eic.png	TRUE	TRUE
#7512_eic.png	TRUE	TRUE
#5609_eic.png	FALSE	TRUE
#6116_eic.png	FALSE	TRUE
#2554_eic.png	TRUE	TRUE
#4282_eic.png	FALSE	TRUE
#5300_eic.png	TRUE	TRUE
#1526_eic.png	TRUE	TRUE
#7807_eic.png	TRUE	TRUE
#1788_eic.png	TRUE	TRUE
#5381_eic.png	TRUE	TRUE
#7586_eic.png	TRUE	FALSE
#5232_eic.png	FALSE	TRUE
#5946_eic.png	TRUE	TRUE
#8267_eic.png	FALSE	TRUE
#8017_eic.png	TRUE	TRUE
#4498_eic.png	FALSE	TRUE
#8320_eic.png	FALSE	TRUE
#954_eic.png	FALSE	TRUE
#8048_eic.png	TRUE	TRUE
#721_eic.png	TRUE	TRUE
#7954_eic.png	TRUE	TRUE
#6114_eic.png	FALSE	TRUE
#2508_eic.png	FALSE	TRUE
#5778_eic.png	FALSE	TRUE
#8266_eic.png	FALSE	TRUE
#1381_eic.png	TRUE	FALSE
#48_eic.png	FALSE	FALSE
#5880_eic.png	FALSE	TRUE
#3273_eic.png	TRUE	TRUE
#34_eic.png	FALSE	FALSE
#5954_eic.png	TRUE	TRUE
#5741_eic.png	FALSE	TRUE
#2179_eic.png	FALSE	TRUE
#2797_eic.png	FALSE	FALSE
#1096_eic.png	FALSE	TRUE
#2840_eic.png	TRUE	TRUE
#1965_eic.png	TRUE	TRUE
#6635_eic.png	TRUE	TRUE
#3658_eic.png	TRUE	TRUE
#6525_eic.png	TRUE	TRUE
#2065_eic.png	TRUE	TRUE
#445_eic.png	TRUE	TRUE
#5500_eic.png	FALSE	TRUE
#6841_eic.png	TRUE	TRUE
#7209_eic.png	FALSE	TRUE
#4505_eic.png	TRUE	TRUE
#1866_eic.png	FALSE	TRUE
#4119_eic.png	TRUE	TRUE
#406_eic.png	FALSE	TRUE
#7729_eic.png	TRUE	TRUE
#3336_eic.png	TRUE	TRUE
#5759_eic.png	FALSE	TRUE
#1240_eic.png	FALSE	TRUE
#3484_eic.png	TRUE	TRUE
#6468_eic.png	TRUE	TRUE
#7703_eic.png	FALSE	TRUE
#8587_eic.png	TRUE	TRUE
#3280_eic.png	FALSE	TRUE
#2276_eic.png	FALSE	TRUE
#2745_eic.png	FALSE	TRUE
#1524_eic.png	TRUE	TRUE
#9279_eic.png	TRUE	TRUE
#970_eic.png	TRUE	TRUE
#9050_eic.png	TRUE	TRUE
#6769_eic.png	FALSE	TRUE
#306_eic.png	TRUE	TRUE
#2291_eic.png	FALSE	TRUE
#3599_eic.png	TRUE	TRUE
#3956_eic.png	TRUE	TRUE
#9135_eic.png	FALSE	TRUE
#9305_eic.png	TRUE	TRUE
#8858_eic.png	TRUE	TRUE
#5925_eic.png	TRUE	TRUE
#508_eic.png	FALSE	TRUE
#2260_eic.png	FALSE	TRUE
#2383_eic.png	TRUE	TRUE
#1557_eic.png	TRUE	TRUE
#4736_eic.png	FALSE	TRUE
#2899_eic.png	TRUE	TRUE
#7436_eic.png	TRUE	TRUE
#3528_eic.png	TRUE	TRUE
#6099_eic.png	TRUE	TRUE
#2652_eic.png	TRUE	TRUE
#2334_eic.png	TRUE	TRUE
#8740_eic.png	TRUE	TRUE
#4140_eic.png	TRUE	TRUE
#3150_eic.png	TRUE	TRUE
#1898_eic.png	TRUE	TRUE
#2698_eic.png	FALSE	TRUE
#205_eic.png	TRUE	TRUE
#6591_eic.png	FALSE	TRUE
#4361_eic.png	TRUE	TRUE
#3204_eic.png	TRUE	TRUE
#2378_eic.png	FALSE	TRUE
#1891_eic.png	TRUE	TRUE
#2986_eic.png	TRUE	TRUE
#3002_eic.png	TRUE	TRUE
#3342_eic.png	FALSE	TRUE
#1975_eic.png	TRUE	TRUE
#4925_eic.png	FALSE	TRUE
#2087_eic.png	TRUE	TRUE
#3678_eic.png	TRUE	TRUE
#6811_eic.png	TRUE	TRUE
#4702_eic.png	TRUE	TRUE
#8133_eic.png	TRUE	TRUE
#992_eic.png	TRUE	TRUE
#1989_eic.png	TRUE	TRUE
#1966_eic.png	TRUE	TRUE
#4172_eic.png	TRUE	TRUE
#4049_eic.png	FALSE	TRUE
#458_eic.png	TRUE	FALSE
#2614_eic.png	TRUE	FALSE
#7537_eic.png	TRUE	TRUE
#738_eic.png	TRUE	TRUE
#8844_eic.png	TRUE	TRUE
#2303_eic.png	TRUE	TRUE
#6057_eic.png	TRUE	TRUE
#5665_eic.png	FALSE	TRUE
#6731_eic.png	TRUE	TRUE
#2843_eic.png	TRUE	TRUE
#6754_eic.png	TRUE	TRUE
#8506_eic.png	FALSE	TRUE
#3110_eic.png	FALSE	TRUE
#2287_eic.png	TRUE	TRUE
#7181_eic.png	TRUE	TRUE
#4336_eic.png	FALSE	TRUE
#411_eic.png	FALSE	TRUE
#88_eic.png	FALSE	TRUE
#8286_eic.png	TRUE	TRUE
#4026_eic.png	FALSE	FALSE
#884_eic.png	TRUE	FALSE
#7102_eic.png	FALSE	FALSE
#7378_eic.png	FALSE	TRUE
#6237_eic.png	FALSE	TRUE
#4290_eic.png	FALSE	TRUE
#3788_eic.png	FALSE	TRUE
#6706_eic.png	FALSE	TRUE
#5215_eic.png	TRUE	TRUE
#7594_eic.png	FALSE	TRUE
#1080_eic.png	TRUE	TRUE
#193_eic.png	TRUE	TRUE
#1699_eic.png	FALSE	TRUE
#1823_eic.png	FALSE	TRUE
#1704_eic.png	FALSE	FALSE
#1516_eic.png	FALSE	TRUE
#1802_eic.png	FALSE	TRUE
#235_eic.png	TRUE	FALSE
#8909_eic.png	TRUE	TRUE
#4878_eic.png	FALSE	TRUE
#2351_eic.png	TRUE	FALSE
#5907_eic.png	FALSE	TRUE
#2880_eic.png	TRUE	TRUE
#7318_eic.png	TRUE	TRUE
#8518_eic.png	TRUE	TRUE
#2771_eic.png	TRUE	TRUE
#9034_eic.png	FALSE	TRUE
#3849_eic.png	FALSE	TRUE
#1844_eic.png	TRUE	TRUE
#3767_eic.png	TRUE	TRUE
#7489_eic.png	TRUE	FALSE
#8206_eic.png	TRUE	FALSE
#7665_eic.png	FALSE	TRUE
#7082_eic.png	FALSE	TRUE
#2683_eic.png	FALSE	FALSE
#9148_eic.png	TRUE	FALSE
#5935_eic.png	FALSE	TRUE
#8721_eic.png	FALSE	TRUE
#4865_eic.png	TRUE	TRUE
#74_eic.png	FALSE	TRUE
#7808_eic.png	FALSE	TRUE
#9061_eic.png	TRUE	TRUE
#5290_eic.png	TRUE	TRUE
#7520_eic.png	TRUE	TRUE
#950_eic.png	FALSE	TRUE
#772_eic.png	FALSE	TRUE
#7591_eic.png	TRUE	TRUE
#1275_eic.png	TRUE	FALSE
#3928_eic.png	FALSE	TRUE
#5823_eic.png	TRUE	TRUE
#3080_eic.png	FALSE	TRUE
#1962_eic.png	TRUE	TRUE
#2132_eic.png	TRUE	TRUE
#5441_eic.png	TRUE	TRUE
#446_eic.png	FALSE	TRUE
#5109_eic.png	FALSE	TRUE
#8638_eic.png	TRUE	TRUE
#3401_eic.png	TRUE	TRUE
#276_eic.png	TRUE	FALSE
#8547_eic.png	FALSE	TRUE
#8356_eic.png	TRUE	TRUE
#9272_eic.png	TRUE	TRUE
#8261_eic.png	TRUE	FALSE
#5130_eic.png	FALSE	TRUE
#4495_eic.png	TRUE	TRUE
#1410_eic.png	TRUE	TRUE
#1924_eic.png	TRUE	TRUE
#5890_eic.png	TRUE	TRUE
#4679_eic.png	TRUE	TRUE
#4439_eic.png	TRUE	TRUE
#7928_eic.png	FALSE	TRUE
#2404_eic.png	TRUE	TRUE
#6393_eic.png	FALSE	TRUE
#495_eic.png	FALSE	TRUE
#565_eic.png	TRUE	TRUE
#162_eic.png	FALSE	FALSE
#6124_eic.png	TRUE	TRUE
#2638_eic.png	TRUE	TRUE
#5339_eic.png	TRUE	TRUE
#3827_eic.png	FALSE	TRUE
#4221_eic.png	TRUE	TRUE
#1258_eic.png	TRUE	TRUE
#70_eic.png	FALSE	FALSE
#2879_eic.png	TRUE	TRUE
#4322_eic.png	FALSE	TRUE
#3914_eic.png	FALSE	TRUE
#6143_eic.png	FALSE	FALSE
#5840_eic.png	FALSE	TRUE
#7053_eic.png	FALSE	TRUE
#1496_eic.png	TRUE	TRUE
#2678_eic.png	TRUE	TRUE
#4050_eic.png	TRUE	TRUE
#6643_eic.png	TRUE	TRUE
#3915_eic.png	TRUE	TRUE
#6077_eic.png	TRUE	TRUE
#6647_eic.png	TRUE	TRUE
#4447_eic.png	TRUE	TRUE
#223_eic.png	FALSE	TRUE
#4113_eic.png	TRUE	TRUE
#2552_eic.png	TRUE	TRUE
#4394_eic.png	FALSE	TRUE
#7265_eic.png	FALSE	TRUE
#6007_eic.png	TRUE	TRUE
#4608_eic.png	TRUE	TRUE
#2407_eic.png	FALSE	TRUE
#2746_eic.png	FALSE	TRUE
#8065_eic.png	TRUE	TRUE
#1930_eic.png	TRUE	FALSE
#3687_eic.png	FALSE	TRUE
#5532_eic.png	FALSE	TRUE
#3720_eic.png	FALSE	TRUE
#2787_eic.png	TRUE	TRUE
#6110_eic.png	FALSE	TRUE
#8608_eic.png	TRUE	TRUE
#7411_eic.png	TRUE	TRUE
#6307_eic.png	TRUE	TRUE
#9000_eic.png	TRUE	TRUE
#9239_eic.png	TRUE	TRUE
#4456_eic.png	FALSE	TRUE
#7447_eic.png	FALSE	TRUE
#6013_eic.png	FALSE	FALSE
#3048_eic.png	TRUE	TRUE
#1812_eic.png	FALSE	TRUE
#8830_eic.png	FALSE	TRUE
#8098_eic.png	TRUE	TRUE
#6620_eic.png	FALSE	TRUE
#582_eic.png	FALSE	TRUE
#1678_eic.png	FALSE	TRUE
#8635_eic.png	TRUE	TRUE
#3427_eic.png	FALSE	TRUE
#4367_eic.png	FALSE	FALSE
#1864_eic.png	TRUE	TRUE
#153_eic.png	TRUE	FALSE
#5549_eic.png	TRUE	TRUE
#4998_eic.png	FALSE	TRUE
#2241_eic.png	FALSE	TRUE
#5032_eic.png	FALSE	TRUE
#3814_eic.png	TRUE	TRUE
#3835_eic.png	TRUE	TRUE
#4203_eic.png	FALSE	TRUE
#2518_eic.png	TRUE	TRUE
#9194_eic.png	TRUE	TRUE
#7677_eic.png	TRUE	TRUE
#788_eic.png	FALSE	TRUE
#7379_eic.png	TRUE	TRUE
#864_eic.png	FALSE	TRUE
#5174_eic.png	FALSE	FALSE
#1055_eic.png	FALSE	TRUE
#1220_eic.png	TRUE	TRUE
#5311_eic.png	FALSE	TRUE
#6977_eic.png	TRUE	TRUE
#6772_eic.png	FALSE	TRUE
#4766_eic.png	FALSE	TRUE
#7852_eic.png	TRUE	TRUE
#9140_eic.png	FALSE	TRUE
#7069_eic.png	TRUE	TRUE
#3467_eic.png	TRUE	TRUE
#7833_eic.png	TRUE	TRUE
#2184_eic.png	TRUE	TRUE
#8828_eic.png	FALSE	TRUE
#2385_eic.png	FALSE	TRUE
#6536_eic.png	FALSE	TRUE
#2264_eic.png	TRUE	TRUE
#2352_eic.png	TRUE	TRUE
#8309_eic.png	TRUE	TRUE
#3454_eic.png	TRUE	TRUE
#1852_eic.png	TRUE	TRUE
#3749_eic.png	TRUE	TRUE
#1074_eic.png	TRUE	FALSE
#965_eic.png	TRUE	TRUE
#6364_eic.png	FALSE	TRUE
#4258_eic.png	FALSE	TRUE
#7314_eic.png	TRUE	TRUE
#3372_eic.png	TRUE	TRUE
#8185_eic.png	TRUE	TRUE
#5671_eic.png	TRUE	TRUE
#4393_eic.png	FALSE	TRUE
#6479_eic.png	FALSE	FALSE
#1065_eic.png	FALSE	TRUE
#147_eic.png	TRUE	TRUE
#1062_eic.png	FALSE	TRUE
#20_eic.png	FALSE	FALSE
#1520_eic.png	FALSE	TRUE
#6385_eic.png	FALSE	TRUE
#824_eic.png	TRUE	TRUE
#3743_eic.png	FALSE	TRUE
#8566_eic.png	TRUE	TRUE
#3263_eic.png	FALSE	TRUE
#844_eic.png	TRUE	TRUE
#8072_eic.png	FALSE	TRUE
#7443_eic.png	FALSE	TRUE
#2213_eic.png	FALSE	TRUE
#4309_eic.png	FALSE	TRUE
#7916_eic.png	TRUE	TRUE
#1643_eic.png	FALSE	TRUE
#3275_eic.png	FALSE	TRUE
#7227_eic.png	TRUE	TRUE
#4559_eic.png	FALSE	TRUE
#5462_eic.png	TRUE	TRUE
#8746_eic.png	TRUE	TRUE
#7301_eic.png	TRUE	TRUE
#4303_eic.png	FALSE	TRUE
#4337_eic.png	FALSE	TRUE
#3992_eic.png	TRUE	TRUE
#7885_eic.png	TRUE	TRUE
#3811_eic.png	TRUE	TRUE
#7765_eic.png	TRUE	TRUE
#5182_eic.png	FALSE	TRUE
#6177_eic.png	FALSE	TRUE
#1026_eic.png	FALSE	TRUE
#15_eic.png	FALSE	FALSE
#7738_eic.png	FALSE	TRUE
#133_eic.png	FALSE	TRUE
#7924_eic.png	FALSE	TRUE
#3145_eic.png	FALSE	TRUE
#4560_eic.png	TRUE	TRUE
#5716_eic.png	TRUE	TRUE
#7036_eic.png	TRUE	TRUE
#2498_eic.png	TRUE	TRUE
#6691_eic.png	TRUE	TRUE
#1090_eic.png	FALSE	TRUE
#4606_eic.png	FALSE	FALSE
#3796_eic.png	TRUE	TRUE
#5830_eic.png	TRUE	TRUE
#8125_eic.png	TRUE	TRUE
#7917_eic.png	TRUE	TRUE
#3100_eic.png	TRUE	TRUE
#3197_eic.png	TRUE	TRUE
#390_eic.png	TRUE	TRUE
#2251_eic.png	TRUE	TRUE
#2545_eic.png	FALSE	TRUE
#4699_eic.png	FALSE	TRUE
#3366_eic.png	TRUE	TRUE
#1395_eic.png	TRUE	FALSE
#120_eic.png	FALSE	TRUE
#7628_eic.png	TRUE	TRUE
#2084_eic.png	TRUE	TRUE
#2602_eic.png	TRUE	TRUE
#225_eic.png	TRUE	TRUE
#1447_eic.png	FALSE	TRUE
#4698_eic.png	TRUE	TRUE
#6409_eic.png	FALSE	TRUE
#1252_eic.png	TRUE	TRUE
#1022_eic.png	TRUE	TRUE
#3155_eic.png	TRUE	TRUE
#2489_eic.png	FALSE	TRUE
#2365_eic.png	TRUE	TRUE
#1018_eic.png	FALSE	TRUE
#8907_eic.png	TRUE	TRUE
#6868_eic.png	FALSE	FALSE
#998_eic.png	FALSE	TRUE
#2921_eic.png	TRUE	TRUE
#8272_eic.png	FALSE	TRUE
#515_eic.png	FALSE	TRUE
#3210_eic.png	TRUE	TRUE
#5342_eic.png	TRUE	FALSE
#7432_eic.png	TRUE	TRUE
#4982_eic.png	TRUE	TRUE
#7868_eic.png	TRUE	FALSE
#1934_eic.png	TRUE	TRUE
#609_eic.png	TRUE	TRUE
#4788_eic.png	FALSE	TRUE
#488_eic.png	TRUE	TRUE
#5197_eic.png	TRUE	TRUE
#180_eic.png	FALSE	FALSE
#7966_eic.png	TRUE	TRUE
#8627_eic.png	FALSE	TRUE
#224_eic.png	TRUE	FALSE
#3157_eic.png	TRUE	TRUE
#719_eic.png	FALSE	TRUE
#6902_eic.png	FALSE	TRUE
#6856_eic.png	TRUE	TRUE
#2221_eic.png	TRUE	TRUE
#7689_eic.png	TRUE	TRUE
#7230_eic.png	TRUE	TRUE
#4490_eic.png	TRUE	TRUE
#3790_eic.png	FALSE	TRUE
#6072_eic.png	TRUE	TRUE
#7067_eic.png	TRUE	TRUE
#5436_eic.png	TRUE	TRUE
#6828_eic.png	TRUE	TRUE
#3403_eic.png	TRUE	TRUE
#7517_eic.png	TRUE	TRUE
#8107_eic.png	TRUE	TRUE
#8678_eic.png	TRUE	TRUE
#2167_eic.png	TRUE	TRUE
#6835_eic.png	TRUE	TRUE
#3199_eic.png	TRUE	TRUE
#6783_eic.png	TRUE	FALSE
#2113_eic.png	TRUE	TRUE
#3708_eic.png	FALSE	TRUE
#3429_eic.png	TRUE	TRUE
#1457_eic.png	FALSE	TRUE
#716_eic.png	FALSE	TRUE
#8702_eic.png	TRUE	TRUE
#3540_eic.png	TRUE	TRUE
#5463_eic.png	TRUE	TRUE
#5677_eic.png	TRUE	TRUE
#1587_eic.png	TRUE	FALSE
#8637_eic.png	TRUE	TRUE
#2245_eic.png	FALSE	TRUE
#3758_eic.png	TRUE	TRUE
#1715_eic.png	FALSE	TRUE
#2140_eic.png	TRUE	TRUE
#550_eic.png	TRUE	FALSE
#7698_eic.png	TRUE	TRUE
#2187_eic.png	TRUE	TRUE
#1736_eic.png	TRUE	TRUE
#5092_eic.png	FALSE	TRUE
#494_eic.png	TRUE	TRUE
#2811_eic.png	FALSE	TRUE
#2815_eic.png	FALSE	TRUE
#5685_eic.png	TRUE	TRUE
#1689_eic.png	FALSE	TRUE
#3866_eic.png	TRUE	TRUE
#1182_eic.png	TRUE	TRUE
#7996_eic.png	TRUE	TRUE
#1057_eic.png	TRUE	TRUE
#1014_eic.png	TRUE	TRUE
#5678_eic.png	TRUE	TRUE
#837_eic.png	TRUE	TRUE
#5556_eic.png	TRUE	TRUE
#2463_eic.png	FALSE	TRUE
#569_eic.png	TRUE	TRUE
#7315_eic.png	TRUE	TRUE
#4524_eic.png	TRUE	TRUE
#7593_eic.png	TRUE	FALSE
#9138_eic.png	FALSE	TRUE
#1119_eic.png	TRUE	TRUE
#9293_eic.png	TRUE	TRUE
#6741_eic.png	TRUE	TRUE
#7468_eic.png	FALSE	TRUE
#5553_eic.png	TRUE	TRUE
#3044_eic.png	TRUE	TRUE
#5000_eic.png	FALSE	TRUE
#8094_eic.png	TRUE	TRUE
#3353_eic.png	FALSE	FALSE
#1015_eic.png	TRUE	TRUE
#4022_eic.png	TRUE	TRUE
#2735_eic.png	TRUE	TRUE
#3445_eic.png	TRUE	FALSE
#355_eic.png	TRUE	TRUE
#2047_eic.png	FALSE	TRUE
#6450_eic.png	FALSE	TRUE
#4867_eic.png	TRUE	TRUE
#2790_eic.png	TRUE	FALSE
#1546_eic.png	TRUE	TRUE
#6913_eic.png	TRUE	FALSE
#5266_eic.png	TRUE	TRUE
#5321_eic.png	TRUE	TRUE
#7513_eic.png	FALSE	TRUE
#1409_eic.png	TRUE	TRUE
#7277_eic.png	TRUE	TRUE
#6241_eic.png	FALSE	FALSE
#6799_eic.png	FALSE	TRUE
#572_eic.png	FALSE	TRUE
#2822_eic.png	TRUE	TRUE
#1658_eic.png	TRUE	TRUE
#2272_eic.png	TRUE	TRUE
#5747_eic.png	FALSE	TRUE
#6448_eic.png	TRUE	FALSE
#6920_eic.png	TRUE	TRUE
#2557_eic.png	FALSE	TRUE
#1428_eic.png	FALSE	TRUE
#6718_eic.png	TRUE	TRUE
#1440_eic.png	FALSE	TRUE
#3693_eic.png	TRUE	TRUE
#7903_eic.png	TRUE	TRUE
#2227_eic.png	TRUE	TRUE
#294_eic.png	TRUE	TRUE
#7279_eic.png	FALSE	TRUE
#2967_eic.png	TRUE	FALSE
#8913_eic.png	TRUE	TRUE
#6589_eic.png	FALSE	TRUE
#7815_eic.png	TRUE	TRUE
#8241_eic.png	TRUE	TRUE
#782_eic.png	TRUE	TRUE
#2656_eic.png	FALSE	TRUE
#7953_eic.png	TRUE	TRUE
#7579_eic.png	FALSE	TRUE
#6048_eic.png	TRUE	TRUE
#4224_eic.png	TRUE	TRUE
#346_eic.png	TRUE	TRUE
#4430_eic.png	TRUE	TRUE
#4094_eic.png	TRUE	TRUE
#5885_eic.png	TRUE	TRUE
#5765_eic.png	TRUE	FALSE
#5872_eic.png	TRUE	TRUE
#5005_eic.png	TRUE	TRUE
#1505_eic.png	TRUE	TRUE
#1656_eic.png	FALSE	TRUE
#8467_eic.png	TRUE	TRUE
#4413_eic.png	TRUE	TRUE
#148_eic.png	FALSE	TRUE
#8596_eic.png	FALSE	TRUE
#2668_eic.png	TRUE	TRUE
#3664_eic.png	TRUE	TRUE
#6176_eic.png	FALSE	TRUE
#6258_eic.png	TRUE	TRUE
#4530_eic.png	TRUE	TRUE
#741_eic.png	TRUE	TRUE
#6817_eic.png	TRUE	TRUE
#7015_eic.png	FALSE	TRUE
#2695_eic.png	TRUE	TRUE
#7052_eic.png	FALSE	TRUE
#6807_eic.png	FALSE	TRUE
#92_eic.png	FALSE	FALSE
#2640_eic.png	TRUE	TRUE
#9062_eic.png	TRUE	TRUE
#2348_eic.png	TRUE	TRUE
#2699_eic.png	FALSE	TRUE
#3052_eic.png	TRUE	TRUE
#3485_eic.png	FALSE	TRUE
#4028_eic.png	FALSE	TRUE
#1098_eic.png	FALSE	TRUE
#8278_eic.png	TRUE	TRUE
#4285_eic.png	TRUE	TRUE
#1118_eic.png	TRUE	TRUE
#7025_eic.png	FALSE	TRUE
#4700_eic.png	FALSE	TRUE
#8030_eic.png	TRUE	TRUE
#6924_eic.png	FALSE	TRUE
#33_eic.png	FALSE	FALSE
#1368_eic.png	FALSE	TRUE
#483_eic.png	FALSE	TRUE
#6081_eic.png	FALSE	TRUE
#2329_eic.png	FALSE	TRUE
#8776_eic.png	FALSE	TRUE
#6322_eic.png	TRUE	TRUE
#1657_eic.png	TRUE	TRUE
#925_eic.png	TRUE	TRUE
#2593_eic.png	TRUE	TRUE
#97_eic.png	FALSE	FALSE
#2295_eic.png	FALSE	TRUE
#22_eic.png	TRUE	FALSE
#4871_eic.png	FALSE	TRUE
#5064_eic.png	FALSE	TRUE
#4082_eic.png	FALSE	TRUE
#7789_eic.png	TRUE	TRUE
#3315_eic.png	TRUE	TRUE
#2350_eic.png	TRUE	TRUE
#3119_eic.png	TRUE	TRUE
#842_eic.png	TRUE	TRUE
#2044_eic.png	FALSE	TRUE
#6002_eic.png	FALSE	TRUE
#8817_eic.png	TRUE	TRUE
#1872_eic.png	TRUE	FALSE
#2333_eic.png	TRUE	TRUE
#5103_eic.png	FALSE	TRUE
#4386_eic.png	TRUE	TRUE
#468_eic.png	FALSE	TRUE
#5895_eic.png	FALSE	TRUE
#5971_eic.png	TRUE	TRUE
#3985_eic.png	FALSE	FALSE
#1808_eic.png	TRUE	TRUE
#5419_eic.png	TRUE	TRUE
#8348_eic.png	TRUE	TRUE
#3805_eic.png	TRUE	TRUE
#1535_eic.png	TRUE	TRUE
#9155_eic.png	TRUE	TRUE
#5533_eic.png	FALSE	FALSE
#7528_eic.png	TRUE	TRUE
#9104_eic.png	FALSE	TRUE
#4372_eic.png	FALSE	TRUE
#1212_eic.png	FALSE	TRUE
#4442_eic.png	TRUE	TRUE
#2004_eic.png	FALSE	TRUE
#4848_eic.png	TRUE	TRUE
#8490_eic.png	FALSE	TRUE
#5779_eic.png	FALSE	TRUE
#1037_eic.png	TRUE	TRUE
#4826_eic.png	TRUE	TRUE
#1241_eic.png	TRUE	TRUE
#559_eic.png	FALSE	TRUE
#1189_eic.png	TRUE	TRUE
#8722_eic.png	TRUE	FALSE
#3726_eic.png	FALSE	TRUE
#612_eic.png	TRUE	TRUE
#5037_eic.png	FALSE	TRUE
#8820_eic.png	FALSE	TRUE
#5257_eic.png	FALSE	TRUE
#918_eic.png	FALSE	TRUE
#3469_eic.png	FALSE	TRUE
#5038_eic.png	TRUE	TRUE
#2152_eic.png	FALSE	FALSE
#2225_eic.png	TRUE	TRUE
#5330_eic.png	TRUE	TRUE
#286_eic.png	FALSE	TRUE
#1540_eic.png	FALSE	TRUE
#7351_eic.png	TRUE	TRUE
#7331_eic.png	FALSE	TRUE
#4888_eic.png	FALSE	TRUE
#3934_eic.png	FALSE	TRUE
#6248_eic.png	FALSE	TRUE
#1879_eic.png	FALSE	TRUE
#4402_eic.png	FALSE	TRUE
#2448_eic.png	FALSE	TRUE
#2679_eic.png	TRUE	TRUE
#6727_eic.png	TRUE	TRUE
#1446_eic.png	FALSE	TRUE
#2158_eic.png	TRUE	TRUE
#17_eic.png	TRUE	FALSE
#2798_eic.png	FALSE	TRUE
#4837_eic.png	FALSE	TRUE
#5285_eic.png	FALSE	FALSE
#7381_eic.png	TRUE	TRUE
#4508_eic.png	TRUE	TRUE
#1362_eic.png	TRUE	TRUE
#6866_eic.png	FALSE	FALSE
#4248_eic.png	TRUE	TRUE
#9024_eic.png	FALSE	TRUE
#6273_eic.png	FALSE	TRUE
#3258_eic.png	TRUE	TRUE
#8937_eic.png	FALSE	TRUE
#9077_eic.png	TRUE	TRUE
#5058_eic.png	TRUE	TRUE
#9344_eic.png	TRUE	TRUE
#4301_eic.png	FALSE	TRUE
#3889_eic.png	TRUE	TRUE
#1435_eic.png	TRUE	FALSE
#3364_eic.png	TRUE	TRUE
#3211_eic.png	TRUE	TRUE
#404_eic.png	FALSE	TRUE
#6709_eic.png	TRUE	TRUE
#165_eic.png	TRUE	TRUE
#2657_eic.png	FALSE	TRUE
#3137_eic.png	FALSE	TRUE
#6588_eic.png	FALSE	TRUE
#6223_eic.png	TRUE	TRUE
#349_eic.png	FALSE	TRUE
#2888_eic.png	FALSE	TRUE
#4824_eic.png	TRUE	TRUE
#5804_eic.png	TRUE	TRUE
#2464_eic.png	FALSE	TRUE
#4933_eic.png	FALSE	TRUE
#1752_eic.png	FALSE	TRUE
#7343_eic.png	TRUE	TRUE
#7678_eic.png	TRUE	TRUE
#3775_eic.png	TRUE	TRUE
#4194_eic.png	TRUE	TRUE
#3028_eic.png	TRUE	TRUE
#4715_eic.png	FALSE	TRUE
#3554_eic.png	FALSE	TRUE
#4446_eic.png	FALSE	TRUE
#8395_eic.png	TRUE	TRUE
#1466_eic.png	TRUE	TRUE
#332_eic.png	FALSE	TRUE
#812_eic.png	FALSE	TRUE
#4716_eic.png	TRUE	TRUE
#2135_eic.png	TRUE	TRUE
#3300_eic.png	FALSE	TRUE
#6692_eic.png	TRUE	FALSE
#771_eic.png	TRUE	TRUE
#8423_eic.png	TRUE	TRUE
#1155_eic.png	FALSE	TRUE
#876_eic.png	TRUE	TRUE
#4794_eic.png	TRUE	TRUE
#5423_eic.png	TRUE	TRUE
#2666_eic.png	TRUE	TRUE
#3694_eic.png	TRUE	TRUE
#5382_eic.png	TRUE	TRUE
#1048_eic.png	TRUE	TRUE
#4624_eic.png	FALSE	FALSE
#7039_eic.png	TRUE	TRUE
#1623_eic.png	FALSE	TRUE
#3617_eic.png	FALSE	FALSE
#1137_eic.png	FALSE	TRUE
#4743_eic.png	FALSE	TRUE
#7571_eic.png	FALSE	TRUE
#3074_eic.png	FALSE	TRUE
#3565_eic.png	TRUE	TRUE
#6673_eic.png	TRUE	TRUE
#1455_eic.png	FALSE	TRUE
#6284_eic.png	FALSE	TRUE
#4781_eic.png	TRUE	TRUE
#7097_eic.png	TRUE	TRUE
#159_eic.png	FALSE	TRUE
#5510_eic.png	FALSE	TRUE
#7891_eic.png	TRUE	TRUE
#4046_eic.png	TRUE	TRUE
#1430_eic.png	TRUE	TRUE
#6225_eic.png	TRUE	TRUE
#7781_eic.png	TRUE	TRUE
#3963_eic.png	FALSE	TRUE
#967_eic.png	TRUE	TRUE
#3630_eic.png	FALSE	TRUE
#6986_eic.png	TRUE	TRUE
#169_eic.png	TRUE	FALSE
#5541_eic.png	TRUE	TRUE
#2574_eic.png	TRUE	TRUE
#3377_eic.png	TRUE	TRUE
#1158_eic.png	FALSE	TRUE
#757_eic.png	TRUE	TRUE
#776_eic.png	TRUE	TRUE
#813_eic.png	TRUE	TRUE
#6776_eic.png	FALSE	TRUE
#7583_eic.png	TRUE	TRUE
#3961_eic.png	TRUE	TRUE
#5261_eic.png	FALSE	TRUE
#888_eic.png	TRUE	TRUE
#2103_eic.png	FALSE	TRUE
#1264_eic.png	FALSE	TRUE
#6973_eic.png	TRUE	TRUE
#4731_eic.png	FALSE	TRUE
#4354_eic.png	TRUE	TRUE
#5284_eic.png	FALSE	TRUE
#3539_eic.png	FALSE	TRUE
#1422_eic.png	TRUE	TRUE
#765_eic.png	FALSE	TRUE
#95_eic.png	TRUE	TRUE
#1210_eic.png	TRUE	TRUE
#3266_eic.png	FALSE	TRUE
#5241_eic.png	TRUE	TRUE
#3022_eic.png	TRUE	TRUE
#1725_eic.png	FALSE	TRUE
#8139_eic.png	TRUE	TRUE
#4086_eic.png	FALSE	TRUE
#2573_eic.png	TRUE	TRUE
#4403_eic.png	FALSE	TRUE
#4588_eic.png	FALSE	TRUE
#7008_eic.png	TRUE	TRUE
#7699_eic.png	FALSE	TRUE
#5018_eic.png	FALSE	TRUE
#847_eic.png	TRUE	TRUE
#777_eic.png	TRUE	TRUE
#7550_eic.png	TRUE	TRUE
#7857_eic.png	TRUE	TRUE
#177_eic.png	FALSE	TRUE
#7848_eic.png	FALSE	TRUE
#1607_eic.png	FALSE	FALSE
#1481_eic.png	TRUE	TRUE
#414_eic.png	TRUE	TRUE
#6517_eic.png	TRUE	TRUE
#1115_eic.png	FALSE	TRUE
#1179_eic.png	TRUE	TRUE
#7681_eic.png	TRUE	TRUE
#2237_eic.png	TRUE	TRUE
#7345_eic.png	TRUE	FALSE
#2749_eic.png	TRUE	TRUE
#7874_eic.png	TRUE	TRUE
#5457_eic.png	TRUE	TRUE
#9002_eic.png	TRUE	TRUE
#6462_eic.png	FALSE	TRUE
#7374_eic.png	TRUE	TRUE
#5992_eic.png	FALSE	TRUE
#8384_eic.png	FALSE	TRUE
#8308_eic.png	TRUE	TRUE
#293_eic.png	TRUE	TRUE
#2475_eic.png	FALSE	FALSE
#2457_eic.png	FALSE	FALSE
#5757_eic.png	FALSE	TRUE
#371_eic.png	TRUE	TRUE
#512_eic.png	FALSE	FALSE
#5425_eic.png	TRUE	TRUE
#551_eic.png	TRUE	TRUE
#6742_eic.png	TRUE	TRUE
#8829_eic.png	FALSE	TRUE
#1562_eic.png	FALSE	TRUE
#8935_eic.png	FALSE	TRUE
#2818_eic.png	FALSE	TRUE
#7319_eic.png	TRUE	FALSE
#7875_eic.png	TRUE	TRUE
#1594_eic.png	TRUE	TRUE
#7339_eic.png	TRUE	FALSE
#3261_eic.png	TRUE	TRUE
#6963_eic.png	FALSE	TRUE
#6317_eic.png	TRUE	TRUE
#7719_eic.png	TRUE	TRUE
#4053_eic.png	TRUE	TRUE
#6216_eic.png	TRUE	TRUE
#5461_eic.png	TRUE	TRUE
#5102_eic.png	FALSE	TRUE
#220_eic.png	FALSE	TRUE
#5620_eic.png	TRUE	TRUE
#8489_eic.png	TRUE	TRUE
#3949_eic.png	TRUE	TRUE
#6359_eic.png	FALSE	TRUE
#5069_eic.png	TRUE	TRUE
#8432_eic.png	TRUE	TRUE
#360_eic.png	TRUE	TRUE
#7813_eic.png	FALSE	TRUE
#2558_eic.png	TRUE	TRUE
#3472_eic.png	TRUE	TRUE
#6984_eic.png	TRUE	TRUE
#8085_eic.png	TRUE	TRUE
#2265_eic.png	FALSE	TRUE
#4602_eic.png	TRUE	TRUE
#6363_eic.png	FALSE	FALSE
#5902_eic.png	FALSE	FALSE
#9218_eic.png	TRUE	TRUE
#8327_eic.png	TRUE	TRUE
#187_eic.png	FALSE	TRUE
#3490_eic.png	TRUE	TRUE
#2891_eic.png	TRUE	TRUE
#8689_eic.png	TRUE	TRUE
[truncated: 4,890 more rows]

## Sheet: 02_NIST_human_urine_neg_manual_
imagine	eic	eim
#10_eic.png	FALSE	TRUE
#100_eic.png	TRUE	TRUE
#1000_eic.png	FALSE	TRUE
#1001_eic.png	TRUE	TRUE
#1005_eic.png	TRUE	TRUE
#1006_eic.png	TRUE	TRUE
#1007_eic.png	FALSE	TRUE
#1008_eic.png	TRUE	TRUE
#101_eic.png	TRUE	TRUE
#1010_eic.png	FALSE	TRUE
#1011_eic.png	FALSE	TRUE
#1012_eic.png	FALSE	TRUE
#1013_eic.png	TRUE	TRUE
#1014_eic.png	TRUE	TRUE
#1015_eic.png	TRUE	TRUE
#1016_eic.png	TRUE	TRUE
#1018_eic.png	FALSE	TRUE
#102_eic.png	FALSE	FALSE
#1021_eic.png	TRUE	TRUE
#1022_eic.png	TRUE	TRUE
#1023_eic.png	FALSE	TRUE
#1024_eic.png	FALSE	TRUE
#1025_eic.png	FALSE	TRUE
#1026_eic.png	TRUE	TRUE
#1027_eic.png	TRUE	TRUE
#1028_eic.png	FALSE	TRUE
#1029_eic.png	FALSE	TRUE
#103_eic.png	TRUE	TRUE
#1030_eic.png	TRUE	TRUE
#1032_eic.png	TRUE	TRUE
#1033_eic.png	TRUE	TRUE
#1034_eic.png	TRUE	TRUE
#1035_eic.png	FALSE	TRUE
#1036_eic.png	TRUE	TRUE
#1037_eic.png	TRUE	TRUE
#1039_eic.png	TRUE	TRUE
#104_eic.png	FALSE	TRUE
#1041_eic.png	FALSE	TRUE
#1042_eic.png	FALSE	TRUE
#1044_eic.png	TRUE	TRUE
#1045_eic.png	FALSE	TRUE
#1047_eic.png	FALSE	TRUE
#1048_eic.png	FALSE	TRUE
#1049_eic.png	TRUE	TRUE
#105_eic.png	FALSE	TRUE
#1050_eic.png	FALSE	TRUE
#1052_eic.png	TRUE	TRUE
#1053_eic.png	TRUE	TRUE
#1054_eic.png	FALSE	TRUE
#1055_eic.png	TRUE	TRUE
#1056_eic.png	FALSE	TRUE
#1057_eic.png	TRUE	TRUE
#1058_eic.png	FALSE	TRUE
#1059_eic.png	FALSE	TRUE
#106_eic.png	FALSE	TRUE
#1060_eic.png	FALSE	TRUE
#1061_eic.png	FALSE	TRUE
#1062_eic.png	FALSE	FALSE
#1063_eic.png	FALSE	TRUE
#1064_eic.png	FALSE	TRUE
#1065_eic.png	FALSE	TRUE
#1066_eic.png	FALSE	TRUE
#1067_eic.png	FALSE	FALSE
#1068_eic.png	FALSE	TRUE
#1069_eic.png	FALSE	FALSE
#107_eic.png	FALSE	TRUE
#1071_eic.png	TRUE	TRUE
#1072_eic.png	FALSE	TRUE
#1073_eic.png	TRUE	TRUE
#1074_eic.png	TRUE	TRUE
#1075_eic.png	TRUE	TRUE
#1077_eic.png	TRUE	TRUE
#1078_eic.png	FALSE	TRUE
#1079_eic.png	FALSE	TRUE
#1080_eic.png	TRUE	TRUE
#1082_eic.png	TRUE	TRUE
#1084_eic.png	TRUE	TRUE
#1085_eic.png	FALSE	TRUE
#1087_eic.png	TRUE	TRUE
#1089_eic.png	FALSE	TRUE
#1090_eic.png	FALSE	TRUE
#1092_eic.png	FALSE	TRUE
#1093_eic.png	FALSE	TRUE
#1094_eic.png	TRUE	TRUE
#1095_eic.png	TRUE	TRUE
#1096_eic.png	FALSE	TRUE
#1098_eic.png	FALSE	TRUE
#1099_eic.png	FALSE	TRUE
#11_eic.png	FALSE	TRUE
#110_eic.png	FALSE	TRUE
#1100_eic.png	TRUE	TRUE
#1102_eic.png	TRUE	TRUE
#1103_eic.png	TRUE	TRUE
#1104_eic.png	FALSE	TRUE
#1106_eic.png	TRUE	TRUE
#1107_eic.png	TRUE	TRUE
#1108_eic.png	FALSE	TRUE
#1109_eic.png	FALSE	TRUE
#111_eic.png	FALSE	TRUE
#1110_eic.png	FALSE	TRUE
#1111_eic.png	FALSE	TRUE
#1112_eic.png	FALSE	TRUE
#1113_eic.png	FALSE	TRUE
#1114_eic.png	FALSE	TRUE
#1115_eic.png	FALSE	TRUE
#1117_eic.png	FALSE	TRUE
#1118_eic.png	TRUE	TRUE
#1119_eic.png	TRUE	TRUE
#112_eic.png	FALSE	TRUE
#1122_eic.png	FALSE	TRUE
#1123_eic.png	TRUE	TRUE
#1124_eic.png	TRUE	TRUE
#1125_eic.png	TRUE	TRUE
#1126_eic.png	TRUE	TRUE
#1127_eic.png	TRUE	TRUE
#1128_eic.png	FALSE	TRUE
#1131_eic.png	FALSE	TRUE
#1132_eic.png	TRUE	TRUE
#1133_eic.png	FALSE	TRUE
#1134_eic.png	FALSE	TRUE
#1135_eic.png	FALSE	TRUE
#1136_eic.png	FALSE	TRUE
#1137_eic.png	FALSE	TRUE
#1138_eic.png	FALSE	TRUE
#1139_eic.png	FALSE	TRUE
#114_eic.png	FALSE	TRUE
#1140_eic.png	FALSE	TRUE
#1141_eic.png	FALSE	TRUE
#1142_eic.png	FALSE	TRUE
#1143_eic.png	FALSE	TRUE
#1144_eic.png	FALSE	TRUE
#1145_eic.png	FALSE	TRUE
#1147_eic.png	TRUE	TRUE
#1148_eic.png	TRUE	TRUE
#1149_eic.png	TRUE	TRUE
#115_eic.png	FALSE	TRUE
#1150_eic.png	TRUE	TRUE
#1151_eic.png	FALSE	TRUE
#1152_eic.png	FALSE	TRUE
#1153_eic.png	FALSE	TRUE
#1154_eic.png	FALSE	FALSE
#1155_eic.png	FALSE	TRUE
#1156_eic.png	FALSE	TRUE
#1157_eic.png	FALSE	FALSE
#1158_eic.png	FALSE	FALSE
#1159_eic.png	FALSE	FALSE
#116_eic.png	FALSE	TRUE
#1161_eic.png	FALSE	TRUE
#1164_eic.png	FALSE	TRUE
#1165_eic.png	TRUE	TRUE
#1166_eic.png	TRUE	TRUE
#1167_eic.png	TRUE	TRUE
#1169_eic.png	FALSE	TRUE
#117_eic.png	TRUE	TRUE
#1170_eic.png	FALSE	FALSE
#1172_eic.png	TRUE	TRUE
#1173_eic.png	FALSE	TRUE
#1174_eic.png	FALSE	TRUE
#1175_eic.png	FALSE	TRUE
#1176_eic.png	FALSE	TRUE
#1177_eic.png	FALSE	TRUE
#1178_eic.png	TRUE	TRUE
#1179_eic.png	TRUE	TRUE
#118_eic.png	FALSE	TRUE
#1181_eic.png	FALSE	TRUE
#1182_eic.png	TRUE	TRUE
#1183_eic.png	FALSE	TRUE
#1184_eic.png	FALSE	TRUE
#1185_eic.png	FALSE	TRUE
#1186_eic.png	FALSE	TRUE
#1187_eic.png	TRUE	TRUE
#1189_eic.png	TRUE	TRUE
#119_eic.png	TRUE	TRUE
#1190_eic.png	FALSE	TRUE
#1191_eic.png	TRUE	TRUE
#1193_eic.png	TRUE	TRUE
#1195_eic.png	TRUE	TRUE
#1196_eic.png	TRUE	TRUE
#1197_eic.png	TRUE	TRUE
#1198_eic.png	TRUE	TRUE
#12_eic.png	FALSE	TRUE
#120_eic.png	TRUE	TRUE
#1200_eic.png	TRUE	TRUE
#1201_eic.png	TRUE	TRUE
#1203_eic.png	FALSE	TRUE
#1204_eic.png	TRUE	TRUE
#1206_eic.png	TRUE	TRUE
#1208_eic.png	FALSE	TRUE
#1209_eic.png	TRUE	TRUE
#121_eic.png	FALSE	TRUE
#1210_eic.png	TRUE	TRUE
#1212_eic.png	TRUE	TRUE
#1214_eic.png	FALSE	TRUE
#1215_eic.png	FALSE	TRUE
#1216_eic.png	FALSE	TRUE
#1217_eic.png	FALSE	TRUE
#1218_eic.png	TRUE	TRUE
#1219_eic.png	TRUE	TRUE
#1220_eic.png	TRUE	TRUE
#1221_eic.png	FALSE	TRUE
#1223_eic.png	TRUE	TRUE
#1224_eic.png	FALSE	TRUE
#1225_eic.png	TRUE	TRUE
#1226_eic.png	TRUE	TRUE
#1227_eic.png	TRUE	TRUE
#1228_eic.png	TRUE	TRUE
#1229_eic.png	TRUE	TRUE
#123_eic.png	TRUE	TRUE
#1230_eic.png	TRUE	TRUE
#1231_eic.png	TRUE	TRUE
#1233_eic.png	TRUE	TRUE
#1235_eic.png	TRUE	TRUE
#1236_eic.png	FALSE	TRUE
#1237_eic.png	TRUE	TRUE
#1238_eic.png	TRUE	TRUE
#1239_eic.png	TRUE	TRUE
#124_eic.png	FALSE	TRUE
#1240_eic.png	TRUE	TRUE
#1241_eic.png	TRUE	TRUE
#1242_eic.png	TRUE	TRUE
#1243_eic.png	TRUE	TRUE
#1245_eic.png	TRUE	TRUE
#1246_eic.png	TRUE	TRUE
#1247_eic.png	FALSE	TRUE
#125_eic.png	FALSE	TRUE
#1250_eic.png	FALSE	TRUE
#1251_eic.png	FALSE	TRUE
#1252_eic.png	FALSE	TRUE
#1253_eic.png	FALSE	TRUE
#1254_eic.png	FALSE	TRUE
#1255_eic.png	FALSE	TRUE
#1257_eic.png	TRUE	TRUE
#1258_eic.png	TRUE	TRUE
#1259_eic.png	TRUE	TRUE
#126_eic.png	FALSE	TRUE
#1260_eic.png	TRUE	TRUE
#1261_eic.png	FALSE	TRUE
#1262_eic.png	FALSE	TRUE
#1263_eic.png	TRUE	TRUE
#1264_eic.png	FALSE	TRUE
#1268_eic.png	TRUE	TRUE
#1269_eic.png	FALSE	TRUE
#1271_eic.png	TRUE	TRUE
#1272_eic.png	TRUE	TRUE
#1273_eic.png	TRUE	TRUE
#1274_eic.png	TRUE	TRUE
#1275_eic.png	TRUE	TRUE
#1276_eic.png	FALSE	TRUE
#1277_eic.png	TRUE	TRUE
#1278_eic.png	TRUE	TRUE
#1279_eic.png	FALSE	TRUE
#1280_eic.png	FALSE	TRUE
#1281_eic.png	FALSE	FALSE
#1283_eic.png	FALSE	TRUE
#1284_eic.png	TRUE	TRUE
#1285_eic.png	TRUE	TRUE
#1286_eic.png	TRUE	TRUE
#1287_eic.png	TRUE	TRUE
#1288_eic.png	TRUE	TRUE
#129_eic.png	TRUE	FALSE
#1290_eic.png	TRUE	TRUE
#1291_eic.png	TRUE	TRUE
#1293_eic.png	TRUE	TRUE
#1294_eic.png	TRUE	TRUE
#1295_eic.png	TRUE	TRUE
#1296_eic.png	TRUE	TRUE
#1297_eic.png	TRUE	FALSE
#1299_eic.png	TRUE	TRUE
#13_eic.png	FALSE	TRUE
#130_eic.png	TRUE	TRUE
#1302_eic.png	FALSE	TRUE
#1303_eic.png	TRUE	TRUE
#1305_eic.png	TRUE	TRUE
#1307_eic.png	FALSE	TRUE
#1308_eic.png	FALSE	TRUE
#131_eic.png	FALSE	TRUE
#1312_eic.png	FALSE	TRUE
#1313_eic.png	FALSE	TRUE
#1314_eic.png	FALSE	TRUE
#1315_eic.png	FALSE	TRUE
#1316_eic.png	FALSE	TRUE
#1319_eic.png	TRUE	TRUE
#132_eic.png	TRUE	TRUE
#1320_eic.png	TRUE	TRUE
#1321_eic.png	TRUE	TRUE
#1322_eic.png	TRUE	TRUE
#1323_eic.png	TRUE	TRUE
#1324_eic.png	TRUE	TRUE
#1326_eic.png	TRUE	TRUE
#1328_eic.png	TRUE	TRUE
#1329_eic.png	TRUE	TRUE
#133_eic.png	FALSE	TRUE
#1330_eic.png	TRUE	TRUE
#1331_eic.png	TRUE	TRUE
#1332_eic.png	TRUE	TRUE
#1333_eic.png	TRUE	TRUE
#1334_eic.png	TRUE	TRUE
#1335_eic.png	TRUE	TRUE
#1336_eic.png	TRUE	TRUE
#1337_eic.png	TRUE	TRUE
#1338_eic.png	FALSE	TRUE
#1339_eic.png	TRUE	TRUE
#1341_eic.png	TRUE	TRUE
#1342_eic.png	TRUE	TRUE
#1343_eic.png	TRUE	TRUE
#1344_eic.png	TRUE	TRUE
#1347_eic.png	FALSE	TRUE
#1348_eic.png	FALSE	TRUE
#1349_eic.png	FALSE	TRUE
#135_eic.png	TRUE	TRUE
#1350_eic.png	TRUE	TRUE
#1352_eic.png	TRUE	TRUE
#1353_eic.png	TRUE	TRUE
#1354_eic.png	TRUE	TRUE
#1355_eic.png	TRUE	TRUE
#1356_eic.png	TRUE	TRUE
#1357_eic.png	TRUE	TRUE
#1358_eic.png	TRUE	TRUE
#1359_eic.png	TRUE	TRUE
#1360_eic.png	TRUE	TRUE
#1361_eic.png	FALSE	TRUE
#1362_eic.png	TRUE	TRUE
#1363_eic.png	TRUE	TRUE
#1364_eic.png	TRUE	TRUE
#1365_eic.png	TRUE	TRUE
#1366_eic.png	TRUE	TRUE
#1367_eic.png	FALSE	TRUE
#1368_eic.png	FALSE	TRUE
#1369_eic.png	FALSE	TRUE
#1370_eic.png	FALSE	TRUE
#1371_eic.png	FALSE	TRUE
#1372_eic.png	TRUE	TRUE
#1373_eic.png	FALSE	TRUE
#1374_eic.png	TRUE	TRUE
#1375_eic.png	TRUE	TRUE
#1376_eic.png	TRUE	TRUE
#1377_eic.png	TRUE	TRUE
#1378_eic.png	FALSE	TRUE
#1379_eic.png	TRUE	TRUE
#1381_eic.png	TRUE	TRUE
#1382_eic.png	TRUE	TRUE
#1384_eic.png	FALSE	TRUE
#1385_eic.png	FALSE	TRUE
#1387_eic.png	FALSE	TRUE
#1388_eic.png	FALSE	TRUE
#1391_eic.png	FALSE	TRUE
#1392_eic.png	TRUE	TRUE
#1394_eic.png	FALSE	FALSE
#1395_eic.png	TRUE	TRUE
#1396_eic.png	TRUE	TRUE
#1397_eic.png	FALSE	FALSE
#1398_eic.png	FALSE	FALSE
#1399_eic.png	TRUE	TRUE
#14_eic.png	FALSE	TRUE
#140_eic.png	TRUE	TRUE
#1400_eic.png	TRUE	TRUE
#1401_eic.png	TRUE	TRUE
#1404_eic.png	TRUE	TRUE
#1405_eic.png	FALSE	TRUE
#1406_eic.png	FALSE	TRUE
#1407_eic.png	FALSE	TRUE
#1408_eic.png	FALSE	TRUE
#1409_eic.png	TRUE	TRUE
#141_eic.png	TRUE	FALSE
#1410_eic.png	TRUE	TRUE
#1411_eic.png	TRUE	TRUE
#1412_eic.png	TRUE	TRUE
#1413_eic.png	FALSE	TRUE
#1415_eic.png	TRUE	TRUE
#1417_eic.png	TRUE	TRUE
#1419_eic.png	TRUE	TRUE
#142_eic.png	TRUE	TRUE
#1420_eic.png	FALSE	TRUE
#1421_eic.png	TRUE	TRUE
#1422_eic.png	TRUE	TRUE
#1425_eic.png	FALSE	TRUE
#1426_eic.png	FALSE	TRUE
#1427_eic.png	FALSE	TRUE
#1428_eic.png	FALSE	TRUE
#1429_eic.png	FALSE	TRUE
#143_eic.png	TRUE	TRUE
#1430_eic.png	TRUE	TRUE
#1432_eic.png	TRUE	TRUE
#1433_eic.png	TRUE	TRUE
#1434_eic.png	TRUE	TRUE
#1435_eic.png	TRUE	TRUE
#1436_eic.png	TRUE	TRUE
#1437_eic.png	TRUE	TRUE
#1438_eic.png	FALSE	TRUE
#1439_eic.png	FALSE	TRUE
#144_eic.png	TRUE	TRUE
#1440_eic.png	FALSE	TRUE
#1441_eic.png	TRUE	TRUE
#1442_eic.png	FALSE	TRUE
#1443_eic.png	TRUE	TRUE
#1444_eic.png	TRUE	TRUE
#1445_eic.png	FALSE	TRUE
#1446_eic.png	FALSE	TRUE
#1447_eic.png	FALSE	TRUE
#1448_eic.png	TRUE	TRUE
#1449_eic.png	TRUE	TRUE
#145_eic.png	TRUE	TRUE
#1450_eic.png	TRUE	TRUE
#1451_eic.png	TRUE	TRUE
#1452_eic.png	TRUE	TRUE
#1453_eic.png	FALSE	TRUE
#1454_eic.png	TRUE	TRUE
#1455_eic.png	TRUE	TRUE
#1456_eic.png	TRUE	TRUE
#1457_eic.png	TRUE	TRUE
#146_eic.png	TRUE	TRUE
#1460_eic.png	TRUE	TRUE
#1461_eic.png	FALSE	TRUE
#1464_eic.png	TRUE	TRUE
#1465_eic.png	FALSE	TRUE
#1466_eic.png	TRUE	TRUE
#1467_eic.png	TRUE	TRUE
#1468_eic.png	FALSE	TRUE
#1469_eic.png	FALSE	TRUE
#147_eic.png	FALSE	TRUE
#1470_eic.png	TRUE	TRUE
#1472_eic.png	TRUE	TRUE
#1473_eic.png	FALSE	FALSE
#1474_eic.png	TRUE	TRUE
#1475_eic.png	TRUE	TRUE
#1476_eic.png	TRUE	TRUE
#1477_eic.png	TRUE	TRUE
#1478_eic.png	TRUE	TRUE
#1479_eic.png	TRUE	TRUE
#148_eic.png	TRUE	TRUE
#1481_eic.png	TRUE	TRUE
#1482_eic.png	TRUE	TRUE
#1483_eic.png	TRUE	TRUE
#1485_eic.png	TRUE	TRUE
#1486_eic.png	TRUE	TRUE
#1487_eic.png	FALSE	TRUE
#1488_eic.png	TRUE	TRUE
#1489_eic.png	TRUE	TRUE
#149_eic.png	FALSE	TRUE
#1490_eic.png	TRUE	TRUE
#1492_eic.png	TRUE	TRUE
#1493_eic.png	TRUE	TRUE
#1495_eic.png	FALSE	TRUE
#1496_eic.png	TRUE	TRUE
#1497_eic.png	FALSE	TRUE
#1498_eic.png	TRUE	TRUE
#1499_eic.png	TRUE	TRUE
#15_eic.png	FALSE	TRUE
#1500_eic.png	FALSE	TRUE
#1501_eic.png	TRUE	TRUE
#1502_eic.png	FALSE	TRUE
#1503_eic.png	FALSE	TRUE
#1505_eic.png	TRUE	TRUE
#1506_eic.png	FALSE	TRUE
#1507_eic.png	TRUE	TRUE
#1509_eic.png	FALSE	TRUE
#151_eic.png	FALSE	FALSE
#1510_eic.png	TRUE	TRUE
#1512_eic.png	TRUE	TRUE
#1513_eic.png	FALSE	TRUE
#1514_eic.png	FALSE	TRUE
#1516_eic.png	FALSE	TRUE
#1517_eic.png	FALSE	TRUE
#1519_eic.png	FALSE	TRUE
#152_eic.png	TRUE	TRUE
#1520_eic.png	FALSE	TRUE
#1522_eic.png	TRUE	TRUE
#1523_eic.png	FALSE	TRUE
#1524_eic.png	TRUE	TRUE
#1525_eic.png	TRUE	TRUE
#1526_eic.png	TRUE	TRUE
#1527_eic.png	TRUE	TRUE
#1528_eic.png	TRUE	TRUE
#1529_eic.png	FALSE	TRUE
#153_eic.png	TRUE	TRUE
#1530_eic.png	TRUE	TRUE
#1531_eic.png	TRUE	TRUE
#1534_eic.png	TRUE	TRUE
#1535_eic.png	TRUE	TRUE
#1536_eic.png	TRUE	TRUE
#1537_eic.png	FALSE	TRUE
#1538_eic.png	FALSE	TRUE
#154_eic.png	TRUE	TRUE
#1540_eic.png	FALSE	TRUE
#1542_eic.png	TRUE	TRUE
#1543_eic.png	TRUE	TRUE
#1545_eic.png	TRUE	TRUE
#1546_eic.png	FALSE	FALSE
#1547_eic.png	TRUE	TRUE
#1549_eic.png	TRUE	TRUE
#155_eic.png	FALSE	TRUE
#1550_eic.png	TRUE	TRUE
#1551_eic.png	TRUE	TRUE
#1552_eic.png	TRUE	TRUE
#1553_eic.png	TRUE	TRUE
#1554_eic.png	TRUE	TRUE
#1555_eic.png	TRUE	TRUE
#1556_eic.png	TRUE	TRUE
#1557_eic.png	TRUE	TRUE
#1558_eic.png	FALSE	TRUE
#1559_eic.png	TRUE	TRUE
#156_eic.png	FALSE	TRUE
#1560_eic.png	TRUE	TRUE
#1561_eic.png	TRUE	TRUE
#1562_eic.png	FALSE	TRUE
#1563_eic.png	TRUE	TRUE
#1564_eic.png	FALSE	TRUE
#1565_eic.png	FALSE	TRUE
#1566_eic.png	FALSE	TRUE
#1567_eic.png	TRUE	TRUE
#1568_eic.png	FALSE	TRUE
#157_eic.png	FALSE	TRUE
#1570_eic.png	FALSE	TRUE
#1571_eic.png	FALSE	TRUE
#1572_eic.png	TRUE	TRUE
#1574_eic.png	FALSE	TRUE
#1575_eic.png	FALSE	TRUE
#1576_eic.png	FALSE	TRUE
#1577_eic.png	FALSE	TRUE
#1578_eic.png	FALSE	TRUE
#1579_eic.png	FALSE	TRUE
#158_eic.png	FALSE	TRUE
#1580_eic.png	TRUE	FALSE
#1581_eic.png	TRUE	TRUE
#1583_eic.png	FALSE	TRUE
#1585_eic.png	TRUE	TRUE
#1586_eic.png	TRUE	TRUE
#1587_eic.png	TRUE	FALSE
#1588_eic.png	TRUE	TRUE
#159_eic.png	FALSE	TRUE
#1590_eic.png	TRUE	TRUE
#1591_eic.png	TRUE	TRUE
#1592_eic.png	TRUE	TRUE
#1593_eic.png	FALSE	TRUE
#1594_eic.png	TRUE	TRUE
#1596_eic.png	TRUE	TRUE
#1598_eic.png	TRUE	TRUE
#1599_eic.png	TRUE	TRUE
#16_eic.png	FALSE	TRUE
#1600_eic.png	TRUE	TRUE
#1601_eic.png	TRUE	TRUE
#1602_eic.png	TRUE	TRUE
#1603_eic.png	FALSE	TRUE
#1604_eic.png	FALSE	TRUE
#1605_eic.png	FALSE	TRUE
#1606_eic.png	FALSE	FALSE
#1607_eic.png	FALSE	FALSE
#1608_eic.png	FALSE	FALSE
#1609_eic.png	FALSE	TRUE
#161_eic.png	FALSE	TRUE
#1610_eic.png	TRUE	TRUE
#1611_eic.png	TRUE	TRUE
#1612_eic.png	TRUE	TRUE
#1613_eic.png	TRUE	TRUE
#1616_eic.png	TRUE	TRUE
#1617_eic.png	TRUE	TRUE
#1618_eic.png	TRUE	TRUE
#1619_eic.png	TRUE	TRUE
#162_eic.png	FALSE	TRUE
#1621_eic.png	TRUE	TRUE
#1622_eic.png	TRUE	TRUE
#1623_eic.png	FALSE	TRUE
#1624_eic.png	TRUE	TRUE
#1625_eic.png	FALSE	TRUE
#1626_eic.png	FALSE	TRUE
#1627_eic.png	FALSE	TRUE
#1628_eic.png	FALSE	TRUE
#1629_eic.png	FALSE	TRUE
#163_eic.png	FALSE	FALSE
#1630_eic.png	TRUE	TRUE
#1631_eic.png	FALSE	TRUE
#1632_eic.png	TRUE	TRUE
#1633_eic.png	TRUE	TRUE
#1634_eic.png	TRUE	TRUE
#1635_eic.png	TRUE	TRUE
#1636_eic.png	TRUE	TRUE
#1637_eic.png	TRUE	TRUE
#1638_eic.png	FALSE	TRUE
#1639_eic.png	TRUE	TRUE
#1640_eic.png	FALSE	TRUE
#1641_eic.png	FALSE	TRUE
#1642_eic.png	FALSE	TRUE
#1643_eic.png	FALSE	TRUE
#1644_eic.png	FALSE	TRUE
#1645_eic.png	TRUE	TRUE
#1646_eic.png	TRUE	TRUE
#1647_eic.png	TRUE	TRUE
#1649_eic.png	TRUE	TRUE
#165_eic.png	TRUE	TRUE
#1650_eic.png	TRUE	TRUE
#1651_eic.png	TRUE	TRUE
#1654_eic.png	TRUE	TRUE
#1655_eic.png	TRUE	TRUE
#1656_eic.png	FALSE	TRUE
#1657_eic.png	TRUE	TRUE
#1658_eic.png	TRUE	TRUE
#166_eic.png	TRUE	FALSE
#1662_eic.png	TRUE	TRUE
#1664_eic.png	TRUE	TRUE
#1665_eic.png	TRUE	TRUE
#1666_eic.png	TRUE	TRUE
#1667_eic.png	TRUE	TRUE
#1668_eic.png	TRUE	TRUE
#1669_eic.png	FALSE	TRUE
#167_eic.png	FALSE	TRUE
#1670_eic.png	TRUE	TRUE
#1671_eic.png	TRUE	TRUE
#1674_eic.png	TRUE	TRUE
#1676_eic.png	TRUE	TRUE
#1677_eic.png	TRUE	TRUE
#1678_eic.png	FALSE	TRUE
#1680_eic.png	FALSE	TRUE
#1681_eic.png	TRUE	TRUE
#1684_eic.png	FALSE	TRUE
#1685_eic.png	TRUE	TRUE
#1687_eic.png	FALSE	TRUE
#1688_eic.png	FALSE	TRUE
#1689_eic.png	FALSE	TRUE
#169_eic.png	TRUE	TRUE
#1690_eic.png	FALSE	TRUE
#1691_eic.png	FALSE	TRUE
#1692_eic.png	FALSE	TRUE
#1694_eic.png	TRUE	TRUE
#1695_eic.png	TRUE	TRUE
#1699_eic.png	FALSE	TRUE
#17_eic.png	FALSE	TRUE
#170_eic.png	TRUE	TRUE
#1700_eic.png	TRUE	TRUE
#1701_eic.png	TRUE	TRUE
#1702_eic.png	TRUE	TRUE
#1703_eic.png	TRUE	TRUE
#1704_eic.png	FALSE	FALSE
#1706_eic.png	TRUE	TRUE
#1707_eic.png	FALSE	TRUE
#1708_eic.png	FALSE	FALSE
#1709_eic.png	TRUE	TRUE
#171_eic.png	TRUE	TRUE
#1710_eic.png	TRUE	TRUE
#1711_eic.png	TRUE	TRUE
#1714_eic.png	FALSE	TRUE
#1715_eic.png	FALSE	TRUE
#1716_eic.png	FALSE	TRUE
#1718_eic.png	TRUE	TRUE
#1719_eic.png	TRUE	TRUE
#1720_eic.png	FALSE	TRUE
#1721_eic.png	FALSE	TRUE
#1723_eic.png	FALSE	TRUE
#1724_eic.png	TRUE	TRUE
#1725_eic.png	TRUE	TRUE
#1726_eic.png	TRUE	TRUE
#1727_eic.png	TRUE	TRUE
#1728_eic.png	TRUE	TRUE
#1729_eic.png	TRUE	TRUE
#173_eic.png	FALSE	FALSE
#1731_eic.png	TRUE	TRUE
#1732_eic.png	TRUE	TRUE
#1733_eic.png	FALSE	TRUE
#1734_eic.png	TRUE	TRUE
#1735_eic.png	FALSE	TRUE
#1736_eic.png	TRUE	TRUE
#1737_eic.png	TRUE	TRUE
#1739_eic.png	TRUE	TRUE
#174_eic.png	TRUE	TRUE
#1741_eic.png	TRUE	TRUE
#1742_eic.png	FALSE	TRUE
#1744_eic.png	TRUE	TRUE
#1746_eic.png	TRUE	TRUE
#1747_eic.png	TRUE	TRUE
#1749_eic.png	TRUE	TRUE
#1752_eic.png	TRUE	TRUE
#1753_eic.png	TRUE	TRUE
#1754_eic.png	TRUE	TRUE
#1755_eic.png	FALSE	TRUE
#1756_eic.png	FALSE	TRUE
#1757_eic.png	TRUE	TRUE
#176_eic.png	TRUE	TRUE
#1760_eic.png	TRUE	TRUE
#1762_eic.png	TRUE	TRUE
#1763_eic.png	TRUE	TRUE
#1765_eic.png	TRUE	TRUE
#1767_eic.png	TRUE	TRUE
#1768_eic.png	FALSE	TRUE
#1769_eic.png	TRUE	TRUE
#177_eic.png	FALSE	TRUE
#1770_eic.png	TRUE	TRUE
#1771_eic.png	FALSE	TRUE
#1773_eic.png	FALSE	TRUE
#1776_eic.png	TRUE	TRUE
#1777_eic.png	TRUE	TRUE
#1778_eic.png	FALSE	TRUE
#1780_eic.png	TRUE	TRUE
#1781_eic.png	TRUE	TRUE
#1782_eic.png	TRUE	TRUE
#1783_eic.png	FALSE	TRUE
#1784_eic.png	TRUE	TRUE
#1785_eic.png	TRUE	TRUE
#1786_eic.png	TRUE	TRUE
#1787_eic.png	TRUE	TRUE
#1788_eic.png	TRUE	TRUE
#1789_eic.png	TRUE	TRUE
#1790_eic.png	TRUE	TRUE
#1791_eic.png	TRUE	TRUE
#1793_eic.png	TRUE	TRUE
#1794_eic.png	TRUE	TRUE
#1795_eic.png	TRUE	TRUE
#1796_eic.png	TRUE	TRUE
#1797_eic.png	TRUE	TRUE
#1798_eic.png	TRUE	TRUE
#1799_eic.png	TRUE	TRUE
#18_eic.png	FALSE	TRUE
#180_eic.png	FALSE	TRUE
#1801_eic.png	TRUE	TRUE
#1802_eic.png	FALSE	TRUE
#1803_eic.png	TRUE	TRUE
#1804_eic.png	TRUE	TRUE
#1806_eic.png	TRUE	TRUE
#1807_eic.png	TRUE	TRUE
#1808_eic.png	TRUE	TRUE
#1812_eic.png	FALSE	TRUE
#1816_eic.png	FALSE	TRUE
#182_eic.png	FALSE	TRUE
#1820_eic.png	FALSE	TRUE
#1821_eic.png	FALSE	TRUE
#1823_eic.png	TRUE	TRUE
#1824_eic.png	TRUE	TRUE
#1828_eic.png	TRUE	TRUE
#183_eic.png	TRUE	TRUE
#1830_eic.png	TRUE	TRUE
#1831_eic.png	TRUE	TRUE
#1833_eic.png	TRUE	TRUE
#1835_eic.png	TRUE	TRUE
#1837_eic.png	TRUE	TRUE
#1839_eic.png	TRUE	TRUE
#1840_eic.png	TRUE	TRUE
#1841_eic.png	FALSE	TRUE
#1842_eic.png	TRUE	TRUE
#1843_eic.png	FALSE	TRUE
#1844_eic.png	TRUE	TRUE
#1845_eic.png	TRUE	TRUE
#1846_eic.png	TRUE	TRUE
#1847_eic.png	TRUE	TRUE
#1849_eic.png	TRUE	TRUE
#1850_eic.png	TRUE	TRUE
#1851_eic.png	TRUE	TRUE
#1852_eic.png	TRUE	TRUE
#1853_eic.png	TRUE	TRUE
#1854_eic.png	FALSE	TRUE
#1855_eic.png	TRUE	TRUE
#1856_eic.png	TRUE	TRUE
#1858_eic.png	TRUE	TRUE
#1859_eic.png	FALSE	TRUE
#186_eic.png	FALSE	FALSE
#1860_eic.png	TRUE	TRUE
#1861_eic.png	TRUE	FALSE
#1862_eic.png	FALSE	TRUE
#1863_eic.png	FALSE	TRUE
#1864_eic.png	TRUE	TRUE
#1865_eic.png	TRUE	FALSE
#1866_eic.png	FALSE	TRUE
#1867_eic.png	TRUE	TRUE
#1868_eic.png	TRUE	TRUE
#1869_eic.png	TRUE	TRUE
#187_eic.png	FALSE	FALSE
#1870_eic.png	TRUE	TRUE
#1872_eic.png	TRUE	TRUE
#1873_eic.png	TRUE	TRUE
#1874_eic.png	FALSE	TRUE
#1875_eic.png	FALSE	TRUE
#1876_eic.png	FALSE	TRUE
#1877_eic.png	FALSE	TRUE
#1878_eic.png	FALSE	TRUE
#1879_eic.png	FALSE	TRUE
#188_eic.png	FALSE	FALSE
#1880_eic.png	FALSE	TRUE
#1881_eic.png	FALSE	TRUE
#1882_eic.png	TRUE	TRUE
#1883_eic.png	TRUE	TRUE
#1884_eic.png	TRUE	TRUE
#1885_eic.png	TRUE	TRUE
#1886_eic.png	TRUE	TRUE
#1888_eic.png	TRUE	TRUE
#1890_eic.png	TRUE	TRUE
#1891_eic.png	TRUE	TRUE
#1892_eic.png	TRUE	TRUE
#1893_eic.png	TRUE	TRUE
#1894_eic.png	TRUE	TRUE
#1895_eic.png	TRUE	TRUE
#1896_eic.png	TRUE	TRUE
#1897_eic.png	TRUE	TRUE
#1898_eic.png	TRUE	TRUE
#19_eic.png	FALSE	TRUE
#1900_eic.png	TRUE	TRUE
#1901_eic.png	TRUE	TRUE
#1902_eic.png	TRUE	TRUE
#1903_eic.png	TRUE	TRUE
#1904_eic.png	TRUE	TRUE
#1905_eic.png	TRUE	TRUE
#1906_eic.png	TRUE	TRUE
#1907_eic.png	TRUE	TRUE
#1908_eic.png	TRUE	TRUE
#1909_eic.png	TRUE	TRUE
#191_eic.png	TRUE	TRUE
#1911_eic.png	TRUE	TRUE
#1912_eic.png	FALSE	TRUE
#1913_eic.png	FALSE	TRUE
#1914_eic.png	FALSE	TRUE
#1915_eic.png	FALSE	TRUE
#1916_eic.png	FALSE	TRUE
#1917_eic.png	TRUE	TRUE
#1918_eic.png	TRUE	TRUE
#1919_eic.png	TRUE	TRUE
#192_eic.png	TRUE	TRUE
#1920_eic.png	TRUE	TRUE
#1921_eic.png	TRUE	TRUE
#1922_eic.png	TRUE	TRUE
#1924_eic.png	TRUE	TRUE
#1925_eic.png	FALSE	FALSE
#1926_eic.png	FALSE	FALSE
#1927_eic.png	TRUE	TRUE
#1928_eic.png	TRUE	TRUE
#1929_eic.png	TRUE	TRUE
#193_eic.png	TRUE	TRUE
#1930_eic.png	TRUE	TRUE
#1931_eic.png	FALSE	TRUE
#1934_eic.png	TRUE	TRUE
#1936_eic.png	TRUE	TRUE
#1938_eic.png	FALSE	TRUE
#1939_eic.png	FALSE	TRUE
#194_eic.png	FALSE	TRUE
#1940_eic.png	FALSE	TRUE
#1942_eic.png	TRUE	TRUE
#1943_eic.png	TRUE	TRUE
#1944_eic.png	TRUE	TRUE
#1945_eic.png	TRUE	TRUE
#1946_eic.png	TRUE	TRUE
#1948_eic.png	FALSE	TRUE
#1950_eic.png	FALSE	TRUE
#1951_eic.png	FALSE	TRUE
#1952_eic.png	FALSE	TRUE
#1953_eic.png	TRUE	TRUE
#1954_eic.png	TRUE	TRUE
#1957_eic.png	TRUE	TRUE
#1959_eic.png	TRUE	TRUE
#196_eic.png	FALSE	TRUE
#1960_eic.png	TRUE	TRUE
#1962_eic.png	TRUE	TRUE
#1963_eic.png	FALSE	TRUE
#1964_eic.png	TRUE	TRUE
#1965_eic.png	TRUE	TRUE
#1966_eic.png	TRUE	TRUE
#1967_eic.png	TRUE	TRUE
#1968_eic.png	TRUE	TRUE
#197_eic.png	FALSE	TRUE
#1970_eic.png	TRUE	TRUE
#1972_eic.png	TRUE	TRUE
#1973_eic.png	TRUE	TRUE
#1974_eic.png	TRUE	TRUE
#1975_eic.png	TRUE	TRUE
#1976_eic.png	TRUE	TRUE
#1978_eic.png	FALSE	TRUE
#1979_eic.png	TRUE	TRUE
#198_eic.png	TRUE	TRUE
#1980_eic.png	TRUE	TRUE
#1981_eic.png	TRUE	TRUE
#1983_eic.png	TRUE	TRUE
#1985_eic.png	TRUE	TRUE
#1986_eic.png	TRUE	TRUE
#1987_eic.png	TRUE	FALSE
#1988_eic.png	TRUE	TRUE
#1989_eic.png	TRUE	TRUE
#1990_eic.png	TRUE	TRUE
#1991_eic.png	FALSE	TRUE
#1992_eic.png	FALSE	TRUE
#1994_eic.png	FALSE	TRUE
#1996_eic.png	TRUE	TRUE
#1997_eic.png	FALSE	TRUE
#1998_eic.png	FALSE	TRUE
#20_eic.png	FALSE	TRUE
#200_eic.png	TRUE	TRUE
#2000_eic.png	FALSE	TRUE
#2001_eic.png	FALSE	TRUE
#2002_eic.png	FALSE	TRUE
#2003_eic.png	TRUE	TRUE
#2004_eic.png	FALSE	TRUE
#2005_eic.png	TRUE	TRUE
#2006_eic.png	TRUE	TRUE
#2007_eic.png	FALSE	TRUE
#2008_eic.png	FALSE	FALSE
#2009_eic.png	FALSE	FALSE
#201_eic.png	TRUE	TRUE
#2010_eic.png	TRUE	TRUE
#2011_eic.png	FALSE	TRUE
#2014_eic.png	TRUE	TRUE
#2015_eic.png	TRUE	TRUE
#2016_eic.png	TRUE	TRUE
#2017_eic.png	TRUE	TRUE
#2018_eic.png	TRUE	TRUE
#2019_eic.png	FALSE	TRUE
#202_eic.png	TRUE	TRUE
#2020_eic.png	TRUE	TRUE
#2021_eic.png	TRUE	TRUE
#2022_eic.png	TRUE	TRUE
#2023_eic.png	TRUE	TRUE
#2025_eic.png	TRUE	TRUE
#2026_eic.png	TRUE	TRUE
#2027_eic.png	TRUE	TRUE
#2028_eic.png	TRUE	TRUE
#203_eic.png	TRUE	TRUE
#2030_eic.png	TRUE	TRUE
#2031_eic.png	TRUE	TRUE
#2032_eic.png	TRUE	TRUE
#2034_eic.png	TRUE	TRUE
#2036_eic.png	TRUE	TRUE
#2037_eic.png	TRUE	TRUE
#2039_eic.png	TRUE	TRUE
#2040_eic.png	FALSE	TRUE
#2041_eic.png	TRUE	TRUE
#2042_eic.png	FALSE	TRUE
#2043_eic.png	TRUE	TRUE
#2044_eic.png	FALSE	TRUE
#2045_eic.png	FALSE	TRUE
#2046_eic.png	FALSE	TRUE
#2047_eic.png	FALSE	TRUE
#2048_eic.png	FALSE	TRUE
#2049_eic.png	FALSE	TRUE
#205_eic.png	TRUE	TRUE
#2050_eic.png	FALSE	TRUE
#2051_eic.png	TRUE	TRUE
#2053_eic.png	TRUE	TRUE
#2054_eic.png	TRUE	TRUE
#2056_eic.png	FALSE	TRUE
#2057_eic.png	FALSE	TRUE
#2058_eic.png	TRUE	TRUE
#2059_eic.png	TRUE	TRUE
#206_eic.png	TRUE	TRUE
#2060_eic.png	FALSE	TRUE
#2061_eic.png	TRUE	TRUE
#2062_eic.png	FALSE	TRUE
#2063_eic.png	TRUE	TRUE
#2065_eic.png	TRUE	TRUE
#2067_eic.png	TRUE	TRUE
#2068_eic.png	FALSE	TRUE
#207_eic.png	TRUE	TRUE
#2071_eic.png	TRUE	TRUE
#2072_eic.png	FALSE	TRUE
#2073_eic.png	TRUE	TRUE
#2075_eic.png	FALSE	TRUE
#2076_eic.png	FALSE	TRUE
#2078_eic.png	TRUE	TRUE
#2079_eic.png	TRUE	TRUE
#208_eic.png	TRUE	TRUE
#2081_eic.png	TRUE	TRUE
#2082_eic.png	TRUE	TRUE
#2083_eic.png	TRUE	TRUE
#2084_eic.png	TRUE	TRUE
#2085_eic.png	TRUE	TRUE
#2086_eic.png	TRUE	TRUE
#2087_eic.png	TRUE	TRUE
#2089_eic.png	TRUE	TRUE
#209_eic.png	TRUE	TRUE
#2090_eic.png	TRUE	TRUE
#2091_eic.png	FALSE	TRUE
#2092_eic.png	FALSE	TRUE
#2093_eic.png	TRUE	TRUE
#2094_eic.png	TRUE	TRUE
#2095_eic.png	TRUE	TRUE
#2096_eic.png	TRUE	TRUE
#2098_eic.png	TRUE	TRUE
#210_eic.png	FALSE	TRUE
#2100_eic.png	TRUE	TRUE
#2101_eic.png	TRUE	TRUE
#2103_eic.png	FALSE	TRUE
#2106_eic.png	TRUE	TRUE
#2107_eic.png	FALSE	TRUE
#2108_eic.png	FALSE	TRUE
#2109_eic.png	FALSE	TRUE
#211_eic.png	TRUE	TRUE
#2110_eic.png	FALSE	TRUE
#2111_eic.png	TRUE	TRUE
#2112_eic.png	TRUE	TRUE
#2113_eic.png	TRUE	TRUE
#2114_eic.png	FALSE	TRUE
#2115_eic.png	FALSE	TRUE
#2116_eic.png	TRUE	TRUE
#2117_eic.png	TRUE	TRUE
#2118_eic.png	TRUE	TRUE
#2119_eic.png	FALSE	TRUE
#2122_eic.png	FALSE	TRUE
#2124_eic.png	TRUE	TRUE
#2126_eic.png	TRUE	TRUE
#2127_eic.png	TRUE	TRUE
#2129_eic.png	TRUE	TRUE
#2130_eic.png	FALSE	TRUE
#2132_eic.png	TRUE	TRUE
#2134_eic.png	TRUE	TRUE
#2135_eic.png	TRUE	TRUE
#2136_eic.png	TRUE	TRUE
#2137_eic.png	TRUE	TRUE
#2138_eic.png	TRUE	TRUE
#2139_eic.png	TRUE	TRUE
#214_eic.png	TRUE	TRUE
#2140_eic.png	TRUE	TRUE
#2141_eic.png	FALSE	TRUE
#2144_eic.png	FALSE	TRUE
#2145_eic.png	TRUE	TRUE
#2146_eic.png	TRUE	TRUE
#2147_eic.png	TRUE	TRUE
#215_eic.png	FALSE	TRUE
#2150_eic.png	TRUE	TRUE
#2151_eic.png	TRUE	TRUE
#2152_eic.png	FALSE	FALSE
#2153_eic.png	FALSE	TRUE
#2154_eic.png	FALSE	TRUE
#2155_eic.png	TRUE	TRUE
#2157_eic.png	TRUE	TRUE
#2158_eic.png	TRUE	TRUE
#2159_eic.png	TRUE	TRUE
#2160_eic.png	TRUE	TRUE
#2161_eic.png	TRUE	TRUE
#2164_eic.png	TRUE	TRUE
#2165_eic.png	TRUE	TRUE
#2166_eic.png	TRUE	TRUE
#2167_eic.png	TRUE	TRUE
#2168_eic.png	TRUE	TRUE
#2169_eic.png	TRUE	TRUE
#2170_eic.png	TRUE	TRUE
#2172_eic.png	TRUE	TRUE
#2177_eic.png	TRUE	TRUE
#2178_eic.png	TRUE	TRUE
#2179_eic.png	FALSE	TRUE
#218_eic.png	TRUE	TRUE
#2180_eic.png	TRUE	TRUE
#2181_eic.png	TRUE	TRUE
#2182_eic.png	TRUE	TRUE
#2183_eic.png	TRUE	TRUE
#2184_eic.png	TRUE	TRUE
#2185_eic.png	TRUE	TRUE
#2187_eic.png	TRUE	TRUE
#2188_eic.png	TRUE	TRUE
#2189_eic.png	TRUE	TRUE
#219_eic.png	FALSE	FALSE
#2190_eic.png	TRUE	TRUE
#2192_eic.png	TRUE	TRUE
#2193_eic.png	TRUE	TRUE
#2194_eic.png	TRUE	TRUE
#2195_eic.png	TRUE	TRUE
#2197_eic.png	FALSE	TRUE
#2198_eic.png	TRUE	TRUE
#22_eic.png	TRUE	TRUE
#220_eic.png	FALSE	TRUE
#2200_eic.png	FALSE	FALSE
#2201_eic.png	FALSE	TRUE
#2202_eic.png	FALSE	TRUE
#2203_eic.png	FALSE	TRUE
#2204_eic.png	FALSE	TRUE
#2205_eic.png	FALSE	TRUE
#2206_eic.png	FALSE	TRUE
#2207_eic.png	FALSE	TRUE
#2208_eic.png	FALSE	TRUE
#2210_eic.png	FALSE	TRUE
#2211_eic.png	FALSE	TRUE
#2212_eic.png	FALSE	TRUE
#2213_eic.png	FALSE	TRUE
#2215_eic.png	TRUE	TRUE
#2216_eic.png	FALSE	TRUE
#2217_eic.png	FALSE	TRUE
#2218_eic.png	TRUE	TRUE
#2219_eic.png	TRUE	TRUE
#222_eic.png	FALSE	TRUE
#2220_eic.png	TRUE	TRUE
#2221_eic.png	FALSE	TRUE
#2222_eic.png	TRUE	TRUE
#2223_eic.png	TRUE	TRUE
#2225_eic.png	TRUE	TRUE
#2226_eic.png	TRUE	TRUE
#2227_eic.png	TRUE	TRUE
#2228_eic.png	TRUE	TRUE
#2229_eic.png	TRUE	TRUE
#223_eic.png	FALSE	TRUE
#2232_eic.png	TRUE	TRUE
#2235_eic.png	TRUE	TRUE
#2236_eic.png	FALSE	TRUE
#2237_eic.png	TRUE	TRUE
#2238_eic.png	TRUE	TRUE
#2239_eic.png	TRUE	TRUE
#224_eic.png	TRUE	TRUE
#2240_eic.png	TRUE	TRUE
#2241_eic.png	FALSE	TRUE
#2242_eic.png	FALSE	TRUE
#2244_eic.png	TRUE	TRUE
#2245_eic.png	TRUE	TRUE
#2246_eic.png	TRUE	TRUE
#2247_eic.png	TRUE	TRUE
#2248_eic.png	TRUE	TRUE
#2249_eic.png	TRUE	TRUE
#225_eic.png	TRUE	TRUE
#2250_eic.png	FALSE	TRUE
#2251_eic.png	TRUE	TRUE
#2252_eic.png	TRUE	TRUE
#2254_eic.png	TRUE	TRUE
#2256_eic.png	TRUE	TRUE
#2258_eic.png	TRUE	TRUE
#2259_eic.png	TRUE	TRUE
#2260_eic.png	TRUE	TRUE
#2261_eic.png	FALSE	TRUE
#2262_eic.png	FALSE	TRUE
#2264_eic.png	TRUE	TRUE
#2265_eic.png	FALSE	TRUE
#2266_eic.png	TRUE	TRUE
#2267_eic.png	TRUE	TRUE
#2269_eic.png	FALSE	TRUE
#2270_eic.png	TRUE	TRUE
#2272_eic.png	TRUE	TRUE
#2273_eic.png	TRUE	TRUE
#2274_eic.png	FALSE	TRUE
#2275_eic.png	FALSE	TRUE
#2276_eic.png	FALSE	TRUE
#2277_eic.png	FALSE	FALSE
#2278_eic.png	TRUE	TRUE
#2279_eic.png	TRUE	TRUE
#2281_eic.png	TRUE	TRUE
#2283_eic.png	TRUE	TRUE
#2284_eic.png	TRUE	TRUE
#2285_eic.png	TRUE	TRUE
#2287_eic.png	TRUE	TRUE
#2288_eic.png	TRUE	TRUE
#2289_eic.png	FALSE	TRUE
#229_eic.png	FALSE	TRUE
#2290_eic.png	FALSE	TRUE
#2291_eic.png	FALSE	TRUE
#2292_eic.png	FALSE	TRUE
#2293_eic.png	TRUE	TRUE
#2294_eic.png	TRUE	TRUE
#2295_eic.png	TRUE	TRUE
#2296_eic.png	TRUE	TRUE
#2298_eic.png	TRUE	TRUE
#2299_eic.png	TRUE	TRUE
#23_eic.png	TRUE	FALSE
#2300_eic.png	TRUE	TRUE
#2301_eic.png	TRUE	TRUE
#2303_eic.png	TRUE	TRUE
#2304_eic.png	FALSE	TRUE
#2306_eic.png	FALSE	TRUE
#2309_eic.png	TRUE	TRUE
#231_eic.png	FALSE	TRUE
#2310_eic.png	TRUE	TRUE
#2311_eic.png	TRUE	TRUE
#2312_eic.png	FALSE	FALSE
#2315_eic.png	FALSE	TRUE
#2316_eic.png	FALSE	TRUE
#2317_eic.png	FALSE	TRUE
#2318_eic.png	TRUE	TRUE
#2319_eic.png	TRUE	TRUE
#2320_eic.png	FALSE	TRUE
#2321_eic.png	TRUE	TRUE
#2322_eic.png	FALSE	TRUE
#2323_eic.png	FALSE	TRUE
#2324_eic.png	FALSE	TRUE
#2325_eic.png	FALSE	TRUE
#2326_eic.png	TRUE	TRUE
#2327_eic.png	FALSE	TRUE
#2328_eic.png	FALSE	TRUE
#2329_eic.png	FALSE	TRUE
#2331_eic.png	TRUE	TRUE
#2332_eic.png	TRUE	TRUE
#2333_eic.png	TRUE	TRUE
#2334_eic.png	TRUE	TRUE
#2335_eic.png	TRUE	TRUE
#2336_eic.png	FALSE	FALSE
#2337_eic.png	FALSE	TRUE
#2338_eic.png	FALSE	TRUE
#2339_eic.png	TRUE	TRUE
#234_eic.png	FALSE	TRUE
#2340_eic.png	FALSE	TRUE
#2341_eic.png	TRUE	TRUE
#2342_eic.png	TRUE	TRUE
#2343_eic.png	FALSE	TRUE
#2345_eic.png	TRUE	TRUE
#2347_eic.png	TRUE	TRUE
#2348_eic.png	TRUE	TRUE
#2349_eic.png	TRUE	TRUE
#235_eic.png	TRUE	TRUE
#2350_eic.png	TRUE	TRUE
#2351_eic.png	TRUE	TRUE
#2352_eic.png	TRUE	TRUE
#2355_eic.png	FALSE	TRUE
#2356_eic.png	TRUE	TRUE
#2357_eic.png	TRUE	TRUE
#2359_eic.png	TRUE	TRUE
#2362_eic.png	TRUE	TRUE
#2363_eic.png	TRUE	TRUE
#2364_eic.png	TRUE	TRUE
#2365_eic.png	TRUE	TRUE
#2366_eic.png	FALSE	TRUE
#2368_eic.png	FALSE	TRUE
#2369_eic.png	FALSE	TRUE
#237_eic.png	TRUE	TRUE
#2370_eic.png	TRUE	TRUE
#2371_eic.png	TRUE	TRUE
#2372_eic.png	TRUE	TRUE
#2374_eic.png	TRUE	TRUE
#2376_eic.png	TRUE	TRUE
#2377_eic.png	TRUE	TRUE
#2378_eic.png	FALSE	TRUE
#2379_eic.png	TRUE	TRUE
#2380_eic.png	TRUE	TRUE
#2381_eic.png	TRUE	TRUE
#2382_eic.png	TRUE	TRUE
#2383_eic.png	TRUE	TRUE
#2384_eic.png	FALSE	TRUE
#2385_eic.png	TRUE	TRUE
#2386_eic.png	FALSE	TRUE
#2388_eic.png	TRUE	TRUE
#239_eic.png	TRUE	TRUE
#2392_eic.png	TRUE	TRUE
#2393_eic.png	TRUE	TRUE
#2395_eic.png	TRUE	TRUE
#2397_eic.png	TRUE	TRUE
#2399_eic.png	TRUE	TRUE
#2400_eic.png	TRUE	TRUE
#2401_eic.png	TRUE	TRUE
#2403_eic.png	TRUE	TRUE
#2404_eic.png	TRUE	TRUE
#2405_eic.png	TRUE	TRUE
#2406_eic.png	TRUE	TRUE
#2407_eic.png	FALSE	TRUE
#2408_eic.png	TRUE	TRUE
#2409_eic.png	FALSE	TRUE
#2410_eic.png	FALSE	TRUE
#2411_eic.png	FALSE	TRUE
#2412_eic.png	FALSE	TRUE
#2413_eic.png	FALSE	TRUE
#2414_eic.png	TRUE	TRUE
#2415_eic.png	FALSE	TRUE
#2416_eic.png	FALSE	TRUE
#2417_eic.png	TRUE	TRUE
#2418_eic.png	TRUE	TRUE
#2419_eic.png	TRUE	TRUE
#242_eic.png	TRUE	TRUE
#2421_eic.png	TRUE	TRUE
#2422_eic.png	TRUE	TRUE
#2423_eic.png	TRUE	TRUE
#2424_eic.png	TRUE	TRUE
#2425_eic.png	TRUE	TRUE
#2426_eic.png	TRUE	TRUE
#2427_eic.png	TRUE	TRUE
#2428_eic.png	TRUE	TRUE
#2429_eic.png	TRUE	TRUE
#243_eic.png	TRUE	TRUE
#2430_eic.png	TRUE	TRUE
#2433_eic.png	TRUE	TRUE
#2434_eic.png	TRUE	TRUE
#2435_eic.png	TRUE	TRUE
#2436_eic.png	FALSE	TRUE
#2438_eic.png	FALSE	TRUE
#2439_eic.png	FALSE	TRUE
#2440_eic.png	FALSE	TRUE
#2441_eic.png	FALSE	TRUE
#2443_eic.png	TRUE	TRUE
#2444_eic.png	FALSE	TRUE
#2445_eic.png	TRUE	TRUE
#2447_eic.png	TRUE	TRUE
#2448_eic.png	TRUE	TRUE
#2449_eic.png	FALSE	TRUE
#245_eic.png	TRUE	TRUE
#2450_eic.png	TRUE	TRUE
#2451_eic.png	FALSE	TRUE
#2453_eic.png	TRUE	TRUE
#2455_eic.png	TRUE	TRUE
#2456_eic.png	TRUE	TRUE
#2457_eic.png	FALSE	FALSE
#2459_eic.png	FALSE	FALSE
#2460_eic.png	FALSE	FALSE
#2461_eic.png	FALSE	TRUE
#2462_eic.png	FALSE	TRUE
#2463_eic.png	TRUE	TRUE
#2464_eic.png	FALSE	TRUE
#2465_eic.png	FALSE	TRUE
#2466_eic.png	FALSE	TRUE
#2467_eic.png	TRUE	TRUE
#2468_eic.png	TRUE	TRUE
#2469_eic.png	FALSE	TRUE
#247_eic.png	FALSE	TRUE
#2470_eic.png	FALSE	TRUE
#2471_eic.png	TRUE	TRUE
#2472_eic.png	TRUE	TRUE
#2473_eic.png	TRUE	TRUE
#2474_eic.png	TRUE	TRUE
#2475_eic.png	FALSE	TRUE
#2477_eic.png	FALSE	TRUE
#2478_eic.png	FALSE	TRUE
#2479_eic.png	FALSE	TRUE
#248_eic.png	FALSE	TRUE
#2480_eic.png	TRUE	TRUE
#2481_eic.png	FALSE	TRUE
#2482_eic.png	FALSE	TRUE
#2483_eic.png	FALSE	TRUE
#2484_eic.png	FALSE	TRUE
#2485_eic.png	FALSE	TRUE
#2486_eic.png	FALSE	TRUE
#2487_eic.png	FALSE	TRUE
#2488_eic.png	FALSE	TRUE
#2489_eic.png	FALSE	TRUE
#2490_eic.png	FALSE	TRUE
#2491_eic.png	FALSE	TRUE
#2492_eic.png	FALSE	TRUE
#2493_eic.png	FALSE	TRUE
#2494_eic.png	TRUE	TRUE
#2496_eic.png	TRUE	TRUE
#2498_eic.png	TRUE	TRUE
#25_eic.png	FALSE	FALSE
#250_eic.png	FALSE	TRUE
#2501_eic.png	TRUE	TRUE
#2503_eic.png	TRUE	TRUE
#2504_eic.png	TRUE	TRUE
#2505_eic.png	TRUE	TRUE
#2506_eic.png	TRUE	TRUE
#2507_eic.png	TRUE	TRUE
#2508_eic.png	FALSE	TRUE
#2510_eic.png	TRUE	TRUE
#2511_eic.png	TRUE	TRUE
#2514_eic.png	FALSE	TRUE
#2515_eic.png	FALSE	TRUE
#2516_eic.png	TRUE	TRUE
#2518_eic.png	TRUE	TRUE
#2519_eic.png	FALSE	TRUE
#252_eic.png	TRUE	TRUE
#2520_eic.png	TRUE	TRUE
#2521_eic.png	TRUE	TRUE
#2522_eic.png	TRUE	TRUE
#2524_eic.png	TRUE	TRUE
#2526_eic.png	TRUE	TRUE
#253_eic.png	TRUE	TRUE
#2530_eic.png	TRUE	TRUE
#2531_eic.png	TRUE	TRUE
#2532_eic.png	TRUE	TRUE
#2533_eic.png	TRUE	TRUE
#2534_eic.png	TRUE	TRUE
#2536_eic.png	TRUE	TRUE
#2538_eic.png	TRUE	TRUE
#2540_eic.png	TRUE	TRUE
#2541_eic.png	TRUE	TRUE
#2542_eic.png	TRUE	TRUE
#2544_eic.png	TRUE	TRUE
#2545_eic.png	FALSE	TRUE
#2546_eic.png	FALSE	TRUE
#2547_eic.png	TRUE	TRUE
#2548_eic.png	TRUE	TRUE
#2549_eic.png	TRUE	TRUE
#255_eic.png	TRUE	TRUE
#2550_eic.png	TRUE	TRUE
#2551_eic.png	TRUE	TRUE
#2552_eic.png	TRUE	TRUE
#2554_eic.png	TRUE	TRUE
#2555_eic.png	TRUE	TRUE
#2556_eic.png	TRUE	TRUE
#2557_eic.png	TRUE	TRUE
#2558_eic.png	TRUE	TRUE
#2559_eic.png	FALSE	TRUE
#256_eic.png	TRUE	TRUE
#2560_eic.png	TRUE	TRUE
#2561_eic.png	TRUE	TRUE
#2562_eic.png	TRUE	TRUE
#2563_eic.png	TRUE	TRUE
#2564_eic.png	TRUE	TRUE
#2565_eic.png	FALSE	TRUE
#2566_eic.png	TRUE	TRUE
#2568_eic.png	TRUE	TRUE
#257_eic.png	FALSE	TRUE
#2572_eic.png	TRUE	TRUE
#2573_eic.png	TRUE	TRUE
#2574_eic.png	TRUE	TRUE
#2575_eic.png	TRUE	TRUE
#2578_eic.png	TRUE	TRUE
#258_eic.png	TRUE	TRUE
#2581_eic.png	TRUE	TRUE
#2582_eic.png	TRUE	TRUE
#2583_eic.png	FALSE	FALSE
#2584_eic.png	TRUE	TRUE
#2585_eic.png	TRUE	TRUE
#2587_eic.png	TRUE	TRUE
#259_eic.png	TRUE	TRUE
#2590_eic.png	FALSE	FALSE
#2592_eic.png	TRUE	FALSE
#2593_eic.png	TRUE	TRUE
#2594_eic.png	TRUE	TRUE
#2595_eic.png	TRUE	TRUE
#2596_eic.png	TRUE	TRUE
#2597_eic.png	TRUE	TRUE
#2598_eic.png	TRUE	TRUE
#2599_eic.png	TRUE	TRUE
#260_eic.png	TRUE	TRUE
#2600_eic.png	TRUE	TRUE
#2601_eic.png	TRUE	TRUE
#2602_eic.png	TRUE	TRUE
#2603_eic.png	TRUE	TRUE
#2604_eic.png	FALSE	TRUE
#2605_eic.png	TRUE	TRUE
#2607_eic.png	TRUE	TRUE
#2608_eic.png	TRUE	TRUE
#2609_eic.png	TRUE	TRUE
#261_eic.png	FALSE	TRUE
#2610_eic.png	TRUE	TRUE
#2612_eic.png	TRUE	TRUE
#2613_eic.png	TRUE	TRUE
#2614_eic.png	TRUE	TRUE
#2616_eic.png	TRUE	TRUE
#2617_eic.png	TRUE	TRUE
#262_eic.png	FALSE	TRUE
#2620_eic.png	TRUE	TRUE
#2622_eic.png	TRUE	TRUE
#2624_eic.png	TRUE	TRUE
#2625_eic.png	TRUE	TRUE
#2627_eic.png	TRUE	TRUE
#263_eic.png	FALSE	TRUE
#2630_eic.png	TRUE	TRUE
#2631_eic.png	TRUE	TRUE
#2632_eic.png	TRUE	TRUE
#2633_eic.png	TRUE	FALSE
#2635_eic.png	TRUE	TRUE
#2636_eic.png	TRUE	TRUE
#2637_eic.png	TRUE	TRUE
#2638_eic.png	TRUE	TRUE
#2639_eic.png	TRUE	TRUE
#264_eic.png	FALSE	TRUE
#2640_eic.png	TRUE	TRUE
#2642_eic.png	TRUE	TRUE
#2644_eic.png	TRUE	TRUE
#2645_eic.png	FALSE	TRUE
#2646_eic.png	TRUE	TRUE
#2649_eic.png	TRUE	TRUE
#265_eic.png	FALSE	TRUE
#2650_eic.png	TRUE	TRUE
#2651_eic.png	TRUE	TRUE
#2652_eic.png	TRUE	TRUE
#2653_eic.png	TRUE	TRUE
#2654_eic.png	TRUE	TRUE
#2655_eic.png	TRUE	TRUE
#2656_eic.png	FALSE	TRUE
#2657_eic.png	TRUE	TRUE
#2658_eic.png	TRUE	TRUE
#2659_eic.png	TRUE	TRUE
#266_eic.png	TRUE	TRUE
#2662_eic.png	TRUE	TRUE
#2663_eic.png	TRUE	TRUE
#2664_eic.png	TRUE	TRUE
#2665_eic.png	TRUE	TRUE
#2666_eic.png	TRUE	TRUE
#2667_eic.png	TRUE	TRUE
#2668_eic.png	TRUE	TRUE
#2669_eic.png	TRUE	TRUE
#267_eic.png	FALSE	TRUE
#2670_eic.png	FALSE	TRUE
#2672_eic.png	TRUE	TRUE
#2673_eic.png	TRUE	TRUE
#2674_eic.png	TRUE	TRUE
#2676_eic.png	TRUE	TRUE
#2678_eic.png	TRUE	TRUE
#2679_eic.png	TRUE	TRUE
#268_eic.png	FALSE	TRUE
#2680_eic.png	TRUE	TRUE
#2683_eic.png	FALSE	TRUE
#2684_eic.png	TRUE	TRUE
#2685_eic.png	TRUE	TRUE
#2687_eic.png	FALSE	TRUE
#2688_eic.png	FALSE	TRUE
#2689_eic.png	FALSE	TRUE
#2691_eic.png	FALSE	FALSE
#2692_eic.png	FALSE	TRUE
#2693_eic.png	FALSE	TRUE
#2695_eic.png	TRUE	TRUE
#2696_eic.png	FALSE	TRUE
#2697_eic.png	FALSE	TRUE
#2698_eic.png	FALSE	TRUE
#2699_eic.png	FALSE	TRUE
#27_eic.png	FALSE	TRUE
#2700_eic.png	FALSE	TRUE
#2701_eic.png	TRUE	TRUE
#2702_eic.png	FALSE	TRUE
#2703_eic.png	FALSE	TRUE
#2704_eic.png	FALSE	TRUE
#2705_eic.png	FALSE	TRUE
#2706_eic.png	FALSE	TRUE
#2707_eic.png	TRUE	FALSE
#2708_eic.png	TRUE	TRUE
#2709_eic.png	TRUE	TRUE
#271_eic.png	TRUE	TRUE
#2710_eic.png	TRUE	TRUE
#2711_eic.png	TRUE	TRUE
#2712_eic.png	TRUE	TRUE
#2713_eic.png	TRUE	TRUE
#2714_eic.png	TRUE	TRUE
#2715_eic.png	TRUE	TRUE
#2716_eic.png	TRUE	TRUE
#272_eic.png	TRUE	TRUE
#2720_eic.png	TRUE	TRUE
#2721_eic.png	TRUE	TRUE
#2722_eic.png	FALSE	TRUE
#2723_eic.png	TRUE	TRUE
#2724_eic.png	TRUE	TRUE
#2725_eic.png	TRUE	TRUE
#2727_eic.png	TRUE	TRUE
#2728_eic.png	TRUE	TRUE
#2729_eic.png	TRUE	TRUE
#273_eic.png	TRUE	TRUE
#2731_eic.png	TRUE	TRUE
#2732_eic.png	FALSE	TRUE
#2734_eic.png	TRUE	TRUE
#2735_eic.png	FALSE	TRUE
#2737_eic.png	TRUE	TRUE
#2739_eic.png	TRUE	TRUE
#274_eic.png	TRUE	TRUE
#2740_eic.png	TRUE	TRUE
#2741_eic.png	TRUE	TRUE
#2744_eic.png	TRUE	TRUE
#2745_eic.png	FALSE	TRUE
#2746_eic.png	FALSE	TRUE
#2747_eic.png	FALSE	TRUE
#2748_eic.png	TRUE	TRUE
#2749_eic.png	TRUE	TRUE
#2751_eic.png	TRUE	TRUE
#2752_eic.png	FALSE	TRUE
#2754_eic.png	FALSE	TRUE
#2755_eic.png	TRUE	TRUE
#2756_eic.png	TRUE	TRUE
#2758_eic.png	TRUE	TRUE
#2759_eic.png	TRUE	TRUE
#276_eic.png	TRUE	TRUE
#2760_eic.png	TRUE	TRUE
#2762_eic.png	TRUE	TRUE
#2763_eic.png	TRUE	TRUE
#2767_eic.png	TRUE	TRUE
#277_eic.png	TRUE	FALSE
#2771_eic.png	TRUE	TRUE
#2772_eic.png	TRUE	TRUE
#2773_eic.png	TRUE	TRUE
#2774_eic.png	TRUE	TRUE
#2777_eic.png	TRUE	TRUE
#2778_eic.png	TRUE	TRUE
#2779_eic.png	FALSE	TRUE
#278_eic.png	FALSE	TRUE
#2780_eic.png	TRUE	TRUE
#2782_eic.png	TRUE	TRUE
#2783_eic.png	TRUE	TRUE
#2785_eic.png	TRUE	TRUE
#2786_eic.png	TRUE	TRUE
#2787_eic.png	TRUE	TRUE
#2788_eic.png	TRUE	TRUE
#2789_eic.png	TRUE	TRUE
#279_eic.png	TRUE	TRUE
#2790_eic.png	TRUE	TRUE
#2791_eic.png	TRUE	TRUE
#2792_eic.png	TRUE	TRUE
#2794_eic.png	TRUE	TRUE
#2795_eic.png	TRUE	TRUE
#2796_eic.png	FALSE	TRUE
#2797_eic.png	FALSE	TRUE
#2798_eic.png	FALSE	TRUE
#2799_eic.png	TRUE	TRUE
#28_eic.png	FALSE	TRUE
#280_eic.png	TRUE	TRUE
#2800_eic.png	FALSE	TRUE
#2801_eic.png	FALSE	TRUE
#2803_eic.png	TRUE	TRUE
#2805_eic.png	TRUE	TRUE
#2807_eic.png	FALSE	TRUE
#2808_eic.png	FALSE	TRUE
#2811_eic.png	FALSE	TRUE
#2812_eic.png	TRUE	TRUE
#2813_eic.png	TRUE	TRUE
#2814_eic.png	FALSE	TRUE
#2815_eic.png	FALSE	TRUE
#2816_eic.png	FALSE	TRUE
#2817_eic.png	FALSE	TRUE
#2818_eic.png	FALSE	TRUE
#2819_eic.png	TRUE	TRUE
#282_eic.png	TRUE	TRUE
#2820_eic.png	TRUE	TRUE
#2821_eic.png	TRUE	TRUE
#2822_eic.png	TRUE	TRUE
#2825_eic.png	TRUE	TRUE
#2826_eic.png	TRUE	TRUE
#2827_eic.png	TRUE	TRUE
#2829_eic.png	TRUE	TRUE
#283_eic.png	FALSE	TRUE
#2830_eic.png	TRUE	TRUE
#2831_eic.png	TRUE	TRUE
#2832_eic.png	TRUE	TRUE
#2834_eic.png	TRUE	TRUE
#2836_eic.png	TRUE	TRUE
#2837_eic.png	TRUE	TRUE
#2838_eic.png	TRUE	TRUE
#284_eic.png	FALSE	FALSE
#2840_eic.png	TRUE	TRUE
#2841_eic.png	FALSE	TRUE
#2842_eic.png	TRUE	TRUE
#2843_eic.png	TRUE	TRUE
#2844_eic.png	TRUE	TRUE
#2845_eic.png	TRUE	TRUE
#2847_eic.png	FALSE	TRUE
#2849_eic.png	TRUE	TRUE
#285_eic.png	FALSE	FALSE
#2850_eic.png	TRUE	TRUE
#2851_eic.png	TRUE	TRUE
#2852_eic.png	TRUE	TRUE
#2853_eic.png	TRUE	TRUE
#2854_eic.png	TRUE	TRUE
#2855_eic.png	TRUE	TRUE
#2856_eic.png	TRUE	TRUE
#2858_eic.png	TRUE	TRUE
#2859_eic.png	FALSE	TRUE
#286_eic.png	FALSE	FALSE
#2860_eic.png	TRUE	TRUE
#2861_eic.png	TRUE	TRUE
#2862_eic.png	TRUE	TRUE
#2863_eic.png	TRUE	TRUE
#2864_eic.png	TRUE	TRUE
#2866_eic.png	TRUE	TRUE
#2867_eic.png	TRUE	TRUE
#2868_eic.png	TRUE	TRUE
#2869_eic.png	TRUE	TRUE
#2870_eic.png	TRUE	TRUE
#2872_eic.png	TRUE	TRUE
#2874_eic.png	TRUE	TRUE
#2875_eic.png	FALSE	TRUE
#2876_eic.png	TRUE	TRUE
#2877_eic.png	TRUE	TRUE
#2879_eic.png	TRUE	TRUE
#288_eic.png	TRUE	TRUE
#2880_eic.png	TRUE	TRUE
#2881_eic.png	TRUE	TRUE
#2882_eic.png	TRUE	TRUE
#2883_eic.png	FALSE	TRUE
#2884_eic.png	FALSE	TRUE
#2885_eic.png	FALSE	TRUE
#2886_eic.png	FALSE	TRUE
#2887_eic.png	FALSE	TRUE
#2888_eic.png	TRUE	TRUE
#289_eic.png	TRUE	TRUE
#2891_eic.png	TRUE	TRUE
#2892_eic.png	TRUE	TRUE
#2893_eic.png	TRUE	TRUE
#2894_eic.png	TRUE	TRUE
#2895_eic.png	TRUE	TRUE
#2896_eic.png	TRUE	TRUE
#2898_eic.png	TRUE	TRUE
#2899_eic.png	TRUE	TRUE
#29_eic.png	FALSE	TRUE
#2901_eic.png	TRUE	TRUE
#2903_eic.png	TRUE	TRUE
#2906_eic.png	TRUE	TRUE
#2907_eic.png	TRUE	TRUE
#2908_eic.png	TRUE	TRUE
#291_eic.png	TRUE	TRUE
#2910_eic.png	FALSE	TRUE
#2911_eic.png	TRUE	TRUE
#2912_eic.png	TRUE	TRUE
#2913_eic.png	TRUE	TRUE
#2915_eic.png	FALSE	TRUE
#2916_eic.png	TRUE	TRUE
#2917_eic.png	FALSE	FALSE
#2918_eic.png	TRUE	TRUE
#2919_eic.png	TRUE	TRUE
#292_eic.png	TRUE	TRUE
#2920_eic.png	TRUE	TRUE
#2921_eic.png	TRUE	TRUE
#2922_eic.png	TRUE	TRUE
#2923_eic.png	FALSE	FALSE
#2924_eic.png	TRUE	TRUE
#2925_eic.png	TRUE	TRUE
#2926_eic.png	TRUE	TRUE
#293_eic.png	TRUE	TRUE
#2931_eic.png	FALSE	TRUE
#2932_eic.png	TRUE	TRUE
#2933_eic.png	TRUE	TRUE
#2936_eic.png	TRUE	TRUE
#2937_eic.png	TRUE	TRUE
#2938_eic.png	TRUE	TRUE
#2939_eic.png	TRUE	TRUE
#294_eic.png	TRUE	TRUE
#2941_eic.png	TRUE	TRUE
#2942_eic.png	TRUE	TRUE
#2943_eic.png	FALSE	TRUE
#2944_eic.png	FALSE	TRUE
#2945_eic.png	FALSE	FALSE
#2947_eic.png	FALSE	TRUE
#2948_eic.png	TRUE	TRUE
#2949_eic.png	TRUE	TRUE
#295_eic.png	TRUE	TRUE
#2950_eic.png	TRUE	TRUE
#2951_eic.png	TRUE	TRUE
#2952_eic.png	TRUE	TRUE
#2953_eic.png	TRUE	TRUE
#2954_eic.png	TRUE	TRUE
#2955_eic.png	TRUE	TRUE
#2956_eic.png	TRUE	TRUE
#2958_eic.png	FALSE	TRUE
#2959_eic.png	TRUE	TRUE
#296_eic.png	TRUE	TRUE
#2962_eic.png	TRUE	TRUE
#2963_eic.png	TRUE	TRUE
#2965_eic.png	TRUE	TRUE
#2966_eic.png	TRUE	TRUE
#2967_eic.png	FALSE	TRUE
#2969_eic.png	TRUE	TRUE
#2970_eic.png	TRUE	TRUE
#2973_eic.png	TRUE	TRUE
#2974_eic.png	TRUE	TRUE
#2975_eic.png	FALSE	TRUE
#2976_eic.png	TRUE	TRUE
#2977_eic.png	TRUE	TRUE
#2978_eic.png	FALSE	TRUE
#2979_eic.png	FALSE	TRUE
#2983_eic.png	TRUE	TRUE
#2984_eic.png	FALSE	TRUE
#2985_eic.png	TRUE	TRUE
#2986_eic.png	TRUE	TRUE
#2987_eic.png	TRUE	TRUE
#2989_eic.png	TRUE	TRUE
#299_eic.png	TRUE	TRUE
#2991_eic.png	TRUE	TRUE
#2992_eic.png	TRUE	TRUE
#2993_eic.png	TRUE	TRUE
#2994_eic.png	TRUE	TRUE
#2995_eic.png	TRUE	TRUE
#2996_eic.png	TRUE	TRUE
#30_eic.png	FALSE	TRUE
#3001_eic.png	TRUE	TRUE
#3002_eic.png	TRUE	TRUE
#3004_eic.png	TRUE	TRUE
#3005_eic.png	TRUE	TRUE
#3006_eic.png	TRUE	TRUE
#3007_eic.png	TRUE	TRUE
#3010_eic.png	TRUE	TRUE
#3011_eic.png	TRUE	TRUE
#3012_eic.png	TRUE	TRUE
#3015_eic.png	TRUE	TRUE
#3016_eic.png	TRUE	TRUE
#3022_eic.png	TRUE	TRUE
#3023_eic.png	TRUE	TRUE
#3024_eic.png	TRUE	TRUE
#3025_eic.png	TRUE	TRUE
#3027_eic.png	FALSE	TRUE
#3028_eic.png	TRUE	TRUE
#303_eic.png	TRUE	TRUE
#3030_eic.png	TRUE	TRUE
#3031_eic.png	TRUE	TRUE
#3032_eic.png	TRUE	TRUE
#3033_eic.png	TRUE	TRUE
#3034_eic.png	TRUE	TRUE
#3035_eic.png	TRUE	TRUE
#3036_eic.png	TRUE	TRUE
#3037_eic.png	FALSE	TRUE
#3038_eic.png	TRUE	TRUE
#3039_eic.png	FALSE	FALSE
#304_eic.png	TRUE	TRUE
#3040_eic.png	TRUE	TRUE
#3042_eic.png	TRUE	TRUE
#3043_eic.png	TRUE	TRUE
#3044_eic.png	TRUE	TRUE
#3045_eic.png	TRUE	TRUE
#3046_eic.png	FALSE	TRUE
#3048_eic.png	TRUE	TRUE
#3049_eic.png	TRUE	TRUE
#305_eic.png	TRUE	TRUE
#3050_eic.png	TRUE	TRUE
#3052_eic.png	TRUE	TRUE
#3053_eic.png	TRUE	TRUE
#3055_eic.png	TRUE	TRUE
#3057_eic.png	TRUE	TRUE
#3059_eic.png	TRUE	TRUE
#306_eic.png	TRUE	TRUE
#3060_eic.png	TRUE	TRUE
#3062_eic.png	TRUE	TRUE
#3063_eic.png	TRUE	TRUE
#3065_eic.png	TRUE	TRUE
#3066_eic.png	TRUE	FALSE
#3067_eic.png	TRUE	TRUE
#3068_eic.png	TRUE	TRUE
#3069_eic.png	TRUE	TRUE
#3070_eic.png	FALSE	TRUE
#3071_eic.png	FALSE	TRUE
#3072_eic.png	FALSE	TRUE
#3074_eic.png	FALSE	FALSE
#3075_eic.png	TRUE	TRUE
#3076_eic.png	FALSE	TRUE
#3077_eic.png	FALSE	TRUE
#3078_eic.png	TRUE	TRUE
#3079_eic.png	FALSE	TRUE
#308_eic.png	TRUE	TRUE
#3080_eic.png	FALSE	TRUE
#3081_eic.png	TRUE	FALSE
#3082_eic.png	TRUE	TRUE
#3083_eic.png	TRUE	TRUE
#3084_eic.png	TRUE	TRUE
#3085_eic.png	TRUE	TRUE
#3086_eic.png	FALSE	TRUE
#3087_eic.png	FALSE	TRUE
#3088_eic.png	FALSE	TRUE
#3089_eic.png	FALSE	TRUE
#309_eic.png	TRUE	TRUE
#3090_eic.png	TRUE	TRUE
#3091_eic.png	TRUE	TRUE
#3092_eic.png	TRUE	TRUE
#3097_eic.png	FALSE	TRUE
#3098_eic.png	FALSE	TRUE
#31_eic.png	FALSE	TRUE
#310_eic.png	FALSE	TRUE
#3100_eic.png	TRUE	TRUE
#3101_eic.png	FALSE	TRUE
#3102_eic.png	TRUE	TRUE
#3103_eic.png	TRUE	TRUE
#3104_eic.png	TRUE	TRUE
#3105_eic.png	TRUE	TRUE
#3106_eic.png	TRUE	TRUE
#3107_eic.png	TRUE	TRUE
#3108_eic.png	TRUE	TRUE
#3109_eic.png	FALSE	TRUE
#311_eic.png	TRUE	TRUE
#3110_eic.png	FALSE	TRUE
#3111_eic.png	TRUE	TRUE
#3112_eic.png	TRUE	TRUE
#3114_eic.png	TRUE	TRUE
#3116_eic.png	TRUE	TRUE
#3117_eic.png	TRUE	TRUE
#3118_eic.png	FALSE	TRUE
#3119_eic.png	TRUE	TRUE
#312_eic.png	TRUE	FALSE
#3120_eic.png	FALSE	TRUE
#3121_eic.png	FALSE	TRUE
#3123_eic.png	TRUE	TRUE
#3124_eic.png	TRUE	TRUE
#3126_eic.png	TRUE	TRUE
#3127_eic.png	TRUE	TRUE
#313_eic.png	FALSE	TRUE
#3130_eic.png	TRUE	TRUE
#3132_eic.png	TRUE	TRUE
#3133_eic.png	TRUE	TRUE
#3135_eic.png	TRUE	TRUE
#3136_eic.png	FALSE	TRUE
#3137_eic.png	FALSE	TRUE
#3138_eic.png	TRUE	TRUE
#314_eic.png	FALSE	TRUE
#3140_eic.png	TRUE	TRUE
#3141_eic.png	TRUE	TRUE
#3144_eic.png	FALSE	TRUE
#3145_eic.png	FALSE	FALSE
#3146_eic.png	TRUE	TRUE
#3147_eic.png	TRUE	TRUE
#3149_eic.png	TRUE	TRUE
#315_eic.png	FALSE	TRUE
#3150_eic.png	TRUE	TRUE
#3153_eic.png	TRUE	TRUE
#3154_eic.png	TRUE	TRUE
#3155_eic.png	TRUE	TRUE
#3156_eic.png	TRUE	TRUE
#3157_eic.png	TRUE	TRUE
#3158_eic.png	TRUE	TRUE
#3159_eic.png	TRUE	TRUE
#316_eic.png	FALSE	TRUE
#3160_eic.png	TRUE	TRUE
#3161_eic.png	TRUE	TRUE
#3162_eic.png	TRUE	TRUE
#3163_eic.png	TRUE	TRUE
#3164_eic.png	TRUE	TRUE
#3165_eic.png	TRUE	TRUE
#3166_eic.png	TRUE	TRUE
#3167_eic.png	FALSE	FALSE
#3169_eic.png	TRUE	TRUE
#317_eic.png	FALSE	TRUE
#3170_eic.png	TRUE	TRUE
#3171_eic.png	FALSE	TRUE
#3172_eic.png	TRUE	TRUE
#3176_eic.png	FALSE	TRUE
#3178_eic.png	FALSE	TRUE
#3179_eic.png	FALSE	TRUE
#318_eic.png	FALSE	TRUE
#3180_eic.png	FALSE	TRUE
#3182_eic.png	FALSE	TRUE
#3183_eic.png	FALSE	TRUE
#3184_eic.png	FALSE	TRUE
#3185_eic.png	FALSE	TRUE
#3186_eic.png	TRUE	TRUE
#3189_eic.png	FALSE	TRUE
#3191_eic.png	TRUE	TRUE
#3192_eic.png	TRUE	TRUE
#3195_eic.png	TRUE	TRUE
#3196_eic.png	TRUE	TRUE
#3197_eic.png	TRUE	TRUE
#3198_eic.png	TRUE	TRUE
#3199_eic.png	TRUE	TRUE
#32_eic.png	FALSE	TRUE
#320_eic.png	FALSE	TRUE
#3200_eic.png	TRUE	TRUE
#3201_eic.png	TRUE	TRUE
#3202_eic.png	TRUE	TRUE
#3203_eic.png	TRUE	TRUE
#3204_eic.png	TRUE	TRUE
#3206_eic.png	TRUE	TRUE
#3207_eic.png	TRUE	TRUE
#3209_eic.png	TRUE	TRUE
#321_eic.png	FALSE	TRUE
#3210_eic.png	TRUE	TRUE
#3211_eic.png	TRUE	TRUE
#3213_eic.png	TRUE	TRUE
#3214_eic.png	TRUE	TRUE
#3215_eic.png	TRUE	TRUE
#3216_eic.png	TRUE	TRUE
#3218_eic.png	TRUE	TRUE
#3219_eic.png	FALSE	TRUE
#322_eic.png	FALSE	TRUE
#3220_eic.png	TRUE	TRUE
#3221_eic.png	TRUE	TRUE
#3222_eic.png	TRUE	TRUE
#3223_eic.png	TRUE	TRUE
#3224_eic.png	TRUE	TRUE
#3225_eic.png	TRUE	TRUE
#3228_eic.png	FALSE	TRUE
#323_eic.png	FALSE	TRUE
#3230_eic.png	FALSE	TRUE
#3231_eic.png	FALSE	TRUE
#3232_eic.png	TRUE	TRUE
#3233_eic.png	TRUE	TRUE
#3234_eic.png	TRUE	TRUE
#3235_eic.png	TRUE	TRUE
#3237_eic.png	TRUE	TRUE
#3239_eic.png	TRUE	TRUE
#324_eic.png	FALSE	TRUE
#3240_eic.png	FALSE	FALSE
#3242_eic.png	TRUE	TRUE
#3243_eic.png	TRUE	TRUE
#3245_eic.png	TRUE	TRUE
#3247_eic.png	TRUE	TRUE
#3248_eic.png	TRUE	TRUE
#3249_eic.png	TRUE	TRUE
#325_eic.png	FALSE	TRUE
#3251_eic.png	TRUE	TRUE
#3252_eic.png	TRUE	TRUE
#3253_eic.png	TRUE	TRUE
#3255_eic.png	TRUE	TRUE
#3257_eic.png	TRUE	TRUE
#3258_eic.png	TRUE	TRUE
#3259_eic.png	TRUE	TRUE
#3260_eic.png	TRUE	TRUE
#3261_eic.png	TRUE	TRUE
#3262_eic.png	FALSE	TRUE
#3263_eic.png	FALSE	TRUE
#3264_eic.png	FALSE	TRUE
#3265_eic.png	FALSE	TRUE
#3266_eic.png	FALSE	TRUE
#3267_eic.png	FALSE	TRUE
#3268_eic.png	TRUE	TRUE
#3270_eic.png	TRUE	TRUE
#3271_eic.png	FALSE	TRUE
#3272_eic.png	TRUE	TRUE
#3273_eic.png	TRUE	TRUE
#3275_eic.png	FALSE	TRUE
#3276_eic.png	TRUE	TRUE
#3278_eic.png	TRUE	TRUE
#3279_eic.png	TRUE	TRUE
#328_eic.png	TRUE	TRUE
#3280_eic.png	FALSE	TRUE
#3281_eic.png	FALSE	FALSE
#3282_eic.png	FALSE	TRUE
#3284_eic.png	FALSE	TRUE
#3285_eic.png	FALSE	TRUE
#3286_eic.png	FALSE	TRUE
#3287_eic.png	FALSE	TRUE
#3288_eic.png	FALSE	TRUE
#3289_eic.png	FALSE	TRUE
#329_eic.png	TRUE	TRUE
#3290_eic.png	FALSE	TRUE
#3291_eic.png	FALSE	TRUE
#3294_eic.png	TRUE	TRUE
#3295_eic.png	FALSE	TRUE
#3296_eic.png	TRUE	TRUE
#3297_eic.png	FALSE	TRUE
#3298_eic.png	FALSE	TRUE
#33_eic.png	FALSE	TRUE
#330_eic.png	TRUE	TRUE
#3300_eic.png	TRUE	TRUE
#3301_eic.png	TRUE	FALSE
#3302_eic.png	TRUE	TRUE
#3303_eic.png	TRUE	TRUE
#3304_eic.png	FALSE	TRUE
#3305_eic.png	FALSE	TRUE
#3306_eic.png	FALSE	TRUE
#3307_eic.png	TRUE	TRUE
#3308_eic.png	TRUE	TRUE
#3309_eic.png	FALSE	TRUE
#331_eic.png	FALSE	TRUE
#3310_eic.png	FALSE	TRUE
#3311_eic.png	FALSE	TRUE
#3312_eic.png	FALSE	TRUE
#3313_eic.png	FALSE	TRUE
#3315_eic.png	TRUE	TRUE
#3317_eic.png	FALSE	TRUE
#3318_eic.png	TRUE	TRUE
#3319_eic.png	TRUE	TRUE
[truncated: 4,890 more rows]

## Sheet: 03_NIST_human_plasma_pos_eva_ch
image	eic	eim
#8956_eic.png	FALSE	FALSE
#6573_eic.png	FALSE	TRUE
#915_eic.png	FALSE	TRUE
#4782_eic.png	TRUE	TRUE
#4105_eic.png	TRUE	TRUE
#3838_eic.png	FALSE	TRUE
#7458_eic.png	TRUE	TRUE
#8917_eic.png	TRUE	FALSE
#4993_eic.png	TRUE	TRUE
#8205_eic.png	TRUE	TRUE
#2275_eic.png	TRUE	TRUE
#637_eic.png	FALSE	TRUE
#5205_eic.png	TRUE	TRUE
#2002_eic.png	FALSE	FALSE
#8584_eic.png	FALSE	TRUE
#1698_eic.png	FALSE	TRUE
#4741_eic.png	TRUE	TRUE
#1140_eic.png	TRUE	FALSE
#1991_eic.png	FALSE	TRUE
#1100_eic.png	FALSE	FALSE
#449_eic.png	TRUE	TRUE
#7670_eic.png	FALSE	TRUE
#1192_eic.png	FALSE	FALSE
#9044_eic.png	FALSE	FALSE
#5306_eic.png	TRUE	TRUE
#5233_eic.png	TRUE	FALSE
#7651_eic.png	TRUE	TRUE
#2954_eic.png	TRUE	TRUE
#1204_eic.png	TRUE	TRUE
#7498_eic.png	TRUE	TRUE
#2465_eic.png	TRUE	TRUE
#3957_eic.png	TRUE	TRUE
#7668_eic.png	FALSE	TRUE
#7346_eic.png	FALSE	TRUE
#4463_eic.png	TRUE	TRUE
#1024_eic.png	TRUE	TRUE
#265_eic.png	FALSE	TRUE
#1310_eic.png	FALSE	FALSE
#2788_eic.png	TRUE	FALSE
#8970_eic.png	FALSE	FALSE
#5085_eic.png	FALSE	TRUE
#4127_eic.png	FALSE	TRUE
#1551_eic.png	TRUE	TRUE
#3232_eic.png	TRUE	FALSE
#793_eic.png	FALSE	TRUE
#5360_eic.png	TRUE	TRUE
#5621_eic.png	TRUE	FALSE
#2074_eic.png	FALSE	TRUE
#910_eic.png	TRUE	FALSE
#3140_eic.png	FALSE	TRUE
#5806_eic.png	TRUE	TRUE
#5473_eic.png	FALSE	FALSE
#1654_eic.png	FALSE	TRUE
#5538_eic.png	TRUE	TRUE
#4651_eic.png	TRUE	TRUE
#8839_eic.png	FALSE	FALSE
#8526_eic.png	TRUE	TRUE
#3023_eic.png	TRUE	FALSE
#7197_eic.png	TRUE	TRUE
#2118_eic.png	FALSE	TRUE
#1005_eic.png	FALSE	TRUE
#6186_eic.png	TRUE	TRUE
#2219_eic.png	TRUE	TRUE
#3252_eic.png	TRUE	TRUE
#2169_eic.png	FALSE	TRUE
#2211_eic.png	FALSE	TRUE
#4862_eic.png	TRUE	TRUE
#743_eic.png	FALSE	TRUE
#4178_eic.png	TRUE	FALSE
#2937_eic.png	TRUE	TRUE
#3207_eic.png	TRUE	TRUE
#5355_eic.png	TRUE	TRUE
#7353_eic.png	TRUE	TRUE
#4459_eic.png	TRUE	TRUE
#1_eic.png	TRUE	FALSE
#4555_eic.png	FALSE	FALSE
#8929_eic.png	TRUE	FALSE
#4605_eic.png	TRUE	TRUE
#5595_eic.png	TRUE	TRUE
#2580_eic.png	FALSE	TRUE
#2848_eic.png	TRUE	TRUE
#1304_eic.png	FALSE	TRUE
#8062_eic.png	FALSE	TRUE
#298_eic.png	FALSE	FALSE
#6330_eic.png	TRUE	TRUE
#8080_eic.png	TRUE	TRUE
#2289_eic.png	TRUE	TRUE
#6351_eic.png	TRUE	TRUE
#5835_eic.png	TRUE	TRUE
#8238_eic.png	TRUE	TRUE
#3564_eic.png	TRUE	FALSE
#6780_eic.png	TRUE	FALSE
#3486_eic.png	TRUE	TRUE
#8979_eic.png	FALSE	FALSE
#183_eic.png	FALSE	TRUE
#9005_eic.png	FALSE	FALSE
#7051_eic.png	FALSE	TRUE
#1143_eic.png	FALSE	FALSE
#4774_eic.png	TRUE	TRUE
#2246_eic.png	TRUE	TRUE
#1570_eic.png	FALSE	TRUE
#1021_eic.png	FALSE	TRUE
#8181_eic.png	FALSE	TRUE
#8233_eic.png	TRUE	TRUE
#5050_eic.png	TRUE	FALSE
#8275_eic.png	TRUE	FALSE
#6260_eic.png	TRUE	FALSE
#7074_eic.png	FALSE	TRUE
#5514_eic.png	TRUE	TRUE
#8033_eic.png	FALSE	TRUE
#4768_eic.png	TRUE	FALSE
#5106_eic.png	TRUE	TRUE
#6802_eic.png	TRUE	TRUE
#8703_eic.png	FALSE	TRUE
#1817_eic.png	TRUE	TRUE
#1023_eic.png	FALSE	TRUE
#6281_eic.png	FALSE	TRUE
#6392_eic.png	FALSE	FALSE
#8226_eic.png	FALSE	TRUE
#8976_eic.png	FALSE	FALSE
#5040_eic.png	TRUE	TRUE
#7854_eic.png	TRUE	TRUE
#4797_eic.png	TRUE	TRUE
#2200_eic.png	TRUE	TRUE
#5004_eic.png	TRUE	FALSE
#7959_eic.png	TRUE	TRUE
#9085_eic.png	FALSE	FALSE
#2471_eic.png	FALSE	TRUE
#4378_eic.png	TRUE	TRUE
#103_eic.png	TRUE	TRUE
#5933_eic.png	TRUE	FALSE
#6539_eic.png	TRUE	TRUE
#5144_eic.png	TRUE	TRUE
#3544_eic.png	TRUE	TRUE
#3414_eic.png	FALSE	TRUE
#6325_eic.png	TRUE	TRUE
#55_eic.png	FALSE	TRUE
#3813_eic.png	TRUE	TRUE
#2791_eic.png	FALSE	TRUE
#4128_eic.png	FALSE	TRUE
#8826_eic.png	FALSE	FALSE
#4068_eic.png	TRUE	TRUE
#1856_eic.png	FALSE	TRUE
#4406_eic.png	TRUE	TRUE
#13_eic.png	TRUE	FALSE
#9022_eic.png	TRUE	FALSE
#7839_eic.png	TRUE	TRUE
#2176_eic.png	TRUE	TRUE
#5560_eic.png	TRUE	TRUE
#2153_eic.png	TRUE	TRUE
#1053_eic.png	FALSE	TRUE
#424_eic.png	FALSE	TRUE
#6417_eic.png	TRUE	TRUE
#2488_eic.png	TRUE	FALSE
#8827_eic.png	TRUE	FALSE
#2469_eic.png	TRUE	TRUE
#8157_eic.png	TRUE	TRUE
#3926_eic.png	FALSE	TRUE
#1420_eic.png	FALSE	TRUE
#6170_eic.png	TRUE	TRUE
#2070_eic.png	TRUE	TRUE
#1512_eic.png	FALSE	TRUE
#584_eic.png	FALSE	TRUE
#4680_eic.png	TRUE	TRUE
#4514_eic.png	FALSE	TRUE
#3638_eic.png	TRUE	FALSE
#8387_eic.png	FALSE	FALSE
#7485_eic.png	TRUE	TRUE
#7172_eic.png	TRUE	TRUE
#3492_eic.png	FALSE	TRUE
#5853_eic.png	FALSE	TRUE
#8611_eic.png	FALSE	FALSE
#3522_eic.png	FALSE	TRUE
#3039_eic.png	TRUE	TRUE
#8524_eic.png	TRUE	TRUE
#8018_eic.png	TRUE	TRUE
#1582_eic.png	FALSE	TRUE
#2412_eic.png	FALSE	TRUE
#5984_eic.png	TRUE	FALSE
#1563_eic.png	FALSE	TRUE
#2965_eic.png	TRUE	TRUE
#5055_eic.png	TRUE	TRUE
#1174_eic.png	TRUE	TRUE
#9031_eic.png	FALSE	FALSE
#202_eic.png	FALSE	FALSE
#1783_eic.png	FALSE	FALSE
#3113_eic.png	TRUE	TRUE
#6159_eic.png	TRUE	TRUE
#4738_eic.png	FALSE	TRUE
#4497_eic.png	TRUE	TRUE
#6886_eic.png	TRUE	TRUE
#8724_eic.png	TRUE	FALSE
#832_eic.png	FALSE	FALSE
#1998_eic.png	FALSE	TRUE
#3230_eic.png	TRUE	FALSE
#6123_eic.png	TRUE	FALSE
#3505_eic.png	FALSE	TRUE
#620_eic.png	FALSE	TRUE
#4634_eic.png	FALSE	TRUE
#8986_eic.png	FALSE	FALSE
#8657_eic.png	TRUE	TRUE
#6983_eic.png	TRUE	TRUE
#521_eic.png	FALSE	FALSE
#2423_eic.png	TRUE	TRUE
#2901_eic.png	TRUE	TRUE
#314_eic.png	TRUE	TRUE
#3171_eic.png	FALSE	TRUE
#4785_eic.png	TRUE	TRUE
#2478_eic.png	FALSE	FALSE
#1372_eic.png	TRUE	TRUE
#3337_eic.png	FALSE	TRUE
#5985_eic.png	TRUE	FALSE
#5309_eic.png	TRUE	TRUE
#8130_eic.png	TRUE	TRUE
#5431_eic.png	TRUE	TRUE
#8415_eic.png	TRUE	TRUE
#6164_eic.png	FALSE	FALSE
#1254_eic.png	FALSE	FALSE
#6707_eic.png	FALSE	TRUE
#1367_eic.png	FALSE	TRUE
#6404_eic.png	TRUE	TRUE
#1604_eic.png	FALSE	TRUE
#5315_eic.png	TRUE	TRUE
#1768_eic.png	TRUE	FALSE
#1827_eic.png	FALSE	TRUE
#6981_eic.png	TRUE	TRUE
#8601_eic.png	FALSE	FALSE
#4718_eic.png	TRUE	TRUE
#8610_eic.png	TRUE	TRUE
#1541_eic.png	FALSE	TRUE
#7630_eic.png	TRUE	TRUE
#3677_eic.png	FALSE	TRUE
#2785_eic.png	FALSE	TRUE
#6935_eic.png	TRUE	TRUE
#1307_eic.png	FALSE	FALSE
#1828_eic.png	FALSE	FALSE
#3808_eic.png	FALSE	TRUE
#3005_eic.png	FALSE	TRUE
#6545_eic.png	TRUE	TRUE
#9026_eic.png	FALSE	FALSE
#451_eic.png	FALSE	FALSE
#1376_eic.png	TRUE	FALSE
#6460_eic.png	TRUE	TRUE
#6941_eic.png	TRUE	TRUE
#2733_eic.png	TRUE	FALSE
#4896_eic.png	TRUE	TRUE
#1283_eic.png	TRUE	TRUE
#2372_eic.png	FALSE	TRUE
#7066_eic.png	FALSE	TRUE
#8201_eic.png	TRUE	TRUE
#4969_eic.png	TRUE	TRUE
#5777_eic.png	TRUE	TRUE
#4425_eic.png	TRUE	TRUE
#7415_eic.png	TRUE	TRUE
#3011_eic.png	FALSE	FALSE
#4671_eic.png	TRUE	TRUE
#1955_eic.png	TRUE	TRUE
#5988_eic.png	TRUE	FALSE
#3786_eic.png	TRUE	TRUE
#2105_eic.png	FALSE	TRUE
#1759_eic.png	FALSE	TRUE
#1149_eic.png	FALSE	TRUE
#7747_eic.png	TRUE	TRUE
#4690_eic.png	TRUE	TRUE
#1731_eic.png	TRUE	TRUE
#1426_eic.png	FALSE	FALSE
#1462_eic.png	TRUE	TRUE
#1517_eic.png	FALSE	TRUE
#7819_eic.png	TRUE	TRUE
#1973_eic.png	FALSE	TRUE
#4057_eic.png	TRUE	TRUE
#8851_eic.png	FALSE	FALSE
#178_eic.png	TRUE	TRUE
#5762_eic.png	TRUE	TRUE
#2895_eic.png	TRUE	TRUE
#7121_eic.png	TRUE	TRUE
#4806_eic.png	TRUE	TRUE
#6805_eic.png	FALSE	TRUE
#2669_eic.png	TRUE	FALSE
#5350_eic.png	TRUE	TRUE
#7718_eic.png	TRUE	TRUE
#3288_eic.png	FALSE	TRUE
#5149_eic.png	TRUE	FALSE
#727_eic.png	FALSE	FALSE
#4974_eic.png	TRUE	TRUE
#8512_eic.png	FALSE	TRUE
#7893_eic.png	TRUE	TRUE
#4444_eic.png	TRUE	TRUE
#5920_eic.png	TRUE	FALSE
#7199_eic.png	TRUE	TRUE
#3682_eic.png	TRUE	TRUE
#3334_eic.png	TRUE	TRUE
#363_eic.png	FALSE	FALSE
#8605_eic.png	TRUE	TRUE
#3704_eic.png	TRUE	FALSE
#2549_eic.png	FALSE	TRUE
#548_eic.png	FALSE	FALSE
#629_eic.png	FALSE	TRUE
#7321_eic.png	TRUE	FALSE
#6452_eic.png	TRUE	TRUE
#2893_eic.png	FALSE	TRUE
#2781_eic.png	TRUE	TRUE
#535_eic.png	FALSE	FALSE
#1598_eic.png	FALSE	TRUE
#586_eic.png	FALSE	TRUE
#3318_eic.png	TRUE	TRUE
#4562_eic.png	TRUE	TRUE
#583_eic.png	FALSE	FALSE
#2215_eic.png	TRUE	TRUE
#3041_eic.png	TRUE	TRUE
#7633_eic.png	TRUE	TRUE
#7525_eic.png	TRUE	TRUE
#6407_eic.png	TRUE	FALSE
#3396_eic.png	TRUE	TRUE
#2239_eic.png	FALSE	TRUE
#5634_eic.png	TRUE	TRUE
#881_eic.png	TRUE	FALSE
#8636_eic.png	FALSE	FALSE
#865_eic.png	FALSE	TRUE
#3276_eic.png	TRUE	TRUE
#1106_eic.png	FALSE	TRUE
#1599_eic.png	FALSE	TRUE
#199_eic.png	TRUE	FALSE
#4796_eic.png	TRUE	TRUE
#1708_eic.png	TRUE	TRUE
#143_eic.png	TRUE	TRUE
#7869_eic.png	TRUE	TRUE
#3519_eic.png	TRUE	TRUE
#5301_eic.png	FALSE	TRUE
#2625_eic.png	TRUE	FALSE
#8669_eic.png	TRUE	TRUE
#7075_eic.png	FALSE	TRUE
#7108_eic.png	TRUE	TRUE
#6919_eic.png	TRUE	TRUE
#4287_eic.png	TRUE	TRUE
#7802_eic.png	TRUE	TRUE
#7655_eic.png	TRUE	TRUE
#5263_eic.png	TRUE	TRUE
#544_eic.png	TRUE	FALSE
#5626_eic.png	TRUE	FALSE
#1200_eic.png	TRUE	TRUE
#1531_eic.png	TRUE	TRUE
#1754_eic.png	FALSE	TRUE
#2075_eic.png	TRUE	FALSE
#295_eic.png	TRUE	FALSE
#6874_eic.png	TRUE	TRUE
#2571_eic.png	TRUE	TRUE
#2242_eic.png	FALSE	TRUE
#3250_eic.png	FALSE	TRUE
#2356_eic.png	FALSE	TRUE
#5507_eic.png	TRUE	FALSE
#3750_eic.png	FALSE	TRUE
#3994_eic.png	TRUE	TRUE
#5563_eic.png	TRUE	TRUE
#7487_eic.png	FALSE	FALSE
#7206_eic.png	TRUE	TRUE
#6371_eic.png	TRUE	TRUE
#3912_eic.png	TRUE	TRUE
#3891_eic.png	TRUE	TRUE
#514_eic.png	FALSE	FALSE
#3406_eic.png	FALSE	TRUE
#906_eic.png	TRUE	FALSE
#395_eic.png	FALSE	FALSE
#8593_eic.png	FALSE	FALSE
#4034_eic.png	TRUE	TRUE
#5518_eic.png	TRUE	FALSE
#606_eic.png	FALSE	TRUE
#7410_eic.png	FALSE	TRUE
#5557_eic.png	TRUE	TRUE
#2551_eic.png	TRUE	TRUE
#4212_eic.png	TRUE	FALSE
#2916_eic.png	FALSE	TRUE
#6276_eic.png	TRUE	TRUE
#957_eic.png	FALSE	TRUE
#2341_eic.png	FALSE	TRUE
#4039_eic.png	TRUE	TRUE
#184_eic.png	FALSE	TRUE
#1514_eic.png	FALSE	TRUE
#1126_eic.png	FALSE	TRUE
#8031_eic.png	FALSE	TRUE
#7973_eic.png	FALSE	TRUE
#5973_eic.png	TRUE	TRUE
#4962_eic.png	TRUE	TRUE
#8560_eic.png	FALSE	FALSE
#405_eic.png	FALSE	FALSE
#6908_eic.png	TRUE	TRUE
#7028_eic.png	TRUE	TRUE
#3386_eic.png	TRUE	FALSE
#7072_eic.png	FALSE	TRUE
#3845_eic.png	FALSE	TRUE
#4236_eic.png	FALSE	TRUE
#4423_eic.png	FALSE	TRUE
#2056_eic.png	TRUE	TRUE
#8190_eic.png	TRUE	TRUE
#1527_eic.png	TRUE	FALSE
#6931_eic.png	FALSE	TRUE
#4959_eic.png	TRUE	TRUE
#208_eic.png	FALSE	FALSE
#7501_eic.png	TRUE	TRUE
#326_eic.png	FALSE	TRUE
#3645_eic.png	TRUE	TRUE
#5744_eic.png	TRUE	TRUE
#5348_eic.png	TRUE	FALSE
#8650_eic.png	TRUE	TRUE
#2005_eic.png	TRUE	FALSE
#8345_eic.png	FALSE	TRUE
#8922_eic.png	FALSE	TRUE
#8310_eic.png	TRUE	FALSE
#5728_eic.png	TRUE	TRUE
#8761_eic.png	FALSE	TRUE
#7565_eic.png	TRUE	TRUE
#1918_eic.png	TRUE	FALSE
#1490_eic.png	FALSE	TRUE
#2035_eic.png	FALSE	TRUE
#2540_eic.png	FALSE	TRUE
#3600_eic.png	TRUE	TRUE
#1193_eic.png	FALSE	FALSE
#3993_eic.png	TRUE	FALSE
#2038_eic.png	FALSE	TRUE
#5453_eic.png	TRUE	TRUE
#8898_eic.png	FALSE	FALSE
#7_eic.png	TRUE	FALSE
#1405_eic.png	TRUE	TRUE
#496_eic.png	TRUE	FALSE
#1749_eic.png	FALSE	TRUE
#8692_eic.png	TRUE	TRUE
#5598_eic.png	TRUE	FALSE
#7224_eic.png	FALSE	TRUE
#9017_eic.png	FALSE	FALSE
#4021_eic.png	TRUE	TRUE
#3627_eic.png	TRUE	FALSE
#1571_eic.png	FALSE	TRUE
#3459_eic.png	TRUE	TRUE
#959_eic.png	FALSE	FALSE
#1400_eic.png	FALSE	TRUE
#8462_eic.png	FALSE	FALSE
#8876_eic.png	FALSE	FALSE
#2525_eic.png	FALSE	TRUE
#8835_eic.png	FALSE	TRUE
#4842_eic.png	TRUE	TRUE
#6837_eic.png	FALSE	TRUE
#4978_eic.png	TRUE	FALSE
#1739_eic.png	FALSE	TRUE
#1424_eic.png	FALSE	FALSE
#2364_eic.png	FALSE	TRUE
#873_eic.png	FALSE	FALSE
#7997_eic.png	TRUE	TRUE
#3747_eic.png	TRUE	TRUE
#4960_eic.png	TRUE	TRUE
#5517_eic.png	TRUE	TRUE
#1558_eic.png	FALSE	TRUE
#860_eic.png	FALSE	FALSE
#3133_eic.png	TRUE	TRUE
#8867_eic.png	FALSE	FALSE
#4368_eic.png	FALSE	TRUE
#2233_eic.png	FALSE	TRUE
#6938_eic.png	TRUE	TRUE
#4938_eic.png	TRUE	TRUE
#359_eic.png	FALSE	FALSE
#4516_eic.png	FALSE	TRUE
#448_eic.png	TRUE	TRUE
#2441_eic.png	TRUE	TRUE
#2748_eic.png	FALSE	TRUE
#6976_eic.png	TRUE	TRUE
#3854_eic.png	TRUE	TRUE
#4786_eic.png	TRUE	TRUE
#4932_eic.png	TRUE	TRUE
#6130_eic.png	TRUE	TRUE
#4449_eic.png	TRUE	TRUE
#5009_eic.png	TRUE	TRUE
#8613_eic.png	FALSE	FALSE
#935_eic.png	FALSE	TRUE
#1888_eic.png	FALSE	TRUE
#4527_eic.png	TRUE	TRUE
#7040_eic.png	TRUE	TRUE
#2603_eic.png	FALSE	TRUE
#5443_eic.png	TRUE	TRUE
#5955_eic.png	TRUE	TRUE
#3807_eic.png	TRUE	TRUE
#8366_eic.png	TRUE	TRUE
#3911_eic.png	TRUE	TRUE
#2808_eic.png	TRUE	TRUE
#3936_eic.png	FALSE	TRUE
#1785_eic.png	TRUE	FALSE
#7446_eic.png	TRUE	TRUE
#7394_eic.png	TRUE	TRUE
#4457_eic.png	TRUE	TRUE
#1036_eic.png	FALSE	TRUE
#4857_eic.png	TRUE	TRUE
#1185_eic.png	FALSE	TRUE
#3680_eic.png	FALSE	TRUE
#52_eic.png	TRUE	TRUE
#2553_eic.png	FALSE	TRUE
#3834_eic.png	TRUE	TRUE
#2051_eic.png	FALSE	TRUE
#8092_eic.png	FALSE	TRUE
#1028_eic.png	FALSE	FALSE
#4208_eic.png	TRUE	TRUE
#7598_eic.png	FALSE	TRUE
#8967_eic.png	TRUE	FALSE
#6548_eic.png	TRUE	TRUE
#4611_eic.png	TRUE	TRUE
#4247_eic.png	FALSE	TRUE
#1635_eic.png	TRUE	TRUE
#4645_eic.png	TRUE	TRUE
#1335_eic.png	FALSE	TRUE
#2042_eic.png	TRUE	TRUE
#282_eic.png	FALSE	TRUE
#6949_eic.png	TRUE	TRUE
#2491_eic.png	TRUE	TRUE
#1477_eic.png	FALSE	TRUE
#8798_eic.png	TRUE	TRUE
#5926_eic.png	TRUE	TRUE
#1647_eic.png	TRUE	TRUE
#301_eic.png	FALSE	FALSE
#3271_eic.png	TRUE	FALSE
#4727_eic.png	TRUE	TRUE
#4387_eic.png	TRUE	FALSE
#7170_eic.png	FALSE	TRUE
#1418_eic.png	FALSE	TRUE
#5146_eic.png	TRUE	TRUE
#7189_eic.png	TRUE	TRUE
#2623_eic.png	TRUE	TRUE
#1172_eic.png	FALSE	TRUE
#2531_eic.png	FALSE	TRUE
#2591_eic.png	FALSE	TRUE
#2301_eic.png	TRUE	TRUE
#4263_eic.png	FALSE	FALSE
#4811_eic.png	TRUE	TRUE
#9051_eic.png	FALSE	FALSE
#7700_eic.png	TRUE	TRUE
#1871_eic.png	FALSE	TRUE
#3451_eic.png	FALSE	TRUE
#6890_eic.png	TRUE	TRUE
#8380_eic.png	TRUE	TRUE
#8161_eic.png	TRUE	TRUE
#633_eic.png	FALSE	TRUE
#6050_eic.png	FALSE	TRUE
#3548_eic.png	FALSE	FALSE
#5638_eic.png	TRUE	TRUE
#6933_eic.png	TRUE	TRUE
#5128_eic.png	FALSE	TRUE
#8173_eic.png	FALSE	TRUE
#5774_eic.png	TRUE	FALSE
#1762_eic.png	FALSE	TRUE
#240_eic.png	FALSE	FALSE
#578_eic.png	TRUE	FALSE
#5142_eic.png	TRUE	FALSE
#3802_eic.png	TRUE	TRUE
#8014_eic.png	FALSE	TRUE
#3880_eic.png	TRUE	TRUE
#7400_eic.png	TRUE	TRUE
#5213_eic.png	FALSE	TRUE
#5644_eic.png	TRUE	TRUE
#3574_eic.png	TRUE	TRUE
#553_eic.png	TRUE	FALSE
#3465_eic.png	FALSE	FALSE
#6093_eic.png	TRUE	FALSE
#528_eic.png	FALSE	FALSE
#8311_eic.png	FALSE	FALSE
#1217_eic.png	FALSE	TRUE
#4168_eic.png	TRUE	TRUE
#3927_eic.png	FALSE	TRUE
#2779_eic.png	FALSE	TRUE
#357_eic.png	FALSE	FALSE
#6138_eic.png	TRUE	TRUE
#6009_eic.png	TRUE	FALSE
#5801_eic.png	TRUE	FALSE
#7824_eic.png	FALSE	TRUE
#8648_eic.png	TRUE	FALSE
#3757_eic.png	FALSE	TRUE
#1549_eic.png	FALSE	TRUE
#8759_eic.png	TRUE	TRUE
#4760_eic.png	TRUE	FALSE
#1229_eic.png	TRUE	FALSE
#4739_eic.png	TRUE	TRUE
#26_eic.png	TRUE	TRUE
#1273_eic.png	FALSE	TRUE
#8942_eic.png	TRUE	FALSE
#5692_eic.png	TRUE	FALSE
#2819_eic.png	TRUE	TRUE
#6413_eic.png	TRUE	FALSE
#4984_eic.png	TRUE	TRUE
#2062_eic.png	TRUE	TRUE
#8317_eic.png	TRUE	TRUE
#3282_eic.png	TRUE	FALSE
#4936_eic.png	TRUE	FALSE
#3006_eic.png	TRUE	FALSE
#8630_eic.png	TRUE	TRUE
#32_eic.png	FALSE	FALSE
#53_eic.png	TRUE	TRUE
#2256_eic.png	TRUE	TRUE
#7534_eic.png	TRUE	TRUE
#5341_eic.png	TRUE	TRUE
#2481_eic.png	FALSE	TRUE
#1538_eic.png	FALSE	TRUE
#5736_eic.png	TRUE	TRUE
#4714_eic.png	TRUE	FALSE
#6567_eic.png	FALSE	FALSE
#3884_eic.png	TRUE	TRUE
#7058_eic.png	TRUE	TRUE
#6580_eic.png	TRUE	TRUE
#3685_eic.png	TRUE	TRUE
#2681_eic.png	TRUE	TRUE
#5296_eic.png	TRUE	FALSE
#4327_eic.png	TRUE	TRUE
#4192_eic.png	FALSE	FALSE
#1990_eic.png	FALSE	TRUE
#3651_eic.png	TRUE	TRUE
#7368_eic.png	TRUE	TRUE
#8747_eic.png	FALSE	TRUE
#8954_eic.png	FALSE	FALSE
#4470_eic.png	TRUE	TRUE
#646_eic.png	TRUE	TRUE
#8802_eic.png	TRUE	FALSE
#4036_eic.png	FALSE	TRUE
#4618_eic.png	TRUE	TRUE
#3830_eic.png	FALSE	TRUE
#4383_eic.png	TRUE	TRUE
#8354_eic.png	FALSE	FALSE
#8784_eic.png	TRUE	FALSE
#6542_eic.png	TRUE	TRUE
#4812_eic.png	TRUE	TRUE
#1216_eic.png	FALSE	TRUE
#2910_eic.png	TRUE	TRUE
#1772_eic.png	TRUE	TRUE
#7401_eic.png	TRUE	TRUE
#3233_eic.png	TRUE	TRUE
#5030_eic.png	TRUE	TRUE
#3082_eic.png	TRUE	TRUE
#8418_eic.png	TRUE	TRUE
#6823_eic.png	TRUE	TRUE
#2762_eic.png	TRUE	FALSE
#1596_eic.png	TRUE	FALSE
#1340_eic.png	TRUE	TRUE
#1308_eic.png	FALSE	FALSE
#5318_eic.png	TRUE	FALSE
#2731_eic.png	TRUE	TRUE
#2454_eic.png	FALSE	TRUE
#625_eic.png	FALSE	TRUE
#5217_eic.png	TRUE	TRUE
#8813_eic.png	FALSE	FALSE
#3121_eic.png	TRUE	FALSE
#6547_eic.png	TRUE	TRUE
#2029_eic.png	FALSE	TRUE
#6825_eic.png	FALSE	TRUE
#4919_eic.png	TRUE	TRUE
#2485_eic.png	TRUE	FALSE
#4787_eic.png	TRUE	TRUE
#3698_eic.png	TRUE	TRUE
#1309_eic.png	FALSE	TRUE
#4195_eic.png	TRUE	TRUE
#5281_eic.png	TRUE	FALSE
#5691_eic.png	TRUE	TRUE
#6680_eic.png	TRUE	TRUE
#3521_eic.png	TRUE	FALSE
#6434_eic.png	TRUE	TRUE
#396_eic.png	FALSE	FALSE
#5531_eic.png	TRUE	FALSE
#7168_eic.png	TRUE	TRUE
#1821_eic.png	FALSE	FALSE
#1328_eic.png	FALSE	TRUE
#3056_eic.png	TRUE	FALSE
#8788_eic.png	FALSE	TRUE
#1628_eic.png	TRUE	TRUE
#659_eic.png	FALSE	TRUE
#7061_eic.png	TRUE	TRUE
#2859_eic.png	TRUE	FALSE
#1695_eic.png	FALSE	TRUE
#8243_eic.png	TRUE	TRUE
#9038_eic.png	FALSE	FALSE
#6109_eic.png	TRUE	TRUE
#5555_eic.png	TRUE	TRUE
#6515_eic.png	TRUE	FALSE
#1498_eic.png	FALSE	TRUE
#442_eic.png	FALSE	TRUE
#4058_eic.png	TRUE	TRUE
#6029_eic.png	TRUE	TRUE
#6092_eic.png	TRUE	TRUE
#3977_eic.png	TRUE	TRUE
#928_eic.png	FALSE	TRUE
#6489_eic.png	FALSE	TRUE
#7127_eic.png	TRUE	TRUE
#6658_eic.png	TRUE	TRUE
#5163_eic.png	FALSE	TRUE
#4313_eic.png	TRUE	TRUE
#4156_eic.png	TRUE	TRUE
#786_eic.png	FALSE	TRUE
#4081_eic.png	TRUE	TRUE
#8849_eic.png	FALSE	TRUE
#4684_eic.png	TRUE	TRUE
#487_eic.png	FALSE	TRUE
#5057_eic.png	TRUE	TRUE
#8086_eic.png	FALSE	TRUE
#6295_eic.png	FALSE	TRUE
#1615_eic.png	FALSE	FALSE
#657_eic.png	TRUE	TRUE
#368_eic.png	FALSE	TRUE
#8739_eic.png	FALSE	FALSE
#7021_eic.png	TRUE	TRUE
#883_eic.png	TRUE	TRUE
#3256_eic.png	FALSE	FALSE
#5403_eic.png	TRUE	TRUE
#8683_eic.png	TRUE	TRUE
#8421_eic.png	FALSE	TRUE
#5438_eic.png	TRUE	FALSE
#5682_eic.png	FALSE	TRUE
#4790_eic.png	TRUE	TRUE
#4810_eic.png	FALSE	TRUE
#5943_eic.png	TRUE	TRUE
#4205_eic.png	TRUE	FALSE
#4216_eic.png	TRUE	TRUE
#6712_eic.png	TRUE	TRUE
#882_eic.png	TRUE	TRUE
#5098_eic.png	TRUE	FALSE
#1554_eic.png	FALSE	TRUE
#8334_eic.png	TRUE	TRUE
#5712_eic.png	TRUE	TRUE
#7128_eic.png	FALSE	TRUE
#2689_eic.png	TRUE	TRUE
#946_eic.png	TRUE	TRUE
#273_eic.png	FALSE	TRUE
#8438_eic.png	TRUE	TRUE
#3242_eic.png	FALSE	TRUE
#1545_eic.png	FALSE	TRUE
#3727_eic.png	FALSE	TRUE
#960_eic.png	TRUE	TRUE
#4730_eic.png	FALSE	TRUE
#6932_eic.png	TRUE	TRUE
#6340_eic.png	TRUE	TRUE
#5663_eic.png	TRUE	TRUE
#6518_eic.png	TRUE	TRUE
#4110_eic.png	TRUE	TRUE
#1396_eic.png	FALSE	TRUE
#1510_eic.png	FALSE	TRUE
#8899_eic.png	FALSE	FALSE
#5929_eic.png	TRUE	TRUE
#3068_eic.png	TRUE	FALSE
#7999_eic.png	TRUE	TRUE
#7970_eic.png	TRUE	TRUE
#86_eic.png	TRUE	FALSE
#3061_eic.png	FALSE	TRUE
#6144_eic.png	TRUE	TRUE
#3352_eic.png	TRUE	TRUE
#8736_eic.png	FALSE	TRUE
#3761_eic.png	TRUE	TRUE
#6205_eic.png	FALSE	TRUE
#7484_eic.png	TRUE	TRUE
#6288_eic.png	TRUE	TRUE
#685_eic.png	TRUE	TRUE
#2509_eic.png	FALSE	TRUE
#2386_eic.png	FALSE	TRUE
#5997_eic.png	TRUE	TRUE
#2318_eic.png	FALSE	TRUE
#3559_eic.png	TRUE	TRUE
#732_eic.png	TRUE	TRUE
#1616_eic.png	FALSE	TRUE
#8367_eic.png	TRUE	TRUE
#7938_eic.png	TRUE	TRUE
#3543_eic.png	TRUE	FALSE
#3533_eic.png	TRUE	TRUE
#8816_eic.png	FALSE	FALSE
#8781_eic.png	FALSE	TRUE
#5123_eic.png	TRUE	FALSE
#3578_eic.png	FALSE	TRUE
#9010_eic.png	FALSE	FALSE
#936_eic.png	FALSE	TRUE
#4672_eic.png	TRUE	TRUE
#6008_eic.png	TRUE	TRUE
#988_eic.png	FALSE	TRUE
#3981_eic.png	TRUE	TRUE
#5504_eic.png	TRUE	TRUE
#6000_eic.png	TRUE	TRUE
#3872_eic.png	TRUE	FALSE
#2693_eic.png	TRUE	FALSE
#3932_eic.png	TRUE	TRUE
#1778_eic.png	FALSE	TRUE
#6294_eic.png	TRUE	TRUE
#5429_eic.png	TRUE	FALSE
#1646_eic.png	TRUE	TRUE
#6458_eic.png	TRUE	TRUE
#7972_eic.png	TRUE	TRUE
#3504_eic.png	FALSE	TRUE
#2780_eic.png	FALSE	TRUE
#8704_eic.png	FALSE	TRUE
#6678_eic.png	TRUE	TRUE
#2575_eic.png	TRUE	FALSE
#6173_eic.png	TRUE	TRUE
#8977_eic.png	FALSE	FALSE
#2773_eic.png	TRUE	TRUE
#4060_eic.png	TRUE	TRUE
#1674_eic.png	FALSE	TRUE
#5809_eic.png	TRUE	TRUE
#7704_eic.png	TRUE	TRUE
#8167_eic.png	TRUE	TRUE
#8169_eic.png	FALSE	FALSE
#1029_eic.png	TRUE	TRUE
#3441_eic.png	FALSE	TRUE
#6607_eic.png	TRUE	TRUE
#1043_eic.png	FALSE	TRUE
#2729_eic.png	FALSE	TRUE
#2674_eic.png	TRUE	TRUE
#818_eic.png	FALSE	FALSE
#2870_eic.png	TRUE	FALSE
#7679_eic.png	TRUE	TRUE
#2611_eic.png	FALSE	TRUE
#364_eic.png	FALSE	FALSE
#7902_eic.png	TRUE	TRUE
#7112_eic.png	FALSE	TRUE
#744_eic.png	TRUE	TRUE
#746_eic.png	FALSE	FALSE
#5455_eic.png	TRUE	TRUE
#5521_eic.png	TRUE	TRUE
#3774_eic.png	TRUE	TRUE
#916_eic.png	FALSE	TRUE
#84_eic.png	TRUE	FALSE
#3498_eic.png	TRUE	FALSE
#3167_eic.png	FALSE	TRUE
#684_eic.png	TRUE	TRUE
#4859_eic.png	FALSE	TRUE
#1482_eic.png	TRUE	TRUE
#1063_eic.png	FALSE	TRUE
#1952_eic.png	TRUE	TRUE
#5044_eic.png	TRUE	TRUE
#504_eic.png	TRUE	TRUE
#2583_eic.png	FALSE	TRUE
#3998_eic.png	TRUE	TRUE
#3163_eic.png	FALSE	TRUE
#984_eic.png	FALSE	TRUE
#5922_eic.png	TRUE	TRUE
#3971_eic.png	TRUE	TRUE
#7914_eic.png	FALSE	TRUE
#6084_eic.png	TRUE	TRUE
#4382_eic.png	TRUE	TRUE
#2831_eic.png	FALSE	TRUE
#6988_eic.png	TRUE	TRUE
#8973_eic.png	FALSE	TRUE
#8471_eic.png	TRUE	TRUE
#7606_eic.png	TRUE	TRUE
#2320_eic.png	FALSE	TRUE
#5467_eic.png	TRUE	FALSE
#7921_eic.png	TRUE	TRUE
#4607_eic.png	TRUE	TRUE
#2750_eic.png	FALSE	TRUE
#1982_eic.png	TRUE	FALSE
#3634_eic.png	TRUE	TRUE
#4095_eic.png	TRUE	TRUE
#2125_eic.png	TRUE	TRUE
#4939_eic.png	TRUE	TRUE
#6703_eic.png	TRUE	TRUE
#8984_eic.png	FALSE	FALSE
#3799_eic.png	TRUE	TRUE
#986_eic.png	FALSE	FALSE
#4628_eic.png	TRUE	TRUE
#7792_eic.png	TRUE	TRUE
#1088_eic.png	FALSE	TRUE
#4977_eic.png	TRUE	FALSE
#6632_eic.png	FALSE	TRUE
#4635_eic.png	TRUE	TRUE
#7407_eic.png	FALSE	TRUE
#554_eic.png	TRUE	FALSE
#2462_eic.png	TRUE	TRUE
#8687_eic.png	FALSE	TRUE
#1463_eic.png	TRUE	TRUE
#7847_eic.png	TRUE	TRUE
#991_eic.png	TRUE	TRUE
#683_eic.png	FALSE	FALSE
#966_eic.png	FALSE	TRUE
#5013_eic.png	FALSE	TRUE
#8735_eic.png	TRUE	TRUE
#4103_eic.png	TRUE	TRUE
#2016_eic.png	FALSE	TRUE
#2126_eic.png	FALSE	TRUE
#7548_eic.png	TRUE	TRUE
#945_eic.png	FALSE	TRUE
#5732_eic.png	TRUE	TRUE
#1102_eic.png	FALSE	TRUE
#1164_eic.png	FALSE	TRUE
#4554_eic.png	TRUE	TRUE
#2934_eic.png	TRUE	TRUE
#8468_eic.png	TRUE	TRUE
#1737_eic.png	TRUE	TRUE
#5407_eic.png	TRUE	TRUE
#845_eic.png	FALSE	TRUE
#6492_eic.png	TRUE	TRUE
#2547_eic.png	FALSE	TRUE
#8330_eic.png	TRUE	TRUE
#3376_eic.png	TRUE	TRUE
#5254_eic.png	TRUE	FALSE
#2012_eic.png	FALSE	FALSE
#3108_eic.png	TRUE	TRUE
#1280_eic.png	TRUE	TRUE
#8910_eic.png	FALSE	FALSE
#4056_eic.png	TRUE	TRUE
#6300_eic.png	TRUE	TRUE
#747_eic.png	TRUE	TRUE
#2252_eic.png	TRUE	TRUE
#6320_eic.png	TRUE	TRUE
#7090_eic.png	TRUE	TRUE
#3131_eic.png	TRUE	FALSE
#6228_eic.png	FALSE	TRUE
#1649_eic.png	TRUE	TRUE
#1010_eic.png	FALSE	TRUE
#2726_eic.png	FALSE	TRUE
#1274_eic.png	FALSE	TRUE
#1499_eic.png	FALSE	TRUE
#8731_eic.png	FALSE	TRUE
#8074_eic.png	TRUE	TRUE
#5444_eic.png	TRUE	TRUE
#1417_eic.png	FALSE	TRUE
#1411_eic.png	FALSE	TRUE
#890_eic.png	TRUE	TRUE
#1391_eic.png	FALSE	TRUE
#5825_eic.png	TRUE	TRUE
#2511_eic.png	FALSE	TRUE
#8754_eic.png	TRUE	FALSE
#8748_eic.png	FALSE	TRUE
#955_eic.png	FALSE	TRUE
#690_eic.png	FALSE	FALSE
#4747_eic.png	TRUE	TRUE
#7455_eic.png	TRUE	TRUE
#6875_eic.png	TRUE	FALSE
#2717_eic.png	FALSE	TRUE
#407_eic.png	FALSE	FALSE
#9065_eic.png	FALSE	FALSE
#4674_eic.png	TRUE	TRUE
#1321_eic.png	FALSE	TRUE
#8078_eic.png	TRUE	TRUE
#3253_eic.png	FALSE	TRUE
#12_eic.png	TRUE	FALSE
#6595_eic.png	FALSE	TRUE
#2794_eic.png	TRUE	TRUE
#4847_eic.png	TRUE	TRUE
#8126_eic.png	TRUE	TRUE
#3552_eic.png	TRUE	TRUE
#2039_eic.png	FALSE	TRUE
#5020_eic.png	TRUE	TRUE
#1266_eic.png	FALSE	FALSE
#3246_eic.png	FALSE	TRUE
#3701_eic.png	TRUE	FALSE
#3783_eic.png	FALSE	TRUE
#7309_eic.png	TRUE	TRUE
#1601_eic.png	FALSE	TRUE
#7405_eic.png	TRUE	TRUE
#8771_eic.png	TRUE	TRUE
#1276_eic.png	TRUE	TRUE
#1243_eic.png	FALSE	TRUE
#1836_eic.png	FALSE	TRUE
#6743_eic.png	FALSE	TRUE
#6419_eic.png	TRUE	TRUE
#2576_eic.png	FALSE	TRUE
#3699_eic.png	TRUE	TRUE
#2466_eic.png	FALSE	TRUE
#3602_eic.png	FALSE	TRUE
#8810_eic.png	FALSE	FALSE
#8882_eic.png	FALSE	FALSE
#6633_eic.png	TRUE	TRUE
#5358_eic.png	TRUE	FALSE
#2112_eic.png	FALSE	TRUE
#1782_eic.png	FALSE	FALSE
#2363_eic.png	FALSE	TRUE
#4074_eic.png	TRUE	FALSE
#8536_eic.png	FALSE	FALSE
#21_eic.png	TRUE	FALSE
#1922_eic.png	FALSE	TRUE
#8705_eic.png	FALSE	TRUE
#4820_eic.png	TRUE	TRUE
#380_eic.png	TRUE	TRUE
#4953_eic.png	TRUE	TRUE
#2621_eic.png	TRUE	TRUE
#3851_eic.png	FALSE	TRUE
#3394_eic.png	FALSE	TRUE
#4677_eic.png	TRUE	TRUE
#3995_eic.png	TRUE	FALSE
#6154_eic.png	TRUE	TRUE
#8028_eic.png	FALSE	TRUE
#5564_eic.png	TRUE	TRUE
#2346_eic.png	TRUE	TRUE
#502_eic.png	FALSE	TRUE
#2366_eic.png	FALSE	TRUE
#3331_eic.png	FALSE	TRUE
#8447_eic.png	TRUE	TRUE
#1487_eic.png	FALSE	TRUE
#174_eic.png	FALSE	FALSE
#5526_eic.png	TRUE	TRUE
#6209_eic.png	TRUE	TRUE
#322_eic.png	FALSE	TRUE
#869_eic.png	FALSE	TRUE
#927_eic.png	TRUE	FALSE
#6734_eic.png	TRUE	TRUE
#8558_eic.png	TRUE	FALSE
#1675_eic.png	FALSE	FALSE
#6059_eic.png	TRUE	TRUE
#1441_eic.png	FALSE	TRUE
#8780_eic.png	TRUE	TRUE
#1107_eic.png	FALSE	FALSE
#5581_eic.png	TRUE	FALSE
#6440_eic.png	TRUE	TRUE
#419_eic.png	FALSE	FALSE
#2021_eic.png	FALSE	TRUE
#8120_eic.png	TRUE	FALSE
#1833_eic.png	TRUE	TRUE
#7908_eic.png	TRUE	TRUE
#849_eic.png	FALSE	TRUE
#2885_eic.png	FALSE	TRUE
#2127_eic.png	TRUE	TRUE
#3898_eic.png	TRUE	TRUE
#7883_eic.png	TRUE	FALSE
#6602_eic.png	TRUE	TRUE
#1207_eic.png	FALSE	TRUE
#1633_eic.png	FALSE	TRUE
#2212_eic.png	FALSE	TRUE
#3083_eic.png	TRUE	TRUE
#1593_eic.png	TRUE	FALSE
#5271_eic.png	TRUE	TRUE
#7886_eic.png	TRUE	TRUE
#345_eic.png	TRUE	TRUE
#2298_eic.png	FALSE	TRUE
#5314_eic.png	TRUE	TRUE
#2456_eic.png	TRUE	TRUE
#3513_eic.png	FALSE	TRUE
#2757_eic.png	FALSE	TRUE
#3943_eic.png	FALSE	TRUE
#6090_eic.png	TRUE	TRUE
#6073_eic.png	TRUE	TRUE
#8971_eic.png	FALSE	FALSE
#4954_eic.png	TRUE	TRUE
#7796_eic.png	TRUE	TRUE
#6590_eic.png	TRUE	TRUE
#3777_eic.png	TRUE	FALSE
#1632_eic.png	FALSE	TRUE
#4111_eic.png	TRUE	TRUE
#2229_eic.png	TRUE	TRUE
#4666_eic.png	TRUE	TRUE
#1685_eic.png	FALSE	TRUE
#453_eic.png	FALSE	FALSE
#8377_eic.png	TRUE	TRUE
#3010_eic.png	FALSE	FALSE
#1369_eic.png	TRUE	TRUE
#6491_eic.png	TRUE	TRUE
#5786_eic.png	TRUE	TRUE
#3581_eic.png	TRUE	TRUE
#7855_eic.png	TRUE	TRUE
#3760_eic.png	FALSE	TRUE
#3231_eic.png	TRUE	TRUE
#2389_eic.png	FALSE	TRUE
#1086_eic.png	TRUE	FALSE
#248_eic.png	FALSE	FALSE
#4905_eic.png	TRUE	TRUE
#7001_eic.png	FALSE	TRUE
#7373_eic.png	TRUE	TRUE
#6496_eic.png	TRUE	TRUE
#8559_eic.png	FALSE	FALSE
#5368_eic.png	TRUE	TRUE
#122_eic.png	FALSE	FALSE
#7669_eic.png	FALSE	TRUE
#3848_eic.png	FALSE	TRUE
#3908_eic.png	TRUE	TRUE
#394_eic.png	FALSE	FALSE
#8291_eic.png	TRUE	TRUE
#2894_eic.png	TRUE	TRUE
#8372_eic.png	TRUE	TRUE
#641_eic.png	FALSE	TRUE
#7202_eic.png	TRUE	TRUE
#3237_eic.png	TRUE	TRUE
#8075_eic.png	TRUE	TRUE
#338_eic.png	TRUE	FALSE
#5299_eic.png	TRUE	TRUE
#7044_eic.png	TRUE	TRUE
#590_eic.png	FALSE	TRUE
#9063_eic.png	TRUE	FALSE
#828_eic.png	FALSE	FALSE
#6382_eic.png	TRUE	TRUE
#3709_eic.png	TRUE	FALSE
#7332_eic.png	TRUE	TRUE
#5569_eic.png	TRUE	TRUE
#996_eic.png	FALSE	TRUE
#8531_eic.png	TRUE	TRUE
#8768_eic.png	TRUE	FALSE
#3076_eic.png	FALSE	TRUE
#7585_eic.png	TRUE	TRUE
#456_eic.png	FALSE	TRUE
#896_eic.png	FALSE	TRUE
#3165_eic.png	TRUE	TRUE
#6863_eic.png	TRUE	TRUE
#4005_eic.png	TRUE	TRUE
#6100_eic.png	TRUE	TRUE
#5468_eic.png	TRUE	TRUE
#7150_eic.png	FALSE	TRUE
#6666_eic.png	FALSE	TRUE
#3405_eic.png	FALSE	TRUE
#6883_eic.png	TRUE	TRUE
#2313_eic.png	FALSE	TRUE
#4944_eic.png	TRUE	FALSE
#3703_eic.png	TRUE	FALSE
#1041_eic.png	FALSE	TRUE
#2851_eic.png	FALSE	TRUE
#5409_eic.png	TRUE	TRUE
#5784_eic.png	FALSE	TRUE
#5679_eic.png	TRUE	TRUE
#6379_eic.png	TRUE	FALSE
#827_eic.png	TRUE	FALSE
#1357_eic.png	TRUE	FALSE
#1522_eic.png	FALSE	TRUE
#3595_eic.png	TRUE	TRUE
#4950_eic.png	FALSE	TRUE
#4467_eic.png	TRUE	FALSE
#8870_eic.png	TRUE	TRUE
#6326_eic.png	TRUE	TRUE
#3537_eic.png	TRUE	TRUE
#7512_eic.png	TRUE	TRUE
#6116_eic.png	TRUE	TRUE
#3525_eic.png	FALSE	TRUE
#4534_eic.png	TRUE	TRUE
#4282_eic.png	TRUE	TRUE
#5300_eic.png	TRUE	TRUE
#1526_eic.png	TRUE	TRUE
#4411_eic.png	TRUE	TRUE
#1788_eic.png	FALSE	TRUE
#1722_eic.png	TRUE	TRUE
#5381_eic.png	TRUE	TRUE
#7586_eic.png	TRUE	TRUE
#8267_eic.png	TRUE	TRUE
#4498_eic.png	FALSE	TRUE
#8320_eic.png	TRUE	TRUE
#954_eic.png	FALSE	FALSE
#8048_eic.png	TRUE	TRUE
#721_eic.png	FALSE	TRUE
#7954_eic.png	TRUE	TRUE
#705_eic.png	FALSE	FALSE
#2508_eic.png	TRUE	TRUE
#5778_eic.png	TRUE	TRUE
#6917_eic.png	TRUE	TRUE
#1381_eic.png	TRUE	TRUE
#48_eic.png	TRUE	FALSE
#3273_eic.png	TRUE	TRUE
#34_eic.png	TRUE	FALSE
#5741_eic.png	TRUE	TRUE
#2179_eic.png	FALSE	TRUE
#7330_eic.png	TRUE	TRUE
#1096_eic.png	FALSE	TRUE
#2840_eic.png	TRUE	TRUE
#5743_eic.png	FALSE	TRUE
#1965_eic.png	FALSE	TRUE
#6635_eic.png	TRUE	TRUE
#3658_eic.png	FALSE	TRUE
#4147_eic.png	TRUE	TRUE
#6525_eic.png	TRUE	TRUE
#2065_eic.png	TRUE	TRUE
#8416_eic.png	TRUE	TRUE
#6993_eic.png	TRUE	TRUE
#4505_eic.png	TRUE	TRUE
#4119_eic.png	FALSE	TRUE
#406_eic.png	FALSE	FALSE
#7729_eic.png	TRUE	TRUE
#7609_eic.png	FALSE	TRUE
#3336_eic.png	FALSE	TRUE
#1240_eic.png	TRUE	TRUE
#5916_eic.png	TRUE	TRUE
#3280_eic.png	FALSE	TRUE
#2276_eic.png	TRUE	FALSE
#2745_eic.png	FALSE	TRUE
#970_eic.png	FALSE	TRUE
#8853_eic.png	FALSE	FALSE
#6769_eic.png	TRUE	TRUE
#306_eic.png	FALSE	TRUE
#2291_eic.png	TRUE	TRUE
#3599_eic.png	TRUE	FALSE
#3956_eic.png	TRUE	TRUE
#5802_eic.png	TRUE	TRUE
#8875_eic.png	FALSE	FALSE
#8858_eic.png	FALSE	FALSE
#5925_eic.png	TRUE	TRUE
#508_eic.png	FALSE	TRUE
#2260_eic.png	TRUE	TRUE
#1557_eic.png	FALSE	TRUE
#3428_eic.png	TRUE	TRUE
#2899_eic.png	FALSE	TRUE
#7436_eic.png	FALSE	TRUE
#6433_eic.png	TRUE	FALSE
#3528_eic.png	TRUE	TRUE
#439_eic.png	TRUE	FALSE
#7637_eic.png	TRUE	TRUE
#6099_eic.png	TRUE	TRUE
#2162_eic.png	TRUE	FALSE
#2652_eic.png	FALSE	TRUE
#8762_eic.png	FALSE	FALSE
#2334_eic.png	TRUE	TRUE
#3420_eic.png	TRUE	FALSE
#8740_eic.png	FALSE	TRUE
#4140_eic.png	TRUE	TRUE
#3150_eic.png	FALSE	TRUE
#1898_eic.png	TRUE	FALSE
#205_eic.png	FALSE	FALSE
#6591_eic.png	TRUE	TRUE
#4361_eic.png	TRUE	FALSE
#3204_eic.png	TRUE	TRUE
#2378_eic.png	FALSE	TRUE
#1891_eic.png	TRUE	FALSE
#3686_eic.png	TRUE	TRUE
#2986_eic.png	FALSE	TRUE
#3002_eic.png	FALSE	TRUE
#3342_eic.png	FALSE	TRUE
#430_eic.png	FALSE	TRUE
#5739_eic.png	TRUE	TRUE
#1975_eic.png	FALSE	TRUE
#4925_eic.png	TRUE	TRUE
#2087_eic.png	TRUE	FALSE
#3678_eic.png	TRUE	TRUE
#6811_eic.png	TRUE	TRUE
#8133_eic.png	FALSE	TRUE
#992_eic.png	FALSE	TRUE
#6563_eic.png	TRUE	TRUE
#3168_eic.png	FALSE	TRUE
#1989_eic.png	FALSE	TRUE
#7322_eic.png	TRUE	TRUE
#3115_eic.png	TRUE	TRUE
#458_eic.png	FALSE	FALSE
#2961_eic.png	TRUE	TRUE
#2614_eic.png	TRUE	TRUE
#7537_eic.png	TRUE	TRUE
#738_eic.png	FALSE	TRUE
#8844_eic.png	FALSE	TRUE
#6057_eic.png	TRUE	TRUE
#5665_eic.png	TRUE	TRUE
#6731_eic.png	FALSE	TRUE
#2843_eic.png	TRUE	FALSE
#6754_eic.png	TRUE	TRUE
#8506_eic.png	FALSE	TRUE
#1758_eic.png	FALSE	TRUE
#3110_eic.png	TRUE	TRUE
#2287_eic.png	FALSE	FALSE
#4336_eic.png	TRUE	TRUE
#1539_eic.png	FALSE	TRUE
#411_eic.png	FALSE	FALSE
#88_eic.png	FALSE	FALSE
#4026_eic.png	FALSE	TRUE
#884_eic.png	TRUE	TRUE
#6853_eic.png	TRUE	TRUE
#7102_eic.png	TRUE	TRUE
#4290_eic.png	TRUE	FALSE
#7768_eic.png	TRUE	TRUE
#3500_eic.png	TRUE	TRUE
#3788_eic.png	FALSE	TRUE
#6706_eic.png	FALSE	TRUE
#5215_eic.png	FALSE	TRUE
#8997_eic.png	FALSE	FALSE
#1080_eic.png	FALSE	TRUE
#1699_eic.png	FALSE	TRUE
#1704_eic.png	FALSE	TRUE
#1516_eic.png	FALSE	TRUE
#1802_eic.png	TRUE	TRUE
#235_eic.png	TRUE	FALSE
#4878_eic.png	TRUE	TRUE
#2351_eic.png	FALSE	TRUE
#2880_eic.png	FALSE	TRUE
#7318_eic.png	TRUE	TRUE
#8518_eic.png	FALSE	TRUE
#2824_eic.png	FALSE	TRUE
#2771_eic.png	FALSE	FALSE
#3849_eic.png	FALSE	TRUE
#1844_eic.png	FALSE	TRUE
#7489_eic.png	FALSE	TRUE
#7980_eic.png	TRUE	TRUE
#7665_eic.png	TRUE	TRUE
#7558_eic.png	TRUE	TRUE
#7082_eic.png	TRUE	TRUE
#4865_eic.png	TRUE	TRUE
#7416_eic.png	FALSE	TRUE
#5290_eic.png	TRUE	TRUE
#2476_eic.png	FALSE	TRUE
#7591_eic.png	TRUE	TRUE
#1275_eic.png	FALSE	TRUE
#3928_eic.png	FALSE	TRUE
#5823_eic.png	TRUE	TRUE
#3080_eic.png	FALSE	TRUE
#1962_eic.png	FALSE	TRUE
#2132_eic.png	TRUE	TRUE
#446_eic.png	TRUE	TRUE
#5109_eic.png	TRUE	FALSE
#8638_eic.png	FALSE	FALSE
#2535_eic.png	FALSE	TRUE
#5936_eic.png	FALSE	TRUE
#921_eic.png	FALSE	TRUE
#8064_eic.png	FALSE	FALSE
#8356_eic.png	TRUE	FALSE
#6670_eic.png	FALSE	TRUE
#8644_eic.png	FALSE	FALSE
#2586_eic.png	TRUE	TRUE
#5130_eic.png	TRUE	TRUE
#4495_eic.png	TRUE	TRUE
#57_eic.png	TRUE	TRUE
#1410_eic.png	FALSE	TRUE
#6519_eic.png	TRUE	TRUE
#1924_eic.png	TRUE	TRUE
#5890_eic.png	FALSE	TRUE
#4679_eic.png	TRUE	TRUE
#1301_eic.png	FALSE	TRUE
#7928_eic.png	TRUE	TRUE
#5088_eic.png	TRUE	TRUE
#495_eic.png	TRUE	FALSE
#565_eic.png	FALSE	TRUE
#6124_eic.png	FALSE	TRUE
#2638_eic.png	TRUE	TRUE
#5234_eic.png	TRUE	TRUE
#3827_eic.png	FALSE	TRUE
#4221_eic.png	TRUE	TRUE
#1258_eic.png	FALSE	FALSE
#6500_eic.png	TRUE	TRUE
#8337_eic.png	TRUE	TRUE
#2879_eic.png	TRUE	TRUE
#5807_eic.png	TRUE	TRUE
#2682_eic.png	TRUE	TRUE
#4322_eic.png	TRUE	TRUE
#5947_eic.png	FALSE	TRUE
#5840_eic.png	TRUE	TRUE
#7053_eic.png	TRUE	TRUE
#1496_eic.png	FALSE	FALSE
#2678_eic.png	TRUE	TRUE
#4050_eic.png	TRUE	TRUE
#6643_eic.png	TRUE	FALSE
#3915_eic.png	TRUE	TRUE
#6077_eic.png	TRUE	TRUE
#7823_eic.png	FALSE	TRUE
#6594_eic.png	TRUE	TRUE
#4113_eic.png	TRUE	TRUE
#2552_eic.png	FALSE	TRUE
#1696_eic.png	FALSE	TRUE
#4394_eic.png	TRUE	TRUE
#7265_eic.png	TRUE	TRUE
#8881_eic.png	TRUE	FALSE
#7165_eic.png	TRUE	TRUE
#5506_eic.png	TRUE	TRUE
#1091_eic.png	FALSE	TRUE
#4346_eic.png	FALSE	TRUE
#4417_eic.png	TRUE	TRUE
#4608_eic.png	TRUE	TRUE
#2407_eic.png	FALSE	TRUE
#2746_eic.png	FALSE	TRUE
#8065_eic.png	FALSE	TRUE
#6194_eic.png	TRUE	TRUE
#5532_eic.png	TRUE	FALSE
#6110_eic.png	TRUE	TRUE
#8608_eic.png	TRUE	FALSE
#6307_eic.png	TRUE	TRUE
#9000_eic.png	FALSE	FALSE
#4456_eic.png	FALSE	TRUE
#6013_eic.png	TRUE	TRUE
#3048_eic.png	TRUE	TRUE
#8830_eic.png	FALSE	TRUE
#999_eic.png	FALSE	TRUE
#6620_eic.png	TRUE	TRUE
#582_eic.png	TRUE	TRUE
#1678_eic.png	TRUE	TRUE
#8635_eic.png	FALSE	FALSE
#3427_eic.png	TRUE	FALSE
#6368_eic.png	TRUE	TRUE
#6960_eic.png	TRUE	TRUE
#571_eic.png	TRUE	TRUE
#5347_eic.png	TRUE	TRUE
#153_eic.png	TRUE	FALSE
#2241_eic.png	FALSE	TRUE
#8912_eic.png	FALSE	TRUE
#6038_eic.png	TRUE	TRUE
#3814_eic.png	TRUE	TRUE
#3835_eic.png	TRUE	TRUE
#5259_eic.png	TRUE	TRUE
#2518_eic.png	FALSE	TRUE
#7677_eic.png	TRUE	TRUE
#6688_eic.png	TRUE	TRUE
#788_eic.png	FALSE	TRUE
#7379_eic.png	TRUE	TRUE
#864_eic.png	FALSE	TRUE
#5174_eic.png	TRUE	TRUE
#4154_eic.png	TRUE	TRUE
#1393_eic.png	TRUE	FALSE
#1220_eic.png	FALSE	TRUE
#5311_eic.png	TRUE	TRUE
#6977_eic.png	TRUE	TRUE
#2677_eic.png	FALSE	TRUE
#6772_eic.png	TRUE	FALSE
#8496_eic.png	TRUE	FALSE
#4766_eic.png	TRUE	FALSE
#7852_eic.png	TRUE	TRUE
#5957_eic.png	TRUE	TRUE
#2184_eic.png	TRUE	TRUE
#8828_eic.png	FALSE	FALSE
#6420_eic.png	TRUE	FALSE
#2385_eic.png	FALSE	TRUE
#6536_eic.png	TRUE	TRUE
#2352_eic.png	FALSE	TRUE
#663_eic.png	FALSE	FALSE
#3454_eic.png	TRUE	TRUE
#1852_eic.png	TRUE	TRUE
#3749_eic.png	FALSE	TRUE
#1074_eic.png	FALSE	TRUE
#965_eic.png	FALSE	TRUE
#4283_eic.png	TRUE	TRUE
#3173_eic.png	TRUE	TRUE
#4258_eic.png	TRUE	TRUE
#7314_eic.png	TRUE	TRUE
#3372_eic.png	TRUE	TRUE
#1248_eic.png	FALSE	TRUE
#8185_eic.png	TRUE	TRUE
#5671_eic.png	TRUE	TRUE
#4393_eic.png	TRUE	TRUE
#8923_eic.png	FALSE	FALSE
#6479_eic.png	TRUE	FALSE
#1065_eic.png	FALSE	TRUE
#5543_eic.png	TRUE	TRUE
#7256_eic.png	TRUE	TRUE
#8024_eic.png	TRUE	TRUE
#147_eic.png	FALSE	TRUE
#1062_eic.png	FALSE	FALSE
#20_eic.png	TRUE	FALSE
#4972_eic.png	TRUE	TRUE
#824_eic.png	FALSE	TRUE
#3743_eic.png	TRUE	TRUE
#8114_eic.png	TRUE	TRUE
#3316_eic.png	FALSE	TRUE
#904_eic.png	FALSE	TRUE
#3263_eic.png	TRUE	TRUE
#844_eic.png	FALSE	TRUE
#8072_eic.png	TRUE	TRUE
#3495_eic.png	FALSE	TRUE
#7443_eic.png	TRUE	TRUE
#2213_eic.png	FALSE	TRUE
#4309_eic.png	TRUE	TRUE
#1643_eic.png	FALSE	TRUE
#5165_eic.png	TRUE	TRUE
#7853_eic.png	TRUE	TRUE
#5462_eic.png	TRUE	TRUE
#7158_eic.png	TRUE	TRUE
#8746_eic.png	FALSE	FALSE
#7301_eic.png	TRUE	TRUE
#4303_eic.png	TRUE	TRUE
#4337_eic.png	TRUE	TRUE
#8361_eic.png	TRUE	TRUE
#3992_eic.png	TRUE	TRUE
#7885_eic.png	TRUE	TRUE
#3811_eic.png	FALSE	TRUE
#7765_eic.png	TRUE	TRUE
#5182_eic.png	TRUE	TRUE
#1026_eic.png	FALSE	TRUE
#15_eic.png	TRUE	FALSE
#7738_eic.png	TRUE	TRUE
#133_eic.png	TRUE	TRUE
#7924_eic.png	TRUE	TRUE
#3145_eic.png	TRUE	TRUE
#4560_eic.png	TRUE	FALSE
#5738_eic.png	TRUE	TRUE
#5716_eic.png	TRUE	TRUE
#7036_eic.png	TRUE	TRUE
#2498_eic.png	FALSE	TRUE
#6691_eic.png	TRUE	TRUE
#1090_eic.png	FALSE	TRUE
#4606_eic.png	FALSE	TRUE
#4885_eic.png	TRUE	TRUE
#8561_eic.png	FALSE	FALSE
#5830_eic.png	TRUE	TRUE
#8125_eic.png	FALSE	TRUE
#3100_eic.png	FALSE	FALSE
#3197_eic.png	TRUE	TRUE
#8108_eic.png	TRUE	TRUE
#390_eic.png	TRUE	TRUE
#2545_eic.png	FALSE	TRUE
#7984_eic.png	TRUE	TRUE
#4699_eic.png	TRUE	TRUE
#3366_eic.png	TRUE	FALSE
#1395_eic.png	FALSE	TRUE
#120_eic.png	FALSE	FALSE
#2084_eic.png	FALSE	TRUE
#225_eic.png	FALSE	TRUE
#4698_eic.png	TRUE	TRUE
#4815_eic.png	TRUE	TRUE
#6409_eic.png	TRUE	FALSE
#1252_eic.png	FALSE	FALSE
#1022_eic.png	FALSE	TRUE
#3155_eic.png	TRUE	TRUE
#4338_eic.png	TRUE	FALSE
#2365_eic.png	FALSE	TRUE
#6868_eic.png	FALSE	TRUE
#998_eic.png	FALSE	TRUE
#2314_eic.png	FALSE	TRUE
#5317_eic.png	TRUE	TRUE
#2921_eic.png	TRUE	FALSE
#8272_eic.png	TRUE	TRUE
#8479_eic.png	TRUE	TRUE
#515_eic.png	FALSE	FALSE
#3210_eic.png	FALSE	TRUE
#5342_eic.png	TRUE	TRUE
#4319_eic.png	TRUE	TRUE
#7432_eic.png	TRUE	TRUE
#7868_eic.png	FALSE	TRUE
#1934_eic.png	FALSE	TRUE
#609_eic.png	FALSE	TRUE
#488_eic.png	FALSE	TRUE
#5197_eic.png	TRUE	TRUE
#180_eic.png	FALSE	TRUE
#8627_eic.png	FALSE	FALSE
#598_eic.png	FALSE	TRUE
#4517_eic.png	FALSE	TRUE
#719_eic.png	FALSE	TRUE
#6902_eic.png	TRUE	TRUE
#2221_eic.png	TRUE	FALSE
#7230_eic.png	FALSE	TRUE
#539_eic.png	FALSE	TRUE
#8399_eic.png	TRUE	TRUE
#7310_eic.png	TRUE	TRUE
#4490_eic.png	FALSE	TRUE
#3790_eic.png	FALSE	TRUE
#6072_eic.png	TRUE	TRUE
#2736_eic.png	FALSE	FALSE
#8240_eic.png	TRUE	TRUE
#5750_eic.png	TRUE	TRUE
#7517_eic.png	TRUE	TRUE
#8107_eic.png	TRUE	TRUE
#8678_eic.png	FALSE	FALSE
#2167_eic.png	TRUE	FALSE
#6835_eic.png	FALSE	TRUE
#3199_eic.png	TRUE	TRUE
#6783_eic.png	TRUE	TRUE
#2113_eic.png	FALSE	TRUE
#1051_eic.png	FALSE	TRUE
#3708_eic.png	TRUE	FALSE
#6877_eic.png	TRUE	TRUE
#3429_eic.png	TRUE	TRUE
#8228_eic.png	TRUE	TRUE
#1457_eic.png	TRUE	TRUE
#290_eic.png	TRUE	TRUE
#8702_eic.png	FALSE	TRUE
#3540_eic.png	TRUE	FALSE
#5463_eic.png	TRUE	FALSE
#1587_eic.png	FALSE	TRUE
#1518_eic.png	FALSE	TRUE
#2245_eic.png	TRUE	TRUE
#3758_eic.png	FALSE	TRUE
#2140_eic.png	TRUE	FALSE
#550_eic.png	TRUE	TRUE
#7698_eic.png	TRUE	TRUE
#1949_eic.png	TRUE	TRUE
#2187_eic.png	TRUE	TRUE
#1736_eic.png	TRUE	TRUE
#5092_eic.png	FALSE	TRUE
#494_eic.png	FALSE	TRUE
#2815_eic.png	FALSE	FALSE
#5685_eic.png	TRUE	FALSE
#1689_eic.png	FALSE	FALSE
#1038_eic.png	FALSE	TRUE
#3866_eic.png	TRUE	TRUE
#8329_eic.png	TRUE	TRUE
#1182_eic.png	FALSE	TRUE
#1014_eic.png	TRUE	TRUE
#4051_eic.png	TRUE	FALSE
#5678_eic.png	FALSE	TRUE
#837_eic.png	FALSE	TRUE
#5556_eic.png	TRUE	TRUE
#2463_eic.png	TRUE	FALSE
#569_eic.png	FALSE	TRUE
#7315_eic.png	TRUE	TRUE
#4524_eic.png	TRUE	TRUE
#4639_eic.png	TRUE	TRUE
#1119_eic.png	FALSE	TRUE
#6741_eic.png	TRUE	TRUE
#5000_eic.png	TRUE	TRUE
#8094_eic.png	TRUE	TRUE
#3353_eic.png	TRUE	FALSE
#1015_eic.png	FALSE	FALSE
#4022_eic.png	FALSE	TRUE
#2735_eic.png	TRUE	TRUE
#3445_eic.png	FALSE	TRUE
#355_eic.png	TRUE	FALSE
#2047_eic.png	TRUE	TRUE
#6450_eic.png	TRUE	TRUE
#2790_eic.png	FALSE	TRUE
#1546_eic.png	TRUE	TRUE
#5266_eic.png	TRUE	FALSE
#7513_eic.png	FALSE	TRUE
#1409_eic.png	FALSE	TRUE
#7277_eic.png	TRUE	TRUE
#2529_eic.png	TRUE	TRUE
#872_eic.png	FALSE	TRUE
#572_eic.png	TRUE	TRUE
#2822_eic.png	TRUE	TRUE
#1658_eic.png	FALSE	TRUE
#2272_eic.png	TRUE	TRUE
#6448_eic.png	TRUE	TRUE
#6920_eic.png	TRUE	FALSE
#4163_eic.png	TRUE	TRUE
#2557_eic.png	TRUE	TRUE
#1428_eic.png	FALSE	FALSE
#993_eic.png	FALSE	TRUE
#1076_eic.png	TRUE	TRUE
#7903_eic.png	TRUE	TRUE
#2227_eic.png	TRUE	FALSE
#1070_eic.png	TRUE	FALSE
#294_eic.png	FALSE	FALSE
#7279_eic.png	TRUE	TRUE
#2967_eic.png	TRUE	TRUE
#8913_eic.png	FALSE	FALSE
#7815_eic.png	TRUE	TRUE
#8607_eic.png	TRUE	TRUE
#8241_eic.png	TRUE	TRUE
#782_eic.png	FALSE	TRUE
#2656_eic.png	FALSE	TRUE
#2839_eic.png	TRUE	TRUE
#1977_eic.png	FALSE	TRUE
#7579_eic.png	FALSE	TRUE
#6107_eic.png	TRUE	TRUE
#6048_eic.png	TRUE	FALSE
#4224_eic.png	TRUE	TRUE
#346_eic.png	TRUE	TRUE
#4430_eic.png	TRUE	TRUE
#4094_eic.png	TRUE	TRUE
#5885_eic.png	TRUE	TRUE
#5765_eic.png	FALSE	TRUE
#5872_eic.png	TRUE	TRUE
#2980_eic.png	FALSE	TRUE
#5005_eic.png	TRUE	FALSE
#1505_eic.png	FALSE	TRUE
#1656_eic.png	FALSE	TRUE
#8467_eic.png	TRUE	FALSE
#148_eic.png	FALSE	TRUE
#2186_eic.png	TRUE	TRUE
#2302_eic.png	FALSE	TRUE
#602_eic.png	FALSE	TRUE
#8578_eic.png	TRUE	TRUE
#8596_eic.png	TRUE	FALSE
#3871_eic.png	FALSE	TRUE
#3664_eic.png	TRUE	TRUE
#6258_eic.png	TRUE	TRUE
#4530_eic.png	FALSE	TRUE
#5332_eic.png	TRUE	TRUE
#4066_eic.png	FALSE	TRUE
#741_eic.png	FALSE	TRUE
#6817_eic.png	TRUE	TRUE
#2199_eic.png	TRUE	FALSE
#7015_eic.png	TRUE	TRUE
#2695_eic.png	FALSE	TRUE
#7052_eic.png	TRUE	TRUE
#6807_eic.png	TRUE	TRUE
#2640_eic.png	TRUE	TRUE
#9062_eic.png	TRUE	FALSE
#1751_eic.png	FALSE	TRUE
#2348_eic.png	TRUE	TRUE
#2699_eic.png	TRUE	TRUE
#3052_eic.png	TRUE	TRUE
#4028_eic.png	TRUE	FALSE
#1098_eic.png	FALSE	TRUE
#3125_eic.png	TRUE	FALSE
#8278_eic.png	TRUE	TRUE
#4285_eic.png	TRUE	TRUE
#1118_eic.png	FALSE	FALSE
#7025_eic.png	TRUE	TRUE
#4700_eic.png	TRUE	TRUE
#6924_eic.png	FALSE	FALSE
#8577_eic.png	TRUE	TRUE
#33_eic.png	TRUE	FALSE
#1368_eic.png	FALSE	TRUE
#483_eic.png	FALSE	TRUE
#6081_eic.png	TRUE	TRUE
#2329_eic.png	TRUE	FALSE
#8776_eic.png	FALSE	TRUE
#3122_eic.png	FALSE	FALSE
#6322_eic.png	TRUE	FALSE
#1657_eic.png	FALSE	TRUE
#925_eic.png	FALSE	TRUE
#2593_eic.png	FALSE	TRUE
#8856_eic.png	FALSE	FALSE
#97_eic.png	TRUE	FALSE
#4082_eic.png	TRUE	TRUE
#7789_eic.png	TRUE	TRUE
#1910_eic.png	TRUE	TRUE
#3315_eic.png	TRUE	FALSE
#3119_eic.png	TRUE	TRUE
#842_eic.png	TRUE	TRUE
#2044_eic.png	FALSE	TRUE
#8817_eic.png	FALSE	TRUE
#1872_eic.png	FALSE	TRUE
#2333_eic.png	TRUE	TRUE
#5103_eic.png	TRUE	FALSE
#468_eic.png	TRUE	FALSE
#8682_eic.png	TRUE	TRUE
#5971_eic.png	TRUE	TRUE
#7048_eic.png	FALSE	TRUE
#5026_eic.png	TRUE	TRUE
#3985_eic.png	FALSE	TRUE
#1808_eic.png	FALSE	TRUE
#8348_eic.png	TRUE	TRUE
#4599_eic.png	FALSE	TRUE
#3805_eic.png	FALSE	TRUE
#5788_eic.png	TRUE	TRUE
#1535_eic.png	FALSE	TRUE
#5533_eic.png	FALSE	FALSE
#4372_eic.png	FALSE	TRUE
#1212_eic.png	FALSE	TRUE
#238_eic.png	FALSE	FALSE
#2004_eic.png	TRUE	TRUE
#4848_eic.png	TRUE	TRUE
#8490_eic.png	FALSE	FALSE
#5779_eic.png	TRUE	TRUE
#1037_eic.png	FALSE	TRUE
#4826_eic.png	TRUE	TRUE
#8295_eic.png	TRUE	TRUE
#6523_eic.png	TRUE	TRUE
#559_eic.png	FALSE	TRUE
#8722_eic.png	TRUE	TRUE
#3726_eic.png	FALSE	TRUE
#612_eic.png	TRUE	TRUE
#5037_eic.png	TRUE	FALSE
#8820_eic.png	FALSE	FALSE
#5257_eic.png	TRUE	TRUE
#2730_eic.png	FALSE	TRUE
#8497_eic.png	FALSE	FALSE
#918_eic.png	FALSE	TRUE
#8358_eic.png	TRUE	TRUE
#2225_eic.png	TRUE	TRUE
#5330_eic.png	TRUE	FALSE
#286_eic.png	TRUE	TRUE
#1540_eic.png	TRUE	TRUE
#7351_eic.png	TRUE	TRUE
#2809_eic.png	TRUE	FALSE
#4888_eic.png	TRUE	TRUE
#3934_eic.png	FALSE	TRUE
#6248_eic.png	TRUE	TRUE
#1879_eic.png	TRUE	TRUE
#4402_eic.png	TRUE	TRUE
#2448_eic.png	FALSE	FALSE
#2679_eic.png	FALSE	TRUE
#6727_eic.png	TRUE	TRUE
#2158_eic.png	TRUE	TRUE
#2798_eic.png	TRUE	TRUE
#4837_eic.png	TRUE	FALSE
#941_eic.png	TRUE	TRUE
#5285_eic.png	TRUE	FALSE
#7381_eic.png	TRUE	TRUE
#481_eic.png	FALSE	TRUE
#4248_eic.png	TRUE	TRUE
#9024_eic.png	TRUE	FALSE
#6273_eic.png	TRUE	TRUE
#3258_eic.png	TRUE	TRUE
#8937_eic.png	FALSE	FALSE
#9077_eic.png	FALSE	FALSE
#5058_eic.png	TRUE	TRUE
#4301_eic.png	FALSE	TRUE
#6847_eic.png	FALSE	FALSE
#3889_eic.png	TRUE	TRUE
#1435_eic.png	FALSE	FALSE
#3364_eic.png	TRUE	FALSE
#2606_eic.png	TRUE	TRUE
#4943_eic.png	TRUE	TRUE
#2257_eic.png	TRUE	TRUE
#3515_eic.png	FALSE	TRUE
#404_eic.png	TRUE	FALSE
#6709_eic.png	TRUE	TRUE
#3283_eic.png	TRUE	TRUE
#785_eic.png	TRUE	TRUE
#6223_eic.png	TRUE	FALSE
#349_eic.png	TRUE	FALSE
#8709_eic.png	FALSE	FALSE
#1697_eic.png	FALSE	TRUE
#5889_eic.png	FALSE	TRUE
#2888_eic.png	FALSE	TRUE
#249_eic.png	FALSE	FALSE
#8836_eic.png	TRUE	FALSE
#2464_eic.png	TRUE	FALSE
#8651_eic.png	TRUE	TRUE
#4933_eic.png	TRUE	FALSE
#1752_eic.png	FALSE	TRUE
#7678_eic.png	FALSE	TRUE
#3775_eic.png	TRUE	TRUE
#3028_eic.png	TRUE	TRUE
#4715_eic.png	TRUE	TRUE
#3554_eic.png	TRUE	TRUE
#4446_eic.png	TRUE	FALSE
#8395_eic.png	TRUE	TRUE
#812_eic.png	FALSE	TRUE
#2135_eic.png	TRUE	TRUE
#3300_eic.png	TRUE	TRUE
#6692_eic.png	TRUE	TRUE
#771_eic.png	FALSE	TRUE
#1155_eic.png	TRUE	TRUE
#876_eic.png	FALSE	TRUE
#5423_eic.png	TRUE	TRUE
#2666_eic.png	TRUE	TRUE
#3694_eic.png	FALSE	FALSE
#538_eic.png	FALSE	TRUE
#6473_eic.png	TRUE	TRUE
#5440_eic.png	TRUE	TRUE
#1048_eic.png	FALSE	TRUE
#4624_eic.png	TRUE	TRUE
#7039_eic.png	TRUE	TRUE
#5701_eic.png	TRUE	TRUE
#1623_eic.png	FALSE	TRUE
#3617_eic.png	FALSE	TRUE
#4743_eic.png	TRUE	FALSE
#7571_eic.png	FALSE	TRUE
#3074_eic.png	TRUE	TRUE
#6659_eic.png	TRUE	FALSE
#3565_eic.png	FALSE	TRUE
#6673_eic.png	TRUE	TRUE
#1455_eic.png	TRUE	TRUE
#6284_eic.png	TRUE	TRUE
#8386_eic.png	TRUE	TRUE
#159_eic.png	TRUE	TRUE
#1653_eic.png	FALSE	TRUE
#5510_eic.png	TRUE	TRUE
#7891_eic.png	FALSE	TRUE
#4046_eic.png	TRUE	FALSE
#6225_eic.png	TRUE	TRUE
#3963_eic.png	TRUE	TRUE
#967_eic.png	FALSE	TRUE
#3630_eic.png	TRUE	TRUE
#6986_eic.png	TRUE	TRUE
#169_eic.png	FALSE	FALSE
#5541_eic.png	TRUE	TRUE
#4184_eic.png	TRUE	TRUE
#3377_eic.png	TRUE	TRUE
#8149_eic.png	TRUE	TRUE
#6958_eic.png	FALSE	TRUE
#757_eic.png	TRUE	FALSE
#776_eic.png	FALSE	TRUE
#813_eic.png	TRUE	FALSE
#1663_eic.png	TRUE	TRUE
#6776_eic.png	TRUE	TRUE
#6724_eic.png	TRUE	TRUE
#7583_eic.png	TRUE	TRUE
#3961_eic.png	TRUE	TRUE
#5261_eic.png	TRUE	TRUE
#888_eic.png	FALSE	TRUE
#1264_eic.png	TRUE	FALSE
#2768_eic.png	FALSE	TRUE
#6900_eic.png	TRUE	TRUE
#4150_eic.png	TRUE	TRUE
#8673_eic.png	FALSE	FALSE
#4354_eic.png	TRUE	TRUE
#5284_eic.png	TRUE	TRUE
#3623_eic.png	TRUE	TRUE
#1459_eic.png	TRUE	TRUE
#281_eic.png	FALSE	TRUE
#6923_eic.png	FALSE	FALSE
#3539_eic.png	TRUE	FALSE
#1422_eic.png	FALSE	FALSE
#765_eic.png	FALSE	TRUE
#3266_eic.png	FALSE	TRUE
#5241_eic.png	TRUE	TRUE
#3022_eic.png	TRUE	FALSE
#1725_eic.png	FALSE	TRUE
#4086_eic.png	TRUE	TRUE
#2573_eic.png	TRUE	FALSE
#76_eic.png	TRUE	FALSE
#4403_eic.png	TRUE	TRUE
#4588_eic.png	TRUE	TRUE
#7008_eic.png	TRUE	TRUE
#7699_eic.png	TRUE	TRUE
#5018_eic.png	TRUE	TRUE
#777_eic.png	FALSE	TRUE
#7550_eic.png	TRUE	TRUE
#7857_eic.png	TRUE	TRUE
#177_eic.png	TRUE	FALSE
#1607_eic.png	FALSE	TRUE
#5833_eic.png	TRUE	TRUE
#414_eic.png	TRUE	FALSE
#2648_eic.png	FALSE	TRUE
#6517_eic.png	TRUE	TRUE
#1115_eic.png	FALSE	FALSE
#1179_eic.png	TRUE	TRUE
#7681_eic.png	FALSE	TRUE
#8865_eic.png	FALSE	FALSE
#7345_eic.png	TRUE	TRUE
#2749_eic.png	FALSE	TRUE
#5457_eic.png	TRUE	TRUE
#8625_eic.png	TRUE	FALSE
#6462_eic.png	TRUE	TRUE
#5992_eic.png	TRUE	TRUE
#8384_eic.png	FALSE	TRUE
#8308_eic.png	TRUE	TRUE
#293_eic.png	FALSE	FALSE
#6773_eic.png	FALSE	FALSE
#2475_eic.png	FALSE	TRUE
#4088_eic.png	TRUE	FALSE
#2457_eic.png	TRUE	TRUE
#8790_eic.png	FALSE	TRUE
#2738_eic.png	TRUE	TRUE
#5425_eic.png	FALSE	TRUE
#551_eic.png	FALSE	FALSE
#8829_eic.png	FALSE	FALSE
#8318_eic.png	FALSE	TRUE
#1562_eic.png	FALSE	TRUE
#4329_eic.png	TRUE	TRUE
#8935_eic.png	FALSE	FALSE
#814_eic.png	TRUE	TRUE
#4397_eic.png	TRUE	TRUE
#7319_eic.png	FALSE	TRUE
#7875_eic.png	TRUE	TRUE
#7216_eic.png	TRUE	TRUE
#1020_eic.png	FALSE	FALSE
#5681_eic.png	FALSE	TRUE
#1594_eic.png	TRUE	FALSE
#3261_eic.png	TRUE	TRUE
#8116_eic.png	FALSE	TRUE
#6963_eic.png	TRUE	TRUE
#6317_eic.png	TRUE	TRUE
#7719_eic.png	TRUE	TRUE
#1351_eic.png	FALSE	TRUE
#6216_eic.png	TRUE	TRUE
#5461_eic.png	TRUE	FALSE
#5102_eic.png	TRUE	TRUE
#615_eic.png	TRUE	TRUE
#8489_eic.png	TRUE	TRUE
#8880_eic.png	FALSE	FALSE
#6359_eic.png	TRUE	TRUE
#5069_eic.png	TRUE	TRUE
#5963_eic.png	TRUE	TRUE
#360_eic.png	TRUE	TRUE
#7813_eic.png	TRUE	TRUE
#2558_eic.png	TRUE	TRUE
#3472_eic.png	TRUE	TRUE
#6984_eic.png	FALSE	FALSE
#4991_eic.png	TRUE	TRUE
#8446_eic.png	TRUE	TRUE
#2265_eic.png	TRUE	FALSE
#4602_eic.png	TRUE	TRUE
#5902_eic.png	TRUE	TRUE
#7956_eic.png	FALSE	TRUE
#2255_eic.png	TRUE	TRUE
#8327_eic.png	TRUE	TRUE
#187_eic.png	TRUE	TRUE
#2891_eic.png	TRUE	TRUE
#8689_eic.png	TRUE	TRUE
#7724_eic.png	TRUE	TRUE
#1169_eic.png	TRUE	FALSE
#5867_eic.png	TRUE	TRUE
#5497_eic.png	TRUE	TRUE
#6572_eic.png	FALSE	TRUE
#268_eic.png	FALSE	TRUE
#4262_eic.png	FALSE	TRUE
#2130_eic.png	TRUE	FALSE
#1595_eic.png	TRUE	FALSE
#7612_eic.png	FALSE	TRUE
#24_eic.png	FALSE	TRUE
#4007_eic.png	TRUE	TRUE
#2935_eic.png	TRUE	TRUE
#8884_eic.png	FALSE	TRUE
#6023_eic.png	TRUE	FALSE
#2639_eic.png	TRUE	TRUE
#4670_eic.png	TRUE	TRUE
#7495_eic.png	TRUE	TRUE
#7835_eic.png	TRUE	TRUE
#8655_eic.png	FALSE	FALSE
#1475_eic.png	TRUE	FALSE
#702_eic.png	TRUE	TRUE
#3402_eic.png	TRUE	TRUE
#939_eic.png	FALSE	TRUE
#686_eic.png	FALSE	TRUE
#2362_eic.png	FALSE	TRUE
#2853_eic.png	TRUE	TRUE
#867_eic.png	TRUE	FALSE
#8701_eic.png	TRUE	TRUE
#3238_eic.png	TRUE	TRUE
#673_eic.png	TRUE	TRUE
#6293_eic.png	TRUE	TRUE
#7989_eic.png	TRUE	TRUE
#1573_eic.png	FALSE	TRUE
#7386_eic.png	TRUE	TRUE
#4245_eic.png	TRUE	TRUE
#3447_eic.png	FALSE	TRUE
#3833_eic.png	TRUE	TRUE
#901_eic.png	TRUE	TRUE
#3501_eic.png	TRUE	TRUE
#4654_eic.png	TRUE	TRUE
#1344_eic.png	FALSE	TRUE
#2701_eic.png	FALSE	TRUE
#9076_eic.png	TRUE	FALSE
#3032_eic.png	TRUE	FALSE
#8529_eic.png	FALSE	TRUE
#7316_eic.png	TRUE	TRUE
#2446_eic.png	FALSE	FALSE
#542_eic.png	FALSE	TRUE
#8402_eic.png	TRUE	TRUE
#887_eic.png	FALSE	TRUE
#1858_eic.png	TRUE	TRUE
#2539_eic.png	FALSE	TRUE
#6032_eic.png	TRUE	TRUE
#7083_eic.png	FALSE	TRUE
#7841_eic.png	TRUE	TRUE
#5002_eic.png	FALSE	TRUE
#5201_eic.png	TRUE	TRUE
#5089_eic.png	TRUE	TRUE
#4225_eic.png	TRUE	TRUE
#1214_eic.png	FALSE	TRUE
#8288_eic.png	TRUE	TRUE
#5211_eic.png	TRUE	TRUE
#1907_eic.png	FALSE	TRUE
#5614_eic.png	FALSE	FALSE
#5430_eic.png	TRUE	TRUE
#1246_eic.png	FALSE	TRUE
#2600_eic.png	TRUE	FALSE
#477_eic.png	FALSE	TRUE
[truncated: 4,623 more rows]

## Sheet: 04_NIST_human_plasma_neg_eva_ch
image	eic	eim
#8043_eic.png	TRUE	TRUE
#915_eic.png	FALSE	TRUE
#4782_eic.png	TRUE	TRUE
#4105_eic.png	TRUE	TRUE
#7458_eic.png	TRUE	TRUE
#4993_eic.png	TRUE	TRUE
#2732_eic.png	TRUE	TRUE
#2275_eic.png	FALSE	TRUE
#637_eic.png	FALSE	TRUE
#5205_eic.png	TRUE	FALSE
#1698_eic.png	TRUE	TRUE
#7349_eic.png	TRUE	TRUE
#4741_eic.png	TRUE	TRUE
#1140_eic.png	FALSE	TRUE
#7153_eic.png	TRUE	TRUE
#1991_eic.png	FALSE	TRUE
#2224_eic.png	FALSE	TRUE
#1100_eic.png	TRUE	FALSE
#7670_eic.png	TRUE	TRUE
#7243_eic.png	TRUE	TRUE
#1192_eic.png	TRUE	TRUE
#5233_eic.png	TRUE	TRUE
#7651_eic.png	FALSE	TRUE
#5698_eic.png	FALSE	TRUE
#2954_eic.png	FALSE	TRUE
#1204_eic.png	TRUE	TRUE
#2465_eic.png	TRUE	TRUE
#3957_eic.png	FALSE	TRUE
#7668_eic.png	TRUE	TRUE
#7038_eic.png	FALSE	TRUE
#4463_eic.png	TRUE	TRUE
#1024_eic.png	FALSE	TRUE
#6321_eic.png	TRUE	FALSE
#4746_eic.png	FALSE	TRUE
#1310_eic.png	TRUE	TRUE
#2788_eic.png	FALSE	TRUE
#6470_eic.png	TRUE	TRUE
#5085_eic.png	FALSE	TRUE
#4127_eic.png	TRUE	TRUE
#1551_eic.png	FALSE	TRUE
#793_eic.png	TRUE	TRUE
#5621_eic.png	FALSE	TRUE
#4328_eic.png	FALSE	TRUE
#7822_eic.png	TRUE	TRUE
#2074_eic.png	TRUE	TRUE
#1461_eic.png	TRUE	TRUE
#910_eic.png	TRUE	TRUE
#3140_eic.png	TRUE	TRUE
#5806_eic.png	FALSE	TRUE
#1654_eic.png	TRUE	TRUE
#4264_eic.png	TRUE	TRUE
#5162_eic.png	FALSE	TRUE
#7197_eic.png	TRUE	TRUE
#2118_eic.png	TRUE	FALSE
#6730_eic.png	TRUE	TRUE
#4843_eic.png	FALSE	TRUE
#1005_eic.png	TRUE	TRUE
#2219_eic.png	FALSE	TRUE
#3252_eic.png	FALSE	TRUE
#2172_eic.png	FALSE	TRUE
#2169_eic.png	FALSE	TRUE
#7523_eic.png	TRUE	TRUE
#2211_eic.png	TRUE	TRUE
#4862_eic.png	FALSE	TRUE
#4178_eic.png	TRUE	TRUE
#2418_eic.png	TRUE	TRUE
#2825_eic.png	TRUE	TRUE
#3207_eic.png	FALSE	TRUE
#5355_eic.png	TRUE	TRUE
#7353_eic.png	TRUE	TRUE
#4459_eic.png	FALSE	TRUE
#4555_eic.png	TRUE	TRUE
#4605_eic.png	TRUE	TRUE
#2580_eic.png	FALSE	TRUE
#2848_eic.png	FALSE	TRUE
#1304_eic.png	TRUE	FALSE
#4769_eic.png	TRUE	TRUE
#3867_eic.png	TRUE	TRUE
#8080_eic.png	TRUE	FALSE
#2289_eic.png	FALSE	TRUE
#835_eic.png	TRUE	TRUE
#6351_eic.png	TRUE	TRUE
#5835_eic.png	TRUE	TRUE
#3564_eic.png	TRUE	TRUE
#6780_eic.png	TRUE	TRUE
#891_eic.png	TRUE	TRUE
#3486_eic.png	TRUE	TRUE
#2778_eic.png	FALSE	TRUE
#7051_eic.png	TRUE	TRUE
#1143_eic.png	FALSE	TRUE
#4774_eic.png	FALSE	TRUE
#2246_eic.png	TRUE	TRUE
#1570_eic.png	FALSE	TRUE
#2505_eic.png	TRUE	TRUE
#1021_eic.png	FALSE	TRUE
#3988_eic.png	FALSE	TRUE
#5139_eic.png	TRUE	TRUE
#5495_eic.png	TRUE	TRUE
#1801_eic.png	TRUE	TRUE
#5050_eic.png	TRUE	TRUE
#7074_eic.png	TRUE	TRUE
#5514_eic.png	TRUE	FALSE
#8033_eic.png	FALSE	TRUE
#4768_eic.png	FALSE	TRUE
#5106_eic.png	TRUE	TRUE
#1817_eic.png	TRUE	FALSE
#1023_eic.png	FALSE	TRUE
#6281_eic.png	TRUE	TRUE
#6392_eic.png	TRUE	TRUE
#5040_eic.png	FALSE	FALSE
#7854_eic.png	TRUE	TRUE
#4797_eic.png	TRUE	TRUE
#4923_eic.png	TRUE	TRUE
#2200_eic.png	TRUE	TRUE
#2471_eic.png	FALSE	TRUE
#4378_eic.png	FALSE	TRUE
#5933_eic.png	TRUE	TRUE
#5144_eic.png	TRUE	TRUE
#6728_eic.png	FALSE	TRUE
#3414_eic.png	TRUE	TRUE
#6325_eic.png	TRUE	TRUE
#4080_eic.png	TRUE	TRUE
#55_eic.png	TRUE	FALSE
#3813_eic.png	TRUE	TRUE
#2791_eic.png	FALSE	TRUE
#5599_eic.png	TRUE	TRUE
#4128_eic.png	FALSE	TRUE
#4068_eic.png	TRUE	TRUE
#1856_eic.png	TRUE	TRUE
#4406_eic.png	TRUE	TRUE
#13_eic.png	FALSE	FALSE
#7839_eic.png	TRUE	TRUE
#709_eic.png	TRUE	TRUE
#2153_eic.png	TRUE	TRUE
#1053_eic.png	FALSE	TRUE
#424_eic.png	FALSE	TRUE
#2488_eic.png	TRUE	FALSE
#2469_eic.png	TRUE	FALSE
#8157_eic.png	FALSE	FALSE
#3926_eic.png	TRUE	TRUE
#1420_eic.png	TRUE	TRUE
#6170_eic.png	FALSE	TRUE
#2070_eic.png	TRUE	TRUE
#584_eic.png	TRUE	TRUE
#4680_eic.png	TRUE	TRUE
#4514_eic.png	FALSE	TRUE
#3638_eic.png	FALSE	TRUE
#7485_eic.png	FALSE	FALSE
#3492_eic.png	TRUE	TRUE
#3522_eic.png	FALSE	TRUE
#3039_eic.png	FALSE	TRUE
#8018_eic.png	TRUE	TRUE
#1582_eic.png	FALSE	TRUE
#4589_eic.png	TRUE	TRUE
#5199_eic.png	FALSE	TRUE
#2412_eic.png	FALSE	TRUE
#1563_eic.png	FALSE	TRUE
#2965_eic.png	FALSE	TRUE
#754_eic.png	FALSE	TRUE
#2528_eic.png	TRUE	TRUE
#5055_eic.png	FALSE	TRUE
#1174_eic.png	TRUE	TRUE
#202_eic.png	FALSE	TRUE
#1783_eic.png	FALSE	TRUE
#3113_eic.png	TRUE	TRUE
#6159_eic.png	TRUE	TRUE
#6886_eic.png	TRUE	TRUE
#832_eic.png	FALSE	TRUE
#1998_eic.png	TRUE	TRUE
#3230_eic.png	TRUE	FALSE
#620_eic.png	FALSE	TRUE
#4634_eic.png	FALSE	TRUE
#6983_eic.png	TRUE	TRUE
#2423_eic.png	FALSE	FALSE
#2901_eic.png	FALSE	FALSE
#314_eic.png	FALSE	TRUE
#3171_eic.png	TRUE	TRUE
#4783_eic.png	TRUE	TRUE
#2478_eic.png	FALSE	TRUE
#3337_eic.png	TRUE	TRUE
#513_eic.png	TRUE	FALSE
#5309_eic.png	FALSE	TRUE
#5431_eic.png	FALSE	TRUE
#6164_eic.png	FALSE	TRUE
#1254_eic.png	FALSE	TRUE
#6707_eic.png	TRUE	TRUE
#1367_eic.png	TRUE	TRUE
#5315_eic.png	FALSE	TRUE
#6082_eic.png	FALSE	TRUE
#4718_eic.png	TRUE	TRUE
#1541_eic.png	FALSE	TRUE
#3677_eic.png	TRUE	FALSE
#2785_eic.png	FALSE	TRUE
#6935_eic.png	TRUE	TRUE
#1307_eic.png	TRUE	TRUE
#1828_eic.png	TRUE	TRUE
#3808_eic.png	FALSE	TRUE
#3005_eic.png	TRUE	TRUE
#6545_eic.png	TRUE	TRUE
#3240_eic.png	TRUE	TRUE
#451_eic.png	TRUE	TRUE
#1376_eic.png	FALSE	TRUE
#6460_eic.png	TRUE	TRUE
#2733_eic.png	TRUE	TRUE
#2041_eic.png	TRUE	TRUE
#4896_eic.png	TRUE	TRUE
#1283_eic.png	FALSE	TRUE
#2372_eic.png	FALSE	TRUE
#2290_eic.png	FALSE	TRUE
#7066_eic.png	TRUE	TRUE
#2670_eic.png	FALSE	TRUE
#5145_eic.png	TRUE	TRUE
#6619_eic.png	TRUE	TRUE
#1984_eic.png	TRUE	TRUE
#4425_eic.png	TRUE	TRUE
#7415_eic.png	TRUE	TRUE
#4671_eic.png	FALSE	TRUE
#1955_eic.png	TRUE	TRUE
#3786_eic.png	TRUE	TRUE
#2105_eic.png	TRUE	TRUE
#1279_eic.png	FALSE	TRUE
#1149_eic.png	FALSE	TRUE
#6231_eic.png	TRUE	TRUE
#4690_eic.png	TRUE	TRUE
#3227_eic.png	TRUE	TRUE
#1426_eic.png	TRUE	TRUE
#1462_eic.png	FALSE	TRUE
#1517_eic.png	FALSE	TRUE
#257_eic.png	FALSE	TRUE
#1973_eic.png	TRUE	TRUE
#4057_eic.png	TRUE	TRUE
#6043_eic.png	TRUE	TRUE
#2397_eic.png	TRUE	FALSE
#5762_eic.png	TRUE	TRUE
#2895_eic.png	TRUE	TRUE
#7121_eic.png	FALSE	TRUE
#714_eic.png	TRUE	TRUE
#4806_eic.png	TRUE	TRUE
#7124_eic.png	TRUE	TRUE
#6805_eic.png	TRUE	TRUE
#2669_eic.png	FALSE	TRUE
#7718_eic.png	TRUE	TRUE
#3288_eic.png	TRUE	TRUE
#5149_eic.png	TRUE	TRUE
#727_eic.png	FALSE	TRUE
#4444_eic.png	FALSE	TRUE
#5920_eic.png	TRUE	TRUE
#3682_eic.png	FALSE	TRUE
#3334_eic.png	TRUE	TRUE
#363_eic.png	TRUE	TRUE
#3008_eic.png	FALSE	TRUE
#548_eic.png	FALSE	TRUE
#3458_eic.png	FALSE	TRUE
#629_eic.png	TRUE	TRUE
#7321_eic.png	TRUE	TRUE
#2893_eic.png	TRUE	TRUE
#2781_eic.png	FALSE	TRUE
#535_eic.png	FALSE	TRUE
#5251_eic.png	TRUE	TRUE
#586_eic.png	FALSE	TRUE
#3318_eic.png	TRUE	FALSE
#4562_eic.png	TRUE	TRUE
#583_eic.png	TRUE	TRUE
#5361_eic.png	TRUE	TRUE
#2765_eic.png	FALSE	TRUE
#2215_eic.png	TRUE	TRUE
#3041_eic.png	FALSE	TRUE
#7525_eic.png	TRUE	TRUE
#6407_eic.png	FALSE	TRUE
#4_eic.png	FALSE	FALSE
#1519_eic.png	FALSE	TRUE
#881_eic.png	FALSE	TRUE
#865_eic.png	FALSE	TRUE
#1106_eic.png	FALSE	TRUE
#1599_eic.png	TRUE	TRUE
#199_eic.png	FALSE	TRUE
#4796_eic.png	TRUE	TRUE
#1708_eic.png	TRUE	TRUE
#2068_eic.png	TRUE	TRUE
#1105_eic.png	FALSE	TRUE
#7869_eic.png	TRUE	TRUE
#3519_eic.png	TRUE	TRUE
#5301_eic.png	FALSE	TRUE
#2625_eic.png	TRUE	TRUE
#870_eic.png	FALSE	TRUE
#7998_eic.png	FALSE	TRUE
#7075_eic.png	TRUE	TRUE
#7802_eic.png	TRUE	TRUE
#5263_eic.png	TRUE	TRUE
#544_eic.png	FALSE	TRUE
#255_eic.png	TRUE	TRUE
#5626_eic.png	FALSE	FALSE
#1200_eic.png	TRUE	TRUE
#1531_eic.png	FALSE	TRUE
#1754_eic.png	TRUE	FALSE
#6335_eic.png	TRUE	TRUE
#2075_eic.png	TRUE	TRUE
#295_eic.png	FALSE	TRUE
#6874_eic.png	FALSE	TRUE
#2571_eic.png	FALSE	FALSE
#2356_eic.png	FALSE	FALSE
#7597_eic.png	TRUE	TRUE
#949_eic.png	TRUE	TRUE
#5507_eic.png	TRUE	TRUE
#3750_eic.png	TRUE	TRUE
#3994_eic.png	FALSE	TRUE
#5563_eic.png	TRUE	TRUE
#7487_eic.png	TRUE	TRUE
#5995_eic.png	TRUE	TRUE
#7206_eic.png	TRUE	TRUE
#6371_eic.png	TRUE	TRUE
#423_eic.png	FALSE	TRUE
#3891_eic.png	FALSE	TRUE
#514_eic.png	TRUE	TRUE
#3406_eic.png	FALSE	TRUE
#906_eic.png	FALSE	TRUE
#395_eic.png	TRUE	TRUE
#3065_eic.png	TRUE	TRUE
#4034_eic.png	TRUE	TRUE
#3921_eic.png	FALSE	TRUE
#2003_eic.png	TRUE	TRUE
#5557_eic.png	TRUE	TRUE
#5861_eic.png	TRUE	TRUE
#2551_eic.png	FALSE	TRUE
#4212_eic.png	TRUE	TRUE
#2916_eic.png	TRUE	TRUE
#2341_eic.png	FALSE	TRUE
#7769_eic.png	FALSE	TRUE
#184_eic.png	FALSE	TRUE
#1514_eic.png	TRUE	TRUE
#1126_eic.png	TRUE	TRUE
#8031_eic.png	TRUE	TRUE
#7973_eic.png	TRUE	TRUE
#4962_eic.png	TRUE	TRUE
#405_eic.png	FALSE	TRUE
#6908_eic.png	TRUE	TRUE
#7028_eic.png	TRUE	TRUE
#3386_eic.png	FALSE	TRUE
#7072_eic.png	TRUE	TRUE
#3845_eic.png	TRUE	TRUE
#4236_eic.png	TRUE	TRUE
#635_eic.png	FALSE	TRUE
#2056_eic.png	TRUE	TRUE
#1527_eic.png	FALSE	TRUE
#2106_eic.png	TRUE	FALSE
#4959_eic.png	FALSE	TRUE
#3529_eic.png	FALSE	TRUE
#5981_eic.png	TRUE	TRUE
#7501_eic.png	TRUE	TRUE
#3645_eic.png	FALSE	TRUE
#5744_eic.png	TRUE	TRUE
#5348_eic.png	TRUE	TRUE
#2005_eic.png	FALSE	TRUE
#6748_eic.png	TRUE	TRUE
#2171_eic.png	FALSE	TRUE
#5728_eic.png	FALSE	TRUE
#7565_eic.png	TRUE	TRUE
#1918_eic.png	FALSE	TRUE
#1490_eic.png	TRUE	TRUE
#2035_eic.png	TRUE	TRUE
#2540_eic.png	TRUE	TRUE
#3600_eic.png	TRUE	TRUE
#2764_eic.png	TRUE	TRUE
#5476_eic.png	FALSE	TRUE
#2335_eic.png	TRUE	TRUE
#5324_eic.png	FALSE	TRUE
#1193_eic.png	TRUE	TRUE
#3993_eic.png	FALSE	TRUE
#2038_eic.png	FALSE	TRUE
#5453_eic.png	TRUE	TRUE
#7_eic.png	FALSE	FALSE
#1405_eic.png	FALSE	TRUE
#3195_eic.png	FALSE	TRUE
#496_eic.png	FALSE	TRUE
#1749_eic.png	TRUE	TRUE
#5598_eic.png	TRUE	TRUE
#7224_eic.png	TRUE	TRUE
#4021_eic.png	FALSE	TRUE
#3627_eic.png	FALSE	TRUE
#6736_eic.png	FALSE	TRUE
#348_eic.png	FALSE	TRUE
#1206_eic.png	FALSE	TRUE
#1956_eic.png	TRUE	TRUE
#3459_eic.png	FALSE	TRUE
#1400_eic.png	FALSE	TRUE
#3789_eic.png	FALSE	TRUE
#7572_eic.png	TRUE	TRUE
#2525_eic.png	TRUE	TRUE
#6586_eic.png	TRUE	TRUE
#4842_eic.png	TRUE	TRUE
#6837_eic.png	TRUE	TRUE
#5751_eic.png	TRUE	TRUE
#4978_eic.png	TRUE	TRUE
#1739_eic.png	FALSE	TRUE
#1311_eic.png	TRUE	FALSE
#2364_eic.png	FALSE	TRUE
#7997_eic.png	TRUE	TRUE
#3747_eic.png	FALSE	TRUE
#5517_eic.png	TRUE	TRUE
#1558_eic.png	TRUE	FALSE
#860_eic.png	FALSE	TRUE
#6855_eic.png	TRUE	TRUE
#3133_eic.png	FALSE	TRUE
#2233_eic.png	FALSE	TRUE
#6938_eic.png	TRUE	TRUE
#4938_eic.png	FALSE	TRUE
#359_eic.png	FALSE	FALSE
#4516_eic.png	TRUE	TRUE
#448_eic.png	FALSE	TRUE
#2441_eic.png	TRUE	TRUE
#2748_eic.png	TRUE	TRUE
#6976_eic.png	TRUE	TRUE
#2595_eic.png	FALSE	TRUE
#4786_eic.png	TRUE	TRUE
#4932_eic.png	TRUE	TRUE
#1319_eic.png	TRUE	TRUE
#6130_eic.png	TRUE	TRUE
#4449_eic.png	FALSE	TRUE
#5009_eic.png	TRUE	TRUE
#935_eic.png	FALSE	TRUE
#7040_eic.png	TRUE	TRUE
#2603_eic.png	TRUE	TRUE
#329_eic.png	TRUE	TRUE
#5955_eic.png	TRUE	TRUE
#4479_eic.png	FALSE	TRUE
#3807_eic.png	FALSE	TRUE
#2343_eic.png	FALSE	TRUE
#5376_eic.png	TRUE	TRUE
#2808_eic.png	FALSE	TRUE
#3991_eic.png	FALSE	TRUE
#5127_eic.png	TRUE	TRUE
#1785_eic.png	FALSE	TRUE
#7394_eic.png	TRUE	TRUE
#1036_eic.png	TRUE	TRUE
#7658_eic.png	TRUE	TRUE
#1185_eic.png	TRUE	FALSE
#3680_eic.png	TRUE	TRUE
#7705_eic.png	TRUE	TRUE
#52_eic.png	TRUE	TRUE
#2553_eic.png	FALSE	TRUE
#3834_eic.png	FALSE	TRUE
#4808_eic.png	TRUE	TRUE
#2051_eic.png	TRUE	TRUE
#5559_eic.png	TRUE	TRUE
#1028_eic.png	TRUE	TRUE
#4208_eic.png	TRUE	TRUE
#7598_eic.png	FALSE	TRUE
#3877_eic.png	FALSE	TRUE
#4611_eic.png	TRUE	TRUE
#4645_eic.png	FALSE	TRUE
#1335_eic.png	TRUE	TRUE
#2042_eic.png	TRUE	TRUE
#6083_eic.png	FALSE	TRUE
#6949_eic.png	TRUE	TRUE
#1816_eic.png	TRUE	TRUE
#2491_eic.png	FALSE	TRUE
#1477_eic.png	FALSE	FALSE
#1647_eic.png	TRUE	TRUE
#301_eic.png	FALSE	TRUE
#3271_eic.png	FALSE	TRUE
#7187_eic.png	FALSE	TRUE
#4727_eic.png	TRUE	TRUE
#4387_eic.png	TRUE	FALSE
#7170_eic.png	FALSE	TRUE
#1418_eic.png	FALSE	TRUE
#7189_eic.png	TRUE	TRUE
#2623_eic.png	TRUE	FALSE
#1172_eic.png	FALSE	TRUE
#2591_eic.png	FALSE	TRUE
#2301_eic.png	TRUE	TRUE
#4263_eic.png	FALSE	TRUE
#4811_eic.png	TRUE	TRUE
#7700_eic.png	TRUE	TRUE
#4158_eic.png	TRUE	TRUE
#1871_eic.png	TRUE	TRUE
#3635_eic.png	TRUE	TRUE
#3451_eic.png	TRUE	TRUE
#6890_eic.png	TRUE	TRUE
#4710_eic.png	TRUE	TRUE
#587_eic.png	TRUE	TRUE
#633_eic.png	FALSE	TRUE
#6050_eic.png	TRUE	TRUE
#5638_eic.png	TRUE	TRUE
#5774_eic.png	TRUE	TRUE
#1762_eic.png	TRUE	TRUE
#578_eic.png	TRUE	TRUE
#5142_eic.png	TRUE	TRUE
#3802_eic.png	FALSE	TRUE
#8014_eic.png	TRUE	TRUE
#8073_eic.png	TRUE	TRUE
#3880_eic.png	FALSE	TRUE
#7400_eic.png	TRUE	TRUE
#4202_eic.png	TRUE	TRUE
#5272_eic.png	TRUE	TRUE
#1121_eic.png	TRUE	TRUE
#553_eic.png	FALSE	TRUE
#6093_eic.png	TRUE	TRUE
#4668_eic.png	FALSE	TRUE
#5264_eic.png	TRUE	TRUE
#528_eic.png	FALSE	TRUE
#3009_eic.png	TRUE	TRUE
#4696_eic.png	TRUE	TRUE
#1217_eic.png	FALSE	TRUE
#4168_eic.png	TRUE	TRUE
#3927_eic.png	TRUE	TRUE
#2779_eic.png	FALSE	TRUE
#357_eic.png	TRUE	FALSE
#6138_eic.png	FALSE	TRUE
#7737_eic.png	TRUE	TRUE
#6009_eic.png	FALSE	TRUE
#1893_eic.png	FALSE	TRUE
#5801_eic.png	TRUE	TRUE
#7824_eic.png	TRUE	TRUE
#4265_eic.png	FALSE	TRUE
#3757_eic.png	FALSE	TRUE
#4760_eic.png	FALSE	TRUE
#1229_eic.png	FALSE	TRUE
#4739_eic.png	TRUE	TRUE
#26_eic.png	FALSE	FALSE
#1807_eic.png	FALSE	TRUE
#1049_eic.png	FALSE	TRUE
#5692_eic.png	TRUE	TRUE
#6413_eic.png	TRUE	FALSE
#2062_eic.png	TRUE	FALSE
#3282_eic.png	TRUE	TRUE
#4936_eic.png	FALSE	TRUE
#3006_eic.png	TRUE	TRUE
#5851_eic.png	FALSE	TRUE
#53_eic.png	FALSE	TRUE
#2256_eic.png	TRUE	TRUE
#7534_eic.png	TRUE	TRUE
#2481_eic.png	FALSE	TRUE
#1538_eic.png	FALSE	TRUE
#5736_eic.png	TRUE	TRUE
#4714_eic.png	TRUE	TRUE
#6567_eic.png	TRUE	TRUE
#3884_eic.png	TRUE	TRUE
#7058_eic.png	TRUE	TRUE
#2681_eic.png	FALSE	TRUE
#5296_eic.png	TRUE	TRUE
#4327_eic.png	TRUE	TRUE
#4192_eic.png	TRUE	FALSE
#505_eic.png	FALSE	TRUE
#1990_eic.png	FALSE	TRUE
#3651_eic.png	FALSE	TRUE
#7250_eic.png	TRUE	TRUE
#7368_eic.png	TRUE	TRUE
#894_eic.png	TRUE	TRUE
#6526_eic.png	TRUE	TRUE
#1665_eic.png	TRUE	TRUE
#4470_eic.png	TRUE	FALSE
#646_eic.png	FALSE	TRUE
#4036_eic.png	TRUE	TRUE
#4350_eic.png	TRUE	TRUE
#2416_eic.png	FALSE	TRUE
#1773_eic.png	FALSE	TRUE
#4383_eic.png	FALSE	TRUE
#4812_eic.png	TRUE	TRUE
#2910_eic.png	FALSE	TRUE
#1772_eic.png	FALSE	TRUE
#3733_eic.png	TRUE	TRUE
#7401_eic.png	TRUE	TRUE
#3233_eic.png	TRUE	TRUE
#5030_eic.png	TRUE	TRUE
#3082_eic.png	FALSE	TRUE
#1596_eic.png	FALSE	TRUE
#1340_eic.png	FALSE	TRUE
#1308_eic.png	TRUE	TRUE
#7556_eic.png	FALSE	TRUE
#1797_eic.png	TRUE	TRUE
#6611_eic.png	TRUE	TRUE
#5318_eic.png	TRUE	TRUE
#2731_eic.png	TRUE	TRUE
#2454_eic.png	TRUE	TRUE
#7899_eic.png	TRUE	TRUE
#1950_eic.png	TRUE	TRUE
#3999_eic.png	FALSE	TRUE
#5217_eic.png	TRUE	TRUE
#2029_eic.png	FALSE	TRUE
#6825_eic.png	TRUE	TRUE
#6621_eic.png	TRUE	TRUE
#2485_eic.png	FALSE	TRUE
#2067_eic.png	FALSE	TRUE
#4787_eic.png	TRUE	TRUE
#7580_eic.png	TRUE	TRUE
#2769_eic.png	FALSE	TRUE
#1309_eic.png	TRUE	TRUE
#5420_eic.png	TRUE	TRUE
#4195_eic.png	TRUE	TRUE
#2612_eic.png	FALSE	TRUE
#5691_eic.png	TRUE	TRUE
#3521_eic.png	TRUE	TRUE
#6434_eic.png	TRUE	TRUE
#396_eic.png	TRUE	TRUE
#1821_eic.png	TRUE	TRUE
#1328_eic.png	TRUE	FALSE
#3056_eic.png	FALSE	TRUE
#1628_eic.png	FALSE	TRUE
#2076_eic.png	TRUE	TRUE
#2859_eic.png	FALSE	TRUE
#7467_eic.png	TRUE	TRUE
#1695_eic.png	TRUE	TRUE
#6109_eic.png	TRUE	TRUE
#5555_eic.png	TRUE	TRUE
#6515_eic.png	TRUE	TRUE
#7385_eic.png	TRUE	TRUE
#1498_eic.png	TRUE	TRUE
#4058_eic.png	TRUE	FALSE
#6166_eic.png	FALSE	TRUE
#3977_eic.png	FALSE	TRUE
#928_eic.png	FALSE	TRUE
#6489_eic.png	TRUE	TRUE
#875_eic.png	TRUE	TRUE
#6658_eic.png	FALSE	TRUE
#5163_eic.png	FALSE	TRUE
#4313_eic.png	FALSE	TRUE
#2997_eic.png	TRUE	FALSE
#4156_eic.png	TRUE	TRUE
#786_eic.png	FALSE	TRUE
#487_eic.png	FALSE	TRUE
#5057_eic.png	TRUE	TRUE
#657_eic.png	TRUE	TRUE
#6648_eic.png	TRUE	TRUE
#7021_eic.png	TRUE	TRUE
#50_eic.png	FALSE	TRUE
#883_eic.png	FALSE	TRUE
#3256_eic.png	TRUE	FALSE
#5403_eic.png	TRUE	TRUE
#5438_eic.png	TRUE	TRUE
#4992_eic.png	TRUE	TRUE
#4810_eic.png	TRUE	TRUE
#5943_eic.png	TRUE	TRUE
#4205_eic.png	TRUE	FALSE
#882_eic.png	FALSE	TRUE
#5098_eic.png	FALSE	FALSE
#1554_eic.png	TRUE	FALSE
#7128_eic.png	TRUE	TRUE
#946_eic.png	TRUE	TRUE
#273_eic.png	FALSE	TRUE
#1545_eic.png	TRUE	TRUE
#3727_eic.png	TRUE	TRUE
#960_eic.png	FALSE	TRUE
#4730_eic.png	TRUE	TRUE
#6932_eic.png	TRUE	TRUE
#6340_eic.png	FALSE	TRUE
#5663_eic.png	TRUE	TRUE
#6518_eic.png	TRUE	TRUE
#4110_eic.png	TRUE	TRUE
#1396_eic.png	TRUE	TRUE
#7079_eic.png	TRUE	TRUE
#1510_eic.png	TRUE	TRUE
#5929_eic.png	TRUE	TRUE
#7999_eic.png	TRUE	TRUE
#7970_eic.png	TRUE	TRUE
#3061_eic.png	TRUE	TRUE
#6144_eic.png	TRUE	TRUE
#3352_eic.png	FALSE	TRUE
#3761_eic.png	FALSE	TRUE
#6205_eic.png	TRUE	TRUE
#7484_eic.png	FALSE	TRUE
#685_eic.png	FALSE	TRUE
#2386_eic.png	FALSE	TRUE
#5997_eic.png	FALSE	TRUE
#5422_eic.png	FALSE	TRUE
#3559_eic.png	FALSE	TRUE
#732_eic.png	FALSE	TRUE
#1616_eic.png	TRUE	TRUE
#7938_eic.png	TRUE	TRUE
#6253_eic.png	TRUE	TRUE
#3543_eic.png	TRUE	FALSE
#3533_eic.png	TRUE	TRUE
#6599_eic.png	TRUE	TRUE
#5123_eic.png	TRUE	TRUE
#3578_eic.png	TRUE	TRUE
#6786_eic.png	TRUE	TRUE
#936_eic.png	TRUE	TRUE
#4672_eic.png	FALSE	TRUE
#6008_eic.png	FALSE	TRUE
#988_eic.png	TRUE	TRUE
#3981_eic.png	TRUE	TRUE
#6000_eic.png	TRUE	TRUE
#3872_eic.png	TRUE	TRUE
#3932_eic.png	TRUE	TRUE
#6294_eic.png	TRUE	TRUE
#5566_eic.png	FALSE	TRUE
#7106_eic.png	TRUE	TRUE
#1646_eic.png	TRUE	TRUE
#4647_eic.png	FALSE	TRUE
#6458_eic.png	TRUE	TRUE
#3504_eic.png	FALSE	TRUE
#2780_eic.png	FALSE	TRUE
#6678_eic.png	TRUE	TRUE
#2575_eic.png	TRUE	TRUE
#6173_eic.png	TRUE	TRUE
#6356_eic.png	TRUE	TRUE
#2773_eic.png	FALSE	TRUE
#4060_eic.png	TRUE	TRUE
#3734_eic.png	FALSE	TRUE
#1674_eic.png	TRUE	TRUE
#6378_eic.png	TRUE	TRUE
#5809_eic.png	TRUE	TRUE
#8167_eic.png	FALSE	FALSE
#8169_eic.png	TRUE	FALSE
#3441_eic.png	FALSE	TRUE
#1043_eic.png	TRUE	TRUE
#4069_eic.png	TRUE	TRUE
#2729_eic.png	TRUE	TRUE
#2461_eic.png	TRUE	TRUE
#4097_eic.png	FALSE	TRUE
#818_eic.png	FALSE	TRUE
#2870_eic.png	FALSE	TRUE
#3573_eic.png	TRUE	TRUE
#2611_eic.png	TRUE	TRUE
#7902_eic.png	TRUE	TRUE
#7112_eic.png	TRUE	TRUE
#4753_eic.png	FALSE	TRUE
#5308_eic.png	FALSE	TRUE
#744_eic.png	TRUE	TRUE
#746_eic.png	TRUE	TRUE
#5521_eic.png	FALSE	TRUE
#3774_eic.png	FALSE	TRUE
#916_eic.png	TRUE	TRUE
#84_eic.png	TRUE	TRUE
#3498_eic.png	FALSE	TRUE
#4539_eic.png	TRUE	TRUE
#684_eic.png	FALSE	TRUE
#4859_eic.png	FALSE	TRUE
#1482_eic.png	FALSE	TRUE
#1952_eic.png	TRUE	TRUE
#5044_eic.png	TRUE	TRUE
#504_eic.png	FALSE	TRUE
#576_eic.png	TRUE	TRUE
#3998_eic.png	FALSE	TRUE
#4259_eic.png	FALSE	TRUE
#3163_eic.png	TRUE	TRUE
#984_eic.png	TRUE	TRUE
#5922_eic.png	FALSE	TRUE
#3971_eic.png	FALSE	TRUE
#7914_eic.png	FALSE	TRUE
#6084_eic.png	TRUE	TRUE
#2320_eic.png	TRUE	TRUE
#4607_eic.png	TRUE	TRUE
#4745_eic.png	TRUE	TRUE
#2750_eic.png	FALSE	TRUE
#1982_eic.png	TRUE	TRUE
#3634_eic.png	TRUE	TRUE
#4095_eic.png	FALSE	TRUE
#2125_eic.png	FALSE	TRUE
#6703_eic.png	TRUE	TRUE
#3799_eic.png	FALSE	FALSE
#4628_eic.png	FALSE	TRUE
#1088_eic.png	TRUE	TRUE
#4977_eic.png	FALSE	FALSE
#6632_eic.png	TRUE	TRUE
#4635_eic.png	FALSE	TRUE
#1880_eic.png	TRUE	TRUE
#554_eic.png	FALSE	TRUE
#7896_eic.png	FALSE	TRUE
#1463_eic.png	TRUE	TRUE
#7847_eic.png	TRUE	TRUE
#991_eic.png	TRUE	TRUE
#683_eic.png	FALSE	TRUE
#966_eic.png	FALSE	TRUE
#5013_eic.png	TRUE	TRUE
#4103_eic.png	TRUE	FALSE
#2016_eic.png	TRUE	TRUE
#2126_eic.png	FALSE	TRUE
#945_eic.png	TRUE	FALSE
#5732_eic.png	TRUE	TRUE
#1102_eic.png	TRUE	TRUE
#4554_eic.png	TRUE	TRUE
#2934_eic.png	TRUE	TRUE
#1737_eic.png	TRUE	TRUE
#5407_eic.png	FALSE	TRUE
#7132_eic.png	TRUE	TRUE
#7692_eic.png	TRUE	TRUE
#6492_eic.png	TRUE	TRUE
#2547_eic.png	TRUE	TRUE
#749_eic.png	FALSE	TRUE
#3376_eic.png	FALSE	TRUE
#5254_eic.png	TRUE	TRUE
#2012_eic.png	FALSE	TRUE
#3108_eic.png	TRUE	TRUE
#1280_eic.png	FALSE	TRUE
#4056_eic.png	TRUE	TRUE
#747_eic.png	TRUE	TRUE
#5202_eic.png	FALSE	TRUE
#2252_eic.png	TRUE	FALSE
#6320_eic.png	TRUE	TRUE
#7090_eic.png	TRUE	TRUE
#3131_eic.png	FALSE	TRUE
#6228_eic.png	TRUE	TRUE
#6557_eic.png	TRUE	TRUE
#1010_eic.png	FALSE	FALSE
#2726_eic.png	FALSE	TRUE
#1274_eic.png	TRUE	TRUE
#1499_eic.png	TRUE	TRUE
#5444_eic.png	TRUE	TRUE
#1417_eic.png	TRUE	TRUE
#1411_eic.png	TRUE	FALSE
#890_eic.png	TRUE	TRUE
#2208_eic.png	FALSE	TRUE
#1391_eic.png	FALSE	TRUE
#5825_eic.png	TRUE	TRUE
#955_eic.png	TRUE	FALSE
#690_eic.png	FALSE	TRUE
#5660_eic.png	TRUE	TRUE
#4747_eic.png	FALSE	TRUE
#7455_eic.png	TRUE	TRUE
#6875_eic.png	TRUE	TRUE
#2717_eic.png	FALSE	TRUE
#555_eic.png	FALSE	TRUE
#4674_eic.png	FALSE	TRUE
#2205_eic.png	TRUE	TRUE
#1321_eic.png	FALSE	TRUE
#8078_eic.png	TRUE	FALSE
#3253_eic.png	TRUE	TRUE
#3676_eic.png	TRUE	TRUE
#12_eic.png	FALSE	FALSE
#3779_eic.png	FALSE	TRUE
#6595_eic.png	TRUE	TRUE
#8027_eic.png	TRUE	TRUE
#7200_eic.png	TRUE	TRUE
#8126_eic.png	TRUE	FALSE
#3552_eic.png	TRUE	FALSE
#2039_eic.png	TRUE	TRUE
#5020_eic.png	FALSE	TRUE
#1266_eic.png	TRUE	TRUE
#3246_eic.png	FALSE	TRUE
#4868_eic.png	FALSE	TRUE
#3701_eic.png	TRUE	TRUE
#3783_eic.png	TRUE	TRUE
#1601_eic.png	TRUE	TRUE
#1458_eic.png	FALSE	TRUE
#7405_eic.png	TRUE	TRUE
#4652_eic.png	FALSE	TRUE
#1276_eic.png	TRUE	FALSE
#1836_eic.png	TRUE	TRUE
#6743_eic.png	TRUE	TRUE
#6419_eic.png	TRUE	TRUE
#2576_eic.png	TRUE	TRUE
#2466_eic.png	FALSE	FALSE
#3602_eic.png	TRUE	TRUE
#2304_eic.png	FALSE	TRUE
#6898_eic.png	TRUE	TRUE
#6633_eic.png	FALSE	TRUE
#2112_eic.png	TRUE	FALSE
#1782_eic.png	FALSE	TRUE
#2363_eic.png	FALSE	TRUE
#21_eic.png	TRUE	FALSE
#6926_eic.png	TRUE	TRUE
#4820_eic.png	TRUE	TRUE
#380_eic.png	TRUE	TRUE
#4953_eic.png	FALSE	TRUE
#2621_eic.png	TRUE	TRUE
#3394_eic.png	TRUE	TRUE
#4677_eic.png	FALSE	TRUE
#3995_eic.png	FALSE	TRUE
#6756_eic.png	FALSE	TRUE
#6154_eic.png	TRUE	TRUE
#5694_eic.png	TRUE	TRUE
#8028_eic.png	TRUE	TRUE
#5564_eic.png	TRUE	TRUE
#2346_eic.png	TRUE	FALSE
#502_eic.png	TRUE	TRUE
#341_eic.png	TRUE	TRUE
#2366_eic.png	FALSE	TRUE
#3331_eic.png	TRUE	TRUE
#4281_eic.png	FALSE	TRUE
#1487_eic.png	TRUE	TRUE
#174_eic.png	TRUE	TRUE
#2979_eic.png	FALSE	TRUE
#322_eic.png	FALSE	TRUE
#927_eic.png	FALSE	TRUE
#6734_eic.png	TRUE	TRUE
#5611_eic.png	TRUE	TRUE
#1675_eic.png	TRUE	FALSE
#6059_eic.png	TRUE	TRUE
#1107_eic.png	FALSE	TRUE
#5581_eic.png	FALSE	TRUE
#6440_eic.png	TRUE	TRUE
#1726_eic.png	TRUE	TRUE
#2021_eic.png	FALSE	TRUE
#1833_eic.png	TRUE	TRUE
#7908_eic.png	TRUE	TRUE
#2885_eic.png	FALSE	TRUE
#2127_eic.png	FALSE	TRUE
#3898_eic.png	TRUE	FALSE
#6602_eic.png	TRUE	TRUE
#6784_eic.png	TRUE	TRUE
#1207_eic.png	TRUE	TRUE
#5651_eic.png	TRUE	TRUE
#2212_eic.png	FALSE	TRUE
#3929_eic.png	FALSE	TRUE
#1593_eic.png	TRUE	FALSE
#5271_eic.png	TRUE	TRUE
#345_eic.png	FALSE	TRUE
#2298_eic.png	FALSE	TRUE
#5314_eic.png	TRUE	TRUE
#2456_eic.png	TRUE	TRUE
#3513_eic.png	TRUE	TRUE
#2757_eic.png	TRUE	TRUE
#6090_eic.png	TRUE	TRUE
#6073_eic.png	TRUE	TRUE
#4954_eic.png	FALSE	TRUE
#6590_eic.png	TRUE	TRUE
#1632_eic.png	TRUE	TRUE
#4334_eic.png	TRUE	TRUE
#4111_eic.png	FALSE	TRUE
#2229_eic.png	TRUE	TRUE
#7603_eic.png	TRUE	TRUE
#4666_eic.png	TRUE	TRUE
#1685_eic.png	TRUE	FALSE
#453_eic.png	FALSE	TRUE
#3010_eic.png	TRUE	TRUE
#6491_eic.png	TRUE	TRUE
#3581_eic.png	TRUE	TRUE
#7855_eic.png	TRUE	TRUE
#3760_eic.png	TRUE	TRUE
#2389_eic.png	FALSE	TRUE
#1086_eic.png	TRUE	TRUE
#4649_eic.png	FALSE	TRUE
#248_eic.png	TRUE	TRUE
#7001_eic.png	TRUE	TRUE
#7373_eic.png	TRUE	TRUE
#6496_eic.png	TRUE	TRUE
#122_eic.png	FALSE	TRUE
#136_eic.png	FALSE	TRUE
#3848_eic.png	TRUE	TRUE
#7202_eic.png	TRUE	TRUE
#6740_eic.png	TRUE	TRUE
#8075_eic.png	TRUE	TRUE
#7044_eic.png	TRUE	TRUE
#590_eic.png	TRUE	TRUE
#828_eic.png	FALSE	TRUE
#3709_eic.png	FALSE	TRUE
#7332_eic.png	TRUE	TRUE
#5569_eic.png	TRUE	TRUE
#996_eic.png	TRUE	TRUE
#2154_eic.png	TRUE	TRUE
#3076_eic.png	TRUE	TRUE
#456_eic.png	TRUE	TRUE
#896_eic.png	TRUE	TRUE
#6863_eic.png	FALSE	TRUE
#4005_eic.png	FALSE	TRUE
#6100_eic.png	TRUE	FALSE
#5468_eic.png	TRUE	TRUE
#7150_eic.png	TRUE	TRUE
#36_eic.png	FALSE	FALSE
#6666_eic.png	TRUE	TRUE
#2206_eic.png	FALSE	TRUE
#4944_eic.png	FALSE	TRUE
#3703_eic.png	FALSE	TRUE
#1041_eic.png	TRUE	TRUE
#2851_eic.png	FALSE	TRUE
#1312_eic.png	FALSE	FALSE
#5679_eic.png	TRUE	TRUE
#6379_eic.png	TRUE	TRUE
#7750_eic.png	TRUE	TRUE
#827_eic.png	FALSE	TRUE
#1357_eic.png	TRUE	TRUE
#1522_eic.png	TRUE	TRUE
#3595_eic.png	FALSE	TRUE
#7239_eic.png	FALSE	TRUE
#3885_eic.png	FALSE	TRUE
#3062_eic.png	TRUE	TRUE
#8127_eic.png	TRUE	FALSE
#4467_eic.png	TRUE	TRUE
#866_eic.png	FALSE	TRUE
#6326_eic.png	TRUE	TRUE
#1805_eic.png	FALSE	TRUE
#4924_eic.png	TRUE	TRUE
#4880_eic.png	TRUE	TRUE
#713_eic.png	FALSE	TRUE
#3537_eic.png	FALSE	TRUE
#7512_eic.png	FALSE	TRUE
#3525_eic.png	TRUE	TRUE
#4534_eic.png	FALSE	TRUE
#4282_eic.png	FALSE	TRUE
#5300_eic.png	TRUE	TRUE
#1526_eic.png	FALSE	TRUE
#4411_eic.png	TRUE	TRUE
#1722_eic.png	FALSE	TRUE
#5381_eic.png	TRUE	TRUE
#7586_eic.png	TRUE	TRUE
#5946_eic.png	TRUE	TRUE
#954_eic.png	TRUE	FALSE
#8048_eic.png	TRUE	TRUE
#721_eic.png	FALSE	TRUE
#705_eic.png	FALSE	FALSE
#6114_eic.png	TRUE	TRUE
#2508_eic.png	FALSE	TRUE
#5778_eic.png	FALSE	TRUE
#6917_eic.png	TRUE	TRUE
#1381_eic.png	TRUE	TRUE
#48_eic.png	FALSE	FALSE
#3273_eic.png	FALSE	TRUE
#34_eic.png	TRUE	FALSE
#5954_eic.png	TRUE	TRUE
#5741_eic.png	TRUE	TRUE
#7330_eic.png	TRUE	TRUE
#2797_eic.png	TRUE	TRUE
#1096_eic.png	FALSE	TRUE
#2840_eic.png	FALSE	TRUE
#5743_eic.png	TRUE	TRUE
#1965_eic.png	FALSE	TRUE
#6635_eic.png	TRUE	TRUE
#3658_eic.png	TRUE	TRUE
#4147_eic.png	FALSE	TRUE
#6525_eic.png	TRUE	TRUE
#445_eic.png	FALSE	TRUE
#5500_eic.png	FALSE	TRUE
#6841_eic.png	FALSE	TRUE
#7209_eic.png	TRUE	TRUE
#6993_eic.png	TRUE	TRUE
#4505_eic.png	FALSE	TRUE
#4119_eic.png	FALSE	TRUE
#406_eic.png	TRUE	TRUE
#7511_eic.png	FALSE	TRUE
#7609_eic.png	TRUE	TRUE
#3336_eic.png	TRUE	TRUE
#7844_eic.png	TRUE	TRUE
#1240_eic.png	FALSE	TRUE
#5916_eic.png	TRUE	TRUE
#3484_eic.png	FALSE	TRUE
#7703_eic.png	TRUE	TRUE
#352_eic.png	FALSE	TRUE
#3280_eic.png	TRUE	FALSE
#2276_eic.png	FALSE	TRUE
#1524_eic.png	TRUE	FALSE
#970_eic.png	FALSE	TRUE
#6769_eic.png	TRUE	TRUE
#306_eic.png	TRUE	TRUE
#2291_eic.png	FALSE	TRUE
#508_eic.png	TRUE	TRUE
#2260_eic.png	TRUE	TRUE
#2383_eic.png	FALSE	TRUE
#1557_eic.png	FALSE	TRUE
#3428_eic.png	TRUE	TRUE
#2899_eic.png	TRUE	TRUE
#7300_eic.png	FALSE	TRUE
#7436_eic.png	FALSE	TRUE
#6433_eic.png	TRUE	TRUE
#3528_eic.png	TRUE	TRUE
#7637_eic.png	TRUE	TRUE
#2162_eic.png	TRUE	TRUE
#2652_eic.png	FALSE	TRUE
#2334_eic.png	FALSE	TRUE
#3420_eic.png	FALSE	TRUE
#4140_eic.png	FALSE	TRUE
#3150_eic.png	FALSE	TRUE
#1898_eic.png	FALSE	TRUE
#6591_eic.png	FALSE	TRUE
#3204_eic.png	TRUE	TRUE
#2378_eic.png	FALSE	TRUE
#1891_eic.png	TRUE	TRUE
#2986_eic.png	FALSE	TRUE
#3002_eic.png	FALSE	TRUE
#430_eic.png	FALSE	FALSE
#1975_eic.png	TRUE	TRUE
#2087_eic.png	TRUE	TRUE
#3678_eic.png	TRUE	TRUE
#6811_eic.png	FALSE	FALSE
#4702_eic.png	TRUE	TRUE
#992_eic.png	FALSE	TRUE
#6563_eic.png	TRUE	TRUE
#1989_eic.png	TRUE	TRUE
#7322_eic.png	TRUE	TRUE
#1966_eic.png	FALSE	TRUE
#4172_eic.png	TRUE	TRUE
#5734_eic.png	TRUE	TRUE
#458_eic.png	FALSE	TRUE
#2961_eic.png	TRUE	FALSE
#2614_eic.png	TRUE	TRUE
#7537_eic.png	TRUE	TRUE
#738_eic.png	FALSE	TRUE
#2303_eic.png	FALSE	TRUE
#6057_eic.png	TRUE	TRUE
#5665_eic.png	TRUE	TRUE
#6731_eic.png	TRUE	TRUE
#2843_eic.png	TRUE	FALSE
#1758_eic.png	TRUE	TRUE
#3110_eic.png	TRUE	TRUE
#2287_eic.png	FALSE	TRUE
#1539_eic.png	FALSE	TRUE
#411_eic.png	TRUE	TRUE
#4026_eic.png	TRUE	TRUE
#884_eic.png	FALSE	TRUE
#3622_eic.png	FALSE	TRUE
#6237_eic.png	TRUE	TRUE
#4290_eic.png	TRUE	TRUE
#7768_eic.png	FALSE	TRUE
#3500_eic.png	TRUE	TRUE
#3788_eic.png	FALSE	TRUE
#6706_eic.png	TRUE	TRUE
#5215_eic.png	FALSE	TRUE
#7594_eic.png	TRUE	TRUE
#1699_eic.png	TRUE	TRUE
#1823_eic.png	FALSE	TRUE
#1516_eic.png	FALSE	TRUE
#1802_eic.png	FALSE	TRUE
#235_eic.png	FALSE	TRUE
#4878_eic.png	TRUE	TRUE
#2351_eic.png	TRUE	TRUE
#5907_eic.png	TRUE	TRUE
#2880_eic.png	TRUE	TRUE
#7318_eic.png	TRUE	TRUE
#2824_eic.png	TRUE	TRUE
#2771_eic.png	FALSE	TRUE
#6373_eic.png	TRUE	TRUE
#3767_eic.png	FALSE	TRUE
#7980_eic.png	TRUE	TRUE
#2683_eic.png	FALSE	TRUE
#5935_eic.png	FALSE	TRUE
#4865_eic.png	FALSE	TRUE
#7808_eic.png	TRUE	TRUE
#7416_eic.png	TRUE	TRUE
#2476_eic.png	FALSE	TRUE
#950_eic.png	FALSE	TRUE
#7591_eic.png	TRUE	TRUE
#3928_eic.png	TRUE	TRUE
#3080_eic.png	FALSE	FALSE
#2132_eic.png	FALSE	TRUE
#5441_eic.png	TRUE	TRUE
#335_eic.png	FALSE	TRUE
#2535_eic.png	FALSE	TRUE
#5936_eic.png	TRUE	TRUE
#3401_eic.png	FALSE	TRUE
#921_eic.png	FALSE	TRUE
#8064_eic.png	TRUE	TRUE
#6670_eic.png	TRUE	TRUE
#2586_eic.png	TRUE	TRUE
#5130_eic.png	TRUE	TRUE
#4495_eic.png	TRUE	TRUE
#1410_eic.png	TRUE	TRUE
#6519_eic.png	TRUE	TRUE
#5890_eic.png	FALSE	TRUE
#4439_eic.png	TRUE	TRUE
#1301_eic.png	TRUE	TRUE
#5088_eic.png	FALSE	TRUE
#2404_eic.png	TRUE	TRUE
#495_eic.png	FALSE	TRUE
#162_eic.png	TRUE	TRUE
#6124_eic.png	TRUE	TRUE
#2638_eic.png	FALSE	TRUE
#5339_eic.png	TRUE	FALSE
#5977_eic.png	TRUE	TRUE
#3827_eic.png	FALSE	FALSE
#1258_eic.png	TRUE	TRUE
#6500_eic.png	TRUE	TRUE
#70_eic.png	FALSE	FALSE
#2879_eic.png	TRUE	TRUE
#2682_eic.png	FALSE	TRUE
#4322_eic.png	FALSE	TRUE
#3914_eic.png	FALSE	TRUE
#6143_eic.png	TRUE	TRUE
#5840_eic.png	TRUE	TRUE
#7053_eic.png	TRUE	TRUE
#1496_eic.png	FALSE	TRUE
#4050_eic.png	TRUE	TRUE
#3915_eic.png	FALSE	TRUE
#6647_eic.png	FALSE	TRUE
#4447_eic.png	TRUE	TRUE
#7823_eic.png	TRUE	TRUE
#223_eic.png	FALSE	TRUE
#6594_eic.png	TRUE	TRUE
#4113_eic.png	TRUE	TRUE
#2552_eic.png	FALSE	TRUE
#1696_eic.png	TRUE	TRUE
#4394_eic.png	TRUE	TRUE
#7165_eic.png	FALSE	FALSE
#5506_eic.png	FALSE	TRUE
#6007_eic.png	FALSE	TRUE
#1091_eic.png	TRUE	TRUE
#7009_eic.png	TRUE	TRUE
#4346_eic.png	FALSE	TRUE
#4417_eic.png	FALSE	TRUE
#4608_eic.png	TRUE	TRUE
#2407_eic.png	TRUE	TRUE
#665_eic.png	FALSE	TRUE
#2746_eic.png	FALSE	TRUE
#1930_eic.png	FALSE	TRUE
#3687_eic.png	TRUE	TRUE
#5532_eic.png	TRUE	TRUE
#3720_eic.png	TRUE	TRUE
#2787_eic.png	FALSE	TRUE
#7411_eic.png	TRUE	TRUE
#6307_eic.png	TRUE	TRUE
#4456_eic.png	TRUE	TRUE
#7447_eic.png	TRUE	TRUE
#6013_eic.png	FALSE	TRUE
#3048_eic.png	TRUE	FALSE
#1812_eic.png	FALSE	TRUE
#999_eic.png	FALSE	TRUE
#8098_eic.png	FALSE	FALSE
#6620_eic.png	TRUE	TRUE
#3427_eic.png	FALSE	TRUE
#6368_eic.png	TRUE	TRUE
#6960_eic.png	TRUE	TRUE
#571_eic.png	TRUE	TRUE
#4367_eic.png	TRUE	TRUE
#1864_eic.png	TRUE	TRUE
#153_eic.png	FALSE	TRUE
#5549_eic.png	TRUE	TRUE
#2241_eic.png	TRUE	TRUE
#3814_eic.png	FALSE	TRUE
#3835_eic.png	TRUE	TRUE
#4203_eic.png	FALSE	TRUE
#5259_eic.png	TRUE	TRUE
#195_eic.png	FALSE	TRUE
#2518_eic.png	TRUE	TRUE
#7677_eic.png	TRUE	TRUE
#6688_eic.png	TRUE	TRUE
#788_eic.png	FALSE	TRUE
#7379_eic.png	FALSE	TRUE
#864_eic.png	FALSE	TRUE
#1055_eic.png	TRUE	TRUE
#1393_eic.png	TRUE	FALSE
#1220_eic.png	FALSE	TRUE
#5311_eic.png	FALSE	TRUE
#6977_eic.png	TRUE	TRUE
#2677_eic.png	FALSE	TRUE
#4766_eic.png	FALSE	TRUE
#5546_eic.png	TRUE	TRUE
#7852_eic.png	TRUE	TRUE
#5957_eic.png	TRUE	TRUE
#2184_eic.png	TRUE	TRUE
#6420_eic.png	TRUE	TRUE
#2264_eic.png	TRUE	TRUE
#2352_eic.png	FALSE	TRUE
#807_eic.png	TRUE	TRUE
#663_eic.png	TRUE	TRUE
#3454_eic.png	TRUE	TRUE
#1852_eic.png	FALSE	TRUE
#3749_eic.png	TRUE	TRUE
#1074_eic.png	FALSE	TRUE
#965_eic.png	FALSE	TRUE
#4283_eic.png	FALSE	FALSE
#4258_eic.png	TRUE	TRUE
#7314_eic.png	TRUE	TRUE
#6479_eic.png	FALSE	TRUE
#1065_eic.png	TRUE	TRUE
#8024_eic.png	TRUE	TRUE
#147_eic.png	TRUE	TRUE
#1062_eic.png	TRUE	TRUE
#20_eic.png	FALSE	FALSE
#1520_eic.png	FALSE	TRUE
#824_eic.png	TRUE	TRUE
#3743_eic.png	TRUE	TRUE
#8114_eic.png	FALSE	FALSE
#3316_eic.png	TRUE	TRUE
#904_eic.png	FALSE	TRUE
#3263_eic.png	FALSE	TRUE
#3495_eic.png	TRUE	TRUE
#2213_eic.png	FALSE	TRUE
#4309_eic.png	FALSE	TRUE
#7916_eic.png	TRUE	TRUE
#1643_eic.png	TRUE	TRUE
#3275_eic.png	FALSE	TRUE
#7227_eic.png	TRUE	TRUE
#5165_eic.png	FALSE	TRUE
#7853_eic.png	TRUE	TRUE
#4559_eic.png	TRUE	TRUE
#5462_eic.png	TRUE	TRUE
#7158_eic.png	TRUE	TRUE
#7301_eic.png	FALSE	TRUE
#4303_eic.png	TRUE	TRUE
#4337_eic.png	TRUE	TRUE
#3992_eic.png	FALSE	TRUE
#7885_eic.png	TRUE	TRUE
#3811_eic.png	FALSE	TRUE
#7765_eic.png	TRUE	TRUE
#5182_eic.png	TRUE	TRUE
#6177_eic.png	FALSE	TRUE
#1026_eic.png	FALSE	TRUE
#15_eic.png	FALSE	FALSE
#7738_eic.png	TRUE	TRUE
#3145_eic.png	TRUE	TRUE
#4560_eic.png	TRUE	TRUE
#5738_eic.png	TRUE	TRUE
#7036_eic.png	TRUE	TRUE
#2498_eic.png	TRUE	TRUE
#6691_eic.png	FALSE	TRUE
#232_eic.png	FALSE	TRUE
#1090_eic.png	TRUE	TRUE
#4606_eic.png	TRUE	TRUE
#3796_eic.png	FALSE	TRUE
#8125_eic.png	FALSE	FALSE
#7917_eic.png	TRUE	TRUE
#3100_eic.png	TRUE	TRUE
#3197_eic.png	TRUE	TRUE
#2251_eic.png	TRUE	TRUE
#2545_eic.png	FALSE	TRUE
#2282_eic.png	FALSE	TRUE
#4699_eic.png	TRUE	TRUE
#3366_eic.png	TRUE	TRUE
#1395_eic.png	TRUE	TRUE
#120_eic.png	TRUE	TRUE
#7628_eic.png	TRUE	TRUE
#2084_eic.png	TRUE	TRUE
#225_eic.png	FALSE	TRUE
#4698_eic.png	TRUE	TRUE
#4815_eic.png	TRUE	TRUE
#1022_eic.png	FALSE	TRUE
#2489_eic.png	TRUE	TRUE
#2365_eic.png	FALSE	TRUE
#1018_eic.png	TRUE	TRUE
#2314_eic.png	TRUE	TRUE
#2921_eic.png	FALSE	TRUE
#515_eic.png	FALSE	TRUE
#3210_eic.png	TRUE	TRUE
#5342_eic.png	TRUE	TRUE
#7432_eic.png	TRUE	TRUE
#4982_eic.png	TRUE	TRUE
#7868_eic.png	TRUE	TRUE
#6442_eic.png	TRUE	TRUE
#1934_eic.png	FALSE	TRUE
#4788_eic.png	TRUE	TRUE
#488_eic.png	FALSE	TRUE
#5197_eic.png	FALSE	TRUE
#180_eic.png	TRUE	TRUE
#7966_eic.png	TRUE	TRUE
#4517_eic.png	TRUE	TRUE
#224_eic.png	FALSE	TRUE
#6277_eic.png	TRUE	TRUE
#3667_eic.png	FALSE	TRUE
#6856_eic.png	TRUE	TRUE
#2221_eic.png	TRUE	TRUE
#5112_eic.png	FALSE	TRUE
#7230_eic.png	FALSE	TRUE
#539_eic.png	FALSE	FALSE
#7310_eic.png	TRUE	TRUE
#4490_eic.png	TRUE	TRUE
#3790_eic.png	FALSE	TRUE
#6072_eic.png	TRUE	TRUE
#2736_eic.png	TRUE	FALSE
#7067_eic.png	TRUE	TRUE
#5436_eic.png	TRUE	TRUE
#6828_eic.png	TRUE	TRUE
#5750_eic.png	TRUE	TRUE
#7517_eic.png	TRUE	TRUE
#8107_eic.png	TRUE	TRUE
#2167_eic.png	FALSE	TRUE
#6835_eic.png	TRUE	TRUE
#3199_eic.png	TRUE	TRUE
#6783_eic.png	TRUE	FALSE
#2113_eic.png	TRUE	TRUE
#3708_eic.png	FALSE	TRUE
#6877_eic.png	TRUE	TRUE
#3429_eic.png	TRUE	TRUE
#1457_eic.png	TRUE	TRUE
#716_eic.png	TRUE	TRUE
#3540_eic.png	FALSE	FALSE
#5463_eic.png	TRUE	TRUE
#1587_eic.png	FALSE	TRUE
#1518_eic.png	FALSE	TRUE
#2245_eic.png	TRUE	TRUE
#3758_eic.png	FALSE	TRUE
#1715_eic.png	TRUE	TRUE
#2140_eic.png	FALSE	TRUE
#2187_eic.png	TRUE	TRUE
#1736_eic.png	TRUE	FALSE
#2811_eic.png	TRUE	TRUE
#2815_eic.png	TRUE	TRUE
#5685_eic.png	TRUE	TRUE
#1689_eic.png	TRUE	TRUE
#3866_eic.png	TRUE	TRUE
#1182_eic.png	TRUE	TRUE
#7996_eic.png	TRUE	TRUE
#4638_eic.png	FALSE	TRUE
#1014_eic.png	FALSE	TRUE
#4051_eic.png	TRUE	TRUE
#5678_eic.png	TRUE	TRUE
#837_eic.png	FALSE	TRUE
#2463_eic.png	TRUE	FALSE
#569_eic.png	FALSE	TRUE
#7315_eic.png	FALSE	FALSE
#4639_eic.png	FALSE	TRUE
#1119_eic.png	TRUE	TRUE
#3044_eic.png	FALSE	TRUE
#5000_eic.png	TRUE	TRUE
#8094_eic.png	TRUE	FALSE
#3353_eic.png	FALSE	TRUE
#1015_eic.png	FALSE	TRUE
#4022_eic.png	TRUE	FALSE
#2735_eic.png	FALSE	TRUE
#1810_eic.png	TRUE	TRUE
#4186_eic.png	TRUE	TRUE
#355_eic.png	TRUE	FALSE
#2047_eic.png	TRUE	TRUE
#6450_eic.png	TRUE	TRUE
#4867_eic.png	FALSE	TRUE
#2790_eic.png	FALSE	TRUE
#1546_eic.png	TRUE	TRUE
#5266_eic.png	TRUE	TRUE
#5321_eic.png	FALSE	TRUE
#7513_eic.png	TRUE	TRUE
#1409_eic.png	TRUE	TRUE
#6241_eic.png	TRUE	TRUE
#2529_eic.png	FALSE	TRUE
#872_eic.png	FALSE	TRUE
#572_eic.png	TRUE	TRUE
#2272_eic.png	TRUE	TRUE
#4163_eic.png	TRUE	TRUE
#1428_eic.png	TRUE	TRUE
#993_eic.png	TRUE	TRUE
#1076_eic.png	TRUE	TRUE
#3693_eic.png	TRUE	FALSE
#2227_eic.png	FALSE	TRUE
#1070_eic.png	TRUE	TRUE
#294_eic.png	TRUE	TRUE
#2967_eic.png	TRUE	TRUE
#6589_eic.png	TRUE	TRUE
#7815_eic.png	TRUE	TRUE
#782_eic.png	FALSE	TRUE
#2656_eic.png	TRUE	TRUE
#2839_eic.png	FALSE	TRUE
#1977_eic.png	FALSE	TRUE
#6107_eic.png	TRUE	TRUE
#6048_eic.png	TRUE	TRUE
#346_eic.png	FALSE	TRUE
#4094_eic.png	FALSE	TRUE
#5885_eic.png	FALSE	TRUE
#7289_eic.png	TRUE	TRUE
#2980_eic.png	FALSE	TRUE
#5005_eic.png	TRUE	TRUE
#1505_eic.png	TRUE	TRUE
#990_eic.png	FALSE	TRUE
#2186_eic.png	TRUE	TRUE
#2302_eic.png	FALSE	TRUE
#3664_eic.png	TRUE	TRUE
#6176_eic.png	FALSE	TRUE
#5332_eic.png	FALSE	TRUE
#4066_eic.png	TRUE	TRUE
#2846_eic.png	TRUE	TRUE
#741_eic.png	FALSE	TRUE
#2199_eic.png	TRUE	TRUE
#7015_eic.png	FALSE	TRUE
#2695_eic.png	FALSE	TRUE
#2640_eic.png	FALSE	TRUE
#1751_eic.png	TRUE	TRUE
#2699_eic.png	FALSE	TRUE
#3052_eic.png	TRUE	TRUE
#6822_eic.png	TRUE	TRUE
#570_eic.png	FALSE	TRUE
#4028_eic.png	TRUE	TRUE
#3125_eic.png	FALSE	TRUE
#4285_eic.png	TRUE	TRUE
#1118_eic.png	FALSE	TRUE
#7025_eic.png	FALSE	TRUE
#4700_eic.png	TRUE	TRUE
#8030_eic.png	TRUE	TRUE
#6924_eic.png	TRUE	TRUE
#33_eic.png	FALSE	FALSE
#1368_eic.png	FALSE	TRUE
#2329_eic.png	TRUE	TRUE
#3122_eic.png	TRUE	TRUE
#1657_eic.png	FALSE	TRUE
#925_eic.png	FALSE	TRUE
#2593_eic.png	FALSE	TRUE
#2295_eic.png	TRUE	TRUE
#22_eic.png	TRUE	FALSE
#4871_eic.png	TRUE	TRUE
#5064_eic.png	FALSE	TRUE
#4082_eic.png	TRUE	TRUE
#1910_eic.png	TRUE	FALSE
#3315_eic.png	FALSE	TRUE
#2350_eic.png	TRUE	TRUE
#3119_eic.png	TRUE	FALSE
#842_eic.png	TRUE	TRUE
#2044_eic.png	TRUE	TRUE
#6002_eic.png	FALSE	TRUE
#4386_eic.png	FALSE	TRUE
#468_eic.png	TRUE	TRUE
#5895_eic.png	FALSE	FALSE
#5026_eic.png	TRUE	TRUE
#1808_eic.png	FALSE	TRUE
#3805_eic.png	FALSE	TRUE
#5788_eic.png	FALSE	TRUE
#1535_eic.png	FALSE	TRUE
#7528_eic.png	TRUE	TRUE
#3021_eic.png	TRUE	TRUE
#4372_eic.png	TRUE	TRUE
#1212_eic.png	FALSE	TRUE
#2004_eic.png	FALSE	TRUE
#4848_eic.png	FALSE	TRUE
#1834_eic.png	TRUE	TRUE
#1037_eic.png	TRUE	TRUE
#4826_eic.png	TRUE	TRUE
#1241_eic.png	TRUE	TRUE
#6523_eic.png	FALSE	TRUE
#559_eic.png	FALSE	TRUE
#1189_eic.png	FALSE	FALSE
#3726_eic.png	TRUE	TRUE
#612_eic.png	FALSE	TRUE
#5037_eic.png	FALSE	TRUE
#2730_eic.png	FALSE	TRUE
#4648_eic.png	FALSE	TRUE
#3469_eic.png	TRUE	TRUE
#5038_eic.png	FALSE	FALSE
#2225_eic.png	FALSE	TRUE
#5330_eic.png	TRUE	TRUE
#286_eic.png	FALSE	TRUE
#1540_eic.png	FALSE	TRUE
#7351_eic.png	TRUE	TRUE
#6612_eic.png	TRUE	TRUE
#7331_eic.png	TRUE	TRUE
#2809_eic.png	FALSE	TRUE
#3934_eic.png	FALSE	TRUE
#6248_eic.png	TRUE	TRUE
#1879_eic.png	TRUE	TRUE
#4402_eic.png	TRUE	TRUE
#2448_eic.png	FALSE	TRUE
#2679_eic.png	FALSE	TRUE
#1446_eic.png	FALSE	TRUE
#2158_eic.png	TRUE	TRUE
#17_eic.png	FALSE	FALSE
#2798_eic.png	TRUE	TRUE
#941_eic.png	FALSE	TRUE
#5285_eic.png	TRUE	TRUE
#4508_eic.png	TRUE	TRUE
#1362_eic.png	TRUE	TRUE
#6866_eic.png	TRUE	TRUE
#481_eic.png	TRUE	TRUE
#4248_eic.png	TRUE	TRUE
#6847_eic.png	TRUE	TRUE
#3364_eic.png	TRUE	TRUE
#2606_eic.png	TRUE	TRUE
#2257_eic.png	FALSE	TRUE
#3515_eic.png	TRUE	TRUE
#404_eic.png	FALSE	TRUE
#6709_eic.png	TRUE	TRUE
#165_eic.png	FALSE	TRUE
#2657_eic.png	TRUE	TRUE
#3137_eic.png	TRUE	TRUE
#785_eic.png	FALSE	TRUE
#6588_eic.png	TRUE	FALSE
#6223_eic.png	FALSE	TRUE
#6596_eic.png	TRUE	TRUE
#2888_eic.png	TRUE	TRUE
#249_eic.png	TRUE	FALSE
#4824_eic.png	TRUE	TRUE
#2464_eic.png	TRUE	TRUE
#4933_eic.png	TRUE	TRUE
#1752_eic.png	TRUE	FALSE
#7343_eic.png	TRUE	TRUE
#7678_eic.png	TRUE	TRUE
#3775_eic.png	TRUE	TRUE
#4194_eic.png	FALSE	TRUE
#3028_eic.png	FALSE	TRUE
#4446_eic.png	TRUE	TRUE
#332_eic.png	TRUE	TRUE
#812_eic.png	FALSE	TRUE
#4716_eic.png	TRUE	FALSE
#2135_eic.png	FALSE	TRUE
#3300_eic.png	FALSE	TRUE
#6692_eic.png	FALSE	TRUE
#771_eic.png	FALSE	TRUE
#1155_eic.png	FALSE	TRUE
#4794_eic.png	TRUE	TRUE
#2666_eic.png	FALSE	TRUE
#3694_eic.png	FALSE	TRUE
#5382_eic.png	TRUE	TRUE
#538_eic.png	FALSE	FALSE
#2064_eic.png	FALSE	TRUE
#5440_eic.png	TRUE	TRUE
#1048_eic.png	FALSE	TRUE
#4624_eic.png	FALSE	TRUE
#5701_eic.png	FALSE	FALSE
#1623_eic.png	TRUE	TRUE
#3617_eic.png	FALSE	TRUE
#1137_eic.png	TRUE	TRUE
#4743_eic.png	FALSE	TRUE
#3074_eic.png	TRUE	TRUE
#6659_eic.png	TRUE	TRUE
#2271_eic.png	TRUE	TRUE
#6673_eic.png	TRUE	TRUE
#1455_eic.png	TRUE	TRUE
#6284_eic.png	TRUE	TRUE
#4781_eic.png	TRUE	TRUE
#7097_eic.png	TRUE	TRUE
#159_eic.png	FALSE	FALSE
#1653_eic.png	TRUE	FALSE
#5510_eic.png	TRUE	TRUE
#7891_eic.png	TRUE	TRUE
#4046_eic.png	FALSE	TRUE
#1430_eic.png	TRUE	TRUE
#6225_eic.png	FALSE	TRUE
#7781_eic.png	TRUE	TRUE
#3963_eic.png	FALSE	TRUE
#967_eic.png	FALSE	TRUE
#6986_eic.png	TRUE	TRUE
#169_eic.png	TRUE	TRUE
#5541_eic.png	TRUE	TRUE
#4184_eic.png	FALSE	TRUE
#3377_eic.png	TRUE	TRUE
#8149_eic.png	FALSE	FALSE
#776_eic.png	TRUE	TRUE
#1663_eic.png	TRUE	TRUE
#6776_eic.png	TRUE	TRUE
#3961_eic.png	FALSE	TRUE
#5261_eic.png	TRUE	TRUE
#888_eic.png	FALSE	TRUE
#1264_eic.png	FALSE	TRUE
#2768_eic.png	FALSE	TRUE
#6900_eic.png	TRUE	TRUE
#4150_eic.png	TRUE	TRUE
#6973_eic.png	TRUE	TRUE
#527_eic.png	FALSE	TRUE
#4354_eic.png	TRUE	TRUE
#5284_eic.png	TRUE	TRUE
#3623_eic.png	FALSE	TRUE
#281_eic.png	FALSE	TRUE
#3539_eic.png	FALSE	TRUE
#1422_eic.png	TRUE	TRUE
#765_eic.png	TRUE	TRUE
#95_eic.png	FALSE	TRUE
#1210_eic.png	TRUE	TRUE
#5241_eic.png	TRUE	TRUE
#4086_eic.png	TRUE	TRUE
#2573_eic.png	FALSE	FALSE
#76_eic.png	FALSE	TRUE
#4403_eic.png	TRUE	TRUE
#4588_eic.png	TRUE	TRUE
#7008_eic.png	FALSE	TRUE
#7699_eic.png	TRUE	TRUE
#5018_eic.png	TRUE	TRUE
#847_eic.png	FALSE	TRUE
#777_eic.png	FALSE	FALSE
#6328_eic.png	TRUE	TRUE
#7857_eic.png	TRUE	TRUE
#177_eic.png	FALSE	FALSE
#7848_eic.png	TRUE	TRUE
#1607_eic.png	TRUE	TRUE
#1481_eic.png	TRUE	TRUE
#5833_eic.png	TRUE	TRUE
#414_eic.png	TRUE	TRUE
#2648_eic.png	FALSE	TRUE
#1115_eic.png	FALSE	TRUE
#1179_eic.png	TRUE	TRUE
#2749_eic.png	TRUE	TRUE
#7874_eic.png	TRUE	TRUE
#5457_eic.png	TRUE	TRUE
#6462_eic.png	TRUE	TRUE
#7374_eic.png	TRUE	TRUE
#5992_eic.png	TRUE	TRUE
#293_eic.png	FALSE	TRUE
#2475_eic.png	FALSE	TRUE
#4088_eic.png	FALSE	TRUE
#2457_eic.png	TRUE	TRUE
#5757_eic.png	TRUE	TRUE
#371_eic.png	TRUE	TRUE
#512_eic.png	TRUE	TRUE
#5425_eic.png	TRUE	TRUE
#551_eic.png	FALSE	TRUE
#6742_eic.png	TRUE	TRUE
#1562_eic.png	TRUE	TRUE
#4329_eic.png	FALSE	TRUE
#7910_eic.png	TRUE	TRUE
#4397_eic.png	FALSE	TRUE
#2818_eic.png	FALSE	FALSE
#7216_eic.png	TRUE	TRUE
#5681_eic.png	TRUE	TRUE
#7339_eic.png	TRUE	TRUE
#3261_eic.png	FALSE	TRUE
#8116_eic.png	FALSE	FALSE
#6963_eic.png	TRUE	TRUE
#7719_eic.png	TRUE	TRUE
#6540_eic.png	TRUE	TRUE
#4053_eic.png	TRUE	TRUE
#6216_eic.png	TRUE	TRUE
#220_eic.png	FALSE	TRUE
#615_eic.png	TRUE	TRUE
#5620_eic.png	TRUE	TRUE
#3949_eic.png	TRUE	TRUE
#6359_eic.png	TRUE	TRUE
#2558_eic.png	FALSE	TRUE
#8085_eic.png	TRUE	FALSE
#4991_eic.png	FALSE	TRUE
#2265_eic.png	TRUE	TRUE
#4602_eic.png	TRUE	TRUE
#7956_eic.png	TRUE	TRUE
#2255_eic.png	FALSE	TRUE
#187_eic.png	TRUE	TRUE
#3490_eic.png	FALSE	TRUE
#2891_eic.png	TRUE	TRUE
#4740_eic.png	TRUE	TRUE
#1169_eic.png	FALSE	FALSE
#5867_eic.png	TRUE	TRUE
#5497_eic.png	TRUE	TRUE
#6793_eic.png	TRUE	TRUE
#962_eic.png	TRUE	TRUE
#4465_eic.png	TRUE	TRUE
#4262_eic.png	FALSE	TRUE
#1595_eic.png	FALSE	TRUE
#7612_eic.png	TRUE	TRUE
#24_eic.png	FALSE	FALSE
#2935_eic.png	FALSE	TRUE
#6023_eic.png	FALSE	TRUE
#3688_eic.png	FALSE	TRUE
#2639_eic.png	FALSE	TRUE
#4670_eic.png	FALSE	TRUE
#7495_eic.png	TRUE	TRUE
#6690_eic.png	TRUE	TRUE
#8029_eic.png	TRUE	TRUE
#1475_eic.png	FALSE	TRUE
#702_eic.png	TRUE	TRUE
#3402_eic.png	TRUE	TRUE
#939_eic.png	FALSE	TRUE
#3369_eic.png	TRUE	TRUE
#686_eic.png	TRUE	TRUE
#2362_eic.png	FALSE	TRUE
#2853_eic.png	FALSE	TRUE
#867_eic.png	FALSE	TRUE
#7811_eic.png	FALSE	TRUE
#3238_eic.png	TRUE	TRUE
#2181_eic.png	FALSE	TRUE
#6293_eic.png	TRUE	TRUE
#2049_eic.png	FALSE	TRUE
#1056_eic.png	FALSE	TRUE
#7989_eic.png	TRUE	TRUE
#1573_eic.png	TRUE	TRUE
#4148_eic.png	TRUE	TRUE
#7386_eic.png	TRUE	TRUE
#4245_eic.png	TRUE	FALSE
#3447_eic.png	TRUE	TRUE
#3833_eic.png	TRUE	TRUE
#262_eic.png	FALSE	TRUE
#901_eic.png	TRUE	TRUE
#7453_eic.png	TRUE	TRUE
#3501_eic.png	FALSE	TRUE
#1031_eic.png	FALSE	TRUE
#2701_eic.png	FALSE	TRUE
#7297_eic.png	TRUE	FALSE
#7919_eic.png	FALSE	TRUE
#3032_eic.png	FALSE	TRUE
#7316_eic.png	TRUE	TRUE
#2446_eic.png	TRUE	TRUE
#6800_eic.png	TRUE	TRUE
#542_eic.png	FALSE	TRUE
#887_eic.png	FALSE	TRUE
#1858_eic.png	TRUE	FALSE
#7832_eic.png	TRUE	TRUE
#2539_eic.png	FALSE	TRUE
#6032_eic.png	TRUE	TRUE
#7083_eic.png	TRUE	TRUE
#2063_eic.png	FALSE	TRUE
#7841_eic.png	TRUE	TRUE
#5886_eic.png	TRUE	TRUE
#2458_eic.png	TRUE	TRUE
#5201_eic.png	FALSE	TRUE
#5089_eic.png	TRUE	TRUE
#2483_eic.png	TRUE	TRUE
#1214_eic.png	TRUE	TRUE
#1907_eic.png	FALSE	TRUE
#5614_eic.png	TRUE	TRUE
#5430_eic.png	TRUE	TRUE
#1246_eic.png	TRUE	FALSE
#477_eic.png	TRUE	FALSE
#1714_eic.png	TRUE	TRUE
#6850_eic.png	TRUE	TRUE
#5073_eic.png	FALSE	TRUE
#7960_eic.png	TRUE	TRUE
#3191_eic.png	FALSE	TRUE
#7122_eic.png	TRUE	TRUE
#3692_eic.png	TRUE	FALSE
#1567_eic.png	FALSE	TRUE
#4834_eic.png	TRUE	TRUE
#821_eic.png	TRUE	TRUE
#2164_eic.png	TRUE	TRUE
#7161_eic.png	FALSE	TRUE
#1928_eic.png	FALSE	TRUE
#5713_eic.png	TRUE	TRUE
#3219_eic.png	TRUE	TRUE
#4536_eic.png	FALSE	TRUE
#3081_eic.png	TRUE	TRUE
#2743_eic.png	TRUE	TRUE
#1445_eic.png	TRUE	TRUE
#3024_eic.png	TRUE	TRUE
#3437_eic.png	FALSE	TRUE
#6873_eic.png	TRUE	FALSE
#829_eic.png	FALSE	TRUE
#415_eic.png	TRUE	TRUE
#5776_eic.png	FALSE	TRUE
#7417_eic.png	TRUE	TRUE
#5687_eic.png	TRUE	TRUE
#71_eic.png	FALSE	FALSE
#2326_eic.png	TRUE	TRUE
#5505_eic.png	FALSE	TRUE
#402_eic.png	FALSE	TRUE
#2898_eic.png	TRUE	TRUE
#1861_eic.png	FALSE	TRUE
#3151_eic.png	FALSE	FALSE
#7715_eic.png	TRUE	TRUE
#385_eic.png	FALSE	TRUE
#6157_eic.png	TRUE	TRUE
#6501_eic.png	TRUE	TRUE
#3370_eic.png	TRUE	TRUE
#4488_eic.png	FALSE	TRUE
#1068_eic.png	TRUE	TRUE
#3794_eic.png	FALSE	TRUE
#6441_eic.png	TRUE	TRUE
#7125_eic.png	TRUE	TRUE
#863_eic.png	FALSE	TRUE
#1553_eic.png	TRUE	FALSE
#4087_eic.png	FALSE	TRUE
#6063_eic.png	TRUE	TRUE
#59_eic.png	FALSE	FALSE
#5511_eic.png	FALSE	FALSE
#7713_eic.png	TRUE	TRUE
#802_eic.png	FALSE	TRUE
#3474_eic.png	TRUE	FALSE
#4023_eic.png	TRUE	TRUE
#5808_eic.png	TRUE	TRUE
#4047_eic.png	TRUE	TRUE
#2182_eic.png	FALSE	TRUE
#5496_eic.png	TRUE	TRUE
#2328_eic.png	TRUE	FALSE
#3728_eic.png	TRUE	TRUE
#3079_eic.png	TRUE	TRUE
#5265_eic.png	FALSE	TRUE
#5752_eic.png	TRUE	TRUE
#5649_eic.png	TRUE	TRUE
#6870_eic.png	TRUE	TRUE
#3996_eic.png	FALSE	TRUE
#1191_eic.png	FALSE	FALSE
#3572_eic.png	TRUE	TRUE
#4469_eic.png	TRUE	FALSE
#4688_eic.png	TRUE	TRUE
#822_eic.png	TRUE	TRUE
#2417_eic.png	TRUE	TRUE
#3291_eic.png	TRUE	TRUE
#5418_eic.png	TRUE	TRUE
#3661_eic.png	TRUE	TRUE
#2273_eic.png	TRUE	TRUE
#3290_eic.png	TRUE	TRUE
#1166_eic.png	FALSE	FALSE
#862_eic.png	FALSE	TRUE
#1003_eic.png	FALSE	TRUE
#4462_eic.png	TRUE	TRUE
#6809_eic.png	TRUE	TRUE
#4512_eic.png	TRUE	TRUE
#4243_eic.png	TRUE	TRUE
#697_eic.png	TRUE	TRUE
#745_eic.png	TRUE	TRUE
#6967_eic.png	TRUE	TRUE
#7589_eic.png	TRUE	TRUE
#3853_eic.png	TRUE	TRUE
#2684_eic.png	FALSE	TRUE
#438_eic.png	FALSE	TRUE
#105_eic.png	TRUE	TRUE
#3217_eic.png	FALSE	TRUE
#4621_eic.png	TRUE	TRUE
#6838_eic.png	TRUE	TRUE
#7273_eic.png	TRUE	TRUE
#309_eic.png	FALSE	TRUE
#7739_eic.png	TRUE	TRUE
#717_eic.png	FALSE	FALSE
#6816_eic.png	TRUE	TRUE
#1969_eic.png	TRUE	FALSE
#2066_eic.png	FALSE	TRUE
#3060_eic.png	FALSE	TRUE
#3979_eic.png	TRUE	TRUE
#5164_eic.png	FALSE	TRUE
#7328_eic.png	FALSE	TRUE
#3524_eic.png	TRUE	TRUE
#3903_eic.png	TRUE	TRUE
#7827_eic.png	TRUE	TRUE
#6210_eic.png	TRUE	TRUE
#5482_eic.png	FALSE	TRUE
#2865_eic.png	TRUE	TRUE
#630_eic.png	FALSE	TRUE
#5659_eic.png	TRUE	TRUE
#1608_eic.png	TRUE	FALSE
#44_eic.png	FALSE	FALSE
#7900_eic.png	TRUE	TRUE
#172_eic.png	TRUE	TRUE
#256_eic.png	FALSE	TRUE
#5413_eic.png	TRUE	TRUE
#101_eic.png	FALSE	TRUE
#3193_eic.png	FALSE	TRUE
#6942_eic.png	FALSE	TRUE
#3718_eic.png	FALSE	TRUE
#3855_eic.png	TRUE	TRUE
#6483_eic.png	TRUE	TRUE
#4963_eic.png	FALSE	TRUE
#7352_eic.png	FALSE	TRUE
#5084_eic.png	TRUE	TRUE
#3251_eic.png	TRUE	TRUE
#3824_eic.png	TRUE	TRUE
#6991_eic.png	TRUE	TRUE
#7799_eic.png	FALSE	TRUE
#3324_eic.png	TRUE	TRUE
#2201_eic.png	TRUE	TRUE
#4673_eic.png	FALSE	TRUE
#3887_eic.png	TRUE	TRUE
#1167_eic.png	FALSE	FALSE
#6091_eic.png	TRUE	TRUE
#4170_eic.png	TRUE	TRUE
#4763_eic.png	TRUE	TRUE
#1095_eic.png	TRUE	TRUE
#6118_eic.png	TRUE	TRUE
#5618_eic.png	FALSE	TRUE
#3422_eic.png	TRUE	TRUE
#2434_eic.png	FALSE	TRUE
#561_eic.png	FALSE	TRUE
#5352_eic.png	TRUE	TRUE
#2774_eic.png	FALSE	TRUE
#7762_eic.png	TRUE	TRUE
#3105_eic.png	TRUE	FALSE
#7225_eic.png	TRUE	FALSE
#318_eic.png	FALSE	TRUE
#5475_eic.png	TRUE	TRUE
#1467_eic.png	TRUE	TRUE
#1004_eic.png	FALSE	TRUE
#5980_eic.png	TRUE	TRUE
#3636_eic.png	TRUE	TRUE
#4091_eic.png	FALSE	TRUE
#750_eic.png	FALSE	TRUE
#2141_eic.png	FALSE	TRUE
#5356_eic.png	TRUE	TRUE
#2129_eic.png	TRUE	TRUE
#1637_eic.png	TRUE	TRUE
#4620_eic.png	TRUE	TRUE
#1278_eic.png	FALSE	TRUE
#943_eic.png	FALSE	TRUE
#5117_eic.png	TRUE	TRUE
#1073_eic.png	FALSE	TRUE
#5042_eic.png	TRUE	TRUE
#275_eic.png	FALSE	TRUE
#6348_eic.png	TRUE	TRUE
#4567_eic.png	FALSE	TRUE
#1425_eic.png	TRUE	TRUE
#3385_eic.png	FALSE	TRUE
#3706_eic.png	FALSE	TRUE
#3365_eic.png	TRUE	TRUE
#1382_eic.png	FALSE	FALSE
#4475_eic.png	TRUE	TRUE
#4085_eic.png	TRUE	TRUE
#1775_eic.png	FALSE	TRUE
#2741_eic.png	TRUE	TRUE
#5011_eic.png	TRUE	TRUE
#1296_eic.png	TRUE	TRUE
#112_eic.png	FALSE	TRUE
#7144_eic.png	TRUE	TRUE
#1798_eic.png	TRUE	TRUE
#6884_eic.png	FALSE	TRUE
#3410_eic.png	TRUE	TRUE
#1914_eic.png	FALSE	TRUE
#4489_eic.png	FALSE	TRUE
#7601_eic.png	FALSE	FALSE
#2613_eic.png	FALSE	TRUE
#8077_eic.png	TRUE	TRUE
#7293_eic.png	FALSE	TRUE
#2390_eic.png	FALSE	TRUE
#806_eic.png	TRUE	TRUE
#1331_eic.png	TRUE	TRUE
#3751_eic.png	TRUE	TRUE
#6031_eic.png	TRUE	TRUE
#6914_eic.png	TRUE	TRUE
#2651_eic.png	FALSE	TRUE
#1154_eic.png	FALSE	TRUE
#6587_eic.png	TRUE	TRUE
#3310_eic.png	FALSE	TRUE
#8118_eic.png	TRUE	FALSE
#7030_eic.png	TRUE	TRUE
#3426_eic.png	FALSE	TRUE
#5748_eic.png	TRUE	TRUE
#1239_eic.png	TRUE	TRUE
#1142_eic.png	FALSE	TRUE
#3707_eic.png	FALSE	TRUE
#2968_eic.png	TRUE	FALSE
#7267_eic.png	TRUE	TRUE
#7135_eic.png	TRUE	TRUE
#4333_eic.png	TRUE	TRUE
#6066_eic.png	TRUE	TRUE
#5909_eic.png	TRUE	TRUE
#288_eic.png	FALSE	FALSE
#60_eic.png	FALSE	FALSE
#382_eic.png	FALSE	TRUE
#8124_eic.png	TRUE	TRUE
#2036_eic.png	TRUE	TRUE
#245_eic.png	TRUE	TRUE
#4323_eic.png	TRUE	TRUE
#5294_eic.png	FALSE	TRUE
#4306_eic.png	TRUE	TRUE
#4863_eic.png	FALSE	TRUE
#2704_eic.png	FALSE	TRUE
#6861_eic.png	TRUE	TRUE
#1555_eic.png	TRUE	TRUE
#5137_eic.png	TRUE	TRUE
#7459_eic.png	TRUE	TRUE
#6106_eic.png	TRUE	TRUE
#6824_eic.png	TRUE	TRUE
#226_eic.png	FALSE	TRUE
#5224_eic.png	TRUE	TRUE
#344_eic.png	FALSE	TRUE
#2216_eic.png	TRUE	TRUE
#2202_eic.png	FALSE	TRUE
[truncated: 3,888 more rows]

## Sheet: 05_mouse_liver_pos_eva_check
image	eic	eim
#8043_eic.png	FALSE	TRUE
#8956_eic.png	TRUE	TRUE
#915_eic.png	TRUE	FALSE
#8196_eic.png	TRUE	TRUE
#4701_eic.png	TRUE	TRUE
#11736_eic.png	TRUE	FALSE
#3838_eic.png	FALSE	TRUE
#11230_eic.png	FALSE	TRUE
#7458_eic.png	TRUE	TRUE
#10377_eic.png	TRUE	TRUE
#4993_eic.png	TRUE	TRUE
#8205_eic.png	FALSE	TRUE
#6283_eic.png	TRUE	TRUE
#11651_eic.png	FALSE	TRUE
#9119_eic.png	TRUE	TRUE
#11884_eic.png	FALSE	TRUE
#2275_eic.png	FALSE	TRUE
#10964_eic.png	TRUE	TRUE
#2002_eic.png	TRUE	TRUE
#7349_eic.png	TRUE	TRUE
#1140_eic.png	FALSE	TRUE
#7153_eic.png	FALSE	TRUE
#7059_eic.png	FALSE	TRUE
#12319_eic.png	FALSE	FALSE
#2224_eic.png	TRUE	FALSE
#9260_eic.png	FALSE	TRUE
#7670_eic.png	TRUE	TRUE
#7243_eic.png	TRUE	TRUE
#1192_eic.png	TRUE	TRUE
#5233_eic.png	TRUE	TRUE
#5698_eic.png	TRUE	FALSE
#7498_eic.png	FALSE	TRUE
#2465_eic.png	TRUE	FALSE
#3957_eic.png	TRUE	TRUE
#9274_eic.png	TRUE	TRUE
#27_eic.png	FALSE	TRUE
#10110_eic.png	TRUE	TRUE
#9536_eic.png	TRUE	TRUE
#4463_eic.png	TRUE	TRUE
#1024_eic.png	TRUE	TRUE
#6321_eic.png	FALSE	TRUE
#1310_eic.png	FALSE	TRUE
#2788_eic.png	TRUE	TRUE
#5085_eic.png	TRUE	TRUE
#4127_eic.png	TRUE	TRUE
#11955_eic.png	FALSE	TRUE
#1551_eic.png	FALSE	TRUE
#3232_eic.png	TRUE	TRUE
#793_eic.png	FALSE	TRUE
#5360_eic.png	TRUE	TRUE
#7822_eic.png	TRUE	TRUE
#11753_eic.png	TRUE	TRUE
#2074_eic.png	TRUE	TRUE
#1461_eic.png	FALSE	TRUE
#9748_eic.png	FALSE	TRUE
#11515_eic.png	FALSE	TRUE
#5473_eic.png	FALSE	TRUE
#9969_eic.png	TRUE	TRUE
#5538_eic.png	TRUE	TRUE
#5162_eic.png	TRUE	TRUE
#3023_eic.png	FALSE	TRUE
#7197_eic.png	TRUE	TRUE
#2118_eic.png	TRUE	TRUE
#11977_eic.png	TRUE	TRUE
#4843_eic.png	TRUE	FALSE
#1005_eic.png	FALSE	FALSE
#10479_eic.png	FALSE	TRUE
#11226_eic.png	FALSE	TRUE
#6186_eic.png	FALSE	TRUE
#11537_eic.png	FALSE	TRUE
#2219_eic.png	TRUE	TRUE
#3252_eic.png	FALSE	TRUE
#2172_eic.png	TRUE	TRUE
#5469_eic.png	FALSE	TRUE
#2169_eic.png	TRUE	TRUE
#7523_eic.png	FALSE	TRUE
#2211_eic.png	TRUE	TRUE
#4862_eic.png	TRUE	TRUE
#4178_eic.png	TRUE	TRUE
#2825_eic.png	TRUE	TRUE
#2937_eic.png	TRUE	TRUE
#3207_eic.png	TRUE	TRUE
#5355_eic.png	TRUE	TRUE
#7353_eic.png	TRUE	FALSE
#4459_eic.png	TRUE	FALSE
#10910_eic.png	FALSE	TRUE
#1_eic.png	TRUE	FALSE
#4555_eic.png	TRUE	FALSE
#8929_eic.png	TRUE	TRUE
#4605_eic.png	TRUE	TRUE
#2645_eic.png	TRUE	TRUE
#5595_eic.png	TRUE	TRUE
#2580_eic.png	TRUE	TRUE
#6111_eic.png	TRUE	TRUE
#2848_eic.png	TRUE	TRUE
#1304_eic.png	FALSE	TRUE
#4931_eic.png	FALSE	TRUE
#4769_eic.png	FALSE	FALSE
#10291_eic.png	FALSE	TRUE
#3867_eic.png	FALSE	TRUE
#6330_eic.png	TRUE	TRUE
#2289_eic.png	TRUE	TRUE
#11082_eic.png	TRUE	FALSE
#835_eic.png	TRUE	FALSE
#11145_eic.png	TRUE	TRUE
#6351_eic.png	TRUE	TRUE
#3969_eic.png	TRUE	TRUE
#8238_eic.png	TRUE	TRUE
#9921_eic.png	TRUE	TRUE
#4983_eic.png	TRUE	FALSE
#3486_eic.png	TRUE	TRUE
#2778_eic.png	TRUE	FALSE
#183_eic.png	TRUE	FALSE
#9005_eic.png	TRUE	TRUE
#3244_eic.png	FALSE	TRUE
#7383_eic.png	TRUE	TRUE
#1143_eic.png	TRUE	TRUE
#11455_eic.png	FALSE	TRUE
#4774_eic.png	TRUE	FALSE
#2246_eic.png	TRUE	TRUE
#1570_eic.png	FALSE	TRUE
#2505_eic.png	TRUE	TRUE
#12254_eic.png	TRUE	FALSE
#1021_eic.png	FALSE	TRUE
#3988_eic.png	FALSE	TRUE
#5139_eic.png	TRUE	TRUE
#5495_eic.png	FALSE	TRUE
#11942_eic.png	FALSE	TRUE
#8233_eic.png	FALSE	TRUE
#1801_eic.png	TRUE	TRUE
#5050_eic.png	TRUE	TRUE
#9929_eic.png	FALSE	TRUE
#11800_eic.png	TRUE	TRUE
#9166_eic.png	TRUE	TRUE
#5514_eic.png	FALSE	TRUE
#9425_eic.png	TRUE	TRUE
#8033_eic.png	FALSE	TRUE
#4768_eic.png	TRUE	TRUE
#5106_eic.png	TRUE	TRUE
#6802_eic.png	TRUE	TRUE
#11546_eic.png	FALSE	TRUE
#8703_eic.png	FALSE	TRUE
#1817_eic.png	FALSE	TRUE
#1023_eic.png	TRUE	FALSE
#6281_eic.png	TRUE	TRUE
#12441_eic.png	FALSE	FALSE
#8226_eic.png	FALSE	TRUE
#11100_eic.png	TRUE	TRUE
#8976_eic.png	TRUE	TRUE
#10138_eic.png	TRUE	TRUE
#5040_eic.png	TRUE	TRUE
#7854_eic.png	FALSE	TRUE
#2920_eic.png	FALSE	TRUE
#4923_eic.png	TRUE	TRUE
#2200_eic.png	TRUE	TRUE
#12394_eic.png	FALSE	TRUE
#10329_eic.png	TRUE	TRUE
#5004_eic.png	TRUE	TRUE
#7959_eic.png	TRUE	TRUE
#9085_eic.png	TRUE	TRUE
#2471_eic.png	FALSE	TRUE
#4378_eic.png	TRUE	TRUE
#103_eic.png	FALSE	TRUE
#2071_eic.png	FALSE	TRUE
#6539_eic.png	TRUE	TRUE
#5144_eic.png	TRUE	TRUE
#6728_eic.png	TRUE	FALSE
#5606_eic.png	TRUE	FALSE
#3544_eic.png	TRUE	TRUE
#4080_eic.png	TRUE	TRUE
#55_eic.png	FALSE	FALSE
#3813_eic.png	TRUE	TRUE
#2791_eic.png	TRUE	TRUE
#5599_eic.png	FALSE	TRUE
#4128_eic.png	TRUE	TRUE
#10060_eic.png	TRUE	TRUE
#8826_eic.png	TRUE	FALSE
#10441_eic.png	FALSE	TRUE
#4068_eic.png	TRUE	TRUE
#10465_eic.png	FALSE	TRUE
#1856_eic.png	FALSE	TRUE
#4406_eic.png	TRUE	TRUE
#13_eic.png	FALSE	FALSE
#9022_eic.png	TRUE	TRUE
#7839_eic.png	TRUE	TRUE
#2176_eic.png	TRUE	TRUE
#709_eic.png	TRUE	TRUE
#9439_eic.png	FALSE	TRUE
#2153_eic.png	TRUE	TRUE
#12033_eic.png	TRUE	TRUE
#9957_eic.png	TRUE	TRUE
#1053_eic.png	FALSE	FALSE
#12388_eic.png	FALSE	FALSE
#10588_eic.png	TRUE	TRUE
#11793_eic.png	TRUE	TRUE
#8827_eic.png	FALSE	TRUE
#12294_eic.png	TRUE	TRUE
#2469_eic.png	FALSE	TRUE
#8157_eic.png	TRUE	TRUE
#3926_eic.png	FALSE	TRUE
#9682_eic.png	TRUE	TRUE
#6170_eic.png	TRUE	TRUE
#11337_eic.png	FALSE	TRUE
#10223_eic.png	FALSE	TRUE
#2070_eic.png	TRUE	TRUE
#1512_eic.png	TRUE	FALSE
#1631_eic.png	TRUE	TRUE
#4680_eic.png	TRUE	TRUE
#4514_eic.png	TRUE	TRUE
#3638_eic.png	TRUE	FALSE
#8387_eic.png	FALSE	TRUE
#9137_eic.png	TRUE	TRUE
#7485_eic.png	TRUE	TRUE
#7172_eic.png	FALSE	TRUE
#3492_eic.png	FALSE	TRUE
#11444_eic.png	TRUE	TRUE
#11728_eic.png	FALSE	TRUE
#5853_eic.png	TRUE	TRUE
#8611_eic.png	FALSE	TRUE
#9055_eic.png	FALSE	TRUE
#8524_eic.png	FALSE	TRUE
#8018_eic.png	FALSE	TRUE
#1582_eic.png	FALSE	TRUE
#11149_eic.png	FALSE	TRUE
#12379_eic.png	FALSE	FALSE
#9660_eic.png	TRUE	TRUE
#9231_eic.png	TRUE	TRUE
#2412_eic.png	TRUE	TRUE
#9804_eic.png	FALSE	TRUE
#5984_eic.png	TRUE	TRUE
#1563_eic.png	FALSE	TRUE
#754_eic.png	TRUE	FALSE
#2528_eic.png	TRUE	TRUE
#6432_eic.png	FALSE	TRUE
#5055_eic.png	FALSE	TRUE
#1174_eic.png	TRUE	FALSE
#9031_eic.png	TRUE	TRUE
#9094_eic.png	TRUE	TRUE
#3113_eic.png	TRUE	TRUE
#6159_eic.png	FALSE	TRUE
#8664_eic.png	FALSE	TRUE
#10581_eic.png	TRUE	TRUE
#4738_eic.png	FALSE	TRUE
#4497_eic.png	TRUE	TRUE
#6886_eic.png	TRUE	TRUE
#8724_eic.png	TRUE	TRUE
#832_eic.png	TRUE	FALSE
#1998_eic.png	TRUE	TRUE
#11116_eic.png	FALSE	TRUE
#6123_eic.png	TRUE	TRUE
#9043_eic.png	FALSE	TRUE
#8986_eic.png	FALSE	TRUE
#8657_eic.png	TRUE	TRUE
#8297_eic.png	TRUE	TRUE
#9892_eic.png	TRUE	TRUE
#2423_eic.png	TRUE	FALSE
#2901_eic.png	TRUE	TRUE
#314_eic.png	FALSE	TRUE
#3171_eic.png	FALSE	TRUE
#4785_eic.png	TRUE	TRUE
#4783_eic.png	FALSE	TRUE
#2478_eic.png	TRUE	TRUE
#1372_eic.png	FALSE	TRUE
#5985_eic.png	TRUE	TRUE
#5309_eic.png	FALSE	TRUE
#8130_eic.png	TRUE	TRUE
#5431_eic.png	TRUE	TRUE
#12039_eic.png	FALSE	TRUE
#6164_eic.png	TRUE	TRUE
#6707_eic.png	FALSE	TRUE
#10890_eic.png	FALSE	TRUE
#1367_eic.png	TRUE	TRUE
#6404_eic.png	TRUE	TRUE
#1604_eic.png	TRUE	TRUE
#5315_eic.png	TRUE	TRUE
#1768_eic.png	TRUE	FALSE
#11916_eic.png	TRUE	TRUE
#6082_eic.png	FALSE	TRUE
#10586_eic.png	FALSE	TRUE
#4071_eic.png	FALSE	FALSE
#1827_eic.png	TRUE	TRUE
#6981_eic.png	FALSE	TRUE
#8601_eic.png	FALSE	TRUE
#11489_eic.png	FALSE	TRUE
#8610_eic.png	FALSE	TRUE
#10024_eic.png	FALSE	TRUE
#7630_eic.png	TRUE	TRUE
#2785_eic.png	TRUE	TRUE
#6935_eic.png	TRUE	TRUE
#1828_eic.png	FALSE	TRUE
#5857_eic.png	FALSE	TRUE
#10176_eic.png	TRUE	TRUE
#6545_eic.png	FALSE	TRUE
#451_eic.png	FALSE	TRUE
#1376_eic.png	TRUE	TRUE
#6460_eic.png	FALSE	FALSE
#6941_eic.png	TRUE	TRUE
#11751_eic.png	TRUE	TRUE
#2733_eic.png	TRUE	TRUE
#2041_eic.png	FALSE	TRUE
#1283_eic.png	TRUE	FALSE
#6119_eic.png	TRUE	TRUE
#2372_eic.png	FALSE	TRUE
#2290_eic.png	TRUE	FALSE
#7066_eic.png	FALSE	TRUE
#2670_eic.png	TRUE	TRUE
#8068_eic.png	FALSE	TRUE
#7907_eic.png	TRUE	TRUE
#8201_eic.png	TRUE	TRUE
#4969_eic.png	TRUE	TRUE
#6619_eic.png	FALSE	TRUE
#10237_eic.png	TRUE	TRUE
#1984_eic.png	TRUE	FALSE
#8808_eic.png	TRUE	TRUE
#7415_eic.png	TRUE	TRUE
#3011_eic.png	FALSE	TRUE
#4671_eic.png	FALSE	TRUE
#8193_eic.png	TRUE	TRUE
#1955_eic.png	TRUE	TRUE
#5964_eic.png	TRUE	TRUE
#5988_eic.png	TRUE	TRUE
#3786_eic.png	TRUE	TRUE
#2105_eic.png	TRUE	FALSE
#11707_eic.png	TRUE	FALSE
#1279_eic.png	TRUE	FALSE
#1759_eic.png	TRUE	FALSE
#1149_eic.png	TRUE	TRUE
#7747_eic.png	FALSE	TRUE
#6231_eic.png	FALSE	TRUE
#11198_eic.png	FALSE	TRUE
#4690_eic.png	FALSE	TRUE
#9805_eic.png	FALSE	TRUE
#1731_eic.png	FALSE	TRUE
#3227_eic.png	TRUE	TRUE
#1426_eic.png	FALSE	TRUE
#10263_eic.png	TRUE	TRUE
#1462_eic.png	FALSE	TRUE
#1517_eic.png	TRUE	FALSE
#257_eic.png	FALSE	TRUE
#4057_eic.png	TRUE	TRUE
#178_eic.png	FALSE	FALSE
#11154_eic.png	FALSE	TRUE
#10952_eic.png	TRUE	TRUE
#5762_eic.png	TRUE	TRUE
#2895_eic.png	FALSE	TRUE
#7121_eic.png	TRUE	TRUE
#714_eic.png	FALSE	TRUE
#7640_eic.png	TRUE	TRUE
#4806_eic.png	TRUE	TRUE
#11371_eic.png	TRUE	FALSE
#12043_eic.png	FALSE	TRUE
#7124_eic.png	TRUE	TRUE
#6805_eic.png	TRUE	TRUE
#9163_eic.png	TRUE	TRUE
#5350_eic.png	FALSE	TRUE
#7718_eic.png	TRUE	FALSE
#3288_eic.png	TRUE	TRUE
#5149_eic.png	TRUE	FALSE
#727_eic.png	FALSE	TRUE
#8512_eic.png	FALSE	TRUE
#7893_eic.png	TRUE	TRUE
#11009_eic.png	TRUE	TRUE
#11978_eic.png	TRUE	TRUE
#4444_eic.png	FALSE	TRUE
#12401_eic.png	FALSE	TRUE
#10566_eic.png	TRUE	TRUE
#7199_eic.png	TRUE	TRUE
#10682_eic.png	FALSE	TRUE
#3682_eic.png	FALSE	TRUE
#3334_eic.png	TRUE	TRUE
#9772_eic.png	TRUE	FALSE
#363_eic.png	TRUE	TRUE
#3008_eic.png	FALSE	TRUE
#12417_eic.png	FALSE	FALSE
#8605_eic.png	TRUE	TRUE
#3704_eic.png	FALSE	TRUE
#2549_eic.png	TRUE	TRUE
#548_eic.png	FALSE	TRUE
#629_eic.png	TRUE	TRUE
#7321_eic.png	TRUE	TRUE
#8213_eic.png	TRUE	TRUE
#11269_eic.png	FALSE	TRUE
#6452_eic.png	TRUE	TRUE
#9248_eic.png	FALSE	TRUE
#2893_eic.png	TRUE	TRUE
#2781_eic.png	TRUE	TRUE
#10461_eic.png	TRUE	TRUE
#11484_eic.png	TRUE	TRUE
#535_eic.png	FALSE	TRUE
#11473_eic.png	TRUE	TRUE
#10563_eic.png	FALSE	TRUE
#5251_eic.png	TRUE	TRUE
#586_eic.png	TRUE	TRUE
#9993_eic.png	FALSE	TRUE
#3318_eic.png	TRUE	TRUE
#4562_eic.png	FALSE	TRUE
#12389_eic.png	FALSE	FALSE
#583_eic.png	TRUE	FALSE
#6569_eic.png	TRUE	TRUE
#5361_eic.png	TRUE	TRUE
#9334_eic.png	TRUE	TRUE
#11783_eic.png	TRUE	TRUE
#2765_eic.png	TRUE	TRUE
#10822_eic.png	FALSE	TRUE
#6303_eic.png	TRUE	TRUE
#10745_eic.png	FALSE	TRUE
#2215_eic.png	TRUE	TRUE
#7978_eic.png	TRUE	TRUE
#3041_eic.png	FALSE	TRUE
#10096_eic.png	TRUE	TRUE
#7633_eic.png	TRUE	TRUE
#9052_eic.png	FALSE	TRUE
#3690_eic.png	FALSE	TRUE
#7525_eic.png	FALSE	TRUE
#6407_eic.png	TRUE	TRUE
#4_eic.png	TRUE	TRUE
#3396_eic.png	TRUE	TRUE
#2239_eic.png	TRUE	TRUE
#1519_eic.png	TRUE	FALSE
#10288_eic.png	TRUE	FALSE
#5634_eic.png	TRUE	FALSE
#881_eic.png	TRUE	FALSE
#8636_eic.png	TRUE	TRUE
#3276_eic.png	TRUE	TRUE
#11181_eic.png	FALSE	TRUE
#1106_eic.png	TRUE	FALSE
#1599_eic.png	TRUE	TRUE
#11130_eic.png	FALSE	TRUE
#9382_eic.png	TRUE	TRUE
#11548_eic.png	FALSE	TRUE
#11577_eic.png	TRUE	TRUE
#4796_eic.png	TRUE	TRUE
#4275_eic.png	TRUE	TRUE
#10262_eic.png	FALSE	TRUE
#10905_eic.png	FALSE	TRUE
#1708_eic.png	TRUE	TRUE
#8001_eic.png	TRUE	FALSE
#11404_eic.png	FALSE	TRUE
#8397_eic.png	FALSE	TRUE
#1105_eic.png	TRUE	FALSE
#7869_eic.png	FALSE	TRUE
#5301_eic.png	TRUE	FALSE
#2625_eic.png	TRUE	TRUE
#870_eic.png	FALSE	TRUE
#11764_eic.png	TRUE	TRUE
#7998_eic.png	TRUE	TRUE
#7075_eic.png	FALSE	TRUE
#7123_eic.png	TRUE	TRUE
#7108_eic.png	TRUE	FALSE
#4287_eic.png	FALSE	TRUE
#7802_eic.png	TRUE	TRUE
#7655_eic.png	TRUE	TRUE
#5263_eic.png	FALSE	TRUE
#544_eic.png	FALSE	TRUE
#255_eic.png	TRUE	TRUE
#5626_eic.png	TRUE	TRUE
#1200_eic.png	FALSE	TRUE
#10974_eic.png	FALSE	TRUE
#1531_eic.png	TRUE	TRUE
#1754_eic.png	TRUE	TRUE
#6335_eic.png	TRUE	TRUE
#6874_eic.png	FALSE	FALSE
#2242_eic.png	TRUE	TRUE
#3250_eic.png	TRUE	TRUE
#2356_eic.png	TRUE	TRUE
#7597_eic.png	TRUE	FALSE
#949_eic.png	FALSE	TRUE
#5507_eic.png	FALSE	TRUE
#3750_eic.png	TRUE	TRUE
#10867_eic.png	TRUE	TRUE
#10527_eic.png	TRUE	TRUE
#3994_eic.png	FALSE	FALSE
#5563_eic.png	FALSE	FALSE
#11939_eic.png	TRUE	TRUE
#5995_eic.png	TRUE	TRUE
#6371_eic.png	FALSE	TRUE
#3912_eic.png	TRUE	TRUE
#423_eic.png	FALSE	FALSE
#8400_eic.png	TRUE	FALSE
#514_eic.png	TRUE	TRUE
#3406_eic.png	TRUE	TRUE
#6234_eic.png	FALSE	TRUE
#3065_eic.png	TRUE	FALSE
#4034_eic.png	TRUE	TRUE
#11311_eic.png	FALSE	TRUE
#2413_eic.png	TRUE	FALSE
#3921_eic.png	TRUE	TRUE
#2003_eic.png	FALSE	TRUE
#5518_eic.png	FALSE	TRUE
#5490_eic.png	TRUE	TRUE
#7410_eic.png	FALSE	TRUE
#10266_eic.png	FALSE	TRUE
#5861_eic.png	FALSE	TRUE
#2551_eic.png	TRUE	TRUE
#4212_eic.png	FALSE	TRUE
#2916_eic.png	TRUE	TRUE
#6276_eic.png	FALSE	FALSE
#9974_eic.png	TRUE	TRUE
#2341_eic.png	FALSE	TRUE
#4039_eic.png	TRUE	TRUE
#10073_eic.png	FALSE	TRUE
#1126_eic.png	TRUE	TRUE
#11657_eic.png	TRUE	TRUE
#5973_eic.png	TRUE	TRUE
#4962_eic.png	FALSE	TRUE
#8560_eic.png	TRUE	TRUE
#4159_eic.png	TRUE	TRUE
#6908_eic.png	FALSE	TRUE
#12160_eic.png	TRUE	TRUE
#3386_eic.png	TRUE	TRUE
#10042_eic.png	FALSE	TRUE
#4236_eic.png	TRUE	TRUE
#2056_eic.png	FALSE	TRUE
#12296_eic.png	TRUE	FALSE
#10418_eic.png	FALSE	TRUE
#11665_eic.png	FALSE	TRUE
#8190_eic.png	FALSE	TRUE
#5700_eic.png	FALSE	TRUE
#1527_eic.png	TRUE	TRUE
#11768_eic.png	TRUE	TRUE
#6931_eic.png	TRUE	TRUE
#2106_eic.png	FALSE	TRUE
#4959_eic.png	TRUE	TRUE
#11291_eic.png	TRUE	TRUE
#3529_eic.png	TRUE	TRUE
#5981_eic.png	TRUE	TRUE
#7806_eic.png	TRUE	TRUE
#3645_eic.png	FALSE	TRUE
#5744_eic.png	TRUE	TRUE
#9691_eic.png	TRUE	TRUE
#5348_eic.png	FALSE	TRUE
#12141_eic.png	TRUE	TRUE
#8650_eic.png	TRUE	TRUE
#11959_eic.png	TRUE	TRUE
#8345_eic.png	TRUE	TRUE
#8922_eic.png	FALSE	TRUE
#8310_eic.png	TRUE	TRUE
#8389_eic.png	TRUE	TRUE
#2171_eic.png	FALSE	TRUE
#9249_eic.png	FALSE	TRUE
#6562_eic.png	TRUE	TRUE
#11640_eic.png	TRUE	TRUE
#8761_eic.png	TRUE	TRUE
#7565_eic.png	TRUE	TRUE
#11844_eic.png	FALSE	TRUE
#1918_eic.png	TRUE	TRUE
#1490_eic.png	TRUE	TRUE
#2035_eic.png	FALSE	TRUE
#2540_eic.png	TRUE	FALSE
#7930_eic.png	FALSE	FALSE
#2764_eic.png	TRUE	FALSE
#5476_eic.png	TRUE	TRUE
#6206_eic.png	FALSE	TRUE
#2335_eic.png	TRUE	TRUE
#5324_eic.png	TRUE	TRUE
#11051_eic.png	TRUE	TRUE
#2038_eic.png	TRUE	TRUE
#5453_eic.png	FALSE	TRUE
#8898_eic.png	TRUE	TRUE
#9874_eic.png	FALSE	TRUE
#7_eic.png	TRUE	FALSE
#1405_eic.png	FALSE	TRUE
#3195_eic.png	TRUE	TRUE
#496_eic.png	FALSE	TRUE
#1749_eic.png	TRUE	TRUE
#8692_eic.png	TRUE	FALSE
#5598_eic.png	TRUE	TRUE
#7879_eic.png	TRUE	TRUE
#4021_eic.png	FALSE	TRUE
#3627_eic.png	FALSE	TRUE
#348_eic.png	FALSE	TRUE
#1571_eic.png	FALSE	TRUE
#11541_eic.png	FALSE	TRUE
#1206_eic.png	TRUE	TRUE
#959_eic.png	FALSE	TRUE
#1400_eic.png	TRUE	TRUE
#9213_eic.png	FALSE	TRUE
#9433_eic.png	TRUE	TRUE
#8462_eic.png	TRUE	TRUE
#7572_eic.png	FALSE	TRUE
#2525_eic.png	TRUE	FALSE
#6586_eic.png	TRUE	TRUE
#4842_eic.png	FALSE	FALSE
#155_eic.png	TRUE	FALSE
#6837_eic.png	FALSE	TRUE
#5751_eic.png	TRUE	TRUE
#4978_eic.png	TRUE	TRUE
#1739_eic.png	FALSE	TRUE
#1311_eic.png	TRUE	TRUE
#7947_eic.png	TRUE	FALSE
#10332_eic.png	TRUE	TRUE
#1424_eic.png	FALSE	TRUE
#873_eic.png	FALSE	TRUE
#12341_eic.png	FALSE	TRUE
#7997_eic.png	TRUE	TRUE
#4960_eic.png	FALSE	TRUE
#5517_eic.png	FALSE	TRUE
#6855_eic.png	TRUE	TRUE
#9300_eic.png	TRUE	TRUE
#8867_eic.png	TRUE	TRUE
#9316_eic.png	TRUE	TRUE
#2233_eic.png	TRUE	TRUE
#6938_eic.png	TRUE	TRUE
#4938_eic.png	FALSE	TRUE
#359_eic.png	FALSE	TRUE
#4516_eic.png	TRUE	TRUE
#448_eic.png	TRUE	TRUE
#10213_eic.png	FALSE	TRUE
#2748_eic.png	TRUE	TRUE
#2595_eic.png	TRUE	TRUE
#3854_eic.png	FALSE	TRUE
#10942_eic.png	TRUE	TRUE
#4786_eic.png	FALSE	TRUE
#1319_eic.png	TRUE	TRUE
#6130_eic.png	TRUE	FALSE
#9843_eic.png	TRUE	TRUE
#10574_eic.png	TRUE	TRUE
#4449_eic.png	TRUE	FALSE
#9467_eic.png	FALSE	TRUE
#8613_eic.png	FALSE	TRUE
#935_eic.png	TRUE	TRUE
#1888_eic.png	TRUE	FALSE
#4527_eic.png	TRUE	TRUE
#11038_eic.png	FALSE	TRUE
#7040_eic.png	FALSE	TRUE
#2603_eic.png	FALSE	TRUE
#329_eic.png	FALSE	TRUE
#10318_eic.png	FALSE	TRUE
#5955_eic.png	TRUE	TRUE
#4479_eic.png	TRUE	TRUE
#8366_eic.png	FALSE	FALSE
#2343_eic.png	TRUE	TRUE
#5376_eic.png	FALSE	TRUE
#3911_eic.png	TRUE	TRUE
#12264_eic.png	TRUE	FALSE
#2808_eic.png	TRUE	FALSE
#3936_eic.png	TRUE	TRUE
#5127_eic.png	TRUE	TRUE
#1785_eic.png	TRUE	TRUE
#7394_eic.png	FALSE	FALSE
#4457_eic.png	FALSE	TRUE
#1036_eic.png	FALSE	TRUE
#10307_eic.png	TRUE	TRUE
#8089_eic.png	TRUE	TRUE
#11767_eic.png	TRUE	TRUE
#1185_eic.png	TRUE	FALSE
#7834_eic.png	TRUE	TRUE
#3680_eic.png	TRUE	TRUE
#9654_eic.png	TRUE	TRUE
#7705_eic.png	TRUE	TRUE
#2553_eic.png	TRUE	TRUE
#11739_eic.png	TRUE	FALSE
#3834_eic.png	FALSE	TRUE
#4808_eic.png	TRUE	TRUE
#2051_eic.png	TRUE	TRUE
#4348_eic.png	TRUE	FALSE
#12400_eic.png	TRUE	FALSE
#9684_eic.png	FALSE	TRUE
#4636_eic.png	FALSE	TRUE
#11588_eic.png	FALSE	TRUE
#5559_eic.png	TRUE	FALSE
#1028_eic.png	TRUE	TRUE
#9878_eic.png	TRUE	TRUE
#11276_eic.png	FALSE	TRUE
#7598_eic.png	FALSE	FALSE
#3877_eic.png	TRUE	TRUE
#4967_eic.png	TRUE	TRUE
#11690_eic.png	TRUE	TRUE
#8967_eic.png	TRUE	TRUE
#6548_eic.png	FALSE	TRUE
#8634_eic.png	TRUE	FALSE
#9117_eic.png	TRUE	TRUE
#4247_eic.png	TRUE	TRUE
#1635_eic.png	TRUE	FALSE
#11886_eic.png	FALSE	TRUE
#4645_eic.png	FALSE	TRUE
#10569_eic.png	TRUE	TRUE
#2042_eic.png	TRUE	TRUE
#282_eic.png	TRUE	TRUE
#2193_eic.png	FALSE	TRUE
#11464_eic.png	TRUE	TRUE
#6949_eic.png	TRUE	TRUE
#1816_eic.png	FALSE	TRUE
#11409_eic.png	FALSE	TRUE
#1477_eic.png	FALSE	TRUE
#8798_eic.png	FALSE	TRUE
#10002_eic.png	TRUE	TRUE
#5926_eic.png	FALSE	TRUE
#1647_eic.png	FALSE	TRUE
#3271_eic.png	FALSE	TRUE
#3714_eic.png	TRUE	TRUE
#4727_eic.png	TRUE	TRUE
#10489_eic.png	FALSE	TRUE
#7170_eic.png	FALSE	TRUE
#11381_eic.png	FALSE	TRUE
#1418_eic.png	FALSE	TRUE
#7189_eic.png	TRUE	FALSE
#6537_eic.png	TRUE	TRUE
#2623_eic.png	TRUE	TRUE
#1172_eic.png	TRUE	FALSE
#2531_eic.png	TRUE	FALSE
#2301_eic.png	TRUE	FALSE
#4263_eic.png	FALSE	TRUE
#4811_eic.png	TRUE	TRUE
#9051_eic.png	TRUE	TRUE
#9797_eic.png	FALSE	TRUE
#11255_eic.png	FALSE	TRUE
#7700_eic.png	TRUE	TRUE
#4158_eic.png	TRUE	TRUE
#3451_eic.png	TRUE	TRUE
#6890_eic.png	TRUE	FALSE
#8380_eic.png	FALSE	TRUE
#8161_eic.png	TRUE	TRUE
#4710_eic.png	TRUE	TRUE
#587_eic.png	FALSE	TRUE
#633_eic.png	TRUE	TRUE
#6050_eic.png	TRUE	FALSE
#9956_eic.png	TRUE	TRUE
#3548_eic.png	TRUE	TRUE
#5638_eic.png	TRUE	TRUE
#6933_eic.png	TRUE	TRUE
#11201_eic.png	FALSE	TRUE
#5128_eic.png	TRUE	TRUE
#10468_eic.png	TRUE	TRUE
#10634_eic.png	TRUE	TRUE
#8173_eic.png	TRUE	TRUE
#8540_eic.png	TRUE	TRUE
#5774_eic.png	FALSE	TRUE
#4723_eic.png	FALSE	FALSE
#1762_eic.png	TRUE	FALSE
#8440_eic.png	TRUE	TRUE
#240_eic.png	FALSE	TRUE
#12278_eic.png	FALSE	FALSE
#3802_eic.png	TRUE	TRUE
#10059_eic.png	TRUE	TRUE
#10968_eic.png	FALSE	TRUE
#8014_eic.png	FALSE	TRUE
#8073_eic.png	TRUE	TRUE
#3880_eic.png	TRUE	TRUE
#7400_eic.png	FALSE	TRUE
#4202_eic.png	TRUE	TRUE
#5213_eic.png	TRUE	TRUE
#5272_eic.png	TRUE	TRUE
#10396_eic.png	FALSE	TRUE
#10161_eic.png	TRUE	TRUE
#1121_eic.png	FALSE	TRUE
#5644_eic.png	TRUE	TRUE
#3574_eic.png	TRUE	TRUE
#10598_eic.png	FALSE	TRUE
#9029_eic.png	TRUE	TRUE
#8373_eic.png	FALSE	TRUE
#3465_eic.png	FALSE	FALSE
#8136_eic.png	TRUE	FALSE
#4668_eic.png	TRUE	TRUE
#5264_eic.png	TRUE	FALSE
#528_eic.png	FALSE	TRUE
#11790_eic.png	FALSE	TRUE
#8311_eic.png	TRUE	FALSE
#4696_eic.png	FALSE	TRUE
#4168_eic.png	FALSE	TRUE
#357_eic.png	FALSE	TRUE
#6138_eic.png	FALSE	TRUE
#12195_eic.png	FALSE	TRUE
#7737_eic.png	TRUE	TRUE
#6009_eic.png	TRUE	TRUE
#1893_eic.png	TRUE	TRUE
#10174_eic.png	TRUE	TRUE
#10001_eic.png	TRUE	TRUE
#10989_eic.png	TRUE	TRUE
#7824_eic.png	TRUE	TRUE
#4265_eic.png	FALSE	TRUE
#8163_eic.png	TRUE	TRUE
#3757_eic.png	TRUE	TRUE
#11664_eic.png	FALSE	TRUE
#10000_eic.png	FALSE	TRUE
#1549_eic.png	FALSE	TRUE
#8759_eic.png	TRUE	TRUE
#4760_eic.png	TRUE	TRUE
#12120_eic.png	TRUE	FALSE
#9001_eic.png	TRUE	TRUE
#1229_eic.png	FALSE	TRUE
#8252_eic.png	TRUE	TRUE
#4739_eic.png	FALSE	TRUE
#26_eic.png	TRUE	FALSE
#11607_eic.png	FALSE	TRUE
#1273_eic.png	TRUE	FALSE
#9500_eic.png	TRUE	TRUE
#8942_eic.png	TRUE	FALSE
#1049_eic.png	FALSE	TRUE
#8803_eic.png	FALSE	TRUE
#9259_eic.png	TRUE	TRUE
#6413_eic.png	TRUE	TRUE
#4984_eic.png	TRUE	TRUE
#8317_eic.png	TRUE	TRUE
#3282_eic.png	TRUE	TRUE
#9717_eic.png	FALSE	TRUE
#3006_eic.png	FALSE	TRUE
#8630_eic.png	TRUE	TRUE
#32_eic.png	FALSE	FALSE
#12364_eic.png	TRUE	FALSE
#5851_eic.png	TRUE	TRUE
#53_eic.png	FALSE	FALSE
#10839_eic.png	FALSE	TRUE
#7534_eic.png	TRUE	TRUE
#2481_eic.png	TRUE	TRUE
#5736_eic.png	TRUE	TRUE
#11075_eic.png	TRUE	TRUE
#12063_eic.png	FALSE	TRUE
#3884_eic.png	TRUE	TRUE
#7058_eic.png	FALSE	TRUE
#10491_eic.png	FALSE	TRUE
#8614_eic.png	FALSE	TRUE
#6580_eic.png	TRUE	FALSE
#12443_eic.png	FALSE	FALSE
#12115_eic.png	FALSE	TRUE
#10483_eic.png	TRUE	TRUE
#9160_eic.png	FALSE	TRUE
#2681_eic.png	TRUE	TRUE
#11329_eic.png	TRUE	TRUE
#7465_eic.png	FALSE	TRUE
#5296_eic.png	TRUE	TRUE
#9203_eic.png	TRUE	TRUE
#4192_eic.png	TRUE	FALSE
#10936_eic.png	TRUE	TRUE
#1990_eic.png	TRUE	TRUE
#3651_eic.png	TRUE	TRUE
#7250_eic.png	TRUE	TRUE
#12366_eic.png	TRUE	FALSE
#7368_eic.png	TRUE	FALSE
#8747_eic.png	TRUE	TRUE
#894_eic.png	FALSE	TRUE
#1665_eic.png	TRUE	TRUE
#8954_eic.png	TRUE	TRUE
#4470_eic.png	TRUE	FALSE
#646_eic.png	TRUE	TRUE
#8802_eic.png	FALSE	TRUE
#4036_eic.png	FALSE	TRUE
#4618_eic.png	FALSE	TRUE
#3830_eic.png	FALSE	TRUE
#4350_eic.png	TRUE	TRUE
#2416_eic.png	TRUE	TRUE
#1773_eic.png	FALSE	TRUE
#4383_eic.png	FALSE	TRUE
#8354_eic.png	TRUE	TRUE
#9755_eic.png	TRUE	TRUE
#8784_eic.png	TRUE	TRUE
#10229_eic.png	FALSE	TRUE
#5327_eic.png	TRUE	TRUE
#6542_eic.png	TRUE	TRUE
#10747_eic.png	FALSE	TRUE
#12424_eic.png	FALSE	FALSE
#1216_eic.png	FALSE	TRUE
#2910_eic.png	TRUE	TRUE
#1772_eic.png	TRUE	TRUE
#4506_eic.png	TRUE	TRUE
#11341_eic.png	FALSE	TRUE
#5030_eic.png	FALSE	TRUE
#3082_eic.png	TRUE	TRUE
#8418_eic.png	TRUE	TRUE
#6823_eic.png	TRUE	FALSE
#2762_eic.png	TRUE	FALSE
#1596_eic.png	TRUE	TRUE
#1340_eic.png	FALSE	TRUE
#1797_eic.png	FALSE	TRUE
#2454_eic.png	TRUE	TRUE
#10872_eic.png	TRUE	FALSE
#7899_eic.png	TRUE	TRUE
#9088_eic.png	TRUE	TRUE
#1950_eic.png	TRUE	TRUE
#3999_eic.png	TRUE	TRUE
#625_eic.png	FALSE	TRUE
#11772_eic.png	FALSE	FALSE
#12403_eic.png	FALSE	TRUE
#6547_eic.png	FALSE	TRUE
#2029_eic.png	FALSE	TRUE
#9616_eic.png	TRUE	TRUE
#6825_eic.png	FALSE	TRUE
#6621_eic.png	FALSE	TRUE
#11079_eic.png	TRUE	TRUE
#4919_eic.png	TRUE	TRUE
#2485_eic.png	FALSE	TRUE
#9989_eic.png	TRUE	TRUE
#4787_eic.png	TRUE	TRUE
#2769_eic.png	TRUE	TRUE
#3698_eic.png	FALSE	TRUE
#9919_eic.png	FALSE	TRUE
#1309_eic.png	TRUE	TRUE
#5420_eic.png	TRUE	TRUE
#4195_eic.png	FALSE	TRUE
#2612_eic.png	FALSE	TRUE
#10949_eic.png	TRUE	FALSE
#5281_eic.png	FALSE	TRUE
#5691_eic.png	FALSE	FALSE
#6680_eic.png	TRUE	TRUE
#3521_eic.png	TRUE	FALSE
#6434_eic.png	FALSE	TRUE
#7168_eic.png	FALSE	TRUE
#1821_eic.png	FALSE	TRUE
#10310_eic.png	TRUE	TRUE
#8788_eic.png	FALSE	TRUE
#1628_eic.png	FALSE	TRUE
#659_eic.png	TRUE	FALSE
#7061_eic.png	FALSE	TRUE
#2076_eic.png	FALSE	TRUE
#2859_eic.png	TRUE	TRUE
#1695_eic.png	FALSE	FALSE
#8243_eic.png	TRUE	TRUE
#9038_eic.png	TRUE	TRUE
#12303_eic.png	FALSE	TRUE
#6109_eic.png	TRUE	TRUE
#6515_eic.png	TRUE	FALSE
#11349_eic.png	FALSE	TRUE
#7385_eic.png	TRUE	TRUE
#7797_eic.png	TRUE	TRUE
#6014_eic.png	TRUE	TRUE
#442_eic.png	FALSE	TRUE
#10532_eic.png	FALSE	TRUE
#11436_eic.png	TRUE	TRUE
#10881_eic.png	TRUE	TRUE
#4058_eic.png	TRUE	TRUE
#12467_eic.png	TRUE	FALSE
#12396_eic.png	FALSE	FALSE
#6166_eic.png	TRUE	TRUE
#6092_eic.png	FALSE	TRUE
#928_eic.png	TRUE	FALSE
#6489_eic.png	TRUE	TRUE
#7127_eic.png	TRUE	FALSE
#11894_eic.png	TRUE	TRUE
#8002_eic.png	TRUE	TRUE
#6658_eic.png	TRUE	TRUE
#10707_eic.png	TRUE	TRUE
#5163_eic.png	TRUE	TRUE
#2997_eic.png	TRUE	TRUE
#4156_eic.png	TRUE	TRUE
#4081_eic.png	TRUE	TRUE
#8849_eic.png	TRUE	TRUE
#4684_eic.png	TRUE	TRUE
#10293_eic.png	TRUE	TRUE
#487_eic.png	FALSE	FALSE
#5057_eic.png	FALSE	TRUE
#5545_eic.png	TRUE	TRUE
#8086_eic.png	TRUE	TRUE
#657_eic.png	TRUE	FALSE
#6648_eic.png	TRUE	TRUE
#368_eic.png	FALSE	TRUE
#8739_eic.png	FALSE	TRUE
#4269_eic.png	TRUE	TRUE
#6069_eic.png	TRUE	TRUE
#5140_eic.png	TRUE	TRUE
#7021_eic.png	FALSE	TRUE
#50_eic.png	TRUE	FALSE
#883_eic.png	FALSE	TRUE
#10651_eic.png	TRUE	TRUE
#3256_eic.png	TRUE	TRUE
#5403_eic.png	TRUE	FALSE
#8683_eic.png	FALSE	TRUE
#4992_eic.png	TRUE	TRUE
#643_eic.png	TRUE	FALSE
#10414_eic.png	FALSE	TRUE
#5682_eic.png	TRUE	TRUE
#10774_eic.png	TRUE	TRUE
#6712_eic.png	FALSE	TRUE
#882_eic.png	FALSE	TRUE
#5098_eic.png	FALSE	TRUE
#1554_eic.png	FALSE	TRUE
#8334_eic.png	TRUE	TRUE
#5712_eic.png	FALSE	TRUE
#11621_eic.png	TRUE	TRUE
#5953_eic.png	TRUE	TRUE
#8005_eic.png	FALSE	TRUE
#7128_eic.png	FALSE	TRUE
#10520_eic.png	TRUE	FALSE
#9842_eic.png	TRUE	TRUE
#11608_eic.png	FALSE	TRUE
#273_eic.png	TRUE	TRUE
#1545_eic.png	TRUE	TRUE
#10277_eic.png	TRUE	TRUE
#3727_eic.png	TRUE	TRUE
#5663_eic.png	TRUE	TRUE
#11022_eic.png	FALSE	TRUE
#9503_eic.png	TRUE	TRUE
#9935_eic.png	FALSE	TRUE
#4240_eic.png	TRUE	TRUE
#6518_eic.png	TRUE	TRUE
#6946_eic.png	TRUE	TRUE
#10593_eic.png	FALSE	TRUE
#1396_eic.png	TRUE	FALSE
#8899_eic.png	TRUE	TRUE
#5929_eic.png	FALSE	TRUE
#11497_eic.png	TRUE	TRUE
#9391_eic.png	FALSE	TRUE
#7999_eic.png	TRUE	TRUE
#7970_eic.png	FALSE	TRUE
#86_eic.png	FALSE	FALSE
#10599_eic.png	FALSE	TRUE
#9366_eic.png	TRUE	TRUE
#12280_eic.png	FALSE	TRUE
#10433_eic.png	FALSE	TRUE
#12019_eic.png	TRUE	TRUE
#3761_eic.png	FALSE	TRUE
#9701_eic.png	TRUE	TRUE
#7484_eic.png	FALSE	TRUE
#11335_eic.png	FALSE	TRUE
#315_eic.png	TRUE	TRUE
#685_eic.png	TRUE	TRUE
#2509_eic.png	TRUE	TRUE
#5997_eic.png	TRUE	TRUE
#5422_eic.png	TRUE	TRUE
#2318_eic.png	TRUE	TRUE
#3559_eic.png	FALSE	TRUE
#5253_eic.png	TRUE	TRUE
#9823_eic.png	FALSE	TRUE
#1616_eic.png	TRUE	TRUE
#8262_eic.png	TRUE	TRUE
#8367_eic.png	FALSE	TRUE
#7938_eic.png	FALSE	TRUE
#6253_eic.png	FALSE	TRUE
#3543_eic.png	TRUE	FALSE
#3533_eic.png	TRUE	TRUE
#8816_eic.png	FALSE	FALSE
#12449_eic.png	FALSE	FALSE
#6599_eic.png	FALSE	TRUE
#10901_eic.png	FALSE	TRUE
#8410_eic.png	FALSE	TRUE
#8781_eic.png	FALSE	FALSE
#5123_eic.png	TRUE	TRUE
#9010_eic.png	TRUE	TRUE
#6786_eic.png	TRUE	TRUE
#936_eic.png	TRUE	FALSE
#4672_eic.png	TRUE	TRUE
#988_eic.png	TRUE	FALSE
#3981_eic.png	TRUE	TRUE
#5504_eic.png	FALSE	TRUE
#6000_eic.png	TRUE	TRUE
#8841_eic.png	TRUE	TRUE
#11421_eic.png	TRUE	TRUE
#9839_eic.png	TRUE	TRUE
#3932_eic.png	TRUE	TRUE
#1778_eic.png	TRUE	FALSE
#5566_eic.png	TRUE	TRUE
#5429_eic.png	TRUE	TRUE
#7106_eic.png	TRUE	FALSE
#1646_eic.png	TRUE	TRUE
#11769_eic.png	FALSE	TRUE
#11635_eic.png	TRUE	TRUE
#3504_eic.png	TRUE	TRUE
#8704_eic.png	FALSE	TRUE
#11972_eic.png	FALSE	TRUE
#6678_eic.png	TRUE	TRUE
#2575_eic.png	TRUE	TRUE
#6173_eic.png	TRUE	TRUE
#6356_eic.png	TRUE	TRUE
#2773_eic.png	TRUE	FALSE
#4060_eic.png	TRUE	FALSE
#3734_eic.png	FALSE	TRUE
#1674_eic.png	TRUE	TRUE
#6378_eic.png	TRUE	TRUE
#5809_eic.png	FALSE	TRUE
#7704_eic.png	TRUE	FALSE
#8169_eic.png	TRUE	TRUE
#12149_eic.png	TRUE	TRUE
#1043_eic.png	TRUE	TRUE
#9985_eic.png	TRUE	TRUE
#12062_eic.png	FALSE	TRUE
#9924_eic.png	TRUE	TRUE
#4097_eic.png	TRUE	FALSE
#417_eic.png	FALSE	TRUE
#2674_eic.png	TRUE	TRUE
#9101_eic.png	TRUE	TRUE
#10241_eic.png	TRUE	TRUE
#818_eic.png	TRUE	TRUE
#2870_eic.png	TRUE	TRUE
#3573_eic.png	TRUE	TRUE
#7679_eic.png	TRUE	TRUE
#2634_eic.png	TRUE	TRUE
#8112_eic.png	FALSE	TRUE
#10687_eic.png	TRUE	TRUE
#12151_eic.png	FALSE	TRUE
#2611_eic.png	TRUE	TRUE
#11317_eic.png	FALSE	TRUE
#10294_eic.png	TRUE	TRUE
#7112_eic.png	TRUE	TRUE
#4753_eic.png	TRUE	TRUE
#5308_eic.png	FALSE	TRUE
#744_eic.png	TRUE	TRUE
#746_eic.png	TRUE	TRUE
#5455_eic.png	FALSE	TRUE
#5521_eic.png	TRUE	TRUE
#3774_eic.png	FALSE	FALSE
#8515_eic.png	FALSE	FALSE
#11413_eic.png	TRUE	TRUE
#84_eic.png	FALSE	FALSE
#4859_eic.png	TRUE	TRUE
#1952_eic.png	FALSE	TRUE
#5044_eic.png	TRUE	TRUE
#10284_eic.png	FALSE	TRUE
#504_eic.png	TRUE	TRUE
#2583_eic.png	TRUE	TRUE
#576_eic.png	FALSE	FALSE
#9247_eic.png	FALSE	TRUE
#9276_eic.png	TRUE	TRUE
#3998_eic.png	FALSE	TRUE
#3163_eic.png	TRUE	TRUE
#984_eic.png	TRUE	TRUE
#3971_eic.png	TRUE	TRUE
#4382_eic.png	FALSE	TRUE
#9228_eic.png	TRUE	TRUE
#8973_eic.png	TRUE	TRUE
#8471_eic.png	TRUE	TRUE
#7606_eic.png	FALSE	TRUE
#5467_eic.png	FALSE	TRUE
#10579_eic.png	TRUE	TRUE
#11936_eic.png	FALSE	TRUE
#8353_eic.png	TRUE	TRUE
#7921_eic.png	FALSE	TRUE
#4607_eic.png	TRUE	TRUE
#4745_eic.png	TRUE	TRUE
#2750_eic.png	TRUE	TRUE
#1982_eic.png	TRUE	FALSE
#3634_eic.png	FALSE	TRUE
#4095_eic.png	TRUE	TRUE
#9854_eic.png	FALSE	TRUE
#2125_eic.png	FALSE	TRUE
#4939_eic.png	FALSE	TRUE
#6703_eic.png	FALSE	TRUE
#8984_eic.png	TRUE	TRUE
#9046_eic.png	FALSE	TRUE
#3799_eic.png	TRUE	TRUE
#7282_eic.png	FALSE	FALSE
#986_eic.png	TRUE	FALSE
#10552_eic.png	TRUE	TRUE
#9324_eic.png	TRUE	TRUE
#1088_eic.png	TRUE	FALSE
#11266_eic.png	FALSE	TRUE
#4977_eic.png	FALSE	FALSE
#9927_eic.png	FALSE	TRUE
#9393_eic.png	FALSE	TRUE
#7407_eic.png	TRUE	TRUE
#1880_eic.png	TRUE	FALSE
#8505_eic.png	TRUE	TRUE
#554_eic.png	FALSE	TRUE
#7896_eic.png	TRUE	TRUE
#10841_eic.png	FALSE	TRUE
#2462_eic.png	FALSE	TRUE
#1463_eic.png	FALSE	TRUE
#7847_eic.png	FALSE	TRUE
#683_eic.png	TRUE	TRUE
#9534_eic.png	TRUE	TRUE
#5013_eic.png	TRUE	TRUE
#8735_eic.png	FALSE	TRUE
#4103_eic.png	TRUE	TRUE
#945_eic.png	TRUE	TRUE
#5732_eic.png	FALSE	TRUE
#1102_eic.png	TRUE	TRUE
#1164_eic.png	TRUE	TRUE
#4554_eic.png	TRUE	TRUE
#2934_eic.png	FALSE	TRUE
#1737_eic.png	TRUE	TRUE
#10130_eic.png	TRUE	TRUE
#10812_eic.png	TRUE	TRUE
#12045_eic.png	TRUE	TRUE
#845_eic.png	TRUE	FALSE
#10920_eic.png	FALSE	TRUE
#6492_eic.png	FALSE	TRUE
#8330_eic.png	FALSE	TRUE
#6201_eic.png	FALSE	TRUE
#749_eic.png	FALSE	FALSE
#3376_eic.png	TRUE	TRUE
#5254_eic.png	TRUE	TRUE
#2012_eic.png	TRUE	TRUE
#1280_eic.png	TRUE	TRUE
#4722_eic.png	TRUE	TRUE
#8910_eic.png	TRUE	TRUE
#6300_eic.png	TRUE	TRUE
#747_eic.png	TRUE	FALSE
#12257_eic.png	FALSE	FALSE
#5202_eic.png	TRUE	TRUE
#6320_eic.png	FALSE	TRUE
#2109_eic.png	TRUE	TRUE
#11833_eic.png	TRUE	FALSE
#7090_eic.png	TRUE	TRUE
#11315_eic.png	FALSE	TRUE
#3131_eic.png	TRUE	TRUE
#12376_eic.png	TRUE	FALSE
#11873_eic.png	FALSE	TRUE
#6228_eic.png	FALSE	TRUE
#11366_eic.png	TRUE	TRUE
#6557_eic.png	TRUE	TRUE
#1010_eic.png	TRUE	TRUE
#2726_eic.png	TRUE	TRUE
#1274_eic.png	TRUE	FALSE
#8731_eic.png	TRUE	TRUE
#8074_eic.png	TRUE	TRUE
#5444_eic.png	FALSE	TRUE
#10487_eic.png	TRUE	TRUE
#11101_eic.png	TRUE	TRUE
#1417_eic.png	FALSE	TRUE
#10690_eic.png	TRUE	TRUE
#1411_eic.png	TRUE	TRUE
#890_eic.png	TRUE	TRUE
#2208_eic.png	TRUE	TRUE
#5825_eic.png	TRUE	TRUE
#2511_eic.png	TRUE	TRUE
#11930_eic.png	FALSE	TRUE
#955_eic.png	FALSE	TRUE
#690_eic.png	TRUE	TRUE
#5660_eic.png	TRUE	TRUE
#9037_eic.png	FALSE	TRUE
#4747_eic.png	TRUE	TRUE
#7455_eic.png	TRUE	TRUE
#6875_eic.png	FALSE	FALSE
#2717_eic.png	FALSE	TRUE
#9952_eic.png	TRUE	TRUE
#407_eic.png	TRUE	FALSE
#555_eic.png	FALSE	FALSE
#9065_eic.png	FALSE	TRUE
#1321_eic.png	TRUE	TRUE
#11344_eic.png	FALSE	TRUE
#8078_eic.png	FALSE	TRUE
#3253_eic.png	TRUE	TRUE
#3676_eic.png	TRUE	TRUE
#11392_eic.png	TRUE	TRUE
#4955_eic.png	TRUE	TRUE
#12212_eic.png	FALSE	FALSE
#12036_eic.png	TRUE	TRUE
#6595_eic.png	TRUE	TRUE
#11495_eic.png	TRUE	TRUE
#11798_eic.png	TRUE	TRUE
#9713_eic.png	FALSE	TRUE
#8027_eic.png	TRUE	TRUE
#7200_eic.png	TRUE	TRUE
#2794_eic.png	TRUE	TRUE
#11080_eic.png	TRUE	TRUE
#9286_eic.png	FALSE	TRUE
#7882_eic.png	TRUE	TRUE
#9533_eic.png	TRUE	TRUE
#9869_eic.png	FALSE	TRUE
#3552_eic.png	TRUE	TRUE
#9518_eic.png	TRUE	TRUE
#2161_eic.png	TRUE	TRUE
#2039_eic.png	FALSE	TRUE
#5020_eic.png	FALSE	FALSE
#1266_eic.png	TRUE	FALSE
#11940_eic.png	FALSE	TRUE
#3246_eic.png	TRUE	TRUE
#12446_eic.png	FALSE	TRUE
#9180_eic.png	TRUE	TRUE
#4868_eic.png	TRUE	FALSE
#3701_eic.png	FALSE	TRUE
#11121_eic.png	FALSE	TRUE
#7309_eic.png	FALSE	TRUE
#1458_eic.png	FALSE	TRUE
#8771_eic.png	FALSE	TRUE
#4652_eic.png	FALSE	TRUE
#1276_eic.png	TRUE	TRUE
#1836_eic.png	TRUE	TRUE
#6743_eic.png	TRUE	TRUE
#6419_eic.png	TRUE	TRUE
#7761_eic.png	TRUE	TRUE
#3602_eic.png	FALSE	TRUE
#8810_eic.png	TRUE	TRUE
#8882_eic.png	TRUE	TRUE
#2304_eic.png	TRUE	FALSE
#6898_eic.png	TRUE	TRUE
#6651_eic.png	TRUE	FALSE
#6633_eic.png	FALSE	TRUE
#2112_eic.png	TRUE	TRUE
#10945_eic.png	TRUE	TRUE
#2363_eic.png	FALSE	TRUE
#4074_eic.png	TRUE	TRUE
#8536_eic.png	FALSE	TRUE
#21_eic.png	TRUE	FALSE
#6926_eic.png	TRUE	FALSE
#1922_eic.png	TRUE	TRUE
#8705_eic.png	TRUE	TRUE
#9209_eic.png	FALSE	FALSE
#6995_eic.png	FALSE	TRUE
#4820_eic.png	TRUE	TRUE
#380_eic.png	TRUE	TRUE
#2621_eic.png	TRUE	FALSE
#3851_eic.png	TRUE	TRUE
#3149_eic.png	TRUE	TRUE
#3394_eic.png	TRUE	TRUE
#4677_eic.png	TRUE	TRUE
#3995_eic.png	FALSE	TRUE
#7510_eic.png	TRUE	TRUE
#11993_eic.png	FALSE	TRUE
#6756_eic.png	TRUE	TRUE
#6154_eic.png	TRUE	TRUE
#9206_eic.png	TRUE	FALSE
#9934_eic.png	FALSE	TRUE
#5694_eic.png	TRUE	TRUE
#5564_eic.png	FALSE	FALSE
#2346_eic.png	FALSE	TRUE
#502_eic.png	FALSE	TRUE
#6867_eic.png	FALSE	TRUE
#8447_eic.png	TRUE	TRUE
#1487_eic.png	FALSE	TRUE
#12448_eic.png	FALSE	FALSE
#5526_eic.png	TRUE	FALSE
#7912_eic.png	TRUE	FALSE
#2979_eic.png	TRUE	TRUE
#322_eic.png	FALSE	FALSE
#869_eic.png	FALSE	TRUE
#927_eic.png	FALSE	FALSE
#7643_eic.png	TRUE	TRUE
#6734_eic.png	TRUE	TRUE
#8558_eic.png	FALSE	TRUE
#8539_eic.png	TRUE	TRUE
#9669_eic.png	FALSE	TRUE
#5730_eic.png	TRUE	TRUE
#6766_eic.png	TRUE	TRUE
#3391_eic.png	TRUE	TRUE
#6059_eic.png	FALSE	TRUE
#1441_eic.png	FALSE	TRUE
#1107_eic.png	TRUE	FALSE
#11900_eic.png	TRUE	TRUE
#5581_eic.png	TRUE	TRUE
#6440_eic.png	TRUE	FALSE
#9558_eic.png	TRUE	TRUE
#419_eic.png	FALSE	TRUE
#12442_eic.png	FALSE	FALSE
#2021_eic.png	FALSE	TRUE
#8120_eic.png	TRUE	TRUE
#1833_eic.png	FALSE	TRUE
#7908_eic.png	FALSE	TRUE
#849_eic.png	TRUE	TRUE
#2127_eic.png	FALSE	TRUE
#3898_eic.png	FALSE	TRUE
#378_eic.png	TRUE	TRUE
#6602_eic.png	TRUE	TRUE
#6784_eic.png	TRUE	TRUE
#1207_eic.png	TRUE	TRUE
#5651_eic.png	TRUE	TRUE
#1633_eic.png	TRUE	TRUE
#3929_eic.png	FALSE	FALSE
#11850_eic.png	TRUE	TRUE
#1593_eic.png	TRUE	TRUE
#5271_eic.png	TRUE	TRUE
#11702_eic.png	TRUE	TRUE
#9647_eic.png	TRUE	TRUE
#11583_eic.png	TRUE	TRUE
#7886_eic.png	TRUE	TRUE
#345_eic.png	TRUE	FALSE
#2298_eic.png	TRUE	FALSE
#2456_eic.png	TRUE	TRUE
#3513_eic.png	TRUE	TRUE
#2757_eic.png	TRUE	TRUE
#3943_eic.png	TRUE	TRUE
#6090_eic.png	TRUE	TRUE
#10287_eic.png	TRUE	TRUE
#6073_eic.png	TRUE	TRUE
#11443_eic.png	TRUE	TRUE
#4954_eic.png	FALSE	TRUE
#7796_eic.png	TRUE	TRUE
#3777_eic.png	TRUE	TRUE
#1632_eic.png	TRUE	FALSE
#4334_eic.png	TRUE	TRUE
#7603_eic.png	TRUE	TRUE
#4666_eic.png	FALSE	TRUE
#1685_eic.png	TRUE	FALSE
#453_eic.png	FALSE	TRUE
#10366_eic.png	FALSE	TRUE
#8377_eic.png	FALSE	TRUE
#3010_eic.png	FALSE	TRUE
#10805_eic.png	FALSE	TRUE
#1369_eic.png	FALSE	TRUE
#6491_eic.png	TRUE	TRUE
#5786_eic.png	TRUE	FALSE
#3581_eic.png	TRUE	TRUE
#7855_eic.png	FALSE	TRUE
#3760_eic.png	FALSE	TRUE
#11965_eic.png	TRUE	TRUE
#2389_eic.png	TRUE	FALSE
#1086_eic.png	TRUE	FALSE
#4649_eic.png	FALSE	TRUE
#248_eic.png	TRUE	TRUE
#9445_eic.png	TRUE	TRUE
#4905_eic.png	FALSE	TRUE
#7001_eic.png	TRUE	TRUE
#5329_eic.png	TRUE	TRUE
#9723_eic.png	FALSE	TRUE
#7373_eic.png	TRUE	TRUE
#6496_eic.png	TRUE	TRUE
#9254_eic.png	TRUE	TRUE
#9337_eic.png	TRUE	TRUE
#5368_eic.png	TRUE	FALSE
#11410_eic.png	FALSE	TRUE
#136_eic.png	FALSE	FALSE
#3848_eic.png	TRUE	TRUE
#3908_eic.png	TRUE	TRUE
#394_eic.png	TRUE	FALSE
#8372_eic.png	TRUE	TRUE
#7202_eic.png	TRUE	TRUE
#6740_eic.png	TRUE	TRUE
#3237_eic.png	TRUE	TRUE
#12082_eic.png	FALSE	TRUE
#5299_eic.png	FALSE	TRUE
#8441_eic.png	FALSE	TRUE
#7044_eic.png	FALSE	TRUE
#590_eic.png	TRUE	FALSE
#9992_eic.png	FALSE	FALSE
#11547_eic.png	FALSE	TRUE
#6382_eic.png	TRUE	TRUE
#10208_eic.png	FALSE	TRUE
#3709_eic.png	FALSE	TRUE
#7332_eic.png	TRUE	TRUE
#5569_eic.png	FALSE	FALSE
#10101_eic.png	TRUE	TRUE
#11016_eic.png	TRUE	TRUE
#11643_eic.png	TRUE	TRUE
#8531_eic.png	TRUE	TRUE
#2154_eic.png	TRUE	TRUE
#11862_eic.png	FALSE	TRUE
#5025_eic.png	FALSE	TRUE
#3076_eic.png	TRUE	TRUE
#7585_eic.png	TRUE	TRUE
#456_eic.png	FALSE	TRUE
#11795_eic.png	TRUE	TRUE
#3165_eic.png	FALSE	TRUE
#6863_eic.png	TRUE	TRUE
#9436_eic.png	TRUE	TRUE
#5468_eic.png	FALSE	TRUE
#7150_eic.png	FALSE	TRUE
#6666_eic.png	TRUE	TRUE
#3405_eic.png	TRUE	TRUE
#2206_eic.png	TRUE	TRUE
#10893_eic.png	FALSE	TRUE
#6883_eic.png	TRUE	TRUE
#2313_eic.png	TRUE	TRUE
#4944_eic.png	FALSE	TRUE
#3703_eic.png	TRUE	TRUE
#12233_eic.png	TRUE	TRUE
#2851_eic.png	TRUE	TRUE
#5409_eic.png	TRUE	TRUE
#5784_eic.png	TRUE	TRUE
#1312_eic.png	FALSE	TRUE
#5679_eic.png	TRUE	TRUE
#10724_eic.png	TRUE	TRUE
#6379_eic.png	TRUE	TRUE
#9931_eic.png	FALSE	TRUE
#7750_eic.png	TRUE	TRUE
#8895_eic.png	TRUE	TRUE
#827_eic.png	TRUE	TRUE
#1357_eic.png	TRUE	TRUE
#1522_eic.png	TRUE	FALSE
#11049_eic.png	TRUE	TRUE
#9782_eic.png	FALSE	TRUE
#3595_eic.png	TRUE	FALSE
#11448_eic.png	FALSE	TRUE
#6950_eic.png	TRUE	TRUE
#9702_eic.png	FALSE	TRUE
#7239_eic.png	TRUE	TRUE
#3885_eic.png	TRUE	TRUE
#3062_eic.png	TRUE	TRUE
#7726_eic.png	TRUE	TRUE
#8127_eic.png	TRUE	TRUE
#12166_eic.png	TRUE	TRUE
#12194_eic.png	FALSE	TRUE
#4467_eic.png	TRUE	FALSE
#8870_eic.png	TRUE	TRUE
#866_eic.png	TRUE	TRUE
#10049_eic.png	TRUE	TRUE
#6326_eic.png	TRUE	TRUE
#1805_eic.png	TRUE	TRUE
#4924_eic.png	TRUE	TRUE
#713_eic.png	FALSE	TRUE
#11759_eic.png	TRUE	TRUE
#3537_eic.png	TRUE	TRUE
#7512_eic.png	TRUE	TRUE
#10084_eic.png	TRUE	TRUE
#3525_eic.png	TRUE	TRUE
#2554_eic.png	TRUE	TRUE
#4282_eic.png	FALSE	FALSE
#10344_eic.png	FALSE	TRUE
#5300_eic.png	TRUE	TRUE
#11313_eic.png	FALSE	TRUE
#1526_eic.png	FALSE	TRUE
#4411_eic.png	FALSE	TRUE
#1788_eic.png	TRUE	TRUE
#5381_eic.png	TRUE	TRUE
#5232_eic.png	TRUE	FALSE
#5946_eic.png	FALSE	TRUE
#10972_eic.png	FALSE	TRUE
#8017_eic.png	FALSE	TRUE
#4498_eic.png	FALSE	TRUE
#11694_eic.png	TRUE	FALSE
#10951_eic.png	TRUE	TRUE
#8048_eic.png	FALSE	TRUE
#721_eic.png	FALSE	TRUE
#705_eic.png	FALSE	TRUE
#2508_eic.png	TRUE	TRUE
#5778_eic.png	FALSE	TRUE
#6917_eic.png	FALSE	TRUE
#8266_eic.png	FALSE	TRUE
#11430_eic.png	TRUE	TRUE
#9298_eic.png	FALSE	TRUE
#1381_eic.png	TRUE	TRUE
#5880_eic.png	TRUE	TRUE
#3273_eic.png	FALSE	TRUE
#34_eic.png	TRUE	FALSE
#5954_eic.png	TRUE	TRUE
#5741_eic.png	TRUE	FALSE
#2179_eic.png	TRUE	FALSE
#11321_eic.png	FALSE	TRUE
#7330_eic.png	TRUE	FALSE
#2797_eic.png	TRUE	TRUE
#1096_eic.png	TRUE	FALSE
#2840_eic.png	TRUE	TRUE
#5743_eic.png	TRUE	TRUE
#1965_eic.png	TRUE	FALSE
#6635_eic.png	FALSE	FALSE
#3658_eic.png	TRUE	TRUE
#4147_eic.png	FALSE	TRUE
#6525_eic.png	TRUE	TRUE
#11437_eic.png	TRUE	TRUE
#2065_eic.png	FALSE	TRUE
#445_eic.png	TRUE	TRUE
#5500_eic.png	FALSE	TRUE
#6841_eic.png	TRUE	TRUE
#10992_eic.png	TRUE	TRUE
#12177_eic.png	FALSE	FALSE
#7209_eic.png	TRUE	TRUE
#9157_eic.png	TRUE	TRUE
#6993_eic.png	TRUE	TRUE
#4505_eic.png	TRUE	TRUE
#1866_eic.png	TRUE	TRUE
#4119_eic.png	TRUE	TRUE
#406_eic.png	TRUE	FALSE
#7511_eic.png	TRUE	TRUE
#3336_eic.png	FALSE	TRUE
#9961_eic.png	TRUE	TRUE
#10847_eic.png	TRUE	TRUE
#10889_eic.png	FALSE	TRUE
#7844_eic.png	TRUE	TRUE
#1240_eic.png	FALSE	TRUE
#5916_eic.png	TRUE	TRUE
#12428_eic.png	TRUE	FALSE
#3484_eic.png	TRUE	TRUE
#7703_eic.png	TRUE	TRUE
#352_eic.png	TRUE	TRUE
#3280_eic.png	TRUE	TRUE
#9219_eic.png	FALSE	TRUE
#11810_eic.png	FALSE	TRUE
#1524_eic.png	TRUE	TRUE
#970_eic.png	TRUE	TRUE
#8853_eic.png	FALSE	TRUE
#337_eic.png	TRUE	FALSE
#10443_eic.png	FALSE	TRUE
#9050_eic.png	FALSE	TRUE
#6769_eic.png	TRUE	TRUE
#306_eic.png	FALSE	TRUE
#2291_eic.png	TRUE	FALSE
#3599_eic.png	FALSE	TRUE
#9135_eic.png	TRUE	TRUE
#11902_eic.png	TRUE	TRUE
#11000_eic.png	FALSE	FALSE
#9305_eic.png	TRUE	TRUE
#8858_eic.png	FALSE	TRUE
#508_eic.png	TRUE	TRUE
#2260_eic.png	TRUE	TRUE
#10818_eic.png	TRUE	TRUE
#2383_eic.png	TRUE	TRUE
#1557_eic.png	TRUE	TRUE
#2899_eic.png	TRUE	FALSE
#11488_eic.png	FALSE	TRUE
#7300_eic.png	FALSE	TRUE
#7436_eic.png	TRUE	TRUE
#6433_eic.png	FALSE	TRUE
#10503_eic.png	FALSE	TRUE
#9419_eic.png	TRUE	FALSE
#3528_eic.png	TRUE	TRUE
#439_eic.png	TRUE	TRUE
#7637_eic.png	TRUE	TRUE
#6099_eic.png	FALSE	FALSE
#2162_eic.png	TRUE	TRUE
#9792_eic.png	FALSE	TRUE
#6677_eic.png	TRUE	TRUE
#2652_eic.png	TRUE	TRUE
#8762_eic.png	TRUE	TRUE
#2334_eic.png	TRUE	TRUE
#3420_eic.png	TRUE	TRUE
#4140_eic.png	FALSE	TRUE
#12091_eic.png	FALSE	TRUE
#2698_eic.png	TRUE	TRUE
#205_eic.png	FALSE	TRUE
#4361_eic.png	TRUE	TRUE
#2378_eic.png	TRUE	TRUE
#1891_eic.png	TRUE	TRUE
#8483_eic.png	TRUE	TRUE
#3686_eic.png	TRUE	TRUE
#9889_eic.png	FALSE	TRUE
#3002_eic.png	TRUE	TRUE
#12240_eic.png	FALSE	TRUE
#3342_eic.png	FALSE	TRUE
#430_eic.png	TRUE	TRUE
#11316_eic.png	FALSE	TRUE
#5739_eic.png	TRUE	TRUE
#1975_eic.png	FALSE	TRUE
#2087_eic.png	TRUE	TRUE
#3678_eic.png	FALSE	TRUE
#992_eic.png	TRUE	FALSE
#6563_eic.png	TRUE	FALSE
#3168_eic.png	TRUE	TRUE
#1989_eic.png	TRUE	FALSE
#7322_eic.png	FALSE	TRUE
#1966_eic.png	TRUE	FALSE
#4172_eic.png	TRUE	TRUE
#4049_eic.png	FALSE	TRUE
#3115_eic.png	TRUE	TRUE
#5734_eic.png	TRUE	TRUE
#458_eic.png	FALSE	TRUE
#2614_eic.png	FALSE	TRUE
#9825_eic.png	FALSE	TRUE
#7537_eic.png	TRUE	TRUE
#738_eic.png	FALSE	TRUE
#8844_eic.png	FALSE	TRUE
#2303_eic.png	TRUE	FALSE
#5665_eic.png	TRUE	TRUE
#6731_eic.png	TRUE	TRUE
#2843_eic.png	TRUE	TRUE
#11143_eic.png	TRUE	TRUE
#6754_eic.png	FALSE	TRUE
#9857_eic.png	FALSE	TRUE
#8506_eic.png	TRUE	TRUE
#1758_eic.png	TRUE	TRUE
#11265_eic.png	FALSE	TRUE
#1539_eic.png	TRUE	TRUE
#411_eic.png	TRUE	FALSE
#10038_eic.png	TRUE	TRUE
#88_eic.png	TRUE	FALSE
#10422_eic.png	FALSE	TRUE
#4026_eic.png	TRUE	TRUE
#884_eic.png	TRUE	TRUE
#6853_eic.png	TRUE	TRUE
#3622_eic.png	TRUE	TRUE
#7378_eic.png	TRUE	TRUE
#6237_eic.png	FALSE	TRUE
#4290_eic.png	TRUE	TRUE
#7768_eic.png	TRUE	TRUE
#3500_eic.png	FALSE	FALSE
#3788_eic.png	TRUE	TRUE
#5215_eic.png	FALSE	TRUE
#9620_eic.png	TRUE	TRUE
#12159_eic.png	TRUE	TRUE
#193_eic.png	TRUE	FALSE
#1823_eic.png	TRUE	TRUE
#1704_eic.png	TRUE	TRUE
#1516_eic.png	TRUE	TRUE
#1802_eic.png	TRUE	TRUE
#235_eic.png	FALSE	FALSE
#8909_eic.png	TRUE	TRUE
#4878_eic.png	FALSE	TRUE
#2351_eic.png	TRUE	TRUE
#5907_eic.png	TRUE	TRUE
#10153_eic.png	TRUE	TRUE
#2880_eic.png	FALSE	TRUE
#7318_eic.png	TRUE	FALSE
#8518_eic.png	FALSE	FALSE
#2824_eic.png	TRUE	TRUE
#2771_eic.png	TRUE	FALSE
#9034_eic.png	FALSE	TRUE
#11954_eic.png	TRUE	TRUE
#9623_eic.png	TRUE	TRUE
#3849_eic.png	FALSE	TRUE
#6373_eic.png	FALSE	TRUE
#1844_eic.png	FALSE	TRUE
#7489_eic.png	FALSE	TRUE
#7980_eic.png	FALSE	FALSE
#11962_eic.png	TRUE	TRUE
#8206_eic.png	FALSE	TRUE
#9130_eic.png	TRUE	TRUE
#11966_eic.png	TRUE	TRUE
#7665_eic.png	TRUE	TRUE
#7558_eic.png	TRUE	TRUE
#7082_eic.png	TRUE	TRUE
#2683_eic.png	TRUE	TRUE
#9148_eic.png	TRUE	TRUE
#5935_eic.png	TRUE	TRUE
#8721_eic.png	FALSE	TRUE
#74_eic.png	TRUE	FALSE
#7808_eic.png	FALSE	TRUE
#9061_eic.png	TRUE	TRUE
#7416_eic.png	TRUE	FALSE
#5290_eic.png	FALSE	TRUE
#7520_eic.png	FALSE	TRUE
#10227_eic.png	FALSE	TRUE
#12469_eic.png	TRUE	FALSE
#950_eic.png	FALSE	TRUE
#4213_eic.png	FALSE	TRUE
#772_eic.png	TRUE	TRUE
#9898_eic.png	TRUE	TRUE
#1275_eic.png	TRUE	TRUE
#3928_eic.png	FALSE	FALSE
#5823_eic.png	TRUE	TRUE
#1962_eic.png	TRUE	TRUE
#5441_eic.png	TRUE	TRUE
#335_eic.png	TRUE	FALSE
#446_eic.png	FALSE	TRUE
#5109_eic.png	TRUE	TRUE
#2535_eic.png	TRUE	TRUE
#5936_eic.png	TRUE	TRUE
#3401_eic.png	FALSE	TRUE
#921_eic.png	TRUE	TRUE
#11843_eic.png	TRUE	FALSE
#11068_eic.png	TRUE	FALSE
#8064_eic.png	TRUE	TRUE
#5918_eic.png	TRUE	TRUE
#8356_eic.png	TRUE	TRUE
#6670_eic.png	TRUE	TRUE
#8644_eic.png	TRUE	TRUE
#10845_eic.png	FALSE	TRUE
#2586_eic.png	FALSE	TRUE
#9272_eic.png	TRUE	TRUE
#8261_eic.png	FALSE	TRUE
#5130_eic.png	TRUE	TRUE
#57_eic.png	FALSE	FALSE
#1410_eic.png	TRUE	TRUE
#1924_eic.png	TRUE	TRUE
#5890_eic.png	TRUE	TRUE
#4679_eic.png	TRUE	TRUE
#4439_eic.png	TRUE	FALSE
#11530_eic.png	FALSE	TRUE
#1301_eic.png	FALSE	TRUE
#7928_eic.png	TRUE	TRUE
#5088_eic.png	FALSE	TRUE
#2404_eic.png	TRUE	TRUE
#6393_eic.png	TRUE	TRUE
#565_eic.png	TRUE	TRUE
#162_eic.png	FALSE	TRUE
#6124_eic.png	TRUE	TRUE
#2638_eic.png	TRUE	TRUE
#6167_eic.png	FALSE	TRUE
#5339_eic.png	TRUE	TRUE
#5977_eic.png	FALSE	TRUE
#3827_eic.png	FALSE	TRUE
#4221_eic.png	TRUE	TRUE
#1258_eic.png	TRUE	FALSE
#6500_eic.png	TRUE	TRUE
#12343_eic.png	FALSE	FALSE
#8337_eic.png	TRUE	TRUE
#70_eic.png	TRUE	FALSE
#2879_eic.png	FALSE	TRUE
#5807_eic.png	FALSE	TRUE
#5947_eic.png	TRUE	TRUE
#3914_eic.png	TRUE	TRUE
#6143_eic.png	TRUE	TRUE
#5840_eic.png	TRUE	TRUE
#7053_eic.png	FALSE	TRUE
#1496_eic.png	TRUE	FALSE
#2678_eic.png	TRUE	TRUE
#10798_eic.png	FALSE	TRUE
#11674_eic.png	FALSE	TRUE
#6643_eic.png	TRUE	FALSE
#3915_eic.png	TRUE	TRUE
#6077_eic.png	TRUE	TRUE
#10576_eic.png	TRUE	TRUE
#6647_eic.png	TRUE	TRUE
#4447_eic.png	FALSE	FALSE
#7823_eic.png	FALSE	TRUE
#223_eic.png	TRUE	FALSE
#4113_eic.png	FALSE	TRUE
#2552_eic.png	TRUE	TRUE
#1696_eic.png	TRUE	TRUE
#9144_eic.png	FALSE	FALSE
#7265_eic.png	TRUE	TRUE
#8881_eic.png	TRUE	TRUE
#9690_eic.png	FALSE	TRUE
#7165_eic.png	FALSE	TRUE
#11627_eic.png	FALSE	TRUE
#5506_eic.png	FALSE	TRUE
#6007_eic.png	TRUE	TRUE
#9757_eic.png	TRUE	TRUE
#1091_eic.png	FALSE	FALSE
#7009_eic.png	TRUE	TRUE
#4346_eic.png	TRUE	TRUE
#4417_eic.png	TRUE	TRUE
#9895_eic.png	TRUE	TRUE
#10663_eic.png	TRUE	TRUE
#4608_eic.png	TRUE	TRUE
#2407_eic.png	FALSE	TRUE
#665_eic.png	TRUE	FALSE
#2746_eic.png	FALSE	FALSE
#8065_eic.png	FALSE	TRUE
#1930_eic.png	FALSE	TRUE
#6194_eic.png	FALSE	TRUE
#5532_eic.png	TRUE	FALSE
#3720_eic.png	TRUE	TRUE
#11533_eic.png	FALSE	TRUE
#8608_eic.png	TRUE	TRUE
#7411_eic.png	FALSE	TRUE
#6307_eic.png	TRUE	TRUE
#10442_eic.png	FALSE	TRUE
#9239_eic.png	TRUE	TRUE
#4456_eic.png	TRUE	TRUE
#7447_eic.png	TRUE	TRUE
#10580_eic.png	FALSE	TRUE
#6013_eic.png	TRUE	TRUE
#3048_eic.png	TRUE	FALSE
#1812_eic.png	FALSE	TRUE
#8830_eic.png	TRUE	TRUE
#8098_eic.png	FALSE	TRUE
#6620_eic.png	FALSE	TRUE
#582_eic.png	TRUE	FALSE
#3427_eic.png	TRUE	TRUE
#6368_eic.png	TRUE	FALSE
#10457_eic.png	FALSE	TRUE
#571_eic.png	FALSE	TRUE
#10438_eic.png	FALSE	TRUE
#12288_eic.png	FALSE	FALSE
#10403_eic.png	FALSE	TRUE
#5347_eic.png	FALSE	TRUE
#1864_eic.png	TRUE	TRUE
#9475_eic.png	TRUE	TRUE
#153_eic.png	FALSE	FALSE
#11262_eic.png	FALSE	TRUE
#4998_eic.png	TRUE	TRUE
#2241_eic.png	TRUE	TRUE
#11462_eic.png	TRUE	TRUE
#11382_eic.png	FALSE	TRUE
#10407_eic.png	FALSE	TRUE
#6038_eic.png	TRUE	TRUE
#9884_eic.png	TRUE	TRUE
#10380_eic.png	TRUE	TRUE
#11776_eic.png	TRUE	TRUE
#9932_eic.png	FALSE	TRUE
#3814_eic.png	TRUE	TRUE
#3835_eic.png	FALSE	TRUE
#4203_eic.png	TRUE	TRUE
#9879_eic.png	FALSE	TRUE
#10125_eic.png	TRUE	TRUE
#5259_eic.png	TRUE	FALSE
#9630_eic.png	TRUE	TRUE
#195_eic.png	TRUE	TRUE
#2518_eic.png	TRUE	TRUE
#10115_eic.png	FALSE	TRUE
#9194_eic.png	TRUE	TRUE
#11151_eic.png	FALSE	TRUE
#9788_eic.png	TRUE	TRUE
#7677_eic.png	TRUE	TRUE
#10478_eic.png	TRUE	FALSE
#6688_eic.png	TRUE	TRUE
#10255_eic.png	TRUE	TRUE
#11698_eic.png	TRUE	FALSE
#9987_eic.png	FALSE	TRUE
#864_eic.png	FALSE	TRUE
#5174_eic.png	TRUE	TRUE
#1055_eic.png	TRUE	TRUE
#9470_eic.png	FALSE	TRUE
#4154_eic.png	TRUE	TRUE
#8105_eic.png	TRUE	TRUE
#1393_eic.png	FALSE	FALSE
#1220_eic.png	FALSE	TRUE
#5311_eic.png	TRUE	TRUE
#6977_eic.png	FALSE	TRUE
#2677_eic.png	TRUE	FALSE
#7852_eic.png	TRUE	TRUE
#7069_eic.png	FALSE	TRUE
#3467_eic.png	TRUE	TRUE
#7833_eic.png	FALSE	FALSE
#10039_eic.png	TRUE	FALSE
#8828_eic.png	TRUE	TRUE
#6420_eic.png	TRUE	TRUE
#9725_eic.png	FALSE	TRUE
#2264_eic.png	TRUE	TRUE
#2352_eic.png	FALSE	TRUE
#11056_eic.png	TRUE	TRUE
#663_eic.png	FALSE	FALSE
#3454_eic.png	FALSE	TRUE
#1852_eic.png	FALSE	TRUE
#3749_eic.png	FALSE	FALSE
#12246_eic.png	FALSE	FALSE
#965_eic.png	FALSE	TRUE
#4283_eic.png	FALSE	TRUE
#6364_eic.png	TRUE	TRUE
#3173_eic.png	FALSE	TRUE
#12127_eic.png	TRUE	TRUE
#9521_eic.png	TRUE	TRUE
#9645_eic.png	TRUE	TRUE
#12051_eic.png	FALSE	TRUE
#3372_eic.png	TRUE	TRUE
#1248_eic.png	TRUE	TRUE
#9161_eic.png	TRUE	TRUE
#8185_eic.png	TRUE	TRUE
#5671_eic.png	FALSE	FALSE
#10246_eic.png	TRUE	TRUE
#11354_eic.png	FALSE	TRUE
#8923_eic.png	TRUE	TRUE
#10217_eic.png	FALSE	TRUE
#11222_eic.png	TRUE	TRUE
#6479_eic.png	TRUE	TRUE
#1065_eic.png	TRUE	TRUE
#5543_eic.png	TRUE	TRUE
#8024_eic.png	FALSE	TRUE
#147_eic.png	TRUE	FALSE
#1062_eic.png	FALSE	TRUE
#4972_eic.png	TRUE	TRUE
#6385_eic.png	TRUE	TRUE
#11161_eic.png	TRUE	TRUE
#3743_eic.png	TRUE	TRUE
#8114_eic.png	TRUE	TRUE
#10655_eic.png	TRUE	TRUE
#904_eic.png	FALSE	TRUE
#3263_eic.png	TRUE	TRUE
#10256_eic.png	FALSE	TRUE
#844_eic.png	TRUE	TRUE
#8072_eic.png	TRUE	TRUE
#3495_eic.png	FALSE	TRUE
#181_eic.png	FALSE	FALSE
#7443_eic.png	FALSE	TRUE
#2213_eic.png	TRUE	FALSE
#4309_eic.png	TRUE	TRUE
#9863_eic.png	FALSE	TRUE
#1643_eic.png	TRUE	TRUE
#3275_eic.png	TRUE	TRUE
#7227_eic.png	TRUE	TRUE
#5165_eic.png	TRUE	FALSE
#7853_eic.png	FALSE	TRUE
#4559_eic.png	TRUE	TRUE
#5462_eic.png	FALSE	TRUE
#7158_eic.png	FALSE	TRUE
#8746_eic.png	TRUE	TRUE
#7301_eic.png	FALSE	TRUE
#4303_eic.png	FALSE	TRUE
#2148_eic.png	FALSE	TRUE
#11405_eic.png	FALSE	TRUE
#4337_eic.png	TRUE	TRUE
#11102_eic.png	FALSE	TRUE
#8361_eic.png	TRUE	FALSE
#3992_eic.png	TRUE	TRUE
#7885_eic.png	TRUE	TRUE
#3811_eic.png	FALSE	TRUE
#7765_eic.png	TRUE	TRUE
#5182_eic.png	TRUE	TRUE
#9444_eic.png	TRUE	TRUE
#6177_eic.png	TRUE	TRUE
#11190_eic.png	FALSE	TRUE
#15_eic.png	TRUE	FALSE
#7738_eic.png	FALSE	TRUE
#133_eic.png	TRUE	FALSE
#7924_eic.png	TRUE	TRUE
#3145_eic.png	FALSE	TRUE
#4560_eic.png	TRUE	FALSE
#5738_eic.png	TRUE	TRUE
#5716_eic.png	TRUE	TRUE
#2498_eic.png	FALSE	TRUE
#6691_eic.png	TRUE	TRUE
#232_eic.png	TRUE	FALSE
#11270_eic.png	FALSE	TRUE
#4606_eic.png	TRUE	TRUE
#4885_eic.png	TRUE	TRUE
#8561_eic.png	FALSE	TRUE
#5830_eic.png	FALSE	TRUE
#8125_eic.png	TRUE	TRUE
#10219_eic.png	FALSE	TRUE
#3197_eic.png	TRUE	TRUE
#8108_eic.png	TRUE	TRUE
#10035_eic.png	TRUE	TRUE
#390_eic.png	TRUE	TRUE
#2251_eic.png	FALSE	TRUE
#2545_eic.png	TRUE	FALSE
#7984_eic.png	TRUE	TRUE
#2282_eic.png	FALSE	TRUE
#4699_eic.png	FALSE	TRUE
#120_eic.png	TRUE	FALSE
#11794_eic.png	TRUE	TRUE
#7628_eic.png	TRUE	TRUE
#2084_eic.png	TRUE	FALSE
#2602_eic.png	TRUE	TRUE
#225_eic.png	FALSE	FALSE
#1447_eic.png	FALSE	TRUE
#6409_eic.png	TRUE	TRUE
#3155_eic.png	FALSE	FALSE
#9564_eic.png	TRUE	TRUE
#2489_eic.png	TRUE	TRUE
#12259_eic.png	TRUE	FALSE
#2365_eic.png	TRUE	TRUE
#1018_eic.png	FALSE	TRUE
#8907_eic.png	TRUE	TRUE
#998_eic.png	TRUE	FALSE
#9593_eic.png	TRUE	TRUE
#10356_eic.png	TRUE	TRUE
#5317_eic.png	TRUE	TRUE
#8479_eic.png	FALSE	TRUE
#515_eic.png	FALSE	TRUE
#3210_eic.png	FALSE	TRUE
#5342_eic.png	FALSE	TRUE
#4319_eic.png	FALSE	TRUE
#4982_eic.png	TRUE	FALSE
#1934_eic.png	FALSE	TRUE
#4788_eic.png	FALSE	TRUE
#488_eic.png	TRUE	FALSE
#5197_eic.png	TRUE	TRUE
#11194_eic.png	TRUE	TRUE
#11628_eic.png	TRUE	FALSE
#180_eic.png	FALSE	FALSE
#7966_eic.png	TRUE	TRUE
#8627_eic.png	TRUE	TRUE
#4517_eic.png	TRUE	TRUE
[truncated: 6,754 more rows]

## Sheet: 06_mouse_liver_neg_eva_check
image	eic	eim
#8956_eic.png	TRUE	TRUE
#6573_eic.png	TRUE	TRUE
#915_eic.png	TRUE	FALSE
#4782_eic.png	TRUE	FALSE
#4701_eic.png	FALSE	TRUE
#4105_eic.png	FALSE	TRUE
#7458_eic.png	TRUE	TRUE
#8917_eic.png	TRUE	TRUE
#4993_eic.png	TRUE	TRUE
#2275_eic.png	FALSE	TRUE
#637_eic.png	TRUE	TRUE
#2002_eic.png	FALSE	TRUE
#8584_eic.png	TRUE	TRUE
#1698_eic.png	TRUE	TRUE
#7349_eic.png	TRUE	TRUE
#1140_eic.png	TRUE	TRUE
#7153_eic.png	FALSE	TRUE
#7059_eic.png	TRUE	TRUE
#1991_eic.png	FALSE	TRUE
#2224_eic.png	FALSE	TRUE
#1100_eic.png	FALSE	TRUE
#449_eic.png	TRUE	TRUE
#7670_eic.png	TRUE	TRUE
#7243_eic.png	TRUE	TRUE
#1192_eic.png	TRUE	TRUE
#9044_eic.png	TRUE	FALSE
#5306_eic.png	TRUE	TRUE
#7651_eic.png	FALSE	TRUE
#5698_eic.png	TRUE	TRUE
#2954_eic.png	TRUE	TRUE
#1204_eic.png	TRUE	FALSE
#7498_eic.png	FALSE	TRUE
#2465_eic.png	FALSE	FALSE
#3957_eic.png	TRUE	TRUE
#7668_eic.png	TRUE	TRUE
#7038_eic.png	FALSE	TRUE
#27_eic.png	FALSE	FALSE
#7346_eic.png	FALSE	TRUE
#4463_eic.png	TRUE	TRUE
#8270_eic.png	FALSE	TRUE
#265_eic.png	FALSE	TRUE
#1310_eic.png	FALSE	TRUE
#2788_eic.png	FALSE	TRUE
#8970_eic.png	TRUE	FALSE
#6470_eic.png	FALSE	TRUE
#5085_eic.png	TRUE	TRUE
#4127_eic.png	FALSE	TRUE
#3232_eic.png	FALSE	TRUE
#5360_eic.png	FALSE	TRUE
#5621_eic.png	FALSE	TRUE
#4328_eic.png	FALSE	TRUE
#8499_eic.png	TRUE	TRUE
#2074_eic.png	TRUE	FALSE
#910_eic.png	TRUE	TRUE
#8280_eic.png	TRUE	TRUE
#3140_eic.png	TRUE	FALSE
#5806_eic.png	TRUE	TRUE
#1654_eic.png	TRUE	TRUE
#4264_eic.png	FALSE	TRUE
#5162_eic.png	FALSE	TRUE
#7197_eic.png	FALSE	TRUE
#2118_eic.png	FALSE	TRUE
#4843_eic.png	TRUE	TRUE
#1005_eic.png	TRUE	TRUE
#6186_eic.png	TRUE	TRUE
#4330_eic.png	FALSE	FALSE
#2219_eic.png	FALSE	TRUE
#3252_eic.png	FALSE	TRUE
#2172_eic.png	FALSE	FALSE
#7523_eic.png	FALSE	TRUE
#5408_eic.png	TRUE	TRUE
#4862_eic.png	TRUE	FALSE
#4178_eic.png	FALSE	TRUE
#2418_eic.png	TRUE	TRUE
#3207_eic.png	FALSE	TRUE
#5355_eic.png	FALSE	TRUE
#7353_eic.png	FALSE	TRUE
#4459_eic.png	TRUE	TRUE
#1_eic.png	TRUE	FALSE
#8929_eic.png	TRUE	TRUE
#4605_eic.png	TRUE	TRUE
#2645_eic.png	FALSE	TRUE
#5595_eic.png	TRUE	TRUE
#2580_eic.png	FALSE	FALSE
#6111_eic.png	FALSE	TRUE
#2848_eic.png	TRUE	FALSE
#4931_eic.png	TRUE	TRUE
#4769_eic.png	TRUE	TRUE
#3867_eic.png	TRUE	TRUE
#298_eic.png	TRUE	TRUE
#6330_eic.png	TRUE	TRUE
#8080_eic.png	FALSE	TRUE
#2289_eic.png	TRUE	TRUE
#5835_eic.png	TRUE	TRUE
#3969_eic.png	TRUE	TRUE
#3564_eic.png	TRUE	TRUE
#6780_eic.png	TRUE	TRUE
#3486_eic.png	FALSE	TRUE
#2778_eic.png	FALSE	FALSE
#8979_eic.png	TRUE	FALSE
#183_eic.png	TRUE	FALSE
#9005_eic.png	TRUE	FALSE
#7051_eic.png	TRUE	TRUE
#3244_eic.png	FALSE	TRUE
#7383_eic.png	TRUE	TRUE
#1143_eic.png	TRUE	TRUE
#4774_eic.png	TRUE	TRUE
#2246_eic.png	FALSE	FALSE
#972_eic.png	TRUE	TRUE
#1570_eic.png	FALSE	TRUE
#1021_eic.png	FALSE	TRUE
#3988_eic.png	TRUE	TRUE
#5139_eic.png	TRUE	TRUE
#8233_eic.png	TRUE	TRUE
#5050_eic.png	TRUE	FALSE
#8275_eic.png	FALSE	TRUE
#7074_eic.png	TRUE	TRUE
#5514_eic.png	TRUE	TRUE
#4768_eic.png	TRUE	TRUE
#6802_eic.png	FALSE	TRUE
#8703_eic.png	FALSE	TRUE
#1817_eic.png	FALSE	TRUE
#1023_eic.png	TRUE	FALSE
#6281_eic.png	TRUE	TRUE
#7854_eic.png	FALSE	TRUE
#2920_eic.png	FALSE	TRUE
#4923_eic.png	TRUE	FALSE
#2471_eic.png	FALSE	TRUE
#4378_eic.png	FALSE	TRUE
#103_eic.png	FALSE	TRUE
#2071_eic.png	TRUE	TRUE
#8247_eic.png	FALSE	TRUE
#5144_eic.png	FALSE	TRUE
#6728_eic.png	TRUE	TRUE
#3414_eic.png	TRUE	TRUE
#55_eic.png	TRUE	TRUE
#2791_eic.png	TRUE	TRUE
#4128_eic.png	TRUE	TRUE
#8826_eic.png	TRUE	FALSE
#4068_eic.png	FALSE	TRUE
#1856_eic.png	FALSE	FALSE
#4406_eic.png	TRUE	TRUE
#13_eic.png	FALSE	FALSE
#7839_eic.png	FALSE	TRUE
#2176_eic.png	FALSE	FALSE
#5560_eic.png	TRUE	TRUE
#709_eic.png	TRUE	TRUE
#2153_eic.png	TRUE	TRUE
#424_eic.png	TRUE	TRUE
#6417_eic.png	TRUE	TRUE
#8827_eic.png	FALSE	FALSE
#3926_eic.png	FALSE	FALSE
#1420_eic.png	TRUE	TRUE
#2070_eic.png	FALSE	TRUE
#1631_eic.png	TRUE	TRUE
#4680_eic.png	TRUE	TRUE
#4514_eic.png	FALSE	TRUE
#3638_eic.png	FALSE	TRUE
#8387_eic.png	FALSE	TRUE
#7485_eic.png	TRUE	TRUE
#7172_eic.png	TRUE	TRUE
#3492_eic.png	TRUE	TRUE
#5853_eic.png	FALSE	TRUE
#6669_eic.png	TRUE	TRUE
#8611_eic.png	TRUE	TRUE
#3522_eic.png	FALSE	TRUE
#8524_eic.png	TRUE	TRUE
#8018_eic.png	FALSE	TRUE
#1582_eic.png	TRUE	TRUE
#4589_eic.png	FALSE	TRUE
#2412_eic.png	FALSE	FALSE
#1563_eic.png	FALSE	TRUE
#2965_eic.png	FALSE	TRUE
#754_eic.png	TRUE	TRUE
#6432_eic.png	TRUE	TRUE
#5055_eic.png	FALSE	TRUE
#1174_eic.png	FALSE	TRUE
#9031_eic.png	FALSE	FALSE
#3113_eic.png	FALSE	TRUE
#6159_eic.png	TRUE	TRUE
#4497_eic.png	TRUE	TRUE
#6886_eic.png	FALSE	TRUE
#8724_eic.png	TRUE	TRUE
#832_eic.png	TRUE	TRUE
#1998_eic.png	TRUE	TRUE
#3230_eic.png	FALSE	TRUE
#6123_eic.png	TRUE	TRUE
#3505_eic.png	TRUE	TRUE
#620_eic.png	FALSE	FALSE
#4634_eic.png	TRUE	TRUE
#9043_eic.png	FALSE	FALSE
#8986_eic.png	TRUE	FALSE
#8297_eic.png	TRUE	TRUE
#6983_eic.png	TRUE	TRUE
#521_eic.png	FALSE	TRUE
#2423_eic.png	FALSE	TRUE
#2901_eic.png	TRUE	TRUE
#314_eic.png	TRUE	FALSE
#8887_eic.png	TRUE	FALSE
#3171_eic.png	TRUE	TRUE
#4785_eic.png	FALSE	TRUE
#4783_eic.png	TRUE	TRUE
#2478_eic.png	FALSE	TRUE
#1372_eic.png	FALSE	TRUE
#5985_eic.png	TRUE	TRUE
#8344_eic.png	FALSE	TRUE
#5309_eic.png	FALSE	TRUE
#8415_eic.png	TRUE	TRUE
#6164_eic.png	FALSE	TRUE
#1254_eic.png	FALSE	TRUE
#1367_eic.png	TRUE	TRUE
#1604_eic.png	TRUE	TRUE
#1768_eic.png	FALSE	TRUE
#4071_eic.png	FALSE	FALSE
#1827_eic.png	FALSE	TRUE
#6981_eic.png	TRUE	TRUE
#4718_eic.png	FALSE	TRUE
#5960_eic.png	FALSE	TRUE
#8610_eic.png	FALSE	TRUE
#1541_eic.png	FALSE	FALSE
#7630_eic.png	TRUE	TRUE
#3677_eic.png	TRUE	TRUE
#1307_eic.png	FALSE	TRUE
#1828_eic.png	TRUE	TRUE
#4215_eic.png	TRUE	TRUE
#3808_eic.png	FALSE	TRUE
#3005_eic.png	FALSE	TRUE
#5857_eic.png	TRUE	TRUE
#6545_eic.png	TRUE	TRUE
#3240_eic.png	FALSE	TRUE
#451_eic.png	TRUE	TRUE
#8346_eic.png	FALSE	TRUE
#1376_eic.png	FALSE	TRUE
#6460_eic.png	TRUE	TRUE
#6941_eic.png	TRUE	TRUE
#5841_eic.png	TRUE	TRUE
#2733_eic.png	TRUE	TRUE
#4896_eic.png	TRUE	TRUE
#1283_eic.png	TRUE	TRUE
#6119_eic.png	TRUE	TRUE
#2372_eic.png	TRUE	TRUE
#7066_eic.png	TRUE	TRUE
#2670_eic.png	FALSE	TRUE
#8068_eic.png	TRUE	TRUE
#5145_eic.png	TRUE	TRUE
#6619_eic.png	TRUE	TRUE
#1984_eic.png	FALSE	TRUE
#4425_eic.png	TRUE	TRUE
#3011_eic.png	FALSE	TRUE
#4671_eic.png	FALSE	FALSE
#1955_eic.png	TRUE	TRUE
#5964_eic.png	TRUE	TRUE
#5988_eic.png	TRUE	TRUE
#3786_eic.png	TRUE	TRUE
#1279_eic.png	FALSE	TRUE
#1149_eic.png	FALSE	TRUE
#7747_eic.png	FALSE	TRUE
#4690_eic.png	TRUE	FALSE
#1731_eic.png	FALSE	TRUE
#3227_eic.png	FALSE	TRUE
#1462_eic.png	FALSE	TRUE
#8750_eic.png	TRUE	TRUE
#257_eic.png	FALSE	TRUE
#1973_eic.png	FALSE	TRUE
#178_eic.png	TRUE	TRUE
#2397_eic.png	TRUE	TRUE
#2895_eic.png	FALSE	TRUE
#714_eic.png	TRUE	TRUE
#4971_eic.png	FALSE	TRUE
#8101_eic.png	TRUE	TRUE
#7640_eic.png	TRUE	TRUE
#8888_eic.png	TRUE	FALSE
#6805_eic.png	FALSE	FALSE
#2669_eic.png	FALSE	TRUE
#5350_eic.png	FALSE	FALSE
#7718_eic.png	FALSE	TRUE
#3288_eic.png	FALSE	TRUE
#5149_eic.png	TRUE	TRUE
#727_eic.png	TRUE	TRUE
#8512_eic.png	TRUE	TRUE
#4444_eic.png	FALSE	FALSE
#1559_eic.png	TRUE	TRUE
#7199_eic.png	FALSE	TRUE
#3682_eic.png	FALSE	TRUE
#3008_eic.png	TRUE	TRUE
#2549_eic.png	FALSE	TRUE
#4985_eic.png	FALSE	TRUE
#3458_eic.png	FALSE	TRUE
#629_eic.png	TRUE	TRUE
#8213_eic.png	FALSE	TRUE
#2893_eic.png	TRUE	TRUE
#2781_eic.png	TRUE	TRUE
#535_eic.png	TRUE	TRUE
#1598_eic.png	FALSE	TRUE
#5251_eic.png	TRUE	TRUE
#3318_eic.png	TRUE	TRUE
#4562_eic.png	TRUE	TRUE
#583_eic.png	FALSE	TRUE
#6569_eic.png	TRUE	TRUE
#5361_eic.png	FALSE	TRUE
#6303_eic.png	FALSE	TRUE
#2215_eic.png	TRUE	TRUE
#3041_eic.png	FALSE	TRUE
#9052_eic.png	TRUE	FALSE
#3690_eic.png	FALSE	TRUE
#7525_eic.png	FALSE	TRUE
#5022_eic.png	TRUE	TRUE
#4_eic.png	TRUE	FALSE
#3396_eic.png	FALSE	TRUE
#2239_eic.png	TRUE	TRUE
#1519_eic.png	FALSE	TRUE
#5634_eic.png	FALSE	TRUE
#881_eic.png	FALSE	TRUE
#3276_eic.png	FALSE	FALSE
#1106_eic.png	TRUE	TRUE
#1599_eic.png	TRUE	TRUE
#199_eic.png	TRUE	TRUE
#4275_eic.png	TRUE	TRUE
#8397_eic.png	TRUE	TRUE
#7869_eic.png	TRUE	TRUE
#3519_eic.png	FALSE	TRUE
#5301_eic.png	TRUE	TRUE
#8669_eic.png	FALSE	TRUE
#870_eic.png	TRUE	TRUE
#7998_eic.png	FALSE	TRUE
#7075_eic.png	TRUE	TRUE
#7123_eic.png	FALSE	TRUE
#7108_eic.png	TRUE	TRUE
#6919_eic.png	TRUE	TRUE
#7655_eic.png	FALSE	TRUE
#255_eic.png	TRUE	TRUE
#1200_eic.png	TRUE	TRUE
#1754_eic.png	TRUE	TRUE
#6335_eic.png	FALSE	TRUE
#6874_eic.png	TRUE	TRUE
#2571_eic.png	FALSE	TRUE
#2242_eic.png	FALSE	FALSE
#3250_eic.png	TRUE	TRUE
#2356_eic.png	FALSE	TRUE
#5507_eic.png	FALSE	TRUE
#3750_eic.png	FALSE	TRUE
#5995_eic.png	TRUE	TRUE
#7206_eic.png	TRUE	TRUE
#3912_eic.png	TRUE	TRUE
#8783_eic.png	FALSE	TRUE
#423_eic.png	TRUE	TRUE
#8400_eic.png	TRUE	TRUE
#514_eic.png	TRUE	FALSE
#3406_eic.png	TRUE	TRUE
#906_eic.png	TRUE	TRUE
#395_eic.png	FALSE	TRUE
#8593_eic.png	TRUE	TRUE
#3065_eic.png	FALSE	TRUE
#606_eic.png	TRUE	TRUE
#5490_eic.png	FALSE	FALSE
#7410_eic.png	FALSE	TRUE
#2551_eic.png	FALSE	TRUE
#2916_eic.png	FALSE	TRUE
#6276_eic.png	FALSE	TRUE
#957_eic.png	TRUE	TRUE
#2341_eic.png	FALSE	TRUE
#184_eic.png	TRUE	TRUE
#1514_eic.png	TRUE	TRUE
#1126_eic.png	TRUE	TRUE
#8031_eic.png	FALSE	TRUE
#7973_eic.png	FALSE	TRUE
#7188_eic.png	TRUE	TRUE
#5973_eic.png	TRUE	TRUE
#4962_eic.png	FALSE	TRUE
#8560_eic.png	FALSE	TRUE
#405_eic.png	TRUE	FALSE
#4159_eic.png	TRUE	FALSE
#6908_eic.png	TRUE	TRUE
#7028_eic.png	TRUE	TRUE
#3386_eic.png	TRUE	TRUE
#7072_eic.png	TRUE	TRUE
#3845_eic.png	TRUE	TRUE
#4236_eic.png	FALSE	TRUE
#2056_eic.png	FALSE	TRUE
#8190_eic.png	TRUE	TRUE
#1527_eic.png	TRUE	TRUE
#2106_eic.png	TRUE	TRUE
#4959_eic.png	TRUE	TRUE
#3529_eic.png	FALSE	TRUE
#208_eic.png	FALSE	TRUE
#5981_eic.png	FALSE	TRUE
#7501_eic.png	FALSE	FALSE
#7806_eic.png	TRUE	TRUE
#3645_eic.png	TRUE	TRUE
#5348_eic.png	FALSE	TRUE
#8650_eic.png	TRUE	TRUE
#8345_eic.png	TRUE	TRUE
#8922_eic.png	TRUE	TRUE
#8389_eic.png	TRUE	TRUE
#6748_eic.png	TRUE	TRUE
#2171_eic.png	TRUE	FALSE
#8761_eic.png	FALSE	TRUE
#7565_eic.png	TRUE	TRUE
#1490_eic.png	TRUE	TRUE
#2540_eic.png	FALSE	TRUE
#7930_eic.png	TRUE	TRUE
#3600_eic.png	FALSE	TRUE
#5476_eic.png	TRUE	FALSE
#6206_eic.png	TRUE	FALSE
#2335_eic.png	TRUE	TRUE
#5324_eic.png	TRUE	TRUE
#5453_eic.png	TRUE	TRUE
#8898_eic.png	FALSE	TRUE
#7_eic.png	FALSE	FALSE
#1405_eic.png	TRUE	TRUE
#496_eic.png	TRUE	TRUE
#1749_eic.png	TRUE	TRUE
#8692_eic.png	TRUE	TRUE
#5598_eic.png	FALSE	TRUE
#7879_eic.png	FALSE	TRUE
#3627_eic.png	FALSE	TRUE
#6736_eic.png	TRUE	TRUE
#348_eic.png	FALSE	TRUE
#1571_eic.png	FALSE	TRUE
#959_eic.png	FALSE	TRUE
#1400_eic.png	TRUE	TRUE
#7572_eic.png	FALSE	TRUE
#8876_eic.png	TRUE	TRUE
#2525_eic.png	FALSE	TRUE
#6586_eic.png	FALSE	FALSE
#4842_eic.png	TRUE	TRUE
#5751_eic.png	TRUE	TRUE
#4978_eic.png	TRUE	TRUE
#1739_eic.png	FALSE	TRUE
#1311_eic.png	FALSE	TRUE
#2364_eic.png	FALSE	TRUE
#873_eic.png	FALSE	TRUE
#3747_eic.png	FALSE	TRUE
#4960_eic.png	TRUE	TRUE
#5517_eic.png	TRUE	TRUE
#1558_eic.png	TRUE	TRUE
#860_eic.png	TRUE	TRUE
#6855_eic.png	TRUE	TRUE
#4368_eic.png	FALSE	TRUE
#2233_eic.png	FALSE	TRUE
#6938_eic.png	FALSE	TRUE
#4938_eic.png	TRUE	TRUE
#359_eic.png	FALSE	TRUE
#4516_eic.png	FALSE	TRUE
#2441_eic.png	TRUE	TRUE
#2748_eic.png	FALSE	TRUE
#6976_eic.png	FALSE	TRUE
#2595_eic.png	TRUE	TRUE
#3854_eic.png	FALSE	FALSE
#4786_eic.png	FALSE	TRUE
#4932_eic.png	TRUE	TRUE
#6130_eic.png	FALSE	TRUE
#8613_eic.png	FALSE	TRUE
#935_eic.png	FALSE	TRUE
#1888_eic.png	FALSE	TRUE
#329_eic.png	FALSE	TRUE
#5443_eic.png	TRUE	TRUE
#5955_eic.png	FALSE	TRUE
#4479_eic.png	TRUE	TRUE
#3807_eic.png	TRUE	TRUE
#8366_eic.png	FALSE	TRUE
#2343_eic.png	TRUE	TRUE
#3911_eic.png	FALSE	TRUE
#2808_eic.png	FALSE	TRUE
#3936_eic.png	FALSE	TRUE
#1785_eic.png	FALSE	TRUE
#7446_eic.png	FALSE	TRUE
#4457_eic.png	TRUE	FALSE
#1036_eic.png	TRUE	TRUE
#4857_eic.png	TRUE	TRUE
#8089_eic.png	TRUE	TRUE
#1185_eic.png	TRUE	TRUE
#7705_eic.png	FALSE	TRUE
#52_eic.png	FALSE	FALSE
#2553_eic.png	FALSE	TRUE
#4808_eic.png	TRUE	TRUE
#8509_eic.png	TRUE	TRUE
#2051_eic.png	FALSE	TRUE
#4636_eic.png	TRUE	FALSE
#5559_eic.png	TRUE	TRUE
#1028_eic.png	FALSE	TRUE
#4208_eic.png	TRUE	FALSE
#4967_eic.png	TRUE	TRUE
#8967_eic.png	TRUE	FALSE
#4247_eic.png	TRUE	TRUE
#1635_eic.png	TRUE	FALSE
#1335_eic.png	TRUE	FALSE
#2193_eic.png	TRUE	TRUE
#6949_eic.png	TRUE	TRUE
#1816_eic.png	FALSE	TRUE
#2491_eic.png	TRUE	TRUE
#5926_eic.png	TRUE	TRUE
#301_eic.png	TRUE	TRUE
#3714_eic.png	FALSE	TRUE
#4387_eic.png	TRUE	TRUE
#1418_eic.png	TRUE	TRUE
#5146_eic.png	TRUE	TRUE
#7189_eic.png	FALSE	TRUE
#2623_eic.png	TRUE	TRUE
#1172_eic.png	FALSE	TRUE
#2591_eic.png	TRUE	TRUE
#4263_eic.png	TRUE	TRUE
#4811_eic.png	TRUE	TRUE
#7700_eic.png	FALSE	TRUE
#4158_eic.png	FALSE	TRUE
#1871_eic.png	FALSE	TRUE
#3635_eic.png	FALSE	TRUE
#3451_eic.png	TRUE	TRUE
#6890_eic.png	TRUE	TRUE
#8380_eic.png	FALSE	TRUE
#8161_eic.png	TRUE	TRUE
#4710_eic.png	FALSE	TRUE
#587_eic.png	FALSE	TRUE
#633_eic.png	FALSE	TRUE
#3548_eic.png	FALSE	TRUE
#5638_eic.png	TRUE	TRUE
#5128_eic.png	TRUE	TRUE
#8173_eic.png	FALSE	TRUE
#8540_eic.png	FALSE	TRUE
#5774_eic.png	TRUE	TRUE
#240_eic.png	TRUE	TRUE
#578_eic.png	TRUE	TRUE
#3802_eic.png	TRUE	TRUE
#8014_eic.png	FALSE	TRUE
#8073_eic.png	TRUE	TRUE
#3880_eic.png	FALSE	FALSE
#7400_eic.png	TRUE	TRUE
#4202_eic.png	FALSE	TRUE
#5213_eic.png	TRUE	TRUE
#1121_eic.png	FALSE	TRUE
#3574_eic.png	FALSE	FALSE
#9029_eic.png	FALSE	FALSE
#4668_eic.png	TRUE	TRUE
#5264_eic.png	TRUE	TRUE
#3009_eic.png	TRUE	TRUE
#8311_eic.png	TRUE	TRUE
#4696_eic.png	TRUE	TRUE
#1217_eic.png	FALSE	TRUE
#3927_eic.png	FALSE	FALSE
#2779_eic.png	FALSE	TRUE
#357_eic.png	TRUE	TRUE
#6138_eic.png	TRUE	FALSE
#7737_eic.png	TRUE	TRUE
#6009_eic.png	TRUE	TRUE
#1893_eic.png	FALSE	TRUE
#5801_eic.png	TRUE	TRUE
#7824_eic.png	TRUE	TRUE
#8163_eic.png	TRUE	TRUE
#3757_eic.png	FALSE	TRUE
#1549_eic.png	TRUE	TRUE
#9001_eic.png	TRUE	FALSE
#1229_eic.png	FALSE	TRUE
#26_eic.png	FALSE	FALSE
#1807_eic.png	FALSE	TRUE
#8942_eic.png	TRUE	FALSE
#1049_eic.png	TRUE	TRUE
#8803_eic.png	TRUE	TRUE
#2819_eic.png	TRUE	TRUE
#6413_eic.png	TRUE	TRUE
#2062_eic.png	FALSE	TRUE
#3006_eic.png	FALSE	TRUE
#32_eic.png	FALSE	FALSE
#5851_eic.png	FALSE	TRUE
#53_eic.png	FALSE	FALSE
#2256_eic.png	FALSE	TRUE
#7534_eic.png	TRUE	TRUE
#2481_eic.png	TRUE	TRUE
#1538_eic.png	FALSE	TRUE
#8488_eic.png	FALSE	TRUE
#5736_eic.png	TRUE	TRUE
#4714_eic.png	FALSE	FALSE
#6567_eic.png	TRUE	TRUE
#3884_eic.png	FALSE	TRUE
#7058_eic.png	TRUE	TRUE
#8614_eic.png	FALSE	TRUE
#6580_eic.png	FALSE	TRUE
#2681_eic.png	TRUE	TRUE
#7465_eic.png	FALSE	TRUE
#5296_eic.png	TRUE	FALSE
#4327_eic.png	FALSE	FALSE
#1990_eic.png	FALSE	TRUE
#7250_eic.png	FALSE	TRUE
#7368_eic.png	TRUE	FALSE
#894_eic.png	TRUE	TRUE
#6526_eic.png	TRUE	TRUE
#1665_eic.png	TRUE	TRUE
#8954_eic.png	TRUE	TRUE
#4470_eic.png	TRUE	TRUE
#646_eic.png	FALSE	TRUE
#4036_eic.png	FALSE	FALSE
#4618_eic.png	FALSE	FALSE
#3830_eic.png	FALSE	FALSE
#2416_eic.png	TRUE	TRUE
#4383_eic.png	TRUE	TRUE
#5327_eic.png	TRUE	TRUE
#6542_eic.png	TRUE	TRUE
#4812_eic.png	FALSE	TRUE
#2910_eic.png	FALSE	TRUE
#1772_eic.png	FALSE	TRUE
#4506_eic.png	FALSE	TRUE
#3733_eic.png	FALSE	TRUE
#7401_eic.png	FALSE	TRUE
#3233_eic.png	FALSE	TRUE
#5030_eic.png	FALSE	TRUE
#8418_eic.png	FALSE	TRUE
#2762_eic.png	FALSE	FALSE
#1596_eic.png	FALSE	TRUE
#1340_eic.png	TRUE	TRUE
#1797_eic.png	FALSE	TRUE
#5318_eic.png	FALSE	TRUE
#2731_eic.png	TRUE	TRUE
#2454_eic.png	TRUE	TRUE
#7899_eic.png	TRUE	TRUE
#3999_eic.png	TRUE	TRUE
#5217_eic.png	TRUE	TRUE
#3121_eic.png	FALSE	TRUE
#6547_eic.png	TRUE	TRUE
#2029_eic.png	TRUE	TRUE
#6825_eic.png	TRUE	TRUE
#6621_eic.png	TRUE	TRUE
#4919_eic.png	TRUE	TRUE
#2485_eic.png	TRUE	TRUE
#2067_eic.png	TRUE	TRUE
#4787_eic.png	FALSE	TRUE
#7580_eic.png	FALSE	TRUE
#2769_eic.png	TRUE	TRUE
#3698_eic.png	FALSE	TRUE
#1309_eic.png	FALSE	TRUE
#5420_eic.png	TRUE	TRUE
#6680_eic.png	TRUE	TRUE
#6434_eic.png	FALSE	TRUE
#396_eic.png	FALSE	TRUE
#5531_eic.png	TRUE	TRUE
#7168_eic.png	FALSE	TRUE
#8788_eic.png	TRUE	TRUE
#659_eic.png	FALSE	TRUE
#7061_eic.png	TRUE	TRUE
#2076_eic.png	FALSE	FALSE
#2859_eic.png	FALSE	FALSE
#7467_eic.png	TRUE	TRUE
#1695_eic.png	TRUE	TRUE
#8243_eic.png	FALSE	TRUE
#9038_eic.png	FALSE	FALSE
#6109_eic.png	FALSE	TRUE
#5555_eic.png	FALSE	TRUE
#6515_eic.png	FALSE	TRUE
#8666_eic.png	TRUE	TRUE
#1498_eic.png	FALSE	TRUE
#6014_eic.png	FALSE	TRUE
#442_eic.png	FALSE	TRUE
#4058_eic.png	TRUE	TRUE
#6029_eic.png	FALSE	TRUE
#6092_eic.png	TRUE	TRUE
#3977_eic.png	TRUE	TRUE
#5163_eic.png	FALSE	TRUE
#4313_eic.png	TRUE	TRUE
#2997_eic.png	FALSE	TRUE
#4156_eic.png	FALSE	TRUE
#786_eic.png	FALSE	TRUE
#4081_eic.png	FALSE	TRUE
#4684_eic.png	TRUE	TRUE
#487_eic.png	FALSE	TRUE
#5057_eic.png	TRUE	TRUE
#8086_eic.png	FALSE	TRUE
#6295_eic.png	TRUE	TRUE
#1615_eic.png	TRUE	TRUE
#368_eic.png	FALSE	TRUE
#8739_eic.png	FALSE	TRUE
#4269_eic.png	TRUE	TRUE
#6069_eic.png	TRUE	TRUE
#5140_eic.png	TRUE	TRUE
#50_eic.png	FALSE	FALSE
#883_eic.png	FALSE	TRUE
#5403_eic.png	FALSE	TRUE
#8683_eic.png	TRUE	TRUE
#8421_eic.png	TRUE	TRUE
#5438_eic.png	TRUE	TRUE
#4992_eic.png	TRUE	TRUE
#643_eic.png	FALSE	TRUE
#5682_eic.png	TRUE	FALSE
#4790_eic.png	FALSE	TRUE
#5943_eic.png	FALSE	TRUE
#4205_eic.png	TRUE	TRUE
#4216_eic.png	FALSE	TRUE
#6712_eic.png	TRUE	TRUE
#882_eic.png	TRUE	TRUE
#1554_eic.png	TRUE	TRUE
#8334_eic.png	TRUE	TRUE
#5712_eic.png	TRUE	FALSE
#5953_eic.png	FALSE	TRUE
#3112_eic.png	FALSE	TRUE
#2689_eic.png	TRUE	TRUE
#946_eic.png	TRUE	TRUE
#273_eic.png	TRUE	TRUE
#3242_eic.png	FALSE	TRUE
#3727_eic.png	TRUE	TRUE
#960_eic.png	FALSE	TRUE
#4730_eic.png	TRUE	TRUE
#6932_eic.png	TRUE	TRUE
#6340_eic.png	FALSE	TRUE
#5663_eic.png	FALSE	TRUE
#6518_eic.png	TRUE	TRUE
#4110_eic.png	TRUE	FALSE
#1396_eic.png	TRUE	TRUE
#7079_eic.png	TRUE	TRUE
#1510_eic.png	TRUE	TRUE
#8899_eic.png	FALSE	FALSE
#5929_eic.png	TRUE	TRUE
#3068_eic.png	FALSE	TRUE
#7970_eic.png	FALSE	TRUE
#86_eic.png	TRUE	TRUE
#6144_eic.png	FALSE	FALSE
#3352_eic.png	FALSE	TRUE
#5388_eic.png	TRUE	TRUE
#3761_eic.png	FALSE	TRUE
#7484_eic.png	TRUE	TRUE
#6288_eic.png	TRUE	TRUE
#315_eic.png	TRUE	TRUE
#685_eic.png	FALSE	TRUE
#2509_eic.png	TRUE	TRUE
#2386_eic.png	TRUE	TRUE
#2318_eic.png	TRUE	TRUE
#3559_eic.png	FALSE	TRUE
#732_eic.png	FALSE	TRUE
#1616_eic.png	FALSE	TRUE
#8262_eic.png	FALSE	TRUE
#8367_eic.png	TRUE	TRUE
#6253_eic.png	TRUE	TRUE
#3543_eic.png	FALSE	FALSE
#3533_eic.png	FALSE	TRUE
#8816_eic.png	TRUE	TRUE
#8781_eic.png	FALSE	TRUE
#3578_eic.png	FALSE	FALSE
#9010_eic.png	TRUE	FALSE
#6786_eic.png	FALSE	TRUE
#936_eic.png	TRUE	FALSE
#4672_eic.png	TRUE	FALSE
#6008_eic.png	TRUE	TRUE
#988_eic.png	FALSE	TRUE
#5504_eic.png	FALSE	TRUE
#6000_eic.png	FALSE	TRUE
#8841_eic.png	TRUE	TRUE
#3872_eic.png	FALSE	TRUE
#2693_eic.png	TRUE	TRUE
#3932_eic.png	FALSE	TRUE
#1778_eic.png	FALSE	TRUE
#6294_eic.png	TRUE	TRUE
#5566_eic.png	TRUE	TRUE
#5429_eic.png	TRUE	TRUE
#7106_eic.png	FALSE	TRUE
#6458_eic.png	TRUE	TRUE
#2780_eic.png	TRUE	TRUE
#6678_eic.png	TRUE	TRUE
#2575_eic.png	TRUE	TRUE
#6173_eic.png	FALSE	TRUE
#6356_eic.png	FALSE	TRUE
#8977_eic.png	TRUE	FALSE
#4060_eic.png	FALSE	TRUE
#3734_eic.png	FALSE	TRUE
#1674_eic.png	FALSE	TRUE
#5809_eic.png	TRUE	TRUE
#7704_eic.png	FALSE	FALSE
#8167_eic.png	FALSE	TRUE
#8169_eic.png	TRUE	TRUE
#1029_eic.png	TRUE	TRUE
#3441_eic.png	FALSE	TRUE
#1043_eic.png	TRUE	TRUE
#4069_eic.png	FALSE	TRUE
#2729_eic.png	TRUE	TRUE
#2461_eic.png	TRUE	TRUE
#4097_eic.png	FALSE	FALSE
#417_eic.png	FALSE	TRUE
#2674_eic.png	TRUE	TRUE
#818_eic.png	TRUE	FALSE
#2870_eic.png	TRUE	TRUE
#3573_eic.png	TRUE	TRUE
#7679_eic.png	TRUE	FALSE
#2634_eic.png	FALSE	TRUE
#8112_eic.png	TRUE	TRUE
#2611_eic.png	TRUE	TRUE
#364_eic.png	TRUE	TRUE
#7902_eic.png	FALSE	TRUE
#7112_eic.png	TRUE	TRUE
#5521_eic.png	TRUE	TRUE
#3774_eic.png	FALSE	TRUE
#916_eic.png	TRUE	TRUE
#8515_eic.png	TRUE	FALSE
#84_eic.png	TRUE	TRUE
#3498_eic.png	TRUE	FALSE
#3167_eic.png	TRUE	TRUE
#4539_eic.png	FALSE	FALSE
#684_eic.png	FALSE	TRUE
#4859_eic.png	TRUE	TRUE
#7193_eic.png	FALSE	TRUE
#1482_eic.png	TRUE	TRUE
#1063_eic.png	TRUE	TRUE
#1952_eic.png	TRUE	TRUE
#504_eic.png	FALSE	TRUE
#2583_eic.png	FALSE	TRUE
#3998_eic.png	TRUE	TRUE
#4259_eic.png	FALSE	TRUE
#3163_eic.png	TRUE	TRUE
#984_eic.png	FALSE	TRUE
#3971_eic.png	TRUE	TRUE
#7914_eic.png	FALSE	TRUE
#6084_eic.png	TRUE	TRUE
#4382_eic.png	TRUE	TRUE
#6988_eic.png	FALSE	TRUE
#8299_eic.png	FALSE	TRUE
#8471_eic.png	TRUE	TRUE
#2320_eic.png	TRUE	TRUE
#5467_eic.png	TRUE	TRUE
#7921_eic.png	TRUE	TRUE
#4607_eic.png	FALSE	TRUE
#4745_eic.png	TRUE	TRUE
#2750_eic.png	FALSE	TRUE
#1982_eic.png	FALSE	TRUE
#3634_eic.png	TRUE	TRUE
#4095_eic.png	TRUE	TRUE
#2125_eic.png	FALSE	TRUE
#4939_eic.png	FALSE	TRUE
#8708_eic.png	TRUE	TRUE
#6703_eic.png	TRUE	TRUE
#8984_eic.png	TRUE	FALSE
#3799_eic.png	FALSE	TRUE
#7282_eic.png	FALSE	TRUE
#4628_eic.png	FALSE	TRUE
#7792_eic.png	TRUE	TRUE
#1088_eic.png	FALSE	TRUE
#4977_eic.png	TRUE	TRUE
#4635_eic.png	TRUE	TRUE
#1880_eic.png	FALSE	TRUE
#8505_eic.png	TRUE	TRUE
#7896_eic.png	FALSE	TRUE
#2462_eic.png	FALSE	FALSE
#8962_eic.png	TRUE	FALSE
#1463_eic.png	TRUE	TRUE
#7847_eic.png	TRUE	TRUE
#991_eic.png	FALSE	TRUE
#683_eic.png	FALSE	TRUE
#966_eic.png	FALSE	TRUE
#5013_eic.png	TRUE	TRUE
#8735_eic.png	TRUE	TRUE
#4103_eic.png	TRUE	TRUE
#2016_eic.png	TRUE	FALSE
#2126_eic.png	TRUE	TRUE
#7548_eic.png	FALSE	TRUE
#945_eic.png	TRUE	TRUE
#5732_eic.png	TRUE	TRUE
#1102_eic.png	FALSE	TRUE
#1164_eic.png	TRUE	TRUE
#4554_eic.png	TRUE	TRUE
#8468_eic.png	TRUE	TRUE
#5407_eic.png	FALSE	TRUE
#7132_eic.png	TRUE	TRUE
#845_eic.png	TRUE	TRUE
#6492_eic.png	TRUE	TRUE
#2547_eic.png	FALSE	TRUE
#749_eic.png	TRUE	TRUE
#3376_eic.png	TRUE	TRUE
#2012_eic.png	TRUE	TRUE
#3108_eic.png	FALSE	TRUE
#4722_eic.png	FALSE	TRUE
#8910_eic.png	TRUE	FALSE
#4056_eic.png	FALSE	TRUE
#6300_eic.png	FALSE	TRUE
#747_eic.png	TRUE	TRUE
#2252_eic.png	TRUE	TRUE
#6320_eic.png	FALSE	FALSE
#2109_eic.png	TRUE	TRUE
#3131_eic.png	TRUE	TRUE
#6228_eic.png	TRUE	TRUE
#1649_eic.png	FALSE	FALSE
#1010_eic.png	TRUE	TRUE
#2726_eic.png	TRUE	TRUE
#1499_eic.png	FALSE	TRUE
#8731_eic.png	TRUE	TRUE
#5444_eic.png	TRUE	TRUE
#1417_eic.png	TRUE	TRUE
#890_eic.png	TRUE	TRUE
#2208_eic.png	FALSE	TRUE
#1391_eic.png	TRUE	TRUE
#5825_eic.png	TRUE	TRUE
#2511_eic.png	FALSE	TRUE
#361_eic.png	TRUE	TRUE
#8754_eic.png	FALSE	TRUE
#8748_eic.png	TRUE	TRUE
#955_eic.png	FALSE	TRUE
#690_eic.png	FALSE	FALSE
#7283_eic.png	TRUE	TRUE
#5660_eic.png	FALSE	TRUE
#4747_eic.png	FALSE	TRUE
#7455_eic.png	TRUE	TRUE
#2717_eic.png	TRUE	TRUE
#407_eic.png	FALSE	TRUE
#555_eic.png	TRUE	TRUE
#2205_eic.png	TRUE	TRUE
#1321_eic.png	TRUE	TRUE
#8078_eic.png	TRUE	TRUE
#3253_eic.png	FALSE	TRUE
#4955_eic.png	TRUE	TRUE
#12_eic.png	FALSE	FALSE
#6595_eic.png	FALSE	TRUE
#8027_eic.png	TRUE	TRUE
#7200_eic.png	FALSE	TRUE
#2794_eic.png	FALSE	TRUE
#4847_eic.png	TRUE	TRUE
#8126_eic.png	TRUE	TRUE
#3552_eic.png	FALSE	TRUE
#2161_eic.png	FALSE	FALSE
#2039_eic.png	TRUE	TRUE
#5020_eic.png	TRUE	TRUE
#1266_eic.png	TRUE	TRUE
#3246_eic.png	FALSE	TRUE
#5240_eic.png	TRUE	TRUE
#7309_eic.png	TRUE	TRUE
#1458_eic.png	TRUE	TRUE
#7405_eic.png	TRUE	TRUE
#8771_eic.png	FALSE	FALSE
#4652_eic.png	TRUE	TRUE
#1243_eic.png	TRUE	TRUE
#1836_eic.png	TRUE	TRUE
#6743_eic.png	FALSE	TRUE
#3699_eic.png	TRUE	TRUE
#2466_eic.png	FALSE	TRUE
#3602_eic.png	FALSE	TRUE
#8810_eic.png	TRUE	FALSE
#8882_eic.png	TRUE	TRUE
#6898_eic.png	TRUE	FALSE
#6651_eic.png	FALSE	TRUE
#6633_eic.png	TRUE	TRUE
#5358_eic.png	FALSE	TRUE
#2112_eic.png	TRUE	TRUE
#1782_eic.png	FALSE	TRUE
#2363_eic.png	FALSE	TRUE
#4074_eic.png	FALSE	FALSE
#21_eic.png	FALSE	FALSE
#6926_eic.png	TRUE	TRUE
#1922_eic.png	FALSE	TRUE
#6995_eic.png	TRUE	TRUE
#4820_eic.png	FALSE	TRUE
#380_eic.png	FALSE	TRUE
#4953_eic.png	TRUE	TRUE
#2621_eic.png	FALSE	TRUE
#3851_eic.png	TRUE	TRUE
#3394_eic.png	FALSE	TRUE
#4677_eic.png	TRUE	TRUE
#6756_eic.png	TRUE	TRUE
#6154_eic.png	TRUE	TRUE
#5694_eic.png	TRUE	TRUE
#8028_eic.png	FALSE	TRUE
#5564_eic.png	TRUE	TRUE
#2346_eic.png	TRUE	TRUE
#502_eic.png	FALSE	TRUE
#341_eic.png	FALSE	TRUE
#6867_eic.png	FALSE	TRUE
#2366_eic.png	TRUE	TRUE
#3331_eic.png	TRUE	TRUE
#4281_eic.png	TRUE	TRUE
#8447_eic.png	TRUE	TRUE
#174_eic.png	TRUE	TRUE
#6209_eic.png	FALSE	TRUE
#2979_eic.png	TRUE	TRUE
#322_eic.png	FALSE	TRUE
#869_eic.png	TRUE	TRUE
#7643_eic.png	FALSE	TRUE
#8558_eic.png	FALSE	TRUE
#5611_eic.png	FALSE	TRUE
#8539_eic.png	TRUE	TRUE
#5730_eic.png	TRUE	TRUE
#6766_eic.png	TRUE	TRUE
#1675_eic.png	TRUE	TRUE
#3391_eic.png	TRUE	TRUE
#6059_eic.png	TRUE	TRUE
#8780_eic.png	FALSE	TRUE
#5581_eic.png	FALSE	TRUE
#6440_eic.png	TRUE	TRUE
#1726_eic.png	FALSE	TRUE
#419_eic.png	FALSE	TRUE
#8120_eic.png	TRUE	TRUE
#1833_eic.png	TRUE	TRUE
#7908_eic.png	FALSE	TRUE
#849_eic.png	TRUE	TRUE
#2885_eic.png	FALSE	TRUE
#2127_eic.png	TRUE	TRUE
#3898_eic.png	TRUE	TRUE
#7883_eic.png	TRUE	TRUE
#378_eic.png	FALSE	TRUE
#2212_eic.png	TRUE	TRUE
#3929_eic.png	FALSE	TRUE
#3083_eic.png	FALSE	TRUE
#1593_eic.png	TRUE	TRUE
#5271_eic.png	TRUE	TRUE
#7886_eic.png	TRUE	TRUE
#2298_eic.png	FALSE	TRUE
#5314_eic.png	FALSE	TRUE
#2456_eic.png	FALSE	TRUE
#3513_eic.png	FALSE	FALSE
#2757_eic.png	FALSE	TRUE
#3943_eic.png	FALSE	TRUE
#6090_eic.png	FALSE	TRUE
#8971_eic.png	TRUE	FALSE
#7796_eic.png	TRUE	TRUE
#1632_eic.png	TRUE	TRUE
#4334_eic.png	TRUE	FALSE
#2229_eic.png	FALSE	TRUE
#7603_eic.png	TRUE	TRUE
#4666_eic.png	TRUE	FALSE
#8377_eic.png	TRUE	TRUE
#3010_eic.png	TRUE	TRUE
#1369_eic.png	TRUE	TRUE
#5786_eic.png	TRUE	TRUE
#2584_eic.png	TRUE	TRUE
#3581_eic.png	FALSE	FALSE
#7855_eic.png	TRUE	TRUE
#3231_eic.png	FALSE	TRUE
#2389_eic.png	TRUE	TRUE
#7001_eic.png	TRUE	TRUE
#5329_eic.png	TRUE	TRUE
#7373_eic.png	FALSE	TRUE
#8559_eic.png	TRUE	TRUE
#5368_eic.png	TRUE	TRUE
#122_eic.png	TRUE	TRUE
#3848_eic.png	FALSE	TRUE
#3908_eic.png	TRUE	TRUE
#5172_eic.png	FALSE	TRUE
#394_eic.png	TRUE	TRUE
#8291_eic.png	FALSE	TRUE
#2894_eic.png	FALSE	TRUE
#8372_eic.png	TRUE	TRUE
#7202_eic.png	TRUE	TRUE
#6740_eic.png	FALSE	TRUE
#3237_eic.png	FALSE	TRUE
#8075_eic.png	FALSE	TRUE
#338_eic.png	FALSE	TRUE
#5299_eic.png	FALSE	TRUE
#8441_eic.png	TRUE	TRUE
#7044_eic.png	TRUE	TRUE
#590_eic.png	FALSE	TRUE
#828_eic.png	TRUE	TRUE
#3709_eic.png	FALSE	TRUE
#5569_eic.png	FALSE	TRUE
#996_eic.png	FALSE	TRUE
#8531_eic.png	FALSE	TRUE
#2154_eic.png	FALSE	TRUE
#8941_eic.png	FALSE	FALSE
#456_eic.png	TRUE	TRUE
#896_eic.png	TRUE	TRUE
#3165_eic.png	FALSE	TRUE
#6863_eic.png	TRUE	TRUE
#4005_eic.png	FALSE	TRUE
#6100_eic.png	TRUE	TRUE
#5468_eic.png	TRUE	TRUE
#7150_eic.png	FALSE	TRUE
#36_eic.png	FALSE	FALSE
#3405_eic.png	TRUE	TRUE
#2206_eic.png	TRUE	TRUE
#2313_eic.png	FALSE	TRUE
#3703_eic.png	TRUE	TRUE
#1041_eic.png	FALSE	TRUE
#2851_eic.png	FALSE	FALSE
#5409_eic.png	FALSE	TRUE
#5784_eic.png	TRUE	TRUE
#1312_eic.png	TRUE	TRUE
#5679_eic.png	FALSE	TRUE
#6379_eic.png	TRUE	TRUE
#8895_eic.png	TRUE	TRUE
#827_eic.png	FALSE	TRUE
#3595_eic.png	TRUE	TRUE
#6950_eic.png	FALSE	TRUE
#7239_eic.png	TRUE	TRUE
#3885_eic.png	TRUE	TRUE
#4950_eic.png	TRUE	TRUE
#3062_eic.png	TRUE	TRUE
#7726_eic.png	TRUE	TRUE
#8127_eic.png	FALSE	TRUE
#4467_eic.png	TRUE	TRUE
#8958_eic.png	TRUE	FALSE
#8870_eic.png	TRUE	TRUE
#866_eic.png	TRUE	FALSE
#6326_eic.png	FALSE	TRUE
#1805_eic.png	FALSE	TRUE
#4880_eic.png	TRUE	TRUE
#713_eic.png	TRUE	TRUE
#3537_eic.png	FALSE	TRUE
#7512_eic.png	TRUE	TRUE
#5609_eic.png	TRUE	FALSE
#3525_eic.png	TRUE	TRUE
#2554_eic.png	FALSE	TRUE
#4534_eic.png	FALSE	FALSE
#4282_eic.png	TRUE	TRUE
#5300_eic.png	FALSE	TRUE
#1526_eic.png	TRUE	FALSE
#4411_eic.png	TRUE	TRUE
#1788_eic.png	TRUE	TRUE
#5381_eic.png	FALSE	TRUE
#7586_eic.png	TRUE	TRUE
#5232_eic.png	TRUE	TRUE
#5946_eic.png	FALSE	TRUE
#8267_eic.png	FALSE	TRUE
#8017_eic.png	FALSE	TRUE
#4498_eic.png	FALSE	TRUE
#954_eic.png	FALSE	FALSE
#721_eic.png	TRUE	TRUE
#7954_eic.png	TRUE	TRUE
#6114_eic.png	FALSE	TRUE
#2508_eic.png	TRUE	TRUE
#6917_eic.png	TRUE	TRUE
#1381_eic.png	TRUE	TRUE
#5880_eic.png	TRUE	TRUE
#34_eic.png	FALSE	FALSE
#5954_eic.png	FALSE	FALSE
#2179_eic.png	TRUE	TRUE
#7330_eic.png	TRUE	TRUE
#2797_eic.png	FALSE	TRUE
#1096_eic.png	FALSE	TRUE
#2840_eic.png	FALSE	FALSE
#5743_eic.png	FALSE	TRUE
#1965_eic.png	FALSE	TRUE
#6635_eic.png	TRUE	FALSE
#3658_eic.png	TRUE	TRUE
#4147_eic.png	FALSE	TRUE
#6525_eic.png	TRUE	TRUE
#2065_eic.png	TRUE	TRUE
#5500_eic.png	FALSE	TRUE
#6841_eic.png	TRUE	TRUE
#8416_eic.png	TRUE	TRUE
#4505_eic.png	TRUE	TRUE
#1866_eic.png	TRUE	TRUE
#4119_eic.png	TRUE	TRUE
#406_eic.png	FALSE	TRUE
#7511_eic.png	TRUE	TRUE
#7609_eic.png	TRUE	TRUE
#3336_eic.png	FALSE	TRUE
#5759_eic.png	TRUE	TRUE
#7844_eic.png	FALSE	FALSE
#1240_eic.png	TRUE	TRUE
#5916_eic.png	TRUE	TRUE
#6468_eic.png	TRUE	TRUE
#7703_eic.png	FALSE	FALSE
#352_eic.png	TRUE	TRUE
#2745_eic.png	FALSE	TRUE
#1524_eic.png	TRUE	FALSE
#8853_eic.png	TRUE	TRUE
#337_eic.png	TRUE	TRUE
#9050_eic.png	FALSE	FALSE
#6769_eic.png	TRUE	TRUE
#2291_eic.png	FALSE	TRUE
#5925_eic.png	TRUE	TRUE
#508_eic.png	FALSE	TRUE
#2260_eic.png	TRUE	TRUE
#2383_eic.png	TRUE	TRUE
#3428_eic.png	FALSE	TRUE
#4736_eic.png	FALSE	TRUE
#2899_eic.png	FALSE	TRUE
#7436_eic.png	TRUE	TRUE
#3528_eic.png	TRUE	TRUE
#439_eic.png	FALSE	TRUE
#7637_eic.png	TRUE	TRUE
#2162_eic.png	FALSE	FALSE
#6677_eic.png	TRUE	TRUE
#2652_eic.png	FALSE	TRUE
#8762_eic.png	FALSE	TRUE
#2334_eic.png	TRUE	TRUE
#8740_eic.png	TRUE	TRUE
#4140_eic.png	FALSE	TRUE
#3150_eic.png	FALSE	FALSE
#1898_eic.png	FALSE	TRUE
#2698_eic.png	TRUE	TRUE
#4361_eic.png	FALSE	TRUE
#3204_eic.png	FALSE	TRUE
#2378_eic.png	TRUE	TRUE
#1891_eic.png	FALSE	TRUE
#2986_eic.png	FALSE	TRUE
#3002_eic.png	TRUE	TRUE
#3342_eic.png	FALSE	TRUE
#430_eic.png	TRUE	TRUE
#4925_eic.png	TRUE	TRUE
#3678_eic.png	TRUE	TRUE
#6811_eic.png	TRUE	TRUE
#4702_eic.png	FALSE	TRUE
#8133_eic.png	FALSE	TRUE
#992_eic.png	FALSE	TRUE
#6563_eic.png	TRUE	TRUE
#1989_eic.png	FALSE	TRUE
#7322_eic.png	TRUE	TRUE
#4049_eic.png	FALSE	TRUE
#3115_eic.png	FALSE	TRUE
#5734_eic.png	TRUE	TRUE
#458_eic.png	FALSE	TRUE
#7537_eic.png	TRUE	TRUE
#738_eic.png	FALSE	TRUE
#2303_eic.png	TRUE	TRUE
#6057_eic.png	TRUE	TRUE
#6754_eic.png	FALSE	TRUE
#3110_eic.png	FALSE	TRUE
#7181_eic.png	TRUE	TRUE
#4336_eic.png	FALSE	TRUE
#1539_eic.png	TRUE	TRUE
#411_eic.png	FALSE	TRUE
#88_eic.png	FALSE	TRUE
#8286_eic.png	FALSE	TRUE
#4026_eic.png	FALSE	FALSE
#884_eic.png	TRUE	TRUE
#6853_eic.png	TRUE	TRUE
#7102_eic.png	FALSE	TRUE
#3622_eic.png	FALSE	TRUE
#7378_eic.png	TRUE	TRUE
#4290_eic.png	TRUE	TRUE
#7768_eic.png	FALSE	TRUE
#3500_eic.png	FALSE	TRUE
#6706_eic.png	TRUE	TRUE
#5215_eic.png	FALSE	TRUE
#7594_eic.png	FALSE	TRUE
#1080_eic.png	FALSE	TRUE
#1516_eic.png	TRUE	TRUE
#1802_eic.png	FALSE	TRUE
#235_eic.png	TRUE	TRUE
#4878_eic.png	TRUE	TRUE
#2351_eic.png	FALSE	FALSE
#5907_eic.png	TRUE	TRUE
#2880_eic.png	TRUE	FALSE
#2824_eic.png	FALSE	TRUE
#2771_eic.png	FALSE	FALSE
#9034_eic.png	FALSE	FALSE
#6373_eic.png	TRUE	TRUE
#1844_eic.png	TRUE	TRUE
#3767_eic.png	FALSE	TRUE
#8206_eic.png	TRUE	TRUE
#7558_eic.png	TRUE	TRUE
#7082_eic.png	FALSE	TRUE
#8721_eic.png	TRUE	TRUE
#4865_eic.png	TRUE	TRUE
#74_eic.png	TRUE	FALSE
#7416_eic.png	FALSE	TRUE
#2476_eic.png	TRUE	TRUE
#950_eic.png	TRUE	TRUE
#4213_eic.png	TRUE	TRUE
#772_eic.png	TRUE	TRUE
#7591_eic.png	FALSE	TRUE
#3928_eic.png	FALSE	TRUE
#1962_eic.png	FALSE	TRUE
#5441_eic.png	TRUE	TRUE
#5109_eic.png	TRUE	TRUE
#2535_eic.png	TRUE	TRUE
#5936_eic.png	FALSE	TRUE
#3401_eic.png	FALSE	TRUE
#276_eic.png	FALSE	TRUE
#921_eic.png	FALSE	TRUE
#8547_eic.png	FALSE	TRUE
#8064_eic.png	TRUE	TRUE
#5918_eic.png	TRUE	TRUE
#6670_eic.png	TRUE	TRUE
#2586_eic.png	TRUE	TRUE
#8261_eic.png	TRUE	FALSE
#5130_eic.png	TRUE	TRUE
#4495_eic.png	FALSE	TRUE
#57_eic.png	FALSE	FALSE
#1410_eic.png	TRUE	FALSE
#6519_eic.png	TRUE	TRUE
#1924_eic.png	TRUE	TRUE
#5890_eic.png	TRUE	TRUE
#4679_eic.png	TRUE	TRUE
#4439_eic.png	TRUE	FALSE
#1301_eic.png	TRUE	TRUE
#7928_eic.png	FALSE	TRUE
#5088_eic.png	FALSE	TRUE
#495_eic.png	TRUE	TRUE
#565_eic.png	FALSE	TRUE
#162_eic.png	FALSE	TRUE
#2638_eic.png	FALSE	TRUE
#6167_eic.png	FALSE	TRUE
#5234_eic.png	TRUE	TRUE
#3827_eic.png	TRUE	TRUE
#4221_eic.png	FALSE	TRUE
#8337_eic.png	FALSE	TRUE
#70_eic.png	FALSE	FALSE
#5807_eic.png	TRUE	TRUE
#4322_eic.png	FALSE	TRUE
#3914_eic.png	FALSE	TRUE
#6143_eic.png	TRUE	TRUE
#2678_eic.png	FALSE	TRUE
#4050_eic.png	FALSE	TRUE
#6077_eic.png	FALSE	TRUE
#6647_eic.png	FALSE	TRUE
#7823_eic.png	TRUE	TRUE
#223_eic.png	TRUE	TRUE
#4113_eic.png	TRUE	FALSE
#8685_eic.png	TRUE	TRUE
#2552_eic.png	FALSE	TRUE
#7265_eic.png	FALSE	TRUE
#7165_eic.png	FALSE	TRUE
#5506_eic.png	FALSE	TRUE
#6007_eic.png	FALSE	TRUE
#1091_eic.png	FALSE	TRUE
#7009_eic.png	TRUE	TRUE
#4346_eic.png	FALSE	TRUE
#4417_eic.png	FALSE	TRUE
#4608_eic.png	TRUE	TRUE
#665_eic.png	FALSE	TRUE
#1930_eic.png	TRUE	FALSE
#3687_eic.png	FALSE	TRUE
#5532_eic.png	TRUE	TRUE
#3720_eic.png	FALSE	TRUE
#2787_eic.png	TRUE	TRUE
#6110_eic.png	TRUE	TRUE
#8608_eic.png	TRUE	TRUE
#7411_eic.png	FALSE	TRUE
#6307_eic.png	FALSE	TRUE
#9000_eic.png	TRUE	FALSE
#6013_eic.png	FALSE	TRUE
#3048_eic.png	FALSE	TRUE
#1812_eic.png	FALSE	TRUE
#8830_eic.png	TRUE	TRUE
#6620_eic.png	TRUE	TRUE
#1678_eic.png	TRUE	TRUE
#3427_eic.png	TRUE	TRUE
#6960_eic.png	TRUE	TRUE
#571_eic.png	TRUE	TRUE
#4367_eic.png	TRUE	TRUE
#5347_eic.png	TRUE	FALSE
#1864_eic.png	TRUE	FALSE
#153_eic.png	TRUE	TRUE
#5549_eic.png	FALSE	FALSE
#3_eic.png	TRUE	TRUE
#2241_eic.png	FALSE	TRUE
#8912_eic.png	TRUE	FALSE
#5032_eic.png	FALSE	TRUE
#6038_eic.png	FALSE	FALSE
#3814_eic.png	TRUE	TRUE
#3835_eic.png	FALSE	TRUE
#4203_eic.png	FALSE	TRUE
#5259_eic.png	FALSE	TRUE
#2518_eic.png	FALSE	TRUE
#7677_eic.png	TRUE	FALSE
#788_eic.png	FALSE	TRUE
#7379_eic.png	FALSE	TRUE
#1055_eic.png	TRUE	TRUE
#4154_eic.png	FALSE	FALSE
#8105_eic.png	TRUE	TRUE
#1393_eic.png	TRUE	TRUE
#1220_eic.png	FALSE	TRUE
#6977_eic.png	FALSE	TRUE
#2677_eic.png	TRUE	TRUE
#6772_eic.png	TRUE	TRUE
#8496_eic.png	TRUE	TRUE
#7069_eic.png	TRUE	TRUE
#3467_eic.png	TRUE	TRUE
#7833_eic.png	FALSE	TRUE
#2184_eic.png	TRUE	TRUE
#6420_eic.png	TRUE	TRUE
#2385_eic.png	TRUE	FALSE
#6536_eic.png	TRUE	TRUE
#2264_eic.png	TRUE	TRUE
#2352_eic.png	TRUE	TRUE
#807_eic.png	TRUE	TRUE
#8309_eic.png	TRUE	TRUE
#663_eic.png	TRUE	TRUE
#3454_eic.png	FALSE	TRUE
#1852_eic.png	TRUE	TRUE
#6364_eic.png	FALSE	TRUE
#4258_eic.png	TRUE	FALSE
#7314_eic.png	TRUE	TRUE
#3372_eic.png	TRUE	TRUE
#1248_eic.png	FALSE	TRUE
#8185_eic.png	TRUE	TRUE
#5671_eic.png	TRUE	TRUE
#6479_eic.png	FALSE	TRUE
#1065_eic.png	TRUE	TRUE
#5543_eic.png	TRUE	TRUE
#8024_eic.png	FALSE	TRUE
#147_eic.png	TRUE	TRUE
#1062_eic.png	FALSE	TRUE
#20_eic.png	FALSE	FALSE
#4972_eic.png	TRUE	TRUE
#1520_eic.png	TRUE	TRUE
#6385_eic.png	FALSE	TRUE
#824_eic.png	TRUE	TRUE
#3743_eic.png	FALSE	TRUE
#8566_eic.png	FALSE	TRUE
#904_eic.png	FALSE	TRUE
#3263_eic.png	TRUE	TRUE
#844_eic.png	TRUE	TRUE
#3495_eic.png	TRUE	TRUE
#7443_eic.png	TRUE	TRUE
#7916_eic.png	FALSE	TRUE
#1643_eic.png	TRUE	TRUE
#3275_eic.png	FALSE	FALSE
#7227_eic.png	TRUE	TRUE
#7853_eic.png	FALSE	TRUE
#7631_eic.png	TRUE	TRUE
#4559_eic.png	TRUE	TRUE
#7158_eic.png	TRUE	TRUE
#7301_eic.png	TRUE	TRUE
#2148_eic.png	TRUE	TRUE
#4337_eic.png	FALSE	FALSE
#8361_eic.png	TRUE	TRUE
#3992_eic.png	TRUE	TRUE
#7885_eic.png	TRUE	TRUE
#3811_eic.png	TRUE	TRUE
#7765_eic.png	FALSE	TRUE
#5182_eic.png	TRUE	TRUE
#1026_eic.png	FALSE	TRUE
#15_eic.png	FALSE	FALSE
#7738_eic.png	TRUE	FALSE
#133_eic.png	TRUE	TRUE
#5738_eic.png	TRUE	TRUE
#5716_eic.png	TRUE	TRUE
#7036_eic.png	TRUE	TRUE
#2498_eic.png	TRUE	TRUE
#6691_eic.png	TRUE	TRUE
#232_eic.png	FALSE	TRUE
#4606_eic.png	TRUE	TRUE
#4885_eic.png	TRUE	FALSE
#8561_eic.png	FALSE	TRUE
#5830_eic.png	TRUE	TRUE
#8125_eic.png	TRUE	TRUE
#7917_eic.png	FALSE	TRUE
#3100_eic.png	FALSE	TRUE
#3197_eic.png	TRUE	TRUE
#8108_eic.png	TRUE	TRUE
#390_eic.png	TRUE	TRUE
#2545_eic.png	FALSE	TRUE
#7984_eic.png	FALSE	TRUE
#2282_eic.png	TRUE	TRUE
#4699_eic.png	FALSE	TRUE
#3366_eic.png	TRUE	TRUE
#1395_eic.png	FALSE	TRUE
#7628_eic.png	TRUE	FALSE
#2084_eic.png	FALSE	FALSE
#225_eic.png	FALSE	TRUE
#1447_eic.png	TRUE	TRUE
#4698_eic.png	FALSE	TRUE
#4815_eic.png	TRUE	FALSE
#6409_eic.png	TRUE	TRUE
#1252_eic.png	TRUE	TRUE
#1022_eic.png	TRUE	TRUE
#3155_eic.png	TRUE	TRUE
#2489_eic.png	TRUE	TRUE
#2365_eic.png	TRUE	TRUE
#1018_eic.png	FALSE	TRUE
#8907_eic.png	FALSE	TRUE
#998_eic.png	TRUE	TRUE
#2314_eic.png	TRUE	TRUE
#2921_eic.png	FALSE	TRUE
#8272_eic.png	FALSE	TRUE
#515_eic.png	FALSE	TRUE
#3210_eic.png	FALSE	TRUE
#5342_eic.png	TRUE	TRUE
#4319_eic.png	FALSE	TRUE
#6442_eic.png	FALSE	TRUE
#1934_eic.png	FALSE	TRUE
#4788_eic.png	FALSE	TRUE
#488_eic.png	TRUE	TRUE
#598_eic.png	FALSE	TRUE
#224_eic.png	FALSE	TRUE
#6277_eic.png	TRUE	TRUE
#719_eic.png	TRUE	TRUE
#6902_eic.png	TRUE	TRUE
#6856_eic.png	TRUE	TRUE
#2221_eic.png	FALSE	TRUE
#6476_eic.png	FALSE	TRUE
#7230_eic.png	TRUE	TRUE
#539_eic.png	FALSE	TRUE
#7310_eic.png	FALSE	TRUE
#6072_eic.png	TRUE	FALSE
#2736_eic.png	FALSE	TRUE
#7067_eic.png	TRUE	TRUE
#6828_eic.png	TRUE	TRUE
#3403_eic.png	TRUE	TRUE
#8107_eic.png	TRUE	TRUE
#3199_eic.png	FALSE	TRUE
#6783_eic.png	FALSE	TRUE
#1051_eic.png	TRUE	TRUE
#3708_eic.png	FALSE	TRUE
#6877_eic.png	FALSE	TRUE
#3429_eic.png	TRUE	TRUE
#8228_eic.png	TRUE	TRUE
#1457_eic.png	TRUE	TRUE
#716_eic.png	TRUE	TRUE
#8702_eic.png	FALSE	TRUE
#3540_eic.png	FALSE	TRUE
#5677_eic.png	TRUE	TRUE
#7544_eic.png	FALSE	TRUE
#8637_eic.png	TRUE	FALSE
#2245_eic.png	FALSE	FALSE
#3758_eic.png	TRUE	TRUE
#1715_eic.png	TRUE	TRUE
#2140_eic.png	FALSE	TRUE
#7698_eic.png	FALSE	TRUE
#1949_eic.png	FALSE	TRUE
#2187_eic.png	TRUE	TRUE
#5092_eic.png	TRUE	TRUE
#494_eic.png	TRUE	TRUE
#2811_eic.png	FALSE	TRUE
#2815_eic.png	FALSE	TRUE
#1038_eic.png	TRUE	TRUE
#3866_eic.png	TRUE	TRUE
#1182_eic.png	FALSE	TRUE
#7996_eic.png	FALSE	TRUE
#1057_eic.png	TRUE	TRUE
#4638_eic.png	TRUE	TRUE
#1014_eic.png	FALSE	TRUE
#4051_eic.png	FALSE	TRUE
#5678_eic.png	TRUE	TRUE
#569_eic.png	FALSE	TRUE
#7315_eic.png	FALSE	TRUE
#4524_eic.png	FALSE	FALSE
#7593_eic.png	TRUE	TRUE
#4639_eic.png	TRUE	FALSE
#5553_eic.png	FALSE	TRUE
#5000_eic.png	FALSE	TRUE
#8094_eic.png	TRUE	TRUE
#3353_eic.png	TRUE	TRUE
#1015_eic.png	FALSE	TRUE
#4022_eic.png	FALSE	TRUE
#2735_eic.png	FALSE	TRUE
#1810_eic.png	FALSE	TRUE
#4186_eic.png	TRUE	TRUE
#355_eic.png	TRUE	TRUE
#6450_eic.png	TRUE	TRUE
#5266_eic.png	TRUE	TRUE
#5321_eic.png	TRUE	TRUE
#7513_eic.png	FALSE	TRUE
#1409_eic.png	TRUE	TRUE
#7277_eic.png	FALSE	TRUE
#6241_eic.png	TRUE	TRUE
#2529_eic.png	FALSE	TRUE
#872_eic.png	FALSE	TRUE
#6799_eic.png	TRUE	TRUE
#2822_eic.png	FALSE	TRUE
#1658_eic.png	FALSE	TRUE
#2272_eic.png	TRUE	FALSE
#4163_eic.png	FALSE	FALSE
#2557_eic.png	FALSE	TRUE
#1428_eic.png	FALSE	TRUE
#993_eic.png	FALSE	TRUE
#1076_eic.png	TRUE	TRUE
#1440_eic.png	TRUE	TRUE
#3693_eic.png	FALSE	TRUE
#7903_eic.png	FALSE	TRUE
#4219_eic.png	FALSE	TRUE
#2227_eic.png	FALSE	TRUE
#294_eic.png	FALSE	TRUE
#7815_eic.png	TRUE	TRUE
#782_eic.png	FALSE	TRUE
#2656_eic.png	TRUE	TRUE
#2839_eic.png	FALSE	FALSE
#1977_eic.png	FALSE	TRUE
#7953_eic.png	TRUE	TRUE
#7579_eic.png	TRUE	FALSE
#6048_eic.png	TRUE	TRUE
#4224_eic.png	FALSE	TRUE
#4430_eic.png	FALSE	FALSE
#4094_eic.png	TRUE	FALSE
#5765_eic.png	TRUE	TRUE
#7289_eic.png	FALSE	TRUE
#5872_eic.png	FALSE	TRUE
#5005_eic.png	TRUE	TRUE
#1505_eic.png	TRUE	TRUE
#1656_eic.png	FALSE	TRUE
#990_eic.png	FALSE	TRUE
#8467_eic.png	TRUE	TRUE
#4413_eic.png	TRUE	FALSE
#148_eic.png	TRUE	TRUE
#2186_eic.png	TRUE	TRUE
#8578_eic.png	TRUE	TRUE
#8596_eic.png	TRUE	TRUE
#3871_eic.png	FALSE	TRUE
#2668_eic.png	FALSE	TRUE
#3664_eic.png	TRUE	TRUE
#6176_eic.png	TRUE	TRUE
#5332_eic.png	TRUE	TRUE
#4066_eic.png	TRUE	FALSE
#2846_eic.png	TRUE	TRUE
#741_eic.png	FALSE	FALSE
#2199_eic.png	TRUE	TRUE
#7015_eic.png	FALSE	TRUE
#2695_eic.png	TRUE	TRUE
#7052_eic.png	TRUE	TRUE
#6807_eic.png	TRUE	TRUE
#2640_eic.png	FALSE	TRUE
#2348_eic.png	FALSE	TRUE
#2699_eic.png	TRUE	TRUE
#3052_eic.png	TRUE	TRUE
#6822_eic.png	TRUE	TRUE
#570_eic.png	TRUE	TRUE
#3485_eic.png	TRUE	TRUE
#1098_eic.png	TRUE	TRUE
#3125_eic.png	FALSE	TRUE
#8278_eic.png	TRUE	TRUE
#4285_eic.png	TRUE	TRUE
#7025_eic.png	FALSE	TRUE
#4700_eic.png	FALSE	TRUE
#8030_eic.png	FALSE	TRUE
#6924_eic.png	FALSE	TRUE
#8577_eic.png	TRUE	TRUE
#33_eic.png	TRUE	FALSE
#1368_eic.png	TRUE	TRUE
#483_eic.png	TRUE	TRUE
#6081_eic.png	TRUE	TRUE
#2329_eic.png	TRUE	TRUE
#8776_eic.png	TRUE	TRUE
#3122_eic.png	FALSE	TRUE
#6322_eic.png	TRUE	TRUE
#204_eic.png	FALSE	TRUE
#1657_eic.png	FALSE	TRUE
#925_eic.png	FALSE	TRUE
#2295_eic.png	FALSE	TRUE
#5064_eic.png	FALSE	TRUE
#4082_eic.png	FALSE	TRUE
#1910_eic.png	FALSE	TRUE
#3315_eic.png	TRUE	TRUE
#2350_eic.png	TRUE	TRUE
#3119_eic.png	FALSE	TRUE
#2044_eic.png	FALSE	TRUE
#6002_eic.png	TRUE	TRUE
#8817_eic.png	FALSE	TRUE
#2333_eic.png	TRUE	TRUE
#4386_eic.png	TRUE	TRUE
#468_eic.png	FALSE	TRUE
#5895_eic.png	FALSE	TRUE
#8682_eic.png	TRUE	TRUE
#5971_eic.png	TRUE	TRUE
#5026_eic.png	TRUE	TRUE
#4599_eic.png	TRUE	TRUE
#1535_eic.png	TRUE	TRUE
#7528_eic.png	TRUE	TRUE
#3021_eic.png	TRUE	TRUE
#4372_eic.png	TRUE	TRUE
#4442_eic.png	FALSE	TRUE
#2004_eic.png	TRUE	TRUE
#4848_eic.png	TRUE	TRUE
#8490_eic.png	TRUE	TRUE
#5779_eic.png	FALSE	FALSE
#4826_eic.png	FALSE	TRUE
#8295_eic.png	FALSE	TRUE
#1241_eic.png	TRUE	TRUE
#6523_eic.png	TRUE	TRUE
#559_eic.png	FALSE	TRUE
#1189_eic.png	TRUE	TRUE
#8722_eic.png	FALSE	TRUE
#3726_eic.png	FALSE	TRUE
#612_eic.png	TRUE	TRUE
#2730_eic.png	FALSE	TRUE
#918_eic.png	FALSE	TRUE
#4648_eic.png	TRUE	TRUE
#3469_eic.png	FALSE	FALSE
#8358_eic.png	FALSE	TRUE
#2225_eic.png	FALSE	TRUE
#6612_eic.png	TRUE	TRUE
#7331_eic.png	FALSE	TRUE
#2809_eic.png	FALSE	TRUE
#5658_eic.png	FALSE	TRUE
#3934_eic.png	FALSE	TRUE
#1879_eic.png	TRUE	TRUE
#8831_eic.png	TRUE	TRUE
#4402_eic.png	FALSE	TRUE
#2448_eic.png	TRUE	TRUE
#6727_eic.png	TRUE	TRUE
#1446_eic.png	TRUE	TRUE
#2158_eic.png	TRUE	TRUE
#17_eic.png	FALSE	FALSE
#2798_eic.png	FALSE	TRUE
#941_eic.png	FALSE	TRUE
#5285_eic.png	FALSE	TRUE
#7381_eic.png	TRUE	TRUE
#4508_eic.png	TRUE	TRUE
#1362_eic.png	TRUE	TRUE
#6866_eic.png	TRUE	TRUE
#481_eic.png	TRUE	TRUE
#4248_eic.png	TRUE	TRUE
#9024_eic.png	TRUE	FALSE
#6273_eic.png	TRUE	TRUE
#3258_eic.png	FALSE	TRUE
#4301_eic.png	TRUE	FALSE
#6847_eic.png	TRUE	TRUE
#3889_eic.png	FALSE	TRUE
#1435_eic.png	TRUE	TRUE
#3211_eic.png	FALSE	TRUE
#2606_eic.png	FALSE	FALSE
#2257_eic.png	TRUE	FALSE
#3515_eic.png	FALSE	TRUE
#404_eic.png	FALSE	TRUE
#6709_eic.png	TRUE	TRUE
#3283_eic.png	TRUE	TRUE
#165_eic.png	TRUE	TRUE
#2657_eic.png	FALSE	TRUE
#3137_eic.png	TRUE	TRUE
#785_eic.png	TRUE	TRUE
#6588_eic.png	TRUE	TRUE
#6223_eic.png	TRUE	FALSE
#349_eic.png	FALSE	TRUE
#1697_eic.png	FALSE	TRUE
#5889_eic.png	FALSE	TRUE
#6596_eic.png	TRUE	TRUE
#2888_eic.png	FALSE	TRUE
#249_eic.png	FALSE	TRUE
#2464_eic.png	FALSE	FALSE
#8651_eic.png	TRUE	TRUE
#4933_eic.png	FALSE	TRUE
#3775_eic.png	FALSE	TRUE
#3028_eic.png	FALSE	TRUE
#4715_eic.png	FALSE	TRUE
#3554_eic.png	FALSE	TRUE
#4446_eic.png	TRUE	TRUE
#8395_eic.png	TRUE	TRUE
#1466_eic.png	TRUE	TRUE
#332_eic.png	FALSE	TRUE
#812_eic.png	FALSE	TRUE
#4716_eic.png	FALSE	TRUE
#2135_eic.png	FALSE	TRUE
#3300_eic.png	FALSE	FALSE
#8155_eic.png	TRUE	TRUE
#771_eic.png	TRUE	TRUE
#8423_eic.png	TRUE	TRUE
#1155_eic.png	FALSE	TRUE
#876_eic.png	TRUE	TRUE
#4794_eic.png	FALSE	TRUE
#2666_eic.png	FALSE	TRUE
#3694_eic.png	FALSE	TRUE
#5382_eic.png	TRUE	TRUE
#538_eic.png	FALSE	TRUE
#6473_eic.png	TRUE	TRUE
#5440_eic.png	TRUE	TRUE
#1048_eic.png	TRUE	TRUE
#7039_eic.png	FALSE	TRUE
#5701_eic.png	TRUE	TRUE
#1623_eic.png	TRUE	TRUE
#3617_eic.png	TRUE	FALSE
#1137_eic.png	FALSE	TRUE
#4743_eic.png	FALSE	TRUE
#7571_eic.png	TRUE	TRUE
#3074_eic.png	TRUE	TRUE
#3565_eic.png	TRUE	TRUE
#2271_eic.png	TRUE	TRUE
#6673_eic.png	TRUE	TRUE
#6284_eic.png	FALSE	TRUE
#8386_eic.png	FALSE	TRUE
#159_eic.png	FALSE	TRUE
#1653_eic.png	FALSE	TRUE
#5510_eic.png	FALSE	TRUE
#7891_eic.png	TRUE	TRUE
#4046_eic.png	TRUE	TRUE
#1430_eic.png	FALSE	TRUE
#6225_eic.png	TRUE	TRUE
#7781_eic.png	FALSE	TRUE
#3963_eic.png	FALSE	TRUE
#967_eic.png	FALSE	TRUE
#7976_eic.png	FALSE	TRUE
#169_eic.png	TRUE	TRUE
#5541_eic.png	TRUE	TRUE
#2574_eic.png	TRUE	TRUE
#4184_eic.png	TRUE	TRUE
#1158_eic.png	TRUE	TRUE
#757_eic.png	TRUE	TRUE
#776_eic.png	FALSE	TRUE
#813_eic.png	FALSE	TRUE
#5996_eic.png	FALSE	TRUE
#1663_eic.png	TRUE	TRUE
#6724_eic.png	TRUE	TRUE
#7583_eic.png	FALSE	TRUE
#3961_eic.png	FALSE	TRUE
#888_eic.png	FALSE	TRUE
#2103_eic.png	TRUE	FALSE
#1264_eic.png	TRUE	TRUE
#2768_eic.png	TRUE	TRUE
#4150_eic.png	TRUE	TRUE
#6973_eic.png	FALSE	TRUE
#4731_eic.png	TRUE	TRUE
#8673_eic.png	FALSE	TRUE
#527_eic.png	FALSE	TRUE
#4354_eic.png	TRUE	FALSE
#5284_eic.png	FALSE	TRUE
#3623_eic.png	FALSE	TRUE
#1459_eic.png	TRUE	TRUE
#281_eic.png	FALSE	TRUE
#6923_eic.png	TRUE	TRUE
#3539_eic.png	TRUE	TRUE
#1422_eic.png	TRUE	TRUE
#765_eic.png	FALSE	FALSE
#1210_eic.png	TRUE	TRUE
#3266_eic.png	FALSE	TRUE
#5241_eic.png	TRUE	TRUE
#3022_eic.png	TRUE	TRUE
#1725_eic.png	FALSE	TRUE
#8139_eic.png	FALSE	TRUE
#2573_eic.png	TRUE	TRUE
#4403_eic.png	FALSE	TRUE
#4588_eic.png	TRUE	TRUE
#7008_eic.png	TRUE	TRUE
#4365_eic.png	TRUE	TRUE
#5018_eic.png	TRUE	TRUE
#847_eic.png	FALSE	FALSE
#7550_eic.png	FALSE	TRUE
#7857_eic.png	TRUE	TRUE
#177_eic.png	TRUE	FALSE
#1607_eic.png	TRUE	TRUE
#1481_eic.png	TRUE	TRUE
#5833_eic.png	TRUE	TRUE
#414_eic.png	FALSE	TRUE
#2648_eic.png	FALSE	TRUE
#1179_eic.png	FALSE	TRUE
#2237_eic.png	TRUE	TRUE
#2749_eic.png	TRUE	TRUE
#7874_eic.png	TRUE	TRUE
#5457_eic.png	TRUE	TRUE
#6462_eic.png	TRUE	TRUE
#7374_eic.png	TRUE	TRUE
#5992_eic.png	TRUE	TRUE
#8384_eic.png	FALSE	TRUE
#293_eic.png	TRUE	FALSE
#6773_eic.png	FALSE	TRUE
#2475_eic.png	FALSE	TRUE
#4088_eic.png	TRUE	TRUE
#2457_eic.png	TRUE	FALSE
#371_eic.png	TRUE	TRUE
#2738_eic.png	TRUE	FALSE
#512_eic.png	TRUE	TRUE
#551_eic.png	TRUE	TRUE
#6742_eic.png	TRUE	TRUE
#4329_eic.png	FALSE	FALSE
#4397_eic.png	FALSE	TRUE
#7319_eic.png	TRUE	TRUE
#1020_eic.png	FALSE	TRUE
#1594_eic.png	TRUE	TRUE
#7339_eic.png	FALSE	TRUE
#3261_eic.png	FALSE	TRUE
#8116_eic.png	TRUE	TRUE
#6317_eic.png	TRUE	TRUE
#7719_eic.png	TRUE	TRUE
#6540_eic.png	TRUE	FALSE
#1351_eic.png	FALSE	TRUE
#4053_eic.png	FALSE	TRUE
#6216_eic.png	FALSE	TRUE
#5461_eic.png	FALSE	TRUE
#5102_eic.png	FALSE	TRUE
#5620_eic.png	TRUE	TRUE
#3949_eic.png	TRUE	TRUE
#8880_eic.png	TRUE	FALSE
#6359_eic.png	TRUE	TRUE
#5069_eic.png	FALSE	TRUE
#5963_eic.png	TRUE	TRUE
#8821_eic.png	TRUE	TRUE
#360_eic.png	TRUE	TRUE
#7813_eic.png	TRUE	FALSE
#2558_eic.png	FALSE	TRUE
#3472_eic.png	TRUE	TRUE
#6984_eic.png	TRUE	TRUE
#8085_eic.png	FALSE	TRUE
#4991_eic.png	TRUE	TRUE
#8446_eic.png	TRUE	TRUE
#2265_eic.png	TRUE	FALSE
#4602_eic.png	TRUE	TRUE
#6363_eic.png	FALSE	TRUE
#5902_eic.png	TRUE	TRUE
#7956_eic.png	FALSE	TRUE
#2255_eic.png	FALSE	TRUE
#8327_eic.png	TRUE	TRUE
#187_eic.png	FALSE	TRUE
#3490_eic.png	TRUE	TRUE
#2891_eic.png	FALSE	TRUE
#8689_eic.png	TRUE	TRUE
#7724_eic.png	FALSE	TRUE
#1169_eic.png	FALSE	TRUE
#5867_eic.png	TRUE	TRUE
#5497_eic.png	FALSE	TRUE
#6572_eic.png	TRUE	TRUE
#6793_eic.png	FALSE	TRUE
#268_eic.png	TRUE	TRUE
#4465_eic.png	TRUE	TRUE
#1595_eic.png	FALSE	TRUE
#7612_eic.png	TRUE	TRUE
#24_eic.png	FALSE	FALSE
#4007_eic.png	FALSE	TRUE
#8211_eic.png	FALSE	TRUE
#2935_eic.png	TRUE	TRUE
#6023_eic.png	TRUE	TRUE
#3688_eic.png	FALSE	TRUE
#2639_eic.png	FALSE	TRUE
#4670_eic.png	TRUE	TRUE
#6690_eic.png	TRUE	TRUE
#7835_eic.png	FALSE	TRUE
#613_eic.png	TRUE	TRUE
#8029_eic.png	FALSE	TRUE
#3307_eic.png	TRUE	FALSE
#1475_eic.png	TRUE	TRUE
#702_eic.png	TRUE	TRUE
#939_eic.png	TRUE	TRUE
#3369_eic.png	FALSE	TRUE
#2362_eic.png	FALSE	TRUE
#2853_eic.png	TRUE	TRUE
#867_eic.png	TRUE	TRUE
#8701_eic.png	FALSE	TRUE
#3238_eic.png	FALSE	TRUE
#2181_eic.png	TRUE	TRUE
#673_eic.png	TRUE	FALSE
#6293_eic.png	TRUE	TRUE
#1573_eic.png	FALSE	TRUE
#4148_eic.png	FALSE	TRUE
#7386_eic.png	TRUE	TRUE
#4245_eic.png	FALSE	FALSE
#8178_eic.png	TRUE	TRUE
#3447_eic.png	TRUE	TRUE
#3833_eic.png	TRUE	FALSE
#901_eic.png	FALSE	TRUE
#6625_eic.png	FALSE	TRUE
#7453_eic.png	FALSE	TRUE
#3501_eic.png	FALSE	TRUE
#1031_eic.png	FALSE	TRUE
#4654_eic.png	TRUE	TRUE
#2873_eic.png	FALSE	TRUE
#1344_eic.png	TRUE	TRUE
#2701_eic.png	TRUE	TRUE
#3032_eic.png	FALSE	FALSE
#8529_eic.png	FALSE	TRUE
#7316_eic.png	TRUE	TRUE
#2446_eic.png	TRUE	TRUE
#6800_eic.png	TRUE	TRUE
#542_eic.png	TRUE	TRUE
#6577_eic.png	FALSE	TRUE
#887_eic.png	FALSE	TRUE
#1061_eic.png	TRUE	TRUE
#7832_eic.png	FALSE	TRUE
#8825_eic.png	FALSE	TRUE
#2539_eic.png	FALSE	TRUE
#6032_eic.png	FALSE	TRUE
#7083_eic.png	FALSE	FALSE
#2063_eic.png	FALSE	TRUE
#5763_eic.png	TRUE	TRUE
#5002_eic.png	TRUE	TRUE
#5886_eic.png	TRUE	TRUE
#8123_eic.png	TRUE	TRUE
#2458_eic.png	TRUE	TRUE
#5201_eic.png	FALSE	TRUE
#5089_eic.png	TRUE	TRUE
#4225_eic.png	FALSE	TRUE
#1214_eic.png	FALSE	TRUE
#8288_eic.png	FALSE	TRUE
#5211_eic.png	FALSE	TRUE
#5614_eic.png	TRUE	TRUE
#5430_eic.png	TRUE	TRUE
#2600_eic.png	FALSE	FALSE
#477_eic.png	FALSE	TRUE
#1714_eic.png	TRUE	TRUE
#6637_eic.png	FALSE	TRUE
#5073_eic.png	FALSE	TRUE
#3711_eic.png	FALSE	TRUE
#3191_eic.png	TRUE	TRUE
#7122_eic.png	FALSE	TRUE
#1567_eic.png	FALSE	TRUE
#8975_eic.png	TRUE	FALSE
#2751_eic.png	FALSE	FALSE
#1289_eic.png	TRUE	TRUE
#821_eic.png	TRUE	TRUE
#2164_eic.png	TRUE	TRUE
#6641_eic.png	TRUE	TRUE
#7161_eic.png	TRUE	TRUE
#1928_eic.png	TRUE	TRUE
#3219_eic.png	FALSE	TRUE
#6017_eic.png	FALSE	TRUE
#4536_eic.png	FALSE	FALSE
#2743_eic.png	TRUE	TRUE
#3024_eic.png	TRUE	TRUE
#3580_eic.png	FALSE	FALSE
#4220_eic.png	FALSE	TRUE
#3437_eic.png	FALSE	TRUE
#8482_eic.png	TRUE	TRUE
#829_eic.png	TRUE	FALSE
#415_eic.png	FALSE	TRUE
#4913_eic.png	TRUE	TRUE
#5776_eic.png	FALSE	TRUE
#7417_eic.png	FALSE	TRUE
#6449_eic.png	FALSE	TRUE
#2326_eic.png	TRUE	TRUE
#5505_eic.png	FALSE	TRUE
#402_eic.png	TRUE	TRUE
#5483_eic.png	FALSE	TRUE
#2898_eic.png	FALSE	TRUE
#2393_eic.png	FALSE	FALSE
#1861_eic.png	TRUE	FALSE
#5119_eic.png	TRUE	TRUE
#3309_eic.png	TRUE	TRUE
#7715_eic.png	TRUE	TRUE
#385_eic.png	FALSE	TRUE
#6157_eic.png	FALSE	TRUE
#1622_eic.png	TRUE	TRUE
#6501_eic.png	TRUE	TRUE
#8427_eic.png	TRUE	TRUE
#3370_eic.png	FALSE	FALSE
#5903_eic.png	TRUE	TRUE
#4488_eic.png	FALSE	TRUE
#1068_eic.png	FALSE	TRUE
#7425_eic.png	TRUE	TRUE
#7125_eic.png	FALSE	TRUE
#8756_eic.png	FALSE	TRUE
#1553_eic.png	FALSE	TRUE
#6063_eic.png	TRUE	TRUE
#7901_eic.png	FALSE	TRUE
[truncated: 4,441 more rows]

## Sheet: 07_mouse_brain_pos_eva_check
image	eic	eim
#8956_eic.png	FALSE	FALSE
#6573_eic.png	FALSE	TRUE
#915_eic.png	FALSE	TRUE
#4782_eic.png	FALSE	TRUE
#8196_eic.png	FALSE	FALSE
#4105_eic.png	FALSE	TRUE
#8863_eic.png	FALSE	FALSE
#7458_eic.png	TRUE	TRUE
#8917_eic.png	FALSE	FALSE
#8205_eic.png	FALSE	TRUE
#9119_eic.png	TRUE	FALSE
#2275_eic.png	FALSE	TRUE
#637_eic.png	TRUE	FALSE
#5205_eic.png	TRUE	TRUE
#8584_eic.png	FALSE	FALSE
#1698_eic.png	TRUE	TRUE
#7153_eic.png	FALSE	FALSE
#7059_eic.png	TRUE	FALSE
#1991_eic.png	FALSE	TRUE
#2224_eic.png	FALSE	TRUE
#1100_eic.png	FALSE	TRUE
#449_eic.png	TRUE	TRUE
#7670_eic.png	TRUE	TRUE
#7243_eic.png	FALSE	FALSE
#1192_eic.png	TRUE	TRUE
#9044_eic.png	FALSE	FALSE
#7651_eic.png	FALSE	TRUE
#2954_eic.png	TRUE	FALSE
#1204_eic.png	FALSE	TRUE
#7498_eic.png	FALSE	TRUE
#2465_eic.png	TRUE	FALSE
#3957_eic.png	FALSE	TRUE
#7668_eic.png	FALSE	TRUE
#27_eic.png	FALSE	TRUE
#7346_eic.png	TRUE	FALSE
#1024_eic.png	TRUE	FALSE
#8270_eic.png	FALSE	FALSE
#265_eic.png	FALSE	TRUE
#1310_eic.png	TRUE	TRUE
#2788_eic.png	FALSE	TRUE
#8970_eic.png	FALSE	FALSE
#6470_eic.png	FALSE	TRUE
#4127_eic.png	TRUE	FALSE
#1551_eic.png	FALSE	TRUE
#3232_eic.png	TRUE	TRUE
#793_eic.png	FALSE	FALSE
#5360_eic.png	FALSE	TRUE
#4328_eic.png	FALSE	TRUE
#2074_eic.png	FALSE	TRUE
#1461_eic.png	FALSE	TRUE
#5806_eic.png	TRUE	TRUE
#5473_eic.png	FALSE	TRUE
#4651_eic.png	TRUE	TRUE
#5162_eic.png	TRUE	TRUE
#8839_eic.png	FALSE	FALSE
#8526_eic.png	FALSE	FALSE
#3023_eic.png	TRUE	FALSE
#7197_eic.png	TRUE	FALSE
#2118_eic.png	TRUE	TRUE
#6730_eic.png	TRUE	TRUE
#1005_eic.png	TRUE	TRUE
#6186_eic.png	FALSE	TRUE
#4330_eic.png	TRUE	TRUE
#2219_eic.png	TRUE	TRUE
#3252_eic.png	TRUE	TRUE
#2172_eic.png	TRUE	TRUE
#5469_eic.png	FALSE	TRUE
#2169_eic.png	FALSE	TRUE
#5408_eic.png	TRUE	TRUE
#2211_eic.png	FALSE	TRUE
#4862_eic.png	TRUE	TRUE
#743_eic.png	TRUE	TRUE
#4178_eic.png	FALSE	TRUE
#2825_eic.png	TRUE	TRUE
#2937_eic.png	TRUE	TRUE
#3207_eic.png	FALSE	TRUE
#5355_eic.png	TRUE	TRUE
#7353_eic.png	FALSE	FALSE
#4459_eic.png	TRUE	TRUE
#1_eic.png	FALSE	FALSE
#4555_eic.png	TRUE	TRUE
#8929_eic.png	FALSE	FALSE
#4605_eic.png	TRUE	TRUE
#2645_eic.png	TRUE	TRUE
#5595_eic.png	TRUE	TRUE
#6111_eic.png	TRUE	TRUE
#2848_eic.png	FALSE	TRUE
#4931_eic.png	FALSE	TRUE
#4769_eic.png	TRUE	TRUE
#8062_eic.png	FALSE	TRUE
#298_eic.png	FALSE	TRUE
#6330_eic.png	FALSE	FALSE
#2289_eic.png	FALSE	TRUE
#835_eic.png	TRUE	TRUE
#6351_eic.png	FALSE	TRUE
#3969_eic.png	TRUE	TRUE
#8238_eic.png	FALSE	FALSE
#3564_eic.png	TRUE	TRUE
#6780_eic.png	FALSE	TRUE
#4983_eic.png	TRUE	TRUE
#891_eic.png	TRUE	TRUE
#3486_eic.png	TRUE	TRUE
#2778_eic.png	TRUE	TRUE
#8979_eic.png	FALSE	FALSE
#183_eic.png	FALSE	FALSE
#9005_eic.png	FALSE	FALSE
#7051_eic.png	FALSE	TRUE
#3244_eic.png	TRUE	TRUE
#7383_eic.png	FALSE	FALSE
#1143_eic.png	TRUE	TRUE
#4774_eic.png	TRUE	TRUE
#2246_eic.png	TRUE	TRUE
#972_eic.png	FALSE	TRUE
#1570_eic.png	FALSE	FALSE
#2505_eic.png	FALSE	TRUE
#1021_eic.png	TRUE	FALSE
#3988_eic.png	TRUE	TRUE
#5495_eic.png	FALSE	FALSE
#8181_eic.png	FALSE	FALSE
#1801_eic.png	TRUE	TRUE
#5050_eic.png	TRUE	FALSE
#8275_eic.png	FALSE	FALSE
#6260_eic.png	TRUE	FALSE
#7074_eic.png	FALSE	FALSE
#5514_eic.png	FALSE	TRUE
#5106_eic.png	TRUE	TRUE
#6802_eic.png	FALSE	TRUE
#8703_eic.png	FALSE	FALSE
#1817_eic.png	TRUE	TRUE
#1023_eic.png	TRUE	TRUE
#6392_eic.png	TRUE	TRUE
#8976_eic.png	FALSE	FALSE
#5040_eic.png	FALSE	TRUE
#2920_eic.png	FALSE	TRUE
#4923_eic.png	TRUE	TRUE
#2200_eic.png	TRUE	TRUE
#5004_eic.png	TRUE	TRUE
#9085_eic.png	FALSE	FALSE
#2471_eic.png	FALSE	TRUE
#4378_eic.png	TRUE	TRUE
#103_eic.png	TRUE	TRUE
#2071_eic.png	TRUE	TRUE
#5933_eic.png	TRUE	TRUE
#5144_eic.png	TRUE	TRUE
#6728_eic.png	FALSE	TRUE
#5606_eic.png	TRUE	TRUE
#3544_eic.png	TRUE	TRUE
#3414_eic.png	TRUE	TRUE
#6325_eic.png	FALSE	FALSE
#4080_eic.png	TRUE	TRUE
#55_eic.png	TRUE	FALSE
#3813_eic.png	TRUE	TRUE
#2791_eic.png	FALSE	TRUE
#5599_eic.png	TRUE	TRUE
#8826_eic.png	FALSE	TRUE
#4068_eic.png	TRUE	FALSE
#1856_eic.png	TRUE	TRUE
#13_eic.png	TRUE	FALSE
#7839_eic.png	FALSE	TRUE
#2176_eic.png	TRUE	TRUE
#5560_eic.png	TRUE	TRUE
#2153_eic.png	FALSE	TRUE
#2488_eic.png	FALSE	TRUE
#8827_eic.png	FALSE	FALSE
#2469_eic.png	TRUE	TRUE
#8157_eic.png	FALSE	FALSE
#3926_eic.png	TRUE	TRUE
#1420_eic.png	TRUE	TRUE
#2070_eic.png	TRUE	FALSE
#584_eic.png	FALSE	TRUE
#3638_eic.png	FALSE	TRUE
#8387_eic.png	FALSE	FALSE
#9137_eic.png	FALSE	FALSE
#7485_eic.png	FALSE	TRUE
#7172_eic.png	FALSE	TRUE
#5853_eic.png	TRUE	TRUE
#6669_eic.png	TRUE	FALSE
#8611_eic.png	FALSE	TRUE
#9055_eic.png	FALSE	FALSE
#3039_eic.png	TRUE	TRUE
#8524_eic.png	FALSE	FALSE
#1582_eic.png	TRUE	TRUE
#4589_eic.png	TRUE	TRUE
#5199_eic.png	TRUE	TRUE
#2965_eic.png	TRUE	TRUE
#754_eic.png	TRUE	FALSE
#2528_eic.png	TRUE	TRUE
#6432_eic.png	FALSE	TRUE
#9031_eic.png	FALSE	FALSE
#202_eic.png	FALSE	TRUE
#1783_eic.png	TRUE	TRUE
#9094_eic.png	FALSE	FALSE
#3113_eic.png	TRUE	TRUE
#4497_eic.png	TRUE	TRUE
#6886_eic.png	FALSE	TRUE
#8724_eic.png	TRUE	FALSE
#6123_eic.png	FALSE	FALSE
#620_eic.png	TRUE	TRUE
#4634_eic.png	TRUE	FALSE
#9043_eic.png	FALSE	FALSE
#8986_eic.png	FALSE	FALSE
#8657_eic.png	FALSE	TRUE
#8297_eic.png	FALSE	FALSE
#6983_eic.png	FALSE	TRUE
#521_eic.png	FALSE	TRUE
#2423_eic.png	TRUE	TRUE
#2901_eic.png	TRUE	TRUE
#8887_eic.png	FALSE	FALSE
#2478_eic.png	TRUE	TRUE
#1372_eic.png	TRUE	TRUE
#3337_eic.png	TRUE	TRUE
#513_eic.png	FALSE	TRUE
#5985_eic.png	TRUE	TRUE
#8344_eic.png	FALSE	FALSE
#5309_eic.png	TRUE	TRUE
[truncated: 6,371 more rows]

## Sheet: 08_mouse_brain_neg_eva_check
image	eic	eim
[truncated: 4,606 more rows]

[truncated: 2 more sheets: 09_293T_cell_pos_eva_check, 10_293T_cell_neg_eva_check]
