# Supplementary material for: A mass spectrum-oriented computational method for ion mobility-resolved untargeted metabolomics
Source: Nat Commun. 2023 Mar 31;14:1813. doi: 10.1038/s41467-023-37539-0 (PMC10066191; doi:10.1038/s41467-023-37539-0)
Supplement: Supplementary file 8 — Supplementary Data 5 [file 41467_2023_37539_MOESM8_ESM.xlsx]

## Sheet: 01_NIST_human_urine_pos_eva_che
image	eic	eim
9376_eic.png	TRUE	TRUE
2047_eic.png	TRUE	TRUE
11685_eic.png	TRUE	TRUE
8688_eic.png	TRUE	TRUE
15588_eic.png	TRUE	TRUE
6645_eic.png	TRUE	TRUE
14167_eic.png	FALSE	TRUE
15820_eic.png	TRUE	TRUE
8243_eic.png	TRUE	TRUE
17633_eic.png	TRUE	TRUE
12093_eic.png	TRUE	TRUE
7337_eic.png	TRUE	TRUE
153_eic.png	TRUE	TRUE
6960_eic.png	FALSE	FALSE
8735_eic.png	TRUE	TRUE
12418_eic.png	TRUE	TRUE
13869_eic.png	TRUE	TRUE
6040_eic.png	TRUE	TRUE
14445_eic.png	TRUE	TRUE
13859_eic.png	TRUE	TRUE
8933_eic.png	TRUE	TRUE
1707_eic.png	TRUE	TRUE
9317_eic.png	TRUE	TRUE
8882_eic.png	TRUE	TRUE
7485_eic.png	TRUE	TRUE
1997_eic.png	TRUE	TRUE
14923_eic.png	TRUE	TRUE
4927_eic.png	TRUE	FALSE
17468_eic.png	TRUE	TRUE
2799_eic.png	FALSE	TRUE
2132_eic.png	TRUE	TRUE
3555_eic.png	TRUE	TRUE
4677_eic.png	TRUE	TRUE
2846_eic.png	TRUE	TRUE
6622_eic.png	TRUE	TRUE
15878_eic.png	TRUE	FALSE
9817_eic.png	TRUE	FALSE
9696_eic.png	FALSE	TRUE
13042_eic.png	TRUE	TRUE
13971_eic.png	TRUE	TRUE
1952_eic.png	TRUE	TRUE
6796_eic.png	TRUE	TRUE
5515_eic.png	TRUE	TRUE
9014_eic.png	TRUE	TRUE
13601_eic.png	TRUE	TRUE
5925_eic.png	TRUE	TRUE
8048_eic.png	TRUE	TRUE
5846_eic.png	FALSE	TRUE
11249_eic.png	TRUE	TRUE
4860_eic.png	FALSE	TRUE
11738_eic.png	TRUE	TRUE
6048_eic.png	TRUE	TRUE
7119_eic.png	FALSE	TRUE
11191_eic.png	FALSE	FALSE
16299_eic.png	TRUE	TRUE
12708_eic.png	TRUE	TRUE
15537_eic.png	TRUE	TRUE
900_eic.png	TRUE	TRUE
7838_eic.png	TRUE	TRUE
1710_eic.png	TRUE	FALSE
15932_eic.png	TRUE	TRUE
11483_eic.png	TRUE	TRUE
4665_eic.png	FALSE	FALSE
12705_eic.png	TRUE	TRUE
999_eic.png	FALSE	FALSE
10185_eic.png	TRUE	FALSE
5582_eic.png	FALSE	FALSE
1999_eic.png	TRUE	TRUE
1337_eic.png	TRUE	TRUE
16563_eic.png	TRUE	TRUE
10565_eic.png	FALSE	TRUE
13598_eic.png	TRUE	TRUE
2121_eic.png	TRUE	TRUE
6698_eic.png	TRUE	TRUE
12743_eic.png	TRUE	TRUE
12623_eic.png	FALSE	TRUE
4378_eic.png	TRUE	TRUE
5683_eic.png	TRUE	TRUE
7811_eic.png	TRUE	TRUE
7836_eic.png	TRUE	TRUE
9778_eic.png	FALSE	TRUE
15119_eic.png	TRUE	TRUE
5670_eic.png	TRUE	TRUE
6560_eic.png	TRUE	TRUE
5885_eic.png	TRUE	TRUE
13813_eic.png	TRUE	TRUE
6574_eic.png	FALSE	FALSE
7404_eic.png	TRUE	TRUE
1168_eic.png	TRUE	TRUE
3144_eic.png	TRUE	TRUE
14670_eic.png	TRUE	TRUE
2790_eic.png	TRUE	TRUE
11786_eic.png	TRUE	FALSE
2399_eic.png	TRUE	TRUE
2172_eic.png	FALSE	TRUE
16724_eic.png	TRUE	FALSE
8395_eic.png	TRUE	TRUE
4774_eic.png	TRUE	TRUE
11207_eic.png	TRUE	TRUE
3735_eic.png	TRUE	TRUE
6254_eic.png	TRUE	TRUE
15283_eic.png	TRUE	TRUE
18096_eic.png	TRUE	TRUE
15229_eic.png	TRUE	FALSE
11916_eic.png	TRUE	TRUE
7702_eic.png	TRUE	TRUE
20571_eic.png	TRUE	TRUE
3177_eic.png	TRUE	TRUE
13169_eic.png	TRUE	TRUE
810_eic.png	TRUE	TRUE
6569_eic.png	TRUE	TRUE
1278_eic.png	FALSE	TRUE
20370_eic.png	TRUE	TRUE
622_eic.png	TRUE	TRUE
6044_eic.png	TRUE	TRUE
10661_eic.png	TRUE	TRUE
6814_eic.png	TRUE	TRUE
1367_eic.png	TRUE	TRUE
2677_eic.png	TRUE	TRUE
9208_eic.png	TRUE	TRUE
16192_eic.png	TRUE	TRUE
8876_eic.png	TRUE	TRUE
12675_eic.png	TRUE	TRUE
992_eic.png	TRUE	TRUE
9897_eic.png	TRUE	TRUE
15765_eic.png	TRUE	TRUE
6037_eic.png	FALSE	TRUE
897_eic.png	TRUE	TRUE
576_eic.png	TRUE	TRUE
20453_eic.png	TRUE	FALSE
2038_eic.png	TRUE	TRUE
12311_eic.png	TRUE	TRUE
12835_eic.png	TRUE	TRUE
6183_eic.png	TRUE	TRUE
7329_eic.png	TRUE	TRUE
13238_eic.png	TRUE	TRUE
2637_eic.png	TRUE	TRUE
16805_eic.png	TRUE	TRUE
5916_eic.png	TRUE	TRUE
7783_eic.png	TRUE	TRUE
16711_eic.png	TRUE	TRUE
1100_eic.png	TRUE	FALSE
5489_eic.png	TRUE	TRUE
11376_eic.png	TRUE	TRUE
4956_eic.png	TRUE	TRUE
13746_eic.png	TRUE	TRUE
4801_eic.png	TRUE	TRUE
6064_eic.png	FALSE	TRUE
18996_eic.png	TRUE	TRUE
12941_eic.png	TRUE	TRUE
5629_eic.png	TRUE	TRUE
4645_eic.png	TRUE	TRUE
5487_eic.png	TRUE	TRUE
6567_eic.png	TRUE	TRUE
8679_eic.png	FALSE	TRUE
691_eic.png	TRUE	TRUE
1773_eic.png	TRUE	TRUE
8888_eic.png	TRUE	TRUE
8578_eic.png	TRUE	TRUE
11058_eic.png	TRUE	TRUE
13201_eic.png	TRUE	TRUE
2014_eic.png	TRUE	FALSE
9324_eic.png	TRUE	TRUE
18000_eic.png	TRUE	TRUE
14633_eic.png	TRUE	TRUE
6142_eic.png	TRUE	FALSE
13155_eic.png	TRUE	TRUE
9332_eic.png	TRUE	TRUE
4658_eic.png	FALSE	FALSE
4297_eic.png	TRUE	TRUE
994_eic.png	TRUE	FALSE
14091_eic.png	TRUE	TRUE
5672_eic.png	TRUE	TRUE
1078_eic.png	TRUE	TRUE
18226_eic.png	TRUE	TRUE
12617_eic.png	FALSE	TRUE
2403_eic.png	TRUE	TRUE
6408_eic.png	TRUE	TRUE
16025_eic.png	FALSE	TRUE
11333_eic.png	TRUE	TRUE
6790_eic.png	FALSE	TRUE
3423_eic.png	TRUE	TRUE
3087_eic.png	FALSE	TRUE
12052_eic.png	TRUE	TRUE
857_eic.png	TRUE	FALSE
6371_eic.png	TRUE	TRUE
7235_eic.png	TRUE	TRUE
809_eic.png	TRUE	TRUE
847_eic.png	TRUE	TRUE
2241_eic.png	TRUE	FALSE
13255_eic.png	TRUE	TRUE
927_eic.png	TRUE	TRUE
4849_eic.png	FALSE	FALSE
19306_eic.png	TRUE	TRUE
18820_eic.png	TRUE	TRUE
6851_eic.png	TRUE	TRUE
5765_eic.png	TRUE	TRUE
8825_eic.png	TRUE	TRUE
2794_eic.png	TRUE	TRUE
1056_eic.png	TRUE	TRUE
9085_eic.png	TRUE	TRUE
14506_eic.png	TRUE	TRUE
15477_eic.png	TRUE	TRUE
2600_eic.png	TRUE	TRUE
6619_eic.png	TRUE	FALSE
10888_eic.png	TRUE	TRUE
5522_eic.png	TRUE	TRUE
2687_eic.png	TRUE	TRUE
4896_eic.png	TRUE	TRUE
8117_eic.png	TRUE	TRUE
15342_eic.png	TRUE	TRUE
9723_eic.png	TRUE	TRUE
13850_eic.png	TRUE	TRUE
5140_eic.png	TRUE	TRUE
6564_eic.png	TRUE	TRUE
16842_eic.png	TRUE	TRUE
9708_eic.png	TRUE	TRUE
14392_eic.png	TRUE	TRUE
9738_eic.png	TRUE	TRUE
8526_eic.png	TRUE	TRUE
7953_eic.png	TRUE	TRUE
19734_eic.png	TRUE	TRUE
6246_eic.png	TRUE	FALSE
10558_eic.png	TRUE	TRUE
17469_eic.png	TRUE	TRUE
17805_eic.png	TRUE	TRUE
14769_eic.png	TRUE	TRUE
6401_eic.png	TRUE	TRUE
6942_eic.png	TRUE	TRUE
15924_eic.png	TRUE	TRUE
5759_eic.png	TRUE	TRUE
6523_eic.png	TRUE	TRUE
669_eic.png	TRUE	FALSE
9582_eic.png	FALSE	TRUE
5126_eic.png	TRUE	TRUE
618_eic.png	TRUE	TRUE
13564_eic.png	TRUE	TRUE
10872_eic.png	TRUE	TRUE
7654_eic.png	TRUE	TRUE
8586_eic.png	TRUE	TRUE
2681_eic.png	TRUE	TRUE
7612_eic.png	TRUE	TRUE
3034_eic.png	TRUE	TRUE
16729_eic.png	TRUE	TRUE
3501_eic.png	FALSE	TRUE
18448_eic.png	TRUE	TRUE
779_eic.png	TRUE	TRUE
16726_eic.png	TRUE	TRUE
2390_eic.png	TRUE	TRUE
15097_eic.png	TRUE	TRUE
9179_eic.png	TRUE	FALSE
8348_eic.png	TRUE	TRUE
851_eic.png	TRUE	TRUE
15118_eic.png	TRUE	TRUE
7569_eic.png	FALSE	TRUE
3777_eic.png	TRUE	TRUE
12279_eic.png	TRUE	TRUE
4140_eic.png	TRUE	TRUE
16620_eic.png	TRUE	TRUE
13119_eic.png	TRUE	TRUE
8573_eic.png	FALSE	TRUE
4847_eic.png	TRUE	TRUE
11552_eic.png	TRUE	TRUE
5989_eic.png	TRUE	TRUE
1443_eic.png	TRUE	TRUE
3758_eic.png	TRUE	TRUE
335_eic.png	TRUE	FALSE
11684_eic.png	TRUE	TRUE
4989_eic.png	TRUE	TRUE
7747_eic.png	TRUE	TRUE
5149_eic.png	TRUE	TRUE
1486_eic.png	TRUE	TRUE
11352_eic.png	FALSE	TRUE
3244_eic.png	TRUE	TRUE
9239_eic.png	FALSE	TRUE
3510_eic.png	TRUE	TRUE
2820_eic.png	TRUE	TRUE
5042_eic.png	TRUE	TRUE
9114_eic.png	TRUE	TRUE
1813_eic.png	TRUE	TRUE
186_eic.png	TRUE	TRUE
6484_eic.png	FALSE	TRUE
2495_eic.png	TRUE	TRUE
19723_eic.png	TRUE	TRUE
10331_eic.png	TRUE	TRUE
3221_eic.png	FALSE	TRUE
4269_eic.png	TRUE	TRUE
12446_eic.png	TRUE	TRUE
2822_eic.png	TRUE	TRUE
4157_eic.png	TRUE	TRUE
6724_eic.png	TRUE	TRUE
9212_eic.png	TRUE	FALSE
15316_eic.png	TRUE	TRUE
5960_eic.png	TRUE	TRUE
13521_eic.png	TRUE	TRUE
5343_eic.png	TRUE	TRUE
2999_eic.png	TRUE	TRUE
4506_eic.png	TRUE	TRUE
5546_eic.png	TRUE	TRUE
10329_eic.png	TRUE	TRUE
1175_eic.png	TRUE	TRUE
6733_eic.png	TRUE	TRUE
3468_eic.png	TRUE	TRUE
8827_eic.png	TRUE	TRUE
15890_eic.png	TRUE	TRUE
17860_eic.png	TRUE	TRUE
1362_eic.png	TRUE	TRUE
9681_eic.png	TRUE	TRUE
1650_eic.png	TRUE	TRUE
17638_eic.png	FALSE	TRUE
1130_eic.png	TRUE	TRUE
5359_eic.png	TRUE	TRUE
13440_eic.png	TRUE	TRUE
996_eic.png	TRUE	TRUE
3151_eic.png	FALSE	TRUE
354_eic.png	TRUE	TRUE
9550_eic.png	TRUE	TRUE
5380_eic.png	TRUE	TRUE
3390_eic.png	TRUE	TRUE
12292_eic.png	TRUE	TRUE
13968_eic.png	TRUE	TRUE
12437_eic.png	TRUE	TRUE
12159_eic.png	TRUE	TRUE
9087_eic.png	TRUE	TRUE
3618_eic.png	TRUE	TRUE
6233_eic.png	TRUE	TRUE
3728_eic.png	FALSE	TRUE
1723_eic.png	TRUE	TRUE
10281_eic.png	TRUE	TRUE
15156_eic.png	TRUE	TRUE
7336_eic.png	TRUE	TRUE
9278_eic.png	TRUE	TRUE
14763_eic.png	TRUE	FALSE
1480_eic.png	TRUE	TRUE
6150_eic.png	TRUE	TRUE
6310_eic.png	TRUE	TRUE
5175_eic.png	TRUE	TRUE
4075_eic.png	TRUE	TRUE
1868_eic.png	TRUE	TRUE
643_eic.png	TRUE	TRUE
1883_eic.png	TRUE	TRUE
13815_eic.png	TRUE	TRUE
6308_eic.png	TRUE	TRUE
13691_eic.png	FALSE	TRUE
901_eic.png	TRUE	TRUE
3947_eic.png	FALSE	TRUE
1329_eic.png	TRUE	TRUE
13106_eic.png	TRUE	FALSE
4384_eic.png	FALSE	TRUE
5111_eic.png	TRUE	TRUE
12987_eic.png	TRUE	TRUE
10945_eic.png	TRUE	TRUE
1848_eic.png	TRUE	TRUE
19304_eic.png	TRUE	TRUE
8079_eic.png	FALSE	TRUE
13568_eic.png	TRUE	TRUE
13644_eic.png	FALSE	TRUE
384_eic.png	TRUE	TRUE
7903_eic.png	FALSE	TRUE
9326_eic.png	TRUE	TRUE
17684_eic.png	TRUE	TRUE
4409_eic.png	TRUE	FALSE
998_eic.png	FALSE	FALSE
2644_eic.png	FALSE	TRUE
14427_eic.png	TRUE	TRUE
19132_eic.png	TRUE	TRUE
7326_eic.png	TRUE	TRUE
8421_eic.png	FALSE	TRUE
8921_eic.png	TRUE	TRUE
1123_eic.png	TRUE	FALSE
696_eic.png	FALSE	TRUE
18011_eic.png	TRUE	TRUE
5480_eic.png	TRUE	TRUE
12477_eic.png	TRUE	TRUE
17491_eic.png	TRUE	TRUE
9568_eic.png	TRUE	TRUE
15116_eic.png	TRUE	TRUE
14854_eic.png	TRUE	TRUE
2073_eic.png	TRUE	TRUE
18064_eic.png	TRUE	TRUE
3359_eic.png	TRUE	TRUE
9947_eic.png	TRUE	TRUE
9520_eic.png	TRUE	TRUE
4099_eic.png	TRUE	TRUE
2868_eic.png	TRUE	TRUE
9565_eic.png	TRUE	TRUE
16531_eic.png	TRUE	TRUE
14599_eic.png	TRUE	TRUE
13307_eic.png	TRUE	TRUE
2356_eic.png	TRUE	TRUE
2294_eic.png	TRUE	TRUE
9080_eic.png	TRUE	TRUE
14999_eic.png	FALSE	TRUE
16839_eic.png	TRUE	TRUE
12495_eic.png	TRUE	TRUE
14737_eic.png	TRUE	TRUE
6846_eic.png	TRUE	TRUE
10626_eic.png	TRUE	FALSE
12385_eic.png	TRUE	TRUE
2731_eic.png	TRUE	TRUE
82_eic.png	TRUE	TRUE
9940_eic.png	TRUE	TRUE
10346_eic.png	TRUE	TRUE
11760_eic.png	TRUE	FALSE
13796_eic.png	TRUE	TRUE
2170_eic.png	FALSE	TRUE
7871_eic.png	TRUE	TRUE
5130_eic.png	TRUE	TRUE
10298_eic.png	TRUE	TRUE
495_eic.png	TRUE	TRUE
6931_eic.png	TRUE	TRUE
4408_eic.png	TRUE	TRUE
2147_eic.png	FALSE	TRUE
11807_eic.png	TRUE	TRUE
3307_eic.png	TRUE	TRUE
19355_eic.png	TRUE	TRUE
8472_eic.png	TRUE	TRUE
5100_eic.png	TRUE	TRUE
8416_eic.png	FALSE	FALSE
6609_eic.png	TRUE	TRUE
6096_eic.png	TRUE	TRUE
14611_eic.png	TRUE	TRUE
8378_eic.png	TRUE	TRUE
15001_eic.png	TRUE	TRUE
8755_eic.png	TRUE	TRUE
9797_eic.png	TRUE	TRUE
16782_eic.png	TRUE	TRUE
10808_eic.png	FALSE	TRUE
15543_eic.png	TRUE	TRUE
890_eic.png	TRUE	TRUE
19521_eic.png	TRUE	TRUE
14064_eic.png	TRUE	TRUE
2939_eic.png	TRUE	TRUE
4858_eic.png	TRUE	TRUE
3707_eic.png	TRUE	TRUE
16651_eic.png	TRUE	TRUE
8166_eic.png	FALSE	TRUE
1361_eic.png	TRUE	TRUE
6456_eic.png	TRUE	TRUE
8298_eic.png	TRUE	TRUE
1231_eic.png	TRUE	TRUE
11225_eic.png	TRUE	TRUE
5131_eic.png	FALSE	TRUE
7997_eic.png	TRUE	TRUE
2098_eic.png	FALSE	TRUE
19026_eic.png	TRUE	TRUE
2662_eic.png	TRUE	TRUE
7483_eic.png	TRUE	TRUE
14766_eic.png	TRUE	TRUE
9110_eic.png	TRUE	TRUE
3904_eic.png	TRUE	FALSE
7209_eic.png	TRUE	TRUE
3067_eic.png	TRUE	TRUE
1450_eic.png	TRUE	TRUE
5978_eic.png	TRUE	TRUE
6683_eic.png	TRUE	TRUE
10235_eic.png	TRUE	TRUE
9468_eic.png	TRUE	TRUE
7173_eic.png	TRUE	TRUE
6046_eic.png	TRUE	TRUE
7174_eic.png	TRUE	TRUE
9886_eic.png	TRUE	TRUE
7243_eic.png	FALSE	TRUE
3546_eic.png	TRUE	TRUE
3752_eic.png	TRUE	TRUE
1170_eic.png	FALSE	FALSE
1577_eic.png	TRUE	TRUE
11471_eic.png	TRUE	TRUE
6271_eic.png	TRUE	TRUE
355_eic.png	FALSE	FALSE
1601_eic.png	TRUE	TRUE
17457_eic.png	TRUE	TRUE
6603_eic.png	TRUE	TRUE
2292_eic.png	TRUE	TRUE
5068_eic.png	TRUE	TRUE
6742_eic.png	TRUE	TRUE
5227_eic.png	TRUE	TRUE
2654_eic.png	TRUE	TRUE
5288_eic.png	TRUE	TRUE
2234_eic.png	TRUE	TRUE
1817_eic.png	FALSE	TRUE
508_eic.png	TRUE	TRUE
20468_eic.png	TRUE	TRUE
2887_eic.png	TRUE	TRUE
1955_eic.png	TRUE	TRUE
2464_eic.png	TRUE	TRUE
13293_eic.png	TRUE	TRUE
5298_eic.png	TRUE	FALSE
8820_eic.png	TRUE	TRUE
19386_eic.png	TRUE	TRUE
16822_eic.png	TRUE	TRUE
2031_eic.png	TRUE	TRUE
10059_eic.png	TRUE	TRUE
13031_eic.png	TRUE	TRUE
3787_eic.png	FALSE	TRUE
729_eic.png	TRUE	TRUE
1675_eic.png	TRUE	TRUE
15867_eic.png	TRUE	TRUE
644_eic.png	TRUE	TRUE
15848_eic.png	TRUE	TRUE
11033_eic.png	TRUE	TRUE
7781_eic.png	TRUE	TRUE
19191_eic.png	TRUE	TRUE
7742_eic.png	TRUE	TRUE
708_eic.png	TRUE	FALSE
9977_eic.png	TRUE	TRUE
3929_eic.png	TRUE	TRUE
16759_eic.png	TRUE	TRUE
7103_eic.png	TRUE	TRUE
13291_eic.png	TRUE	TRUE
6297_eic.png	FALSE	TRUE
12621_eic.png	FALSE	FALSE
11211_eic.png	TRUE	TRUE
697_eic.png	TRUE	TRUE
4217_eic.png	FALSE	TRUE
3159_eic.png	TRUE	TRUE
7341_eic.png	TRUE	TRUE
6532_eic.png	FALSE	TRUE
6452_eic.png	FALSE	TRUE
2286_eic.png	FALSE	TRUE
11219_eic.png	TRUE	TRUE
10987_eic.png	TRUE	TRUE
14041_eic.png	TRUE	TRUE
6079_eic.png	TRUE	TRUE
15860_eic.png	TRUE	TRUE
12507_eic.png	TRUE	TRUE
14459_eic.png	TRUE	TRUE
10232_eic.png	TRUE	TRUE
6027_eic.png	TRUE	TRUE
9312_eic.png	TRUE	TRUE
7584_eic.png	TRUE	TRUE
1452_eic.png	TRUE	FALSE
11784_eic.png	TRUE	TRUE
12183_eic.png	TRUE	TRUE
18562_eic.png	TRUE	TRUE
17176_eic.png	TRUE	TRUE
20187_eic.png	TRUE	TRUE
11239_eic.png	TRUE	TRUE
4715_eic.png	TRUE	TRUE
9398_eic.png	TRUE	FALSE
14145_eic.png	TRUE	TRUE
14804_eic.png	TRUE	TRUE
7099_eic.png	TRUE	TRUE
2462_eic.png	TRUE	TRUE
17757_eic.png	TRUE	FALSE
20165_eic.png	TRUE	FALSE
4595_eic.png	TRUE	TRUE
931_eic.png	TRUE	TRUE
4019_eic.png	TRUE	TRUE
11240_eic.png	FALSE	TRUE
1068_eic.png	TRUE	TRUE
2758_eic.png	TRUE	TRUE
14927_eic.png	TRUE	TRUE
8165_eic.png	TRUE	TRUE
8323_eic.png	TRUE	FALSE
4743_eic.png	TRUE	TRUE
15699_eic.png	FALSE	TRUE
875_eic.png	TRUE	TRUE
9401_eic.png	TRUE	TRUE
11596_eic.png	TRUE	TRUE
1569_eic.png	FALSE	TRUE
4866_eic.png	TRUE	TRUE
975_eic.png	TRUE	TRUE
10488_eic.png	TRUE	TRUE
4894_eic.png	FALSE	TRUE
7757_eic.png	TRUE	TRUE
9243_eic.png	TRUE	TRUE
19512_eic.png	TRUE	TRUE
14984_eic.png	TRUE	TRUE
5134_eic.png	TRUE	TRUE
10369_eic.png	TRUE	TRUE
6138_eic.png	TRUE	TRUE
2417_eic.png	TRUE	FALSE
15799_eic.png	TRUE	TRUE
3365_eic.png	TRUE	TRUE
12622_eic.png	FALSE	TRUE
1171_eic.png	FALSE	TRUE
6913_eic.png	TRUE	TRUE
18750_eic.png	TRUE	TRUE
12113_eic.png	TRUE	TRUE
2860_eic.png	TRUE	TRUE
1899_eic.png	FALSE	TRUE
5596_eic.png	TRUE	TRUE
7764_eic.png	TRUE	TRUE
3691_eic.png	TRUE	TRUE
9869_eic.png	FALSE	TRUE
396_eic.png	TRUE	TRUE
11006_eic.png	TRUE	TRUE
14463_eic.png	TRUE	TRUE
1921_eic.png	TRUE	TRUE
6594_eic.png	TRUE	TRUE
3944_eic.png	TRUE	TRUE
8480_eic.png	TRUE	TRUE
2675_eic.png	TRUE	TRUE
982_eic.png	FALSE	FALSE
5996_eic.png	TRUE	TRUE
14546_eic.png	TRUE	FALSE
3375_eic.png	TRUE	TRUE
772_eic.png	TRUE	TRUE
15222_eic.png	TRUE	TRUE
2256_eic.png	TRUE	TRUE
7353_eic.png	TRUE	TRUE
8193_eic.png	FALSE	TRUE
2786_eic.png	TRUE	TRUE
4334_eic.png	TRUE	TRUE
3123_eic.png	TRUE	TRUE
9078_eic.png	TRUE	TRUE
4427_eic.png	TRUE	TRUE
11337_eic.png	TRUE	TRUE
9905_eic.png	TRUE	TRUE
16971_eic.png	TRUE	TRUE
5392_eic.png	TRUE	TRUE
9728_eic.png	TRUE	TRUE
2837_eic.png	FALSE	TRUE
4249_eic.png	TRUE	TRUE
10905_eic.png	TRUE	TRUE
333_eic.png	TRUE	TRUE
4745_eic.png	TRUE	TRUE
18159_eic.png	FALSE	TRUE
5097_eic.png	TRUE	TRUE
5496_eic.png	TRUE	TRUE
6805_eic.png	TRUE	TRUE
14547_eic.png	TRUE	TRUE
12089_eic.png	TRUE	TRUE
4308_eic.png	TRUE	TRUE
94_eic.png	TRUE	TRUE
642_eic.png	TRUE	TRUE
12814_eic.png	TRUE	TRUE
2690_eic.png	FALSE	FALSE
18759_eic.png	TRUE	TRUE
6907_eic.png	TRUE	TRUE
3623_eic.png	TRUE	TRUE
15415_eic.png	TRUE	TRUE
20158_eic.png	TRUE	FALSE
7949_eic.png	TRUE	TRUE
4719_eic.png	TRUE	TRUE
3479_eic.png	TRUE	TRUE
6086_eic.png	TRUE	TRUE
10656_eic.png	FALSE	TRUE
7302_eic.png	TRUE	TRUE
14799_eic.png	TRUE	TRUE
18677_eic.png	TRUE	FALSE
5393_eic.png	TRUE	TRUE
12277_eic.png	TRUE	TRUE
10141_eic.png	TRUE	TRUE
16060_eic.png	TRUE	TRUE
7082_eic.png	TRUE	TRUE
1655_eic.png	TRUE	FALSE
5481_eic.png	TRUE	TRUE
12908_eic.png	TRUE	TRUE
11675_eic.png	TRUE	TRUE
4694_eic.png	TRUE	FALSE
2553_eic.png	TRUE	TRUE
1812_eic.png	TRUE	TRUE
7632_eic.png	TRUE	TRUE
12003_eic.png	TRUE	TRUE
15235_eic.png	TRUE	TRUE
8176_eic.png	TRUE	TRUE
9482_eic.png	TRUE	TRUE
10870_eic.png	TRUE	TRUE
14886_eic.png	TRUE	TRUE
16371_eic.png	FALSE	TRUE
8210_eic.png	FALSE	TRUE
7893_eic.png	TRUE	TRUE
4122_eic.png	TRUE	TRUE
2882_eic.png	TRUE	TRUE
8485_eic.png	TRUE	TRUE
2789_eic.png	TRUE	TRUE
1086_eic.png	TRUE	TRUE
14337_eic.png	TRUE	TRUE
14039_eic.png	TRUE	FALSE
9230_eic.png	TRUE	TRUE
14200_eic.png	TRUE	TRUE
1897_eic.png	TRUE	TRUE
20044_eic.png	TRUE	TRUE
6519_eic.png	FALSE	TRUE
6930_eic.png	TRUE	TRUE
5161_eic.png	TRUE	FALSE
4962_eic.png	TRUE	TRUE
7245_eic.png	FALSE	TRUE
5212_eic.png	FALSE	TRUE
15056_eic.png	TRUE	TRUE
8301_eic.png	TRUE	TRUE
12884_eic.png	TRUE	TRUE
760_eic.png	TRUE	TRUE
3112_eic.png	TRUE	TRUE
13264_eic.png	TRUE	TRUE
20345_eic.png	FALSE	TRUE
8015_eic.png	TRUE	TRUE
2239_eic.png	TRUE	TRUE
12045_eic.png	TRUE	TRUE
470_eic.png	TRUE	FALSE
11078_eic.png	TRUE	TRUE
911_eic.png	TRUE	TRUE
2048_eic.png	TRUE	TRUE
18259_eic.png	TRUE	TRUE
7137_eic.png	TRUE	TRUE
3775_eic.png	FALSE	TRUE
2817_eic.png	TRUE	TRUE
2946_eic.png	TRUE	TRUE
6605_eic.png	FALSE	TRUE
18109_eic.png	TRUE	TRUE
12947_eic.png	TRUE	TRUE
13844_eic.png	TRUE	TRUE
1712_eic.png	TRUE	TRUE
18594_eic.png	FALSE	TRUE
18216_eic.png	TRUE	TRUE
5397_eic.png	TRUE	TRUE
6412_eic.png	TRUE	TRUE
2797_eic.png	TRUE	TRUE
15475_eic.png	TRUE	TRUE
8333_eic.png	FALSE	TRUE
14494_eic.png	TRUE	TRUE
2970_eic.png	TRUE	TRUE
10734_eic.png	TRUE	TRUE
11920_eic.png	TRUE	TRUE
6190_eic.png	TRUE	FALSE
10118_eic.png	TRUE	TRUE
16684_eic.png	TRUE	TRUE
4955_eic.png	TRUE	TRUE
12378_eic.png	TRUE	TRUE
4351_eic.png	TRUE	TRUE
13207_eic.png	TRUE	TRUE
6562_eic.png	TRUE	TRUE
12288_eic.png	TRUE	TRUE
1653_eic.png	FALSE	TRUE
3602_eic.png	TRUE	TRUE
1978_eic.png	TRUE	TRUE
8527_eic.png	TRUE	TRUE
6994_eic.png	TRUE	TRUE
11453_eic.png	TRUE	TRUE
7813_eic.png	TRUE	TRUE
4616_eic.png	TRUE	TRUE
15144_eic.png	FALSE	TRUE
12176_eic.png	FALSE	TRUE
14689_eic.png	TRUE	TRUE
2018_eic.png	TRUE	TRUE
11484_eic.png	TRUE	TRUE
5987_eic.png	TRUE	TRUE
13987_eic.png	TRUE	TRUE
11575_eic.png	TRUE	TRUE
14627_eic.png	TRUE	TRUE
9348_eic.png	TRUE	TRUE
917_eic.png	TRUE	TRUE
13731_eic.png	TRUE	FALSE
8178_eic.png	TRUE	TRUE
6869_eic.png	TRUE	TRUE
20089_eic.png	TRUE	TRUE
16676_eic.png	TRUE	TRUE
11386_eic.png	TRUE	TRUE
10815_eic.png	TRUE	TRUE
17471_eic.png	TRUE	TRUE
1368_eic.png	TRUE	TRUE
5270_eic.png	TRUE	FALSE
1426_eic.png	TRUE	TRUE
3402_eic.png	TRUE	TRUE
14805_eic.png	TRUE	TRUE
5848_eic.png	TRUE	TRUE
12320_eic.png	TRUE	TRUE
7475_eic.png	TRUE	TRUE
1787_eic.png	TRUE	TRUE
7752_eic.png	FALSE	TRUE
909_eic.png	TRUE	TRUE
2015_eic.png	TRUE	FALSE
12513_eic.png	TRUE	TRUE
10947_eic.png	TRUE	TRUE
3289_eic.png	TRUE	TRUE
17823_eic.png	TRUE	TRUE
3146_eic.png	TRUE	TRUE
7147_eic.png	TRUE	TRUE
10594_eic.png	TRUE	TRUE
17321_eic.png	TRUE	TRUE
7888_eic.png	FALSE	TRUE
14718_eic.png	TRUE	TRUE
13353_eic.png	TRUE	TRUE
9180_eic.png	TRUE	TRUE
9686_eic.png	FALSE	TRUE
4460_eic.png	TRUE	TRUE
6471_eic.png	TRUE	TRUE
4812_eic.png	TRUE	TRUE
8406_eic.png	FALSE	TRUE
4158_eic.png	TRUE	TRUE
13448_eic.png	TRUE	TRUE
18176_eic.png	FALSE	TRUE
11209_eic.png	TRUE	TRUE
2696_eic.png	TRUE	FALSE
1652_eic.png	FALSE	TRUE
2103_eic.png	TRUE	TRUE
18601_eic.png	FALSE	TRUE
2586_eic.png	TRUE	TRUE
7142_eic.png	TRUE	TRUE
6601_eic.png	FALSE	TRUE
4650_eic.png	FALSE	FALSE
2382_eic.png	TRUE	TRUE
4667_eic.png	TRUE	TRUE
2952_eic.png	TRUE	TRUE
8571_eic.png	TRUE	TRUE
13212_eic.png	TRUE	TRUE
12613_eic.png	TRUE	TRUE
435_eic.png	TRUE	TRUE
14343_eic.png	TRUE	TRUE
5695_eic.png	TRUE	TRUE
4759_eic.png	TRUE	TRUE
13027_eic.png	TRUE	TRUE
16211_eic.png	TRUE	FALSE
7766_eic.png	TRUE	TRUE
10681_eic.png	FALSE	TRUE
20471_eic.png	TRUE	FALSE
3109_eic.png	TRUE	TRUE
958_eic.png	TRUE	TRUE
1958_eic.png	TRUE	TRUE
10286_eic.png	FALSE	TRUE
5902_eic.png	TRUE	TRUE
17692_eic.png	TRUE	TRUE
2803_eic.png	TRUE	TRUE
15340_eic.png	TRUE	TRUE
3667_eic.png	TRUE	TRUE
1737_eic.png	TRUE	TRUE
7425_eic.png	TRUE	TRUE
14365_eic.png	TRUE	TRUE
8168_eic.png	TRUE	TRUE
5817_eic.png	TRUE	TRUE
18530_eic.png	TRUE	TRUE
8171_eic.png	TRUE	TRUE
8082_eic.png	TRUE	TRUE
6655_eic.png	TRUE	TRUE
11689_eic.png	TRUE	TRUE
1223_eic.png	TRUE	TRUE
14255_eic.png	TRUE	TRUE
18963_eic.png	TRUE	TRUE
5089_eic.png	TRUE	TRUE
9616_eic.png	TRUE	TRUE
14297_eic.png	TRUE	TRUE
1614_eic.png	TRUE	TRUE
13978_eic.png	TRUE	TRUE
2045_eic.png	TRUE	TRUE
13657_eic.png	FALSE	TRUE
13998_eic.png	TRUE	TRUE
12105_eic.png	TRUE	TRUE
5238_eic.png	TRUE	TRUE
7886_eic.png	TRUE	TRUE
6621_eic.png	TRUE	FALSE
16484_eic.png	TRUE	TRUE
1121_eic.png	TRUE	TRUE
11384_eic.png	TRUE	TRUE
14978_eic.png	TRUE	TRUE
19080_eic.png	TRUE	TRUE
5055_eic.png	TRUE	TRUE
5754_eic.png	TRUE	TRUE
5928_eic.png	TRUE	TRUE
3962_eic.png	TRUE	TRUE
19440_eic.png	TRUE	TRUE
2577_eic.png	TRUE	TRUE
1922_eic.png	FALSE	FALSE
1885_eic.png	TRUE	TRUE
13107_eic.png	TRUE	FALSE
5293_eic.png	TRUE	TRUE
12469_eic.png	TRUE	TRUE
3404_eic.png	FALSE	TRUE
14998_eic.png	TRUE	TRUE
6368_eic.png	TRUE	TRUE
2165_eic.png	TRUE	FALSE
2642_eic.png	TRUE	TRUE
18538_eic.png	TRUE	TRUE
13996_eic.png	TRUE	TRUE
1222_eic.png	TRUE	TRUE
18129_eic.png	TRUE	TRUE
2985_eic.png	TRUE	TRUE
3614_eic.png	TRUE	TRUE
15565_eic.png	TRUE	TRUE
5119_eic.png	TRUE	TRUE
14472_eic.png	TRUE	TRUE
7304_eic.png	TRUE	TRUE
8891_eic.png	TRUE	TRUE
9580_eic.png	FALSE	FALSE
764_eic.png	TRUE	TRUE
1630_eic.png	TRUE	TRUE
10813_eic.png	TRUE	TRUE
5128_eic.png	TRUE	TRUE
18094_eic.png	TRUE	FALSE
9807_eic.png	TRUE	TRUE
1342_eic.png	TRUE	TRUE
1178_eic.png	TRUE	TRUE
14159_eic.png	TRUE	TRUE
18392_eic.png	TRUE	TRUE
5314_eic.png	TRUE	TRUE
2698_eic.png	TRUE	TRUE
11795_eic.png	TRUE	TRUE
12745_eic.png	TRUE	TRUE
12461_eic.png	TRUE	TRUE
2007_eic.png	FALSE	TRUE
10057_eic.png	TRUE	TRUE
6026_eic.png	TRUE	TRUE
10662_eic.png	TRUE	TRUE
15697_eic.png	TRUE	TRUE
5230_eic.png	FALSE	TRUE
18564_eic.png	TRUE	TRUE
12463_eic.png	TRUE	TRUE
5769_eic.png	FALSE	TRUE
5016_eic.png	TRUE	TRUE
16573_eic.png	TRUE	FALSE
12403_eic.png	TRUE	TRUE
6822_eic.png	TRUE	TRUE
5524_eic.png	TRUE	TRUE
8283_eic.png	TRUE	TRUE
18596_eic.png	TRUE	TRUE
14367_eic.png	TRUE	TRUE
1243_eic.png	FALSE	TRUE
1500_eic.png	TRUE	TRUE
6147_eic.png	TRUE	TRUE
3628_eic.png	TRUE	TRUE
8915_eic.png	TRUE	TRUE
8612_eic.png	TRUE	TRUE
19901_eic.png	TRUE	TRUE
1915_eic.png	TRUE	FALSE
5936_eic.png	TRUE	TRUE
15869_eic.png	TRUE	TRUE
4068_eic.png	TRUE	TRUE
13631_eic.png	TRUE	TRUE
12215_eic.png	TRUE	TRUE
7171_eic.png	TRUE	TRUE
19630_eic.png	TRUE	TRUE
7182_eic.png	TRUE	TRUE
14301_eic.png	TRUE	TRUE
3225_eic.png	TRUE	TRUE
6546_eic.png	TRUE	TRUE
11226_eic.png	TRUE	TRUE
11468_eic.png	TRUE	TRUE
18862_eic.png	TRUE	TRUE
8316_eic.png	TRUE	TRUE
14567_eic.png	TRUE	TRUE
1629_eic.png	TRUE	FALSE
13970_eic.png	TRUE	TRUE
11042_eic.png	TRUE	TRUE
11162_eic.png	TRUE	TRUE
5502_eic.png	TRUE	TRUE
6035_eic.png	TRUE	TRUE
10080_eic.png	FALSE	TRUE
13566_eic.png	TRUE	TRUE
13237_eic.png	TRUE	TRUE
4653_eic.png	TRUE	TRUE
1228_eic.png	TRUE	TRUE
1766_eic.png	TRUE	TRUE
301_eic.png	TRUE	TRUE
1467_eic.png	FALSE	TRUE
7492_eic.png	TRUE	TRUE
8046_eic.png	TRUE	TRUE
8325_eic.png	TRUE	TRUE
280_eic.png	TRUE	FALSE
10529_eic.png	TRUE	TRUE
12308_eic.png	TRUE	TRUE
1564_eic.png	FALSE	TRUE
6262_eic.png	TRUE	TRUE
1880_eic.png	FALSE	TRUE
9811_eic.png	TRUE	TRUE
3821_eic.png	TRUE	TRUE
2706_eic.png	FALSE	TRUE
9403_eic.png	TRUE	TRUE
16835_eic.png	TRUE	TRUE
4730_eic.png	TRUE	TRUE
5465_eic.png	TRUE	TRUE
9447_eic.png	TRUE	TRUE
5080_eic.png	TRUE	TRUE
7461_eic.png	TRUE	TRUE
18174_eic.png	FALSE	TRUE
5563_eic.png	TRUE	FALSE
15149_eic.png	TRUE	TRUE
7826_eic.png	FALSE	TRUE
13333_eic.png	TRUE	TRUE
6375_eic.png	TRUE	TRUE
15387_eic.png	TRUE	TRUE
12163_eic.png	TRUE	TRUE
286_eic.png	TRUE	FALSE
7193_eic.png	TRUE	TRUE
2737_eic.png	FALSE	TRUE
5910_eic.png	TRUE	TRUE
18608_eic.png	TRUE	TRUE
8053_eic.png	TRUE	TRUE
13210_eic.png	TRUE	TRUE
324_eic.png	TRUE	FALSE
17813_eic.png	TRUE	TRUE
9552_eic.png	TRUE	TRUE
6856_eic.png	TRUE	TRUE
5291_eic.png	TRUE	TRUE
8694_eic.png	FALSE	TRUE
5287_eic.png	TRUE	FALSE
16333_eic.png	TRUE	TRUE
7415_eic.png	TRUE	FALSE
14307_eic.png	TRUE	TRUE
4868_eic.png	FALSE	TRUE
9448_eic.png	TRUE	TRUE
8390_eic.png	TRUE	TRUE
20013_eic.png	TRUE	TRUE
12624_eic.png	TRUE	TRUE
7115_eic.png	TRUE	TRUE
2768_eic.png	TRUE	TRUE
16655_eic.png	TRUE	TRUE
16644_eic.png	TRUE	TRUE
1832_eic.png	TRUE	TRUE
16373_eic.png	TRUE	FALSE
1152_eic.png	TRUE	TRUE
14319_eic.png	TRUE	TRUE
2605_eic.png	TRUE	TRUE
8954_eic.png	TRUE	TRUE
1212_eic.png	TRUE	TRUE
769_eic.png	TRUE	FALSE
2602_eic.png	TRUE	TRUE
3243_eic.png	TRUE	TRUE
9184_eic.png	TRUE	TRUE
5588_eic.png	TRUE	TRUE
5064_eic.png	FALSE	TRUE
14929_eic.png	TRUE	TRUE
16756_eic.png	TRUE	TRUE
14451_eic.png	TRUE	TRUE
8158_eic.png	TRUE	TRUE
6181_eic.png	TRUE	TRUE
4076_eic.png	TRUE	TRUE
10208_eic.png	TRUE	TRUE
8295_eic.png	TRUE	TRUE
16179_eic.png	TRUE	TRUE
521_eic.png	TRUE	TRUE
6678_eic.png	TRUE	TRUE
13627_eic.png	TRUE	FALSE
18550_eic.png	TRUE	TRUE
10698_eic.png	TRUE	TRUE
11823_eic.png	TRUE	TRUE
11052_eic.png	TRUE	TRUE
9022_eic.png	TRUE	TRUE
3493_eic.png	TRUE	TRUE
6088_eic.png	TRUE	TRUE
12553_eic.png	TRUE	TRUE
10139_eic.png	FALSE	TRUE
702_eic.png	TRUE	TRUE
3684_eic.png	FALSE	FALSE
3751_eic.png	TRUE	TRUE
9764_eic.png	TRUE	TRUE
5513_eic.png	TRUE	TRUE
3323_eic.png	TRUE	TRUE
9445_eic.png	TRUE	TRUE
101_eic.png	TRUE	TRUE
9186_eic.png	TRUE	TRUE
8924_eic.png	TRUE	TRUE
19688_eic.png	TRUE	TRUE
14002_eic.png	TRUE	TRUE
2505_eic.png	TRUE	TRUE
13145_eic.png	TRUE	TRUE
13126_eic.png	TRUE	TRUE
331_eic.png	TRUE	FALSE
3425_eic.png	TRUE	TRUE
2371_eic.png	TRUE	FALSE
13003_eic.png	TRUE	TRUE
10291_eic.png	TRUE	TRUE
13516_eic.png	TRUE	TRUE
13973_eic.png	TRUE	TRUE
4862_eic.png	FALSE	TRUE
3999_eic.png	TRUE	TRUE
3832_eic.png	TRUE	TRUE
4431_eic.png	TRUE	TRUE
2646_eic.png	FALSE	TRUE
12465_eic.png	FALSE	TRUE
17283_eic.png	TRUE	FALSE
5102_eic.png	TRUE	TRUE
7966_eic.png	TRUE	TRUE
9047_eic.png	TRUE	TRUE
8513_eic.png	TRUE	TRUE
16525_eic.png	TRUE	TRUE
14849_eic.png	TRUE	TRUE
893_eic.png	TRUE	TRUE
16016_eic.png	TRUE	TRUE
5225_eic.png	TRUE	TRUE
15101_eic.png	TRUE	FALSE
974_eic.png	TRUE	TRUE
13635_eic.png	TRUE	TRUE
2557_eic.png	TRUE	TRUE
3779_eic.png	TRUE	TRUE
9189_eic.png	TRUE	TRUE
11134_eic.png	TRUE	TRUE
9101_eic.png	TRUE	TRUE
8848_eic.png	TRUE	TRUE
1024_eic.png	TRUE	TRUE
5229_eic.png	FALSE	TRUE
3250_eic.png	TRUE	FALSE
10190_eic.png	TRUE	TRUE
8470_eic.png	TRUE	TRUE
13538_eic.png	TRUE	TRUE
6654_eic.png	TRUE	TRUE
5132_eic.png	FALSE	FALSE
7202_eic.png	TRUE	TRUE
9803_eic.png	FALSE	TRUE
17091_eic.png	TRUE	TRUE
5060_eic.png	TRUE	TRUE
2374_eic.png	TRUE	TRUE
3793_eic.png	FALSE	TRUE
10236_eic.png	TRUE	TRUE
2151_eic.png	FALSE	TRUE
4968_eic.png	FALSE	TRUE
412_eic.png	FALSE	TRUE
8758_eic.png	TRUE	TRUE
8486_eic.png	TRUE	TRUE
11548_eic.png	TRUE	TRUE
11230_eic.png	TRUE	TRUE
13447_eic.png	TRUE	FALSE
17155_eic.png	TRUE	TRUE
7320_eic.png	TRUE	TRUE
10773_eic.png	TRUE	TRUE
20018_eic.png	TRUE	TRUE
51_eic.png	TRUE	TRUE
10297_eic.png	TRUE	FALSE
4629_eic.png	TRUE	TRUE
19438_eic.png	FALSE	TRUE
6231_eic.png	FALSE	TRUE
1717_eic.png	TRUE	TRUE
5275_eic.png	TRUE	TRUE
16914_eic.png	TRUE	TRUE
1957_eic.png	TRUE	TRUE
8834_eic.png	TRUE	TRUE
3083_eic.png	TRUE	TRUE
13936_eic.png	TRUE	TRUE
1896_eic.png	TRUE	TRUE
10363_eic.png	TRUE	TRUE
13044_eic.png	TRUE	TRUE
758_eic.png	TRUE	TRUE
2484_eic.png	TRUE	TRUE
15271_eic.png	TRUE	TRUE
16023_eic.png	TRUE	TRUE
8725_eic.png	TRUE	TRUE
4577_eic.png	TRUE	TRUE
10919_eic.png	TRUE	TRUE
7176_eic.png	TRUE	TRUE
7138_eic.png	TRUE	TRUE
16452_eic.png	TRUE	TRUE
1020_eic.png	FALSE	TRUE
5834_eic.png	TRUE	FALSE
1307_eic.png	TRUE	TRUE
4950_eic.png	TRUE	TRUE
12033_eic.png	TRUE	TRUE
4390_eic.png	TRUE	TRUE
20170_eic.png	TRUE	TRUE
1208_eic.png	TRUE	TRUE
12103_eic.png	TRUE	TRUE
6373_eic.png	TRUE	TRUE
9732_eic.png	TRUE	TRUE
7778_eic.png	TRUE	TRUE
9162_eic.png	TRUE	TRUE
16336_eic.png	FALSE	TRUE
13032_eic.png	FALSE	TRUE
4276_eic.png	TRUE	TRUE
10003_eic.png	TRUE	FALSE
12719_eic.png	TRUE	TRUE
8624_eic.png	TRUE	TRUE
17419_eic.png	TRUE	TRUE
3506_eic.png	TRUE	TRUE
12787_eic.png	TRUE	TRUE
5790_eic.png	TRUE	TRUE
19625_eic.png	TRUE	TRUE
3844_eic.png	TRUE	TRUE
1308_eic.png	TRUE	TRUE
15771_eic.png	TRUE	TRUE
13921_eic.png	TRUE	TRUE
12504_eic.png	TRUE	TRUE
5801_eic.png	TRUE	TRUE
16111_eic.png	TRUE	TRUE
4878_eic.png	TRUE	TRUE
8768_eic.png	TRUE	TRUE
16178_eic.png	TRUE	TRUE
15446_eic.png	TRUE	TRUE
10663_eic.png	TRUE	TRUE
7511_eic.png	TRUE	TRUE
13313_eic.png	TRUE	TRUE
19398_eic.png	TRUE	TRUE
18922_eic.png	TRUE	TRUE
3981_eic.png	TRUE	TRUE
3342_eic.png	FALSE	TRUE
1860_eic.png	TRUE	TRUE
6773_eic.png	FALSE	TRUE
4152_eic.png	TRUE	TRUE
11447_eic.png	TRUE	TRUE
17721_eic.png	TRUE	TRUE
1610_eic.png	TRUE	TRUE
6488_eic.png	TRUE	TRUE
4660_eic.png	FALSE	TRUE
14087_eic.png	TRUE	TRUE
4948_eic.png	TRUE	TRUE
11924_eic.png	TRUE	TRUE
9680_eic.png	TRUE	TRUE
2453_eic.png	TRUE	TRUE
601_eic.png	TRUE	TRUE
16450_eic.png	TRUE	FALSE
2002_eic.png	TRUE	TRUE
12561_eic.png	TRUE	TRUE
970_eic.png	TRUE	TRUE
15258_eic.png	TRUE	TRUE
1690_eic.png	TRUE	TRUE
16114_eic.png	TRUE	TRUE
12817_eic.png	TRUE	TRUE
9405_eic.png	TRUE	TRUE
987_eic.png	FALSE	TRUE
5611_eic.png	TRUE	TRUE
8039_eic.png	TRUE	FALSE
9237_eic.png	TRUE	TRUE
6084_eic.png	TRUE	TRUE
10472_eic.png	FALSE	TRUE
14111_eic.png	FALSE	TRUE
5144_eic.png	FALSE	TRUE
4209_eic.png	TRUE	TRUE
5701_eic.png	FALSE	TRUE
12489_eic.png	TRUE	TRUE
2835_eic.png	TRUE	TRUE
20126_eic.png	TRUE	TRUE
8346_eic.png	TRUE	TRUE
10956_eic.png	TRUE	TRUE
14228_eic.png	TRUE	TRUE
1646_eic.png	TRUE	TRUE
18723_eic.png	TRUE	TRUE
2934_eic.png	TRUE	TRUE
3693_eic.png	TRUE	TRUE
8554_eic.png	FALSE	TRUE
13990_eic.png	TRUE	TRUE
8112_eic.png	TRUE	TRUE
7106_eic.png	TRUE	TRUE
5268_eic.png	TRUE	TRUE
1021_eic.png	FALSE	TRUE
17278_eic.png	TRUE	TRUE
855_eic.png	TRUE	FALSE
16522_eic.png	TRUE	TRUE
10284_eic.png	TRUE	TRUE
4060_eic.png	TRUE	TRUE
1049_eic.png	TRUE	TRUE
6257_eic.png	TRUE	FALSE
13829_eic.png	TRUE	TRUE
8822_eic.png	TRUE	TRUE
5508_eic.png	FALSE	TRUE
9820_eic.png	TRUE	FALSE
10570_eic.png	FALSE	TRUE
8004_eic.png	TRUE	TRUE
18678_eic.png	TRUE	TRUE
14637_eic.png	TRUE	FALSE
19526_eic.png	TRUE	TRUE
1522_eic.png	FALSE	TRUE
8917_eic.png	FALSE	TRUE
14834_eic.png	TRUE	TRUE
11340_eic.png	TRUE	TRUE
20641_eic.png	TRUE	TRUE
5206_eic.png	TRUE	TRUE
12074_eic.png	TRUE	TRUE
979_eic.png	TRUE	TRUE
12116_eic.png	TRUE	TRUE
8398_eic.png	TRUE	TRUE
5011_eic.png	TRUE	TRUE
20226_eic.png	TRUE	TRUE
14551_eic.png	TRUE	TRUE
11467_eic.png	TRUE	TRUE
15458_eic.png	TRUE	FALSE
7668_eic.png	TRUE	FALSE
8939_eic.png	TRUE	TRUE
10586_eic.png	TRUE	TRUE
9684_eic.png	FALSE	TRUE
15227_eic.png	TRUE	TRUE
4754_eic.png	TRUE	TRUE
16603_eic.png	TRUE	TRUE
5124_eic.png	TRUE	TRUE
16188_eic.png	TRUE	TRUE
15102_eic.png	TRUE	TRUE
13680_eic.png	TRUE	TRUE
4611_eic.png	TRUE	TRUE
2528_eic.png	TRUE	TRUE
14891_eic.png	FALSE	TRUE
16210_eic.png	TRUE	TRUE
8393_eic.png	TRUE	TRUE
15960_eic.png	TRUE	TRUE
13388_eic.png	TRUE	TRUE
10455_eic.png	TRUE	TRUE
14449_eic.png	TRUE	TRUE
503_eic.png	TRUE	TRUE
302_eic.png	TRUE	TRUE
12540_eic.png	TRUE	TRUE
184_eic.png	TRUE	TRUE
7121_eic.png	FALSE	TRUE
17835_eic.png	TRUE	TRUE
304_eic.png	TRUE	TRUE
7004_eic.png	TRUE	TRUE
13109_eic.png	TRUE	FALSE
3497_eic.png	TRUE	TRUE
4020_eic.png	TRUE	TRUE
2263_eic.png	TRUE	TRUE
14350_eic.png	FALSE	TRUE
5539_eic.png	TRUE	TRUE
5813_eic.png	TRUE	TRUE
1736_eic.png	TRUE	TRUE
18131_eic.png	FALSE	TRUE
6730_eic.png	FALSE	TRUE
4526_eic.png	TRUE	TRUE
10694_eic.png	TRUE	TRUE
12671_eic.png	TRUE	TRUE
15397_eic.png	TRUE	TRUE
5703_eic.png	TRUE	TRUE
16015_eic.png	TRUE	TRUE
14893_eic.png	TRUE	TRUE
4565_eic.png	TRUE	TRUE
18446_eic.png	TRUE	TRUE
2498_eic.png	TRUE	TRUE
15910_eic.png	TRUE	TRUE
15004_eic.png	FALSE	TRUE
7462_eic.png	TRUE	TRUE
5914_eic.png	TRUE	TRUE
12485_eic.png	TRUE	TRUE
7175_eic.png	TRUE	TRUE
1379_eic.png	FALSE	TRUE
17095_eic.png	TRUE	TRUE
9850_eic.png	TRUE	TRUE
9161_eic.png	TRUE	TRUE
3756_eic.png	TRUE	TRUE
6865_eic.png	FALSE	TRUE
16369_eic.png	TRUE	TRUE
623_eic.png	TRUE	TRUE
16913_eic.png	TRUE	TRUE
9092_eic.png	FALSE	FALSE
5003_eic.png	TRUE	TRUE
1671_eic.png	TRUE	TRUE
14327_eic.png	TRUE	TRUE
17675_eic.png	TRUE	TRUE
18008_eic.png	TRUE	TRUE
17280_eic.png	FALSE	FALSE
4784_eic.png	FALSE	TRUE
18928_eic.png	TRUE	TRUE
6896_eic.png	TRUE	TRUE
14432_eic.png	TRUE	TRUE
15431_eic.png	TRUE	TRUE
3849_eic.png	TRUE	TRUE
7570_eic.png	FALSE	TRUE
14751_eic.png	TRUE	TRUE
4708_eic.png	TRUE	TRUE
2611_eic.png	TRUE	TRUE
7892_eic.png	TRUE	TRUE
4702_eic.png	TRUE	TRUE
11217_eic.png	FALSE	TRUE
411_eic.png	FALSE	FALSE
16807_eic.png	TRUE	TRUE
19933_eic.png	TRUE	TRUE
14770_eic.png	TRUE	TRUE
15935_eic.png	TRUE	TRUE
325_eic.png	TRUE	TRUE
1062_eic.png	FALSE	TRUE
1176_eic.png	TRUE	TRUE
10705_eic.png	TRUE	TRUE
7421_eic.png	TRUE	TRUE
6582_eic.png	TRUE	TRUE
190_eic.png	TRUE	TRUE
7923_eic.png	TRUE	TRUE
6251_eic.png	TRUE	TRUE
16168_eic.png	TRUE	TRUE
18142_eic.png	TRUE	TRUE
1310_eic.png	FALSE	TRUE
10644_eic.png	TRUE	TRUE
13197_eic.png	TRUE	TRUE
13730_eic.png	TRUE	TRUE
2035_eic.png	TRUE	TRUE
5267_eic.png	TRUE	FALSE
9094_eic.png	TRUE	TRUE
2094_eic.png	TRUE	TRUE
4261_eic.png	TRUE	TRUE
973_eic.png	TRUE	TRUE
525_eic.png	TRUE	FALSE
9270_eic.png	TRUE	FALSE
3106_eic.png	TRUE	TRUE
11999_eic.png	TRUE	TRUE
7066_eic.png	TRUE	TRUE
7712_eic.png	TRUE	TRUE
17556_eic.png	TRUE	TRUE
4841_eic.png	FALSE	TRUE
1260_eic.png	FALSE	TRUE
8173_eic.png	FALSE	TRUE
5957_eic.png	TRUE	TRUE
12484_eic.png	TRUE	TRUE
7706_eic.png	TRUE	TRUE
5763_eic.png	TRUE	TRUE
5653_eic.png	TRUE	TRUE
6572_eic.png	FALSE	TRUE
19905_eic.png	TRUE	TRUE
11896_eic.png	TRUE	TRUE
9540_eic.png	TRUE	TRUE
4915_eic.png	FALSE	TRUE
2412_eic.png	TRUE	TRUE
6979_eic.png	TRUE	TRUE
19325_eic.png	TRUE	TRUE
20280_eic.png	TRUE	TRUE
17575_eic.png	TRUE	TRUE
1404_eic.png	TRUE	TRUE
12764_eic.png	TRUE	TRUE
9898_eic.png	TRUE	TRUE
493_eic.png	TRUE	TRUE
9675_eic.png	TRUE	TRUE
7670_eic.png	TRUE	FALSE
791_eic.png	TRUE	TRUE
9678_eic.png	TRUE	TRUE
3979_eic.png	TRUE	TRUE
14006_eic.png	TRUE	TRUE
8201_eic.png	TRUE	TRUE
16113_eic.png	TRUE	TRUE
1649_eic.png	TRUE	TRUE
7331_eic.png	TRUE	TRUE
510_eic.png	TRUE	TRUE
8962_eic.png	TRUE	TRUE
2242_eic.png	TRUE	TRUE
19670_eic.png	TRUE	TRUE
14647_eic.png	TRUE	TRUE
15514_eic.png	TRUE	TRUE
17944_eic.png	FALSE	TRUE
9938_eic.png	TRUE	TRUE
7419_eic.png	TRUE	TRUE
5732_eic.png	TRUE	TRUE
598_eic.png	TRUE	FALSE
17613_eic.png	TRUE	TRUE
16675_eic.png	TRUE	TRUE
4424_eic.png	TRUE	TRUE
5725_eic.png	TRUE	TRUE
8286_eic.png	TRUE	TRUE
8152_eic.png	TRUE	TRUE
1039_eic.png	TRUE	TRUE
6394_eic.png	FALSE	TRUE
1215_eic.png	TRUE	TRUE
20222_eic.png	TRUE	TRUE
6845_eic.png	TRUE	TRUE
19307_eic.png	TRUE	TRUE
12678_eic.png	TRUE	TRUE
8404_eic.png	TRUE	TRUE
16052_eic.png	TRUE	TRUE
2322_eic.png	TRUE	TRUE
985_eic.png	FALSE	FALSE
18402_eic.png	TRUE	TRUE
20461_eic.png	TRUE	TRUE
10339_eic.png	TRUE	TRUE
2232_eic.png	TRUE	TRUE
6479_eic.png	TRUE	TRUE
2870_eic.png	TRUE	TRUE
12727_eic.png	TRUE	TRUE
17246_eic.png	TRUE	TRUE
2461_eic.png	TRUE	FALSE
18009_eic.png	TRUE	TRUE
934_eic.png	TRUE	TRUE
18909_eic.png	TRUE	FALSE
2634_eic.png	TRUE	TRUE
9774_eic.png	TRUE	TRUE
9459_eic.png	TRUE	TRUE
15457_eic.png	TRUE	TRUE
4843_eic.png	TRUE	FALSE
7875_eic.png	TRUE	TRUE
4524_eic.png	TRUE	TRUE
15074_eic.png	FALSE	TRUE
8297_eic.png	TRUE	FALSE
704_eic.png	FALSE	TRUE
2742_eic.png	TRUE	TRUE
6185_eic.png	TRUE	FALSE
18228_eic.png	TRUE	TRUE
1857_eic.png	TRUE	TRUE
7231_eic.png	TRUE	FALSE
1882_eic.png	TRUE	TRUE
8342_eic.png	TRUE	TRUE
18292_eic.png	TRUE	TRUE
7089_eic.png	TRUE	TRUE
8553_eic.png	TRUE	TRUE
8840_eic.png	TRUE	TRUE
3789_eic.png	FALSE	TRUE
16473_eic.png	TRUE	TRUE
1423_eic.png	TRUE	TRUE
2092_eic.png	TRUE	TRUE
15791_eic.png	TRUE	TRUE
517_eic.png	TRUE	TRUE
1571_eic.png	TRUE	TRUE
15120_eic.png	TRUE	TRUE
10988_eic.png	TRUE	FALSE
8417_eic.png	TRUE	TRUE
6058_eic.png	TRUE	TRUE
6984_eic.png	TRUE	TRUE
7411_eic.png	TRUE	TRUE
7947_eic.png	TRUE	FALSE
2058_eic.png	TRUE	TRUE
16809_eic.png	TRUE	TRUE
10560_eic.png	TRUE	TRUE
7166_eic.png	TRUE	TRUE
14347_eic.png	FALSE	TRUE
148_eic.png	TRUE	TRUE
2900_eic.png	TRUE	TRUE
6050_eic.png	TRUE	TRUE
13620_eic.png	TRUE	TRUE
7621_eic.png	TRUE	TRUE
3129_eic.png	TRUE	TRUE
14974_eic.png	TRUE	TRUE
10579_eic.png	TRUE	TRUE
2802_eic.png	TRUE	TRUE
10901_eic.png	TRUE	TRUE
13098_eic.png	TRUE	TRUE
13436_eic.png	FALSE	TRUE
18312_eic.png	TRUE	TRUE
9153_eic.png	TRUE	TRUE
5272_eic.png	TRUE	TRUE
15392_eic.png	TRUE	TRUE
9726_eic.png	TRUE	FALSE
3058_eic.png	TRUE	TRUE
12244_eic.png	TRUE	TRUE
5855_eic.png	TRUE	TRUE
16089_eic.png	TRUE	TRUE
14539_eic.png	TRUE	TRUE
4533_eic.png	TRUE	TRUE
1023_eic.png	TRUE	FALSE
6198_eic.png	TRUE	TRUE
6674_eic.png	TRUE	TRUE
16079_eic.png	TRUE	TRUE
13360_eic.png	TRUE	TRUE
2105_eic.png	TRUE	TRUE
10648_eic.png	TRUE	TRUE
9650_eic.png	TRUE	TRUE
4889_eic.png	TRUE	TRUE
10647_eic.png	TRUE	TRUE
11758_eic.png	TRUE	FALSE
4529_eic.png	FALSE	FALSE
4941_eic.png	TRUE	TRUE
1951_eic.png	TRUE	FALSE
13963_eic.png	TRUE	TRUE
2647_eic.png	TRUE	TRUE
3540_eic.png	TRUE	TRUE
5213_eic.png	FALSE	TRUE
14951_eic.png	TRUE	TRUE
14758_eic.png	TRUE	TRUE
14169_eic.png	TRUE	TRUE
13580_eic.png	TRUE	TRUE
3682_eic.png	TRUE	FALSE
15273_eic.png	TRUE	TRUE
6202_eic.png	TRUE	TRUE
10743_eic.png	TRUE	TRUE
5269_eic.png	TRUE	FALSE
11535_eic.png	TRUE	TRUE
886_eic.png	TRUE	TRUE
7637_eic.png	TRUE	TRUE
10142_eic.png	TRUE	TRUE
12184_eic.png	TRUE	TRUE
8723_eic.png	TRUE	TRUE
14196_eic.png	TRUE	TRUE
2404_eic.png	TRUE	TRUE
3005_eic.png	TRUE	TRUE
14434_eic.png	FALSE	TRUE
13228_eic.png	TRUE	TRUE
4936_eic.png	TRUE	TRUE
3598_eic.png	TRUE	TRUE
3965_eic.png	FALSE	TRUE
6240_eic.png	FALSE	TRUE
11163_eic.png	TRUE	TRUE
6077_eic.png	TRUE	TRUE
5062_eic.png	TRUE	TRUE
11060_eic.png	TRUE	TRUE
19298_eic.png	TRUE	TRUE
8063_eic.png	TRUE	TRUE
252_eic.png	FALSE	TRUE
5260_eic.png	TRUE	FALSE
2793_eic.png	TRUE	TRUE
7237_eic.png	TRUE	TRUE
9574_eic.png	TRUE	FALSE
11630_eic.png	TRUE	TRUE
18133_eic.png	FALSE	TRUE
7449_eic.png	TRUE	TRUE
15111_eic.png	TRUE	TRUE
2987_eic.png	TRUE	TRUE
18852_eic.png	TRUE	TRUE
13895_eic.png	TRUE	TRUE
8337_eic.png	FALSE	TRUE
5442_eic.png	TRUE	TRUE
856_eic.png	TRUE	FALSE
1040_eic.png	TRUE	TRUE
2264_eic.png	TRUE	FALSE
3677_eic.png	TRUE	TRUE
16247_eic.png	TRUE	TRUE
14105_eic.png	TRUE	TRUE
4596_eic.png	TRUE	FALSE
10689_eic.png	TRUE	TRUE
1336_eic.png	TRUE	TRUE
2024_eic.png	TRUE	TRUE
16725_eic.png	TRUE	FALSE
9566_eic.png	TRUE	TRUE
10745_eic.png	TRUE	TRUE
9845_eic.png	TRUE	TRUE
17914_eic.png	TRUE	TRUE
15362_eic.png	TRUE	TRUE
14013_eic.png	TRUE	TRUE
8065_eic.png	TRUE	TRUE
14949_eic.png	FALSE	TRUE
4191_eic.png	TRUE	TRUE
17259_eic.png	TRUE	TRUE
14756_eic.png	TRUE	TRUE
7091_eic.png	TRUE	TRUE
14040_eic.png	TRUE	FALSE
4477_eic.png	TRUE	TRUE
11192_eic.png	FALSE	TRUE
7375_eic.png	TRUE	TRUE
3051_eic.png	FALSE	TRUE
7339_eic.png	TRUE	TRUE
6004_eic.png	TRUE	TRUE
11612_eic.png	TRUE	TRUE
14010_eic.png	TRUE	TRUE
8677_eic.png	TRUE	TRUE
2898_eic.png	TRUE	TRUE
12563_eic.png	TRUE	TRUE
18200_eic.png	TRUE	TRUE
6797_eic.png	TRUE	TRUE
2203_eic.png	TRUE	TRUE
989_eic.png	TRUE	TRUE
13572_eic.png	TRUE	TRUE
14807_eic.png	TRUE	TRUE
6664_eic.png	TRUE	TRUE
12500_eic.png	TRUE	TRUE
9784_eic.png	TRUE	TRUE
4386_eic.png	FALSE	TRUE
8775_eic.png	FALSE	TRUE
13079_eic.png	TRUE	TRUE
3683_eic.png	TRUE	FALSE
12939_eic.png	TRUE	TRUE
6124_eic.png	TRUE	FALSE
14645_eic.png	TRUE	TRUE
17479_eic.png	TRUE	TRUE
1820_eic.png	TRUE	TRUE
13602_eic.png	TRUE	TRUE
9882_eic.png	TRUE	TRUE
8998_eic.png	FALSE	FALSE
6299_eic.png	TRUE	TRUE
16523_eic.png	TRUE	TRUE
5403_eic.png	FALSE	TRUE
9075_eic.png	TRUE	TRUE
1091_eic.png	TRUE	TRUE
9908_eic.png	TRUE	TRUE
10050_eic.png	TRUE	TRUE
9771_eic.png	TRUE	TRUE
3180_eic.png	TRUE	TRUE
5705_eic.png	TRUE	TRUE
16558_eic.png	TRUE	TRUE
20068_eic.png	TRUE	TRUE
2188_eic.png	TRUE	TRUE
4864_eic.png	TRUE	TRUE
4911_eic.png	TRUE	TRUE
5223_eic.png	TRUE	TRUE
5457_eic.png	TRUE	TRUE
4266_eic.png	TRUE	TRUE
8829_eic.png	TRUE	TRUE
6946_eic.png	TRUE	TRUE
9350_eic.png	TRUE	TRUE
10939_eic.png	TRUE	FALSE
3355_eic.png	TRUE	TRUE
8579_eic.png	TRUE	FALSE
11702_eic.png	TRUE	TRUE
16646_eic.png	TRUE	TRUE
8922_eic.png	TRUE	TRUE
2885_eic.png	TRUE	TRUE
19975_eic.png	TRUE	TRUE
7459_eic.png	TRUE	TRUE
1465_eic.png	TRUE	TRUE
10951_eic.png	TRUE	TRUE
9536_eic.png	TRUE	TRUE
1018_eic.png	TRUE	TRUE
6348_eic.png	TRUE	TRUE
12217_eic.png	TRUE	TRUE
15133_eic.png	TRUE	TRUE
7372_eic.png	TRUE	TRUE
11645_eic.png	TRUE	TRUE
1326_eic.png	TRUE	TRUE
362_eic.png	TRUE	TRUE
20143_eic.png	TRUE	TRUE
14253_eic.png	TRUE	TRUE
2096_eic.png	FALSE	TRUE
5882_eic.png	TRUE	FALSE
634_eic.png	TRUE	TRUE
16234_eic.png	TRUE	TRUE
1909_eic.png	TRUE	TRUE
8760_eic.png	TRUE	TRUE
16572_eic.png	TRUE	TRUE
14058_eic.png	TRUE	FALSE
17582_eic.png	TRUE	TRUE
10464_eic.png	FALSE	TRUE
8483_eic.png	TRUE	TRUE
3185_eic.png	TRUE	TRUE
17338_eic.png	TRUE	TRUE
13547_eic.png	TRUE	TRUE
6090_eic.png	FALSE	TRUE
5008_eic.png	TRUE	TRUE
16331_eic.png	TRUE	TRUE
3325_eic.png	TRUE	TRUE
16745_eic.png	TRUE	TRUE
19212_eic.png	TRUE	TRUE
2167_eic.png	TRUE	TRUE
6248_eic.png	TRUE	TRUE
13789_eic.png	TRUE	TRUE
11929_eic.png	TRUE	TRUE
1014_eic.png	TRUE	FALSE
1227_eic.png	FALSE	TRUE
1570_eic.png	FALSE	TRUE
20347_eic.png	TRUE	TRUE
1116_eic.png	TRUE	TRUE
14982_eic.png	TRUE	TRUE
12275_eic.png	TRUE	TRUE
4177_eic.png	TRUE	TRUE
18949_eic.png	TRUE	TRUE
17924_eic.png	FALSE	TRUE
8422_eic.png	TRUE	TRUE
7772_eic.png	TRUE	TRUE
13063_eic.png	TRUE	TRUE
2141_eic.png	TRUE	TRUE
8040_eic.png	FALSE	TRUE
4429_eic.png	FALSE	TRUE
18612_eic.png	TRUE	TRUE
17451_eic.png	TRUE	TRUE
7820_eic.png	FALSE	TRUE
8291_eic.png	TRUE	TRUE
2370_eic.png	TRUE	TRUE
4129_eic.png	FALSE	TRUE
13021_eic.png	TRUE	TRUE
1686_eic.png	FALSE	TRUE
5216_eic.png	FALSE	TRUE
18099_eic.png	TRUE	TRUE
10791_eic.png	TRUE	TRUE
6990_eic.png	TRUE	TRUE
6361_eic.png	TRUE	TRUE
3357_eic.png	TRUE	TRUE
7460_eic.png	TRUE	TRUE
1206_eic.png	TRUE	TRUE
4972_eic.png	TRUE	TRUE
18187_eic.png	TRUE	TRUE
13784_eic.png	TRUE	TRUE
8255_eic.png	TRUE	TRUE
4048_eic.png	TRUE	TRUE
5963_eic.png	TRUE	TRUE
7018_eic.png	TRUE	TRUE
12729_eic.png	TRUE	TRUE
1332_eic.png	TRUE	TRUE
6521_eic.png	TRUE	TRUE
9282_eic.png	TRUE	TRUE
6903_eic.png	TRUE	TRUE
19690_eic.png	TRUE	FALSE
13528_eic.png	TRUE	TRUE
7704_eic.png	TRUE	TRUE
9015_eic.png	TRUE	TRUE
17042_eic.png	TRUE	TRUE
7579_eic.png	FALSE	TRUE
1582_eic.png	TRUE	TRUE
2997_eic.png	TRUE	TRUE
719_eic.png	TRUE	TRUE
7402_eic.png	TRUE	TRUE
6436_eic.png	TRUE	TRUE
17925_eic.png	FALSE	TRUE
6607_eic.png	TRUE	TRUE
8910_eic.png	TRUE	TRUE
3248_eic.png	TRUE	FALSE
12971_eic.png	FALSE	TRUE
3656_eic.png	TRUE	TRUE
3457_eic.png	TRUE	TRUE
12211_eic.png	TRUE	TRUE
10046_eic.png	TRUE	TRUE
2700_eic.png	TRUE	TRUE
6369_eic.png	TRUE	TRUE
2349_eic.png	TRUE	FALSE
7405_eic.png	TRUE	TRUE
15145_eic.png	TRUE	TRUE
3076_eic.png	TRUE	TRUE
2397_eic.png	TRUE	TRUE
10313_eic.png	TRUE	TRUE
13676_eic.png	TRUE	TRUE
8358_eic.png	TRUE	TRUE
3380_eic.png	TRUE	TRUE
5146_eic.png	FALSE	TRUE
3664_eic.png	TRUE	TRUE
11671_eic.png	TRUE	TRUE
10492_eic.png	TRUE	TRUE
1012_eic.png	TRUE	TRUE
3408_eic.png	FALSE	TRUE
3525_eic.png	TRUE	TRUE
8013_eic.png	TRUE	TRUE
14914_eic.png	TRUE	TRUE
6876_eic.png	TRUE	FALSE
2315_eic.png	TRUE	TRUE
648_eic.png	TRUE	TRUE
14908_eic.png	TRUE	TRUE
10793_eic.png	TRUE	TRUE
8831_eic.png	TRUE	TRUE
18063_eic.png	TRUE	TRUE
2784_eic.png	TRUE	TRUE
223_eic.png	TRUE	TRUE
3644_eic.png	TRUE	TRUE
7427_eic.png	TRUE	TRUE
5659_eic.png	TRUE	TRUE
15225_eic.png	TRUE	TRUE
6060_eic.png	TRUE	TRUE
13742_eic.png	TRUE	TRUE
5048_eic.png	TRUE	TRUE
11232_eic.png	FALSE	TRUE
12894_eic.png	TRUE	TRUE
15882_eic.png	TRUE	TRUE
11554_eic.png	FALSE	TRUE
14695_eic.png	TRUE	TRUE
3485_eic.png	TRUE	FALSE
8115_eic.png	TRUE	TRUE
3340_eic.png	TRUE	TRUE
6991_eic.png	TRUE	FALSE
2392_eic.png	TRUE	TRUE
8045_eic.png	TRUE	TRUE
14109_eic.png	TRUE	TRUE
7959_eic.png	FALSE	TRUE
3738_eic.png	FALSE	TRUE
11803_eic.png	FALSE	TRUE
13159_eic.png	TRUE	TRUE
5857_eic.png	FALSE	TRUE
9093_eic.png	TRUE	FALSE
4007_eic.png	FALSE	TRUE
2231_eic.png	TRUE	TRUE
5439_eic.png	FALSE	TRUE
12569_eic.png	TRUE	TRUE
7486_eic.png	TRUE	TRUE
8813_eic.png	TRUE	TRUE
5681_eic.png	TRUE	TRUE
10067_eic.png	TRUE	TRUE
9910_eic.png	FALSE	TRUE
14107_eic.png	TRUE	TRUE
15670_eic.png	TRUE	TRUE
17922_eic.png	TRUE	TRUE
5419_eic.png	TRUE	TRUE
17387_eic.png	TRUE	TRUE
1590_eic.png	TRUE	TRUE
894_eic.png	TRUE	TRUE
2156_eic.png	TRUE	TRUE
7170_eic.png	FALSE	TRUE
3061_eic.png	TRUE	TRUE
7917_eic.png	FALSE	FALSE
8331_eic.png	TRUE	TRUE
6405_eic.png	TRUE	TRUE
5926_eic.png	TRUE	TRUE
4845_eic.png	FALSE	TRUE
7884_eic.png	TRUE	TRUE
5844_eic.png	TRUE	TRUE
10634_eic.png	TRUE	TRUE
9918_eic.png	TRUE	TRUE
6267_eic.png	TRUE	TRUE
16027_eic.png	TRUE	TRUE
1156_eic.png	TRUE	TRUE
527_eic.png	TRUE	TRUE
13047_eic.png	TRUE	TRUE
1504_eic.png	TRUE	TRUE
3152_eic.png	FALSE	TRUE
2633_eic.png	TRUE	TRUE
6051_eic.png	TRUE	TRUE
918_eic.png	TRUE	TRUE
16847_eic.png	TRUE	TRUE
4977_eic.png	FALSE	TRUE
6962_eic.png	FALSE	FALSE
10932_eic.png	TRUE	TRUE
1491_eic.png	TRUE	TRUE
122_eic.png	TRUE	FALSE
16627_eic.png	TRUE	TRUE
3465_eic.png	TRUE	TRUE
4336_eic.png	TRUE	TRUE
18761_eic.png	TRUE	TRUE
8419_eic.png	FALSE	TRUE
10802_eic.png	TRUE	TRUE
17928_eic.png	FALSE	TRUE
7179_eic.png	TRUE	TRUE
1015_eic.png	TRUE	TRUE
6193_eic.png	TRUE	TRUE
2734_eic.png	TRUE	TRUE
3400_eic.png	TRUE	TRUE
16327_eic.png	TRUE	TRUE
1000_eic.png	FALSE	TRUE
13189_eic.png	TRUE	TRUE
2739_eic.png	TRUE	TRUE
9515_eic.png	TRUE	TRUE
8017_eic.png	TRUE	TRUE
1828_eic.png	TRUE	TRUE
4778_eic.png	FALSE	TRUE
12387_eic.png	TRUE	TRUE
1396_eic.png	TRUE	TRUE
1829_eic.png	TRUE	FALSE
11788_eic.png	TRUE	TRUE
1311_eic.png	FALSE	TRUE
7230_eic.png	FALSE	TRUE
11001_eic.png	TRUE	TRUE
2571_eic.png	TRUE	TRUE
14475_eic.png	TRUE	TRUE
14636_eic.png	TRUE	TRUE
9171_eic.png	TRUE	TRUE
3730_eic.png	FALSE	TRUE
5889_eic.png	TRUE	TRUE
12102_eic.png	TRUE	TRUE
666_eic.png	TRUE	FALSE
640_eic.png	TRUE	TRUE
1055_eic.png	FALSE	TRUE
11979_eic.png	TRUE	TRUE
6274_eic.png	TRUE	TRUE
5384_eic.png	TRUE	TRUE
1855_eic.png	TRUE	TRUE
18658_eic.png	TRUE	TRUE
19979_eic.png	TRUE	TRUE
17486_eic.png	TRUE	TRUE
1586_eic.png	TRUE	TRUE
3013_eic.png	TRUE	TRUE
14360_eic.png	TRUE	TRUE
12419_eic.png	TRUE	TRUE
574_eic.png	TRUE	FALSE
10806_eic.png	TRUE	TRUE
10462_eic.png	TRUE	TRUE
9299_eic.png	FALSE	TRUE
16969_eic.png	TRUE	TRUE
11537_eic.png	TRUE	TRUE
5591_eic.png	TRUE	TRUE
13117_eic.png	TRUE	TRUE
13225_eic.png	TRUE	TRUE
1789_eic.png	TRUE	TRUE
9837_eic.png	TRUE	TRUE
14486_eic.png	TRUE	TRUE
9615_eic.png	TRUE	FALSE
12760_eic.png	TRUE	TRUE
6669_eic.png	TRUE	TRUE
5169_eic.png	TRUE	TRUE
9276_eic.png	TRUE	TRUE
1756_eic.png	TRUE	TRUE
8906_eic.png	TRUE	TRUE
3482_eic.png	TRUE	TRUE
4662_eic.png	FALSE	TRUE
11303_eic.png	TRUE	TRUE
7880_eic.png	TRUE	TRUE
8088_eic.png	TRUE	TRUE
4799_eic.png	TRUE	TRUE
5955_eic.png	TRUE	TRUE
1330_eic.png	TRUE	FALSE
194_eic.png	TRUE	TRUE
5220_eic.png	TRUE	TRUE
13242_eic.png	TRUE	TRUE
12318_eic.png	TRUE	TRUE
8654_eic.png	TRUE	TRUE
6143_eic.png	TRUE	TRUE
6024_eic.png	FALSE	TRUE
6686_eic.png	TRUE	TRUE
1865_eic.png	TRUE	TRUE
8199_eic.png	TRUE	TRUE
9116_eic.png	FALSE	TRUE
338_eic.png	FALSE	FALSE
7939_eic.png	TRUE	TRUE
16194_eic.png	FALSE	TRUE
14299_eic.png	TRUE	TRUE
14607_eic.png	TRUE	TRUE
2762_eic.png	TRUE	TRUE
6092_eic.png	FALSE	TRUE
3672_eic.png	TRUE	TRUE
4531_eic.png	FALSE	TRUE
13847_eic.png	FALSE	TRUE
2732_eic.png	TRUE	TRUE
7521_eic.png	TRUE	TRUE
17946_eic.png	TRUE	TRUE
2139_eic.png	TRUE	TRUE
3892_eic.png	TRUE	TRUE
2744_eic.png	TRUE	TRUE
15853_eic.png	TRUE	TRUE
15871_eic.png	TRUE	TRUE
3717_eic.png	TRUE	TRUE
8736_eic.png	TRUE	TRUE
1009_eic.png	FALSE	TRUE
8215_eic.png	TRUE	TRUE
14239_eic.png	TRUE	TRUE
5401_eic.png	TRUE	TRUE
9776_eic.png	TRUE	TRUE
452_eic.png	TRUE	TRUE
16196_eic.png	TRUE	TRUE
5969_eic.png	TRUE	TRUE
18906_eic.png	TRUE	FALSE
20105_eic.png	TRUE	FALSE
4782_eic.png	TRUE	TRUE
13354_eic.png	FALSE	FALSE
11769_eic.png	TRUE	TRUE
12111_eic.png	TRUE	TRUE
14198_eic.png	TRUE	TRUE
9558_eic.png	TRUE	TRUE
7075_eic.png	TRUE	TRUE
8482_eic.png	TRUE	TRUE
7292_eic.png	TRUE	TRUE
12732_eic.png	TRUE	TRUE
9622_eic.png	TRUE	TRUE
17328_eic.png	TRUE	TRUE
16577_eic.png	TRUE	TRUE
11669_eic.png	FALSE	TRUE
10940_eic.png	TRUE	TRUE
6200_eic.png	TRUE	TRUE
2010_eic.png	TRUE	TRUE
7192_eic.png	TRUE	TRUE
768_eic.png	TRUE	FALSE
12548_eic.png	TRUE	TRUE
13060_eic.png	TRUE	TRUE
4302_eic.png	TRUE	TRUE
18254_eic.png	TRUE	TRUE
7633_eic.png	TRUE	TRUE
5911_eic.png	TRUE	FALSE
4925_eic.png	TRUE	TRUE
4247_eic.png	TRUE	FALSE
12050_eic.png	TRUE	TRUE
5918_eic.png	TRUE	TRUE
1506_eic.png	TRUE	TRUE
407_eic.png	TRUE	TRUE
52_eic.png	TRUE	FALSE
[truncated: 1,540 more rows]

## Sheet: 02_NIST_human_urine_neg_eva_che
image	eic	eim
8688_eic.png	TRUE	TRUE
7436_eic.png	TRUE	FALSE
7530_eic.png	TRUE	FALSE
10992_eic.png	TRUE	TRUE
12093_eic.png	TRUE	TRUE
9651_eic.png	TRUE	TRUE
7688_eic.png	TRUE	TRUE
9730_eic.png	TRUE	TRUE
8735_eic.png	FALSE	TRUE
3862_eic.png	TRUE	TRUE
12081_eic.png	TRUE	TRUE
12352_eic.png	FALSE	TRUE
876_eic.png	TRUE	TRUE
3362_eic.png	TRUE	TRUE
8531_eic.png	TRUE	TRUE
3893_eic.png	TRUE	TRUE
8620_eic.png	TRUE	FALSE
6205_eic.png	TRUE	TRUE
9187_eic.png	TRUE	TRUE
2799_eic.png	FALSE	TRUE
3140_eic.png	TRUE	TRUE
8312_eic.png	TRUE	TRUE
12833_eic.png	TRUE	TRUE
2688_eic.png	FALSE	TRUE
4677_eic.png	TRUE	TRUE
13150_eic.png	TRUE	TRUE
10387_eic.png	FALSE	FALSE
2727_eic.png	TRUE	TRUE
9817_eic.png	TRUE	TRUE
9696_eic.png	TRUE	TRUE
4468_eic.png	TRUE	TRUE
4656_eic.png	TRUE	TRUE
6067_eic.png	TRUE	TRUE
7446_eic.png	TRUE	TRUE
13042_eic.png	TRUE	FALSE
6796_eic.png	TRUE	FALSE
7812_eic.png	FALSE	TRUE
5925_eic.png	TRUE	TRUE
8464_eic.png	TRUE	TRUE
7909_eic.png	TRUE	TRUE
8606_eic.png	TRUE	TRUE
4860_eic.png	TRUE	TRUE
6258_eic.png	TRUE	TRUE
10539_eic.png	TRUE	TRUE
7119_eic.png	TRUE	TRUE
12434_eic.png	TRUE	TRUE
11672_eic.png	FALSE	TRUE
9652_eic.png	TRUE	TRUE
4665_eic.png	TRUE	TRUE
7124_eic.png	TRUE	FALSE
5749_eic.png	TRUE	TRUE
2179_eic.png	TRUE	TRUE
12479_eic.png	TRUE	TRUE
12442_eic.png	TRUE	TRUE
10565_eic.png	TRUE	TRUE
4204_eic.png	TRUE	TRUE
12224_eic.png	TRUE	TRUE
12901_eic.png	TRUE	TRUE
12743_eic.png	TRUE	TRUE
13024_eic.png	TRUE	TRUE
6599_eic.png	TRUE	TRUE
131_eic.png	FALSE	FALSE
9778_eic.png	FALSE	TRUE
3986_eic.png	TRUE	TRUE
5670_eic.png	TRUE	TRUE
10786_eic.png	TRUE	TRUE
9682_eic.png	TRUE	TRUE
10738_eic.png	TRUE	TRUE
6560_eic.png	TRUE	TRUE
4568_eic.png	TRUE	TRUE
6996_eic.png	TRUE	TRUE
6574_eic.png	TRUE	TRUE
2181_eic.png	TRUE	TRUE
9004_eic.png	TRUE	TRUE
2790_eic.png	TRUE	TRUE
8786_eic.png	TRUE	TRUE
1314_eic.png	TRUE	TRUE
7526_eic.png	TRUE	TRUE
10627_eic.png	TRUE	FALSE
6254_eic.png	TRUE	TRUE
8336_eic.png	TRUE	TRUE
4228_eic.png	TRUE	TRUE
1169_eic.png	FALSE	TRUE
12605_eic.png	TRUE	TRUE
7267_eic.png	TRUE	TRUE
10799_eic.png	TRUE	TRUE
6814_eic.png	FALSE	FALSE
1788_eic.png	TRUE	TRUE
1367_eic.png	TRUE	TRUE
9030_eic.png	TRUE	TRUE
13280_eic.png	TRUE	TRUE
11547_eic.png	TRUE	TRUE
9208_eic.png	TRUE	TRUE
5431_eic.png	TRUE	TRUE
8898_eic.png	FALSE	TRUE
10985_eic.png	TRUE	TRUE
10642_eic.png	TRUE	TRUE
12675_eic.png	TRUE	TRUE
12053_eic.png	TRUE	TRUE
267_eic.png	TRUE	FALSE
9897_eic.png	TRUE	TRUE
11432_eic.png	TRUE	TRUE
3122_eic.png	TRUE	TRUE
2038_eic.png	TRUE	TRUE
6226_eic.png	TRUE	TRUE
12311_eic.png	TRUE	TRUE
1628_eic.png	TRUE	FALSE
8471_eic.png	TRUE	TRUE
5295_eic.png	TRUE	TRUE
7856_eic.png	TRUE	TRUE
11959_eic.png	TRUE	TRUE
4692_eic.png	TRUE	TRUE
11660_eic.png	FALSE	TRUE
3338_eic.png	TRUE	FALSE
8793_eic.png	FALSE	TRUE
1100_eic.png	FALSE	TRUE
11981_eic.png	TRUE	TRUE
5523_eic.png	TRUE	TRUE
1867_eic.png	TRUE	TRUE
10221_eic.png	TRUE	TRUE
7756_eic.png	TRUE	TRUE
11882_eic.png	TRUE	TRUE
3000_eic.png	TRUE	TRUE
12941_eic.png	TRUE	TRUE
12890_eic.png	TRUE	TRUE
12556_eic.png	TRUE	TRUE
4695_eic.png	FALSE	TRUE
2074_eic.png	TRUE	TRUE
8888_eic.png	TRUE	TRUE
4807_eic.png	FALSE	TRUE
7816_eic.png	TRUE	FALSE
10438_eic.png	TRUE	TRUE
12357_eic.png	TRUE	TRUE
11768_eic.png	TRUE	TRUE
10600_eic.png	TRUE	TRUE
4318_eic.png	TRUE	TRUE
5828_eic.png	FALSE	FALSE
9341_eic.png	TRUE	TRUE
2892_eic.png	TRUE	TRUE
6408_eic.png	FALSE	TRUE
5186_eic.png	TRUE	TRUE
12400_eic.png	TRUE	TRUE
5482_eic.png	TRUE	TRUE
11333_eic.png	TRUE	TRUE
4396_eic.png	FALSE	TRUE
7393_eic.png	FALSE	TRUE
12162_eic.png	TRUE	FALSE
927_eic.png	TRUE	TRUE
1875_eic.png	TRUE	TRUE
12046_eic.png	TRUE	TRUE
2648_eic.png	FALSE	TRUE
6851_eic.png	TRUE	TRUE
12710_eic.png	TRUE	TRUE
6584_eic.png	TRUE	TRUE
8825_eic.png	TRUE	TRUE
12017_eic.png	TRUE	TRUE
2794_eic.png	TRUE	TRUE
11288_eic.png	TRUE	TRUE
3008_eic.png	TRUE	TRUE
10930_eic.png	TRUE	TRUE
11452_eic.png	TRUE	TRUE
9823_eic.png	TRUE	TRUE
3261_eic.png	FALSE	TRUE
3762_eic.png	TRUE	TRUE
8111_eic.png	TRUE	TRUE
12144_eic.png	TRUE	TRUE
9689_eic.png	TRUE	TRUE
8707_eic.png	TRUE	TRUE
8526_eic.png	TRUE	TRUE
12515_eic.png	TRUE	TRUE
6942_eic.png	TRUE	TRUE
1320_eic.png	FALSE	TRUE
9582_eic.png	TRUE	TRUE
6146_eic.png	TRUE	TRUE
8586_eic.png	FALSE	TRUE
12428_eic.png	TRUE	TRUE
11311_eic.png	TRUE	TRUE
2162_eic.png	TRUE	TRUE
9744_eic.png	FALSE	TRUE
3746_eic.png	FALSE	TRUE
9754_eic.png	TRUE	TRUE
8796_eic.png	TRUE	TRUE
12349_eic.png	FALSE	TRUE
11601_eic.png	TRUE	TRUE
12883_eic.png	TRUE	TRUE
8846_eic.png	FALSE	TRUE
4847_eic.png	TRUE	TRUE
4802_eic.png	FALSE	TRUE
5831_eic.png	FALSE	FALSE
11552_eic.png	TRUE	TRUE
9773_eic.png	TRUE	TRUE
1806_eic.png	TRUE	TRUE
6152_eic.png	TRUE	TRUE
11448_eic.png	TRUE	TRUE
9377_eic.png	TRUE	TRUE
7390_eic.png	FALSE	TRUE
11125_eic.png	TRUE	TRUE
1486_eic.png	TRUE	TRUE
3336_eic.png	TRUE	TRUE
3627_eic.png	FALSE	TRUE
1167_eic.png	FALSE	TRUE
13006_eic.png	TRUE	TRUE
12748_eic.png	TRUE	TRUE
2454_eic.png	FALSE	TRUE
186_eic.png	TRUE	TRUE
10328_eic.png	FALSE	TRUE
10179_eic.png	TRUE	TRUE
6166_eic.png	FALSE	TRUE
2495_eic.png	TRUE	TRUE
7033_eic.png	TRUE	TRUE
1995_eic.png	TRUE	FALSE
4550_eic.png	TRUE	TRUE
6832_eic.png	FALSE	TRUE
3923_eic.png	TRUE	TRUE
10758_eic.png	TRUE	TRUE
10561_eic.png	TRUE	TRUE
8992_eic.png	TRUE	TRUE
12370_eic.png	TRUE	TRUE
8023_eic.png	TRUE	TRUE
10220_eic.png	TRUE	TRUE
5546_eic.png	TRUE	TRUE
2881_eic.png	TRUE	TRUE
11946_eic.png	TRUE	TRUE
2338_eic.png	TRUE	TRUE
9681_eic.png	TRUE	TRUE
1650_eic.png	FALSE	TRUE
1130_eic.png	TRUE	TRUE
1688_eic.png	TRUE	TRUE
6828_eic.png	FALSE	FALSE
1092_eic.png	TRUE	TRUE
12188_eic.png	TRUE	TRUE
10562_eic.png	TRUE	TRUE
9550_eic.png	TRUE	TRUE
2282_eic.png	TRUE	TRUE
3750_eic.png	FALSE	TRUE
9329_eic.png	TRUE	TRUE
9087_eic.png	TRUE	FALSE
3618_eic.png	TRUE	TRUE
6233_eic.png	TRUE	TRUE
4755_eic.png	TRUE	TRUE
2262_eic.png	FALSE	TRUE
1723_eic.png	FALSE	TRUE
10281_eic.png	TRUE	TRUE
12857_eic.png	TRUE	TRUE
770_eic.png	TRUE	TRUE
3263_eic.png	TRUE	TRUE
12170_eic.png	TRUE	TRUE
1480_eic.png	TRUE	TRUE
6310_eic.png	TRUE	TRUE
9513_eic.png	TRUE	TRUE
4331_eic.png	TRUE	TRUE
4393_eic.png	TRUE	TRUE
5152_eic.png	TRUE	TRUE
9541_eic.png	TRUE	TRUE
4844_eic.png	TRUE	TRUE
9039_eic.png	FALSE	TRUE
6597_eic.png	TRUE	TRUE
12222_eic.png	TRUE	TRUE
9309_eic.png	TRUE	TRUE
6121_eic.png	TRUE	TRUE
10038_eic.png	FALSE	TRUE
5913_eic.png	TRUE	TRUE
6957_eic.png	TRUE	TRUE
6422_eic.png	TRUE	TRUE
12085_eic.png	TRUE	TRUE
4399_eic.png	TRUE	TRUE
4490_eic.png	TRUE	TRUE
4137_eic.png	TRUE	TRUE
8717_eic.png	FALSE	TRUE
5968_eic.png	TRUE	TRUE
696_eic.png	TRUE	TRUE
11628_eic.png	TRUE	TRUE
8141_eic.png	TRUE	TRUE
8080_eic.png	FALSE	TRUE
7940_eic.png	TRUE	TRUE
9568_eic.png	TRUE	TRUE
10740_eic.png	TRUE	TRUE
9947_eic.png	TRUE	TRUE
10577_eic.png	FALSE	TRUE
1604_eic.png	TRUE	TRUE
9565_eic.png	TRUE	TRUE
10127_eic.png	TRUE	TRUE
6857_eic.png	TRUE	TRUE
4254_eic.png	TRUE	TRUE
2294_eic.png	FALSE	TRUE
1683_eic.png	FALSE	FALSE
9080_eic.png	FALSE	TRUE
5768_eic.png	TRUE	TRUE
13164_eic.png	TRUE	TRUE
2559_eic.png	TRUE	TRUE
10054_eic.png	TRUE	TRUE
9528_eic.png	TRUE	TRUE
11578_eic.png	TRUE	TRUE
10626_eic.png	TRUE	TRUE
4907_eic.png	TRUE	TRUE
2731_eic.png	TRUE	TRUE
2218_eic.png	FALSE	TRUE
7719_eic.png	TRUE	TRUE
4462_eic.png	FALSE	FALSE
10346_eic.png	TRUE	TRUE
6065_eic.png	FALSE	TRUE
10510_eic.png	TRUE	TRUE
8472_eic.png	TRUE	TRUE
4716_eic.png	TRUE	TRUE
1399_eic.png	TRUE	TRUE
12693_eic.png	TRUE	TRUE
5058_eic.png	TRUE	TRUE
6609_eic.png	FALSE	TRUE
9797_eic.png	TRUE	TRUE
6697_eic.png	TRUE	TRUE
10808_eic.png	TRUE	TRUE
8668_eic.png	TRUE	TRUE
5253_eic.png	TRUE	TRUE
12797_eic.png	TRUE	TRUE
9249_eic.png	TRUE	TRUE
10792_eic.png	TRUE	TRUE
1874_eic.png	TRUE	TRUE
9102_eic.png	TRUE	TRUE
3827_eic.png	TRUE	TRUE
5783_eic.png	TRUE	TRUE
2360_eic.png	TRUE	TRUE
9319_eic.png	TRUE	TRUE
4669_eic.png	TRUE	TRUE
11019_eic.png	TRUE	TRUE
11460_eic.png	TRUE	TRUE
7819_eic.png	TRUE	TRUE
9518_eic.png	FALSE	TRUE
7483_eic.png	TRUE	TRUE
7266_eic.png	TRUE	TRUE
11260_eic.png	TRUE	TRUE
9128_eic.png	FALSE	TRUE
9110_eic.png	TRUE	TRUE
4340_eic.png	TRUE	TRUE
3067_eic.png	TRUE	TRUE
1450_eic.png	FALSE	FALSE
13248_eic.png	TRUE	TRUE
11697_eic.png	TRUE	TRUE
13369_eic.png	TRUE	TRUE
7481_eic.png	TRUE	TRUE
4898_eic.png	TRUE	TRUE
9379_eic.png	TRUE	TRUE
6998_eic.png	FALSE	TRUE
4125_eic.png	TRUE	TRUE
9886_eic.png	TRUE	TRUE
7650_eic.png	TRUE	TRUE
5371_eic.png	TRUE	TRUE
12453_eic.png	TRUE	TRUE
6107_eic.png	TRUE	TRUE
9526_eic.png	TRUE	FALSE
1267_eic.png	TRUE	TRUE
1777_eic.png	FALSE	TRUE
5869_eic.png	TRUE	TRUE
11570_eic.png	TRUE	TRUE
5286_eic.png	TRUE	TRUE
2654_eic.png	TRUE	TRUE
5261_eic.png	TRUE	TRUE
6934_eic.png	TRUE	TRUE
6168_eic.png	FALSE	TRUE
1911_eic.png	TRUE	TRUE
3591_eic.png	TRUE	TRUE
4159_eic.png	TRUE	TRUE
10129_eic.png	TRUE	TRUE
4036_eic.png	TRUE	TRUE
13293_eic.png	TRUE	TRUE
2861_eic.png	TRUE	TRUE
8820_eic.png	TRUE	TRUE
5521_eic.png	TRUE	TRUE
4997_eic.png	TRUE	TRUE
3787_eic.png	FALSE	TRUE
10658_eic.png	TRUE	TRUE
10625_eic.png	TRUE	TRUE
6672_eic.png	TRUE	TRUE
11813_eic.png	TRUE	TRUE
7071_eic.png	TRUE	TRUE
6158_eic.png	FALSE	TRUE
4543_eic.png	FALSE	TRUE
6411_eic.png	TRUE	TRUE
8368_eic.png	TRUE	TRUE
7103_eic.png	FALSE	FALSE
6297_eic.png	TRUE	TRUE
11211_eic.png	TRUE	TRUE
163_eic.png	TRUE	TRUE
2631_eic.png	TRUE	TRUE
11606_eic.png	TRUE	TRUE
10296_eic.png	TRUE	TRUE
1657_eic.png	TRUE	TRUE
10987_eic.png	TRUE	FALSE
6079_eic.png	TRUE	TRUE
1563_eic.png	TRUE	TRUE
10234_eic.png	TRUE	TRUE
5458_eic.png	FALSE	TRUE
2975_eic.png	TRUE	TRUE
6027_eic.png	TRUE	TRUE
1452_eic.png	TRUE	TRUE
12937_eic.png	TRUE	TRUE
10699_eic.png	TRUE	TRUE
2016_eic.png	FALSE	TRUE
9398_eic.png	TRUE	TRUE
10436_eic.png	TRUE	TRUE
5712_eic.png	FALSE	TRUE
10701_eic.png	TRUE	TRUE
5407_eic.png	TRUE	TRUE
4234_eic.png	TRUE	TRUE
4019_eic.png	TRUE	TRUE
256_eic.png	TRUE	FALSE
4912_eic.png	TRUE	TRUE
4188_eic.png	TRUE	TRUE
2224_eic.png	FALSE	TRUE
7658_eic.png	TRUE	FALSE
8323_eic.png	FALSE	FALSE
6442_eic.png	TRUE	FALSE
9401_eic.png	TRUE	TRUE
4874_eic.png	TRUE	TRUE
7976_eic.png	TRUE	TRUE
7768_eic.png	FALSE	TRUE
1638_eic.png	TRUE	TRUE
12015_eic.png	TRUE	TRUE
10615_eic.png	TRUE	TRUE
10369_eic.png	TRUE	FALSE
11381_eic.png	TRUE	TRUE
7562_eic.png	TRUE	TRUE
5390_eic.png	TRUE	TRUE
7535_eic.png	TRUE	TRUE
4884_eic.png	TRUE	TRUE
4796_eic.png	TRUE	TRUE
12975_eic.png	FALSE	TRUE
11559_eic.png	TRUE	TRUE
11037_eic.png	TRUE	TRUE
8480_eic.png	TRUE	TRUE
982_eic.png	TRUE	TRUE
259_eic.png	FALSE	FALSE
1007_eic.png	TRUE	TRUE
7655_eic.png	TRUE	TRUE
4344_eic.png	TRUE	TRUE
4052_eic.png	TRUE	TRUE
2256_eic.png	TRUE	TRUE
9078_eic.png	TRUE	TRUE
8236_eic.png	FALSE	TRUE
4427_eic.png	TRUE	TRUE
10954_eic.png	TRUE	FALSE
3120_eic.png	TRUE	TRUE
12088_eic.png	TRUE	TRUE
9928_eic.png	TRUE	TRUE
2682_eic.png	FALSE	FALSE
12585_eic.png	TRUE	TRUE
535_eic.png	TRUE	TRUE
10905_eic.png	TRUE	TRUE
11664_eic.png	FALSE	TRUE
333_eic.png	FALSE	FALSE
9525_eic.png	TRUE	TRUE
2555_eic.png	FALSE	TRUE
6493_eic.png	TRUE	TRUE
10730_eic.png	TRUE	TRUE
5097_eic.png	TRUE	TRUE
13253_eic.png	TRUE	TRUE
6805_eic.png	TRUE	TRUE
12089_eic.png	TRUE	TRUE
5534_eic.png	TRUE	TRUE
4698_eic.png	TRUE	TRUE
12814_eic.png	TRUE	TRUE
2690_eic.png	FALSE	TRUE
7827_eic.png	TRUE	TRUE
7226_eic.png	TRUE	TRUE
1722_eic.png	FALSE	TRUE
3623_eic.png	TRUE	TRUE
7949_eic.png	TRUE	TRUE
4615_eic.png	TRUE	TRUE
6086_eic.png	TRUE	TRUE
5891_eic.png	TRUE	TRUE
3975_eic.png	TRUE	TRUE
7433_eic.png	TRUE	TRUE
10272_eic.png	TRUE	TRUE
268_eic.png	TRUE	TRUE
4435_eic.png	TRUE	TRUE
4571_eic.png	TRUE	TRUE
9885_eic.png	TRUE	FALSE
8932_eic.png	TRUE	TRUE
9705_eic.png	TRUE	TRUE
3308_eic.png	TRUE	TRUE
7632_eic.png	TRUE	TRUE
10674_eic.png	TRUE	TRUE
13260_eic.png	TRUE	TRUE
6807_eic.png	FALSE	TRUE
9602_eic.png	TRUE	TRUE
8485_eic.png	FALSE	TRUE
4242_eic.png	TRUE	TRUE
3391_eic.png	FALSE	TRUE
1387_eic.png	TRUE	TRUE
10205_eic.png	TRUE	TRUE
10643_eic.png	TRUE	TRUE
12824_eic.png	TRUE	TRUE
4069_eic.png	TRUE	TRUE
10130_eic.png	TRUE	TRUE
9430_eic.png	TRUE	TRUE
6116_eic.png	TRUE	TRUE
760_eic.png	TRUE	TRUE
7529_eic.png	TRUE	TRUE
11931_eic.png	TRUE	TRUE
8098_eic.png	TRUE	TRUE
8015_eic.png	TRUE	TRUE
4613_eic.png	TRUE	TRUE
11416_eic.png	TRUE	TRUE
13247_eic.png	TRUE	FALSE
8552_eic.png	TRUE	TRUE
7589_eic.png	TRUE	TRUE
7801_eic.png	TRUE	TRUE
2149_eic.png	TRUE	FALSE
10178_eic.png	TRUE	TRUE
6420_eic.png	TRUE	TRUE
4590_eic.png	FALSE	TRUE
12656_eic.png	TRUE	TRUE
4881_eic.png	FALSE	TRUE
3534_eic.png	TRUE	TRUE
3586_eic.png	TRUE	TRUE
8020_eic.png	FALSE	TRUE
3216_eic.png	TRUE	TRUE
9779_eic.png	FALSE	TRUE
3566_eic.png	FALSE	TRUE
12225_eic.png	TRUE	TRUE
9741_eic.png	TRUE	TRUE
1900_eic.png	TRUE	TRUE
11722_eic.png	FALSE	TRUE
8184_eic.png	TRUE	TRUE
6412_eic.png	TRUE	TRUE
2213_eic.png	TRUE	TRUE
288_eic.png	TRUE	TRUE
7643_eic.png	TRUE	TRUE
5083_eic.png	TRUE	TRUE
10118_eic.png	TRUE	TRUE
12978_eic.png	TRUE	TRUE
9037_eic.png	TRUE	TRUE
9296_eic.png	TRUE	TRUE
2425_eic.png	FALSE	TRUE
1810_eic.png	FALSE	TRUE
5078_eic.png	FALSE	TRUE
1680_eic.png	TRUE	FALSE
8160_eic.png	TRUE	TRUE
11937_eic.png	TRUE	TRUE
1746_eic.png	TRUE	TRUE
10831_eic.png	TRUE	TRUE
9456_eic.png	FALSE	TRUE
11412_eic.png	TRUE	TRUE
8408_eic.png	FALSE	TRUE
5895_eic.png	TRUE	TRUE
9348_eic.png	TRUE	TRUE
4800_eic.png	TRUE	TRUE
3768_eic.png	TRUE	TRUE
11210_eic.png	TRUE	TRUE
1426_eic.png	TRUE	FALSE
7691_eic.png	TRUE	TRUE
8455_eic.png	TRUE	TRUE
10033_eic.png	TRUE	TRUE
5848_eic.png	FALSE	TRUE
7021_eic.png	TRUE	TRUE
10711_eic.png	TRUE	TRUE
2015_eic.png	FALSE	TRUE
5164_eic.png	TRUE	TRUE
12513_eic.png	FALSE	TRUE
3289_eic.png	FALSE	TRUE
3448_eic.png	FALSE	TRUE
12228_eic.png	TRUE	TRUE
10594_eic.png	TRUE	TRUE
10060_eic.png	TRUE	TRUE
7888_eic.png	TRUE	TRUE
6282_eic.png	TRUE	TRUE
13353_eic.png	TRUE	TRUE
9523_eic.png	FALSE	TRUE
9686_eic.png	TRUE	TRUE
6471_eic.png	FALSE	FALSE
9970_eic.png	FALSE	TRUE
4206_eic.png	TRUE	TRUE
7455_eic.png	TRUE	TRUE
4812_eic.png	TRUE	TRUE
8406_eic.png	TRUE	TRUE
13363_eic.png	TRUE	TRUE
6314_eic.png	FALSE	TRUE
4158_eic.png	TRUE	TRUE
5090_eic.png	TRUE	TRUE
2061_eic.png	TRUE	TRUE
6329_eic.png	FALSE	TRUE
12061_eic.png	TRUE	TRUE
1652_eic.png	FALSE	TRUE
8221_eic.png	TRUE	TRUE
7961_eic.png	FALSE	TRUE
11950_eic.png	TRUE	TRUE
12304_eic.png	TRUE	TRUE
2729_eic.png	TRUE	TRUE
5509_eic.png	TRUE	TRUE
5284_eic.png	TRUE	TRUE
4592_eic.png	FALSE	TRUE
4650_eic.png	TRUE	TRUE
5456_eic.png	TRUE	TRUE
9543_eic.png	TRUE	TRUE
2054_eic.png	TRUE	TRUE
9625_eic.png	TRUE	TRUE
5695_eic.png	TRUE	TRUE
10845_eic.png	TRUE	TRUE
12608_eic.png	TRUE	TRUE
4325_eic.png	TRUE	TRUE
5511_eic.png	FALSE	TRUE
11987_eic.png	TRUE	TRUE
9321_eic.png	TRUE	TRUE
7168_eic.png	TRUE	TRUE
3481_eic.png	TRUE	TRUE
10506_eic.png	FALSE	TRUE
5907_eic.png	TRUE	TRUE
2803_eic.png	TRUE	TRUE
487_eic.png	TRUE	TRUE
123_eic.png	FALSE	FALSE
3984_eic.png	TRUE	TRUE
3667_eic.png	FALSE	TRUE
1037_eic.png	TRUE	TRUE
7123_eic.png	TRUE	TRUE
7425_eic.png	TRUE	TRUE
4750_eic.png	TRUE	TRUE
8418_eic.png	TRUE	TRUE
8805_eic.png	TRUE	TRUE
6655_eic.png	TRUE	TRUE
4582_eic.png	TRUE	TRUE
12301_eic.png	TRUE	TRUE
6514_eic.png	TRUE	TRUE
4133_eic.png	FALSE	TRUE
8899_eic.png	FALSE	TRUE
1238_eic.png	TRUE	TRUE
11626_eic.png	FALSE	TRUE
8138_eic.png	TRUE	TRUE
10445_eic.png	TRUE	FALSE
6621_eic.png	TRUE	TRUE
952_eic.png	TRUE	TRUE
7540_eic.png	FALSE	TRUE
2878_eic.png	TRUE	TRUE
9855_eic.png	TRUE	TRUE
9167_eic.png	FALSE	TRUE
1885_eic.png	TRUE	TRUE
1956_eic.png	TRUE	TRUE
5293_eic.png	TRUE	TRUE
11292_eic.png	TRUE	TRUE
6368_eic.png	TRUE	TRUE
10384_eic.png	FALSE	TRUE
4597_eic.png	TRUE	TRUE
5581_eic.png	TRUE	TRUE
13310_eic.png	TRUE	TRUE
8891_eic.png	FALSE	FALSE
9580_eic.png	TRUE	TRUE
7258_eic.png	TRUE	TRUE
10214_eic.png	TRUE	TRUE
5128_eic.png	TRUE	TRUE
5615_eic.png	TRUE	TRUE
6353_eic.png	FALSE	TRUE
2964_eic.png	TRUE	TRUE
12841_eic.png	TRUE	FALSE
1178_eic.png	TRUE	TRUE
9923_eic.png	TRUE	TRUE
2443_eic.png	TRUE	TRUE
9995_eic.png	TRUE	TRUE
5180_eic.png	TRUE	TRUE
10393_eic.png	FALSE	FALSE
2735_eic.png	FALSE	TRUE
4714_eic.png	TRUE	TRUE
8656_eic.png	TRUE	TRUE
6568_eic.png	FALSE	TRUE
5230_eic.png	TRUE	TRUE
5730_eic.png	TRUE	TRUE
4957_eic.png	TRUE	TRUE
5668_eic.png	TRUE	TRUE
7271_eic.png	FALSE	TRUE
2712_eic.png	TRUE	TRUE
10344_eic.png	TRUE	TRUE
11187_eic.png	TRUE	TRUE
12132_eic.png	TRUE	TRUE
6147_eic.png	TRUE	TRUE
5903_eic.png	TRUE	TRUE
3045_eic.png	TRUE	TRUE
1915_eic.png	FALSE	TRUE
6944_eic.png	TRUE	TRUE
6675_eic.png	TRUE	TRUE
6723_eic.png	TRUE	TRUE
2971_eic.png	TRUE	TRUE
12215_eic.png	TRUE	TRUE
10279_eic.png	TRUE	TRUE
7182_eic.png	TRUE	TRUE
2280_eic.png	TRUE	TRUE
6546_eic.png	TRUE	TRUE
9120_eic.png	TRUE	TRUE
6801_eic.png	TRUE	TRUE
4278_eic.png	TRUE	TRUE
12946_eic.png	FALSE	TRUE
12592_eic.png	TRUE	TRUE
5548_eic.png	TRUE	TRUE
10080_eic.png	TRUE	TRUE
1271_eic.png	TRUE	TRUE
7860_eic.png	TRUE	TRUE
8025_eic.png	TRUE	TRUE
1228_eic.png	TRUE	TRUE
1766_eic.png	TRUE	TRUE
8046_eic.png	TRUE	TRUE
11446_eic.png	TRUE	TRUE
280_eic.png	TRUE	TRUE
10529_eic.png	TRUE	TRUE
7473_eic.png	TRUE	TRUE
12308_eic.png	TRUE	TRUE
5262_eic.png	TRUE	TRUE
11848_eic.png	TRUE	TRUE
9811_eic.png	TRUE	TRUE
1917_eic.png	FALSE	TRUE
10659_eic.png	TRUE	TRUE
9403_eic.png	FALSE	TRUE
735_eic.png	TRUE	TRUE
8972_eic.png	TRUE	TRUE
5465_eic.png	FALSE	TRUE
6978_eic.png	TRUE	TRUE
9447_eic.png	FALSE	TRUE
5080_eic.png	TRUE	TRUE
10479_eic.png	TRUE	FALSE
4965_eic.png	TRUE	TRUE
12142_eic.png	FALSE	TRUE
6789_eic.png	TRUE	TRUE
2945_eic.png	TRUE	TRUE
8726_eic.png	TRUE	TRUE
9279_eic.png	TRUE	TRUE
9380_eic.png	FALSE	TRUE
6108_eic.png	TRUE	TRUE
12035_eic.png	TRUE	TRUE
8528_eic.png	TRUE	TRUE
260_eic.png	TRUE	TRUE
324_eic.png	FALSE	TRUE
6856_eic.png	TRUE	TRUE
7560_eic.png	TRUE	TRUE
8615_eic.png	TRUE	TRUE
10617_eic.png	FALSE	TRUE
4868_eic.png	TRUE	TRUE
6524_eic.png	FALSE	TRUE
4248_eic.png	TRUE	TRUE
2733_eic.png	TRUE	TRUE
4146_eic.png	TRUE	TRUE
7694_eic.png	TRUE	TRUE
10750_eic.png	FALSE	TRUE
7394_eic.png	FALSE	TRUE
10084_eic.png	TRUE	TRUE
7389_eic.png	TRUE	TRUE
1763_eic.png	TRUE	TRUE
11073_eic.png	TRUE	TRUE
7696_eic.png	FALSE	TRUE
1152_eic.png	TRUE	TRUE
9853_eic.png	TRUE	TRUE
4422_eic.png	FALSE	TRUE
13022_eic.png	TRUE	FALSE
2552_eic.png	TRUE	TRUE
1212_eic.png	TRUE	TRUE
4413_eic.png	TRUE	TRUE
4190_eic.png	TRUE	TRUE
8096_eic.png	TRUE	TRUE
9336_eic.png	TRUE	TRUE
1663_eic.png	TRUE	TRUE
3163_eic.png	TRUE	TRUE
7969_eic.png	TRUE	TRUE
12348_eic.png	TRUE	TRUE
4990_eic.png	TRUE	TRUE
5544_eic.png	TRUE	TRUE
4546_eic.png	TRUE	TRUE
4076_eic.png	TRUE	TRUE
12962_eic.png	TRUE	FALSE
8709_eic.png	TRUE	TRUE
4153_eic.png	TRUE	TRUE
9920_eic.png	TRUE	TRUE
11052_eic.png	TRUE	TRUE
5187_eic.png	TRUE	FALSE
12831_eic.png	TRUE	TRUE
11746_eic.png	TRUE	TRUE
8359_eic.png	TRUE	TRUE
1059_eic.png	TRUE	TRUE
3684_eic.png	TRUE	TRUE
11141_eic.png	TRUE	TRUE
12948_eic.png	TRUE	TRUE
6187_eic.png	TRUE	TRUE
4916_eic.png	TRUE	TRUE
1687_eic.png	TRUE	FALSE
6363_eic.png	TRUE	TRUE
9556_eic.png	TRUE	TRUE
4741_eic.png	TRUE	TRUE
4514_eic.png	TRUE	TRUE
10955_eic.png	TRUE	TRUE
2261_eic.png	TRUE	TRUE
2505_eic.png	TRUE	TRUE
331_eic.png	FALSE	FALSE
12826_eic.png	TRUE	FALSE
4862_eic.png	TRUE	TRUE
10922_eic.png	TRUE	FALSE
10571_eic.png	TRUE	TRUE
4431_eic.png	TRUE	TRUE
12373_eic.png	TRUE	TRUE
7732_eic.png	TRUE	TRUE
3891_eic.png	TRUE	TRUE
11327_eic.png	TRUE	TRUE
10607_eic.png	TRUE	TRUE
5478_eic.png	TRUE	TRUE
3864_eic.png	TRUE	TRUE
4961_eic.png	TRUE	TRUE
1323_eic.png	FALSE	TRUE
949_eic.png	FALSE	TRUE
2557_eic.png	TRUE	TRUE
8848_eic.png	TRUE	TRUE
2355_eic.png	TRUE	TRUE
5060_eic.png	TRUE	TRUE
6589_eic.png	TRUE	TRUE
334_eic.png	TRUE	TRUE
7545_eic.png	TRUE	TRUE
2151_eic.png	TRUE	TRUE
11650_eic.png	TRUE	TRUE
4439_eic.png	TRUE	TRUE
12020_eic.png	TRUE	TRUE
8486_eic.png	TRUE	TRUE
12666_eic.png	TRUE	TRUE
2518_eic.png	FALSE	TRUE
6989_eic.png	FALSE	TRUE
7320_eic.png	TRUE	TRUE
6336_eic.png	TRUE	TRUE
13261_eic.png	TRUE	TRUE
12603_eic.png	TRUE	TRUE
5726_eic.png	TRUE	TRUE
10297_eic.png	TRUE	TRUE
9586_eic.png	FALSE	FALSE
6451_eic.png	TRUE	TRUE
2871_eic.png	TRUE	TRUE
11875_eic.png	TRUE	TRUE
4252_eic.png	FALSE	TRUE
7146_eic.png	TRUE	TRUE
12327_eic.png	TRUE	TRUE
2114_eic.png	TRUE	TRUE
4360_eic.png	TRUE	TRUE
9679_eic.png	FALSE	TRUE
10363_eic.png	TRUE	TRUE
2484_eic.png	FALSE	TRUE
3176_eic.png	TRUE	TRUE
2767_eic.png	TRUE	TRUE
4013_eic.png	TRUE	TRUE
2713_eic.png	TRUE	TRUE
8102_eic.png	TRUE	TRUE
3190_eic.png	TRUE	TRUE
3315_eic.png	TRUE	TRUE
2080_eic.png	TRUE	TRUE
3428_eic.png	TRUE	TRUE
8598_eic.png	TRUE	TRUE
8343_eic.png	TRUE	TRUE
7478_eic.png	TRUE	TRUE
12770_eic.png	TRUE	TRUE
8492_eic.png	TRUE	TRUE
11555_eic.png	TRUE	TRUE
1307_eic.png	FALSE	TRUE
2574_eic.png	TRUE	TRUE
4366_eic.png	TRUE	TRUE
11454_eic.png	TRUE	TRUE
12200_eic.png	TRUE	TRUE
2225_eic.png	FALSE	TRUE
9162_eic.png	TRUE	TRUE
2720_eic.png	FALSE	TRUE
12010_eic.png	TRUE	TRUE
5607_eic.png	TRUE	TRUE
12164_eic.png	TRUE	TRUE
8375_eic.png	FALSE	FALSE
8248_eic.png	TRUE	TRUE
5790_eic.png	TRUE	TRUE
7422_eic.png	TRUE	TRUE
4238_eic.png	TRUE	TRUE
9455_eic.png	FALSE	TRUE
1199_eic.png	TRUE	TRUE
1308_eic.png	FALSE	TRUE
2609_eic.png	TRUE	TRUE
1744_eic.png	TRUE	TRUE
12438_eic.png	TRUE	TRUE
762_eic.png	TRUE	TRUE
5801_eic.png	TRUE	TRUE
9461_eic.png	FALSE	TRUE
9635_eic.png	TRUE	TRUE
7325_eic.png	TRUE	TRUE
6715_eic.png	TRUE	TRUE
12839_eic.png	TRUE	TRUE
10203_eic.png	TRUE	TRUE
11154_eic.png	TRUE	TRUE
12914_eic.png	TRUE	TRUE
3424_eic.png	TRUE	TRUE
8304_eic.png	TRUE	TRUE
11894_eic.png	TRUE	TRUE
12248_eic.png	TRUE	TRUE
3342_eic.png	TRUE	TRUE
9176_eic.png	TRUE	TRUE
6773_eic.png	FALSE	TRUE
8282_eic.png	TRUE	TRUE
12193_eic.png	TRUE	TRUE
6635_eic.png	TRUE	TRUE
11924_eic.png	TRUE	TRUE
8376_eic.png	TRUE	FALSE
2221_eic.png	TRUE	TRUE
9356_eic.png	FALSE	FALSE
7268_eic.png	TRUE	TRUE
5612_eic.png	TRUE	TRUE
5051_eic.png	TRUE	TRUE
2319_eic.png	TRUE	TRUE
10848_eic.png	TRUE	TRUE
10855_eic.png	TRUE	TRUE
3710_eic.png	TRUE	TRUE
6956_eic.png	TRUE	FALSE
7954_eic.png	TRUE	TRUE
3396_eic.png	FALSE	TRUE
2805_eic.png	TRUE	TRUE
6340_eic.png	TRUE	TRUE
1926_eic.png	TRUE	TRUE
8346_eic.png	TRUE	TRUE
2032_eic.png	TRUE	TRUE
6000_eic.png	TRUE	TRUE
1646_eic.png	TRUE	TRUE
8373_eic.png	TRUE	TRUE
1437_eic.png	TRUE	TRUE
2459_eic.png	TRUE	TRUE
5542_eic.png	TRUE	TRUE
8878_eic.png	TRUE	TRUE
9220_eic.png	TRUE	FALSE
13182_eic.png	TRUE	TRUE
6491_eic.png	TRUE	TRUE
8554_eic.png	FALSE	FALSE
5781_eic.png	TRUE	TRUE
12368_eic.png	TRUE	FALSE
10631_eic.png	TRUE	TRUE
5571_eic.png	TRUE	TRUE
7277_eic.png	TRUE	FALSE
3895_eic.png	FALSE	TRUE
6414_eic.png	FALSE	FALSE
12229_eic.png	TRUE	TRUE
11670_eic.png	TRUE	TRUE
11183_eic.png	TRUE	TRUE
8822_eic.png	TRUE	TRUE
10575_eic.png	TRUE	TRUE
7350_eic.png	TRUE	TRUE
9762_eic.png	TRUE	TRUE
12030_eic.png	FALSE	TRUE
11092_eic.png	TRUE	TRUE
12554_eic.png	TRUE	TRUE
12682_eic.png	TRUE	TRUE
11305_eic.png	TRUE	TRUE
9323_eic.png	TRUE	TRUE
2990_eic.png	TRUE	TRUE
9019_eic.png	TRUE	TRUE
7667_eic.png	TRUE	TRUE
8313_eic.png	TRUE	TRUE
2585_eic.png	TRUE	TRUE
4852_eic.png	TRUE	TRUE
8159_eic.png	TRUE	TRUE
979_eic.png	TRUE	TRUE
5011_eic.png	TRUE	TRUE
9747_eic.png	TRUE	TRUE
27_eic.png	TRUE	TRUE
4030_eic.png	TRUE	TRUE
6993_eic.png	TRUE	TRUE
11467_eic.png	TRUE	TRUE
7668_eic.png	TRUE	TRUE
4062_eic.png	TRUE	TRUE
9060_eic.png	TRUE	TRUE
6195_eic.png	TRUE	TRUE
10540_eic.png	TRUE	TRUE
2686_eic.png	FALSE	TRUE
9684_eic.png	TRUE	TRUE
3858_eic.png	TRUE	TRUE
5153_eic.png	TRUE	TRUE
2911_eic.png	TRUE	TRUE
7722_eic.png	TRUE	TRUE
4690_eic.png	TRUE	TRUE
13040_eic.png	TRUE	TRUE
10794_eic.png	TRUE	TRUE
10455_eic.png	TRUE	FALSE
503_eic.png	TRUE	TRUE
4045_eic.png	TRUE	TRUE
6487_eic.png	FALSE	TRUE
12792_eic.png	TRUE	FALSE
6763_eic.png	TRUE	TRUE
401_eic.png	TRUE	TRUE
8652_eic.png	TRUE	TRUE
1736_eic.png	FALSE	FALSE
3956_eic.png	TRUE	TRUE
12271_eic.png	TRUE	TRUE
9437_eic.png	FALSE	TRUE
5905_eic.png	FALSE	TRUE
3790_eic.png	TRUE	TRUE
3897_eic.png	TRUE	TRUE
3197_eic.png	TRUE	TRUE
6586_eic.png	TRUE	TRUE
5724_eic.png	TRUE	TRUE
11425_eic.png	TRUE	TRUE
8345_eic.png	TRUE	TRUE
2498_eic.png	TRUE	TRUE
4433_eic.png	TRUE	TRUE
9509_eic.png	TRUE	TRUE
11972_eic.png	TRUE	TRUE
1317_eic.png	TRUE	TRUE
271_eic.png	TRUE	TRUE
13385_eic.png	TRUE	TRUE
9721_eic.png	TRUE	TRUE
3756_eic.png	TRUE	TRUE
13282_eic.png	TRUE	TRUE
9904_eic.png	TRUE	TRUE
1713_eic.png	TRUE	TRUE
5922_eic.png	TRUE	TRUE
3372_eic.png	FALSE	TRUE
9092_eic.png	TRUE	TRUE
5722_eic.png	TRUE	TRUE
7088_eic.png	TRUE	TRUE
7213_eic.png	TRUE	TRUE
4932_eic.png	TRUE	TRUE
5691_eic.png	TRUE	TRUE
9648_eic.png	TRUE	TRUE
4784_eic.png	FALSE	TRUE
4701_eic.png	FALSE	TRUE
12300_eic.png	TRUE	TRUE
6820_eic.png	FALSE	FALSE
6260_eic.png	TRUE	TRUE
1422_eic.png	TRUE	TRUE
8101_eic.png	FALSE	TRUE
11438_eic.png	TRUE	TRUE
13288_eic.png	TRUE	TRUE
7832_eic.png	TRUE	TRUE
6673_eic.png	TRUE	TRUE
8676_eic.png	FALSE	TRUE
5258_eic.png	TRUE	TRUE
6547_eic.png	TRUE	TRUE
6940_eic.png	TRUE	TRUE
6485_eic.png	TRUE	TRUE
10242_eic.png	TRUE	TRUE
10394_eic.png	FALSE	FALSE
4821_eic.png	TRUE	TRUE
3173_eic.png	TRUE	TRUE
10078_eic.png	TRUE	TRUE
9449_eic.png	TRUE	TRUE
325_eic.png	FALSE	FALSE
8852_eic.png	TRUE	TRUE
12982_eic.png	TRUE	FALSE
257_eic.png	TRUE	TRUE
7563_eic.png	TRUE	TRUE
2649_eic.png	FALSE	TRUE
11886_eic.png	TRUE	TRUE
11661_eic.png	FALSE	TRUE
5941_eic.png	TRUE	TRUE
6812_eic.png	FALSE	FALSE
5141_eic.png	TRUE	TRUE
5622_eic.png	TRUE	TRUE
4086_eic.png	TRUE	TRUE
1310_eic.png	FALSE	TRUE
8143_eic.png	TRUE	TRUE
3167_eic.png	TRUE	TRUE
5267_eic.png	TRUE	TRUE
2094_eic.png	TRUE	TRUE
11996_eic.png	TRUE	TRUE
3106_eic.png	FALSE	TRUE
5211_eic.png	TRUE	TRUE
12135_eic.png	TRUE	TRUE
9355_eic.png	FALSE	TRUE
2863_eic.png	TRUE	TRUE
4841_eic.png	TRUE	TRUE
2590_eic.png	TRUE	TRUE
5957_eic.png	TRUE	TRUE
2485_eic.png	TRUE	TRUE
5763_eic.png	TRUE	TRUE
6104_eic.png	TRUE	TRUE
2291_eic.png	TRUE	TRUE
7958_eic.png	TRUE	TRUE
516_eic.png	TRUE	TRUE
6572_eic.png	TRUE	TRUE
4739_eic.png	TRUE	TRUE
2561_eic.png	TRUE	TRUE
8860_eic.png	TRUE	TRUE
9540_eic.png	TRUE	TRUE
4915_eic.png	TRUE	TRUE
7100_eic.png	TRUE	TRUE
12341_eic.png	TRUE	TRUE
9675_eic.png	TRUE	FALSE
8603_eic.png	TRUE	TRUE
7670_eic.png	TRUE	TRUE
12684_eic.png	TRUE	TRUE
7936_eic.png	TRUE	TRUE
9678_eic.png	FALSE	TRUE
1665_eic.png	TRUE	TRUE
3341_eic.png	TRUE	TRUE
10474_eic.png	TRUE	TRUE
7537_eic.png	TRUE	TRUE
8201_eic.png	FALSE	TRUE
2423_eic.png	TRUE	TRUE
10677_eic.png	FALSE	TRUE
2358_eic.png	TRUE	TRUE
10997_eic.png	FALSE	TRUE
10172_eic.png	FALSE	TRUE
5732_eic.png	TRUE	TRUE
4791_eic.png	TRUE	TRUE
4424_eic.png	TRUE	TRUE
7150_eic.png	TRUE	TRUE
7160_eic.png	TRUE	TRUE
7899_eic.png	TRUE	TRUE
12678_eic.png	TRUE	TRUE
2983_eic.png	TRUE	TRUE
4763_eic.png	TRUE	TRUE
13305_eic.png	TRUE	TRUE
13292_eic.png	TRUE	TRUE
10330_eic.png	TRUE	TRUE
3234_eic.png	TRUE	TRUE
9588_eic.png	TRUE	TRUE
1305_eic.png	TRUE	TRUE
2232_eic.png	TRUE	TRUE
9112_eic.png	TRUE	TRUE
1982_eic.png	TRUE	TRUE
6479_eic.png	TRUE	TRUE
1816_eic.png	TRUE	TRUE
5034_eic.png	TRUE	TRUE
11909_eic.png	TRUE	TRUE
7221_eic.png	TRUE	TRUE
2176_eic.png	FALSE	TRUE
5413_eic.png	TRUE	TRUE
6627_eic.png	FALSE	TRUE
9617_eic.png	TRUE	TRUE
4839_eic.png	TRUE	TRUE
12024_eic.png	TRUE	TRUE
6987_eic.png	TRUE	TRUE
8488_eic.png	FALSE	TRUE
12855_eic.png	TRUE	TRUE
10209_eic.png	TRUE	TRUE
12676_eic.png	TRUE	TRUE
7231_eic.png	TRUE	TRUE
6834_eic.png	FALSE	TRUE
12582_eic.png	TRUE	TRUE
6924_eic.png	TRUE	TRUE
7438_eic.png	FALSE	TRUE
7113_eic.png	TRUE	TRUE
8732_eic.png	TRUE	TRUE
6709_eic.png	TRUE	TRUE
8861_eic.png	TRUE	TRUE
4323_eic.png	TRUE	TRUE
5321_eic.png	TRUE	TRUE
9876_eic.png	TRUE	TRUE
10988_eic.png	TRUE	TRUE
9569_eic.png	TRUE	TRUE
12411_eic.png	TRUE	TRUE
5658_eic.png	TRUE	TRUE
11609_eic.png	TRUE	TRUE
6984_eic.png	FALSE	TRUE
10603_eic.png	TRUE	FALSE
2058_eic.png	FALSE	FALSE
2515_eic.png	TRUE	TRUE
10727_eic.png	TRUE	TRUE
7774_eic.png	TRUE	TRUE
1890_eic.png	TRUE	TRUE
148_eic.png	TRUE	TRUE
2900_eic.png	TRUE	TRUE
8785_eic.png	TRUE	TRUE
11674_eic.png	FALSE	TRUE
10499_eic.png	TRUE	TRUE
6821_eic.png	FALSE	TRUE
2930_eic.png	TRUE	TRUE
6241_eic.png	TRUE	TRUE
2640_eic.png	TRUE	TRUE
3345_eic.png	FALSE	TRUE
1527_eic.png	TRUE	TRUE
7297_eic.png	FALSE	TRUE
9786_eic.png	TRUE	TRUE
2372_eic.png	TRUE	TRUE
3921_eic.png	TRUE	TRUE
3058_eic.png	TRUE	TRUE
5855_eic.png	TRUE	TRUE
7272_eic.png	FALSE	FALSE
8495_eic.png	TRUE	TRUE
11121_eic.png	TRUE	TRUE
6063_eic.png	TRUE	TRUE
2716_eic.png	TRUE	TRUE
7723_eic.png	TRUE	TRUE
456_eic.png	TRUE	TRUE
3708_eic.png	TRUE	TRUE
6198_eic.png	TRUE	TRUE
1487_eic.png	TRUE	TRUE
1839_eic.png	TRUE	TRUE
12407_eic.png	FALSE	TRUE
8463_eic.png	TRUE	TRUE
8948_eic.png	TRUE	TRUE
6591_eic.png	TRUE	TRUE
7500_eic.png	TRUE	TRUE
6023_eic.png	TRUE	TRUE
6419_eic.png	TRUE	TRUE
10348_eic.png	TRUE	TRUE
11108_eic.png	TRUE	TRUE
8574_eic.png	TRUE	FALSE
3889_eic.png	TRUE	TRUE
10292_eic.png	FALSE	TRUE
7637_eic.png	TRUE	TRUE
12873_eic.png	TRUE	TRUE
12184_eic.png	TRUE	TRUE
8723_eic.png	FALSE	TRUE
11522_eic.png	TRUE	TRUE
8997_eic.png	TRUE	FALSE
3192_eic.png	FALSE	TRUE
11028_eic.png	FALSE	TRUE
3965_eic.png	TRUE	TRUE
6077_eic.png	TRUE	TRUE
2296_eic.png	FALSE	TRUE
11153_eic.png	TRUE	FALSE
1235_eic.png	TRUE	TRUE
5530_eic.png	TRUE	TRUE
8063_eic.png	TRUE	TRUE
2268_eic.png	TRUE	TRUE
747_eic.png	TRUE	TRUE
7449_eic.png	TRUE	TRUE
5442_eic.png	TRUE	TRUE
9637_eic.png	TRUE	TRUE
9742_eic.png	TRUE	FALSE
4156_eic.png	TRUE	TRUE
2150_eic.png	TRUE	TRUE
9411_eic.png	TRUE	TRUE
10689_eic.png	TRUE	FALSE
2024_eic.png	TRUE	TRUE
7469_eic.png	FALSE	TRUE
10543_eic.png	TRUE	TRUE
7716_eic.png	TRUE	TRUE
9566_eic.png	TRUE	TRUE
11629_eic.png	TRUE	TRUE
2183_eic.png	TRUE	TRUE
10703_eic.png	TRUE	TRUE
679_eic.png	TRUE	TRUE
7188_eic.png	TRUE	TRUE
3665_eic.png	TRUE	TRUE
9799_eic.png	TRUE	TRUE
8273_eic.png	TRUE	TRUE
12253_eic.png	TRUE	TRUE
759_eic.png	TRUE	FALSE
9244_eic.png	TRUE	TRUE
4817_eic.png	TRUE	TRUE
11926_eic.png	TRUE	TRUE
9053_eic.png	TRUE	TRUE
5228_eic.png	TRUE	TRUE
8677_eic.png	FALSE	TRUE
5785_eic.png	TRUE	TRUE
3683_eic.png	TRUE	TRUE
10114_eic.png	TRUE	TRUE
4995_eic.png	TRUE	TRUE
1919_eic.png	TRUE	TRUE
7865_eic.png	TRUE	TRUE
10428_eic.png	TRUE	TRUE
5403_eic.png	TRUE	TRUE
8632_eic.png	TRUE	FALSE
9075_eic.png	FALSE	TRUE
10050_eic.png	TRUE	TRUE
13071_eic.png	TRUE	TRUE
11967_eic.png	TRUE	TRUE
3180_eic.png	TRUE	TRUE
4443_eic.png	FALSE	TRUE
3446_eic.png	TRUE	TRUE
4864_eic.png	TRUE	TRUE
8317_eic.png	TRUE	TRUE
7017_eic.png	TRUE	TRUE
9350_eic.png	TRUE	TRUE
6252_eic.png	FALSE	TRUE
400_eic.png	TRUE	FALSE
8560_eic.png	FALSE	TRUE
1465_eic.png	TRUE	TRUE
7023_eic.png	TRUE	TRUE
11647_eic.png	TRUE	TRUE
13094_eic.png	TRUE	TRUE
1018_eic.png	TRUE	TRUE
12217_eic.png	FALSE	TRUE
1326_eic.png	TRUE	TRUE
9458_eic.png	TRUE	TRUE
2723_eic.png	FALSE	TRUE
6406_eic.png	TRUE	TRUE
11079_eic.png	TRUE	TRUE
10116_eic.png	TRUE	TRUE
5082_eic.png	TRUE	TRUE
4519_eic.png	TRUE	FALSE
10584_eic.png	TRUE	TRUE
3831_eic.png	FALSE	TRUE
8483_eic.png	TRUE	TRUE
11143_eic.png	TRUE	TRUE
6090_eic.png	TRUE	TRUE
9665_eic.png	TRUE	TRUE
9032_eic.png	FALSE	TRUE
8539_eic.png	TRUE	TRUE
290_eic.png	TRUE	FALSE
3976_eic.png	TRUE	TRUE
8978_eic.png	TRUE	TRUE
6780_eic.png	TRUE	TRUE
1568_eic.png	TRUE	TRUE
5264_eic.png	TRUE	TRUE
11442_eic.png	TRUE	TRUE
11929_eic.png	TRUE	TRUE
1014_eic.png	TRUE	FALSE
4401_eic.png	FALSE	TRUE
11796_eic.png	TRUE	TRUE
2888_eic.png	TRUE	TRUE
1031_eic.png	TRUE	TRUE
5787_eic.png	TRUE	TRUE
13063_eic.png	TRUE	FALSE
4504_eic.png	FALSE	TRUE
11639_eic.png	TRUE	TRUE
7585_eic.png	TRUE	TRUE
5592_eic.png	TRUE	TRUE
1748_eic.png	TRUE	FALSE
2370_eic.png	FALSE	TRUE
1111_eic.png	FALSE	TRUE
3102_eic.png	TRUE	TRUE
3357_eic.png	TRUE	TRUE
10752_eic.png	FALSE	FALSE
12329_eic.png	TRUE	TRUE
1451_eic.png	FALSE	TRUE
3744_eic.png	TRUE	TRUE
8806_eic.png	TRUE	TRUE
9325_eic.png	TRUE	TRUE
3272_eic.png	TRUE	TRUE
6903_eic.png	TRUE	TRUE
11072_eic.png	TRUE	TRUE
9015_eic.png	TRUE	TRUE
8377_eic.png	TRUE	TRUE
7598_eic.png	TRUE	TRUE
719_eic.png	TRUE	TRUE
10783_eic.png	TRUE	TRUE
7058_eic.png	TRUE	TRUE
6607_eic.png	TRUE	TRUE
8989_eic.png	TRUE	TRUE
3248_eic.png	TRUE	TRUE
8123_eic.png	FALSE	FALSE
11170_eic.png	FALSE	TRUE
8257_eic.png	TRUE	TRUE
8863_eic.png	TRUE	TRUE
6369_eic.png	TRUE	TRUE
9858_eic.png	TRUE	TRUE
11808_eic.png	TRUE	TRUE
5226_eic.png	TRUE	TRUE
7178_eic.png	TRUE	TRUE
4322_eic.png	TRUE	TRUE
1012_eic.png	TRUE	TRUE
3525_eic.png	TRUE	TRUE
4196_eic.png	TRUE	TRUE
6210_eic.png	TRUE	TRUE
9712_eic.png	TRUE	TRUE
1998_eic.png	TRUE	FALSE
7239_eic.png	FALSE	TRUE
10095_eic.png	TRUE	TRUE
11255_eic.png	TRUE	TRUE
2728_eic.png	TRUE	TRUE
8791_eic.png	FALSE	TRUE
12799_eic.png	TRUE	TRUE
13067_eic.png	TRUE	TRUE
12313_eic.png	TRUE	TRUE
7435_eic.png	TRUE	TRUE
12265_eic.png	TRUE	TRUE
3571_eic.png	TRUE	FALSE
7427_eic.png	TRUE	TRUE
5659_eic.png	TRUE	TRUE
6060_eic.png	FALSE	TRUE
6719_eic.png	FALSE	TRUE
9082_eic.png	FALSE	TRUE
3825_eic.png	TRUE	TRUE
5552_eic.png	TRUE	TRUE
7959_eic.png	TRUE	FALSE
2438_eic.png	TRUE	TRUE
3142_eic.png	FALSE	TRUE
287_eic.png	TRUE	FALSE
3680_eic.png	TRUE	TRUE
7862_eic.png	TRUE	TRUE
6203_eic.png	FALSE	TRUE
5857_eic.png	TRUE	TRUE
6936_eic.png	TRUE	TRUE
3839_eic.png	TRUE	TRUE
4007_eic.png	TRUE	TRUE
8746_eic.png	TRUE	TRUE
4789_eic.png	TRUE	TRUE
12569_eic.png	TRUE	TRUE
723_eic.png	FALSE	FALSE
4783_eic.png	FALSE	TRUE
13144_eic.png	TRUE	TRUE
9592_eic.png	TRUE	TRUE
12840_eic.png	TRUE	FALSE
5551_eic.png	TRUE	TRUE
7315_eic.png	FALSE	TRUE
8250_eic.png	FALSE	TRUE
4846_eic.png	FALSE	TRUE
3780_eic.png	TRUE	TRUE
2156_eic.png	TRUE	TRUE
8618_eic.png	TRUE	TRUE
6263_eic.png	TRUE	TRUE
7170_eic.png	FALSE	TRUE
3676_eic.png	TRUE	TRUE
8946_eic.png	TRUE	TRUE
3126_eic.png	TRUE	TRUE
8366_eic.png	TRUE	TRUE
10249_eic.png	FALSE	TRUE
7967_eic.png	TRUE	TRUE
5844_eic.png	TRUE	TRUE
1156_eic.png	TRUE	TRUE
5599_eic.png	TRUE	TRUE
8341_eic.png	TRUE	TRUE
527_eic.png	TRUE	FALSE
6633_eic.png	TRUE	TRUE
6051_eic.png	TRUE	TRUE
8124_eic.png	FALSE	FALSE
12746_eic.png	TRUE	TRUE
9256_eic.png	TRUE	TRUE
122_eic.png	TRUE	FALSE
10325_eic.png	TRUE	TRUE
4809_eic.png	TRUE	TRUE
6630_eic.png	TRUE	TRUE
7299_eic.png	FALSE	TRUE
4415_eic.png	TRUE	TRUE
12381_eic.png	TRUE	TRUE
1313_eic.png	TRUE	FALSE
2219_eic.png	TRUE	TRUE
3194_eic.png	TRUE	TRUE
5039_eic.png	FALSE	TRUE
4687_eic.png	TRUE	TRUE
1015_eic.png	TRUE	TRUE
6193_eic.png	FALSE	TRUE
10423_eic.png	TRUE	TRUE
6199_eic.png	TRUE	TRUE
6387_eic.png	TRUE	TRUE
6565_eic.png	TRUE	TRUE
9233_eic.png	TRUE	TRUE
3236_eic.png	FALSE	TRUE
6711_eic.png	FALSE	TRUE
8017_eic.png	TRUE	TRUE
12950_eic.png	TRUE	FALSE
4778_eic.png	TRUE	TRUE
1396_eic.png	TRUE	TRUE
4150_eic.png	FALSE	TRUE
1311_eic.png	FALSE	TRUE
8234_eic.png	TRUE	TRUE
4483_eic.png	TRUE	TRUE
11001_eic.png	TRUE	TRUE
2960_eic.png	TRUE	TRUE
8518_eic.png	TRUE	TRUE
8673_eic.png	TRUE	TRUE
3782_eic.png	TRUE	TRUE
6803_eic.png	TRUE	FALSE
3919_eic.png	TRUE	TRUE
11821_eic.png	TRUE	TRUE
640_eic.png	TRUE	TRUE
3809_eic.png	TRUE	TRUE
9946_eic.png	TRUE	FALSE
11201_eic.png	TRUE	TRUE
1248_eic.png	TRUE	TRUE
6274_eic.png	TRUE	TRUE
5892_eic.png	TRUE	TRUE
3370_eic.png	FALSE	TRUE
10533_eic.png	TRUE	TRUE
9956_eic.png	TRUE	TRUE
1586_eic.png	TRUE	TRUE
13092_eic.png	TRUE	TRUE
5174_eic.png	TRUE	TRUE
8969_eic.png	TRUE	TRUE
12583_eic.png	TRUE	TRUE
2192_eic.png	TRUE	TRUE
4512_eic.png	TRUE	TRUE
2783_eic.png	FALSE	TRUE
11526_eic.png	TRUE	FALSE
3739_eic.png	TRUE	TRUE
8051_eic.png	TRUE	TRUE
9669_eic.png	TRUE	TRUE
9435_eic.png	FALSE	TRUE
11835_eic.png	TRUE	TRUE
9837_eic.png	TRUE	TRUE
8038_eic.png	FALSE	TRUE
7313_eic.png	TRUE	TRUE
8072_eic.png	TRUE	TRUE
6669_eic.png	TRUE	TRUE
6804_eic.png	TRUE	TRUE
9720_eic.png	TRUE	TRUE
4662_eic.png	TRUE	TRUE
5460_eic.png	TRUE	TRUE
11303_eic.png	TRUE	TRUE
13330_eic.png	TRUE	FALSE
5955_eic.png	FALSE	TRUE
9974_eic.png	FALSE	TRUE
12262_eic.png	TRUE	TRUE
12870_eic.png	TRUE	TRUE
12853_eic.png	TRUE	TRUE
8654_eic.png	TRUE	TRUE
1529_eic.png	TRUE	TRUE
2796_eic.png	TRUE	TRUE
9955_eic.png	TRUE	TRUE
338_eic.png	FALSE	TRUE
9133_eic.png	FALSE	TRUE
5125_eic.png	TRUE	TRUE
8647_eic.png	TRUE	TRUE
3672_eic.png	FALSE	TRUE
4944_eic.png	TRUE	TRUE
4725_eic.png	TRUE	TRUE
9892_eic.png	TRUE	TRUE
11679_eic.png	FALSE	TRUE
6666_eic.png	TRUE	TRUE
11428_eic.png	TRUE	TRUE
3070_eic.png	TRUE	TRUE
12977_eic.png	TRUE	TRUE
11757_eic.png	TRUE	TRUE
5401_eic.png	TRUE	TRUE
9776_eic.png	TRUE	TRUE
452_eic.png	TRUE	TRUE
5969_eic.png	TRUE	TRUE
5498_eic.png	TRUE	TRUE
1700_eic.png	TRUE	TRUE
12778_eic.png	FALSE	TRUE
4782_eic.png	FALSE	TRUE
13354_eic.png	TRUE	TRUE
8482_eic.png	FALSE	TRUE
11983_eic.png	TRUE	TRUE
7292_eic.png	TRUE	TRUE
7524_eic.png	FALSE	TRUE
11669_eic.png	TRUE	TRUE
7649_eic.png	TRUE	TRUE
12119_eic.png	TRUE	TRUE
11341_eic.png	TRUE	TRUE
8779_eic.png	TRUE	TRUE
5357_eic.png	TRUE	TRUE
11774_eic.png	TRUE	TRUE
5666_eic.png	FALSE	TRUE
10000_eic.png	TRUE	TRUE
5911_eic.png	TRUE	TRUE
4925_eic.png	TRUE	TRUE
9532_eic.png	TRUE	TRUE
8049_eic.png	TRUE	TRUE
9363_eic.png	TRUE	TRUE
2977_eic.png	TRUE	TRUE
11911_eic.png	FALSE	TRUE
10030_eic.png	TRUE	TRUE
2229_eic.png	TRUE	TRUE
9547_eic.png	FALSE	TRUE
8964_eic.png	TRUE	TRUE
8639_eic.png	TRUE	TRUE
2792_eic.png	TRUE	TRUE
12146_eic.png	TRUE	TRUE
9210_eic.png	TRUE	TRUE
11614_eic.png	TRUE	TRUE
7825_eic.png	TRUE	TRUE
3251_eic.png	TRUE	TRUE
6685_eic.png	TRUE	TRUE
4371_eic.png	TRUE	TRUE
9643_eic.png	TRUE	TRUE
7407_eic.png	TRUE	TRUE
9221_eic.png	TRUE	TRUE
4902_eic.png	TRUE	TRUE
171_eic.png	TRUE	TRUE
6510_eic.png	TRUE	TRUE
11357_eic.png	TRUE	TRUE
6061_eic.png	TRUE	TRUE
3859_eic.png	TRUE	TRUE
12458_eic.png	TRUE	TRUE
3933_eic.png	FALSE	TRUE
8033_eic.png	TRUE	TRUE
4735_eic.png	TRUE	TRUE
5880_eic.png	TRUE	TRUE
4200_eic.png	FALSE	TRUE
5939_eic.png	TRUE	TRUE
1730_eic.png	TRUE	TRUE
1734_eic.png	TRUE	TRUE
12730_eic.png	TRUE	TRUE
2683_eic.png	TRUE	TRUE
7246_eic.png	TRUE	TRUE
2380_eic.png	TRUE	TRUE
11701_eic.png	TRUE	TRUE
3845_eic.png	TRUE	TRUE
10006_eic.png	TRUE	TRUE
5409_eic.png	TRUE	TRUE
2632_eic.png	TRUE	FALSE
6824_eic.png	FALSE	FALSE
8759_eic.png	FALSE	TRUE
4675_eic.png	TRUE	TRUE
2935_eic.png	TRUE	TRUE
7379_eic.png	FALSE	TRUE
9175_eic.png	TRUE	TRUE
1993_eic.png	TRUE	TRUE
6250_eic.png	TRUE	TRUE
2275_eic.png	TRUE	TRUE
11091_eic.png	TRUE	TRUE
743_eic.png	FALSE	TRUE
3337_eic.png	TRUE	TRUE
718_eic.png	TRUE	FALSE
10066_eic.png	TRUE	TRUE
10719_eic.png	TRUE	TRUE
351_eic.png	TRUE	TRUE
2470_eic.png	TRUE	TRUE
6081_eic.png	TRUE	TRUE
7915_eic.png	TRUE	TRUE
8476_eic.png	TRUE	TRUE
5751_eic.png	TRUE	TRUE
9000_eic.png	TRUE	TRUE
291_eic.png	FALSE	FALSE
12377_eic.png	TRUE	TRUE
7251_eic.png	TRUE	TRUE
5944_eic.png	TRUE	TRUE
10452_eic.png	TRUE	TRUE
12632_eic.png	TRUE	TRUE
4047_eic.png	TRUE	TRUE
10619_eic.png	TRUE	TRUE
1163_eic.png	TRUE	TRUE
10124_eic.png	TRUE	TRUE
8731_eic.png	FALSE	TRUE
8058_eic.png	TRUE	TRUE
10825_eic.png	TRUE	TRUE
10125_eic.png	TRUE	TRUE
8555_eic.png	FALSE	FALSE
5426_eic.png	TRUE	TRUE
2210_eic.png	TRUE	TRUE
12174_eic.png	TRUE	TRUE
10458_eic.png	TRUE	TRUE
10112_eic.png	TRUE	TRUE
9825_eic.png	TRUE	TRUE
4437_eic.png	FALSE	TRUE
13167_eic.png	TRUE	TRUE
2171_eic.png	TRUE	TRUE
6833_eic.png	FALSE	TRUE
9124_eic.png	TRUE	FALSE
6012_eic.png	TRUE	TRUE
10032_eic.png	FALSE	TRUE
8808_eic.png	TRUE	TRUE
9057_eic.png	TRUE	TRUE
6098_eic.png	FALSE	TRUE
9601_eic.png	TRUE	TRUE
160_eic.png	TRUE	TRUE
8705_eic.png	TRUE	TRUE
3625_eic.png	TRUE	TRUE
6344_eic.png	TRUE	TRUE
6775_eic.png	TRUE	TRUE
3157_eic.png	TRUE	TRUE
4736_eic.png	TRUE	TRUE
2551_eic.png	TRUE	TRUE
9352_eic.png	FALSE	TRUE
3410_eic.png	TRUE	TRUE
4931_eic.png	TRUE	TRUE
5684_eic.png	TRUE	TRUE
6331_eic.png	TRUE	TRUE
10774_eic.png	TRUE	TRUE
4126_eic.png	TRUE	TRUE
1901_eic.png	TRUE	TRUE
3475_eic.png	FALSE	TRUE
7507_eic.png	TRUE	TRUE
7956_eic.png	TRUE	TRUE
4403_eic.png	FALSE	TRUE
787_eic.png	TRUE	TRUE
10564_eic.png	TRUE	TRUE
6144_eic.png	TRUE	TRUE
12545_eic.png	TRUE	TRUE
4737_eic.png	TRUE	TRUE
13029_eic.png	TRUE	TRUE
4819_eic.png	TRUE	TRUE
5013_eic.png	TRUE	TRUE
5555_eic.png	TRUE	TRUE
8043_eic.png	TRUE	TRUE
8884_eic.png	TRUE	TRUE
3268_eic.png	FALSE	TRUE
5943_eic.png	TRUE	TRUE
5301_eic.png	TRUE	TRUE
1738_eic.png	FALSE	FALSE
9971_eic.png	TRUE	TRUE
8018_eic.png	TRUE	TRUE
11801_eic.png	TRUE	TRUE
5850_eic.png	FALSE	TRUE
10240_eic.png	TRUE	TRUE
4410_eic.png	TRUE	TRUE
8748_eic.png	TRUE	TRUE
8041_eic.png	TRUE	TRUE
13290_eic.png	TRUE	FALSE
7710_eic.png	FALSE	TRUE
3629_eic.png	TRUE	TRUE
7361_eic.png	TRUE	TRUE
10157_eic.png	FALSE	TRUE
1931_eic.png	TRUE	TRUE
4900_eic.png	TRUE	TRUE
5308_eic.png	TRUE	TRUE
11057_eic.png	TRUE	TRUE
4814_eic.png	TRUE	TRUE
12723_eic.png	TRUE	TRUE
2955_eic.png	FALSE	TRUE
3383_eic.png	FALSE	TRUE
10999_eic.png	FALSE	TRUE
7522_eic.png	TRUE	TRUE
9673_eic.png	TRUE	TRUE
3238_eic.png	TRUE	TRUE
10780_eic.png	FALSE	TRUE
9646_eic.png	TRUE	FALSE
6295_eic.png	TRUE	TRUE
11574_eic.png	TRUE	TRUE
9781_eic.png	TRUE	TRUE
2904_eic.png	TRUE	TRUE
5704_eic.png	TRUE	TRUE
2564_eic.png	TRUE	TRUE
7025_eic.png	FALSE	TRUE
7311_eic.png	TRUE	TRUE
8984_eic.png	TRUE	TRUE
2308_eic.png	TRUE	TRUE
3564_eic.png	TRUE	TRUE
3420_eic.png	TRUE	TRUE
4530_eic.png	TRUE	TRUE
7787_eic.png	FALSE	TRUE
3471_eic.png	TRUE	TRUE
8740_eic.png	FALSE	TRUE
12424_eic.png	FALSE	TRUE
5959_eic.png	TRUE	TRUE
339_eic.png	FALSE	FALSE
8412_eic.png	TRUE	TRUE
11462_eic.png	TRUE	TRUE
7367_eic.png	TRUE	TRUE
9767_eic.png	TRUE	TRUE
12037_eic.png	TRUE	TRUE
1749_eic.png	TRUE	TRUE
11430_eic.png	TRUE	TRUE
1355_eic.png	TRUE	TRUE
2715_eic.png	FALSE	TRUE
10058_eic.png	TRUE	TRUE
5444_eic.png	FALSE	TRUE
8633_eic.png	FALSE	TRUE
3110_eic.png	TRUE	TRUE
11224_eic.png	TRUE	TRUE
6384_eic.png	TRUE	TRUE
2855_eic.png	FALSE	TRUE
5594_eic.png	FALSE	TRUE
6583_eic.png	TRUE	TRUE
8853_eic.png	TRUE	TRUE
1815_eic.png	TRUE	TRUE
786_eic.png	TRUE	FALSE
7858_eic.png	TRUE	TRUE
9620_eic.png	FALSE	TRUE
264_eic.png	FALSE	TRUE
5525_eic.png	TRUE	TRUE
9358_eic.png	TRUE	TRUE
10439_eic.png	TRUE	TRUE
9370_eic.png	TRUE	TRUE
8557_eic.png	FALSE	FALSE
5737_eic.png	TRUE	TRUE
3538_eic.png	FALSE	TRUE
7765_eic.png	TRUE	FALSE
2416_eic.png	TRUE	TRUE
12471_eic.png	TRUE	TRUE
1098_eic.png	TRUE	TRUE
4924_eic.png	TRUE	TRUE
4566_eic.png	TRUE	TRUE
4061_eic.png	TRUE	TRUE
12083_eic.png	TRUE	TRUE
6036_eic.png	TRUE	TRUE
5838_eic.png	FALSE	TRUE
5979_eic.png	TRUE	TRUE
6727_eic.png	FALSE	FALSE
7444_eic.png	TRUE	TRUE
11021_eic.png	TRUE	TRUE
4823_eic.png	TRUE	TRUE
3048_eic.png	TRUE	TRUE
2674_eic.png	TRUE	TRUE
7470_eic.png	TRUE	TRUE
8453_eic.png	TRUE	TRUE
7167_eic.png	TRUE	TRUE
5209_eic.png	TRUE	TRUE
10762_eic.png	TRUE	TRUE
7134_eic.png	TRUE	TRUE
1241_eic.png	TRUE	TRUE
5218_eic.png	TRUE	TRUE
9718_eic.png	FALSE	TRUE
2042_eic.png	TRUE	TRUE
5467_eic.png	TRUE	TRUE
5045_eic.png	TRUE	TRUE
9423_eic.png	TRUE	TRUE
1043_eic.png	TRUE	TRUE
7416_eic.png	TRUE	TRUE
7549_eic.png	TRUE	TRUE
13105_eic.png	TRUE	TRUE
3077_eic.png	TRUE	TRUE
5761_eic.png	TRUE	TRUE
3542_eic.png	FALSE	TRUE
2287_eic.png	TRUE	TRUE
5189_eic.png	TRUE	TRUE
7978_eic.png	TRUE	TRUE
9993_eic.png	TRUE	TRUE
3792_eic.png	TRUE	TRUE
11543_eic.png	TRUE	FALSE
8266_eic.png	FALSE	TRUE
5809_eic.png	TRUE	TRUE
9017_eic.png	TRUE	TRUE
1319_eic.png	TRUE	FALSE
327_eic.png	FALSE	FALSE
10500_eic.png	TRUE	TRUE
6154_eic.png	FALSE	TRUE
11787_eic.png	TRUE	TRUE
1753_eic.png	TRUE	TRUE
3807_eic.png	TRUE	TRUE
6578_eic.png	TRUE	TRUE
6042_eic.png	TRUE	TRUE
3047_eic.png	TRUE	TRUE
7815_eic.png	FALSE	TRUE
7381_eic.png	TRUE	TRUE
5805_eic.png	TRUE	TRUE
12272_eic.png	TRUE	TRUE
7276_eic.png	FALSE	FALSE
7581_eic.png	FALSE	TRUE
275_eic.png	FALSE	TRUE
7520_eic.png	FALSE	TRUE
7371_eic.png	TRUE	TRUE
4043_eic.png	TRUE	TRUE
6266_eic.png	TRUE	TRUE
12047_eic.png	TRUE	TRUE
8190_eic.png	TRUE	TRUE
12409_eic.png	TRUE	TRUE
2986_eic.png	TRUE	TRUE
4920_eic.png	TRUE	TRUE
1010_eic.png	TRUE	TRUE
11985_eic.png	TRUE	TRUE
9108_eic.png	TRUE	TRUE
11898_eic.png	TRUE	TRUE
6312_eic.png	TRUE	TRUE
159_eic.png	TRUE	FALSE
10887_eic.png	TRUE	TRUE
1771_eic.png	TRUE	TRUE
10174_eic.png	FALSE	TRUE
10435_eic.png	TRUE	TRUE
4358_eic.png	FALSE	TRUE
5299_eic.png	TRUE	TRUE
9761_eic.png	TRUE	TRUE
6291_eic.png	TRUE	TRUE
10819_eic.png	TRUE	TRUE
8012_eic.png	TRUE	TRUE
12472_eic.png	TRUE	TRUE
11317_eic.png	FALSE	TRUE
3927_eic.png	TRUE	TRUE
11610_eic.png	TRUE	TRUE
9497_eic.png	FALSE	TRUE
6785_eic.png	TRUE	TRUE
5893_eic.png	TRUE	FALSE
8300_eic.png	TRUE	TRUE
8565_eic.png	FALSE	FALSE
11840_eic.png	FALSE	TRUE
7689_eic.png	TRUE	TRUE
3804_eic.png	TRUE	TRUE
6389_eic.png	FALSE	TRUE
12270_eic.png	TRUE	TRUE
4929_eic.png	TRUE	TRUE
7785_eic.png	TRUE	TRUE
114_eic.png	FALSE	TRUE
11383_eic.png	TRUE	TRUE
1044_eic.png	TRUE	TRUE
5417_eic.png	TRUE	TRUE
11742_eic.png	TRUE	TRUE
2547_eic.png	TRUE	TRUE
11229_eic.png	TRUE	TRUE
514_eic.png	TRUE	TRUE
3631_eic.png	TRUE	TRUE
10547_eic.png	TRUE	TRUE
12744_eic.png	TRUE	TRUE
3098_eic.png	TRUE	TRUE
2434_eic.png	TRUE	TRUE
3426_eic.png	TRUE	TRUE
3942_eic.png	TRUE	TRUE
9021_eic.png	TRUE	TRUE
3902_eic.png	TRUE	TRUE
13143_eic.png	TRUE	TRUE
8458_eic.png	TRUE	TRUE
3726_eic.png	TRUE	TRUE
4470_eic.png	TRUE	TRUE
4202_eic.png	TRUE	TRUE
3754_eic.png	TRUE	TRUE
5199_eic.png	TRUE	TRUE
8130_eic.png	TRUE	TRUE
6762_eic.png	TRUE	TRUE
10293_eic.png	FALSE	TRUE
10507_eic.png	TRUE	TRUE
7699_eic.png	TRUE	TRUE
7186_eic.png	TRUE	TRUE
9948_eic.png	TRUE	TRUE
9756_eic.png	TRUE	TRUE
12063_eic.png	TRUE	TRUE
4918_eic.png	TRUE	TRUE
3833_eic.png	TRUE	TRUE
12776_eic.png	TRUE	TRUE
7750_eic.png	TRUE	TRUE
5554_eic.png	TRUE	TRUE
10910_eic.png	TRUE	TRUE
534_eic.png	TRUE	TRUE
10368_eic.png	TRUE	FALSE
7443_eic.png	TRUE	TRUE
5649_eic.png	TRUE	FALSE
13274_eic.png	TRUE	TRUE
12150_eic.png	FALSE	TRUE
11031_eic.png	TRUE	TRUE
3042_eic.png	FALSE	TRUE
156_eic.png	TRUE	TRUE
12049_eic.png	TRUE	TRUE
4776_eic.png	TRUE	TRUE
8896_eic.png	FALSE	TRUE
7046_eic.png	TRUE	TRUE
11179_eic.png	TRUE	TRUE
4346_eic.png	TRUE	TRUE
6792_eic.png	FALSE	TRUE
4067_eic.png	TRUE	TRUE
10732_eic.png	TRUE	TRUE
10101_eic.png	TRUE	TRUE
4121_eic.png	TRUE	TRUE
10012_eic.png	FALSE	TRUE
11635_eic.png	TRUE	TRUE
6815_eic.png	TRUE	TRUE
538_eic.png	TRUE	TRUE
2125_eic.png	TRUE	TRUE
13120_eic.png	TRUE	TRUE
491_eic.png	TRUE	TRUE
11651_eic.png	FALSE	TRUE
6416_eic.png	FALSE	FALSE
5946_eic.png	TRUE	TRUE
4910_eic.png	TRUE	TRUE
7270_eic.png	FALSE	TRUE
4064_eic.png	TRUE	TRUE
5416_eic.png	FALSE	TRUE
3734_eic.png	TRUE	TRUE
5766_eic.png	FALSE	TRUE
9010_eic.png	TRUE	TRUE
3178_eic.png	FALSE	TRUE
6813_eic.png	FALSE	FALSE
10070_eic.png	TRUE	TRUE
1780_eic.png	TRUE	TRUE
3270_eic.png	TRUE	TRUE
1048_eic.png	TRUE	TRUE
11155_eic.png	TRUE	TRUE
1151_eic.png	TRUE	TRUE
2436_eic.png	TRUE	TRUE
9382_eic.png	TRUE	TRUE
9450_eic.png	TRUE	TRUE
6825_eic.png	FALSE	TRUE
10093_eic.png	FALSE	TRUE
5411_eic.png	FALSE	TRUE
12909_eic.png	TRUE	TRUE
2906_eic.png	TRUE	TRUE
5337_eic.png	TRUE	TRUE
11417_eic.png	TRUE	TRUE
113_eic.png	FALSE	TRUE
7234_eic.png	TRUE	TRUE
10406_eic.png	TRUE	TRUE
11557_eic.png	TRUE	TRUE
11323_eic.png	TRUE	TRUE
5610_eic.png	TRUE	TRUE
6725_eic.png	TRUE	TRUE
109_eic.png	TRUE	TRUE
5533_eic.png	TRUE	TRUE
2980_eic.png	TRUE	TRUE
10424_eic.png	TRUE	TRUE
7429_eic.png	FALSE	TRUE
7217_eic.png	TRUE	TRUE
7122_eic.png	TRUE	TRUE
10355_eic.png	TRUE	TRUE
8890_eic.png	FALSE	FALSE
9925_eic.png	TRUE	TRUE
575_eic.png	FALSE	TRUE
3063_eic.png	TRUE	TRUE
11003_eic.png	TRUE	TRUE
8737_eic.png	TRUE	TRUE
4243_eic.png	TRUE	TRUE
9553_eic.png	TRUE	TRUE
10250_eic.png	FALSE	TRUE
10996_eic.png	FALSE	TRUE
8035_eic.png	FALSE	TRUE
9258_eic.png	FALSE	TRUE
5405_eic.png	FALSE	TRUE
8828_eic.png	TRUE	TRUE
6230_eic.png	TRUE	TRUE
11335_eic.png	TRUE	TRUE
1198_eic.png	TRUE	TRUE
7965_eic.png	TRUE	TRUE
12404_eic.png	TRUE	TRUE
9127_eic.png	TRUE	TRUE
5626_eic.png	TRUE	TRUE
4787_eic.png	TRUE	TRUE
5516_eic.png	TRUE	TRUE
7948_eic.png	TRUE	TRUE
12161_eic.png	TRUE	TRUE
1972_eic.png	FALSE	TRUE
4604_eic.png	TRUE	TRUE
6417_eic.png	FALSE	FALSE
11536_eic.png	TRUE	TRUE
9834_eic.png	TRUE	TRUE
3266_eic.png	TRUE	TRUE
3483_eic.png	TRUE	TRUE
10726_eic.png	TRUE	TRUE
4010_eic.png	TRUE	TRUE
3669_eic.png	TRUE	TRUE
9284_eic.png	TRUE	TRUE
1913_eic.png	TRUE	TRUE
1672_eic.png	TRUE	TRUE
2972_eic.png	TRUE	TRUE
8901_eic.png	TRUE	TRUE
1226_eic.png	TRUE	TRUE
1608_eic.png	TRUE	TRUE
3299_eic.png	TRUE	TRUE
5576_eic.png	TRUE	TRUE
7763_eic.png	TRUE	TRUE
5692_eic.png	TRUE	TRUE
2958_eic.png	TRUE	TRUE
4283_eic.png	TRUE	TRUE
10064_eic.png	TRUE	TRUE
10228_eic.png	TRUE	FALSE
12660_eic.png	TRUE	TRUE
12133_eic.png	TRUE	TRUE
11062_eic.png	TRUE	TRUE
2909_eic.png	TRUE	TRUE
8690_eic.png	TRUE	TRUE
1358_eic.png	TRUE	TRUE
9801_eic.png	TRUE	TRUE
2303_eic.png	TRUE	TRUE
2594_eic.png	TRUE	TRUE
[truncated: 655 more rows]

## Sheet: 03_NIST_human_plasma_pos_eva_ch
image	eic	eim
9645_eic.png	TRUE	TRUE
9376_eic.png	TRUE	TRUE
6543_eic.png	TRUE	TRUE
3659_eic.png	TRUE	TRUE
8243_eic.png	TRUE	TRUE
12093_eic.png	TRUE	TRUE
12362_eic.png	TRUE	TRUE
8561_eic.png	TRUE	TRUE
13846_eic.png	TRUE	TRUE
6960_eic.png	TRUE	TRUE
3862_eic.png	TRUE	FALSE
12081_eic.png	TRUE	TRUE
9317_eic.png	TRUE	TRUE
1997_eic.png	FALSE	TRUE
4828_eic.png	TRUE	TRUE
1906_eic.png	TRUE	TRUE
3140_eic.png	FALSE	TRUE
2160_eic.png	TRUE	TRUE
387_eic.png	TRUE	FALSE
4677_eic.png	TRUE	TRUE
2823_eic.png	TRUE	TRUE
10387_eic.png	TRUE	TRUE
5347_eic.png	TRUE	TRUE
10357_eic.png	TRUE	TRUE
9696_eic.png	TRUE	TRUE
2377_eic.png	TRUE	TRUE
10471_eic.png	TRUE	TRUE
6970_eic.png	TRUE	TRUE
11343_eic.png	TRUE	TRUE
1952_eic.png	TRUE	FALSE
1107_eic.png	FALSE	FALSE
13091_eic.png	TRUE	TRUE
11291_eic.png	TRUE	TRUE
8800_eic.png	TRUE	TRUE
8360_eic.png	TRUE	TRUE
3346_eic.png	FALSE	FALSE
13723_eic.png	TRUE	TRUE
10498_eic.png	TRUE	TRUE
4940_eic.png	TRUE	FALSE
6258_eic.png	TRUE	TRUE
2277_eic.png	TRUE	TRUE
674_eic.png	TRUE	TRUE
7119_eic.png	TRUE	TRUE
5803_eic.png	TRUE	TRUE
4665_eic.png	TRUE	TRUE
12705_eic.png	TRUE	TRUE
999_eic.png	TRUE	TRUE
2179_eic.png	TRUE	TRUE
8506_eic.png	TRUE	TRUE
8610_eic.png	TRUE	TRUE
13364_eic.png	TRUE	TRUE
10565_eic.png	TRUE	TRUE
7406_eic.png	TRUE	TRUE
12157_eic.png	TRUE	FALSE
4378_eic.png	TRUE	TRUE
5683_eic.png	TRUE	TRUE
4976_eic.png	FALSE	TRUE
6301_eic.png	TRUE	TRUE
4877_eic.png	TRUE	FALSE
6599_eic.png	TRUE	TRUE
9535_eic.png	TRUE	TRUE
7497_eic.png	TRUE	TRUE
5670_eic.png	TRUE	FALSE
2968_eic.png	TRUE	TRUE
1280_eic.png	TRUE	FALSE
3442_eic.png	TRUE	TRUE
10971_eic.png	TRUE	TRUE
4666_eic.png	TRUE	TRUE
3170_eic.png	TRUE	FALSE
4335_eic.png	TRUE	TRUE
2181_eic.png	TRUE	TRUE
1432_eic.png	TRUE	TRUE
7503_eic.png	TRUE	FALSE
1168_eic.png	TRUE	TRUE
8786_eic.png	FALSE	TRUE
6354_eic.png	TRUE	TRUE
12177_eic.png	FALSE	FALSE
2267_eic.png	TRUE	TRUE
9516_eic.png	TRUE	TRUE
3735_eic.png	TRUE	FALSE
10300_eic.png	TRUE	TRUE
11916_eic.png	TRUE	TRUE
1140_eic.png	TRUE	TRUE
10853_eic.png	TRUE	TRUE
180_eic.png	FALSE	TRUE
9631_eic.png	TRUE	TRUE
6167_eic.png	TRUE	TRUE
1278_eic.png	FALSE	TRUE
6044_eic.png	TRUE	TRUE
7267_eic.png	TRUE	TRUE
2389_eic.png	TRUE	TRUE
10661_eic.png	TRUE	TRUE
6814_eic.png	TRUE	TRUE
1788_eic.png	TRUE	TRUE
2677_eic.png	TRUE	TRUE
8898_eic.png	TRUE	TRUE
11988_eic.png	TRUE	TRUE
8876_eic.png	TRUE	TRUE
2771_eic.png	TRUE	TRUE
3368_eic.png	TRUE	TRUE
11562_eic.png	TRUE	TRUE
11727_eic.png	FALSE	FALSE
3122_eic.png	FALSE	TRUE
10767_eic.png	TRUE	TRUE
5295_eic.png	TRUE	TRUE
10583_eic.png	TRUE	TRUE
11640_eic.png	TRUE	TRUE
11055_eic.png	TRUE	TRUE
1100_eic.png	TRUE	TRUE
4465_eic.png	TRUE	TRUE
12114_eic.png	TRUE	TRUE
8635_eic.png	FALSE	TRUE
4956_eic.png	TRUE	TRUE
10221_eic.png	FALSE	TRUE
7788_eic.png	FALSE	TRUE
1213_eic.png	TRUE	TRUE
1727_eic.png	TRUE	TRUE
5243_eic.png	TRUE	TRUE
10934_eic.png	TRUE	TRUE
1003_eic.png	TRUE	TRUE
11009_eic.png	TRUE	FALSE
386_eic.png	TRUE	TRUE
691_eic.png	TRUE	TRUE
2074_eic.png	FALSE	TRUE
13759_eic.png	TRUE	TRUE
1773_eic.png	TRUE	FALSE
8888_eic.png	TRUE	FALSE
8578_eic.png	TRUE	TRUE
7816_eic.png	TRUE	TRUE
4908_eic.png	TRUE	TRUE
10840_eic.png	TRUE	TRUE
9507_eic.png	TRUE	TRUE
8459_eic.png	TRUE	TRUE
3398_eic.png	TRUE	TRUE
8636_eic.png	FALSE	TRUE
3072_eic.png	TRUE	TRUE
4803_eic.png	TRUE	TRUE
12038_eic.png	FALSE	FALSE
5672_eic.png	TRUE	FALSE
12299_eic.png	TRUE	FALSE
12617_eic.png	TRUE	FALSE
1805_eic.png	TRUE	FALSE
9677_eic.png	TRUE	TRUE
6408_eic.png	TRUE	TRUE
5186_eic.png	TRUE	TRUE
8549_eic.png	TRUE	TRUE
6606_eic.png	TRUE	TRUE
3087_eic.png	TRUE	TRUE
12069_eic.png	TRUE	FALSE
6748_eic.png	TRUE	TRUE
2241_eic.png	TRUE	TRUE
1743_eic.png	TRUE	TRUE
4029_eic.png	FALSE	TRUE
13255_eic.png	TRUE	TRUE
12046_eic.png	TRUE	FALSE
5875_eic.png	TRUE	TRUE
1380_eic.png	TRUE	TRUE
8420_eic.png	TRUE	TRUE
7676_eic.png	FALSE	TRUE
3138_eic.png	FALSE	FALSE
8119_eic.png	TRUE	TRUE
10377_eic.png	TRUE	TRUE
12722_eic.png	TRUE	FALSE
9085_eic.png	TRUE	TRUE
4896_eic.png	TRUE	FALSE
8117_eic.png	TRUE	TRUE
10930_eic.png	TRUE	TRUE
2658_eic.png	TRUE	TRUE
5881_eic.png	TRUE	TRUE
7008_eic.png	TRUE	TRUE
4381_eic.png	FALSE	TRUE
2066_eic.png	TRUE	TRUE
8707_eic.png	TRUE	TRUE
2235_eic.png	TRUE	TRUE
4087_eic.png	TRUE	TRUE
8496_eic.png	TRUE	TRUE
7953_eic.png	TRUE	TRUE
2021_eic.png	TRUE	TRUE
1427_eic.png	TRUE	TRUE
5759_eic.png	TRUE	TRUE
669_eic.png	FALSE	FALSE
3698_eic.png	TRUE	TRUE
10532_eic.png	TRUE	TRUE
3531_eic.png	TRUE	TRUE
707_eic.png	TRUE	TRUE
7675_eic.png	FALSE	FALSE
3501_eic.png	TRUE	FALSE
11311_eic.png	TRUE	TRUE
10702_eic.png	TRUE	TRUE
2162_eic.png	TRUE	TRUE
9744_eic.png	TRUE	TRUE
2390_eic.png	FALSE	TRUE
3746_eic.png	TRUE	TRUE
6106_eic.png	TRUE	TRUE
4979_eic.png	TRUE	TRUE
851_eic.png	TRUE	TRUE
9856_eic.png	TRUE	TRUE
9371_eic.png	TRUE	TRUE
9822_eic.png	TRUE	FALSE
9159_eic.png	TRUE	TRUE
9560_eic.png	TRUE	TRUE
9354_eic.png	TRUE	TRUE
4847_eic.png	TRUE	TRUE
3125_eic.png	TRUE	TRUE
1806_eic.png	TRUE	TRUE
6152_eic.png	TRUE	TRUE
6656_eic.png	TRUE	TRUE
11125_eic.png	TRUE	FALSE
2279_eic.png	TRUE	TRUE
11197_eic.png	TRUE	TRUE
9239_eic.png	TRUE	TRUE
3510_eic.png	TRUE	TRUE
7037_eic.png	TRUE	TRUE
7321_eic.png	TRUE	TRUE
9114_eic.png	TRUE	TRUE
10328_eic.png	TRUE	TRUE
10179_eic.png	TRUE	TRUE
9061_eic.png	TRUE	TRUE
12773_eic.png	FALSE	FALSE
6484_eic.png	TRUE	TRUE
5196_eic.png	TRUE	TRUE
1301_eic.png	TRUE	TRUE
841_eic.png	TRUE	TRUE
12303_eic.png	TRUE	FALSE
9412_eic.png	TRUE	TRUE
4330_eic.png	TRUE	TRUE
3221_eic.png	TRUE	TRUE
3923_eic.png	TRUE	TRUE
5662_eic.png	TRUE	TRUE
9212_eic.png	TRUE	TRUE
2442_eic.png	TRUE	TRUE
11665_eic.png	TRUE	TRUE
12370_eic.png	FALSE	TRUE
8023_eic.png	TRUE	TRUE
833_eic.png	TRUE	TRUE
6610_eic.png	TRUE	TRUE
7498_eic.png	TRUE	TRUE
5546_eic.png	TRUE	TRUE
5811_eic.png	TRUE	TRUE
10379_eic.png	TRUE	TRUE
6602_eic.png	TRUE	TRUE
7157_eic.png	TRUE	TRUE
1362_eic.png	TRUE	TRUE
12703_eic.png	FALSE	FALSE
11676_eic.png	TRUE	TRUE
239_eic.png	TRUE	FALSE
9550_eic.png	TRUE	TRUE
12097_eic.png	TRUE	TRUE
3390_eic.png	FALSE	TRUE
3750_eic.png	TRUE	TRUE
13739_eic.png	TRUE	TRUE
12159_eic.png	TRUE	FALSE
11778_eic.png	TRUE	TRUE
9329_eic.png	TRUE	TRUE
11233_eic.png	TRUE	TRUE
2394_eic.png	TRUE	TRUE
9087_eic.png	TRUE	FALSE
10482_eic.png	TRUE	TRUE
13562_eic.png	TRUE	TRUE
11287_eic.png	TRUE	TRUE
4552_eic.png	TRUE	TRUE
1046_eic.png	TRUE	TRUE
6866_eic.png	TRUE	TRUE
10281_eic.png	FALSE	TRUE
12857_eic.png	TRUE	TRUE
7336_eic.png	TRUE	TRUE
1851_eic.png	TRUE	FALSE
467_eic.png	FALSE	TRUE
1403_eic.png	TRUE	TRUE
10993_eic.png	TRUE	TRUE
6310_eic.png	TRUE	TRUE
9513_eic.png	TRUE	TRUE
4331_eic.png	TRUE	FALSE
10728_eic.png	TRUE	TRUE
4075_eic.png	FALSE	TRUE
10119_eic.png	TRUE	TRUE
540_eic.png	TRUE	FALSE
1883_eic.png	TRUE	TRUE
3210_eic.png	TRUE	TRUE
9541_eic.png	TRUE	TRUE
4844_eic.png	TRUE	TRUE
12413_eic.png	TRUE	TRUE
6365_eic.png	TRUE	FALSE
9039_eic.png	TRUE	TRUE
901_eic.png	TRUE	FALSE
4384_eic.png	TRUE	TRUE
5111_eic.png	TRUE	TRUE
10882_eic.png	TRUE	TRUE
8930_eic.png	TRUE	TRUE
12085_eic.png	TRUE	TRUE
681_eic.png	TRUE	TRUE
4137_eic.png	TRUE	TRUE
7903_eic.png	TRUE	TRUE
8326_eic.png	TRUE	TRUE
4409_eic.png	TRUE	TRUE
2455_eic.png	TRUE	TRUE
1745_eic.png	TRUE	TRUE
8141_eic.png	TRUE	TRUE
8080_eic.png	TRUE	TRUE
5480_eic.png	TRUE	TRUE
4648_eic.png	TRUE	TRUE
8305_eic.png	TRUE	TRUE
2044_eic.png	TRUE	TRUE
9568_eic.png	TRUE	TRUE
9250_eic.png	TRUE	TRUE
2073_eic.png	FALSE	TRUE
9947_eic.png	TRUE	TRUE
4646_eic.png	TRUE	TRUE
9746_eic.png	TRUE	TRUE
10969_eic.png	TRUE	TRUE
8277_eic.png	FALSE	TRUE
2559_eic.png	TRUE	TRUE
13340_eic.png	TRUE	TRUE
10626_eic.png	TRUE	TRUE
8945_eic.png	TRUE	TRUE
13700_eic.png	TRUE	TRUE
11760_eic.png	TRUE	TRUE
1783_eic.png	TRUE	FALSE
5130_eic.png	TRUE	TRUE
6931_eic.png	TRUE	TRUE
2147_eic.png	TRUE	TRUE
13629_eic.png	TRUE	TRUE
10510_eic.png	TRUE	TRUE
733_eic.png	TRUE	TRUE
1399_eic.png	FALSE	TRUE
11345_eic.png	TRUE	TRUE
10754_eic.png	TRUE	TRUE
4037_eic.png	TRUE	TRUE
3132_eic.png	TRUE	TRUE
1104_eic.png	FALSE	TRUE
11002_eic.png	TRUE	TRUE
6697_eic.png	TRUE	TRUE
8614_eic.png	TRUE	TRUE
8668_eic.png	TRUE	TRUE
12452_eic.png	TRUE	TRUE
5253_eic.png	TRUE	TRUE
887_eic.png	FALSE	TRUE
9249_eic.png	TRUE	TRUE
6916_eic.png	TRUE	FALSE
10792_eic.png	FALSE	FALSE
7575_eic.png	TRUE	TRUE
6309_eic.png	FALSE	TRUE
1231_eic.png	TRUE	TRUE
1350_eic.png	FALSE	TRUE
221_eic.png	FALSE	FALSE
6399_eic.png	TRUE	TRUE
2360_eic.png	TRUE	TRUE
1291_eic.png	TRUE	TRUE
4669_eic.png	TRUE	TRUE
11019_eic.png	TRUE	TRUE
6318_eic.png	TRUE	TRUE
10741_eic.png	TRUE	TRUE
9833_eic.png	TRUE	TRUE
10222_eic.png	FALSE	TRUE
4899_eic.png	TRUE	TRUE
1220_eic.png	TRUE	TRUE
4338_eic.png	TRUE	TRUE
1450_eic.png	TRUE	TRUE
11697_eic.png	TRUE	TRUE
3994_eic.png	TRUE	FALSE
8943_eic.png	TRUE	TRUE
1061_eic.png	FALSE	TRUE
11649_eic.png	TRUE	TRUE
13531_eic.png	TRUE	TRUE
1170_eic.png	TRUE	TRUE
5371_eic.png	FALSE	TRUE
12453_eic.png	TRUE	TRUE
1328_eic.png	FALSE	TRUE
6271_eic.png	TRUE	TRUE
355_eic.png	TRUE	TRUE
7534_eic.png	TRUE	FALSE
1267_eic.png	TRUE	FALSE
2086_eic.png	FALSE	TRUE
2078_eic.png	TRUE	TRUE
754_eic.png	TRUE	TRUE
7077_eic.png	TRUE	FALSE
902_eic.png	TRUE	TRUE
2810_eic.png	TRUE	FALSE
5068_eic.png	TRUE	TRUE
4117_eic.png	TRUE	TRUE
10341_eic.png	TRUE	TRUE
5288_eic.png	TRUE	TRUE
953_eic.png	TRUE	TRUE
13530_eic.png	TRUE	TRUE
3881_eic.png	TRUE	TRUE
10628_eic.png	TRUE	TRUE
12993_eic.png	TRUE	TRUE
3605_eic.png	TRUE	TRUE
3591_eic.png	TRUE	TRUE
249_eic.png	TRUE	TRUE
5303_eic.png	TRUE	TRUE
9266_eic.png	TRUE	TRUE
11749_eic.png	TRUE	FALSE
13293_eic.png	TRUE	TRUE
10973_eic.png	TRUE	TRUE
13456_eic.png	TRUE	TRUE
10059_eic.png	TRUE	TRUE
9392_eic.png	TRUE	TRUE
729_eic.png	TRUE	TRUE
10658_eic.png	TRUE	TRUE
13769_eic.png	TRUE	TRUE
3554_eic.png	TRUE	TRUE
5706_eic.png	TRUE	TRUE
5282_eic.png	TRUE	TRUE
8484_eic.png	TRUE	TRUE
8467_eic.png	TRUE	TRUE
3119_eic.png	TRUE	TRUE
11753_eic.png	TRUE	TRUE
6158_eic.png	TRUE	FALSE
708_eic.png	TRUE	TRUE
385_eic.png	TRUE	FALSE
3130_eic.png	TRUE	TRUE
8368_eic.png	TRUE	TRUE
5994_eic.png	TRUE	TRUE
9973_eic.png	TRUE	TRUE
9105_eic.png	TRUE	TRUE
3687_eic.png	TRUE	TRUE
2540_eic.png	TRUE	TRUE
11211_eic.png	TRUE	TRUE
697_eic.png	TRUE	TRUE
12040_eic.png	FALSE	FALSE
7159_eic.png	TRUE	TRUE
3159_eic.png	TRUE	TRUE
6532_eic.png	TRUE	TRUE
2286_eic.png	FALSE	TRUE
6684_eic.png	TRUE	TRUE
10296_eic.png	TRUE	TRUE
7648_eic.png	TRUE	TRUE
8289_eic.png	TRUE	TRUE
12168_eic.png	TRUE	FALSE
4456_eic.png	TRUE	TRUE
5458_eic.png	TRUE	TRUE
2975_eic.png	TRUE	TRUE
9621_eic.png	TRUE	TRUE
1105_eic.png	FALSE	TRUE
8401_eic.png	TRUE	TRUE
4607_eic.png	TRUE	TRUE
4715_eic.png	TRUE	TRUE
5712_eic.png	TRUE	TRUE
10016_eic.png	TRUE	TRUE
5407_eic.png	TRUE	TRUE
12998_eic.png	FALSE	TRUE
1605_eic.png	TRUE	TRUE
2758_eic.png	TRUE	TRUE
5843_eic.png	TRUE	TRUE
8323_eic.png	FALSE	TRUE
9207_eic.png	FALSE	TRUE
10548_eic.png	TRUE	TRUE
1609_eic.png	TRUE	TRUE
975_eic.png	TRUE	TRUE
9243_eic.png	TRUE	TRUE
10081_eic.png	TRUE	TRUE
1475_eic.png	TRUE	TRUE
5177_eic.png	TRUE	TRUE
10615_eic.png	TRUE	TRUE
9338_eic.png	TRUE	TRUE
6431_eic.png	TRUE	TRUE
11677_eic.png	FALSE	TRUE
7535_eic.png	TRUE	TRUE
9808_eic.png	TRUE	TRUE
3691_eic.png	TRUE	TRUE
4576_eic.png	TRUE	TRUE
11829_eic.png	TRUE	TRUE
626_eic.png	FALSE	TRUE
1639_eic.png	TRUE	TRUE
11595_eic.png	TRUE	FALSE
12155_eic.png	TRUE	TRUE
4796_eic.png	FALSE	TRUE
1740_eic.png	TRUE	TRUE
1082_eic.png	FALSE	TRUE
2195_eic.png	FALSE	TRUE
8480_eic.png	TRUE	TRUE
11935_eic.png	TRUE	FALSE
259_eic.png	TRUE	FALSE
3375_eic.png	TRUE	TRUE
1611_eic.png	TRUE	TRUE
453_eic.png	TRUE	FALSE
8193_eic.png	FALSE	TRUE
3123_eic.png	FALSE	TRUE
8236_eic.png	FALSE	TRUE
10487_eic.png	TRUE	TRUE
2057_eic.png	TRUE	TRUE
3136_eic.png	TRUE	TRUE
1262_eic.png	TRUE	TRUE
3445_eic.png	TRUE	TRUE
7646_eic.png	TRUE	TRUE
1356_eic.png	TRUE	TRUE
222_eic.png	TRUE	TRUE
8238_eic.png	TRUE	TRUE
9685_eic.png	TRUE	TRUE
6493_eic.png	TRUE	TRUE
8177_eic.png	TRUE	TRUE
9722_eic.png	TRUE	TRUE
4308_eic.png	TRUE	TRUE
2690_eic.png	TRUE	TRUE
8267_eic.png	TRUE	TRUE
11081_eic.png	TRUE	FALSE
6917_eic.png	TRUE	TRUE
12861_eic.png	TRUE	TRUE
3975_eic.png	TRUE	TRUE
4637_eic.png	TRUE	TRUE
4753_eic.png	TRUE	TRUE
7386_eic.png	TRUE	TRUE
11662_eic.png	TRUE	TRUE
10141_eic.png	FALSE	TRUE
7082_eic.png	TRUE	TRUE
13048_eic.png	TRUE	FALSE
3453_eic.png	TRUE	TRUE
9471_eic.png	TRUE	TRUE
5455_eic.png	TRUE	TRUE
8932_eic.png	TRUE	TRUE
5028_eic.png	FALSE	TRUE
8714_eic.png	FALSE	TRUE
11020_eic.png	TRUE	TRUE
10787_eic.png	TRUE	TRUE
7893_eic.png	TRUE	TRUE
4242_eic.png	TRUE	TRUE
1387_eic.png	TRUE	TRUE
11708_eic.png	TRUE	TRUE
4644_eic.png	TRUE	TRUE
4069_eic.png	TRUE	TRUE
3766_eic.png	TRUE	TRUE
8301_eic.png	FALSE	TRUE
653_eic.png	FALSE	TRUE
10130_eic.png	TRUE	TRUE
496_eic.png	FALSE	TRUE
10271_eic.png	TRUE	TRUE
7529_eic.png	TRUE	TRUE
13264_eic.png	TRUE	TRUE
6407_eic.png	TRUE	TRUE
8015_eic.png	TRUE	TRUE
11416_eic.png	TRUE	TRUE
3748_eic.png	TRUE	TRUE
10546_eic.png	TRUE	TRUE
2048_eic.png	TRUE	TRUE
13617_eic.png	TRUE	FALSE
3970_eic.png	TRUE	TRUE
13265_eic.png	TRUE	TRUE
11338_eic.png	TRUE	TRUE
9779_eic.png	TRUE	TRUE
6392_eic.png	TRUE	TRUE
11494_eic.png	TRUE	TRUE
13699_eic.png	TRUE	TRUE
11012_eic.png	TRUE	TRUE
348_eic.png	TRUE	TRUE
6412_eic.png	TRUE	TRUE
7643_eic.png	TRUE	TRUE
4027_eic.png	TRUE	TRUE
11422_eic.png	FALSE	FALSE
2425_eic.png	TRUE	TRUE
10877_eic.png	TRUE	FALSE
3352_eic.png	FALSE	TRUE
4616_eic.png	TRUE	TRUE
8160_eic.png	TRUE	FALSE
10831_eic.png	TRUE	FALSE
12927_eic.png	TRUE	TRUE
9456_eic.png	TRUE	TRUE
10908_eic.png	TRUE	TRUE
12112_eic.png	TRUE	TRUE
7342_eic.png	TRUE	TRUE
6327_eic.png	TRUE	TRUE
12470_eic.png	TRUE	TRUE
2018_eic.png	TRUE	TRUE
4800_eic.png	TRUE	TRUE
7488_eic.png	TRUE	TRUE
717_eic.png	TRUE	FALSE
3489_eic.png	TRUE	TRUE
9098_eic.png	TRUE	TRUE
551_eic.png	TRUE	TRUE
1368_eic.png	TRUE	TRUE
3402_eic.png	TRUE	TRUE
1352_eic.png	FALSE	TRUE
6255_eic.png	TRUE	TRUE
12700_eic.png	TRUE	TRUE
13087_eic.png	TRUE	FALSE
1787_eic.png	TRUE	TRUE
2015_eic.png	TRUE	TRUE
9559_eic.png	TRUE	TRUE
6282_eic.png	TRUE	TRUE
7910_eic.png	TRUE	TRUE
1803_eic.png	TRUE	TRUE
4812_eic.png	TRUE	TRUE
6314_eic.png	TRUE	TRUE
13448_eic.png	TRUE	TRUE
5059_eic.png	FALSE	TRUE
8047_eic.png	TRUE	TRUE
6929_eic.png	TRUE	TRUE
11316_eic.png	TRUE	TRUE
2586_eic.png	TRUE	TRUE
6884_eic.png	TRUE	TRUE
5509_eic.png	TRUE	TRUE
9533_eic.png	TRUE	TRUE
4650_eic.png	TRUE	TRUE
8021_eic.png	TRUE	TRUE
9204_eic.png	TRUE	TRUE
5695_eic.png	TRUE	TRUE
8014_eic.png	TRUE	TRUE
3879_eic.png	TRUE	TRUE
13419_eic.png	TRUE	TRUE
8056_eic.png	TRUE	TRUE
5511_eic.png	TRUE	TRUE
9321_eic.png	TRUE	TRUE
7168_eic.png	TRUE	TRUE
711_eic.png	TRUE	TRUE
871_eic.png	TRUE	TRUE
8542_eic.png	TRUE	TRUE
123_eic.png	TRUE	FALSE
7061_eic.png	TRUE	TRUE
218_eic.png	FALSE	FALSE
13270_eic.png	TRUE	TRUE
7425_eic.png	TRUE	TRUE
4025_eic.png	FALSE	TRUE
8418_eic.png	TRUE	TRUE
10480_eic.png	TRUE	TRUE
8941_eic.png	TRUE	TRUE
7380_eic.png	TRUE	TRUE
8082_eic.png	TRUE	TRUE
7818_eic.png	TRUE	TRUE
1581_eic.png	TRUE	TRUE
3549_eic.png	TRUE	TRUE
3025_eic.png	TRUE	TRUE
9616_eic.png	TRUE	FALSE
684_eic.png	FALSE	TRUE
612_eic.png	TRUE	TRUE
9884_eic.png	TRUE	TRUE
12071_eic.png	TRUE	TRUE
817_eic.png	TRUE	TRUE
4588_eic.png	TRUE	FALSE
6769_eic.png	TRUE	TRUE
4215_eic.png	TRUE	TRUE
10160_eic.png	FALSE	TRUE
6085_eic.png	TRUE	TRUE
952_eic.png	TRUE	TRUE
10620_eic.png	TRUE	TRUE
3116_eic.png	TRUE	TRUE
12212_eic.png	TRUE	TRUE
7370_eic.png	TRUE	TRUE
8666_eic.png	TRUE	TRUE
11384_eic.png	TRUE	TRUE
3962_eic.png	TRUE	TRUE
13107_eic.png	TRUE	TRUE
5293_eic.png	TRUE	TRUE
9396_eic.png	TRUE	TRUE
9619_eic.png	TRUE	FALSE
2588_eic.png	TRUE	TRUE
1222_eic.png	TRUE	TRUE
6227_eic.png	TRUE	TRUE
10813_eic.png	TRUE	TRUE
10214_eic.png	FALSE	TRUE
5128_eic.png	TRUE	TRUE
8437_eic.png	TRUE	TRUE
7200_eic.png	TRUE	TRUE
12970_eic.png	TRUE	TRUE
13711_eic.png	TRUE	TRUE
12841_eic.png	TRUE	TRUE
7533_eic.png	TRUE	FALSE
5115_eic.png	TRUE	TRUE
454_eic.png	TRUE	TRUE
10393_eic.png	TRUE	TRUE
10057_eic.png	TRUE	TRUE
168_eic.png	TRUE	TRUE
10668_eic.png	TRUE	TRUE
8179_eic.png	FALSE	TRUE
2932_eic.png	TRUE	TRUE
2712_eic.png	TRUE	TRUE
3609_eic.png	TRUE	TRUE
7055_eic.png	TRUE	TRUE
8612_eic.png	FALSE	TRUE
3045_eic.png	TRUE	TRUE
1770_eic.png	TRUE	FALSE
7013_eic.png	FALSE	TRUE
6837_eic.png	TRUE	TRUE
9235_eic.png	TRUE	TRUE
10279_eic.png	FALSE	TRUE
7777_eic.png	TRUE	TRUE
4307_eic.png	TRUE	FALSE
6546_eic.png	TRUE	TRUE
9120_eic.png	TRUE	TRUE
10671_eic.png	TRUE	TRUE
5931_eic.png	TRUE	TRUE
3371_eic.png	FALSE	TRUE
12592_eic.png	TRUE	TRUE
6360_eic.png	TRUE	TRUE
7611_eic.png	TRUE	TRUE
9466_eic.png	TRUE	TRUE
2874_eic.png	TRUE	TRUE
1228_eic.png	TRUE	TRUE
5858_eic.png	TRUE	TRUE
1766_eic.png	TRUE	FALSE
450_eic.png	TRUE	TRUE
6132_eic.png	TRUE	TRUE
6184_eic.png	TRUE	TRUE
7492_eic.png	TRUE	TRUE
13616_eic.png	TRUE	FALSE
5655_eic.png	TRUE	TRUE
10529_eic.png	TRUE	TRUE
6919_eic.png	TRUE	TRUE
6262_eic.png	TRUE	TRUE
3821_eic.png	TRUE	TRUE
1917_eic.png	TRUE	TRUE
8181_eic.png	FALSE	TRUE
3695_eic.png	TRUE	TRUE
12106_eic.png	TRUE	TRUE
3636_eic.png	TRUE	TRUE
9495_eic.png	TRUE	TRUE
4411_eic.png	TRUE	TRUE
6563_eic.png	FALSE	TRUE
6856_eic.png	TRUE	TRUE
1721_eic.png	TRUE	TRUE
12539_eic.png	TRUE	TRUE
12060_eic.png	FALSE	FALSE
10617_eic.png	TRUE	TRUE
3874_eic.png	TRUE	TRUE
13316_eic.png	TRUE	FALSE
629_eic.png	TRUE	FALSE
4248_eic.png	TRUE	TRUE
10906_eic.png	TRUE	TRUE
9476_eic.png	TRUE	TRUE
9381_eic.png	TRUE	TRUE
7694_eic.png	TRUE	TRUE
7115_eic.png	TRUE	TRUE
8068_eic.png	TRUE	TRUE
8293_eic.png	TRUE	TRUE
10084_eic.png	TRUE	TRUE
11851_eic.png	TRUE	TRUE
6625_eic.png	TRUE	FALSE
9590_eic.png	TRUE	TRUE
11073_eic.png	TRUE	TRUE
7696_eic.png	TRUE	FALSE
2605_eic.png	FALSE	FALSE
11409_eic.png	TRUE	TRUE
8954_eic.png	TRUE	TRUE
8970_eic.png	TRUE	TRUE
4001_eic.png	TRUE	TRUE
3905_eic.png	TRUE	TRUE
3163_eic.png	TRUE	TRUE
1772_eic.png	TRUE	FALSE
8061_eic.png	TRUE	TRUE
11812_eic.png	FALSE	TRUE
1557_eic.png	FALSE	TRUE
4990_eic.png	FALSE	TRUE
8158_eic.png	TRUE	FALSE
9965_eic.png	TRUE	TRUE
5544_eic.png	TRUE	TRUE
6181_eic.png	TRUE	TRUE
8295_eic.png	TRUE	TRUE
11052_eic.png	FALSE	FALSE
451_eic.png	FALSE	TRUE
6088_eic.png	TRUE	TRUE
1580_eic.png	TRUE	TRUE
10713_eic.png	TRUE	TRUE
1059_eic.png	FALSE	FALSE
1371_eic.png	TRUE	TRUE
5513_eic.png	TRUE	TRUE
10755_eic.png	TRUE	TRUE
8352_eic.png	TRUE	TRUE
3323_eic.png	TRUE	TRUE
3498_eic.png	TRUE	TRUE
9186_eic.png	TRUE	TRUE
4130_eic.png	TRUE	TRUE
11420_eic.png	FALSE	FALSE
8802_eic.png	TRUE	TRUE
13349_eic.png	TRUE	TRUE
11725_eic.png	TRUE	TRUE
10156_eic.png	TRUE	TRUE
9122_eic.png	FALSE	TRUE
7680_eic.png	TRUE	TRUE
7908_eic.png	TRUE	TRUE
2159_eic.png	TRUE	TRUE
3973_eic.png	TRUE	TRUE
11103_eic.png	TRUE	TRUE
5354_eic.png	TRUE	TRUE
10291_eic.png	TRUE	TRUE
13516_eic.png	TRUE	TRUE
12852_eic.png	TRUE	TRUE
7891_eic.png	TRUE	TRUE
12373_eic.png	TRUE	FALSE
7732_eic.png	TRUE	TRUE
1512_eic.png	TRUE	FALSE
12465_eic.png	TRUE	TRUE
9640_eic.png	TRUE	TRUE
11165_eic.png	TRUE	TRUE
9047_eic.png	TRUE	TRUE
8513_eic.png	TRUE	TRUE
459_eic.png	TRUE	FALSE
10513_eic.png	TRUE	TRUE
893_eic.png	TRUE	TRUE
5478_eic.png	TRUE	TRUE
8357_eic.png	TRUE	TRUE
13635_eic.png	TRUE	TRUE
2557_eic.png	TRUE	TRUE
657_eic.png	FALSE	TRUE
10158_eic.png	TRUE	TRUE
5044_eic.png	TRUE	TRUE
4770_eic.png	FALSE	TRUE
13606_eic.png	TRUE	FALSE
6101_eic.png	TRUE	TRUE
13758_eic.png	TRUE	TRUE
9142_eic.png	TRUE	TRUE
3250_eic.png	TRUE	FALSE
10190_eic.png	TRUE	TRUE
6654_eic.png	TRUE	TRUE
2355_eic.png	TRUE	TRUE
7202_eic.png	TRUE	TRUE
8817_eic.png	FALSE	TRUE
9803_eic.png	TRUE	TRUE
6634_eic.png	TRUE	FALSE
5060_eic.png	TRUE	TRUE
3388_eic.png	TRUE	TRUE
3793_eic.png	TRUE	TRUE
5972_eic.png	TRUE	TRUE
7545_eic.png	TRUE	TRUE
9145_eic.png	TRUE	TRUE
9257_eic.png	TRUE	FALSE
8486_eic.png	TRUE	TRUE
9138_eic.png	TRUE	TRUE
3331_eic.png	TRUE	TRUE
830_eic.png	TRUE	TRUE
5721_eic.png	FALSE	TRUE
1294_eic.png	TRUE	FALSE
240_eic.png	TRUE	TRUE
10105_eic.png	TRUE	TRUE
9586_eic.png	TRUE	TRUE
2871_eic.png	TRUE	TRUE
1717_eic.png	TRUE	TRUE
6974_eic.png	TRUE	TRUE
1840_eic.png	TRUE	FALSE
1957_eic.png	TRUE	TRUE
4360_eic.png	TRUE	TRUE
5933_eic.png	TRUE	TRUE
13044_eic.png	TRUE	TRUE
2484_eic.png	TRUE	TRUE
5645_eic.png	TRUE	TRUE
8102_eic.png	TRUE	TRUE
3428_eic.png	TRUE	TRUE
4259_eic.png	TRUE	TRUE
9011_eic.png	TRUE	TRUE
8343_eic.png	TRUE	TRUE
3503_eic.png	TRUE	FALSE
8431_eic.png	TRUE	FALSE
8492_eic.png	TRUE	FALSE
5834_eic.png	TRUE	TRUE
8752_eic.png	TRUE	TRUE
11017_eic.png	TRUE	FALSE
2437_eic.png	TRUE	TRUE
9385_eic.png	TRUE	TRUE
9952_eic.png	TRUE	TRUE
2076_eic.png	FALSE	TRUE
2143_eic.png	TRUE	TRUE
8375_eic.png	TRUE	TRUE
11080_eic.png	TRUE	FALSE
3951_eic.png	TRUE	TRUE
4960_eic.png	TRUE	TRUE
8502_eic.png	TRUE	TRUE
10461_eic.png	TRUE	TRUE
2609_eic.png	TRUE	TRUE
8364_eic.png	TRUE	TRUE
10031_eic.png	TRUE	TRUE
10952_eic.png	TRUE	TRUE
2290_eic.png	TRUE	TRUE
4878_eic.png	TRUE	TRUE
9446_eic.png	TRUE	TRUE
9537_eic.png	FALSE	FALSE
8504_eic.png	TRUE	TRUE
7233_eic.png	TRUE	TRUE
1935_eic.png	FALSE	TRUE
12839_eic.png	TRUE	TRUE
9440_eic.png	TRUE	TRUE
6321_eic.png	TRUE	TRUE
10876_eic.png	TRUE	FALSE
6273_eic.png	TRUE	TRUE
6773_eic.png	TRUE	TRUE
10308_eic.png	TRUE	TRUE
9198_eic.png	TRUE	TRUE
6635_eic.png	TRUE	FALSE
5954_eic.png	TRUE	TRUE
8066_eic.png	TRUE	TRUE
3294_eic.png	FALSE	TRUE
8354_eic.png	TRUE	FALSE
2302_eic.png	TRUE	TRUE
9410_eic.png	TRUE	TRUE
1587_eic.png	TRUE	TRUE
9405_eic.png	TRUE	TRUE
987_eic.png	TRUE	TRUE
3396_eic.png	TRUE	TRUE
6009_eic.png	TRUE	TRUE
8710_eic.png	TRUE	TRUE
1920_eic.png	TRUE	TRUE
3455_eic.png	TRUE	TRUE
2142_eic.png	TRUE	FALSE
2032_eic.png	TRUE	TRUE
10399_eic.png	TRUE	TRUE
5849_eic.png	TRUE	TRUE
2928_eic.png	TRUE	TRUE
12000_eic.png	TRUE	TRUE
11667_eic.png	TRUE	TRUE
6159_eic.png	TRUE	TRUE
3351_eic.png	FALSE	FALSE
3343_eic.png	FALSE	TRUE
3693_eic.png	FALSE	TRUE
7338_eic.png	TRUE	TRUE
3508_eic.png	FALSE	FALSE
6491_eic.png	TRUE	TRUE
6013_eic.png	FALSE	TRUE
8554_eic.png	TRUE	TRUE
10631_eic.png	TRUE	FALSE
420_eic.png	TRUE	TRUE
2776_eic.png	TRUE	TRUE
3283_eic.png	TRUE	TRUE
7740_eic.png	TRUE	TRUE
10138_eic.png	TRUE	TRUE
106_eic.png	TRUE	FALSE
11670_eic.png	FALSE	TRUE
832_eic.png	FALSE	FALSE
8500_eic.png	TRUE	TRUE
837_eic.png	TRUE	TRUE
3978_eic.png	TRUE	TRUE
12030_eic.png	TRUE	TRUE
13147_eic.png	TRUE	TRUE
10883_eic.png	TRUE	FALSE
11305_eic.png	TRUE	TRUE
40_eic.png	TRUE	FALSE
1522_eic.png	TRUE	TRUE
7780_eic.png	TRUE	TRUE
9323_eic.png	FALSE	TRUE
9019_eic.png	TRUE	TRUE
8313_eic.png	TRUE	TRUE
943_eic.png	TRUE	TRUE
11252_eic.png	TRUE	TRUE
8159_eic.png	TRUE	FALSE
7240_eic.png	TRUE	TRUE
262_eic.png	TRUE	TRUE
5011_eic.png	TRUE	TRUE
3413_eic.png	TRUE	TRUE
126_eic.png	TRUE	TRUE
800_eic.png	TRUE	TRUE
9060_eic.png	TRUE	TRUE
7344_eic.png	TRUE	TRUE
7738_eic.png	TRUE	FALSE
5687_eic.png	TRUE	FALSE
3858_eic.png	TRUE	TRUE
4610_eic.png	TRUE	TRUE
2911_eic.png	FALSE	TRUE
4479_eic.png	FALSE	FALSE
13680_eic.png	TRUE	FALSE
9008_eic.png	TRUE	TRUE
948_eic.png	TRUE	TRUE
9097_eic.png	TRUE	FALSE
13388_eic.png	TRUE	TRUE
10794_eic.png	FALSE	TRUE
2299_eic.png	TRUE	FALSE
6381_eic.png	TRUE	TRUE
12792_eic.png	FALSE	FALSE
7121_eic.png	TRUE	TRUE
6798_eic.png	TRUE	TRUE
13109_eic.png	TRUE	TRUE
11088_eic.png	TRUE	TRUE
3497_eic.png	TRUE	TRUE
2263_eic.png	TRUE	TRUE
3264_eic.png	TRUE	FALSE
10216_eic.png	TRUE	TRUE
3869_eic.png	TRUE	TRUE
7897_eic.png	TRUE	TRUE
10456_eic.png	TRUE	TRUE
1996_eic.png	FALSE	FALSE
7790_eic.png	FALSE	TRUE
7527_eic.png	TRUE	TRUE
11775_eic.png	TRUE	TRUE
8345_eic.png	TRUE	TRUE
1785_eic.png	TRUE	TRUE
8591_eic.png	TRUE	TRUE
7290_eic.png	FALSE	TRUE
7462_eic.png	TRUE	TRUE
1202_eic.png	TRUE	TRUE
10927_eic.png	TRUE	TRUE
1064_eic.png	FALSE	TRUE
2433_eic.png	TRUE	TRUE
191_eic.png	TRUE	TRUE
4305_eic.png	TRUE	TRUE
9161_eic.png	TRUE	TRUE
10307_eic.png	TRUE	TRUE
1979_eic.png	TRUE	TRUE
9692_eic.png	TRUE	TRUE
6433_eic.png	TRUE	TRUE
5003_eic.png	TRUE	TRUE
11400_eic.png	TRUE	TRUE
2808_eic.png	TRUE	TRUE
7442_eic.png	TRUE	FALSE
11762_eic.png	TRUE	TRUE
12300_eic.png	TRUE	TRUE
6071_eic.png	TRUE	TRUE
675_eic.png	TRUE	TRUE
4187_eic.png	TRUE	TRUE
3472_eic.png	TRUE	TRUE
5635_eic.png	TRUE	TRUE
11438_eic.png	TRUE	TRUE
4469_eic.png	TRUE	TRUE
7126_eic.png	TRUE	TRUE
2611_eic.png	TRUE	TRUE
580_eic.png	TRUE	TRUE
4241_eic.png	TRUE	FALSE
411_eic.png	TRUE	TRUE
10515_eic.png	TRUE	TRUE
7857_eic.png	TRUE	TRUE
325_eic.png	TRUE	TRUE
6593_eic.png	TRUE	TRUE
12982_eic.png	TRUE	FALSE
12382_eic.png	TRUE	TRUE
5400_eic.png	TRUE	TRUE
1918_eic.png	TRUE	TRUE
469_eic.png	TRUE	TRUE
2362_eic.png	TRUE	TRUE
5622_eic.png	TRUE	TRUE
4086_eic.png	TRUE	FALSE
6129_eic.png	TRUE	TRUE
13730_eic.png	TRUE	TRUE
11107_eic.png	TRUE	TRUE
5878_eic.png	TRUE	FALSE
9478_eic.png	TRUE	TRUE
7866_eic.png	TRUE	TRUE
6170_eic.png	TRUE	FALSE
7712_eic.png	TRUE	TRUE
2773_eic.png	TRUE	TRUE
1073_eic.png	FALSE	TRUE
4816_eic.png	FALSE	TRUE
10027_eic.png	TRUE	TRUE
6328_eic.png	TRUE	TRUE
9501_eic.png	TRUE	TRUE
5653_eic.png	TRUE	TRUE
6104_eic.png	TRUE	TRUE
12858_eic.png	TRUE	TRUE
2561_eic.png	TRUE	TRUE
9577_eic.png	TRUE	TRUE
8671_eic.png	TRUE	TRUE
553_eic.png	TRUE	TRUE
9898_eic.png	TRUE	TRUE
3033_eic.png	TRUE	FALSE
1665_eic.png	TRUE	TRUE
3341_eic.png	FALSE	TRUE
6007_eic.png	TRUE	TRUE
7331_eic.png	TRUE	TRUE
3326_eic.png	TRUE	TRUE
10997_eic.png	FALSE	TRUE
9938_eic.png	TRUE	TRUE
10137_eic.png	TRUE	TRUE
7419_eic.png	TRUE	TRUE
598_eic.png	TRUE	TRUE
5725_eic.png	TRUE	TRUE
13383_eic.png	TRUE	TRUE
7072_eic.png	TRUE	TRUE
8152_eic.png	TRUE	TRUE
6394_eic.png	TRUE	FALSE
5976_eic.png	TRUE	TRUE
5569_eic.png	TRUE	TRUE
5624_eic.png	TRUE	TRUE
824_eic.png	FALSE	TRUE
10371_eic.png	TRUE	TRUE
220_eic.png	FALSE	FALSE
7899_eic.png	TRUE	TRUE
8920_eic.png	TRUE	TRUE
4763_eic.png	TRUE	TRUE
5330_eic.png	TRUE	TRUE
7695_eic.png	TRUE	TRUE
1305_eic.png	TRUE	TRUE
1101_eic.png	TRUE	TRUE
1953_eic.png	TRUE	FALSE
5476_eic.png	TRUE	TRUE
656_eic.png	FALSE	TRUE
9617_eic.png	TRUE	FALSE
5557_eic.png	TRUE	TRUE
8443_eic.png	TRUE	TRUE
8297_eic.png	TRUE	TRUE
704_eic.png	TRUE	TRUE
8949_eic.png	TRUE	TRUE
2288_eic.png	FALSE	TRUE
11250_eic.png	FALSE	TRUE
1857_eic.png	TRUE	TRUE
1339_eic.png	TRUE	TRUE
12582_eic.png	TRUE	TRUE
6113_eic.png	TRUE	TRUE
6699_eic.png	TRUE	TRUE
23_eic.png	FALSE	FALSE
3700_eic.png	FALSE	TRUE
4757_eic.png	TRUE	TRUE
1103_eic.png	FALSE	TRUE
12044_eic.png	FALSE	FALSE
353_eic.png	TRUE	TRUE
9389_eic.png	TRUE	TRUE
5365_eic.png	TRUE	TRUE
7340_eic.png	TRUE	TRUE
2300_eic.png	TRUE	FALSE
1096_eic.png	TRUE	TRUE
6058_eic.png	TRUE	TRUE
3328_eic.png	TRUE	TRUE
7125_eic.png	TRUE	TRUE
7786_eic.png	TRUE	TRUE
9575_eic.png	FALSE	FALSE
7947_eic.png	TRUE	FALSE
12285_eic.png	TRUE	TRUE
13476_eic.png	TRUE	TRUE
7166_eic.png	TRUE	TRUE
4210_eic.png	TRUE	TRUE
5866_eic.png	TRUE	TRUE
6598_eic.png	TRUE	TRUE
664_eic.png	TRUE	TRUE
2900_eic.png	FALSE	TRUE
13620_eic.png	TRUE	FALSE
11674_eic.png	FALSE	FALSE
11424_eic.png	FALSE	FALSE
2788_eic.png	TRUE	TRUE
10850_eic.png	FALSE	TRUE
3890_eic.png	TRUE	TRUE
10579_eic.png	TRUE	TRUE
10425_eic.png	TRUE	TRUE
2200_eic.png	TRUE	TRUE
9153_eic.png	TRUE	TRUE
1527_eic.png	TRUE	TRUE
784_eic.png	TRUE	FALSE
12021_eic.png	TRUE	TRUE
7272_eic.png	TRUE	TRUE
2304_eic.png	TRUE	FALSE
337_eic.png	TRUE	TRUE
7051_eic.png	TRUE	TRUE
2998_eic.png	TRUE	TRUE
456_eic.png	TRUE	TRUE
6590_eic.png	TRUE	TRUE
3971_eic.png	TRUE	FALSE
8463_eic.png	TRUE	TRUE
7269_eic.png	TRUE	TRUE
11161_eic.png	TRUE	TRUE
11301_eic.png	TRUE	TRUE
4529_eic.png	TRUE	TRUE
10343_eic.png	TRUE	TRUE
4941_eic.png	TRUE	FALSE
6955_eic.png	TRUE	TRUE
2800_eic.png	TRUE	TRUE
10761_eic.png	TRUE	TRUE
10718_eic.png	FALSE	TRUE
7384_eic.png	TRUE	TRUE
8169_eic.png	TRUE	TRUE
1732_eic.png	TRUE	TRUE
10743_eic.png	TRUE	FALSE
11634_eic.png	TRUE	TRUE
7637_eic.png	TRUE	TRUE
579_eic.png	TRUE	FALSE
8997_eic.png	TRUE	TRUE
3005_eic.png	TRUE	TRUE
11053_eic.png	TRUE	TRUE
12602_eic.png	TRUE	TRUE
4936_eic.png	TRUE	TRUE
731_eic.png	TRUE	TRUE
5260_eic.png	TRUE	TRUE
4513_eic.png	TRUE	TRUE
4394_eic.png	TRUE	TRUE
1051_eic.png	TRUE	TRUE
747_eic.png	TRUE	TRUE
2793_eic.png	TRUE	TRUE
7449_eic.png	TRUE	TRUE
8337_eic.png	TRUE	TRUE
3099_eic.png	TRUE	TRUE
9637_eic.png	TRUE	FALSE
12223_eic.png	TRUE	TRUE
2150_eic.png	TRUE	TRUE
9473_eic.png	TRUE	TRUE
7317_eic.png	TRUE	TRUE
1040_eic.png	TRUE	TRUE
12867_eic.png	TRUE	TRUE
3677_eic.png	TRUE	TRUE
13380_eic.png	TRUE	TRUE
10275_eic.png	TRUE	TRUE
7716_eic.png	TRUE	TRUE
12415_eic.png	TRUE	FALSE
9845_eic.png	TRUE	TRUE
5070_eic.png	TRUE	TRUE
11375_eic.png	TRUE	TRUE
13277_eic.png	TRUE	TRUE
2183_eic.png	TRUE	TRUE
679_eic.png	TRUE	TRUE
2305_eic.png	TRUE	FALSE
8859_eic.png	TRUE	TRUE
8273_eic.png	TRUE	TRUE
9028_eic.png	TRUE	TRUE
1258_eic.png	TRUE	TRUE
7091_eic.png	TRUE	TRUE
8987_eic.png	TRUE	TRUE
3215_eic.png	TRUE	TRUE
7794_eic.png	TRUE	TRUE
1645_eic.png	TRUE	TRUE
10534_eic.png	TRUE	TRUE
9053_eic.png	TRUE	TRUE
12563_eic.png	TRUE	FALSE
5652_eic.png	TRUE	TRUE
989_eic.png	TRUE	TRUE
3103_eic.png	TRUE	TRUE
5156_eic.png	TRUE	TRUE
1289_eic.png	TRUE	TRUE
10001_eic.png	TRUE	TRUE
9784_eic.png	TRUE	TRUE
3353_eic.png	FALSE	TRUE
9264_eic.png	FALSE	TRUE
9760_eic.png	TRUE	TRUE
8774_eic.png	TRUE	TRUE
5245_eic.png	TRUE	TRUE
8999_eic.png	TRUE	TRUE
4911_eic.png	TRUE	TRUE
5457_eic.png	TRUE	FALSE
8777_eic.png	TRUE	TRUE
13306_eic.png	TRUE	TRUE
9350_eic.png	TRUE	TRUE
13607_eic.png	TRUE	TRUE
10939_eic.png	TRUE	TRUE
6128_eic.png	TRUE	TRUE
4734_eic.png	TRUE	TRUE
8922_eic.png	TRUE	TRUE
11944_eic.png	TRUE	TRUE
3141_eic.png	FALSE	TRUE
7059_eic.png	TRUE	TRUE
12926_eic.png	TRUE	FALSE
13094_eic.png	TRUE	TRUE
9536_eic.png	TRUE	TRUE
1018_eic.png	FALSE	TRUE
2028_eic.png	TRUE	TRUE
1326_eic.png	TRUE	TRUE
9458_eic.png	TRUE	TRUE
2723_eic.png	TRUE	FALSE
11525_eic.png	TRUE	TRUE
7924_eic.png	TRUE	TRUE
686_eic.png	TRUE	TRUE
11079_eic.png	TRUE	FALSE
10116_eic.png	TRUE	TRUE
11246_eic.png	TRUE	TRUE
2350_eic.png	TRUE	TRUE
8760_eic.png	TRUE	TRUE
9665_eic.png	TRUE	TRUE
3330_eic.png	TRUE	FALSE
1149_eic.png	TRUE	TRUE
3976_eic.png	FALSE	TRUE
2490_eic.png	FALSE	TRUE
840_eic.png	TRUE	TRUE
4401_eic.png	TRUE	TRUE
10194_eic.png	TRUE	TRUE
11796_eic.png	TRUE	TRUE
8701_eic.png	TRUE	TRUE
10155_eic.png	TRUE	TRUE
7585_eic.png	TRUE	TRUE
5592_eic.png	TRUE	TRUE
9504_eic.png	TRUE	TRUE
7820_eic.png	TRUE	TRUE
1634_eic.png	TRUE	TRUE
8291_eic.png	TRUE	TRUE
3877_eic.png	TRUE	TRUE
9342_eic.png	TRUE	TRUE
7673_eic.png	TRUE	TRUE
10869_eic.png	TRUE	TRUE
3128_eic.png	TRUE	TRUE
4938_eic.png	TRUE	FALSE
9691_eic.png	TRUE	TRUE
11962_eic.png	TRUE	TRUE
7460_eic.png	TRUE	TRUE
7053_eic.png	TRUE	TRUE
12329_eic.png	TRUE	TRUE
2023_eic.png	FALSE	TRUE
3744_eic.png	TRUE	TRUE
11903_eic.png	TRUE	TRUE
7599_eic.png	TRUE	TRUE
1108_eic.png	FALSE	FALSE
9325_eic.png	TRUE	TRUE
3943_eic.png	TRUE	TRUE
9442_eic.png	TRUE	TRUE
9015_eic.png	TRUE	TRUE
1582_eic.png	TRUE	TRUE
7822_eic.png	TRUE	TRUE
8900_eic.png	FALSE	TRUE
7402_eic.png	TRUE	TRUE
5086_eic.png	TRUE	TRUE
5949_eic.png	TRUE	TRUE
3344_eic.png	FALSE	TRUE
10916_eic.png	TRUE	TRUE
6110_eic.png	TRUE	TRUE
3656_eic.png	TRUE	TRUE
13634_eic.png	TRUE	TRUE
2366_eic.png	TRUE	TRUE
10673_eic.png	TRUE	TRUE
8863_eic.png	TRUE	TRUE
6580_eic.png	TRUE	TRUE
9858_eic.png	TRUE	TRUE
8909_eic.png	TRUE	TRUE
5226_eic.png	TRUE	TRUE
8358_eic.png	TRUE	TRUE
1005_eic.png	TRUE	TRUE
6689_eic.png	TRUE	TRUE
11671_eic.png	FALSE	TRUE
12537_eic.png	TRUE	TRUE
1074_eic.png	FALSE	TRUE
10492_eic.png	TRUE	TRUE
1944_eic.png	TRUE	TRUE
12343_eic.png	FALSE	TRUE
9089_eic.png	TRUE	TRUE
2996_eic.png	TRUE	TRUE
1998_eic.png	FALSE	TRUE
12073_eic.png	TRUE	TRUE
2728_eic.png	FALSE	TRUE
12313_eic.png	TRUE	TRUE
648_eic.png	TRUE	TRUE
10793_eic.png	FALSE	TRUE
3571_eic.png	TRUE	FALSE
223_eic.png	FALSE	FALSE
1904_eic.png	TRUE	TRUE
6505_eic.png	TRUE	TRUE
1444_eic.png	TRUE	TRUE
1703_eic.png	TRUE	TRUE
3825_eic.png	TRUE	TRUE
8115_eic.png	TRUE	TRUE
5757_eic.png	TRUE	TRUE
12467_eic.png	TRUE	TRUE
10184_eic.png	TRUE	TRUE
6965_eic.png	TRUE	FALSE
2699_eic.png	TRUE	TRUE
8397_eic.png	TRUE	TRUE
4007_eic.png	TRUE	TRUE
9932_eic.png	TRUE	TRUE
2231_eic.png	TRUE	TRUE
10769_eic.png	FALSE	TRUE
7728_eic.png	TRUE	TRUE
5681_eic.png	TRUE	TRUE
9333_eic.png	TRUE	TRUE
7035_eic.png	TRUE	TRUE
5091_eic.png	TRUE	TRUE
7315_eic.png	TRUE	TRUE
1281_eic.png	TRUE	TRUE
1590_eic.png	TRUE	TRUE
894_eic.png	FALSE	FALSE
4846_eic.png	FALSE	TRUE
3780_eic.png	TRUE	TRUE
8618_eic.png	TRUE	TRUE
7170_eic.png	TRUE	TRUE
8228_eic.png	TRUE	TRUE
11365_eic.png	TRUE	TRUE
3126_eic.png	TRUE	TRUE
10305_eic.png	TRUE	TRUE
6548_eic.png	FALSE	TRUE
8341_eic.png	TRUE	TRUE
6633_eic.png	TRUE	FALSE
8461_eic.png	TRUE	TRUE
4093_eic.png	TRUE	TRUE
6051_eic.png	TRUE	TRUE
654_eic.png	FALSE	TRUE
9256_eic.png	FALSE	TRUE
10932_eic.png	TRUE	TRUE
8497_eic.png	TRUE	TRUE
9055_eic.png	TRUE	TRUE
4336_eic.png	TRUE	TRUE
7274_eic.png	TRUE	TRUE
3194_eic.png	TRUE	TRUE
3400_eic.png	TRUE	TRUE
10423_eic.png	TRUE	TRUE
9044_eic.png	TRUE	TRUE
2243_eic.png	TRUE	TRUE
9415_eic.png	FALSE	TRUE
649_eic.png	TRUE	FALSE
4222_eic.png	FALSE	TRUE
1842_eic.png	TRUE	TRUE
8157_eic.png	TRUE	FALSE
11788_eic.png	FALSE	TRUE
8234_eic.png	TRUE	TRUE
7504_eic.png	TRUE	TRUE
1070_eic.png	FALSE	FALSE
8673_eic.png	FALSE	TRUE
3782_eic.png	TRUE	TRUE
5406_eic.png	TRUE	TRUE
5889_eic.png	TRUE	TRUE
12102_eic.png	TRUE	TRUE
853_eic.png	TRUE	TRUE
6330_eic.png	TRUE	TRUE
1120_eic.png	FALSE	TRUE
2539_eic.png	TRUE	TRUE
1855_eic.png	TRUE	TRUE
3370_eic.png	FALSE	FALSE
12068_eic.png	TRUE	FALSE
10465_eic.png	FALSE	TRUE
13092_eic.png	TRUE	TRUE
8055_eic.png	TRUE	TRUE
5174_eic.png	TRUE	TRUE
6691_eic.png	TRUE	TRUE
9299_eic.png	TRUE	TRUE
4512_eic.png	TRUE	FALSE
2487_eic.png	TRUE	TRUE
3135_eic.png	FALSE	FALSE
11393_eic.png	TRUE	TRUE
9669_eic.png	TRUE	TRUE
7313_eic.png	FALSE	TRUE
1283_eic.png	TRUE	TRUE
8906_eic.png	TRUE	TRUE
9281_eic.png	TRUE	TRUE
9720_eic.png	TRUE	TRUE
3240_eic.png	TRUE	TRUE
5460_eic.png	TRUE	TRUE
11303_eic.png	TRUE	TRUE
3882_eic.png	TRUE	TRUE
3290_eic.png	TRUE	TRUE
6871_eic.png	TRUE	TRUE
8088_eic.png	TRUE	TRUE
9308_eic.png	TRUE	TRUE
6870_eic.png	TRUE	TRUE
194_eic.png	FALSE	TRUE
7040_eic.png	FALSE	TRUE
346_eic.png	TRUE	TRUE
11013_eic.png	TRUE	TRUE
6640_eic.png	TRUE	TRUE
6024_eic.png	TRUE	TRUE
3995_eic.png	TRUE	TRUE
2796_eic.png	TRUE	TRUE
3348_eic.png	TRUE	TRUE
3998_eic.png	TRUE	TRUE
6157_eic.png	TRUE	FALSE
2772_eic.png	TRUE	TRUE
4392_eic.png	FALSE	TRUE
8195_eic.png	TRUE	TRUE
11482_eic.png	TRUE	TRUE
12287_eic.png	TRUE	TRUE
7850_eic.png	TRUE	TRUE
4944_eic.png	TRUE	FALSE
11618_eic.png	TRUE	TRUE
5719_eic.png	TRUE	TRUE
7521_eic.png	TRUE	TRUE
5917_eic.png	TRUE	TRUE
5232_eic.png	TRUE	TRUE
11679_eic.png	FALSE	FALSE
6561_eic.png	TRUE	TRUE
9247_eic.png	TRUE	TRUE
13088_eic.png	TRUE	FALSE
6636_eic.png	TRUE	FALSE
1731_eic.png	TRUE	TRUE
8441_eic.png	TRUE	TRUE
4034_eic.png	TRUE	TRUE
827_eic.png	TRUE	TRUE
5498_eic.png	TRUE	TRUE
4649_eic.png	TRUE	TRUE
11018_eic.png	TRUE	TRUE
12280_eic.png	TRUE	TRUE
8631_eic.png	TRUE	TRUE
6632_eic.png	TRUE	FALSE
7075_eic.png	TRUE	TRUE
8482_eic.png	TRUE	TRUE
9042_eic.png	TRUE	TRUE
1754_eic.png	TRUE	FALSE
10007_eic.png	TRUE	TRUE
11648_eic.png	TRUE	TRUE
659_eic.png	FALSE	TRUE
12119_eic.png	TRUE	FALSE
6440_eic.png	TRUE	TRUE
4302_eic.png	TRUE	TRUE
7633_eic.png	TRUE	TRUE
10789_eic.png	TRUE	TRUE
6445_eic.png	TRUE	TRUE
11810_eic.png	TRUE	TRUE
12865_eic.png	TRUE	TRUE
7224_eic.png	TRUE	TRUE
2977_eic.png	TRUE	TRUE
7944_eic.png	TRUE	TRUE
8964_eic.png	TRUE	TRUE
6588_eic.png	FALSE	TRUE
6112_eic.png	TRUE	TRUE
8639_eic.png	FALSE	TRUE
1484_eic.png	TRUE	TRUE
12146_eic.png	TRUE	TRUE
4298_eic.png	TRUE	TRUE
9210_eic.png	TRUE	TRUE
12851_eic.png	TRUE	TRUE
4520_eic.png	TRUE	TRUE
329_eic.png	TRUE	TRUE
1794_eic.png	TRUE	TRUE
10396_eic.png	TRUE	TRUE
13612_eic.png	TRUE	TRUE
9900_eic.png	TRUE	TRUE
7809_eic.png	TRUE	TRUE
7407_eic.png	TRUE	TRUE
8641_eic.png	TRUE	TRUE
7854_eic.png	TRUE	TRUE
2910_eic.png	FALSE	TRUE
5005_eic.png	TRUE	TRUE
1985_eic.png	TRUE	TRUE
3859_eic.png	TRUE	TRUE
8784_eic.png	TRUE	TRUE
4735_eic.png	TRUE	FALSE
368_eic.png	TRUE	TRUE
5880_eic.png	TRUE	TRUE
7558_eic.png	TRUE	TRUE
3373_eic.png	TRUE	TRUE
5099_eic.png	TRUE	TRUE
3955_eic.png	TRUE	TRUE
7625_eic.png	TRUE	TRUE
7246_eic.png	TRUE	TRUE
13379_eic.png	TRUE	TRUE
3845_eic.png	TRUE	TRUE
6087_eic.png	TRUE	FALSE
8908_eic.png	TRUE	TRUE
1357_eic.png	TRUE	FALSE
359_eic.png	TRUE	TRUE
1615_eic.png	TRUE	TRUE
4675_eic.png	TRUE	TRUE
4473_eic.png	FALSE	TRUE
12731_eic.png	TRUE	FALSE
6250_eic.png	TRUE	TRUE
13028_eic.png	TRUE	FALSE
6358_eic.png	TRUE	TRUE
6611_eic.png	TRUE	TRUE
3337_eic.png	TRUE	TRUE
2656_eic.png	TRUE	TRUE
10719_eic.png	TRUE	TRUE
7285_eic.png	TRUE	TRUE
3090_eic.png	TRUE	TRUE
8476_eic.png	TRUE	TRUE
10231_eic.png	TRUE	TRUE
12662_eic.png	TRUE	TRUE
3646_eic.png	TRUE	TRUE
7928_eic.png	TRUE	TRUE
1375_eic.png	TRUE	TRUE
4416_eic.png	TRUE	TRUE
2546_eic.png	TRUE	TRUE
12377_eic.png	FALSE	FALSE
6631_eic.png	TRUE	FALSE
5256_eic.png	TRUE	FALSE
13271_eic.png	TRUE	TRUE
13604_eic.png	TRUE	TRUE
814_eic.png	TRUE	TRUE
2653_eic.png	TRUE	TRUE
2492_eic.png	TRUE	TRUE
1811_eic.png	TRUE	TRUE
3639_eic.png	TRUE	TRUE
8798_eic.png	TRUE	TRUE
1163_eic.png	TRUE	TRUE
9502_eic.png	TRUE	TRUE
13486_eic.png	TRUE	TRUE
13823_eic.png	TRUE	TRUE
1559_eic.png	TRUE	TRUE
25_eic.png	FALSE	TRUE
5468_eic.png	FALSE	TRUE
10112_eic.png	TRUE	TRUE
9531_eic.png	TRUE	TRUE
11040_eic.png	TRUE	TRUE
5412_eic.png	TRUE	TRUE
11994_eic.png	FALSE	FALSE
4310_eic.png	TRUE	TRUE
11699_eic.png	TRUE	TRUE
9597_eic.png	TRUE	TRUE
8156_eic.png	TRUE	FALSE
12336_eic.png	FALSE	FALSE
4897_eic.png	FALSE	TRUE
5729_eic.png	TRUE	TRUE
4407_eic.png	TRUE	TRUE
5112_eic.png	TRUE	FALSE
9413_eic.png	TRUE	TRUE
11022_eic.png	TRUE	TRUE
4009_eic.png	TRUE	TRUE
423_eic.png	TRUE	TRUE
4073_eic.png	FALSE	TRUE
9057_eic.png	TRUE	TRUE
5835_eic.png	TRUE	FALSE
13630_eic.png	TRUE	TRUE
7714_eic.png	TRUE	TRUE
5289_eic.png	TRUE	TRUE
651_eic.png	TRUE	TRUE
8705_eic.png	TRUE	TRUE
9196_eic.png	TRUE	TRUE
9618_eic.png	TRUE	FALSE
8245_eic.png	TRUE	TRUE
8290_eic.png	TRUE	TRUE
13520_eic.png	TRUE	FALSE
9352_eic.png	TRUE	TRUE
8269_eic.png	TRUE	TRUE
3409_eic.png	TRUE	TRUE
7692_eic.png	TRUE	TRUE
10613_eic.png	TRUE	TRUE
9750_eic.png	FALSE	TRUE
13130_eic.png	TRUE	TRUE
1901_eic.png	TRUE	TRUE
10878_eic.png	TRUE	FALSE
10881_eic.png	TRUE	FALSE
12379_eic.png	FALSE	FALSE
5773_eic.png	TRUE	TRUE
3447_eic.png	TRUE	TRUE
3111_eic.png	TRUE	TRUE
3024_eic.png	TRUE	TRUE
12680_eic.png	TRUE	TRUE
2313_eic.png	TRUE	TRUE
9843_eic.png	TRUE	TRUE
2710_eic.png	TRUE	TRUE
13403_eic.png	TRUE	TRUE
12474_eic.png	TRUE	TRUE
12619_eic.png	TRUE	TRUE
7705_eic.png	TRUE	TRUE
3392_eic.png	TRUE	FALSE
5555_eic.png	TRUE	TRUE
5421_eic.png	TRUE	TRUE
8275_eic.png	TRUE	TRUE
9714_eic.png	TRUE	TRUE
8530_eic.png	TRUE	TRUE
5861_eic.png	TRUE	TRUE
11901_eic.png	TRUE	TRUE
742_eic.png	TRUE	TRUE
8748_eic.png	TRUE	TRUE
5775_eic.png	TRUE	TRUE
5497_eic.png	TRUE	TRUE
10106_eic.png	TRUE	TRUE
848_eic.png	TRUE	TRUE
3558_eic.png	TRUE	TRUE
7078_eic.png	TRUE	TRUE
3629_eic.png	TRUE	TRUE
5358_eic.png	TRUE	TRUE
7376_eic.png	TRUE	TRUE
4814_eic.png	TRUE	TRUE
1549_eic.png	TRUE	TRUE
10496_eic.png	TRUE	TRUE
6864_eic.png	TRUE	TRUE
1217_eic.png	TRUE	TRUE
1791_eic.png	TRUE	TRUE
13639_eic.png	TRUE	TRUE
4397_eic.png	TRUE	TRUE
7311_eic.png	TRUE	TRUE
9839_eic.png	TRUE	TRUE
7922_eic.png	FALSE	TRUE
3420_eic.png	TRUE	TRUE
10715_eic.png	TRUE	TRUE
3471_eic.png	TRUE	TRUE
9157_eic.png	TRUE	TRUE
3689_eic.png	TRUE	TRUE
12701_eic.png	TRUE	FALSE
6963_eic.png	TRUE	TRUE
1066_eic.png	FALSE	TRUE
5808_eic.png	TRUE	TRUE
3563_eic.png	TRUE	TRUE
5466_eic.png	FALSE	TRUE
7367_eic.png	TRUE	TRUE
3815_eic.png	TRUE	TRUE
6877_eic.png	FALSE	TRUE
7734_eic.png	TRUE	TRUE
1749_eic.png	TRUE	TRUE
7523_eic.png	TRUE	TRUE
11687_eic.png	TRUE	TRUE
11430_eic.png	TRUE	TRUE
4023_eic.png	TRUE	TRUE
5081_eic.png	TRUE	TRUE
2065_eic.png	TRUE	FALSE
5444_eic.png	TRUE	TRUE
6438_eic.png	TRUE	TRUE
8633_eic.png	TRUE	TRUE
8287_eic.png	TRUE	TRUE
12568_eic.png	TRUE	FALSE
2855_eic.png	TRUE	TRUE
11656_eic.png	TRUE	TRUE
1815_eic.png	TRUE	FALSE
2521_eic.png	TRUE	TRUE
11159_eic.png	TRUE	TRUE
9620_eic.png	TRUE	FALSE
264_eic.png	TRUE	TRUE
6868_eic.png	TRUE	TRUE
8568_eic.png	TRUE	TRUE
1954_eic.png	TRUE	FALSE
5804_eic.png	TRUE	TRUE
10682_eic.png	TRUE	TRUE
1644_eic.png	TRUE	TRUE
1674_eic.png	TRUE	TRUE
9058_eic.png	FALSE	TRUE
3966_eic.png	TRUE	TRUE
2373_eic.png	TRUE	TRUE
8638_eic.png	TRUE	TRUE
3057_eic.png	FALSE	FALSE
6701_eic.png	TRUE	TRUE
11391_eic.png	TRUE	FALSE
2353_eic.png	TRUE	TRUE
4886_eic.png	TRUE	TRUE
10790_eic.png	TRUE	TRUE
12777_eic.png	FALSE	FALSE
557_eic.png	TRUE	TRUE
2398_eic.png	TRUE	TRUE
10670_eic.png	TRUE	TRUE
13702_eic.png	TRUE	FALSE
7665_eic.png	TRUE	TRUE
10716_eic.png	TRUE	TRUE
9349_eic.png	TRUE	TRUE
5965_eic.png	TRUE	TRUE
12346_eic.png	TRUE	FALSE
8425_eic.png	TRUE	TRUE
1495_eic.png	TRUE	TRUE
8692_eic.png	TRUE	TRUE
4842_eic.png	TRUE	TRUE
1959_eic.png	TRUE	FALSE
9976_eic.png	TRUE	TRUE
10943_eic.png	TRUE	TRUE
10237_eic.png	TRUE	TRUE
11109_eic.png	TRUE	TRUE
2973_eic.png	TRUE	TRUE
5218_eic.png	TRUE	TRUE
8321_eic.png	TRUE	TRUE
2317_eic.png	TRUE	TRUE
3720_eic.png	TRUE	TRUE
9718_eic.png	TRUE	TRUE
9998_eic.png	TRUE	TRUE
5045_eic.png	TRUE	TRUE
10171_eic.png	TRUE	TRUE
8559_eic.png	TRUE	TRUE
7549_eic.png	TRUE	TRUE
10576_eic.png	TRUE	TRUE
1264_eic.png	TRUE	TRUE
9570_eic.png	TRUE	TRUE
11418_eic.png	FALSE	TRUE
9301_eic.png	TRUE	TRUE
9017_eic.png	TRUE	TRUE
513_eic.png	TRUE	TRUE
6154_eic.png	TRUE	TRUE
7307_eic.png	TRUE	TRUE
13525_eic.png	TRUE	TRUE
6908_eic.png	FALSE	TRUE
10459_eic.png	TRUE	TRUE
1016_eic.png	TRUE	TRUE
9989_eic.png	TRUE	TRUE
6042_eic.png	TRUE	TRUE
3785_eic.png	TRUE	TRUE
8231_eic.png	TRUE	TRUE
2545_eic.png	TRUE	TRUE
3062_eic.png	TRUE	TRUE
4471_eic.png	TRUE	TRUE
2806_eic.png	TRUE	FALSE
6317_eic.png	TRUE	TRUE
1060_eic.png	FALSE	TRUE
6285_eic.png	TRUE	TRUE
5110_eic.png	TRUE	FALSE
12862_eic.png	TRUE	TRUE
12599_eic.png	TRUE	TRUE
8190_eic.png	TRUE	TRUE
1348_eic.png	TRUE	TRUE
5877_eic.png	TRUE	FALSE
9464_eic.png	TRUE	TRUE
1870_eic.png	TRUE	TRUE
6312_eic.png	TRUE	TRUE
2857_eic.png	TRUE	TRUE
4906_eic.png	TRUE	TRUE
776_eic.png	TRUE	FALSE
9511_eic.png	TRUE	TRUE
1109_eic.png	FALSE	TRUE
5425_eic.png	FALSE	TRUE
2859_eic.png	FALSE	TRUE
8012_eic.png	TRUE	TRUE
12472_eic.png	FALSE	FALSE
11751_eic.png	TRUE	FALSE
4065_eic.png	TRUE	TRUE
8239_eic.png	TRUE	TRUE
6785_eic.png	TRUE	FALSE
2781_eic.png	TRUE	TRUE
12578_eic.png	TRUE	TRUE
8565_eic.png	TRUE	TRUE
11840_eic.png	TRUE	FALSE
8183_eic.png	TRUE	TRUE
3285_eic.png	TRUE	TRUE
10257_eic.png	TRUE	TRUE
6383_eic.png	TRUE	TRUE
8570_eic.png	TRUE	TRUE
8019_eic.png	TRUE	TRUE
4373_eic.png	TRUE	TRUE
114_eic.png	TRUE	FALSE
4712_eic.png	FALSE	TRUE
458_eic.png	TRUE	TRUE
7999_eic.png	TRUE	TRUE
607_eic.png	TRUE	TRUE
10413_eic.png	TRUE	TRUE
3460_eic.png	TRUE	TRUE
2547_eic.png	TRUE	TRUE
4855_eic.png	TRUE	TRUE
6019_eic.png	TRUE	FALSE
9879_eic.png	TRUE	TRUE
12521_eic.png	TRUE	TRUE
2250_eic.png	TRUE	TRUE
9021_eic.png	FALSE	TRUE
5900_eic.png	TRUE	TRUE
5423_eic.png	FALSE	TRUE
5061_eic.png	TRUE	TRUE
10192_eic.png	TRUE	TRUE
3486_eic.png	TRUE	TRUE
3726_eic.png	TRUE	TRUE
12581_eic.png	TRUE	TRUE
13475_eic.png	TRUE	TRUE
5191_eic.png	TRUE	TRUE
10293_eic.png	TRUE	TRUE
7699_eic.png	TRUE	FALSE
9987_eic.png	TRUE	TRUE
13323_eic.png	TRUE	TRUE
12063_eic.png	TRUE	TRUE
13089_eic.png	TRUE	FALSE
6534_eic.png	TRUE	FALSE
8819_eic.png	TRUE	TRUE
8708_eic.png	TRUE	TRUE
5554_eic.png	TRUE	TRUE
10100_eic.png	TRUE	TRUE
4942_eic.png	TRUE	TRUE
10368_eic.png	TRUE	TRUE
7443_eic.png	TRUE	TRUE
11470_eic.png	TRUE	TRUE
2701_eic.png	TRUE	FALSE
5649_eic.png	TRUE	TRUE
4992_eic.png	TRUE	TRUE
2615_eic.png	TRUE	TRUE
3042_eic.png	TRUE	FALSE
4768_eic.png	TRUE	TRUE
12125_eic.png	TRUE	TRUE
1524_eic.png	TRUE	TRUE
8896_eic.png	TRUE	TRUE
11179_eic.png	TRUE	TRUE
1792_eic.png	TRUE	TRUE
9978_eic.png	TRUE	TRUE
4067_eic.png	FALSE	TRUE
13227_eic.png	TRUE	TRUE
10101_eic.png	TRUE	TRUE
7644_eic.png	TRUE	TRUE
3324_eic.png	TRUE	TRUE
7671_eic.png	TRUE	TRUE
1938_eic.png	TRUE	TRUE
3393_eic.png	FALSE	TRUE
835_eic.png	FALSE	TRUE
4772_eic.png	TRUE	TRUE
11928_eic.png	TRUE	TRUE
2102_eic.png	TRUE	TRUE
6268_eic.png	TRUE	TRUE
11651_eic.png	TRUE	TRUE
11404_eic.png	TRUE	TRUE
5946_eic.png	TRUE	TRUE
4910_eic.png	TRUE	TRUE
6315_eic.png	TRUE	FALSE
9003_eic.png	TRUE	TRUE
4555_eic.png	TRUE	TRUE
5416_eic.png	TRUE	TRUE
9155_eic.png	TRUE	TRUE
11703_eic.png	TRUE	TRUE
8403_eic.png	FALSE	TRUE
2839_eic.png	TRUE	TRUE
3968_eic.png	TRUE	FALSE
2981_eic.png	TRUE	TRUE
6011_eic.png	TRUE	TRUE
9638_eic.png	TRUE	TRUE
6020_eic.png	TRUE	TRUE
11824_eic.png	FALSE	FALSE
10093_eic.png	TRUE	TRUE
13090_eic.png	TRUE	FALSE
13624_eic.png	TRUE	TRUE
11041_eic.png	TRUE	TRUE
9347_eic.png	TRUE	TRUE
9310_eic.png	TRUE	TRUE
13317_eic.png	TRUE	TRUE
8164_eic.png	TRUE	TRUE
5411_eic.png	TRUE	TRUE
13041_eic.png	TRUE	TRUE
113_eic.png	TRUE	FALSE
12579_eic.png	TRUE	TRUE
7234_eic.png	TRUE	TRUE
10406_eic.png	TRUE	TRUE
11557_eic.png	TRUE	TRUE
9607_eic.png	TRUE	TRUE
4561_eic.png	TRUE	TRUE
5109_eic.png	TRUE	FALSE
3907_eic.png	FALSE	TRUE
8084_eic.png	TRUE	TRUE
8890_eic.png	TRUE	TRUE
12375_eic.png	TRUE	FALSE
8064_eic.png	TRUE	TRUE
11003_eic.png	TRUE	TRUE
3350_eic.png	FALSE	FALSE
7063_eic.png	TRUE	TRUE
7445_eic.png	TRUE	TRUE
4333_eic.png	TRUE	TRUE
9073_eic.png	TRUE	TRUE
13792_eic.png	TRUE	TRUE
2517_eic.png	TRUE	TRUE
4498_eic.png	FALSE	TRUE
2368_eic.png	TRUE	TRUE
7841_eic.png	TRUE	TRUE
7965_eic.png	TRUE	TRUE
1765_eic.png	TRUE	FALSE
5626_eic.png	TRUE	TRUE
7937_eic.png	TRUE	TRUE
5094_eic.png	TRUE	TRUE
7948_eic.png	TRUE	TRUE
10899_eic.png	TRUE	TRUE
10152_eic.png	TRUE	TRUE
6417_eic.png	TRUE	TRUE
3266_eic.png	TRUE	TRUE
9225_eic.png	TRUE	TRUE
5369_eic.png	TRUE	TRUE
10494_eic.png	TRUE	TRUE
6839_eic.png	TRUE	TRUE
1913_eic.png	TRUE	TRUE
3367_eic.png	TRUE	FALSE
1672_eic.png	TRUE	TRUE
241_eic.png	TRUE	TRUE
6800_eic.png	TRUE	TRUE
8540_eic.png	TRUE	TRUE
11205_eic.png	TRUE	TRUE
8399_eic.png	TRUE	TRUE
6696_eic.png	TRUE	TRUE
9499_eic.png	TRUE	TRUE
12660_eic.png	TRUE	TRUE
5104_eic.png	TRUE	FALSE
12133_eic.png	TRUE	TRUE
5114_eic.png	TRUE	FALSE
7042_eic.png	TRUE	TRUE
2909_eic.png	FALSE	FALSE
6017_eic.png	TRUE	FALSE
8690_eic.png	TRUE	TRUE
13259_eic.png	TRUE	TRUE
6959_eic.png	TRUE	TRUE
10277_eic.png	TRUE	TRUE
1358_eic.png	TRUE	TRUE
6746_eic.png	TRUE	TRUE
2303_eic.png	TRUE	FALSE
12186_eic.png	TRUE	TRUE
8473_eic.png	TRUE	TRUE
1769_eic.png	TRUE	FALSE
12524_eic.png	TRUE	TRUE
10563_eic.png	TRUE	TRUE
3991_eic.png	TRUE	TRUE
3389_eic.png	FALSE	TRUE
461_eic.png	TRUE	TRUE
4937_eic.png	TRUE	FALSE
6784_eic.png	TRUE	TRUE
1076_eic.png	FALSE	FALSE
11084_eic.png	TRUE	TRUE
4139_eic.png	TRUE	TRUE
173_eic.png	FALSE	TRUE
9949_eic.png	TRUE	TRUE
6307_eic.png	TRUE	TRUE
255_eic.png	TRUE	TRUE
10364_eic.png	TRUE	TRUE
6819_eic.png	TRUE	TRUE
4263_eic.png	TRUE	TRUE
8125_eic.png	TRUE	TRUE
9460_eic.png	FALSE	TRUE
2902_eic.png	TRUE	TRUE
8669_eic.png	TRUE	TRUE
10043_eic.png	TRUE	TRUE
9752_eic.png	TRUE	TRUE
6453_eic.png	TRUE	TRUE
4680_eic.png	TRUE	TRUE
11992_eic.png	TRUE	FALSE
599_eic.png	TRUE	TRUE
8843_eic.png	TRUE	TRUE
9694_eic.png	TRUE	TRUE
12104_eic.png	TRUE	TRUE
12302_eic.png	FALSE	FALSE
5818_eic.png	TRUE	TRUE
4383_eic.png	TRUE	FALSE
4713_eic.png	TRUE	TRUE
8763_eic.png	TRUE	TRUE
12266_eic.png	TRUE	TRUE
6539_eic.png	TRUE	TRUE
2223_eic.png	TRUE	TRUE
3335_eic.png	TRUE	TRUE
1647_eic.png	TRUE	TRUE
13827_eic.png	TRUE	TRUE
5644_eic.png	TRUE	TRUE
8324_eic.png	FALSE	TRUE
10977_eic.png	TRUE	TRUE
2478_eic.png	TRUE	TRUE
10136_eic.png	TRUE	TRUE
9274_eic.png	TRUE	TRUE
10871_eic.png	TRUE	TRUE
2328_eic.png	TRUE	TRUE
319_eic.png	TRUE	TRUE
8982_eic.png	TRUE	TRUE
6303_eic.png	TRUE	TRUE
8212_eic.png	TRUE	TRUE
10967_eic.png	TRUE	TRUE
966_eic.png	TRUE	TRUE
2331_eic.png	TRUE	TRUE
7824_eic.png	FALSE	TRUE
3568_eic.png	TRUE	TRUE
13251_eic.png	TRUE	TRUE
8866_eic.png	TRUE	TRUE
12874_eic.png	TRUE	TRUE
12795_eic.png	TRUE	FALSE
9083_eic.png	TRUE	TRUE
1083_eic.png	TRUE	FALSE
10388_eic.png	TRUE	TRUE
8874_eic.png	TRUE	TRUE
3969_eic.png	TRUE	FALSE
11888_eic.png	TRUE	TRUE
12791_eic.png	FALSE	FALSE
4365_eic.png	TRUE	FALSE
7502_eic.png	TRUE	TRUE
108_eic.png	TRUE	TRUE
7265_eic.png	TRUE	TRUE
6390_eic.png	TRUE	TRUE
4404_eic.png	TRUE	TRUE
2785_eic.png	TRUE	TRUE
3963_eic.png	TRUE	TRUE
5727_eic.png	TRUE	TRUE
8090_eic.png	TRUE	TRUE
10405_eic.png	TRUE	TRUE
1625_eic.png	TRUE	TRUE
9394_eic.png	TRUE	TRUE
10063_eic.png	TRUE	TRUE
[truncated: 559 more rows]

## Sheet: 04_NIST_human_plasma_neg_eva_ch
image	eic	eim
7876_eic.png	TRUE	TRUE
6543_eic.png	TRUE	TRUE
7436_eic.png	TRUE	TRUE
6645_eic.png	TRUE	TRUE
3661_eic.png	TRUE	TRUE
6082_eic.png	TRUE	TRUE
7471_eic.png	TRUE	TRUE
3362_eic.png	TRUE	TRUE
8531_eic.png	TRUE	TRUE
6205_eic.png	TRUE	TRUE
4635_eic.png	TRUE	TRUE
1997_eic.png	TRUE	TRUE
5613_eic.png	TRUE	TRUE
3296_eic.png	FALSE	TRUE
2621_eic.png	FALSE	TRUE
2132_eic.png	TRUE	FALSE
1906_eic.png	TRUE	TRUE
3140_eic.png	TRUE	TRUE
8113_eic.png	TRUE	TRUE
2136_eic.png	TRUE	TRUE
4677_eic.png	TRUE	TRUE
2995_eic.png	TRUE	TRUE
2377_eic.png	FALSE	TRUE
4656_eic.png	TRUE	TRUE
6067_eic.png	TRUE	TRUE
6758_eic.png	TRUE	TRUE
1952_eic.png	TRUE	TRUE
6796_eic.png	FALSE	TRUE
7795_eic.png	TRUE	TRUE
3319_eic.png	TRUE	TRUE
5675_eic.png	TRUE	TRUE
3044_eic.png	FALSE	TRUE
8800_eic.png	TRUE	TRUE
8048_eic.png	TRUE	TRUE
7909_eic.png	TRUE	TRUE
7828_eic.png	TRUE	TRUE
8606_eic.png	TRUE	TRUE
5420_eic.png	TRUE	TRUE
4182_eic.png	TRUE	TRUE
5050_eic.png	TRUE	TRUE
6048_eic.png	FALSE	TRUE
5803_eic.png	TRUE	TRUE
999_eic.png	TRUE	TRUE
2211_eic.png	FALSE	TRUE
8223_eic.png	TRUE	TRUE
816_eic.png	FALSE	TRUE
2179_eic.png	FALSE	TRUE
7793_eic.png	FALSE	TRUE
1999_eic.png	TRUE	TRUE
1337_eic.png	TRUE	TRUE
7215_eic.png	TRUE	TRUE
4204_eic.png	TRUE	TRUE
7406_eic.png	TRUE	TRUE
6698_eic.png	TRUE	TRUE
7162_eic.png	TRUE	TRUE
5683_eic.png	FALSE	TRUE
4976_eic.png	TRUE	TRUE
2095_eic.png	TRUE	TRUE
6301_eic.png	TRUE	TRUE
3986_eic.png	TRUE	TRUE
5670_eic.png	TRUE	TRUE
3442_eic.png	TRUE	TRUE
5707_eic.png	TRUE	TRUE
4402_eic.png	TRUE	TRUE
6560_eic.png	TRUE	FALSE
5885_eic.png	TRUE	FALSE
167_eic.png	TRUE	TRUE
5030_eic.png	TRUE	TRUE
2707_eic.png	FALSE	FALSE
4335_eic.png	TRUE	TRUE
7404_eic.png	TRUE	TRUE
2917_eic.png	TRUE	TRUE
8786_eic.png	FALSE	TRUE
6354_eic.png	TRUE	TRUE
3161_eic.png	TRUE	TRUE
200_eic.png	TRUE	TRUE
5786_eic.png	TRUE	TRUE
6244_eic.png	TRUE	TRUE
6254_eic.png	TRUE	TRUE
6569_eic.png	TRUE	TRUE
7491_eic.png	TRUE	TRUE
3378_eic.png	TRUE	TRUE
7267_eic.png	TRUE	TRUE
29_eic.png	TRUE	TRUE
3438_eic.png	TRUE	TRUE
1367_eic.png	TRUE	TRUE
4070_eic.png	TRUE	TRUE
5431_eic.png	TRUE	TRUE
5391_eic.png	TRUE	TRUE
1360_eic.png	TRUE	TRUE
2624_eic.png	TRUE	TRUE
5543_eic.png	FALSE	TRUE
3368_eic.png	TRUE	TRUE
5015_eic.png	TRUE	TRUE
1594_eic.png	TRUE	FALSE
1385_eic.png	FALSE	TRUE
4361_eic.png	TRUE	FALSE
8753_eic.png	TRUE	TRUE
5742_eic.png	FALSE	TRUE
5738_eic.png	TRUE	TRUE
4801_eic.png	TRUE	TRUE
276_eic.png	TRUE	TRUE
5446_eic.png	TRUE	TRUE
4876_eic.png	TRUE	TRUE
3914_eic.png	TRUE	TRUE
6064_eic.png	TRUE	TRUE
5243_eic.png	TRUE	TRUE
6213_eic.png	TRUE	TRUE
1003_eic.png	TRUE	TRUE
3706_eic.png	TRUE	TRUE
2293_eic.png	TRUE	FALSE
2205_eic.png	TRUE	TRUE
4695_eic.png	TRUE	TRUE
8578_eic.png	TRUE	TRUE
3467_eic.png	FALSE	TRUE
3812_eic.png	TRUE	TRUE
8144_eic.png	TRUE	TRUE
6238_eic.png	TRUE	TRUE
4297_eic.png	TRUE	TRUE
4803_eic.png	TRUE	TRUE
5672_eic.png	TRUE	TRUE
1078_eic.png	TRUE	TRUE
2892_eic.png	TRUE	TRUE
6613_eic.png	TRUE	TRUE
5532_eic.png	TRUE	TRUE
7393_eic.png	TRUE	TRUE
8661_eic.png	TRUE	TRUE
8355_eic.png	TRUE	TRUE
165_eic.png	TRUE	FALSE
8424_eic.png	TRUE	TRUE
825_eic.png	FALSE	TRUE
5682_eic.png	TRUE	TRUE
6371_eic.png	TRUE	TRUE
7235_eic.png	TRUE	TRUE
6748_eic.png	TRUE	TRUE
2241_eic.png	TRUE	TRUE
4863_eic.png	FALSE	TRUE
1743_eic.png	FALSE	TRUE
3201_eic.png	FALSE	TRUE
3474_eic.png	FALSE	TRUE
4375_eic.png	FALSE	TRUE
4127_eic.png	TRUE	TRUE
7676_eic.png	FALSE	TRUE
6643_eic.png	TRUE	TRUE
8119_eic.png	TRUE	TRUE
6619_eic.png	FALSE	TRUE
2938_eic.png	TRUE	TRUE
2556_eic.png	TRUE	TRUE
3026_eic.png	TRUE	FALSE
5140_eic.png	TRUE	TRUE
6564_eic.png	FALSE	FALSE
5881_eic.png	TRUE	FALSE
5894_eic.png	TRUE	TRUE
3841_eic.png	TRUE	TRUE
4951_eic.png	TRUE	TRUE
7008_eic.png	TRUE	TRUE
2066_eic.png	TRUE	TRUE
6935_eic.png	TRUE	TRUE
2235_eic.png	FALSE	TRUE
4087_eic.png	TRUE	TRUE
1427_eic.png	TRUE	TRUE
6246_eic.png	FALSE	TRUE
6942_eic.png	FALSE	TRUE
6146_eic.png	TRUE	TRUE
7349_eic.png	TRUE	TRUE
6902_eic.png	TRUE	TRUE
1398_eic.png	TRUE	TRUE
3531_eic.png	TRUE	TRUE
3034_eic.png	FALSE	FALSE
3838_eic.png	FALSE	FALSE
3648_eic.png	TRUE	TRUE
2420_eic.png	TRUE	TRUE
2390_eic.png	TRUE	TRUE
6106_eic.png	FALSE	TRUE
7569_eic.png	FALSE	TRUE
7487_eic.png	TRUE	TRUE
8846_eic.png	FALSE	TRUE
3012_eic.png	TRUE	TRUE
4697_eic.png	TRUE	TRUE
4847_eic.png	TRUE	TRUE
3533_eic.png	TRUE	TRUE
2894_eic.png	TRUE	TRUE
1806_eic.png	FALSE	TRUE
2568_eic.png	TRUE	TRUE
3131_eic.png	TRUE	TRUE
3758_eic.png	TRUE	TRUE
4989_eic.png	TRUE	FALSE
1486_eic.png	TRUE	TRUE
3627_eic.png	TRUE	TRUE
3244_eic.png	FALSE	TRUE
7275_eic.png	TRUE	TRUE
3842_eic.png	TRUE	TRUE
3510_eic.png	TRUE	TRUE
2820_eic.png	TRUE	TRUE
7037_eic.png	TRUE	TRUE
7321_eic.png	FALSE	TRUE
8830_eic.png	TRUE	TRUE
5376_eic.png	TRUE	TRUE
6166_eic.png	TRUE	TRUE
7033_eic.png	TRUE	TRUE
217_eic.png	TRUE	TRUE
841_eic.png	TRUE	TRUE
3221_eic.png	FALSE	TRUE
8276_eic.png	TRUE	TRUE
2822_eic.png	TRUE	TRUE
5750_eic.png	TRUE	TRUE
501_eic.png	TRUE	TRUE
2442_eic.png	TRUE	TRUE
1416_eic.png	TRUE	TRUE
833_eic.png	TRUE	TRUE
2999_eic.png	TRUE	TRUE
2770_eic.png	TRUE	TRUE
2736_eic.png	TRUE	TRUE
1177_eic.png	TRUE	TRUE
2610_eic.png	TRUE	TRUE
792_eic.png	TRUE	TRUE
2881_eic.png	TRUE	TRUE
86_eic.png	TRUE	FALSE
1175_eic.png	TRUE	FALSE
6733_eic.png	TRUE	TRUE
1325_eic.png	TRUE	TRUE
6602_eic.png	TRUE	TRUE
7157_eic.png	TRUE	TRUE
2338_eic.png	TRUE	TRUE
6828_eic.png	TRUE	TRUE
5731_eic.png	TRUE	TRUE
1092_eic.png	TRUE	TRUE
3151_eic.png	TRUE	TRUE
610_eic.png	TRUE	TRUE
2941_eic.png	TRUE	TRUE
1097_eic.png	TRUE	TRUE
5310_eic.png	TRUE	TRUE
2394_eic.png	TRUE	TRUE
4755_eic.png	FALSE	TRUE
4552_eic.png	TRUE	TRUE
1046_eic.png	TRUE	TRUE
6866_eic.png	TRUE	TRUE
6782_eic.png	TRUE	TRUE
7336_eic.png	TRUE	TRUE
1480_eic.png	TRUE	TRUE
6150_eic.png	TRUE	TRUE
8490_eic.png	TRUE	TRUE
4445_eic.png	TRUE	TRUE
4331_eic.png	TRUE	TRUE
7799_eic.png	TRUE	TRUE
7280_eic.png	TRUE	TRUE
1868_eic.png	TRUE	TRUE
1883_eic.png	TRUE	TRUE
3210_eic.png	FALSE	FALSE
2129_eic.png	TRUE	TRUE
6365_eic.png	TRUE	TRUE
4490_eic.png	TRUE	TRUE
3219_eic.png	FALSE	FALSE
144_eic.png	FALSE	TRUE
8717_eic.png	TRUE	FALSE
3434_eic.png	TRUE	TRUE
2644_eic.png	TRUE	TRUE
6010_eic.png	FALSE	TRUE
8421_eic.png	TRUE	TRUE
5980_eic.png	TRUE	TRUE
1123_eic.png	TRUE	TRUE
4569_eic.png	TRUE	TRUE
4083_eic.png	TRUE	TRUE
5898_eic.png	TRUE	TRUE
5932_eic.png	TRUE	TRUE
7177_eic.png	TRUE	TRUE
8728_eic.png	TRUE	TRUE
2559_eic.png	FALSE	TRUE
475_eic.png	TRUE	TRUE
6122_eic.png	TRUE	TRUE
4993_eic.png	FALSE	TRUE
6931_eic.png	TRUE	TRUE
3307_eic.png	TRUE	TRUE
8472_eic.png	TRUE	TRUE
6269_eic.png	TRUE	TRUE
1502_eic.png	TRUE	TRUE
5450_eic.png	TRUE	TRUE
6609_eic.png	TRUE	TRUE
2352_eic.png	FALSE	FALSE
2134_eic.png	TRUE	TRUE
1203_eic.png	TRUE	TRUE
5709_eic.png	TRUE	TRUE
8614_eic.png	TRUE	TRUE
5389_eic.png	FALSE	TRUE
4858_eic.png	TRUE	TRUE
8166_eic.png	TRUE	TRUE
6309_eic.png	TRUE	TRUE
7997_eic.png	TRUE	TRUE
1417_eic.png	TRUE	TRUE
2005_eic.png	TRUE	TRUE
1291_eic.png	TRUE	TRUE
6379_eic.png	TRUE	TRUE
7819_eic.png	TRUE	TRUE
3079_eic.png	TRUE	TRUE
6318_eic.png	TRUE	TRUE
3904_eic.png	TRUE	TRUE
7209_eic.png	TRUE	TRUE
6151_eic.png	TRUE	TRUE
4338_eic.png	TRUE	TRUE
7173_eic.png	TRUE	TRUE
7481_eic.png	FALSE	TRUE
5840_eic.png	TRUE	TRUE
3546_eic.png	FALSE	TRUE
7912_eic.png	TRUE	TRUE
8219_eic.png	TRUE	TRUE
5869_eic.png	TRUE	TRUE
7077_eic.png	TRUE	TRUE
4117_eic.png	TRUE	TRUE
5286_eic.png	TRUE	TRUE
5288_eic.png	TRUE	TRUE
5940_eic.png	TRUE	FALSE
232_eic.png	TRUE	FALSE
1817_eic.png	TRUE	TRUE
2709_eic.png	TRUE	TRUE
6168_eic.png	TRUE	TRUE
7629_eic.png	TRUE	TRUE
7357_eic.png	TRUE	TRUE
5303_eic.png	TRUE	FALSE
1185_eic.png	TRUE	TRUE
2472_eic.png	TRUE	FALSE
5521_eic.png	TRUE	TRUE
4997_eic.png	TRUE	TRUE
3787_eic.png	TRUE	TRUE
1675_eic.png	TRUE	TRUE
3554_eic.png	TRUE	TRUE
5282_eic.png	TRUE	TRUE
8484_eic.png	TRUE	TRUE
3733_eic.png	TRUE	TRUE
2084_eic.png	TRUE	TRUE
7781_eic.png	TRUE	TRUE
3507_eic.png	TRUE	TRUE
7742_eic.png	TRUE	TRUE
2711_eic.png	TRUE	TRUE
512_eic.png	TRUE	TRUE
7103_eic.png	TRUE	FALSE
478_eic.png	TRUE	TRUE
6297_eic.png	TRUE	TRUE
1187_eic.png	TRUE	TRUE
163_eic.png	TRUE	FALSE
7002_eic.png	TRUE	TRUE
4217_eic.png	TRUE	TRUE
6234_eic.png	TRUE	TRUE
7293_eic.png	TRUE	TRUE
3159_eic.png	TRUE	TRUE
7027_eic.png	TRUE	TRUE
1657_eic.png	FALSE	TRUE
4456_eic.png	TRUE	TRUE
3476_eic.png	TRUE	TRUE
6174_eic.png	TRUE	TRUE
4773_eic.png	TRUE	TRUE
2194_eic.png	TRUE	TRUE
8121_eic.png	TRUE	TRUE
7099_eic.png	FALSE	TRUE
5407_eic.png	TRUE	FALSE
5884_eic.png	TRUE	TRUE
5398_eic.png	TRUE	TRUE
8365_eic.png	TRUE	TRUE
1609_eic.png	TRUE	TRUE
1569_eic.png	TRUE	TRUE
4866_eic.png	TRUE	TRUE
975_eic.png	FALSE	TRUE
7976_eic.png	TRUE	TRUE
5663_eic.png	TRUE	TRUE
1739_eic.png	TRUE	TRUE
5134_eic.png	FALSE	TRUE
1373_eic.png	FALSE	TRUE
297_eic.png	TRUE	TRUE
6431_eic.png	TRUE	TRUE
2417_eic.png	FALSE	TRUE
7039_eic.png	TRUE	TRUE
7535_eic.png	TRUE	TRUE
4147_eic.png	TRUE	TRUE
5596_eic.png	TRUE	TRUE
3405_eic.png	TRUE	TRUE
4796_eic.png	TRUE	TRUE
1082_eic.png	TRUE	TRUE
6594_eic.png	FALSE	TRUE
2195_eic.png	TRUE	TRUE
8480_eic.png	TRUE	TRUE
7791_eic.png	TRUE	TRUE
982_eic.png	TRUE	TRUE
5996_eic.png	TRUE	TRUE
7655_eic.png	TRUE	TRUE
1728_eic.png	TRUE	TRUE
6734_eic.png	FALSE	TRUE
3898_eic.png	TRUE	TRUE
1611_eic.png	TRUE	TRUE
112_eic.png	TRUE	FALSE
3255_eic.png	TRUE	TRUE
2850_eic.png	TRUE	TRUE
5197_eic.png	TRUE	TRUE
2256_eic.png	TRUE	TRUE
2824_eic.png	TRUE	TRUE
3120_eic.png	TRUE	TRUE
2057_eic.png	FALSE	TRUE
2215_eic.png	TRUE	TRUE
1262_eic.png	TRUE	TRUE
2682_eic.png	TRUE	TRUE
602_eic.png	TRUE	TRUE
90_eic.png	TRUE	FALSE
4078_eic.png	FALSE	FALSE
5496_eic.png	FALSE	TRUE
6805_eic.png	TRUE	TRUE
4619_eic.png	FALSE	TRUE
7463_eic.png	FALSE	TRUE
6086_eic.png	TRUE	TRUE
1321_eic.png	TRUE	TRUE
2209_eic.png	TRUE	TRUE
4637_eic.png	TRUE	TRUE
7143_eic.png	TRUE	TRUE
4753_eic.png	FALSE	TRUE
3453_eic.png	TRUE	TRUE
3155_eic.png	TRUE	TRUE
1489_eic.png	TRUE	TRUE
5492_eic.png	TRUE	TRUE
2553_eic.png	TRUE	TRUE
1812_eic.png	TRUE	TRUE
2468_eic.png	FALSE	TRUE
4904_eic.png	TRUE	TRUE
4349_eic.png	TRUE	TRUE
8210_eic.png	TRUE	FALSE
7893_eic.png	TRUE	TRUE
801_eic.png	TRUE	TRUE
6906_eic.png	FALSE	TRUE
2789_eic.png	TRUE	TRUE
1086_eic.png	TRUE	TRUE
6559_eic.png	TRUE	TRUE
1643_eic.png	FALSE	TRUE
5951_eic.png	TRUE	TRUE
8114_eic.png	TRUE	TRUE
7245_eic.png	FALSE	TRUE
4644_eic.png	TRUE	TRUE
4069_eic.png	TRUE	FALSE
3766_eic.png	TRUE	TRUE
1498_eic.png	TRUE	TRUE
8301_eic.png	TRUE	TRUE
496_eic.png	FALSE	TRUE
3046_eic.png	TRUE	TRUE
589_eic.png	TRUE	FALSE
8724_eic.png	TRUE	TRUE
470_eic.png	TRUE	TRUE
7803_eic.png	TRUE	TRUE
4590_eic.png	TRUE	FALSE
6694_eic.png	TRUE	TRUE
2409_eic.png	TRUE	TRUE
6500_eic.png	TRUE	TRUE
1033_eic.png	TRUE	TRUE
3216_eic.png	FALSE	TRUE
3566_eic.png	TRUE	TRUE
5263_eic.png	TRUE	TRUE
2213_eic.png	TRUE	TRUE
7495_eic.png	TRUE	TRUE
5680_eic.png	TRUE	TRUE
8333_eic.png	TRUE	TRUE
7643_eic.png	TRUE	TRUE
3430_eic.png	TRUE	TRUE
6190_eic.png	FALSE	TRUE
4955_eic.png	TRUE	TRUE
6731_eic.png	TRUE	TRUE
1810_eic.png	TRUE	TRUE
6994_eic.png	TRUE	TRUE
7813_eic.png	TRUE	TRUE
3352_eic.png	TRUE	TRUE
1680_eic.png	TRUE	TRUE
4274_eic.png	TRUE	TRUE
6910_eic.png	TRUE	TRUE
3318_eic.png	TRUE	TRUE
4143_eic.png	TRUE	TRUE
6343_eic.png	TRUE	TRUE
6707_eic.png	FALSE	TRUE
5270_eic.png	TRUE	TRUE
8028_eic.png	TRUE	TRUE
1352_eic.png	TRUE	TRUE
4272_eic.png	TRUE	TRUE
7475_eic.png	TRUE	TRUE
6236_eic.png	TRUE	TRUE
3448_eic.png	TRUE	TRUE
7147_eic.png	TRUE	TRUE
1295_eic.png	FALSE	TRUE
6555_eic.png	TRUE	TRUE
7697_eic.png	FALSE	TRUE
4206_eic.png	TRUE	TRUE
7455_eic.png	TRUE	FALSE
4812_eic.png	TRUE	TRUE
8406_eic.png	TRUE	TRUE
6314_eic.png	TRUE	TRUE
4158_eic.png	TRUE	TRUE
8134_eic.png	FALSE	TRUE
5090_eic.png	TRUE	TRUE
2061_eic.png	FALSE	TRUE
7076_eic.png	TRUE	TRUE
5195_eic.png	TRUE	TRUE
8221_eic.png	TRUE	TRUE
7961_eic.png	TRUE	TRUE
89_eic.png	TRUE	FALSE
5284_eic.png	TRUE	TRUE
2382_eic.png	TRUE	TRUE
3675_eic.png	TRUE	TRUE
4400_eic.png	FALSE	TRUE
4160_eic.png	TRUE	TRUE
5695_eic.png	TRUE	TRUE
213_eic.png	TRUE	FALSE
2309_eic.png	TRUE	TRUE
8604_eic.png	TRUE	TRUE
4609_eic.png	TRUE	FALSE
3109_eic.png	TRUE	TRUE
3095_eic.png	TRUE	TRUE
6074_eic.png	TRUE	TRUE
5907_eic.png	TRUE	TRUE
2803_eic.png	TRUE	TRUE
487_eic.png	TRUE	TRUE
8542_eic.png	TRUE	TRUE
7358_eic.png	TRUE	FALSE
6617_eic.png	TRUE	TRUE
583_eic.png	TRUE	TRUE
6850_eic.png	TRUE	TRUE
1737_eic.png	TRUE	TRUE
7123_eic.png	FALSE	TRUE
4085_eic.png	TRUE	TRUE
4750_eic.png	TRUE	FALSE
5350_eic.png	TRUE	TRUE
5817_eic.png	FALSE	TRUE
5210_eic.png	TRUE	TRUE
3025_eic.png	TRUE	FALSE
6514_eic.png	FALSE	TRUE
6714_eic.png	TRUE	TRUE
8097_eic.png	FALSE	TRUE
612_eic.png	TRUE	TRUE
8444_eic.png	TRUE	TRUE
6933_eic.png	FALSE	TRUE
3608_eic.png	TRUE	TRUE
7408_eic.png	TRUE	TRUE
3038_eic.png	FALSE	TRUE
8666_eic.png	TRUE	FALSE
5055_eic.png	TRUE	TRUE
5754_eic.png	TRUE	TRUE
5928_eic.png	TRUE	TRUE
1421_eic.png	TRUE	TRUE
5079_eic.png	FALSE	TRUE
2138_eic.png	TRUE	TRUE
1956_eic.png	TRUE	TRUE
569_eic.png	TRUE	TRUE
8252_eic.png	TRUE	TRUE
3232_eic.png	TRUE	TRUE
8627_eic.png	TRUE	TRUE
2985_eic.png	TRUE	FALSE
7805_eic.png	TRUE	TRUE
1871_eic.png	FALSE	TRUE
5581_eic.png	TRUE	TRUE
7304_eic.png	FALSE	TRUE
7258_eic.png	TRUE	TRUE
5740_eic.png	TRUE	TRUE
7200_eic.png	FALSE	FALSE
5615_eic.png	TRUE	TRUE
2964_eic.png	TRUE	TRUE
926_eic.png	TRUE	TRUE
2759_eic.png	TRUE	TRUE
7205_eic.png	TRUE	TRUE
462_eic.png	TRUE	TRUE
1496_eic.png	TRUE	FALSE
4496_eic.png	TRUE	TRUE
7843_eic.png	TRUE	TRUE
3876_eic.png	TRUE	TRUE
5230_eic.png	TRUE	TRUE
5071_eic.png	TRUE	TRUE
4957_eic.png	TRUE	TRUE
5668_eic.png	TRUE	TRUE
1441_eic.png	FALSE	TRUE
3100_eic.png	TRUE	TRUE
5524_eic.png	FALSE	TRUE
8283_eic.png	TRUE	TRUE
2712_eic.png	TRUE	TRUE
7055_eic.png	TRUE	TRUE
1243_eic.png	TRUE	TRUE
1770_eic.png	TRUE	TRUE
6944_eic.png	TRUE	TRUE
6675_eic.png	TRUE	TRUE
5936_eic.png	TRUE	TRUE
4068_eic.png	TRUE	FALSE
358_eic.png	TRUE	TRUE
140_eic.png	FALSE	TRUE
7013_eic.png	TRUE	TRUE
6837_eic.png	TRUE	TRUE
7171_eic.png	FALSE	TRUE
7849_eic.png	TRUE	TRUE
6520_eic.png	TRUE	TRUE
3225_eic.png	TRUE	TRUE
7995_eic.png	TRUE	TRUE
1629_eic.png	TRUE	TRUE
4063_eic.png	FALSE	TRUE
6801_eic.png	FALSE	FALSE
4216_eic.png	TRUE	TRUE
4947_eic.png	TRUE	TRUE
5975_eic.png	TRUE	TRUE
5931_eic.png	FALSE	TRUE
3371_eic.png	TRUE	TRUE
5689_eic.png	TRUE	TRUE
6035_eic.png	FALSE	TRUE
2499_eic.png	TRUE	TRUE
7611_eic.png	TRUE	TRUE
4653_eic.png	TRUE	TRUE
2874_eic.png	TRUE	TRUE
2862_eic.png	TRUE	TRUE
5069_eic.png	TRUE	TRUE
4748_eic.png	TRUE	TRUE
301_eic.png	TRUE	TRUE
6033_eic.png	TRUE	TRUE
6132_eic.png	FALSE	TRUE
4057_eic.png	FALSE	TRUE
8325_eic.png	TRUE	TRUE
4733_eic.png	TRUE	TRUE
7473_eic.png	TRUE	TRUE
1201_eic.png	TRUE	TRUE
3821_eic.png	TRUE	TRUE
1917_eic.png	TRUE	TRUE
2706_eic.png	FALSE	TRUE
4837_eic.png	TRUE	TRUE
4730_eic.png	TRUE	TRUE
6978_eic.png	TRUE	TRUE
3636_eic.png	TRUE	TRUE
7461_eic.png	TRUE	TRUE
7826_eic.png	TRUE	TRUE
8726_eic.png	TRUE	TRUE
6108_eic.png	TRUE	TRUE
286_eic.png	FALSE	TRUE
8436_eic.png	TRUE	TRUE
482_eic.png	FALSE	TRUE
2169_eic.png	TRUE	TRUE
5910_eic.png	TRUE	TRUE
6563_eic.png	TRUE	TRUE
1592_eic.png	TRUE	TRUE
8838_eic.png	TRUE	TRUE
720_eic.png	TRUE	TRUE
6856_eic.png	TRUE	TRUE
5291_eic.png	TRUE	TRUE
1695_eic.png	TRUE	TRUE
3874_eic.png	TRUE	TRUE
3774_eic.png	TRUE	TRUE
2411_eic.png	TRUE	TRUE
3203_eic.png	FALSE	TRUE
4728_eic.png	TRUE	TRUE
2889_eic.png	TRUE	TRUE
1543_eic.png	TRUE	TRUE
8293_eic.png	TRUE	TRUE
2768_eic.png	TRUE	TRUE
6293_eic.png	FALSE	TRUE
8858_eic.png	FALSE	TRUE
3931_eic.png	TRUE	TRUE
1516_eic.png	FALSE	TRUE
4190_eic.png	TRUE	TRUE
4001_eic.png	TRUE	TRUE
8803_eic.png	TRUE	TRUE
8061_eic.png	FALSE	TRUE
1557_eic.png	TRUE	TRUE
4398_eic.png	FALSE	TRUE
1157_eic.png	TRUE	TRUE
4546_eic.png	TRUE	TRUE
3364_eic.png	TRUE	TRUE
4153_eic.png	TRUE	TRUE
6102_eic.png	TRUE	TRUE
8281_eic.png	TRUE	TRUE
3493_eic.png	TRUE	TRUE
5092_eic.png	TRUE	TRUE
4732_eic.png	TRUE	TRUE
8359_eic.png	TRUE	TRUE
3684_eic.png	TRUE	TRUE
3323_eic.png	FALSE	TRUE
6363_eic.png	TRUE	TRUE
3939_eic.png	TRUE	TRUE
5250_eic.png	FALSE	TRUE
3425_eic.png	FALSE	TRUE
5354_eic.png	TRUE	TRUE
4683_eic.png	TRUE	TRUE
6668_eic.png	TRUE	TRUE
4862_eic.png	TRUE	TRUE
1946_eic.png	TRUE	TRUE
4267_eic.png	FALSE	TRUE
2646_eic.png	TRUE	FALSE
4703_eic.png	TRUE	TRUE
1512_eic.png	TRUE	TRUE
3113_eic.png	TRUE	TRUE
3075_eic.png	TRUE	TRUE
7009_eic.png	TRUE	TRUE
2104_eic.png	TRUE	FALSE
5102_eic.png	TRUE	TRUE
5478_eic.png	TRUE	TRUE
1323_eic.png	TRUE	TRUE
3930_eic.png	TRUE	TRUE
6624_eic.png	TRUE	TRUE
949_eic.png	TRUE	TRUE
6958_eic.png	FALSE	FALSE
3996_eic.png	TRUE	TRUE
3810_eic.png	TRUE	TRUE
2884_eic.png	TRUE	TRUE
4770_eic.png	TRUE	TRUE
5182_eic.png	TRUE	TRUE
8848_eic.png	TRUE	TRUE
434_eic.png	TRUE	TRUE
2124_eic.png	TRUE	TRUE
5060_eic.png	TRUE	TRUE
2374_eic.png	TRUE	TRUE
7545_eic.png	TRUE	TRUE
7510_eic.png	TRUE	TRUE
8758_eic.png	TRUE	TRUE
3331_eic.png	TRUE	TRUE
4270_eic.png	FALSE	TRUE
4186_eic.png	TRUE	TRUE
6459_eic.png	TRUE	TRUE
8834_eic.png	TRUE	TRUE
472_eic.png	TRUE	TRUE
4360_eic.png	TRUE	TRUE
1896_eic.png	TRUE	TRUE
2484_eic.png	TRUE	TRUE
3176_eic.png	TRUE	TRUE
5645_eic.png	TRUE	TRUE
4013_eic.png	TRUE	TRUE
6196_eic.png	TRUE	TRUE
3315_eic.png	TRUE	TRUE
2664_eic.png	TRUE	TRUE
6728_eic.png	TRUE	TRUE
8598_eic.png	TRUE	TRUE
8343_eic.png	TRUE	TRUE
7578_eic.png	TRUE	TRUE
2469_eic.png	FALSE	TRUE
4950_eic.png	TRUE	FALSE
2225_eic.png	TRUE	TRUE
4276_eic.png	TRUE	TRUE
2076_eic.png	FALSE	TRUE
774_eic.png	TRUE	TRUE
5562_eic.png	TRUE	TRUE
5171_eic.png	TRUE	TRUE
8375_eic.png	TRUE	TRUE
8248_eic.png	TRUE	TRUE
8625_eic.png	TRUE	TRUE
3246_eic.png	TRUE	TRUE
3844_eic.png	TRUE	TRUE
7194_eic.png	FALSE	TRUE
5553_eic.png	TRUE	TRUE
4878_eic.png	TRUE	TRUE
5375_eic.png	TRUE	TRUE
7233_eic.png	TRUE	TRUE
1935_eic.png	TRUE	TRUE
1704_eic.png	TRUE	TRUE
852_eic.png	FALSE	TRUE
7532_eic.png	FALSE	TRUE
8304_eic.png	TRUE	TRUE
3223_eic.png	TRUE	TRUE
3342_eic.png	TRUE	TRUE
1860_eic.png	TRUE	TRUE
6831_eic.png	TRUE	TRUE
7151_eic.png	TRUE	TRUE
4660_eic.png	TRUE	TRUE
7229_eic.png	TRUE	TRUE
3294_eic.png	TRUE	TRUE
3710_eic.png	TRUE	TRUE
1690_eic.png	TRUE	TRUE
4923_eic.png	TRUE	TRUE
7615_eic.png	TRUE	TRUE
5611_eic.png	TRUE	TRUE
6084_eic.png	TRUE	TRUE
5603_eic.png	TRUE	TRUE
8657_eic.png	TRUE	TRUE
5144_eic.png	TRUE	TRUE
4209_eic.png	TRUE	TRUE
1920_eic.png	FALSE	TRUE
3455_eic.png	FALSE	TRUE
8258_eic.png	TRUE	FALSE
7256_eic.png	TRUE	TRUE
2142_eic.png	TRUE	TRUE
7672_eic.png	TRUE	TRUE
5713_eic.png	TRUE	TRUE
4123_eic.png	TRUE	TRUE
3466_eic.png	TRUE	FALSE
6826_eic.png	TRUE	TRUE
1437_eic.png	TRUE	TRUE
2459_eic.png	TRUE	TRUE
4162_eic.png	TRUE	TRUE
5781_eic.png	TRUE	TRUE
4554_eic.png	TRUE	TRUE
5571_eic.png	TRUE	TRUE
3992_eic.png	TRUE	TRUE
855_eic.png	TRUE	TRUE
8400_eic.png	TRUE	TRUE
106_eic.png	TRUE	FALSE
8500_eic.png	TRUE	TRUE
837_eic.png	FALSE	TRUE
1025_eic.png	TRUE	TRUE
2990_eic.png	TRUE	TRUE
5206_eic.png	TRUE	TRUE
2585_eic.png	TRUE	TRUE
4852_eic.png	TRUE	TRUE
2511_eic.png	TRUE	TRUE
6900_eic.png	TRUE	TRUE
4834_eic.png	FALSE	FALSE
5011_eic.png	FALSE	TRUE
126_eic.png	TRUE	TRUE
3949_eic.png	TRUE	TRUE
4030_eic.png	TRUE	TRUE
4754_eic.png	TRUE	FALSE
3863_eic.png	TRUE	TRUE
4610_eic.png	TRUE	TRUE
2911_eic.png	TRUE	TRUE
4558_eic.png	TRUE	TRUE
8393_eic.png	TRUE	TRUE
3599_eic.png	TRUE	TRUE
948_eic.png	TRUE	TRUE
1430_eic.png	TRUE	TRUE
2689_eic.png	TRUE	TRUE
1854_eic.png	TRUE	TRUE
4045_eic.png	TRUE	TRUE
7121_eic.png	TRUE	TRUE
7004_eic.png	TRUE	TRUE
5539_eic.png	TRUE	TRUE
6730_eic.png	FALSE	FALSE
5623_eic.png	TRUE	TRUE
3956_eic.png	TRUE	TRUE
1648_eic.png	TRUE	TRUE
5052_eic.png	TRUE	TRUE
3197_eic.png	TRUE	TRUE
7319_eic.png	TRUE	TRUE
8345_eic.png	TRUE	TRUE
8591_eic.png	TRUE	TRUE
2117_eic.png	TRUE	TRUE
5914_eic.png	TRUE	TRUE
815_eic.png	TRUE	TRUE
7175_eic.png	FALSE	TRUE
2445_eic.png	TRUE	TRUE
5638_eic.png	TRUE	TRUE
1379_eic.png	FALSE	TRUE
1317_eic.png	FALSE	TRUE
4305_eic.png	TRUE	TRUE
4581_eic.png	TRUE	TRUE
1035_eic.png	FALSE	TRUE
623_eic.png	TRUE	TRUE
158_eic.png	FALSE	FALSE
2630_eic.png	TRUE	TRUE
5922_eic.png	TRUE	TRUE
5252_eic.png	FALSE	TRUE
6433_eic.png	FALSE	TRUE
7213_eic.png	TRUE	TRUE
5691_eic.png	FALSE	TRUE
5577_eic.png	TRUE	TRUE
3407_eic.png	TRUE	TRUE
6854_eic.png	TRUE	TRUE
3900_eic.png	TRUE	TRUE
4170_eic.png	TRUE	FALSE
7141_eic.png	TRUE	TRUE
3472_eic.png	FALSE	FALSE
3039_eic.png	FALSE	TRUE
7946_eic.png	TRUE	TRUE
5408_eic.png	TRUE	TRUE
8474_eic.png	TRUE	TRUE
3017_eic.png	TRUE	TRUE
8676_eic.png	TRUE	TRUE
4241_eic.png	FALSE	TRUE
411_eic.png	TRUE	TRUE
5258_eic.png	FALSE	TRUE
6547_eic.png	TRUE	TRUE
8370_eic.png	FALSE	TRUE
6485_eic.png	TRUE	TRUE
2127_eic.png	TRUE	TRUE
5536_eic.png	FALSE	TRUE
7857_eic.png	FALSE	TRUE
6593_eic.png	TRUE	TRUE
1176_eic.png	TRUE	TRUE
5400_eic.png	TRUE	TRUE
7104_eic.png	TRUE	TRUE
8510_eic.png	TRUE	TRUE
7923_eic.png	TRUE	TRUE
7563_eic.png	TRUE	TRUE
5941_eic.png	TRUE	TRUE
469_eic.png	TRUE	TRUE
7916_eic.png	TRUE	TRUE
2509_eic.png	TRUE	TRUE
5622_eic.png	FALSE	TRUE
3167_eic.png	TRUE	TRUE
2035_eic.png	TRUE	TRUE
2543_eic.png	TRUE	TRUE
3224_eic.png	FALSE	FALSE
3972_eic.png	TRUE	TRUE
4261_eic.png	FALSE	TRUE
7866_eic.png	TRUE	TRUE
973_eic.png	TRUE	FALSE
3106_eic.png	TRUE	TRUE
2413_eic.png	TRUE	TRUE
4521_eic.png	TRUE	TRUE
6170_eic.png	TRUE	TRUE
5211_eic.png	FALSE	TRUE
7158_eic.png	TRUE	TRUE
5957_eic.png	TRUE	TRUE
7706_eic.png	TRUE	TRUE
6341_eic.png	TRUE	TRUE
6104_eic.png	TRUE	TRUE
2291_eic.png	TRUE	TRUE
2561_eic.png	TRUE	TRUE
6979_eic.png	TRUE	TRUE
8671_eic.png	TRUE	TRUE
1019_eic.png	TRUE	TRUE
6757_eic.png	FALSE	TRUE
4268_eic.png	FALSE	TRUE
7936_eic.png	TRUE	TRUE
3033_eic.png	FALSE	TRUE
1665_eic.png	TRUE	TRUE
5387_eic.png	TRUE	TRUE
7537_eic.png	TRUE	TRUE
3924_eic.png	TRUE	TRUE
1596_eic.png	TRUE	TRUE
1039_eic.png	TRUE	TRUE
1215_eic.png	TRUE	TRUE
7543_eic.png	TRUE	TRUE
1821_eic.png	TRUE	TRUE
4953_eic.png	TRUE	TRUE
5624_eic.png	TRUE	TRUE
5947_eic.png	TRUE	TRUE
7160_eic.png	TRUE	TRUE
1388_eic.png	FALSE	TRUE
1822_eic.png	TRUE	TRUE
4763_eic.png	FALSE	TRUE
5876_eic.png	TRUE	TRUE
3234_eic.png	TRUE	TRUE
1982_eic.png	TRUE	TRUE
6479_eic.png	FALSE	TRUE
2634_eic.png	TRUE	TRUE
5034_eic.png	FALSE	TRUE
7221_eic.png	TRUE	TRUE
2176_eic.png	TRUE	TRUE
4478_eic.png	TRUE	TRUE
6681_eic.png	TRUE	TRUE
5476_eic.png	TRUE	TRUE
7875_eic.png	TRUE	TRUE
4231_eic.png	TRUE	TRUE
8488_eic.png	TRUE	TRUE
1857_eic.png	TRUE	TRUE
613_eic.png	TRUE	TRUE
7231_eic.png	TRUE	TRUE
8279_eic.png	TRUE	TRUE
1339_eic.png	TRUE	FALSE
8553_eic.png	TRUE	TRUE
6924_eic.png	TRUE	TRUE
7438_eic.png	FALSE	TRUE
4757_eic.png	FALSE	TRUE
5436_eic.png	FALSE	TRUE
1103_eic.png	TRUE	TRUE
6709_eic.png	TRUE	TRUE
5598_eic.png	TRUE	TRUE
6677_eic.png	TRUE	TRUE
3836_eic.png	TRUE	TRUE
5365_eic.png	TRUE	TRUE
1571_eic.png	TRUE	TRUE
8417_eic.png	TRUE	TRUE
6872_eic.png	TRUE	TRUE
5658_eic.png	TRUE	TRUE
822_eic.png	TRUE	TRUE
1808_eic.png	TRUE	TRUE
8544_eic.png	TRUE	TRUE
7774_eic.png	TRUE	TRUE
4810_eic.png	TRUE	TRUE
5352_eic.png	TRUE	TRUE
388_eic.png	FALSE	TRUE
3617_eic.png	TRUE	TRUE
2754_eic.png	TRUE	TRUE
6050_eic.png	TRUE	TRUE
4766_eic.png	TRUE	TRUE
2930_eic.png	TRUE	TRUE
3115_eic.png	TRUE	TRUE
2200_eic.png	TRUE	TRUE
2068_eic.png	FALSE	TRUE
1135_eic.png	TRUE	TRUE
2039_eic.png	TRUE	TRUE
7297_eic.png	TRUE	TRUE
5549_eic.png	TRUE	TRUE
7155_eic.png	TRUE	TRUE
5575_eic.png	TRUE	TRUE
605_eic.png	TRUE	TRUE
6063_eic.png	TRUE	TRUE
4707_eic.png	TRUE	TRUE
7051_eic.png	TRUE	TRUE
1023_eic.png	TRUE	TRUE
6566_eic.png	TRUE	FALSE
1839_eic.png	TRUE	TRUE
2105_eic.png	TRUE	TRUE
8463_eic.png	TRUE	TRUE
4145_eic.png	TRUE	TRUE
6591_eic.png	TRUE	TRUE
7500_eic.png	TRUE	TRUE
560_eic.png	TRUE	TRUE
6091_eic.png	TRUE	TRUE
6419_eic.png	TRUE	TRUE
1224_eic.png	TRUE	TRUE
4786_eic.png	TRUE	TRUE
2541_eic.png	TRUE	TRUE
5213_eic.png	FALSE	TRUE
7149_eic.png	TRUE	TRUE
4497_eic.png	TRUE	TRUE
3682_eic.png	TRUE	TRUE
8174_eic.png	TRUE	FALSE
537_eic.png	TRUE	TRUE
7637_eic.png	TRUE	TRUE
7303_eic.png	TRUE	FALSE
4633_eic.png	TRUE	TRUE
4983_eic.png	TRUE	TRUE
8723_eic.png	TRUE	TRUE
5678_eic.png	TRUE	FALSE
3419_eic.png	TRUE	TRUE
2404_eic.png	TRUE	TRUE
3316_eic.png	TRUE	TRUE
5062_eic.png	TRUE	TRUE
7332_eic.png	TRUE	TRUE
5260_eic.png	FALSE	TRUE
4513_eic.png	TRUE	TRUE
4394_eic.png	TRUE	TRUE
6904_eic.png	TRUE	TRUE
5422_eic.png	TRUE	TRUE
3917_eic.png	TRUE	TRUE
2987_eic.png	TRUE	FALSE
5934_eic.png	FALSE	TRUE
5442_eic.png	TRUE	TRUE
5758_eic.png	TRUE	TRUE
7011_eic.png	TRUE	TRUE
7317_eic.png	TRUE	TRUE
3677_eic.png	TRUE	TRUE
6920_eic.png	TRUE	TRUE
7183_eic.png	TRUE	TRUE
8132_eic.png	TRUE	TRUE
2512_eic.png	TRUE	TRUE
7469_eic.png	TRUE	TRUE
4199_eic.png	TRUE	TRUE
2059_eic.png	FALSE	TRUE
4345_eic.png	TRUE	TRUE
7188_eic.png	TRUE	TRUE
5573_eic.png	TRUE	TRUE
1258_eic.png	TRUE	TRUE
7091_eic.png	TRUE	TRUE
6126_eic.png	TRUE	TRUE
4709_eic.png	TRUE	TRUE
3215_eic.png	FALSE	TRUE
7375_eic.png	TRUE	TRUE
96_eic.png	TRUE	TRUE
494_eic.png	TRUE	TRUE
6004_eic.png	TRUE	TRUE
2285_eic.png	TRUE	TRUE
6985_eic.png	TRUE	TRUE
6797_eic.png	FALSE	TRUE
2203_eic.png	TRUE	TRUE
8775_eic.png	FALSE	TRUE
6124_eic.png	FALSE	TRUE
5245_eic.png	TRUE	TRUE
4341_eic.png	TRUE	TRUE
4832_eic.png	FALSE	FALSE
8085_eic.png	TRUE	TRUE
4226_eic.png	FALSE	TRUE
7181_eic.png	TRUE	TRUE
8562_eic.png	TRUE	TRUE
4911_eic.png	TRUE	TRUE
2604_eic.png	TRUE	TRUE
8777_eic.png	FALSE	TRUE
5628_eic.png	TRUE	TRUE
6128_eic.png	TRUE	TRUE
2885_eic.png	TRUE	TRUE
2100_eic.png	TRUE	TRUE
7059_eic.png	TRUE	TRUE
6502_eic.png	TRUE	TRUE
945_eic.png	FALSE	TRUE
7964_eic.png	TRUE	FALSE
2034_eic.png	TRUE	TRUE
2613_eic.png	TRUE	TRUE
5507_eic.png	TRUE	TRUE
4689_eic.png	TRUE	TRUE
7323_eic.png	TRUE	TRUE
3301_eic.png	TRUE	TRUE
3935_eic.png	TRUE	TRUE
4519_eic.png	TRUE	TRUE
3023_eic.png	FALSE	TRUE
7355_eic.png	TRUE	TRUE
3185_eic.png	TRUE	TRUE
8864_eic.png	TRUE	TRUE
6090_eic.png	TRUE	TRUE
85_eic.png	TRUE	FALSE
1585_eic.png	TRUE	TRUE
3325_eic.png	FALSE	TRUE
4711_eic.png	TRUE	TRUE
2167_eic.png	TRUE	TRUE
1477_eic.png	TRUE	TRUE
3211_eic.png	FALSE	FALSE
730_eic.png	TRUE	TRUE
4829_eic.png	TRUE	TRUE
1099_eic.png	TRUE	TRUE
7772_eic.png	TRUE	TRUE
5938_eic.png	TRUE	TRUE
542_eic.png	TRUE	TRUE
8040_eic.png	TRUE	TRUE
2474_eic.png	TRUE	TRUE
7030_eic.png	TRUE	TRUE
1634_eic.png	TRUE	TRUE
8291_eic.png	TRUE	TRUE
1408_eic.png	TRUE	TRUE
5216_eic.png	TRUE	TRUE
3102_eic.png	TRUE	TRUE
6361_eic.png	TRUE	TRUE
7053_eic.png	TRUE	TRUE
1206_eic.png	TRUE	TRUE
2025_eic.png	TRUE	TRUE
5963_eic.png	TRUE	TRUE
997_eic.png	FALSE	TRUE
2158_eic.png	TRUE	TRUE
1425_eic.png	TRUE	TRUE
3272_eic.png	TRUE	FALSE
5246_eic.png	TRUE	TRUE
5792_eic.png	TRUE	TRUE
2530_eic.png	TRUE	TRUE
7822_eic.png	TRUE	TRUE
5239_eic.png	TRUE	TRUE
7402_eic.png	TRUE	TRUE
1837_eic.png	TRUE	TRUE
7744_eic.png	TRUE	TRUE
6650_eic.png	TRUE	TRUE
941_eic.png	TRUE	TRUE
3344_eic.png	TRUE	TRUE
3248_eic.png	TRUE	TRUE
3656_eic.png	TRUE	TRUE
3457_eic.png	TRUE	TRUE
4377_eic.png	TRUE	TRUE
6971_eic.png	TRUE	TRUE
6369_eic.png	TRUE	TRUE
1706_eic.png	TRUE	TRUE
3043_eic.png	FALSE	TRUE
5226_eic.png	TRUE	TRUE
3279_eic.png	TRUE	TRUE
3380_eic.png	TRUE	TRUE
1005_eic.png	TRUE	TRUE
1074_eic.png	TRUE	TRUE
4322_eic.png	FALSE	TRUE
8523_eic.png	TRUE	TRUE
6876_eic.png	TRUE	TRUE
7921_eic.png	TRUE	TRUE
2315_eic.png	TRUE	TRUE
2728_eic.png	FALSE	TRUE
4815_eic.png	TRUE	TRUE
7427_eic.png	TRUE	TRUE
2856_eic.png	TRUE	TRUE
7133_eic.png	TRUE	TRUE
1939_eic.png	TRUE	TRUE
6533_eic.png	TRUE	FALSE
6060_eic.png	TRUE	TRUE
7196_eic.png	TRUE	TRUE
2452_eic.png	TRUE	TRUE
436_eic.png	FALSE	TRUE
805_eic.png	TRUE	TRUE
7959_eic.png	TRUE	TRUE
3799_eic.png	TRUE	TRUE
7576_eic.png	TRUE	TRUE
4967_eic.png	TRUE	TRUE
7889_eic.png	TRUE	TRUE
3745_eic.png	TRUE	TRUE
2283_eic.png	TRUE	TRUE
799_eic.png	TRUE	TRUE
2699_eic.png	TRUE	TRUE
3839_eic.png	TRUE	TRUE
8746_eic.png	TRUE	TRUE
3990_eic.png	TRUE	TRUE
3469_eic.png	TRUE	TRUE
2072_eic.png	TRUE	TRUE
4072_eic.png	TRUE	TRUE
6537_eic.png	TRUE	FALSE
2187_eic.png	TRUE	TRUE
4783_eic.png	TRUE	TRUE
6922_eic.png	TRUE	TRUE
6311_eic.png	FALSE	FALSE
8856_eic.png	TRUE	TRUE
7035_eic.png	TRUE	TRUE
7400_eic.png	FALSE	TRUE
5419_eic.png	TRUE	TRUE
2109_eic.png	TRUE	TRUE
6531_eic.png	TRUE	TRUE
7315_eic.png	TRUE	TRUE
8250_eic.png	TRUE	TRUE
1590_eic.png	TRUE	TRUE
4038_eic.png	TRUE	TRUE
3780_eic.png	TRUE	TRUE
5752_eic.png	TRUE	TRUE
2907_eic.png	FALSE	TRUE
6211_eic.png	TRUE	TRUE
5926_eic.png	FALSE	TRUE
7301_eic.png	TRUE	TRUE
7967_eic.png	TRUE	TRUE
5844_eic.png	TRUE	TRUE
8341_eic.png	FALSE	TRUE
2761_eic.png	TRUE	TRUE
1504_eic.png	TRUE	TRUE
4093_eic.png	TRUE	TRUE
2809_eic.png	FALSE	TRUE
6051_eic.png	TRUE	TRUE
4220_eic.png	TRUE	TRUE
5259_eic.png	FALSE	TRUE
1491_eic.png	TRUE	TRUE
4809_eic.png	FALSE	FALSE
7299_eic.png	TRUE	TRUE
5039_eic.png	TRUE	TRUE
7179_eic.png	TRUE	TRUE
6193_eic.png	TRUE	TRUE
2734_eic.png	TRUE	TRUE
3400_eic.png	TRUE	TRUE
6199_eic.png	FALSE	TRUE
2811_eic.png	TRUE	TRUE
6387_eic.png	TRUE	TRUE
6565_eic.png	TRUE	FALSE
4222_eic.png	TRUE	TRUE
7079_eic.png	TRUE	TRUE
4058_eic.png	FALSE	TRUE
7739_eic.png	TRUE	TRUE
5686_eic.png	TRUE	TRUE
8411_eic.png	TRUE	TRUE
7069_eic.png	FALSE	TRUE
1311_eic.png	TRUE	TRUE
3265_eic.png	TRUE	TRUE
4651_eic.png	TRUE	TRUE
7504_eic.png	TRUE	TRUE
8673_eic.png	TRUE	TRUE
6803_eic.png	TRUE	TRUE
3919_eic.png	TRUE	TRUE
6835_eic.png	TRUE	TRUE
5892_eic.png	TRUE	TRUE
1855_eic.png	TRUE	TRUE
350_eic.png	TRUE	TRUE
4624_eic.png	TRUE	TRUE
378_eic.png	TRUE	TRUE
5591_eic.png	TRUE	TRUE
1802_eic.png	TRUE	TRUE
8038_eic.png	TRUE	TRUE
5999_eic.png	TRUE	TRUE
5169_eic.png	TRUE	TRUE
4379_eic.png	TRUE	TRUE
1283_eic.png	TRUE	TRUE
1756_eic.png	TRUE	TRUE
8187_eic.png	TRUE	TRUE
3482_eic.png	TRUE	TRUE
1758_eic.png	TRUE	TRUE
7880_eic.png	TRUE	TRUE
3882_eic.png	TRUE	FALSE
8075_eic.png	TRUE	TRUE
281_eic.png	FALSE	TRUE
5955_eic.png	TRUE	TRUE
6751_eic.png	FALSE	TRUE
7040_eic.png	TRUE	TRUE
5220_eic.png	TRUE	TRUE
3415_eic.png	TRUE	TRUE
2444_eic.png	TRUE	TRUE
6143_eic.png	TRUE	TRUE
6465_eic.png	TRUE	TRUE
162_eic.png	FALSE	FALSE
7761_eic.png	FALSE	TRUE
6186_eic.png	TRUE	TRUE
2447_eic.png	TRUE	TRUE
3998_eic.png	TRUE	TRUE
2852_eic.png	FALSE	TRUE
2772_eic.png	TRUE	TRUE
5125_eic.png	TRUE	TRUE
8647_eic.png	TRUE	TRUE
1293_eic.png	TRUE	TRUE
2070_eic.png	FALSE	TRUE
4725_eic.png	TRUE	TRUE
2732_eic.png	FALSE	TRUE
4926_eic.png	TRUE	TRUE
8456_eic.png	TRUE	TRUE
6666_eic.png	TRUE	TRUE
6229_eic.png	FALSE	TRUE
3892_eic.png	TRUE	TRUE
3701_eic.png	TRUE	TRUE
8736_eic.png	TRUE	TRUE
5414_eic.png	TRUE	TRUE
1155_eic.png	TRUE	TRUE
6636_eic.png	TRUE	TRUE
4034_eic.png	TRUE	TRUE
827_eic.png	FALSE	TRUE
5969_eic.png	TRUE	TRUE
5498_eic.png	FALSE	TRUE
8631_eic.png	TRUE	TRUE
2201_eic.png	TRUE	TRUE
7601_eic.png	TRUE	TRUE
6076_eic.png	TRUE	TRUE
5340_eic.png	TRUE	TRUE
8699_eic.png	TRUE	TRUE
659_eic.png	TRUE	TRUE
7649_eic.png	TRUE	TRUE
5087_eic.png	TRUE	TRUE
4180_eic.png	TRUE	TRUE
2010_eic.png	FALSE	TRUE
5541_eic.png	TRUE	TRUE
5589_eic.png	FALSE	TRUE
3515_eic.png	TRUE	TRUE
6322_eic.png	TRUE	TRUE
7095_eic.png	TRUE	TRUE
4385_eic.png	FALSE	TRUE
724_eic.png	TRUE	TRUE
3064_eic.png	TRUE	TRUE
5918_eic.png	TRUE	TRUE
7944_eic.png	TRUE	TRUE
899_eic.png	FALSE	TRUE
2229_eic.png	TRUE	TRUE
633_eic.png	TRUE	TRUE
6786_eic.png	TRUE	TRUE
1898_eic.png	TRUE	TRUE
5404_eic.png	TRUE	TRUE
4298_eic.png	TRUE	TRUE
6100_eic.png	TRUE	TRUE
1607_eic.png	TRUE	TRUE
6529_eic.png	TRUE	TRUE
1662_eic.png	TRUE	TRUE
8812_eic.png	TRUE	TRUE
4371_eic.png	TRUE	TRUE
7809_eic.png	TRUE	TRUE
6638_eic.png	TRUE	TRUE
4902_eic.png	TRUE	TRUE
4107_eic.png	TRUE	TRUE
3054_eic.png	TRUE	TRUE
6881_eic.png	TRUE	TRUE
6448_eic.png	TRUE	TRUE
3716_eic.png	TRUE	TRUE
7225_eic.png	TRUE	TRUE
3859_eic.png	TRUE	TRUE
8784_eic.png	TRUE	TRUE
2190_eic.png	TRUE	TRUE
1751_eic.png	TRUE	TRUE
3933_eic.png	TRUE	TRUE
7489_eic.png	TRUE	TRUE
4735_eic.png	TRUE	TRUE
2766_eic.png	TRUE	TRUE
5880_eic.png	TRUE	TRUE
7139_eic.png	TRUE	TRUE
7597_eic.png	TRUE	TRUE
91_eic.png	TRUE	FALSE
4856_eic.png	TRUE	TRUE
1734_eic.png	FALSE	TRUE
3619_eic.png	FALSE	TRUE
7625_eic.png	TRUE	TRUE
2380_eic.png	TRUE	TRUE
5896_eic.png	FALSE	TRUE
299_eic.png	TRUE	TRUE
956_eic.png	TRUE	TRUE
5409_eic.png	TRUE	FALSE
1481_eic.png	FALSE	FALSE
5290_eic.png	TRUE	TRUE
4675_eic.png	TRUE	TRUE
415_eic.png	FALSE	TRUE
6768_eic.png	TRUE	TRUE
3906_eic.png	FALSE	TRUE
3543_eic.png	TRUE	TRUE
2275_eic.png	TRUE	TRUE
6136_eic.png	TRUE	TRUE
6358_eic.png	TRUE	TRUE
6611_eic.png	TRUE	TRUE
3337_eic.png	TRUE	TRUE
8308_eic.png	TRUE	TRUE
3894_eic.png	TRUE	TRUE
562_eic.png	FALSE	TRUE
7493_eic.png	TRUE	TRUE
3090_eic.png	TRUE	TRUE
843_eic.png	TRUE	TRUE
492_eic.png	TRUE	TRUE
3646_eic.png	TRUE	TRUE
6324_eic.png	TRUE	TRUE
8667_eic.png	TRUE	TRUE
3229_eic.png	TRUE	TRUE
4573_eic.png	TRUE	TRUE
1528_eic.png	TRUE	FALSE
7251_eic.png	TRUE	TRUE
5256_eic.png	FALSE	TRUE
2492_eic.png	TRUE	TRUE
4047_eic.png	TRUE	TRUE
6951_eic.png	TRUE	TRUE
8494_eic.png	TRUE	TRUE
4279_eic.png	TRUE	TRUE
5201_eic.png	TRUE	TRUE
6961_eic.png	TRUE	TRUE
1256_eic.png	TRUE	TRUE
5313_eic.png	TRUE	TRUE
4517_eic.png	TRUE	TRUE
3896_eic.png	FALSE	TRUE
1559_eic.png	TRUE	TRUE
4301_eic.png	TRUE	TRUE
4310_eic.png	TRUE	TRUE
2171_eic.png	FALSE	TRUE
6833_eic.png	FALSE	TRUE
5729_eic.png	TRUE	TRUE
2476_eic.png	TRUE	FALSE
2566_eic.png	FALSE	TRUE
6429_eic.png	TRUE	TRUE
8042_eic.png	TRUE	TRUE
160_eic.png	TRUE	FALSE
8705_eic.png	TRUE	TRUE
3625_eic.png	TRUE	TRUE
3157_eic.png	FALSE	TRUE
8778_eic.png	TRUE	TRUE
2551_eic.png	TRUE	TRUE
8269_eic.png	TRUE	TRUE
1236_eic.png	TRUE	TRUE
4931_eic.png	TRUE	TRUE
6331_eic.png	TRUE	TRUE
233_eic.png	TRUE	FALSE
839_eic.png	TRUE	TRUE
3409_eic.png	TRUE	TRUE
2079_eic.png	TRUE	TRUE
5538_eic.png	FALSE	TRUE
3866_eic.png	TRUE	TRUE
4457_eic.png	TRUE	TRUE
289_eic.png	TRUE	TRUE
4780_eic.png	TRUE	TRUE
197_eic.png	TRUE	TRUE
6975_eic.png	TRUE	TRUE
600_eic.png	TRUE	TRUE
5773_eic.png	TRUE	TRUE
2128_eic.png	TRUE	TRUE
2313_eic.png	TRUE	TRUE
3212_eic.png	TRUE	TRUE
4306_eic.png	TRUE	TRUE
4737_eic.png	TRUE	TRUE
2479_eic.png	TRUE	TRUE
8799_eic.png	TRUE	TRUE
5013_eic.png	TRUE	TRUE
8761_eic.png	TRUE	TRUE
5555_eic.png	TRUE	TRUE
4165_eic.png	TRUE	TRUE
3268_eic.png	TRUE	TRUE
5301_eic.png	TRUE	FALSE
4691_eic.png	TRUE	TRUE
2787_eic.png	TRUE	TRUE
5024_eic.png	TRUE	TRUE
3778_eic.png	TRUE	TRUE
8162_eic.png	TRUE	TRUE
83_eic.png	TRUE	FALSE
5775_eic.png	FALSE	TRUE
7710_eic.png	TRUE	TRUE
5497_eic.png	FALSE	TRUE
7479_eic.png	FALSE	TRUE
5711_eic.png	TRUE	TRUE
3558_eic.png	TRUE	TRUE
1542_eic.png	TRUE	TRUE
3880_eic.png	TRUE	TRUE
2260_eic.png	TRUE	TRUE
8703_eic.png	TRUE	TRUE
1931_eic.png	TRUE	TRUE
3857_eic.png	TRUE	TRUE
4900_eic.png	TRUE	TRUE
7477_eic.png	TRUE	TRUE
2665_eic.png	TRUE	FALSE
8887_eic.png	TRUE	TRUE
438_eic.png	TRUE	TRUE
2722_eic.png	TRUE	TRUE
3377_eic.png	TRUE	TRUE
1549_eic.png	TRUE	TRUE
8107_eic.png	TRUE	TRUE
4492_eic.png	TRUE	TRUE
7522_eic.png	FALSE	TRUE
6295_eic.png	FALSE	TRUE
6014_eic.png	TRUE	TRUE
2904_eic.png	TRUE	TRUE
6864_eic.png	TRUE	TRUE
5483_eic.png	TRUE	TRUE
2564_eic.png	TRUE	TRUE
7025_eic.png	TRUE	TRUE
4991_eic.png	FALSE	FALSE
7065_eic.png	TRUE	TRUE
4530_eic.png	TRUE	TRUE
7787_eic.png	TRUE	TRUE
3471_eic.png	TRUE	TRUE
4861_eic.png	TRUE	TRUE
5959_eic.png	TRUE	TRUE
6963_eic.png	FALSE	TRUE
1066_eic.png	TRUE	TRUE
5808_eic.png	FALSE	TRUE
2130_eic.png	TRUE	TRUE
6945_eic.png	TRUE	TRUE
413_eic.png	TRUE	TRUE
476_eic.png	TRUE	TRUE
3815_eic.png	TRUE	TRUE
4603_eic.png	TRUE	TRUE
3478_eic.png	FALSE	TRUE
2340_eic.png	TRUE	TRUE
7539_eic.png	TRUE	TRUE
6772_eic.png	FALSE	TRUE
7458_eic.png	TRUE	TRUE
7674_eic.png	TRUE	TRUE
5677_eic.png	TRUE	TRUE
6571_eic.png	TRUE	TRUE
5444_eic.png	TRUE	TRUE
6438_eic.png	TRUE	TRUE
1510_eic.png	FALSE	TRUE
2041_eic.png	TRUE	TRUE
4294_eic.png	TRUE	TRUE
6384_eic.png	TRUE	TRUE
3303_eic.png	TRUE	TRUE
5594_eic.png	TRUE	TRUE
621_eic.png	TRUE	TRUE
7169_eic.png	TRUE	TRUE
4641_eic.png	FALSE	TRUE
913_eic.png	TRUE	TRUE
6868_eic.png	TRUE	TRUE
5525_eic.png	TRUE	TRUE
1954_eic.png	FALSE	TRUE
4295_eic.png	FALSE	TRUE
6997_eic.png	TRUE	TRUE
3652_eic.png	FALSE	TRUE
3458_eic.png	FALSE	TRUE
3538_eic.png	TRUE	TRUE
3622_eic.png	FALSE	TRUE
8208_eic.png	TRUE	TRUE
3630_eic.png	TRUE	TRUE
7708_eic.png	TRUE	TRUE
4313_eic.png	TRUE	TRUE
1471_eic.png	TRUE	TRUE
7291_eic.png	TRUE	TRUE
2828_eic.png	TRUE	TRUE
4566_eic.png	TRUE	TRUE
4061_eic.png	TRUE	TRUE
5136_eic.png	TRUE	TRUE
5604_eic.png	TRUE	FALSE
3220_eic.png	FALSE	TRUE
7665_eic.png	TRUE	TRUE
5965_eic.png	TRUE	TRUE
6457_eic.png	TRUE	TRUE
3048_eic.png	TRUE	TRUE
8621_eic.png	TRUE	TRUE
1495_eic.png	TRUE	TRUE
8692_eic.png	TRUE	TRUE
7167_eic.png	TRUE	TRUE
5453_eic.png	TRUE	TRUE
5209_eic.png	FALSE	TRUE
215_eic.png	TRUE	FALSE
87_eic.png	TRUE	FALSE
7135_eic.png	TRUE	TRUE
1241_eic.png	TRUE	TRUE
5218_eic.png	TRUE	TRUE
1508_eic.png	FALSE	TRUE
3029_eic.png	TRUE	TRUE
5142_eic.png	TRUE	TRUE
8623_eic.png	TRUE	TRUE
8535_eic.png	TRUE	TRUE
7549_eic.png	TRUE	TRUE
2475_eic.png	FALSE	TRUE
2956_eic.png	TRUE	FALSE
3077_eic.png	TRUE	TRUE
6647_eic.png	TRUE	TRUE
6679_eic.png	TRUE	TRUE
5189_eic.png	TRUE	TRUE
7978_eic.png	TRUE	TRUE
8266_eic.png	TRUE	TRUE
5809_eic.png	TRUE	TRUE
1319_eic.png	TRUE	TRUE
1382_eic.png	FALSE	TRUE
6154_eic.png	FALSE	TRUE
2826_eic.png	TRUE	TRUE
6908_eic.png	TRUE	TRUE
1315_eic.png	TRUE	TRUE
3535_eic.png	TRUE	TRUE
8335_eic.png	TRUE	TRUE
6042_eic.png	TRUE	TRUE
3785_eic.png	TRUE	TRUE
1214_eic.png	TRUE	TRUE
4872_eic.png	TRUE	TRUE
2545_eic.png	TRUE	TRUE
7815_eic.png	TRUE	TRUE
1017_eic.png	TRUE	TRUE
3062_eic.png	TRUE	TRUE
5805_eic.png	TRUE	TRUE
5120_eic.png	TRUE	TRUE
2806_eic.png	FALSE	TRUE
2501_eic.png	TRUE	TRUE
5338_eic.png	TRUE	TRUE
6283_eic.png	TRUE	TRUE
7276_eic.png	FALSE	TRUE
7371_eic.png	TRUE	TRUE
3421_eic.png	FALSE	TRUE
4043_eic.png	TRUE	TRUE
6285_eic.png	TRUE	TRUE
1923_eic.png	TRUE	TRUE
211_eic.png	TRUE	FALSE
6359_eic.png	TRUE	TRUE
8814_eic.png	TRUE	TRUE
2986_eic.png	TRUE	TRUE
3592_eic.png	TRUE	TRUE
6312_eic.png	FALSE	TRUE
4906_eic.png	TRUE	TRUE
3679_eic.png	FALSE	TRUE
6447_eic.png	TRUE	FALSE
2531_eic.png	TRUE	TRUE
6291_eic.png	TRUE	TRUE
1619_eic.png	TRUE	TRUE
8012_eic.png	TRUE	TRUE
2269_eic.png	TRUE	FALSE
7988_eic.png	TRUE	TRUE
1741_eic.png	FALSE	TRUE
3285_eic.png	TRUE	TRUE
5435_eic.png	TRUE	TRUE
586_eic.png	TRUE	TRUE
8570_eic.png	TRUE	TRUE
6463_eic.png	FALSE	TRUE
4929_eic.png	FALSE	TRUE
8019_eic.png	TRUE	TRUE
7785_eic.png	TRUE	TRUE
5847_eic.png	TRUE	TRUE
4373_eic.png	TRUE	TRUE
6225_eic.png	TRUE	TRUE
2456_eic.png	TRUE	TRUE
7999_eic.png	TRUE	TRUE
6577_eic.png	TRUE	TRUE
607_eic.png	TRUE	TRUE
2548_eic.png	TRUE	TRUE
1044_eic.png	TRUE	TRUE
3460_eic.png	FALSE	TRUE
1894_eic.png	TRUE	TRUE
5733_eic.png	TRUE	TRUE
2342_eic.png	TRUE	TRUE
2250_eic.png	TRUE	TRUE
3426_eic.png	TRUE	TRUE
3902_eic.png	TRUE	TRUE
2258_eic.png	TRUE	TRUE
5900_eic.png	TRUE	TRUE
3726_eic.png	TRUE	TRUE
4202_eic.png	TRUE	TRUE
3754_eic.png	TRUE	TRUE
2385_eic.png	TRUE	TRUE
8130_eic.png	TRUE	TRUE
2033_eic.png	TRUE	FALSE
6762_eic.png	TRUE	TRUE
6770_eic.png	TRUE	TRUE
5191_eic.png	TRUE	TRUE
7186_eic.png	TRUE	TRUE
4472_eic.png	TRUE	TRUE
6134_eic.png	FALSE	TRUE
6534_eic.png	FALSE	FALSE
8819_eic.png	TRUE	TRUE
6879_eic.png	TRUE	TRUE
3561_eic.png	TRUE	TRUE
565_eic.png	FALSE	TRUE
1204_eic.png	FALSE	TRUE
7443_eic.png	TRUE	TRUE
8818_eic.png	TRUE	TRUE
2701_eic.png	TRUE	TRUE
5649_eic.png	FALSE	TRUE
485_eic.png	TRUE	TRUE
2615_eic.png	TRUE	TRUE
7249_eic.png	TRUE	TRUE
3042_eic.png	FALSE	FALSE
7907_eic.png	TRUE	TRUE
6792_eic.png	TRUE	TRUE
7441_eic.png	TRUE	TRUE
3456_eic.png	FALSE	FALSE
4121_eic.png	TRUE	TRUE
3324_eic.png	FALSE	FALSE
5826_eic.png	TRUE	TRUE
2155_eic.png	TRUE	TRUE
4028_eic.png	TRUE	TRUE
835_eic.png	TRUE	TRUE
3035_eic.png	FALSE	TRUE
5432_eic.png	TRUE	TRUE
585_eic.png	TRUE	TRUE
2102_eic.png	FALSE	TRUE
4910_eic.png	TRUE	FALSE
6670_eic.png	TRUE	TRUE
110_eic.png	TRUE	FALSE
5416_eic.png	TRUE	TRUE
2043_eic.png	TRUE	TRUE
3178_eic.png	TRUE	TRUE
7295_eic.png	TRUE	TRUE
1780_eic.png	FALSE	FALSE
1048_eic.png	TRUE	TRUE
1151_eic.png	TRUE	TRUE
2164_eic.png	TRUE	TRUE
3117_eic.png	TRUE	TRUE
766_eic.png	TRUE	TRUE
2879_eic.png	TRUE	TRUE
7661_eic.png	TRUE	TRUE
2981_eic.png	TRUE	TRUE
4747_eic.png	TRUE	FALSE
4643_eic.png	TRUE	TRUE
6011_eic.png	TRUE	FALSE
5510_eic.png	TRUE	TRUE
7081_eic.png	FALSE	TRUE
2140_eic.png	TRUE	TRUE
279_eic.png	TRUE	TRUE
8164_eic.png	TRUE	TRUE
4544_eic.png	TRUE	TRUE
4113_eic.png	TRUE	TRUE
5427_eic.png	TRUE	TRUE
5021_eic.png	TRUE	TRUE
4488_eic.png	FALSE	TRUE
6788_eic.png	TRUE	TRUE
4528_eic.png	TRUE	TRUE
8816_eic.png	TRUE	TRUE
7131_eic.png	TRUE	TRUE
3440_eic.png	TRUE	TRUE
6712_eic.png	TRUE	TRUE
7247_eic.png	FALSE	TRUE
1137_eic.png	TRUE	TRUE
2430_eic.png	TRUE	TRUE
7217_eic.png	TRUE	TRUE
7219_eic.png	TRUE	TRUE
7454_eic.png	TRUE	TRUE
7351_eic.png	TRUE	TRUE
8170_eic.png	TRUE	TRUE
2481_eic.png	TRUE	TRUE
3350_eic.png	TRUE	TRUE
6894_eic.png	TRUE	TRUE
7445_eic.png	TRUE	TRUE
4333_eic.png	TRUE	TRUE
4986_eic.png	TRUE	TRUE
5990_eic.png	TRUE	TRUE
7841_eic.png	TRUE	TRUE
6230_eic.png	FALSE	FALSE
1827_eic.png	TRUE	TRUE
7447_eic.png	TRUE	TRUE
4214_eic.png	TRUE	TRUE
1845_eic.png	TRUE	TRUE
7424_eic.png	TRUE	TRUE
1765_eic.png	TRUE	TRUE
8172_eic.png	TRUE	TRUE
5626_eic.png	FALSE	TRUE
8611_eic.png	TRUE	TRUE
3530_eic.png	FALSE	FALSE
6557_eic.png	TRUE	TRUE
7948_eic.png	TRUE	TRUE
3570_eic.png	TRUE	TRUE
4604_eic.png	FALSE	TRUE
812_eic.png	TRUE	TRUE
4430_eic.png	TRUE	TRUE
5075_eic.png	FALSE	TRUE
6417_eic.png	TRUE	TRUE
3266_eic.png	TRUE	TRUE
7990_eic.png	TRUE	TRUE
1881_eic.png	TRUE	TRUE
2483_eic.png	TRUE	FALSE
3776_eic.png	TRUE	TRUE
5856_eic.png	TRUE	TRUE
1913_eic.png	TRUE	TRUE
2972_eic.png	TRUE	TRUE
7859_eic.png	TRUE	TRUE
5854_eic.png	TRUE	TRUE
3299_eic.png	TRUE	TRUE
7763_eic.png	FALSE	TRUE
2704_eic.png	TRUE	TRUE
1846_eic.png	FALSE	TRUE
6800_eic.png	FALSE	TRUE
4314_eic.png	TRUE	TRUE
869_eic.png	FALSE	FALSE
6481_eic.png	TRUE	TRUE
3743_eic.png	TRUE	TRUE
6219_eic.png	TRUE	TRUE
566_eic.png	TRUE	TRUE
6696_eic.png	TRUE	TRUE
4988_eic.png	TRUE	FALSE
1370_eic.png	FALSE	TRUE
443_eic.png	TRUE	TRUE
6766_eic.png	TRUE	TRUE
2854_eic.png	TRUE	TRUE
6115_eic.png	TRUE	TRUE
8690_eic.png	TRUE	TRUE
3030_eic.png	TRUE	FALSE
6746_eic.png	TRUE	TRUE
2594_eic.png	TRUE	TRUE
5971_eic.png	TRUE	TRUE
4556_eic.png	TRUE	TRUE
6976_eic.png	TRUE	TRUE
4706_eic.png	TRUE	TRUE
3912_eic.png	TRUE	TRUE
5073_eic.png	TRUE	TRUE
2745_eic.png	TRUE	TRUE
6784_eic.png	TRUE	TRUE
1468_eic.png	TRUE	TRUE
8302_eic.png	TRUE	TRUE
6705_eic.png	TRUE	TRUE
7019_eic.png	TRUE	TRUE
4562_eic.png	TRUE	TRUE
6307_eic.png	TRUE	TRUE
1391_eic.png	FALSE	TRUE
7207_eic.png	TRUE	TRUE
2902_eic.png	TRUE	TRUE
3940_eic.png	TRUE	TRUE
6860_eic.png	TRUE	TRUE
6453_eic.png	TRUE	TRUE
5381_eic.png	TRUE	TRUE
4680_eic.png	TRUE	TRUE
599_eic.png	TRUE	TRUE
8351_eic.png	TRUE	TRUE
1709_eic.png	TRUE	TRUE
4668_eic.png	TRUE	TRUE
5318_eic.png	TRUE	TRUE
6421_eic.png	FALSE	TRUE
630_eic.png	TRUE	TRUE
6885_eic.png	TRUE	TRUE
4383_eic.png	TRUE	TRUE
5815_eic.png	TRUE	TRUE
4760_eic.png	TRUE	TRUE
4713_eic.png	TRUE	TRUE
6539_eic.png	TRUE	TRUE
1658_eic.png	FALSE	TRUE
3335_eic.png	TRUE	TRUE
3427_eic.png	FALSE	TRUE
236_eic.png	TRUE	FALSE
2478_eic.png	TRUE	TRUE
6265_eic.png	TRUE	TRUE
5214_eic.png	FALSE	TRUE
6275_eic.png	TRUE	FALSE
3204_eic.png	FALSE	TRUE
5448_eic.png	TRUE	TRUE
1626_eic.png	FALSE	TRUE
8644_eic.png	TRUE	TRUE
7824_eic.png	TRUE	TRUE
2174_eic.png	TRUE	TRUE
2756_eic.png	TRUE	FALSE
2281_eic.png	TRUE	TRUE
2944_eic.png	TRUE	TRUE
5601_eic.png	FALSE	TRUE
8866_eic.png	TRUE	TRUE
1445_eic.png	TRUE	TRUE
2506_eic.png	TRUE	TRUE
2679_eic.png	TRUE	TRUE
3969_eic.png	TRUE	TRUE
4365_eic.png	TRUE	TRUE
1553_eic.png	TRUE	TRUE
7502_eic.png	FALSE	TRUE
147_eic.png	FALSE	TRUE
108_eic.png	TRUE	FALSE
4253_eic.png	TRUE	TRUE
7265_eic.png	TRUE	TRUE
5579_eic.png	TRUE	TRUE
4404_eic.png	TRUE	TRUE
2785_eic.png	TRUE	TRUE
5727_eic.png	TRUE	TRUE
3027_eic.png	TRUE	TRUE
6973_eic.png	TRUE	TRUE
6287_eic.png	TRUE	TRUE
8103_eic.png	TRUE	TRUE
4699_eic.png	TRUE	TRUE
5967_eic.png	TRUE	TRUE
7000_eic.png	TRUE	TRUE
986_eic.png	TRUE	TRUE
98_eic.png	TRUE	FALSE
1419_eic.png	TRUE	TRUE
5328_eic.png	TRUE	TRUE
231_eic.png	TRUE	TRUE
432_eic.png	TRUE	TRUE
3333_eic.png	FALSE	TRUE
5953_eic.png	TRUE	TRUE
2953_eic.png	TRUE	TRUE
5222_eic.png	TRUE	TRUE
4827_eic.png	FALSE	TRUE
3088_eic.png	TRUE	TRUE
2905_eic.png	TRUE	TRUE
375_eic.png	TRUE	TRUE
8413_eic.png	TRUE	TRUE
3022_eic.png	FALSE	FALSE
235_eic.png	TRUE	FALSE
8514_eic.png	TRUE	TRUE
7883_eic.png	TRUE	TRUE
5837_eic.png	TRUE	TRUE
8439_eic.png	TRUE	TRUE
5774_eic.png	FALSE	FALSE
481_eic.png	TRUE	TRUE
5433_eic.png	TRUE	TRUE
3031_eic.png	TRUE	TRUE
972_eic.png	TRUE	TRUE
5385_eic.png	TRUE	TRUE
6892_eic.png	TRUE	TRUE
5470_eic.png	TRUE	TRUE
5394_eic.png	TRUE	TRUE
6095_eic.png	TRUE	TRUE
582_eic.png	TRUE	TRUE
6692_eic.png	TRUE	TRUE
6425_eic.png	TRUE	TRUE
5745_eic.png	TRUE	TRUE
5920_eic.png	TRUE	TRUE
6512_eic.png	TRUE	TRUE
7382_eic.png	TRUE	TRUE
7373_eic.png	FALSE	TRUE
1139_eic.png	TRUE	TRUE
6549_eic.png	TRUE	TRUE
3663_eic.png	TRUE	TRUE
6573_eic.png	TRUE	TRUE
5665_eic.png	TRUE	TRUE
2217_eic.png	TRUE	TRUE
3082_eic.png	TRUE	TRUE
8241_eic.png	TRUE	TRUE
5560_eic.png	TRUE	TRUE
968_eic.png	TRUE	TRUE
6535_eic.png	TRUE	FALSE
6320_eic.png	TRUE	TRUE
2791_eic.png	TRUE	TRUE
7541_eic.png	TRUE	TRUE
7970_eic.png	TRUE	TRUE
3206_eic.png	FALSE	TRUE
7496_eic.png	TRUE	TRUE
5463_eic.png	TRUE	TRUE
5033_eic.png	TRUE	TRUE
1080_eic.png	TRUE	TRUE
99_eic.png	TRUE	TRUE
7613_eic.png	TRUE	TRUE
6279_eic.png	TRUE	TRUE
1573_eic.png	TRUE	TRUE
8680_eic.png	TRUE	TRUE
6811_eic.png	FALSE	TRUE
4055_eic.png	TRUE	TRUE
3870_eic.png	TRUE	TRUE
885_eic.png	TRUE	TRUE
6350_eic.png	TRUE	TRUE
7980_eic.png	TRUE	TRUE
7605_eic.png	TRUE	TRUE
3642_eic.png	TRUE	TRUE
8782_eic.png	TRUE	TRUE
4115_eic.png	TRUE	TRUE
6716_eic.png	TRUE	TRUE
5001_eic.png	TRUE	TRUE
4258_eic.png	TRUE	TRUE
3712_eic.png	TRUE	TRUE
6596_eic.png	TRUE	TRUE
5429_eic.png	TRUE	TRUE
3292_eic.png	TRUE	TRUE
1327_eic.png	FALSE	TRUE
4659_eic.png	TRUE	TRUE
3227_eic.png	TRUE	TRUE
2812_eic.png	TRUE	TRUE
8665_eic.png	TRUE	FALSE
6172_eic.png	TRUE	TRUE
3670_eic.png	TRUE	TRUE
6367_eic.png	TRUE	TRUE
8533_eic.png	TRUE	FALSE
5324_eic.png	TRUE	TRUE
1804_eic.png	TRUE	TRUE
5167_eic.png	TRUE	TRUE
1179_eic.png	TRUE	TRUE
6799_eic.png	TRUE	TRUE
5842_eic.png	TRUE	TRUE
5867_eic.png	TRUE	TRUE
6983_eic.png	TRUE	TRUE
6068_eic.png	TRUE	TRUE
6823_eic.png	TRUE	TRUE
8684_eic.png	TRUE	TRUE
7725_eic.png	TRUE	TRUE
6333_eic.png	TRUE	TRUE
5593_eic.png	FALSE	FALSE
273_eic.png	TRUE	TRUE
2503_eic.png	TRUE	TRUE
2592_eic.png	TRUE	TRUE
2583_eic.png	TRUE	TRUE
4172_eic.png	TRUE	TRUE
4151_eic.png	TRUE	TRUE
6223_eic.png	TRUE	TRUE
381_eic.png	TRUE	TRUE
7986_eic.png	TRUE	TRUE
3480_eic.png	FALSE	TRUE
928_eic.png	TRUE	TRUE
3937_eic.png	TRUE	TRUE
7551_eic.png	TRUE	TRUE
4945_eic.png	TRUE	TRUE
6794_eic.png	FALSE	TRUE
5461_eic.png	TRUE	TRUE
4124_eic.png	TRUE	TRUE
2173_eic.png	TRUE	TRUE
8478_eic.png	TRUE	TRUE
6483_eic.png	TRUE	TRUE
5402_eic.png	TRUE	TRUE
7789_eic.png	TRUE	TRUE
2046_eic.png	FALSE	TRUE
8712_eic.png	TRUE	TRUE
8089_eic.png	TRUE	FALSE
8369_eic.png	FALSE	TRUE
1970_eic.png	FALSE	TRUE
6031_eic.png	TRUE	TRUE
3463_eic.png	FALSE	TRUE
6874_eic.png	TRUE	TRUE
143_eic.png	FALSE	FALSE
7864_eic.png	TRUE	TRUE
7861_eic.png	FALSE	TRUE
637_eic.png	TRUE	TRUE
5026_eic.png	TRUE	TRUE
4320_eic.png	TRUE	TRUE
1473_eic.png	FALSE	TRUE
4758_eic.png	FALSE	TRUE
5984_eic.png	TRUE	TRUE
4540_eic.png	TRUE	TRUE
3552_eic.png	TRUE	TRUE
2421_eic.png	TRUE	TRUE
409_eic.png	TRUE	TRUE
3010_eic.png	TRUE	TRUE
2724_eic.png	TRUE	TRUE
7253_eic.png	TRUE	TRUE
2763_eic.png	TRUE	TRUE
1084_eic.png	TRUE	TRUE
5322_eic.png	TRUE	TRUE
7603_eic.png	TRUE	TRUE
3526_eic.png	TRUE	TRUE
4952_eic.png	TRUE	TRUE
3834_eic.png	TRUE	TRUE
528_eic.png	TRUE	TRUE
8547_eic.png	TRUE	TRUE
2833_eic.png	TRUE	TRUE
3650_eic.png	TRUE	TRUE
4414_eic.png	TRUE	TRUE
829_eic.png	TRUE	TRUE
4673_eic.png	TRUE	TRUE
[truncated: 322 more rows]

## Sheet: 05_mouse_liver_pos_eva_check
image	eic	eim
10538_eic.png	TRUE	TRUE
8650_eic.png	TRUE	TRUE
10582_eic.png	TRUE	TRUE
2047_eic.png	TRUE	TRUE
5179_eic.png	TRUE	TRUE
16961_eic.png	TRUE	TRUE
6645_eic.png	TRUE	TRUE
5127_eic.png	TRUE	TRUE
13872_eic.png	TRUE	TRUE
7530_eic.png	TRUE	TRUE
16284_eic.png	TRUE	TRUE
14563_eic.png	TRUE	TRUE
7927_eic.png	FALSE	FALSE
7688_eic.png	TRUE	TRUE
13846_eic.png	TRUE	TRUE
14085_eic.png	TRUE	TRUE
3661_eic.png	TRUE	TRUE
8735_eic.png	FALSE	FALSE
11279_eic.png	TRUE	TRUE
12081_eic.png	TRUE	TRUE
5479_eic.png	TRUE	TRUE
15059_eic.png	TRUE	TRUE
19107_eic.png	TRUE	TRUE
3893_eic.png	TRUE	TRUE
18379_eic.png	TRUE	TRUE
1997_eic.png	TRUE	TRUE
4828_eic.png	FALSE	FALSE
14736_eic.png	TRUE	TRUE
2799_eic.png	TRUE	TRUE
11173_eic.png	TRUE	TRUE
3140_eic.png	TRUE	TRUE
3555_eic.png	FALSE	FALSE
2567_eic.png	TRUE	TRUE
2136_eic.png	TRUE	TRUE
13150_eic.png	TRUE	TRUE
15993_eic.png	TRUE	TRUE
6622_eic.png	TRUE	TRUE
1410_eic.png	FALSE	FALSE
7014_eic.png	TRUE	TRUE
1474_eic.png	TRUE	TRUE
2377_eic.png	TRUE	TRUE
7446_eic.png	FALSE	FALSE
13132_eic.png	TRUE	TRUE
6758_eic.png	TRUE	TRUE
11343_eic.png	TRUE	TRUE
1952_eic.png	TRUE	TRUE
3060_eic.png	FALSE	FALSE
12936_eic.png	TRUE	TRUE
4545_eic.png	TRUE	TRUE
6787_eic.png	TRUE	TRUE
3488_eic.png	TRUE	TRUE
3044_eic.png	TRUE	TRUE
11195_eic.png	TRUE	TRUE
13649_eic.png	TRUE	TRUE
8800_eic.png	TRUE	TRUE
8360_eic.png	TRUE	TRUE
5901_eic.png	TRUE	TRUE
5846_eic.png	TRUE	TRUE
19083_eic.png	FALSE	FALSE
11249_eic.png	FALSE	FALSE
4940_eic.png	TRUE	TRUE
5420_eic.png	TRUE	TRUE
13045_eic.png	TRUE	TRUE
4860_eic.png	TRUE	TRUE
6909_eic.png	TRUE	TRUE
5050_eic.png	TRUE	TRUE
11756_eic.png	TRUE	TRUE
6048_eic.png	TRUE	TRUE
12434_eic.png	TRUE	TRUE
4840_eic.png	TRUE	TRUE
15537_eic.png	TRUE	TRUE
1710_eic.png	TRUE	TRUE
12816_eic.png	TRUE	TRUE
11483_eic.png	TRUE	TRUE
18706_eic.png	TRUE	TRUE
999_eic.png	TRUE	TRUE
8617_eic.png	TRUE	TRUE
12442_eic.png	TRUE	TRUE
7215_eic.png	TRUE	TRUE
4204_eic.png	TRUE	TRUE
13152_eic.png	TRUE	TRUE
18294_eic.png	TRUE	TRUE
6094_eic.png	FALSE	FALSE
12094_eic.png	TRUE	TRUE
7497_eic.png	TRUE	TRUE
13908_eic.png	TRUE	TRUE
10511_eic.png	TRUE	TRUE
5670_eic.png	TRUE	TRUE
9465_eic.png	TRUE	TRUE
9682_eic.png	TRUE	TRUE
1280_eic.png	TRUE	TRUE
10971_eic.png	TRUE	TRUE
5707_eic.png	TRUE	TRUE
9206_eic.png	TRUE	TRUE
11177_eic.png	TRUE	TRUE
2959_eic.png	TRUE	TRUE
13813_eic.png	TRUE	TRUE
10890_eic.png	TRUE	TRUE
6996_eic.png	TRUE	TRUE
1432_eic.png	TRUE	TRUE
17623_eic.png	FALSE	FALSE
7503_eic.png	TRUE	TRUE
6304_eic.png	TRUE	TRUE
11276_eic.png	TRUE	TRUE
1168_eic.png	TRUE	TRUE
18440_eic.png	TRUE	TRUE
15238_eic.png	TRUE	TRUE
18892_eic.png	TRUE	TRUE
3161_eic.png	TRUE	TRUE
7526_eic.png	TRUE	TRUE
9516_eic.png	TRUE	TRUE
18164_eic.png	TRUE	TRUE
6244_eic.png	TRUE	TRUE
17038_eic.png	TRUE	TRUE
4774_eic.png	TRUE	TRUE
16917_eic.png	TRUE	TRUE
15925_eic.png	TRUE	TRUE
10300_eic.png	TRUE	TRUE
15283_eic.png	TRUE	TRUE
8550_eic.png	TRUE	TRUE
16596_eic.png	FALSE	FALSE
6722_eic.png	TRUE	TRUE
7702_eic.png	TRUE	TRUE
14468_eic.png	TRUE	TRUE
15734_eic.png	TRUE	TRUE
4354_eic.png	TRUE	TRUE
10023_eic.png	TRUE	TRUE
3611_eic.png	TRUE	TRUE
16937_eic.png	FALSE	FALSE
13786_eic.png	TRUE	TRUE
9555_eic.png	TRUE	TRUE
8955_eic.png	TRUE	TRUE
5391_eic.png	FALSE	FALSE
6034_eic.png	TRUE	TRUE
12675_eic.png	TRUE	TRUE
19016_eic.png	TRUE	TRUE
992_eic.png	TRUE	TRUE
9897_eic.png	TRUE	TRUE
15911_eic.png	TRUE	TRUE
576_eic.png	TRUE	TRUE
12844_eic.png	TRUE	TRUE
3184_eic.png	TRUE	TRUE
13581_eic.png	TRUE	TRUE
13238_eic.png	TRUE	TRUE
903_eic.png	TRUE	TRUE
5916_eic.png	TRUE	TRUE
4692_eic.png	TRUE	TRUE
6923_eic.png	TRUE	TRUE
11055_eic.png	TRUE	TRUE
5523_eic.png	TRUE	TRUE
1867_eic.png	TRUE	TRUE
1213_eic.png	TRUE	TRUE
471_eic.png	TRUE	TRUE
1727_eic.png	TRUE	TRUE
10934_eic.png	TRUE	TRUE
1666_eic.png	TRUE	TRUE
5629_eic.png	TRUE	TRUE
1003_eic.png	TRUE	TRUE
12556_eic.png	TRUE	TRUE
11212_eic.png	FALSE	FALSE
8587_eic.png	FALSE	FALSE
4645_eic.png	TRUE	TRUE
247_eic.png	TRUE	TRUE
386_eic.png	TRUE	TRUE
11254_eic.png	TRUE	TRUE
2293_eic.png	TRUE	TRUE
3094_eic.png	TRUE	TRUE
4695_eic.png	TRUE	TRUE
11495_eic.png	TRUE	TRUE
13201_eic.png	TRUE	TRUE
4021_eic.png	TRUE	TRUE
16351_eic.png	TRUE	TRUE
4908_eic.png	FALSE	FALSE
17256_eic.png	TRUE	TRUE
19127_eic.png	TRUE	TRUE
14633_eic.png	TRUE	TRUE
12357_eic.png	TRUE	TRUE
15812_eic.png	TRUE	TRUE
3398_eic.png	TRUE	TRUE
11768_eic.png	FALSE	FALSE
7401_eic.png	TRUE	TRUE
5753_eic.png	TRUE	TRUE
4318_eic.png	TRUE	TRUE
7041_eic.png	TRUE	TRUE
994_eic.png	TRUE	TRUE
8747_eic.png	TRUE	TRUE
2892_eic.png	TRUE	TRUE
5186_eic.png	FALSE	FALSE
3087_eic.png	TRUE	TRUE
17829_eic.png	TRUE	TRUE
18369_eic.png	TRUE	TRUE
8424_eic.png	TRUE	TRUE
825_eic.png	TRUE	TRUE
857_eic.png	FALSE	FALSE
1576_eic.png	TRUE	TRUE
18003_eic.png	FALSE	FALSE
6748_eic.png	TRUE	TRUE
15042_eic.png	TRUE	TRUE
4863_eic.png	TRUE	TRUE
1875_eic.png	TRUE	TRUE
13937_eic.png	TRUE	TRUE
3607_eic.png	TRUE	TRUE
5875_eic.png	TRUE	TRUE
1380_eic.png	TRUE	TRUE
6455_eic.png	TRUE	TRUE
1366_eic.png	TRUE	TRUE
4127_eic.png	TRUE	TRUE
8420_eic.png	TRUE	TRUE
7676_eic.png	TRUE	TRUE
3138_eic.png	TRUE	TRUE
17663_eic.png	TRUE	TRUE
14506_eic.png	FALSE	FALSE
16944_eic.png	TRUE	TRUE
6619_eic.png	TRUE	TRUE
938_eic.png	TRUE	TRUE
8117_eic.png	TRUE	TRUE
7887_eic.png	TRUE	TRUE
12153_eic.png	TRUE	TRUE
2428_eic.png	TRUE	TRUE
3762_eic.png	FALSE	FALSE
19268_eic.png	TRUE	TRUE
13503_eic.png	TRUE	TRUE
12144_eic.png	TRUE	TRUE
7418_eic.png	TRUE	TRUE
3841_eic.png	TRUE	TRUE
9689_eic.png	TRUE	TRUE
13619_eic.png	TRUE	TRUE
4087_eic.png	TRUE	TRUE
9632_eic.png	TRUE	TRUE
11362_eic.png	TRUE	TRUE
2021_eic.png	TRUE	TRUE
12515_eic.png	FALSE	FALSE
6401_eic.png	TRUE	TRUE
17397_eic.png	TRUE	TRUE
1320_eic.png	TRUE	TRUE
15924_eic.png	TRUE	TRUE
549_eic.png	TRUE	TRUE
15736_eic.png	TRUE	TRUE
5133_eic.png	TRUE	TRUE
6523_eic.png	TRUE	TRUE
669_eic.png	TRUE	TRUE
963_eic.png	FALSE	FALSE
1398_eic.png	TRUE	TRUE
8586_eic.png	FALSE	FALSE
3034_eic.png	TRUE	TRUE
3718_eic.png	TRUE	TRUE
19138_eic.png	FALSE	FALSE
318_eic.png	TRUE	TRUE
18269_eic.png	TRUE	TRUE
11311_eic.png	TRUE	TRUE
16010_eic.png	TRUE	TRUE
779_eic.png	TRUE	TRUE
19182_eic.png	TRUE	TRUE
4979_eic.png	TRUE	TRUE
15964_eic.png	TRUE	TRUE
851_eic.png	TRUE	TRUE
950_eic.png	TRUE	TRUE
12881_eic.png	TRUE	TRUE
12279_eic.png	TRUE	TRUE
4140_eic.png	TRUE	TRUE
7298_eic.png	TRUE	TRUE
8846_eic.png	TRUE	TRUE
3012_eic.png	TRUE	TRUE
4697_eic.png	TRUE	TRUE
3533_eic.png	TRUE	TRUE
16101_eic.png	TRUE	TRUE
4802_eic.png	TRUE	TRUE
2894_eic.png	TRUE	TRUE
12849_eic.png	TRUE	TRUE
1806_eic.png	TRUE	TRUE
6152_eic.png	TRUE	TRUE
11448_eic.png	TRUE	TRUE
16163_eic.png	TRUE	TRUE
7236_eic.png	TRUE	TRUE
1486_eic.png	TRUE	TRUE
11197_eic.png	FALSE	FALSE
14500_eic.png	TRUE	TRUE
1167_eic.png	FALSE	FALSE
13006_eic.png	TRUE	TRUE
15564_eic.png	TRUE	TRUE
17827_eic.png	TRUE	TRUE
6767_eic.png	TRUE	TRUE
7516_eic.png	TRUE	TRUE
5376_eic.png	FALSE	FALSE
3066_eic.png	TRUE	TRUE
12643_eic.png	TRUE	TRUE
13903_eic.png	TRUE	TRUE
7685_eic.png	TRUE	TRUE
9134_eic.png	TRUE	TRUE
4550_eic.png	FALSE	FALSE
15236_eic.png	TRUE	TRUE
6832_eic.png	TRUE	TRUE
1301_eic.png	TRUE	TRUE
841_eic.png	FALSE	FALSE
11977_eic.png	TRUE	TRUE
3221_eic.png	TRUE	TRUE
4269_eic.png	TRUE	TRUE
10758_eic.png	TRUE	TRUE
16242_eic.png	TRUE	TRUE
6724_eic.png	TRUE	TRUE
14965_eic.png	TRUE	TRUE
11765_eic.png	FALSE	FALSE
15219_eic.png	FALSE	FALSE
5960_eic.png	TRUE	TRUE
14125_eic.png	TRUE	TRUE
2999_eic.png	TRUE	TRUE
7498_eic.png	TRUE	TRUE
13093_eic.png	FALSE	FALSE
1177_eic.png	TRUE	TRUE
2610_eic.png	TRUE	TRUE
13741_eic.png	FALSE	FALSE
746_eic.png	TRUE	TRUE
5811_eic.png	TRUE	TRUE
7830_eic.png	TRUE	TRUE
18599_eic.png	TRUE	TRUE
11694_eic.png	FALSE	FALSE
2307_eic.png	TRUE	TRUE
5215_eic.png	TRUE	TRUE
2107_eic.png	TRUE	TRUE
1325_eic.png	TRUE	TRUE
15890_eic.png	TRUE	TRUE
11518_eic.png	TRUE	TRUE
8071_eic.png	TRUE	TRUE
12056_eic.png	TRUE	TRUE
15726_eic.png	TRUE	TRUE
239_eic.png	FALSE	FALSE
6506_eic.png	TRUE	TRUE
12188_eic.png	TRUE	TRUE
996_eic.png	TRUE	TRUE
3332_eic.png	TRUE	TRUE
610_eic.png	TRUE	TRUE
3390_eic.png	TRUE	TRUE
12292_eic.png	TRUE	TRUE
2450_eic.png	TRUE	TRUE
136_eic.png	FALSE	FALSE
12929_eic.png	TRUE	TRUE
12437_eic.png	TRUE	TRUE
13739_eic.png	TRUE	TRUE
11778_eic.png	TRUE	TRUE
9329_eic.png	TRUE	TRUE
3922_eic.png	TRUE	TRUE
13562_eic.png	TRUE	TRUE
14458_eic.png	TRUE	TRUE
7073_eic.png	TRUE	TRUE
18283_eic.png	TRUE	TRUE
13432_eic.png	TRUE	TRUE
12634_eic.png	TRUE	TRUE
4552_eic.png	TRUE	TRUE
1046_eic.png	TRUE	TRUE
18804_eic.png	TRUE	TRUE
1480_eic.png	TRUE	TRUE
10993_eic.png	TRUE	TRUE
4445_eic.png	TRUE	TRUE
6310_eic.png	TRUE	TRUE
5175_eic.png	TRUE	TRUE
17475_eic.png	TRUE	TRUE
16614_eic.png	TRUE	TRUE
19069_eic.png	TRUE	TRUE
4075_eic.png	TRUE	TRUE
18163_eic.png	FALSE	FALSE
7799_eic.png	TRUE	TRUE
10119_eic.png	TRUE	TRUE
13930_eic.png	TRUE	TRUE
10886_eic.png	TRUE	TRUE
540_eic.png	TRUE	TRUE
1868_eic.png	TRUE	TRUE
12160_eic.png	TRUE	TRUE
10224_eic.png	TRUE	TRUE
1747_eic.png	TRUE	TRUE
13854_eic.png	TRUE	TRUE
901_eic.png	TRUE	TRUE
4149_eic.png	TRUE	TRUE
13663_eic.png	TRUE	TRUE
8294_eic.png	TRUE	TRUE
18349_eic.png	TRUE	TRUE
2265_eic.png	FALSE	FALSE
1818_eic.png	TRUE	TRUE
17607_eic.png	FALSE	FALSE
12039_eic.png	TRUE	TRUE
4399_eic.png	TRUE	TRUE
681_eic.png	TRUE	TRUE
4490_eic.png	TRUE	TRUE
8442_eic.png	TRUE	TRUE
1848_eic.png	TRUE	TRUE
50_eic.png	FALSE	FALSE
13644_eic.png	TRUE	TRUE
9326_eic.png	TRUE	TRUE
17636_eic.png	TRUE	TRUE
13969_eic.png	TRUE	TRUE
5968_eic.png	TRUE	TRUE
4409_eic.png	TRUE	TRUE
8421_eic.png	TRUE	TRUE
15521_eic.png	FALSE	FALSE
7392_eic.png	TRUE	TRUE
14232_eic.png	TRUE	TRUE
16518_eic.png	TRUE	TRUE
5480_eic.png	TRUE	TRUE
449_eic.png	TRUE	TRUE
17019_eic.png	TRUE	TRUE
8073_eic.png	TRUE	TRUE
18268_eic.png	TRUE	TRUE
6838_eic.png	TRUE	TRUE
9746_eic.png	TRUE	TRUE
12925_eic.png	FALSE	FALSE
9565_eic.png	TRUE	TRUE
10127_eic.png	TRUE	TRUE
6857_eic.png	TRUE	TRUE
7582_eic.png	TRUE	TRUE
8613_eic.png	TRUE	TRUE
16087_eic.png	TRUE	TRUE
15242_eic.png	TRUE	TRUE
13307_eic.png	TRUE	TRUE
8277_eic.png	TRUE	TRUE
7177_eic.png	TRUE	TRUE
14999_eic.png	TRUE	TRUE
14465_eic.png	TRUE	TRUE
8728_eic.png	TRUE	TRUE
4636_eic.png	TRUE	TRUE
2559_eic.png	TRUE	TRUE
1397_eic.png	TRUE	TRUE
11142_eic.png	TRUE	TRUE
12639_eic.png	TRUE	TRUE
17614_eic.png	TRUE	TRUE
11760_eic.png	TRUE	TRUE
13796_eic.png	TRUE	TRUE
15428_eic.png	TRUE	TRUE
1783_eic.png	TRUE	TRUE
4408_eic.png	FALSE	FALSE
2147_eic.png	TRUE	TRUE
18487_eic.png	FALSE	FALSE
733_eic.png	TRUE	TRUE
6441_eic.png	TRUE	TRUE
8416_eic.png	TRUE	TRUE
5379_eic.png	FALSE	FALSE
15001_eic.png	TRUE	TRUE
16802_eic.png	FALSE	FALSE
15938_eic.png	TRUE	TRUE
13693_eic.png	TRUE	TRUE
3132_eic.png	TRUE	TRUE
16782_eic.png	TRUE	TRUE
7677_eic.png	FALSE	FALSE
8614_eic.png	TRUE	TRUE
2563_eic.png	TRUE	TRUE
8166_eic.png	TRUE	TRUE
1361_eic.png	TRUE	TRUE
7525_eic.png	FALSE	FALSE
12335_eic.png	FALSE	FALSE
1874_eic.png	FALSE	FALSE
15469_eic.png	TRUE	TRUE
17012_eic.png	TRUE	TRUE
1350_eic.png	TRUE	TRUE
765_eic.png	TRUE	TRUE
5131_eic.png	TRUE	TRUE
7997_eic.png	TRUE	TRUE
965_eic.png	TRUE	TRUE
18762_eic.png	TRUE	TRUE
2916_eic.png	TRUE	TRUE
2360_eic.png	TRUE	TRUE
616_eic.png	FALSE	FALSE
1417_eic.png	TRUE	TRUE
2098_eic.png	TRUE	TRUE
9319_eic.png	TRUE	TRUE
10245_eic.png	TRUE	TRUE
12511_eic.png	TRUE	TRUE
9833_eic.png	TRUE	TRUE
9128_eic.png	TRUE	TRUE
17728_eic.png	FALSE	FALSE
8797_eic.png	TRUE	TRUE
4899_eic.png	TRUE	TRUE
4340_eic.png	TRUE	TRUE
9614_eic.png	TRUE	TRUE
18466_eic.png	TRUE	TRUE
567_eic.png	TRUE	TRUE
13710_eic.png	TRUE	TRUE
11697_eic.png	TRUE	TRUE
6046_eic.png	TRUE	TRUE
9379_eic.png	TRUE	TRUE
7174_eic.png	TRUE	TRUE
12194_eic.png	TRUE	TRUE
4125_eic.png	TRUE	TRUE
10669_eic.png	TRUE	TRUE
11649_eic.png	TRUE	TRUE
11655_eic.png	TRUE	TRUE
3752_eic.png	TRUE	TRUE
16664_eic.png	TRUE	TRUE
18171_eic.png	TRUE	TRUE
1170_eic.png	FALSE	FALSE
13656_eic.png	TRUE	TRUE
7912_eic.png	TRUE	TRUE
3516_eic.png	TRUE	TRUE
355_eic.png	TRUE	TRUE
1267_eic.png	FALSE	FALSE
9729_eic.png	TRUE	TRUE
14801_eic.png	TRUE	TRUE
17457_eic.png	TRUE	TRUE
61_eic.png	TRUE	TRUE
6603_eic.png	TRUE	TRUE
16301_eic.png	FALSE	FALSE
14722_eic.png	TRUE	TRUE
16750_eic.png	FALSE	FALSE
10341_eic.png	FALSE	FALSE
5288_eic.png	TRUE	TRUE
2234_eic.png	TRUE	TRUE
1817_eic.png	TRUE	TRUE
3881_eic.png	TRUE	TRUE
11149_eic.png	TRUE	TRUE
508_eic.png	TRUE	TRUE
18407_eic.png	FALSE	FALSE
12993_eic.png	TRUE	TRUE
13611_eic.png	TRUE	TRUE
1185_eic.png	TRUE	TRUE
4159_eic.png	TRUE	TRUE
12742_eic.png	TRUE	TRUE
10129_eic.png	TRUE	TRUE
10375_eic.png	TRUE	TRUE
7387_eic.png	TRUE	TRUE
3520_eic.png	TRUE	TRUE
18261_eic.png	TRUE	TRUE
2861_eic.png	TRUE	TRUE
15971_eic.png	TRUE	TRUE
13456_eic.png	TRUE	TRUE
12294_eic.png	TRUE	TRUE
12767_eic.png	TRUE	TRUE
13245_eic.png	TRUE	TRUE
862_eic.png	FALSE	FALSE
2777_eic.png	TRUE	TRUE
969_eic.png	TRUE	TRUE
729_eic.png	TRUE	TRUE
10658_eic.png	TRUE	TRUE
13769_eic.png	TRUE	TRUE
5282_eic.png	TRUE	TRUE
644_eic.png	FALSE	FALSE
6527_eic.png	FALSE	FALSE
18974_eic.png	FALSE	FALSE
2711_eic.png	TRUE	TRUE
3929_eic.png	FALSE	FALSE
3130_eic.png	TRUE	TRUE
478_eic.png	TRUE	TRUE
2446_eic.png	TRUE	TRUE
11211_eic.png	FALSE	FALSE
1187_eic.png	FALSE	FALSE
12635_eic.png	TRUE	TRUE
12040_eic.png	TRUE	TRUE
14811_eic.png	TRUE	TRUE
4217_eic.png	TRUE	TRUE
6234_eic.png	TRUE	TRUE
7341_eic.png	FALSE	FALSE
991_eic.png	TRUE	TRUE
13175_eic.png	TRUE	TRUE
15531_eic.png	TRUE	TRUE
15994_eic.png	TRUE	TRUE
15860_eic.png	TRUE	TRUE
19068_eic.png	TRUE	TRUE
4456_eic.png	TRUE	TRUE
14459_eic.png	TRUE	TRUE
9639_eic.png	TRUE	TRUE
1415_eic.png	TRUE	TRUE
3556_eic.png	TRUE	TRUE
2255_eic.png	TRUE	TRUE
17739_eic.png	TRUE	TRUE
7584_eic.png	TRUE	TRUE
16245_eic.png	TRUE	TRUE
421_eic.png	TRUE	TRUE
8401_eic.png	TRUE	TRUE
4607_eic.png	TRUE	TRUE
11239_eic.png	TRUE	TRUE
4715_eic.png	TRUE	TRUE
2462_eic.png	TRUE	TRUE
4019_eic.png	TRUE	TRUE
5956_eic.png	TRUE	TRUE
16325_eic.png	TRUE	TRUE
11441_eic.png	TRUE	TRUE
7658_eic.png	TRUE	TRUE
15163_eic.png	TRUE	TRUE
15699_eic.png	TRUE	TRUE
11596_eic.png	TRUE	TRUE
13802_eic.png	TRUE	TRUE
1569_eic.png	TRUE	TRUE
4866_eic.png	TRUE	TRUE
975_eic.png	TRUE	TRUE
2448_eic.png	TRUE	TRUE
4894_eic.png	TRUE	TRUE
914_eic.png	FALSE	FALSE
10315_eic.png	TRUE	TRUE
7768_eic.png	TRUE	TRUE
11164_eic.png	TRUE	TRUE
11719_eic.png	TRUE	TRUE
10912_eic.png	TRUE	TRUE
5177_eic.png	TRUE	TRUE
10615_eic.png	TRUE	TRUE
17399_eic.png	TRUE	TRUE
11433_eic.png	TRUE	TRUE
1739_eic.png	FALSE	FALSE
7513_eic.png	TRUE	TRUE
1373_eic.png	TRUE	TRUE
11381_eic.png	TRUE	TRUE
3365_eic.png	TRUE	TRUE
11839_eic.png	TRUE	TRUE
1171_eic.png	TRUE	TRUE
13539_eic.png	TRUE	TRUE
13597_eic.png	TRUE	TRUE
7039_eic.png	TRUE	TRUE
15345_eic.png	TRUE	TRUE
4147_eic.png	TRUE	TRUE
9869_eic.png	TRUE	TRUE
16222_eic.png	TRUE	TRUE
11595_eic.png	TRUE	TRUE
16905_eic.png	TRUE	TRUE
11580_eic.png	TRUE	TRUE
4796_eic.png	TRUE	TRUE
11637_eic.png	TRUE	TRUE
389_eic.png	FALSE	FALSE
12975_eic.png	TRUE	TRUE
1740_eic.png	TRUE	TRUE
16314_eic.png	TRUE	TRUE
11686_eic.png	FALSE	FALSE
11037_eic.png	TRUE	TRUE
3944_eic.png	TRUE	TRUE
982_eic.png	TRUE	TRUE
5339_eic.png	TRUE	TRUE
19032_eic.png	TRUE	TRUE
1728_eic.png	TRUE	TRUE
6734_eic.png	TRUE	TRUE
17818_eic.png	FALSE	FALSE
772_eic.png	TRUE	TRUE
453_eic.png	FALSE	FALSE
10052_eic.png	TRUE	TRUE
11802_eic.png	TRUE	TRUE
7713_eic.png	TRUE	TRUE
3255_eic.png	FALSE	FALSE
18314_eic.png	TRUE	TRUE
10414_eic.png	TRUE	TRUE
4052_eic.png	TRUE	TRUE
8976_eic.png	TRUE	TRUE
8193_eic.png	TRUE	TRUE
14809_eic.png	TRUE	TRUE
12480_eic.png	TRUE	TRUE
10954_eic.png	TRUE	TRUE
2017_eic.png	TRUE	TRUE
2581_eic.png	TRUE	TRUE
3445_eic.png	TRUE	TRUE
9928_eic.png	TRUE	TRUE
5392_eic.png	FALSE	FALSE
13178_eic.png	TRUE	TRUE
4249_eic.png	TRUE	TRUE
6316_eic.png	TRUE	TRUE
10772_eic.png	TRUE	TRUE
19051_eic.png	TRUE	TRUE
12818_eic.png	TRUE	TRUE
5278_eic.png	TRUE	TRUE
9722_eic.png	TRUE	TRUE
15211_eic.png	TRUE	TRUE
94_eic.png	TRUE	TRUE
9441_eic.png	TRUE	TRUE
12814_eic.png	TRUE	TRUE
1722_eic.png	TRUE	TRUE
4619_eic.png	TRUE	TRUE
16286_eic.png	TRUE	TRUE
2717_eic.png	TRUE	TRUE
5890_eic.png	TRUE	TRUE
343_eic.png	TRUE	TRUE
11208_eic.png	TRUE	TRUE
1321_eic.png	TRUE	TRUE
5891_eic.png	TRUE	TRUE
4935_eic.png	TRUE	TRUE
9719_eic.png	TRUE	TRUE
8628_eic.png	TRUE	TRUE
5992_eic.png	TRUE	TRUE
5393_eic.png	FALSE	FALSE
88_eic.png	TRUE	TRUE
4637_eic.png	FALSE	FALSE
7934_eic.png	FALSE	FALSE
5886_eic.png	TRUE	TRUE
1655_eic.png	TRUE	TRUE
15613_eic.png	TRUE	TRUE
4435_eic.png	TRUE	TRUE
9885_eic.png	TRUE	TRUE
1812_eic.png	TRUE	TRUE
7632_eic.png	TRUE	TRUE
12696_eic.png	TRUE	TRUE
13446_eic.png	TRUE	TRUE
6073_eic.png	TRUE	TRUE
16008_eic.png	TRUE	TRUE
11270_eic.png	TRUE	TRUE
10787_eic.png	TRUE	TRUE
14886_eic.png	TRUE	TRUE
16103_eic.png	FALSE	FALSE
16761_eic.png	TRUE	TRUE
7363_eic.png	TRUE	TRUE
4349_eic.png	TRUE	TRUE
4122_eic.png	TRUE	TRUE
18976_eic.png	FALSE	FALSE
205_eic.png	TRUE	TRUE
12319_eic.png	TRUE	TRUE
12808_eic.png	TRUE	TRUE
10374_eic.png	TRUE	TRUE
10261_eic.png	TRUE	TRUE
1643_eic.png	TRUE	TRUE
18311_eic.png	FALSE	FALSE
9906_eic.png	TRUE	TRUE
8114_eic.png	TRUE	TRUE
10643_eic.png	TRUE	TRUE
7245_eic.png	TRUE	TRUE
5212_eic.png	TRUE	TRUE
11708_eic.png	FALSE	FALSE
18290_eic.png	TRUE	TRUE
12836_eic.png	TRUE	TRUE
653_eic.png	TRUE	TRUE
14639_eic.png	TRUE	TRUE
14673_eic.png	TRUE	TRUE
10130_eic.png	TRUE	TRUE
12884_eic.png	TRUE	TRUE
13220_eic.png	TRUE	TRUE
13671_eic.png	TRUE	TRUE
3046_eic.png	TRUE	TRUE
18367_eic.png	TRUE	TRUE
589_eic.png	TRUE	TRUE
8015_eic.png	TRUE	TRUE
11416_eic.png	TRUE	TRUE
12045_eic.png	TRUE	TRUE
470_eic.png	TRUE	TRUE
13247_eic.png	TRUE	TRUE
3748_eic.png	TRUE	TRUE
8552_eic.png	TRUE	TRUE
911_eic.png	TRUE	TRUE
2347_eic.png	TRUE	TRUE
12656_eic.png	TRUE	TRUE
19126_eic.png	TRUE	TRUE
10897_eic.png	TRUE	TRUE
6694_eic.png	TRUE	TRUE
13372_eic.png	TRUE	TRUE
8020_eic.png	FALSE	FALSE
3775_eic.png	TRUE	TRUE
11098_eic.png	TRUE	TRUE
578_eic.png	TRUE	TRUE
5755_eic.png	TRUE	TRUE
6605_eic.png	TRUE	TRUE
11513_eic.png	FALSE	FALSE
11494_eic.png	TRUE	TRUE
16943_eic.png	TRUE	TRUE
4793_eic.png	TRUE	TRUE
9313_eic.png	TRUE	TRUE
5397_eic.png	TRUE	TRUE
8980_eic.png	TRUE	TRUE
8704_eic.png	TRUE	TRUE
1900_eic.png	TRUE	TRUE
12365_eic.png	TRUE	TRUE
6412_eic.png	TRUE	TRUE
15475_eic.png	TRUE	TRUE
5680_eic.png	TRUE	TRUE
9107_eic.png	TRUE	TRUE
5083_eic.png	TRUE	TRUE
2970_eic.png	TRUE	TRUE
3742_eic.png	TRUE	TRUE
11920_eic.png	TRUE	TRUE
4244_eic.png	TRUE	TRUE
9037_eic.png	TRUE	TRUE
14358_eic.png	TRUE	TRUE
6111_eic.png	FALSE	FALSE
9027_eic.png	TRUE	TRUE
13845_eic.png	FALSE	FALSE
12378_eic.png	TRUE	TRUE
13207_eic.png	FALSE	FALSE
2425_eic.png	TRUE	TRUE
1653_eic.png	TRUE	TRUE
1810_eic.png	TRUE	TRUE
12505_eic.png	TRUE	TRUE
6994_eic.png	TRUE	TRUE
11453_eic.png	TRUE	TRUE
1680_eic.png	TRUE	TRUE
8765_eic.png	TRUE	TRUE
15562_eic.png	TRUE	TRUE
6899_eic.png	TRUE	TRUE
3280_eic.png	TRUE	TRUE
11777_eic.png	TRUE	TRUE
2951_eic.png	TRUE	TRUE
9456_eic.png	TRUE	TRUE
12112_eic.png	TRUE	TRUE
12176_eic.png	TRUE	TRUE
14181_eic.png	TRUE	TRUE
1147_eic.png	TRUE	TRUE
9695_eic.png	TRUE	TRUE
17193_eic.png	TRUE	TRUE
15471_eic.png	TRUE	TRUE
19053_eic.png	TRUE	TRUE
8408_eic.png	TRUE	TRUE
5895_eic.png	FALSE	FALSE
4800_eic.png	TRUE	TRUE
13731_eic.png	TRUE	TRUE
18265_eic.png	TRUE	TRUE
717_eic.png	TRUE	TRUE
5986_eic.png	TRUE	TRUE
13396_eic.png	TRUE	TRUE
18803_eic.png	TRUE	TRUE
7451_eic.png	FALSE	FALSE
6343_eic.png	TRUE	TRUE
18696_eic.png	TRUE	TRUE
16676_eic.png	TRUE	TRUE
2755_eic.png	TRUE	TRUE
11487_eic.png	TRUE	TRUE
11386_eic.png	TRUE	TRUE
15712_eic.png	TRUE	TRUE
11568_eic.png	TRUE	TRUE
5270_eic.png	TRUE	TRUE
11846_eic.png	TRUE	TRUE
14805_eic.png	TRUE	TRUE
5848_eic.png	TRUE	TRUE
12320_eic.png	TRUE	TRUE
12700_eic.png	TRUE	TRUE
13087_eic.png	TRUE	TRUE
7752_eic.png	FALSE	FALSE
10711_eic.png	FALSE	FALSE
19158_eic.png	TRUE	TRUE
5164_eic.png	TRUE	TRUE
10947_eic.png	TRUE	TRUE
12509_eic.png	TRUE	TRUE
3289_eic.png	TRUE	TRUE
17823_eic.png	FALSE	FALSE
15008_eic.png	TRUE	TRUE
5377_eic.png	FALSE	FALSE
9686_eic.png	TRUE	TRUE
4460_eic.png	TRUE	TRUE
6555_eic.png	TRUE	TRUE
846_eic.png	TRUE	TRUE
5464_eic.png	TRUE	TRUE
7697_eic.png	TRUE	TRUE
4812_eic.png	TRUE	TRUE
7260_eic.png	TRUE	TRUE
15786_eic.png	TRUE	TRUE
14855_eic.png	TRUE	TRUE
18176_eic.png	TRUE	TRUE
12061_eic.png	TRUE	TRUE
1652_eic.png	TRUE	TRUE
11316_eic.png	TRUE	TRUE
14524_eic.png	TRUE	TRUE
8529_eic.png	FALSE	FALSE
11272_eic.png	TRUE	TRUE
11870_eic.png	TRUE	TRUE
3597_eic.png	TRUE	TRUE
89_eic.png	TRUE	TRUE
6667_eic.png	FALSE	FALSE
6884_eic.png	TRUE	TRUE
12646_eic.png	TRUE	TRUE
4592_eic.png	TRUE	TRUE
8021_eic.png	TRUE	TRUE
15005_eic.png	TRUE	TRUE
17183_eic.png	TRUE	TRUE
3675_eic.png	TRUE	TRUE
13212_eic.png	TRUE	TRUE
14386_eic.png	TRUE	TRUE
17782_eic.png	FALSE	FALSE
213_eic.png	TRUE	TRUE
8014_eic.png	FALSE	FALSE
2309_eic.png	TRUE	TRUE
3879_eic.png	TRUE	TRUE
14273_eic.png	TRUE	TRUE
18553_eic.png	TRUE	TRUE
16125_eic.png	TRUE	TRUE
4325_eic.png	TRUE	TRUE
6830_eic.png	FALSE	FALSE
4609_eic.png	TRUE	TRUE
6380_eic.png	TRUE	TRUE
3109_eic.png	TRUE	TRUE
7168_eic.png	TRUE	TRUE
14941_eic.png	FALSE	FALSE
958_eic.png	FALSE	FALSE
10506_eic.png	TRUE	TRUE
5372_eic.png	TRUE	TRUE
9934_eic.png	TRUE	TRUE
14682_eic.png	TRUE	TRUE
487_eic.png	TRUE	TRUE
7358_eic.png	TRUE	TRUE
11193_eic.png	TRUE	TRUE
10017_eic.png	TRUE	TRUE
7123_eic.png	TRUE	TRUE
4085_eic.png	TRUE	TRUE
11245_eic.png	TRUE	TRUE
9881_eic.png	TRUE	TRUE
13270_eic.png	TRUE	TRUE
7425_eic.png	TRUE	TRUE
12296_eic.png	TRUE	TRUE
4750_eic.png	TRUE	TRUE
8590_eic.png	TRUE	TRUE
4025_eic.png	TRUE	TRUE
5170_eic.png	TRUE	TRUE
5459_eic.png	TRUE	TRUE
11382_eic.png	TRUE	TRUE
17809_eic.png	FALSE	FALSE
11689_eic.png	FALSE	FALSE
12734_eic.png	TRUE	TRUE
1223_eic.png	FALSE	FALSE
14255_eic.png	TRUE	TRUE
14297_eic.png	TRUE	TRUE
19113_eic.png	TRUE	TRUE
8097_eic.png	TRUE	TRUE
612_eic.png	FALSE	FALSE
8444_eic.png	TRUE	TRUE
4133_eic.png	TRUE	TRUE
3847_eic.png	TRUE	TRUE
13552_eic.png	TRUE	TRUE
15718_eic.png	TRUE	TRUE
10759_eic.png	TRUE	TRUE
4588_eic.png	TRUE	TRUE
19092_eic.png	TRUE	TRUE
6933_eic.png	TRUE	TRUE
13998_eic.png	TRUE	TRUE
7886_eic.png	TRUE	TRUE
10620_eic.png	TRUE	TRUE
3116_eic.png	TRUE	TRUE
3435_eic.png	TRUE	TRUE
16442_eic.png	TRUE	TRUE
9512_eic.png	TRUE	TRUE
392_eic.png	TRUE	TRUE
3962_eic.png	TRUE	TRUE
1421_eic.png	TRUE	TRUE
9397_eic.png	TRUE	TRUE
2138_eic.png	TRUE	TRUE
7555_eic.png	TRUE	TRUE
18638_eic.png	TRUE	TRUE
10360_eic.png	TRUE	TRUE
14688_eic.png	TRUE	TRUE
9396_eic.png	TRUE	TRUE
9619_eic.png	TRUE	TRUE
569_eic.png	TRUE	TRUE
10646_eic.png	TRUE	TRUE
13474_eic.png	TRUE	TRUE
9427_eic.png	TRUE	TRUE
3068_eic.png	TRUE	TRUE
15834_eic.png	TRUE	TRUE
8627_eic.png	TRUE	TRUE
14076_eic.png	TRUE	TRUE
10384_eic.png	TRUE	TRUE
10768_eic.png	TRUE	TRUE
18129_eic.png	TRUE	TRUE
3614_eic.png	TRUE	TRUE
13638_eic.png	TRUE	TRUE
8108_eic.png	TRUE	TRUE
11519_eic.png	TRUE	TRUE
12907_eic.png	TRUE	TRUE
5581_eic.png	FALSE	FALSE
16232_eic.png	TRUE	TRUE
13966_eic.png	TRUE	TRUE
14635_eic.png	TRUE	TRUE
11413_eic.png	FALSE	FALSE
1148_eic.png	TRUE	TRUE
764_eic.png	TRUE	TRUE
8689_eic.png	TRUE	TRUE
619_eic.png	TRUE	TRUE
6376_eic.png	TRUE	TRUE
13711_eic.png	TRUE	TRUE
2759_eic.png	TRUE	TRUE
11257_eic.png	TRUE	TRUE
7205_eic.png	TRUE	TRUE
11795_eic.png	TRUE	TRUE
12745_eic.png	TRUE	TRUE
1237_eic.png	FALSE	FALSE
454_eic.png	TRUE	TRUE
14530_eic.png	TRUE	TRUE
15013_eic.png	TRUE	TRUE
14052_eic.png	TRUE	TRUE
7746_eic.png	TRUE	TRUE
5668_eic.png	TRUE	TRUE
12573_eic.png	TRUE	TRUE
12417_eic.png	TRUE	TRUE
1535_eic.png	TRUE	TRUE
13250_eic.png	TRUE	TRUE
14140_eic.png	TRUE	TRUE
13149_eic.png	FALSE	FALSE
3609_eic.png	TRUE	TRUE
756_eic.png	FALSE	FALSE
6147_eic.png	TRUE	TRUE
11514_eic.png	TRUE	TRUE
6944_eic.png	TRUE	TRUE
16673_eic.png	TRUE	TRUE
865_eic.png	TRUE	TRUE
4068_eic.png	FALSE	FALSE
2971_eic.png	TRUE	TRUE
7279_eic.png	TRUE	TRUE
10279_eic.png	TRUE	TRUE
7777_eic.png	TRUE	TRUE
19142_eic.png	TRUE	TRUE
2280_eic.png	TRUE	TRUE
1866_eic.png	FALSE	FALSE
6546_eic.png	TRUE	TRUE
11468_eic.png	FALSE	FALSE
14306_eic.png	TRUE	TRUE
18862_eic.png	TRUE	TRUE
18052_eic.png	TRUE	TRUE
14567_eic.png	TRUE	TRUE
13970_eic.png	TRUE	TRUE
4947_eic.png	TRUE	TRUE
16907_eic.png	TRUE	TRUE
5931_eic.png	TRUE	TRUE
11816_eic.png	TRUE	TRUE
2508_eic.png	TRUE	TRUE
3371_eic.png	TRUE	TRUE
16032_eic.png	TRUE	TRUE
10693_eic.png	TRUE	TRUE
5548_eic.png	TRUE	TRUE
13566_eic.png	TRUE	TRUE
6360_eic.png	TRUE	TRUE
7611_eic.png	TRUE	TRUE
2620_eic.png	TRUE	TRUE
5858_eic.png	TRUE	TRUE
7437_eic.png	FALSE	FALSE
5069_eic.png	TRUE	TRUE
4748_eic.png	TRUE	TRUE
1467_eic.png	TRUE	TRUE
8046_eic.png	TRUE	TRUE
6919_eic.png	TRUE	TRUE
4586_eic.png	TRUE	TRUE
10580_eic.png	TRUE	TRUE
12694_eic.png	TRUE	TRUE
8181_eic.png	TRUE	TRUE
3695_eic.png	TRUE	TRUE
5465_eic.png	TRUE	TRUE
3636_eic.png	TRUE	TRUE
14803_eic.png	TRUE	TRUE
5080_eic.png	TRUE	TRUE
18097_eic.png	FALSE	FALSE
14213_eic.png	TRUE	TRUE
9874_eic.png	TRUE	TRUE
9346_eic.png	TRUE	TRUE
18174_eic.png	TRUE	TRUE
6842_eic.png	TRUE	TRUE
7826_eic.png	TRUE	TRUE
12142_eic.png	TRUE	TRUE
13077_eic.png	FALSE	FALSE
6789_eic.png	TRUE	TRUE
6469_eic.png	TRUE	TRUE
8726_eic.png	TRUE	TRUE
6375_eic.png	FALSE	FALSE
14586_eic.png	TRUE	TRUE
12955_eic.png	TRUE	TRUE
12035_eic.png	TRUE	TRUE
14883_eic.png	TRUE	TRUE
10071_eic.png	TRUE	TRUE
2169_eic.png	TRUE	TRUE
6563_eic.png	TRUE	TRUE
9005_eic.png	TRUE	TRUE
18644_eic.png	TRUE	TRUE
3490_eic.png	TRUE	TRUE
6856_eic.png	TRUE	TRUE
5291_eic.png	TRUE	TRUE
13392_eic.png	TRUE	TRUE
17078_eic.png	TRUE	TRUE
15226_eic.png	TRUE	TRUE
5287_eic.png	TRUE	TRUE
11716_eic.png	TRUE	TRUE
4868_eic.png	TRUE	TRUE
6524_eic.png	FALSE	FALSE
4146_eic.png	TRUE	TRUE
7394_eic.png	TRUE	TRUE
9861_eic.png	TRUE	TRUE
17260_eic.png	TRUE	TRUE
8293_eic.png	TRUE	TRUE
18004_eic.png	FALSE	FALSE
1832_eic.png	TRUE	TRUE
9590_eic.png	TRUE	TRUE
7720_eic.png	TRUE	TRUE
17462_eic.png	TRUE	TRUE
2386_eic.png	TRUE	TRUE
14319_eic.png	TRUE	TRUE
17766_eic.png	FALSE	FALSE
2152_eic.png	TRUE	TRUE
5527_eic.png	TRUE	TRUE
11409_eic.png	TRUE	TRUE
1212_eic.png	FALSE	FALSE
1516_eic.png	TRUE	TRUE
8096_eic.png	FALSE	FALSE
3163_eic.png	TRUE	TRUE
5588_eic.png	FALSE	FALSE
8803_eic.png	TRUE	TRUE
5064_eic.png	FALSE	FALSE
8061_eic.png	FALSE	FALSE
12348_eic.png	TRUE	TRUE
1557_eic.png	TRUE	TRUE
5565_eic.png	TRUE	TRUE
3737_eic.png	TRUE	TRUE
4076_eic.png	TRUE	TRUE
15821_eic.png	TRUE	TRUE
3600_eic.png	TRUE	TRUE
17126_eic.png	TRUE	TRUE
18550_eic.png	TRUE	TRUE
10698_eic.png	TRUE	TRUE
11823_eic.png	FALSE	FALSE
6102_eic.png	TRUE	TRUE
451_eic.png	TRUE	TRUE
12206_eic.png	TRUE	TRUE
12804_eic.png	TRUE	TRUE
15893_eic.png	TRUE	TRUE
208_eic.png	FALSE	FALSE
5187_eic.png	FALSE	FALSE
17065_eic.png	TRUE	TRUE
4154_eic.png	TRUE	TRUE
11349_eic.png	TRUE	TRUE
2297_eic.png	TRUE	TRUE
8427_eic.png	TRUE	TRUE
10713_eic.png	TRUE	TRUE
11599_eic.png	FALSE	FALSE
11798_eic.png	FALSE	FALSE
19163_eic.png	FALSE	FALSE
1371_eic.png	TRUE	TRUE
13652_eic.png	TRUE	TRUE
5236_eic.png	TRUE	TRUE
12298_eic.png	TRUE	TRUE
10755_eic.png	TRUE	TRUE
3323_eic.png	TRUE	TRUE
101_eic.png	TRUE	TRUE
1687_eic.png	TRUE	TRUE
9186_eic.png	TRUE	TRUE
4130_eic.png	TRUE	TRUE
8802_eic.png	TRUE	TRUE
9810_eic.png	TRUE	TRUE
4741_eic.png	TRUE	TRUE
5341_eic.png	TRUE	TRUE
2815_eic.png	TRUE	TRUE
331_eic.png	TRUE	TRUE
4329_eic.png	TRUE	TRUE
7908_eic.png	TRUE	TRUE
2159_eic.png	TRUE	TRUE
13833_eic.png	TRUE	TRUE
14204_eic.png	TRUE	TRUE
11103_eic.png	TRUE	TRUE
15186_eic.png	TRUE	TRUE
4683_eic.png	TRUE	TRUE
12214_eic.png	TRUE	TRUE
3999_eic.png	TRUE	TRUE
4267_eic.png	TRUE	TRUE
5676_eic.png	TRUE	TRUE
2104_eic.png	TRUE	TRUE
17283_eic.png	TRUE	TRUE
8513_eic.png	TRUE	TRUE
365_eic.png	TRUE	TRUE
1482_eic.png	FALSE	FALSE
11327_eic.png	TRUE	TRUE
11330_eic.png	TRUE	TRUE
1599_eic.png	TRUE	TRUE
10607_eic.png	TRUE	TRUE
18676_eic.png	TRUE	TRUE
8357_eic.png	TRUE	TRUE
9475_eic.png	TRUE	TRUE
18821_eic.png	TRUE	TRUE
2153_eic.png	TRUE	TRUE
3930_eic.png	TRUE	TRUE
949_eic.png	TRUE	TRUE
18157_eic.png	TRUE	TRUE
13703_eic.png	TRUE	TRUE
609_eic.png	TRUE	TRUE
4770_eic.png	TRUE	TRUE
9496_eic.png	TRUE	TRUE
16330_eic.png	TRUE	TRUE
13758_eic.png	TRUE	TRUE
13084_eic.png	TRUE	TRUE
3250_eic.png	TRUE	TRUE
9883_eic.png	TRUE	TRUE
5958_eic.png	TRUE	TRUE
12834_eic.png	TRUE	TRUE
6654_eic.png	TRUE	TRUE
7202_eic.png	TRUE	TRUE
6634_eic.png	TRUE	TRUE
6589_eic.png	TRUE	TRUE
3388_eic.png	TRUE	TRUE
10236_eic.png	FALSE	FALSE
16318_eic.png	TRUE	TRUE
14707_eic.png	TRUE	TRUE
5972_eic.png	TRUE	TRUE
334_eic.png	TRUE	TRUE
8093_eic.png	TRUE	TRUE
1347_eic.png	TRUE	TRUE
14318_eic.png	TRUE	TRUE
4439_eic.png	TRUE	TRUE
14363_eic.png	TRUE	TRUE
10894_eic.png	TRUE	TRUE
12555_eic.png	TRUE	TRUE
12190_eic.png	TRUE	TRUE
9138_eic.png	TRUE	TRUE
15608_eic.png	TRUE	TRUE
11864_eic.png	TRUE	TRUE
14293_eic.png	TRUE	TRUE
7748_eic.png	TRUE	TRUE
11705_eic.png	TRUE	TRUE
240_eic.png	FALSE	FALSE
962_eic.png	TRUE	TRUE
15339_eic.png	TRUE	TRUE
683_eic.png	TRUE	TRUE
14420_eic.png	TRUE	TRUE
18073_eic.png	TRUE	TRUE
3594_eic.png	TRUE	TRUE
18075_eic.png	TRUE	TRUE
15880_eic.png	TRUE	TRUE
18058_eic.png	TRUE	TRUE
15093_eic.png	TRUE	TRUE
16688_eic.png	TRUE	TRUE
17225_eic.png	TRUE	TRUE
8849_eic.png	TRUE	TRUE
11324_eic.png	TRUE	TRUE
17025_eic.png	TRUE	TRUE
12327_eic.png	TRUE	TRUE
472_eic.png	TRUE	TRUE
1896_eic.png	TRUE	TRUE
18902_eic.png	TRUE	TRUE
758_eic.png	FALSE	FALSE
3176_eic.png	TRUE	TRUE
9793_eic.png	TRUE	TRUE
2713_eic.png	TRUE	TRUE
8102_eic.png	FALSE	FALSE
2664_eic.png	TRUE	TRUE
10919_eic.png	TRUE	TRUE
4259_eic.png	TRUE	TRUE
8431_eic.png	TRUE	TRUE
6222_eic.png	FALSE	FALSE
8592_eic.png	TRUE	TRUE
11555_eic.png	TRUE	TRUE
12033_eic.png	TRUE	TRUE
10914_eic.png	TRUE	TRUE
12103_eic.png	TRUE	TRUE
2225_eic.png	TRUE	TRUE
457_eic.png	TRUE	TRUE
14461_eic.png	TRUE	TRUE
12822_eic.png	TRUE	TRUE
4678_eic.png	TRUE	TRUE
774_eic.png	TRUE	TRUE
12719_eic.png	TRUE	TRUE
8375_eic.png	TRUE	TRUE
9562_eic.png	TRUE	TRUE
1852_eic.png	TRUE	TRUE
16109_eic.png	TRUE	TRUE
15082_eic.png	TRUE	TRUE
10461_eic.png	TRUE	TRUE
10380_eic.png	TRUE	TRUE
8364_eic.png	TRUE	TRUE
9303_eic.png	TRUE	TRUE
12504_eic.png	TRUE	TRUE
11681_eic.png	TRUE	TRUE
762_eic.png	FALSE	FALSE
10952_eic.png	TRUE	TRUE
2290_eic.png	FALSE	FALSE
5801_eic.png	TRUE	TRUE
18267_eic.png	TRUE	TRUE
9960_eic.png	TRUE	TRUE
8230_eic.png	TRUE	TRUE
16119_eic.png	TRUE	TRUE
311_eic.png	TRUE	TRUE
1935_eic.png	TRUE	TRUE
11348_eic.png	TRUE	TRUE
12839_eic.png	TRUE	TRUE
15239_eic.png	TRUE	TRUE
14571_eic.png	TRUE	TRUE
3282_eic.png	TRUE	TRUE
13313_eic.png	TRUE	TRUE
7741_eic.png	TRUE	TRUE
18922_eic.png	TRUE	TRUE
3223_eic.png	TRUE	TRUE
3981_eic.png	TRUE	TRUE
6831_eic.png	FALSE	FALSE
6773_eic.png	TRUE	TRUE
14853_eic.png	TRUE	TRUE
8282_eic.png	TRUE	TRUE
16927_eic.png	TRUE	TRUE
9641_eic.png	TRUE	TRUE
18406_eic.png	TRUE	TRUE
18913_eic.png	TRUE	TRUE
9198_eic.png	FALSE	FALSE
14859_eic.png	TRUE	TRUE
9734_eic.png	TRUE	TRUE
5954_eic.png	TRUE	TRUE
1544_eic.png	FALSE	FALSE
1945_eic.png	TRUE	TRUE
15205_eic.png	TRUE	TRUE
2319_eic.png	TRUE	TRUE
970_eic.png	TRUE	TRUE
3710_eic.png	TRUE	TRUE
4850_eic.png	TRUE	TRUE
11314_eic.png	TRUE	TRUE
4132_eic.png	TRUE	TRUE
4813_eic.png	TRUE	TRUE
4923_eic.png	TRUE	TRUE
16114_eic.png	TRUE	TRUE
14283_eic.png	TRUE	TRUE
12817_eic.png	TRUE	TRUE
15096_eic.png	TRUE	TRUE
1011_eic.png	TRUE	TRUE
14681_eic.png	TRUE	TRUE
4011_eic.png	TRUE	TRUE
4395_eic.png	TRUE	TRUE
1193_eic.png	TRUE	TRUE
11766_eic.png	TRUE	TRUE
6009_eic.png	TRUE	TRUE
2257_eic.png	TRUE	TRUE
1378_eic.png	TRUE	TRUE
5701_eic.png	TRUE	TRUE
18287_eic.png	TRUE	TRUE
209_eic.png	TRUE	TRUE
1552_eic.png	TRUE	TRUE
2835_eic.png	TRUE	TRUE
16778_eic.png	TRUE	TRUE
8306_eic.png	TRUE	TRUE
1646_eic.png	TRUE	TRUE
8373_eic.png	TRUE	TRUE
6159_eic.png	TRUE	TRUE
13304_eic.png	TRUE	TRUE
4598_eic.png	TRUE	TRUE
15997_eic.png	TRUE	TRUE
17589_eic.png	TRUE	TRUE
5237_eic.png	TRUE	TRUE
14165_eic.png	TRUE	TRUE
1733_eic.png	TRUE	TRUE
3343_eic.png	TRUE	TRUE
8878_eic.png	TRUE	TRUE
17205_eic.png	TRUE	TRUE
9220_eic.png	TRUE	TRUE
17281_eic.png	TRUE	TRUE
13179_eic.png	TRUE	TRUE
8554_eic.png	TRUE	TRUE
420_eic.png	FALSE	FALSE
3992_eic.png	TRUE	TRUE
7106_eic.png	TRUE	TRUE
5268_eic.png	FALSE	FALSE
1363_eic.png	TRUE	TRUE
12229_eic.png	TRUE	TRUE
5799_eic.png	TRUE	TRUE
11670_eic.png	TRUE	TRUE
10284_eic.png	TRUE	TRUE
1049_eic.png	TRUE	TRUE
17895_eic.png	TRUE	TRUE
17761_eic.png	FALSE	FALSE
15735_eic.png	TRUE	TRUE
7350_eic.png	TRUE	TRUE
16397_eic.png	TRUE	TRUE
15616_eic.png	TRUE	TRUE
9762_eic.png	TRUE	TRUE
8004_eic.png	TRUE	TRUE
18678_eic.png	TRUE	TRUE
10883_eic.png	TRUE	TRUE
1286_eic.png	TRUE	TRUE
1522_eic.png	TRUE	TRUE
1859_eic.png	TRUE	TRUE
9323_eic.png	TRUE	TRUE
17380_eic.png	TRUE	TRUE
15486_eic.png	TRUE	TRUE
16567_eic.png	TRUE	TRUE
17517_eic.png	TRUE	TRUE
11797_eic.png	TRUE	TRUE
15406_eic.png	TRUE	TRUE
943_eic.png	TRUE	TRUE
7218_eic.png	TRUE	TRUE
11252_eic.png	TRUE	TRUE
2511_eic.png	FALSE	FALSE
6900_eic.png	TRUE	TRUE
126_eic.png	TRUE	TRUE
5746_eic.png	TRUE	TRUE
11467_eic.png	TRUE	TRUE
9060_eic.png	TRUE	TRUE
7344_eic.png	TRUE	TRUE
5687_eic.png	TRUE	TRUE
9684_eic.png	TRUE	TRUE
4762_eic.png	TRUE	TRUE
16603_eic.png	TRUE	TRUE
12506_eic.png	TRUE	TRUE
16556_eic.png	TRUE	TRUE
5153_eic.png	TRUE	TRUE
16188_eic.png	TRUE	TRUE
10289_eic.png	TRUE	TRUE
7722_eic.png	TRUE	TRUE
13040_eic.png	TRUE	TRUE
9008_eic.png	TRUE	TRUE
11351_eic.png	TRUE	TRUE
948_eic.png	TRUE	TRUE
16328_eic.png	TRUE	TRUE
14395_eic.png	TRUE	TRUE
13388_eic.png	TRUE	TRUE
10455_eic.png	TRUE	TRUE
503_eic.png	TRUE	TRUE
2689_eic.png	TRUE	TRUE
184_eic.png	TRUE	TRUE
7121_eic.png	TRUE	TRUE
2845_eic.png	TRUE	TRUE
7004_eic.png	TRUE	TRUE
13109_eic.png	TRUE	TRUE
4327_eic.png	TRUE	TRUE
6980_eic.png	TRUE	TRUE
2263_eic.png	TRUE	TRUE
6763_eic.png	TRUE	TRUE
14350_eic.png	TRUE	TRUE
16390_eic.png	TRUE	TRUE
3264_eic.png	FALSE	FALSE
9670_eic.png	TRUE	TRUE
17743_eic.png	FALSE	FALSE
17504_eic.png	TRUE	TRUE
18376_eic.png	TRUE	TRUE
14557_eic.png	TRUE	TRUE
7452_eic.png	FALSE	FALSE
15793_eic.png	TRUE	TRUE
17890_eic.png	TRUE	TRUE
5905_eic.png	TRUE	TRUE
5276_eic.png	TRUE	TRUE
5703_eic.png	TRUE	TRUE
8651_eic.png	FALSE	FALSE
11264_eic.png	TRUE	TRUE
13974_eic.png	TRUE	TRUE
11425_eic.png	TRUE	TRUE
16816_eic.png	TRUE	TRUE
4565_eic.png	TRUE	TRUE
18446_eic.png	TRUE	TRUE
15255_eic.png	TRUE	TRUE
12485_eic.png	TRUE	TRUE
7175_eic.png	TRUE	TRUE
1064_eic.png	TRUE	TRUE
191_eic.png	TRUE	TRUE
18170_eic.png	TRUE	TRUE
1035_eic.png	TRUE	TRUE
4503_eic.png	TRUE	TRUE
16197_eic.png	FALSE	FALSE
10307_eic.png	TRUE	TRUE
14172_eic.png	TRUE	TRUE
11407_eic.png	TRUE	TRUE
4193_eic.png	TRUE	TRUE
17726_eic.png	FALSE	FALSE
10760_eic.png	FALSE	FALSE
14327_eic.png	TRUE	TRUE
17675_eic.png	TRUE	TRUE
9236_eic.png	TRUE	TRUE
10771_eic.png	TRUE	TRUE
655_eic.png	TRUE	TRUE
6896_eic.png	FALSE	FALSE
11499_eic.png	TRUE	TRUE
7442_eic.png	TRUE	TRUE
3407_eic.png	TRUE	TRUE
9672_eic.png	TRUE	TRUE
11762_eic.png	TRUE	TRUE
12300_eic.png	TRUE	TRUE
5991_eic.png	TRUE	TRUE
17830_eic.png	TRUE	TRUE
3740_eic.png	TRUE	TRUE
13651_eic.png	TRUE	TRUE
15431_eic.png	TRUE	TRUE
13726_eic.png	TRUE	TRUE
5635_eic.png	TRUE	TRUE
3849_eic.png	TRUE	TRUE
1458_eic.png	TRUE	TRUE
3039_eic.png	TRUE	TRUE
7946_eic.png	TRUE	TRUE
7126_eic.png	TRUE	TRUE
3273_eic.png	TRUE	TRUE
17658_eic.png	TRUE	TRUE
9594_eic.png	TRUE	TRUE
7832_eic.png	TRUE	TRUE
580_eic.png	FALSE	FALSE
16807_eic.png	TRUE	TRUE
12367_eic.png	TRUE	TRUE
6940_eic.png	TRUE	TRUE
10394_eic.png	TRUE	TRUE
3173_eic.png	TRUE	TRUE
13051_eic.png	TRUE	TRUE
325_eic.png	TRUE	TRUE
2901_eic.png	TRUE	TRUE
1176_eic.png	TRUE	TRUE
12769_eic.png	TRUE	TRUE
8608_eic.png	TRUE	TRUE
7421_eic.png	TRUE	TRUE
7104_eic.png	TRUE	TRUE
16564_eic.png	TRUE	TRUE
393_eic.png	TRUE	TRUE
13817_eic.png	TRUE	TRUE
9871_eic.png	TRUE	TRUE
6812_eic.png	TRUE	TRUE
14683_eic.png	TRUE	TRUE
6912_eic.png	TRUE	TRUE
5622_eic.png	TRUE	TRUE
8226_eic.png	TRUE	TRUE
11107_eic.png	TRUE	TRUE
13285_eic.png	TRUE	TRUE
5267_eic.png	TRUE	TRUE
2094_eic.png	TRUE	TRUE
12965_eic.png	TRUE	TRUE
4261_eic.png	TRUE	TRUE
9197_eic.png	FALSE	FALSE
18197_eic.png	TRUE	TRUE
16041_eic.png	TRUE	TRUE
2413_eic.png	TRUE	TRUE
1884_eic.png	TRUE	TRUE
7066_eic.png	TRUE	TRUE
4521_eic.png	TRUE	TRUE
1392_eic.png	TRUE	TRUE
11046_eic.png	TRUE	TRUE
9355_eic.png	TRUE	TRUE
2590_eic.png	TRUE	TRUE
5763_eic.png	FALSE	FALSE
5653_eic.png	TRUE	TRUE
6104_eic.png	TRUE	TRUE
2291_eic.png	TRUE	TRUE
19168_eic.png	FALSE	FALSE
5296_eic.png	FALSE	FALSE
6572_eic.png	TRUE	TRUE
12858_eic.png	FALSE	FALSE
17322_eic.png	FALSE	FALSE
6979_eic.png	TRUE	TRUE
17290_eic.png	TRUE	TRUE
16140_eic.png	TRUE	TRUE
6055_eic.png	TRUE	TRUE
8200_eic.png	TRUE	TRUE
13839_eic.png	TRUE	TRUE
19181_eic.png	TRUE	TRUE
12341_eic.png	TRUE	TRUE
19177_eic.png	FALSE	FALSE
17575_eic.png	FALSE	FALSE
553_eic.png	TRUE	TRUE
7700_eic.png	TRUE	TRUE
15944_eic.png	TRUE	TRUE
12087_eic.png	TRUE	TRUE
242_eic.png	TRUE	TRUE
11710_eic.png	TRUE	TRUE
791_eic.png	TRUE	TRUE
7936_eic.png	FALSE	FALSE
1665_eic.png	FALSE	FALSE
5387_eic.png	TRUE	TRUE
16418_eic.png	TRUE	TRUE
15624_eic.png	TRUE	TRUE
12439_eic.png	TRUE	TRUE
12963_eic.png	TRUE	TRUE
7331_eic.png	TRUE	TRUE
11989_eic.png	TRUE	TRUE
8962_eic.png	TRUE	TRUE
4549_eic.png	FALSE	FALSE
14647_eic.png	FALSE	FALSE
17688_eic.png	TRUE	TRUE
5732_eic.png	TRUE	TRUE
4791_eic.png	TRUE	TRUE
4424_eic.png	TRUE	TRUE
8286_eic.png	TRUE	TRUE
15555_eic.png	TRUE	TRUE
10026_eic.png	TRUE	TRUE
16310_eic.png	TRUE	TRUE
8152_eic.png	TRUE	TRUE
1039_eic.png	TRUE	TRUE
16150_eic.png	TRUE	TRUE
11695_eic.png	TRUE	TRUE
6845_eic.png	TRUE	TRUE
6777_eic.png	TRUE	TRUE
5624_eic.png	TRUE	TRUE
2330_eic.png	TRUE	TRUE
1822_eic.png	TRUE	TRUE
14650_eic.png	TRUE	TRUE
4763_eic.png	TRUE	TRUE
5330_eic.png	TRUE	TRUE
4901_eic.png	TRUE	TRUE
2961_eic.png	TRUE	TRUE
12517_eic.png	TRUE	TRUE
15470_eic.png	TRUE	TRUE
15603_eic.png	FALSE	FALSE
15453_eic.png	TRUE	TRUE
474_eic.png	FALSE	FALSE
6853_eic.png	TRUE	TRUE
2323_eic.png	TRUE	TRUE
3234_eic.png	TRUE	TRUE
11435_eic.png	TRUE	TRUE
6479_eic.png	TRUE	TRUE
11419_eic.png	TRUE	TRUE
1816_eic.png	FALSE	FALSE
13244_eic.png	TRUE	TRUE
13052_eic.png	TRUE	TRUE
2176_eic.png	TRUE	TRUE
3512_eic.png	TRUE	TRUE
16898_eic.png	TRUE	TRUE
17750_eic.png	TRUE	TRUE
2742_eic.png	TRUE	TRUE
10798_eic.png	TRUE	TRUE
17600_eic.png	FALSE	FALSE
3784_eic.png	TRUE	TRUE
16820_eic.png	TRUE	TRUE
11250_eic.png	FALSE	FALSE
1857_eic.png	TRUE	TRUE
613_eic.png	FALSE	FALSE
6834_eic.png	TRUE	TRUE
6097_eic.png	TRUE	TRUE
12582_eic.png	TRUE	TRUE
7057_eic.png	TRUE	TRUE
8840_eic.png	TRUE	TRUE
3700_eic.png	TRUE	TRUE
3789_eic.png	TRUE	TRUE
8732_eic.png	TRUE	TRUE
17197_eic.png	TRUE	TRUE
8100_eic.png	TRUE	TRUE
10161_eic.png	TRUE	TRUE
4323_eic.png	TRUE	TRUE
16123_eic.png	TRUE	TRUE
13101_eic.png	TRUE	TRUE
17261_eic.png	TRUE	TRUE
1284_eic.png	TRUE	TRUE
12238_eic.png	TRUE	TRUE
1571_eic.png	TRUE	TRUE
2300_eic.png	TRUE	TRUE
8417_eic.png	TRUE	TRUE
14247_eic.png	TRUE	TRUE
5658_eic.png	TRUE	TRUE
2651_eic.png	TRUE	TRUE
6984_eic.png	FALSE	FALSE
12698_eic.png	TRUE	TRUE
3381_eic.png	TRUE	TRUE
13476_eic.png	TRUE	TRUE
10727_eic.png	TRUE	TRUE
18537_eic.png	TRUE	TRUE
15969_eic.png	TRUE	TRUE
664_eic.png	FALSE	FALSE
6713_eic.png	TRUE	TRUE
148_eic.png	TRUE	TRUE
6050_eic.png	TRUE	TRUE
3765_eic.png	TRUE	TRUE
11424_eic.png	TRUE	TRUE
10282_eic.png	TRUE	TRUE
14974_eic.png	TRUE	TRUE
977_eic.png	TRUE	TRUE
10579_eic.png	TRUE	TRUE
9486_eic.png	TRUE	TRUE
13098_eic.png	TRUE	TRUE
4116_eic.png	TRUE	TRUE
3345_eic.png	TRUE	TRUE
18312_eic.png	FALSE	FALSE
9153_eic.png	TRUE	TRUE
13589_eic.png	TRUE	TRUE
4547_eic.png	FALSE	FALSE
11497_eic.png	TRUE	TRUE
784_eic.png	TRUE	TRUE
5575_eic.png	FALSE	FALSE
16199_eic.png	TRUE	TRUE
13137_eic.png	TRUE	TRUE
2926_eic.png	TRUE	TRUE
13262_eic.png	TRUE	TRUE
7051_eic.png	TRUE	TRUE
1023_eic.png	TRUE	TRUE
5620_eic.png	TRUE	TRUE
16597_eic.png	TRUE	TRUE
456_eic.png	FALSE	FALSE
11320_eic.png	TRUE	TRUE
4114_eic.png	TRUE	TRUE
8995_eic.png	TRUE	TRUE
16699_eic.png	TRUE	TRUE
12269_eic.png	TRUE	TRUE
1487_eic.png	TRUE	TRUE
4563_eic.png	TRUE	TRUE
16079_eic.png	TRUE	TRUE
3971_eic.png	TRUE	TRUE
13360_eic.png	FALSE	FALSE
4145_eic.png	TRUE	TRUE
7269_eic.png	TRUE	TRUE
12533_eic.png	TRUE	TRUE
7500_eic.png	TRUE	TRUE
11184_eic.png	TRUE	TRUE
11301_eic.png	TRUE	TRUE
1224_eic.png	FALSE	FALSE
1781_eic.png	TRUE	TRUE
2647_eic.png	TRUE	TRUE
14951_eic.png	TRUE	TRUE
8169_eic.png	TRUE	TRUE
4966_eic.png	TRUE	TRUE
1617_eic.png	TRUE	TRUE
10292_eic.png	TRUE	TRUE
7149_eic.png	TRUE	TRUE
14758_eic.png	TRUE	TRUE
12043_eic.png	TRUE	TRUE
6372_eic.png	TRUE	TRUE
13580_eic.png	TRUE	TRUE
10743_eic.png	TRUE	TRUE
11634_eic.png	TRUE	TRUE
579_eic.png	TRUE	TRUE
4633_eic.png	TRUE	TRUE
4983_eic.png	TRUE	TRUE
5678_eic.png	TRUE	TRUE
1932_eic.png	TRUE	TRUE
14277_eic.png	TRUE	TRUE
2757_eic.png	TRUE	TRUE
3005_eic.png	TRUE	TRUE
17324_eic.png	FALSE	FALSE
11028_eic.png	TRUE	TRUE
6240_eic.png	TRUE	TRUE
5062_eic.png	FALSE	FALSE
11153_eic.png	TRUE	TRUE
8512_eic.png	TRUE	TRUE
8063_eic.png	TRUE	TRUE
731_eic.png	TRUE	TRUE
15610_eic.png	TRUE	TRUE
783_eic.png	TRUE	TRUE
1767_eic.png	TRUE	TRUE
18133_eic.png	TRUE	TRUE
14254_eic.png	TRUE	TRUE
14943_eic.png	TRUE	TRUE
6660_eic.png	TRUE	TRUE
17831_eic.png	TRUE	TRUE
4156_eic.png	TRUE	TRUE
2150_eic.png	TRUE	TRUE
9411_eic.png	TRUE	TRUE
957_eic.png	TRUE	TRUE
2896_eic.png	TRUE	TRUE
11632_eic.png	TRUE	TRUE
1667_eic.png	TRUE	TRUE
7183_eic.png	TRUE	TRUE
12823_eic.png	TRUE	TRUE
14105_eic.png	TRUE	TRUE
10689_eic.png	TRUE	TRUE
18709_eic.png	TRUE	TRUE
17747_eic.png	TRUE	TRUE
3883_eic.png	TRUE	TRUE
16959_eic.png	TRUE	TRUE
15998_eic.png	TRUE	TRUE
10745_eic.png	TRUE	TRUE
10334_eic.png	TRUE	TRUE
7453_eic.png	TRUE	TRUE
2059_eic.png	TRUE	TRUE
13277_eic.png	TRUE	TRUE
2183_eic.png	TRUE	TRUE
679_eic.png	TRUE	TRUE
4345_eic.png	TRUE	TRUE
3665_eic.png	TRUE	TRUE
9799_eic.png	TRUE	TRUE
15487_eic.png	FALSE	FALSE
5648_eic.png	FALSE	FALSE
14094_eic.png	TRUE	TRUE
8859_eic.png	TRUE	TRUE
4191_eic.png	TRUE	TRUE
6149_eic.png	TRUE	TRUE
13203_eic.png	TRUE	TRUE
14756_eic.png	FALSE	FALSE
5573_eic.png	FALSE	FALSE
7091_eic.png	TRUE	TRUE
759_eic.png	TRUE	TRUE
7863_eic.png	TRUE	TRUE
6109_eic.png	FALSE	FALSE
10801_eic.png	FALSE	FALSE
8987_eic.png	TRUE	TRUE
4477_eic.png	TRUE	TRUE
16323_eic.png	TRUE	TRUE
11192_eic.png	FALSE	FALSE
11926_eic.png	TRUE	TRUE
2026_eic.png	TRUE	TRUE
10534_eic.png	TRUE	TRUE
6004_eic.png	TRUE	TRUE
2247_eic.png	TRUE	TRUE
8677_eic.png	TRUE	TRUE
6985_eic.png	TRUE	TRUE
15172_eic.png	TRUE	TRUE
18563_eic.png	TRUE	TRUE
5652_eic.png	TRUE	TRUE
2203_eic.png	TRUE	TRUE
4218_eic.png	TRUE	TRUE
16918_eic.png	TRUE	TRUE
12810_eic.png	TRUE	TRUE
8775_eic.png	TRUE	TRUE
9264_eic.png	TRUE	TRUE
12931_eic.png	TRUE	TRUE
15658_eic.png	TRUE	TRUE
11235_eic.png	TRUE	TRUE
14645_eic.png	TRUE	TRUE
17479_eic.png	TRUE	TRUE
7848_eic.png	TRUE	TRUE
5245_eic.png	TRUE	TRUE
16065_eic.png	TRUE	TRUE
2827_eic.png	TRUE	TRUE
16634_eic.png	TRUE	TRUE
12910_eic.png	FALSE	FALSE
3801_eic.png	TRUE	TRUE
10428_eic.png	TRUE	TRUE
6209_eic.png	FALSE	FALSE
11492_eic.png	TRUE	TRUE
1091_eic.png	TRUE	TRUE
14498_eic.png	TRUE	TRUE
3180_eic.png	TRUE	TRUE
7181_eic.png	TRUE	TRUE
5705_eic.png	TRUE	TRUE
3604_eic.png	TRUE	TRUE
11582_eic.png	TRUE	TRUE
17003_eic.png	TRUE	TRUE
8562_eic.png	TRUE	TRUE
16322_eic.png	TRUE	TRUE
8777_eic.png	TRUE	TRUE
9991_eic.png	TRUE	TRUE
1949_eic.png	TRUE	TRUE
6525_eic.png	TRUE	TRUE
13821_eic.png	TRUE	TRUE
11702_eic.png	FALSE	FALSE
3932_eic.png	TRUE	TRUE
14183_eic.png	FALSE	FALSE
8922_eic.png	TRUE	TRUE
2885_eic.png	TRUE	TRUE
2100_eic.png	TRUE	TRUE
11944_eic.png	TRUE	TRUE
7023_eic.png	TRUE	TRUE
12926_eic.png	TRUE	TRUE
10951_eic.png	TRUE	TRUE
11647_eic.png	TRUE	TRUE
7372_eic.png	FALSE	FALSE
7588_eic.png	TRUE	TRUE
11645_eic.png	TRUE	TRUE
1326_eic.png	TRUE	TRUE
6406_eic.png	TRUE	TRUE
13944_eic.png	TRUE	TRUE
6918_eic.png	TRUE	TRUE
14253_eic.png	FALSE	FALSE
14822_eic.png	TRUE	TRUE
9813_eic.png	TRUE	TRUE
9697_eic.png	TRUE	TRUE
13232_eic.png	TRUE	TRUE
11246_eic.png	FALSE	FALSE
11915_eic.png	TRUE	TRUE
10288_eic.png	TRUE	TRUE
15602_eic.png	TRUE	TRUE
12872_eic.png	TRUE	TRUE
10204_eic.png	TRUE	TRUE
13547_eic.png	TRUE	TRUE
4321_eic.png	TRUE	TRUE
3330_eic.png	TRUE	TRUE
3976_eic.png	TRUE	TRUE
8978_eic.png	TRUE	TRUE
12276_eic.png	TRUE	TRUE
3325_eic.png	TRUE	TRUE
13056_eic.png	TRUE	TRUE
6752_eic.png	TRUE	TRUE
7439_eic.png	FALSE	FALSE
16049_eic.png	FALSE	FALSE
11929_eic.png	TRUE	TRUE
4401_eic.png	TRUE	TRUE
4177_eic.png	TRUE	TRUE
13384_eic.png	TRUE	TRUE
13957_eic.png	TRUE	TRUE
17924_eic.png	TRUE	TRUE
7772_eic.png	TRUE	TRUE
4504_eic.png	TRUE	TRUE
2474_eic.png	TRUE	TRUE
3886_eic.png	TRUE	TRUE
11639_eic.png	TRUE	TRUE
16142_eic.png	TRUE	TRUE
5592_eic.png	FALSE	FALSE
5640_eic.png	FALSE	FALSE
8291_eic.png	TRUE	TRUE
4289_eic.png	FALSE	FALSE
1408_eic.png	FALSE	FALSE
5641_eic.png	TRUE	TRUE
7673_eic.png	TRUE	TRUE
6434_eic.png	TRUE	TRUE
4129_eic.png	TRUE	TRUE
2379_eic.png	TRUE	TRUE
3128_eic.png	TRUE	TRUE
14296_eic.png	TRUE	TRUE
4938_eic.png	TRUE	TRUE
5660_eic.png	TRUE	TRUE
6990_eic.png	TRUE	TRUE
18570_eic.png	TRUE	TRUE
11691_eic.png	TRUE	TRUE
7053_eic.png	TRUE	TRUE
11359_eic.png	TRUE	TRUE
10803_eic.png	TRUE	TRUE
13771_eic.png	TRUE	TRUE
3744_eic.png	TRUE	TRUE
11903_eic.png	TRUE	TRUE
789_eic.png	TRUE	TRUE
17129_eic.png	TRUE	TRUE
8873_eic.png	TRUE	TRUE
12903_eic.png	TRUE	TRUE
2158_eic.png	TRUE	TRUE
12171_eic.png	TRUE	TRUE
15023_eic.png	TRUE	TRUE
8806_eic.png	TRUE	TRUE
13528_eic.png	TRUE	TRUE
7579_eic.png	FALSE	FALSE
5117_eic.png	TRUE	TRUE
18497_eic.png	TRUE	TRUE
2937_eic.png	TRUE	TRUE
1545_eic.png	TRUE	TRUE
16786_eic.png	TRUE	TRUE
14018_eic.png	TRUE	TRUE
9596_eic.png	TRUE	TRUE
17925_eic.png	TRUE	TRUE
6607_eic.png	TRUE	TRUE
8685_eic.png	FALSE	FALSE
16496_eic.png	TRUE	TRUE
941_eic.png	TRUE	TRUE
11213_eic.png	TRUE	TRUE
10916_eic.png	TRUE	TRUE
19251_eic.png	TRUE	TRUE
8123_eic.png	TRUE	TRUE
14678_eic.png	TRUE	TRUE
6110_eic.png	TRUE	TRUE
17318_eic.png	FALSE	FALSE
13634_eic.png	TRUE	TRUE
11170_eic.png	TRUE	TRUE
16376_eic.png	TRUE	TRUE
12211_eic.png	TRUE	TRUE
14889_eic.png	TRUE	TRUE
16184_eic.png	TRUE	TRUE
18069_eic.png	TRUE	TRUE
13755_eic.png	TRUE	TRUE
6369_eic.png	TRUE	TRUE
2349_eic.png	TRUE	TRUE
9170_eic.png	TRUE	TRUE
17017_eic.png	TRUE	TRUE
13676_eic.png	TRUE	TRUE
8909_eic.png	TRUE	TRUE
13788_eic.png	TRUE	TRUE
1029_eic.png	TRUE	TRUE
7094_eic.png	TRUE	TRUE
8358_eic.png	FALSE	FALSE
1005_eic.png	TRUE	TRUE
771_eic.png	TRUE	TRUE
6689_eic.png	TRUE	TRUE
17902_eic.png	TRUE	TRUE
18001_eic.png	FALSE	FALSE
1602_eic.png	TRUE	TRUE
11508_eic.png	TRUE	TRUE
12961_eic.png	TRUE	TRUE
14279_eic.png	TRUE	TRUE
6210_eic.png	TRUE	TRUE
157_eic.png	FALSE	FALSE
11095_eic.png	TRUE	TRUE
14914_eic.png	TRUE	TRUE
8791_eic.png	TRUE	TRUE
8532_eic.png	TRUE	TRUE
7435_eic.png	FALSE	FALSE
648_eic.png	TRUE	TRUE
11140_eic.png	TRUE	TRUE
2784_eic.png	TRUE	TRUE
223_eic.png	TRUE	TRUE
4815_eic.png	FALSE	FALSE
489_eic.png	TRUE	TRUE
9287_eic.png	TRUE	TRUE
2856_eic.png	TRUE	TRUE
6533_eic.png	TRUE	TRUE
6719_eic.png	TRUE	TRUE
12607_eic.png	TRUE	TRUE
2452_eic.png	TRUE	TRUE
11232_eic.png	TRUE	TRUE
7505_eic.png	TRUE	TRUE
17793_eic.png	TRUE	TRUE
14695_eic.png	TRUE	TRUE
3485_eic.png	TRUE	TRUE
2376_eic.png	FALSE	FALSE
14109_eic.png	TRUE	TRUE
3799_eic.png	TRUE	TRUE
3680_eic.png	TRUE	TRUE
7889_eic.png	TRUE	TRUE
7862_eic.png	TRUE	TRUE
3745_eic.png	TRUE	TRUE
11803_eic.png	TRUE	TRUE
14342_eic.png	TRUE	TRUE
16921_eic.png	TRUE	TRUE
15485_eic.png	FALSE	FALSE
17512_eic.png	TRUE	TRUE
6203_eic.png	TRUE	TRUE
13665_eic.png	TRUE	TRUE
2699_eic.png	TRUE	TRUE
6936_eic.png	TRUE	TRUE
8397_eic.png	TRUE	TRUE
3839_eic.png	TRUE	TRUE
6497_eic.png	TRUE	TRUE
14858_eic.png	TRUE	TRUE
10769_eic.png	FALSE	FALSE
347_eic.png	TRUE	TRUE
19056_eic.png	FALSE	FALSE
17236_eic.png	TRUE	TRUE
5419_eic.png	FALSE	FALSE
5327_eic.png	TRUE	TRUE
2109_eic.png	TRUE	TRUE
6531_eic.png	TRUE	TRUE
1281_eic.png	TRUE	TRUE
4846_eic.png	TRUE	TRUE
11781_eic.png	TRUE	TRUE
14838_eic.png	TRUE	TRUE
2156_eic.png	TRUE	TRUE
8618_eic.png	TRUE	TRUE
3061_eic.png	TRUE	TRUE
14842_eic.png	TRUE	TRUE
4537_eic.png	TRUE	TRUE
6405_eic.png	TRUE	TRUE
5926_eic.png	TRUE	TRUE
11517_eic.png	TRUE	TRUE
18386_eic.png	TRUE	TRUE
9269_eic.png	TRUE	TRUE
15115_eic.png	TRUE	TRUE
10959_eic.png	TRUE	TRUE
15681_eic.png	TRUE	TRUE
6548_eic.png	TRUE	TRUE
12571_eic.png	TRUE	TRUE
19054_eic.png	TRUE	TRUE
1190_eic.png	TRUE	TRUE
3171_eic.png	TRUE	TRUE
10830_eic.png	TRUE	TRUE
19178_eic.png	FALSE	FALSE
2809_eic.png	TRUE	TRUE
4977_eic.png	TRUE	TRUE
4220_eic.png	TRUE	TRUE
6962_eic.png	TRUE	TRUE
10932_eic.png	TRUE	TRUE
16300_eic.png	TRUE	TRUE
122_eic.png	TRUE	TRUE
16627_eic.png	TRUE	TRUE
15595_eic.png	FALSE	FALSE
18792_eic.png	TRUE	TRUE
17036_eic.png	TRUE	TRUE
8419_eic.png	FALSE	FALSE
10802_eic.png	TRUE	TRUE
[truncated: 1,706 more rows]

## Sheet: 06_mouse_liver_neg_eva_check
image	eic	eim
7413_eic.png	FALSE	TRUE
6543_eic.png	TRUE	TRUE
10493_eic.png	TRUE	TRUE
8243_eic.png	FALSE	TRUE
9519_eic.png	TRUE	TRUE
7471_eic.png	TRUE	TRUE
7904_eic.png	TRUE	TRUE
8933_eic.png	TRUE	FALSE
8882_eic.png	TRUE	TRUE
1997_eic.png	TRUE	TRUE
4828_eic.png	FALSE	TRUE
2799_eic.png	TRUE	TRUE
3140_eic.png	TRUE	TRUE
3363_eic.png	TRUE	TRUE
980_eic.png	TRUE	TRUE
4677_eic.png	TRUE	TRUE
9295_eic.png	TRUE	TRUE
1410_eic.png	FALSE	TRUE
6296_eic.png	TRUE	TRUE
10387_eic.png	TRUE	TRUE
6810_eic.png	TRUE	TRUE
2995_eic.png	TRUE	TRUE
10011_eic.png	TRUE	FALSE
3060_eic.png	FALSE	TRUE
6787_eic.png	FALSE	TRUE
9014_eic.png	TRUE	TRUE
8464_eic.png	TRUE	FALSE
8606_eic.png	TRUE	TRUE
10167_eic.png	TRUE	TRUE
4860_eic.png	FALSE	TRUE
10539_eic.png	TRUE	TRUE
8576_eic.png	TRUE	TRUE
5803_eic.png	FALSE	TRUE
1710_eic.png	TRUE	TRUE
5685_eic.png	TRUE	TRUE
9652_eic.png	TRUE	TRUE
7124_eic.png	TRUE	TRUE
8223_eic.png	TRUE	TRUE
7733_eic.png	TRUE	TRUE
8506_eic.png	TRUE	TRUE
1999_eic.png	TRUE	TRUE
8610_eic.png	TRUE	TRUE
1337_eic.png	TRUE	TRUE
1192_eic.png	FALSE	TRUE
7855_eic.png	TRUE	TRUE
7749_eic.png	FALSE	TRUE
4378_eic.png	TRUE	TRUE
4976_eic.png	TRUE	TRUE
2095_eic.png	FALSE	TRUE
4877_eic.png	FALSE	TRUE
9778_eic.png	TRUE	TRUE
3986_eic.png	TRUE	TRUE
9657_eic.png	TRUE	TRUE
1280_eic.png	FALSE	TRUE
3442_eic.png	TRUE	TRUE
2959_eic.png	TRUE	TRUE
9251_eic.png	TRUE	TRUE
3170_eic.png	FALSE	TRUE
6574_eic.png	TRUE	TRUE
4335_eic.png	FALSE	TRUE
6304_eic.png	TRUE	TRUE
2917_eic.png	FALSE	TRUE
3199_eic.png	TRUE	TRUE
8786_eic.png	TRUE	TRUE
3161_eic.png	TRUE	TRUE
9516_eic.png	TRUE	TRUE
67_eic.png	TRUE	TRUE
3735_eic.png	TRUE	TRUE
4632_eic.png	FALSE	TRUE
1169_eic.png	TRUE	TRUE
9275_eic.png	TRUE	TRUE
2801_eic.png	TRUE	TRUE
9150_eic.png	TRUE	TRUE
9555_eic.png	TRUE	TRUE
5431_eic.png	TRUE	TRUE
1360_eic.png	FALSE	TRUE
8700_eic.png	TRUE	TRUE
3368_eic.png	TRUE	TRUE
9311_eic.png	TRUE	TRUE
7329_eic.png	FALSE	FALSE
7711_eic.png	TRUE	TRUE
2520_eic.png	TRUE	TRUE
7783_eic.png	TRUE	TRUE
8753_eic.png	TRUE	FALSE
5523_eic.png	TRUE	TRUE
5489_eic.png	TRUE	TRUE
3914_eic.png	TRUE	TRUE
1003_eic.png	TRUE	TRUE
2929_eic.png	TRUE	FALSE
5487_eic.png	TRUE	TRUE
8679_eic.png	TRUE	TRUE
2205_eic.png	TRUE	TRUE
4695_eic.png	TRUE	TRUE
3175_eic.png	TRUE	TRUE
3467_eic.png	TRUE	TRUE
4223_eic.png	TRUE	TRUE
7816_eic.png	TRUE	TRUE
3812_eic.png	FALSE	TRUE
4908_eic.png	TRUE	TRUE
10438_eic.png	TRUE	TRUE
9391_eic.png	TRUE	TRUE
7634_eic.png	TRUE	TRUE
7401_eic.png	TRUE	TRUE
4318_eic.png	TRUE	TRUE
9158_eic.png	TRUE	TRUE
5672_eic.png	TRUE	TRUE
2892_eic.png	TRUE	TRUE
8549_eic.png	TRUE	TRUE
6613_eic.png	TRUE	TRUE
3505_eic.png	TRUE	TRUE
7007_eic.png	TRUE	TRUE
10503_eic.png	TRUE	TRUE
5682_eic.png	TRUE	TRUE
6748_eic.png	TRUE	TRUE
230_eic.png	TRUE	FALSE
3474_eic.png	TRUE	TRUE
6695_eic.png	TRUE	TRUE
9832_eic.png	TRUE	TRUE
65_eic.png	TRUE	TRUE
3138_eic.png	TRUE	TRUE
8825_eic.png	TRUE	TRUE
9085_eic.png	TRUE	TRUE
6619_eic.png	TRUE	TRUE
2938_eic.png	FALSE	TRUE
5522_eic.png	TRUE	TRUE
4896_eic.png	FALSE	FALSE
9723_eic.png	TRUE	TRUE
2556_eic.png	TRUE	TRUE
9823_eic.png	FALSE	TRUE
10505_eic.png	TRUE	TRUE
5140_eic.png	TRUE	TRUE
5881_eic.png	FALSE	TRUE
9708_eic.png	TRUE	TRUE
6774_eic.png	TRUE	TRUE
2066_eic.png	TRUE	TRUE
8707_eic.png	TRUE	TRUE
6935_eic.png	TRUE	TRUE
6541_eic.png	TRUE	TRUE
8526_eic.png	TRUE	TRUE
1334_eic.png	TRUE	TRUE
1427_eic.png	TRUE	TRUE
10558_eic.png	TRUE	TRUE
2216_eic.png	TRUE	TRUE
6902_eic.png	TRUE	FALSE
2144_eic.png	TRUE	TRUE
364_eic.png	TRUE	TRUE
3531_eic.png	TRUE	TRUE
707_eic.png	TRUE	TRUE
7654_eic.png	TRUE	TRUE
7612_eic.png	FALSE	TRUE
6480_eic.png	TRUE	TRUE
9444_eic.png	TRUE	TRUE
3501_eic.png	TRUE	TRUE
3648_eic.png	TRUE	TRUE
2390_eic.png	TRUE	TRUE
4979_eic.png	TRUE	TRUE
950_eic.png	TRUE	TRUE
9822_eic.png	FALSE	TRUE
9354_eic.png	TRUE	FALSE
9320_eic.png	TRUE	TRUE
4802_eic.png	TRUE	TRUE
9964_eic.png	TRUE	TRUE
1443_eic.png	FALSE	TRUE
9377_eic.png	TRUE	TRUE
2279_eic.png	TRUE	TRUE
10051_eic.png	TRUE	TRUE
9862_eic.png	TRUE	TRUE
7747_eic.png	TRUE	TRUE
3336_eic.png	TRUE	TRUE
3244_eic.png	TRUE	TRUE
7275_eic.png	TRUE	TRUE
9239_eic.png	TRUE	TRUE
2820_eic.png	TRUE	TRUE
7037_eic.png	TRUE	TRUE
5042_eic.png	TRUE	TRUE
9114_eic.png	FALSE	TRUE
1813_eic.png	TRUE	TRUE
705_eic.png	TRUE	TRUE
6767_eic.png	TRUE	TRUE
10179_eic.png	TRUE	TRUE
9579_eic.png	TRUE	TRUE
4256_eic.png	TRUE	TRUE
1779_eic.png	TRUE	TRUE
4550_eic.png	FALSE	TRUE
9816_eic.png	TRUE	TRUE
9772_eic.png	TRUE	TRUE
4330_eic.png	TRUE	TRUE
3923_eic.png	FALSE	TRUE
4157_eic.png	TRUE	TRUE
2442_eic.png	TRUE	TRUE
8992_eic.png	TRUE	TRUE
5960_eic.png	TRUE	TRUE
1416_eic.png	TRUE	TRUE
5343_eic.png	TRUE	TRUE
2770_eic.png	TRUE	TRUE
2736_eic.png	TRUE	TRUE
10457_eic.png	TRUE	FALSE
10220_eic.png	TRUE	TRUE
792_eic.png	TRUE	TRUE
2307_eic.png	TRUE	TRUE
4213_eic.png	FALSE	TRUE
2107_eic.png	TRUE	TRUE
2338_eic.png	TRUE	TRUE
8071_eic.png	FALSE	TRUE
1362_eic.png	FALSE	TRUE
1650_eic.png	TRUE	TRUE
5359_eic.png	TRUE	TRUE
3920_eic.png	TRUE	TRUE
9016_eic.png	TRUE	TRUE
3872_eic.png	TRUE	TRUE
5731_eic.png	TRUE	TRUE
4608_eic.png	FALSE	TRUE
3750_eic.png	TRUE	TRUE
7127_eic.png	TRUE	TRUE
10401_eic.png	TRUE	TRUE
9087_eic.png	TRUE	TRUE
3618_eic.png	TRUE	TRUE
7073_eic.png	TRUE	TRUE
1490_eic.png	TRUE	TRUE
9755_eic.png	TRUE	TRUE
100_eic.png	TRUE	TRUE
8490_eic.png	TRUE	TRUE
3121_eic.png	TRUE	TRUE
4331_eic.png	TRUE	TRUE
7799_eic.png	FALSE	TRUE
7833_eic.png	TRUE	TRUE
7280_eic.png	TRUE	TRUE
3210_eic.png	TRUE	TRUE
6308_eic.png	TRUE	TRUE
6365_eic.png	TRUE	TRUE
6121_eic.png	TRUE	TRUE
9452_eic.png	TRUE	TRUE
9383_eic.png	TRUE	TRUE
4808_eic.png	TRUE	TRUE
3947_eic.png	TRUE	TRUE
3305_eic.png	TRUE	TRUE
5111_eic.png	TRUE	TRUE
6422_eic.png	TRUE	TRUE
8079_eic.png	TRUE	TRUE
8717_eic.png	FALSE	TRUE
3434_eic.png	TRUE	TRUE
1123_eic.png	TRUE	TRUE
8795_eic.png	FALSE	TRUE
3494_eic.png	TRUE	TRUE
8305_eic.png	TRUE	TRUE
2044_eic.png	TRUE	TRUE
1891_eic.png	FALSE	TRUE
7940_eic.png	TRUE	TRUE
8073_eic.png	TRUE	TRUE
6474_eic.png	TRUE	TRUE
3359_eic.png	TRUE	TRUE
9947_eic.png	TRUE	TRUE
6397_eic.png	TRUE	TRUE
2655_eic.png	TRUE	TRUE
7177_eic.png	TRUE	TRUE
3134_eic.png	TRUE	TRUE
4636_eic.png	FALSE	FALSE
1397_eic.png	TRUE	TRUE
10054_eic.png	TRUE	FALSE
9528_eic.png	TRUE	TRUE
82_eic.png	TRUE	TRUE
2170_eic.png	TRUE	TRUE
10044_eic.png	TRUE	FALSE
6065_eic.png	TRUE	TRUE
3307_eic.png	TRUE	FALSE
6472_eic.png	TRUE	TRUE
8472_eic.png	TRUE	TRUE
5100_eic.png	TRUE	TRUE
1942_eic.png	TRUE	TRUE
9378_eic.png	TRUE	TRUE
5450_eic.png	TRUE	TRUE
6096_eic.png	TRUE	TRUE
4221_eic.png	TRUE	TRUE
4858_eic.png	FALSE	TRUE
9249_eic.png	FALSE	TRUE
6916_eic.png	TRUE	TRUE
6309_eic.png	TRUE	TRUE
9102_eic.png	TRUE	TRUE
1291_eic.png	TRUE	TRUE
5443_eic.png	TRUE	TRUE
9474_eic.png	TRUE	TRUE
7266_eic.png	TRUE	TRUE
4296_eic.png	TRUE	TRUE
3904_eic.png	FALSE	TRUE
8797_eic.png	TRUE	TRUE
9514_eic.png	TRUE	TRUE
62_eic.png	TRUE	TRUE
567_eic.png	TRUE	TRUE
5978_eic.png	FALSE	TRUE
6683_eic.png	TRUE	TRUE
3994_eic.png	TRUE	TRUE
7650_eic.png	TRUE	TRUE
3546_eic.png	FALSE	TRUE
6999_eic.png	FALSE	TRUE
5371_eic.png	FALSE	TRUE
1328_eic.png	TRUE	TRUE
9526_eic.png	TRUE	TRUE
10056_eic.png	TRUE	TRUE
1777_eic.png	TRUE	TRUE
5869_eic.png	TRUE	TRUE
1624_eic.png	TRUE	TRUE
6603_eic.png	TRUE	TRUE
4117_eic.png	TRUE	TRUE
9277_eic.png	TRUE	TRUE
5227_eic.png	TRUE	TRUE
5288_eic.png	TRUE	TRUE
2234_eic.png	TRUE	TRUE
232_eic.png	TRUE	TRUE
1936_eic.png	TRUE	TRUE
740_eic.png	TRUE	TRUE
3591_eic.png	FALSE	TRUE
249_eic.png	FALSE	TRUE
4159_eic.png	TRUE	TRUE
5521_eic.png	TRUE	TRUE
6966_eic.png	TRUE	TRUE
6888_eic.png	TRUE	TRUE
5845_eic.png	TRUE	TRUE
9931_eic.png	TRUE	TRUE
2031_eic.png	FALSE	TRUE
8356_eic.png	TRUE	TRUE
1675_eic.png	TRUE	TRUE
3554_eic.png	TRUE	TRUE
3411_eic.png	TRUE	TRUE
10029_eic.png	TRUE	FALSE
6470_eic.png	TRUE	TRUE
3733_eic.png	TRUE	TRUE
6527_eic.png	FALSE	TRUE
2084_eic.png	TRUE	TRUE
3119_eic.png	FALSE	TRUE
3507_eic.png	TRUE	TRUE
4593_eic.png	TRUE	TRUE
9105_eic.png	TRUE	TRUE
4217_eic.png	TRUE	TRUE
3159_eic.png	TRUE	TRUE
7341_eic.png	TRUE	TRUE
6452_eic.png	TRUE	TRUE
2286_eic.png	TRUE	TRUE
991_eic.png	TRUE	TRUE
2312_eic.png	TRUE	TRUE
2963_eic.png	TRUE	TRUE
1038_eic.png	TRUE	FALSE
9639_eic.png	TRUE	TRUE
6027_eic.png	TRUE	TRUE
9312_eic.png	TRUE	TRUE
781_eic.png	TRUE	TRUE
4607_eic.png	FALSE	FALSE
4035_eic.png	TRUE	TRUE
2462_eic.png	TRUE	TRUE
2186_eic.png	FALSE	TRUE
1605_eic.png	TRUE	TRUE
3376_eic.png	TRUE	TRUE
8165_eic.png	TRUE	TRUE
5843_eic.png	TRUE	TRUE
8323_eic.png	TRUE	TRUE
5398_eic.png	TRUE	TRUE
8365_eic.png	TRUE	TRUE
9207_eic.png	TRUE	TRUE
4866_eic.png	TRUE	TRUE
10488_eic.png	TRUE	FALSE
9899_eic.png	TRUE	TRUE
7976_eic.png	TRUE	TRUE
7768_eic.png	TRUE	TRUE
10081_eic.png	FALSE	TRUE
1475_eic.png	FALSE	TRUE
5134_eic.png	TRUE	FALSE
1373_eic.png	TRUE	TRUE
10523_eic.png	TRUE	TRUE
3365_eic.png	TRUE	TRUE
6661_eic.png	FALSE	TRUE
5596_eic.png	TRUE	TRUE
3405_eic.png	TRUE	TRUE
8935_eic.png	TRUE	TRUE
7282_eic.png	FALSE	FALSE
9737_eic.png	TRUE	TRUE
1639_eic.png	TRUE	TRUE
1740_eic.png	TRUE	TRUE
1242_eic.png	TRUE	TRUE
1921_eic.png	TRUE	TRUE
2195_eic.png	TRUE	TRUE
10009_eic.png	FALSE	FALSE
7791_eic.png	TRUE	TRUE
3375_eic.png	FALSE	TRUE
6859_eic.png	TRUE	TRUE
4344_eic.png	FALSE	TRUE
112_eic.png	FALSE	TRUE
10414_eic.png	TRUE	FALSE
4981_eic.png	TRUE	TRUE
4052_eic.png	TRUE	TRUE
2786_eic.png	TRUE	TRUE
4334_eic.png	FALSE	TRUE
2477_eic.png	TRUE	FALSE
6499_eic.png	TRUE	TRUE
6795_eic.png	TRUE	TRUE
7994_eic.png	TRUE	TRUE
3136_eic.png	TRUE	TRUE
7354_eic.png	TRUE	TRUE
6939_eic.png	FALSE	TRUE
6316_eic.png	TRUE	TRUE
8238_eic.png	TRUE	TRUE
5097_eic.png	TRUE	TRUE
94_eic.png	TRUE	FALSE
2690_eic.png	FALSE	TRUE
4619_eic.png	TRUE	FALSE
8267_eic.png	TRUE	TRUE
7383_eic.png	TRUE	TRUE
2717_eic.png	TRUE	TRUE
5890_eic.png	TRUE	TRUE
4719_eic.png	TRUE	TRUE
1537_eic.png	TRUE	TRUE
2207_eic.png	TRUE	TRUE
4935_eic.png	TRUE	FALSE
9719_eic.png	TRUE	TRUE
8628_eic.png	TRUE	TRUE
2209_eic.png	TRUE	TRUE
7433_eic.png	TRUE	TRUE
9169_eic.png	TRUE	TRUE
88_eic.png	TRUE	TRUE
4637_eic.png	FALSE	TRUE
7143_eic.png	FALSE	TRUE
2427_eic.png	TRUE	TRUE
4934_eic.png	TRUE	FALSE
8087_eic.png	TRUE	TRUE
8640_eic.png	FALSE	FALSE
3308_eic.png	TRUE	TRUE
8381_eic.png	FALSE	TRUE
9567_eic.png	TRUE	TRUE
8597_eic.png	TRUE	TRUE
9602_eic.png	TRUE	TRUE
4122_eic.png	FALSE	TRUE
205_eic.png	TRUE	TRUE
6906_eic.png	TRUE	TRUE
4242_eic.png	TRUE	TRUE
951_eic.png	TRUE	TRUE
3391_eic.png	TRUE	TRUE
10205_eic.png	TRUE	TRUE
5951_eic.png	FALSE	FALSE
9193_eic.png	TRUE	TRUE
6930_eic.png	TRUE	TRUE
4962_eic.png	TRUE	TRUE
4644_eic.png	TRUE	TRUE
9430_eic.png	TRUE	TRUE
6116_eic.png	FALSE	TRUE
1976_eic.png	TRUE	TRUE
8015_eic.png	TRUE	TRUE
4613_eic.png	FALSE	TRUE
4041_eic.png	TRUE	TRUE
3748_eic.png	TRUE	TRUE
10546_eic.png	TRUE	TRUE
10178_eic.png	TRUE	TRUE
6420_eic.png	FALSE	TRUE
7137_eic.png	FALSE	TRUE
4881_eic.png	FALSE	TRUE
3586_eic.png	TRUE	TRUE
2708_eic.png	TRUE	TRUE
5106_eic.png	TRUE	TRUE
5263_eic.png	TRUE	TRUE
8704_eic.png	TRUE	TRUE
10421_eic.png	TRUE	TRUE
8333_eic.png	TRUE	TRUE
9107_eic.png	FALSE	TRUE
7643_eic.png	TRUE	TRUE
2030_eic.png	FALSE	TRUE
3430_eic.png	TRUE	TRUE
4027_eic.png	FALSE	TRUE
9037_eic.png	TRUE	TRUE
4955_eic.png	TRUE	TRUE
7395_eic.png	TRUE	TRUE
3903_eic.png	FALSE	TRUE
6111_eic.png	FALSE	FALSE
9027_eic.png	TRUE	TRUE
2214_eic.png	FALSE	TRUE
6562_eic.png	TRUE	TRUE
3602_eic.png	FALSE	TRUE
1978_eic.png	TRUE	TRUE
10551_eic.png	TRUE	FALSE
7813_eic.png	TRUE	TRUE
8765_eic.png	TRUE	TRUE
1746_eic.png	TRUE	TRUE
8658_eic.png	TRUE	TRUE
1541_eic.png	FALSE	FALSE
10509_eic.png	TRUE	TRUE
9530_eic.png	TRUE	TRUE
6393_eic.png	TRUE	TRUE
10310_eic.png	TRUE	TRUE
4387_eic.png	TRUE	TRUE
8353_eic.png	TRUE	TRUE
8772_eic.png	TRUE	TRUE
2324_eic.png	TRUE	TRUE
8062_eic.png	TRUE	TRUE
8178_eic.png	TRUE	TRUE
6869_eic.png	TRUE	TRUE
2755_eic.png	FALSE	TRUE
6707_eic.png	TRUE	TRUE
5270_eic.png	FALSE	TRUE
3596_eic.png	TRUE	TRUE
5772_eic.png	TRUE	FALSE
7021_eic.png	TRUE	FALSE
7475_eic.png	TRUE	TRUE
1787_eic.png	TRUE	TRUE
5164_eic.png	FALSE	FALSE
5651_eic.png	FALSE	TRUE
9559_eic.png	TRUE	TRUE
3822_eic.png	TRUE	TRUE
7147_eic.png	FALSE	TRUE
5377_eic.png	TRUE	TRUE
6282_eic.png	TRUE	TRUE
9523_eic.png	TRUE	TRUE
846_eic.png	FALSE	TRUE
5464_eic.png	TRUE	TRUE
6948_eic.png	FALSE	TRUE
4812_eic.png	TRUE	TRUE
6314_eic.png	TRUE	TRUE
7343_eic.png	TRUE	TRUE
8134_eic.png	TRUE	TRUE
5090_eic.png	TRUE	TRUE
9217_eic.png	TRUE	TRUE
5059_eic.png	TRUE	TRUE
1652_eic.png	TRUE	TRUE
8221_eic.png	TRUE	TRUE
7961_eic.png	TRUE	TRUE
6601_eic.png	TRUE	TRUE
9533_eic.png	TRUE	TRUE
4650_eic.png	FALSE	TRUE
9707_eic.png	TRUE	FALSE
2382_eic.png	TRUE	TRUE
10122_eic.png	TRUE	TRUE
8966_eic.png	TRUE	TRUE
6676_eic.png	FALSE	TRUE
9907_eic.png	TRUE	TRUE
10323_eic.png	TRUE	TRUE
3660_eic.png	FALSE	TRUE
5695_eic.png	TRUE	TRUE
4325_eic.png	FALSE	TRUE
8604_eic.png	TRUE	TRUE
2359_eic.png	TRUE	TRUE
7766_eic.png	FALSE	TRUE
711_eic.png	TRUE	TRUE
9132_eic.png	TRUE	TRUE
377_eic.png	TRUE	TRUE
3984_eic.png	TRUE	TRUE
583_eic.png	TRUE	TRUE
9990_eic.png	TRUE	TRUE
10017_eic.png	TRUE	TRUE
7061_eic.png	TRUE	TRUE
10039_eic.png	TRUE	TRUE
4025_eic.png	FALSE	TRUE
1521_eic.png	TRUE	TRUE
2212_eic.png	TRUE	TRUE
8444_eic.png	TRUE	TRUE
8899_eic.png	TRUE	TRUE
9753_eic.png	FALSE	TRUE
5864_eic.png	TRUE	TRUE
9489_eic.png	TRUE	TRUE
1238_eic.png	FALSE	TRUE
6769_eic.png	TRUE	TRUE
4215_eic.png	TRUE	TRUE
9787_eic.png	FALSE	TRUE
8138_eic.png	FALSE	TRUE
4921_eic.png	FALSE	TRUE
6621_eic.png	TRUE	TRUE
3038_eic.png	FALSE	TRUE
7370_eic.png	TRUE	TRUE
4777_eic.png	TRUE	TRUE
9512_eic.png	TRUE	TRUE
5079_eic.png	TRUE	TRUE
9397_eic.png	TRUE	TRUE
1956_eic.png	TRUE	TRUE
3404_eic.png	TRUE	TRUE
1126_eic.png	TRUE	TRUE
569_eic.png	FALSE	TRUE
2165_eic.png	TRUE	TRUE
2642_eic.png	TRUE	TRUE
8627_eic.png	TRUE	TRUE
9661_eic.png	TRUE	TRUE
4597_eic.png	TRUE	TRUE
5581_eic.png	TRUE	TRUE
1148_eic.png	TRUE	TRUE
7258_eic.png	TRUE	TRUE
10214_eic.png	TRUE	TRUE
5740_eic.png	FALSE	TRUE
8689_eic.png	TRUE	TRUE
6376_eic.png	TRUE	TRUE
4634_eic.png	FALSE	TRUE
8437_eic.png	TRUE	TRUE
6353_eic.png	TRUE	TRUE
2759_eic.png	TRUE	TRUE
2698_eic.png	FALSE	TRUE
9995_eic.png	TRUE	TRUE
1237_eic.png	TRUE	TRUE
168_eic.png	TRUE	TRUE
4957_eic.png	TRUE	TRUE
5769_eic.png	FALSE	FALSE
3100_eic.png	TRUE	TRUE
2932_eic.png	TRUE	TRUE
7942_eic.png	TRUE	TRUE
10068_eic.png	TRUE	TRUE
10344_eic.png	TRUE	TRUE
8612_eic.png	TRUE	TRUE
5903_eic.png	FALSE	TRUE
3045_eic.png	FALSE	TRUE
1915_eic.png	TRUE	TRUE
6944_eic.png	TRUE	TRUE
9891_eic.png	TRUE	TRUE
10223_eic.png	TRUE	FALSE
6950_eic.png	TRUE	TRUE
7171_eic.png	TRUE	TRUE
6319_eic.png	TRUE	TRUE
4947_eic.png	FALSE	TRUE
5975_eic.png	FALSE	TRUE
9466_eic.png	TRUE	TRUE
10247_eic.png	TRUE	TRUE
7860_eic.png	TRUE	TRUE
6184_eic.png	TRUE	FALSE
4057_eic.png	TRUE	TRUE
8325_eic.png	TRUE	TRUE
10529_eic.png	TRUE	TRUE
7473_eic.png	FALSE	TRUE
9362_eic.png	TRUE	TRUE
9811_eic.png	TRUE	TRUE
2706_eic.png	TRUE	TRUE
5465_eic.png	TRUE	TRUE
10479_eic.png	TRUE	TRUE
70_eic.png	TRUE	FALSE
4411_eic.png	TRUE	TRUE
9005_eic.png	TRUE	TRUE
6856_eic.png	FALSE	TRUE
1695_eic.png	TRUE	TRUE
8694_eic.png	TRUE	TRUE
745_eic.png	TRUE	TRUE
7415_eic.png	TRUE	TRUE
2037_eic.png	TRUE	TRUE
4868_eic.png	TRUE	TRUE
9867_eic.png	TRUE	TRUE
8390_eic.png	TRUE	TRUE
10102_eic.png	FALSE	TRUE
3361_eic.png	FALSE	TRUE
6952_eic.png	FALSE	TRUE
9476_eic.png	TRUE	TRUE
2733_eic.png	TRUE	TRUE
9381_eic.png	TRUE	TRUE
1543_eic.png	FALSE	TRUE
8293_eic.png	TRUE	TRUE
10084_eic.png	TRUE	TRUE
4389_eic.png	TRUE	TRUE
1800_eic.png	TRUE	TRUE
9590_eic.png	TRUE	TRUE
7720_eic.png	FALSE	FALSE
8232_eic.png	TRUE	TRUE
3931_eic.png	FALSE	TRUE
5527_eic.png	TRUE	TRUE
2552_eic.png	TRUE	TRUE
8970_eic.png	TRUE	TRUE
3163_eic.png	TRUE	TRUE
5588_eic.png	TRUE	TRUE
8388_eic.png	TRUE	TRUE
8709_eic.png	TRUE	TRUE
3600_eic.png	FALSE	TRUE
6678_eic.png	FALSE	TRUE
6237_eic.png	TRUE	TRUE
6261_eic.png	TRUE	TRUE
9052_eic.png	TRUE	TRUE
8448_eic.png	TRUE	FALSE
10217_eic.png	TRUE	FALSE
10595_eic.png	TRUE	TRUE
3684_eic.png	TRUE	TRUE
5236_eic.png	TRUE	TRUE
9764_eic.png	TRUE	TRUE
1940_eic.png	TRUE	TRUE
4916_eic.png	FALSE	TRUE
3498_eic.png	TRUE	TRUE
9445_eic.png	TRUE	TRUE
9429_eic.png	TRUE	TRUE
8924_eic.png	TRUE	TRUE
8802_eic.png	TRUE	TRUE
6363_eic.png	TRUE	TRUE
2575_eic.png	TRUE	TRUE
9556_eic.png	TRUE	TRUE
2505_eic.png	TRUE	TRUE
7680_eic.png	TRUE	TRUE
331_eic.png	TRUE	TRUE
5250_eic.png	FALSE	TRUE
5964_eic.png	FALSE	FALSE
5354_eic.png	TRUE	TRUE
9915_eic.png	TRUE	TRUE
1946_eic.png	FALSE	TRUE
8951_eic.png	TRUE	TRUE
365_eic.png	TRUE	TRUE
893_eic.png	TRUE	TRUE
3798_eic.png	TRUE	TRUE
2153_eic.png	TRUE	TRUE
4450_eic.png	TRUE	TRUE
6624_eic.png	TRUE	TRUE
9189_eic.png	FALSE	FALSE
3996_eic.png	TRUE	TRUE
3810_eic.png	TRUE	TRUE
7187_eic.png	TRUE	TRUE
9496_eic.png	TRUE	TRUE
5229_eic.png	TRUE	FALSE
9745_eic.png	TRUE	FALSE
9142_eic.png	TRUE	TRUE
8470_eic.png	TRUE	TRUE
5132_eic.png	TRUE	FALSE
9803_eic.png	TRUE	TRUE
3388_eic.png	TRUE	FALSE
3793_eic.png	TRUE	TRUE
2151_eic.png	TRUE	TRUE
10340_eic.png	TRUE	TRUE
2597_eic.png	TRUE	TRUE
1531_eic.png	TRUE	TRUE
9138_eic.png	TRUE	TRUE
2518_eic.png	TRUE	TRUE
6989_eic.png	TRUE	TRUE
7847_eic.png	TRUE	TRUE
962_eic.png	FALSE	TRUE
1047_eic.png	FALSE	TRUE
10105_eic.png	TRUE	TRUE
6231_eic.png	TRUE	TRUE
6459_eic.png	TRUE	TRUE
3083_eic.png	TRUE	TRUE
7130_eic.png	TRUE	TRUE
2114_eic.png	TRUE	TRUE
9679_eic.png	TRUE	TRUE
758_eic.png	TRUE	TRUE
2484_eic.png	TRUE	TRUE
8725_eic.png	TRUE	TRUE
3315_eic.png	TRUE	TRUE
2080_eic.png	TRUE	TRUE
9954_eic.png	TRUE	TRUE
8431_eic.png	TRUE	TRUE
8492_eic.png	TRUE	TRUE
9941_eic.png	TRUE	TRUE
6781_eic.png	TRUE	TRUE
9162_eic.png	TRUE	TRUE
4276_eic.png	TRUE	TRUE
4678_eic.png	TRUE	TRUE
774_eic.png	TRUE	TRUE
5562_eic.png	TRUE	TRUE
5607_eic.png	TRUE	FALSE
8375_eic.png	TRUE	TRUE
1852_eic.png	TRUE	TRUE
2672_eic.png	TRUE	TRUE
3658_eic.png	FALSE	TRUE
9455_eic.png	TRUE	TRUE
7194_eic.png	FALSE	TRUE
5553_eic.png	TRUE	TRUE
9400_eic.png	TRUE	TRUE
5819_eic.png	TRUE	FALSE
762_eic.png	TRUE	TRUE
5801_eic.png	FALSE	FALSE
4878_eic.png	FALSE	FALSE
8504_eic.png	TRUE	TRUE
8230_eic.png	TRUE	TRUE
9635_eic.png	TRUE	TRUE
1704_eic.png	FALSE	TRUE
2367_eic.png	TRUE	TRUE
3424_eic.png	TRUE	TRUE
4179_eic.png	TRUE	TRUE
1610_eic.png	TRUE	TRUE
7151_eic.png	FALSE	TRUE
9641_eic.png	TRUE	TRUE
4948_eic.png	FALSE	TRUE
6141_eic.png	TRUE	FALSE
9680_eic.png	TRUE	TRUE
8066_eic.png	TRUE	TRUE
1544_eic.png	FALSE	FALSE
4744_eic.png	TRUE	TRUE
4850_eic.png	TRUE	TRUE
2954_eic.png	TRUE	TRUE
8855_eic.png	TRUE	TRUE
9405_eic.png	TRUE	TRUE
4011_eic.png	TRUE	TRUE
6956_eic.png	TRUE	TRUE
5611_eic.png	TRUE	TRUE
9237_eic.png	TRUE	TRUE
5603_eic.png	TRUE	TRUE
6009_eic.png	FALSE	TRUE
8657_eic.png	TRUE	TRUE
2805_eic.png	TRUE	TRUE
10189_eic.png	TRUE	TRUE
9942_eic.png	TRUE	TRUE
5720_eic.png	TRUE	TRUE
1552_eic.png	FALSE	TRUE
2835_eic.png	TRUE	TRUE
8329_eic.png	TRUE	TRUE
7672_eic.png	TRUE	TRUE
8346_eic.png	TRUE	TRUE
2032_eic.png	FALSE	FALSE
8306_eic.png	TRUE	TRUE
6159_eic.png	TRUE	TRUE
8878_eic.png	TRUE	TRUE
8554_eic.png	TRUE	TRUE
9598_eic.png	FALSE	TRUE
10138_eic.png	TRUE	TRUE
1363_eic.png	FALSE	TRUE
10284_eic.png	TRUE	TRUE
1049_eic.png	FALSE	TRUE
8926_eic.png	TRUE	TRUE
6257_eic.png	TRUE	TRUE
7350_eic.png	FALSE	TRUE
8500_eic.png	TRUE	TRUE
3978_eic.png	FALSE	TRUE
9820_eic.png	TRUE	TRUE
8004_eic.png	TRUE	TRUE
1286_eic.png	TRUE	TRUE
1673_eic.png	TRUE	TRUE
1859_eic.png	TRUE	TRUE
4525_eic.png	TRUE	TRUE
8313_eic.png	TRUE	TRUE
8118_eic.png	FALSE	TRUE
6900_eic.png	TRUE	FALSE
4834_eic.png	TRUE	FALSE
5011_eic.png	TRUE	TRUE
9747_eic.png	TRUE	TRUE
3949_eic.png	TRUE	TRUE
8939_eic.png	TRUE	TRUE
6195_eic.png	TRUE	TRUE
10586_eic.png	TRUE	TRUE
4754_eic.png	TRUE	TRUE
4610_eic.png	FALSE	TRUE
7846_eic.png	TRUE	TRUE
4611_eic.png	FALSE	TRUE
9008_eic.png	FALSE	TRUE
7652_eic.png	TRUE	TRUE
7015_eic.png	FALSE	FALSE
4740_eic.png	TRUE	TRUE
6487_eic.png	TRUE	TRUE
10354_eic.png	TRUE	TRUE
2845_eic.png	TRUE	TRUE
7004_eic.png	TRUE	TRUE
9654_eic.png	TRUE	TRUE
1736_eic.png	TRUE	TRUE
10557_eic.png	TRUE	TRUE
10216_eic.png	TRUE	FALSE
5276_eic.png	TRUE	TRUE
5052_eic.png	TRUE	TRUE
1996_eic.png	TRUE	TRUE
8345_eic.png	TRUE	TRUE
9420_eic.png	TRUE	TRUE
7175_eic.png	TRUE	TRUE
2445_eic.png	TRUE	TRUE
2433_eic.png	TRUE	TRUE
660_eic.png	TRUE	TRUE
6941_eic.png	FALSE	TRUE
271_eic.png	TRUE	TRUE
9850_eic.png	TRUE	TRUE
4503_eic.png	TRUE	TRUE
6865_eic.png	TRUE	TRUE
9904_eic.png	FALSE	TRUE
623_eic.png	TRUE	TRUE
1713_eic.png	TRUE	TRUE
5252_eic.png	TRUE	TRUE
2808_eic.png	TRUE	TRUE
7442_eic.png	TRUE	TRUE
3900_eic.png	FALSE	TRUE
6820_eic.png	FALSE	TRUE
3740_eic.png	TRUE	TRUE
7141_eic.png	TRUE	TRUE
8754_eic.png	TRUE	TRUE
5635_eic.png	TRUE	TRUE
3849_eic.png	FALSE	TRUE
590_eic.png	TRUE	TRUE
4708_eic.png	TRUE	TRUE
5408_eic.png	FALSE	TRUE
9857_eic.png	TRUE	TRUE
9457_eic.png	TRUE	TRUE
6547_eic.png	TRUE	TRUE
4176_eic.png	TRUE	TRUE
4821_eic.png	TRUE	TRUE
2901_eic.png	FALSE	TRUE
2666_eic.png	TRUE	TRUE
2915_eic.png	TRUE	TRUE
9690_eic.png	TRUE	TRUE
5400_eic.png	TRUE	TRUE
6251_eic.png	TRUE	TRUE
9871_eic.png	TRUE	TRUE
6812_eic.png	TRUE	TRUE
7916_eic.png	TRUE	TRUE
5141_eic.png	TRUE	TRUE
8226_eic.png	TRUE	TRUE
3167_eic.png	TRUE	TRUE
5267_eic.png	TRUE	TRUE
1878_eic.png	TRUE	TRUE
2094_eic.png	TRUE	TRUE
4261_eic.png	TRUE	TRUE
5211_eic.png	TRUE	TRUE
9355_eic.png	TRUE	TRUE
1073_eic.png	FALSE	TRUE
4816_eic.png	TRUE	TRUE
4841_eic.png	TRUE	TRUE
8173_eic.png	TRUE	TRUE
9307_eic.png	TRUE	TRUE
2485_eic.png	TRUE	TRUE
5763_eic.png	FALSE	FALSE
5653_eic.png	TRUE	TRUE
6104_eic.png	TRUE	TRUE
2291_eic.png	TRUE	TRUE
9540_eic.png	TRUE	TRUE
2412_eic.png	TRUE	TRUE
6055_eic.png	TRUE	TRUE
4978_eic.png	FALSE	TRUE
5983_eic.png	FALSE	FALSE
553_eic.png	TRUE	TRUE
7700_eic.png	TRUE	TRUE
9986_eic.png	TRUE	TRUE
6757_eic.png	TRUE	TRUE
242_eic.png	TRUE	TRUE
2670_eic.png	TRUE	TRUE
791_eic.png	TRUE	FALSE
3033_eic.png	TRUE	TRUE
10474_eic.png	TRUE	TRUE
6007_eic.png	TRUE	FALSE
8201_eic.png	TRUE	TRUE
4623_eic.png	TRUE	TRUE
2423_eic.png	TRUE	TRUE
8962_eic.png	TRUE	TRUE
1622_eic.png	TRUE	TRUE
10172_eic.png	TRUE	FALSE
4882_eic.png	FALSE	TRUE
9938_eic.png	TRUE	FALSE
4791_eic.png	TRUE	TRUE
7072_eic.png	TRUE	TRUE
10389_eic.png	TRUE	TRUE
7150_eic.png	FALSE	TRUE
5976_eic.png	TRUE	TRUE
7543_eic.png	TRUE	TRUE
7136_eic.png	FALSE	FALSE
5947_eic.png	TRUE	TRUE
7899_eic.png	TRUE	TRUE
6503_eic.png	TRUE	TRUE
1822_eic.png	TRUE	TRUE
4625_eic.png	TRUE	TRUE
2322_eic.png	TRUE	TRUE
4763_eic.png	TRUE	TRUE
5330_eic.png	TRUE	TRUE
2961_eic.png	TRUE	TRUE
3688_eic.png	TRUE	TRUE
2196_eic.png	TRUE	TRUE
1579_eic.png	TRUE	TRUE
9112_eic.png	FALSE	TRUE
1982_eic.png	TRUE	TRUE
7913_eic.png	TRUE	TRUE
9774_eic.png	TRUE	TRUE
1654_eic.png	TRUE	TRUE
7666_eic.png	TRUE	FALSE
5413_eic.png	TRUE	TRUE
5557_eic.png	TRUE	TRUE
4843_eic.png	TRUE	TRUE
4524_eic.png	TRUE	TRUE
6987_eic.png	TRUE	TRUE
8879_eic.png	FALSE	TRUE
8297_eic.png	TRUE	TRUE
2288_eic.png	TRUE	FALSE
6185_eic.png	TRUE	TRUE
6995_eic.png	TRUE	TRUE
7231_eic.png	TRUE	TRUE
8036_eic.png	TRUE	TRUE
8840_eic.png	TRUE	TRUE
6699_eic.png	TRUE	TRUE
8566_eic.png	FALSE	TRUE
3700_eic.png	TRUE	TRUE
7438_eic.png	FALSE	TRUE
1423_eic.png	TRUE	TRUE
10450_eic.png	TRUE	TRUE
6709_eic.png	TRUE	TRUE
1994_eic.png	TRUE	TRUE
1583_eic.png	TRUE	TRUE
4323_eic.png	TRUE	TRUE
5365_eic.png	FALSE	TRUE
1571_eic.png	TRUE	TRUE
8417_eic.png	TRUE	TRUE
5054_eic.png	TRUE	TRUE
1096_eic.png	TRUE	TRUE
6058_eic.png	TRUE	TRUE
3328_eic.png	TRUE	TRUE
7125_eic.png	FALSE	TRUE
10072_eic.png	TRUE	FALSE
2651_eic.png	TRUE	TRUE
1463_eic.png	FALSE	TRUE
6984_eic.png	TRUE	FALSE
8225_eic.png	TRUE	TRUE
9575_eic.png	TRUE	TRUE
7185_eic.png	FALSE	TRUE
2058_eic.png	TRUE	TRUE
1808_eic.png	TRUE	TRUE
5022_eic.png	TRUE	TRUE
7774_eic.png	FALSE	TRUE
4810_eic.png	TRUE	TRUE
5866_eic.png	TRUE	TRUE
5352_eic.png	FALSE	TRUE
10321_eic.png	TRUE	TRUE
3765_eic.png	TRUE	TRUE
10282_eic.png	TRUE	TRUE
10499_eic.png	TRUE	TRUE
2788_eic.png	TRUE	TRUE
3115_eic.png	TRUE	TRUE
10425_eic.png	FALSE	TRUE
9486_eic.png	TRUE	TRUE
1135_eic.png	TRUE	TRUE
4116_eic.png	TRUE	TRUE
2847_eic.png	TRUE	TRUE
3921_eic.png	TRUE	TRUE
337_eic.png	TRUE	TRUE
6063_eic.png	TRUE	TRUE
7038_eic.png	TRUE	TRUE
4114_eic.png	FALSE	TRUE
1487_eic.png	TRUE	TRUE
2105_eic.png	TRUE	TRUE
9650_eic.png	TRUE	TRUE
9065_eic.png	TRUE	TRUE
1540_eic.png	FALSE	TRUE
2589_eic.png	FALSE	TRUE
8169_eic.png	TRUE	TRUE
4497_eic.png	TRUE	TRUE
10218_eic.png	TRUE	FALSE
5981_eic.png	FALSE	TRUE
1732_eic.png	TRUE	TRUE
7637_eic.png	TRUE	TRUE
7727_eic.png	TRUE	TRUE
6490_eic.png	TRUE	TRUE
4983_eic.png	TRUE	TRUE
8723_eic.png	TRUE	TRUE
10352_eic.png	TRUE	TRUE
3192_eic.png	FALSE	TRUE
1932_eic.png	FALSE	TRUE
2404_eic.png	TRUE	TRUE
2757_eic.png	FALSE	TRUE
3598_eic.png	TRUE	TRUE
9183_eic.png	TRUE	TRUE
2719_eic.png	TRUE	TRUE
9228_eic.png	TRUE	TRUE
783_eic.png	TRUE	TRUE
1767_eic.png	TRUE	TRUE
6904_eic.png	TRUE	FALSE
2361_eic.png	TRUE	TRUE
7574_eic.png	TRUE	TRUE
5273_eic.png	TRUE	TRUE
9473_eic.png	TRUE	TRUE
2896_eic.png	TRUE	TRUE
7183_eic.png	TRUE	TRUE
4199_eic.png	TRUE	TRUE
1089_eic.png	FALSE	FALSE
9419_eic.png	TRUE	TRUE
3036_eic.png	TRUE	TRUE
7716_eic.png	TRUE	TRUE
4345_eic.png	FALSE	TRUE
7188_eic.png	FALSE	TRUE
9799_eic.png	FALSE	TRUE
8273_eic.png	TRUE	TRUE
1258_eic.png	TRUE	TRUE
8392_eic.png	TRUE	TRUE
5241_eic.png	TRUE	TRUE
759_eic.png	TRUE	TRUE
7863_eic.png	TRUE	TRUE
6109_eic.png	TRUE	TRUE
8987_eic.png	TRUE	TRUE
7794_eic.png	TRUE	TRUE
96_eic.png	TRUE	TRUE
2026_eic.png	TRUE	TRUE
10534_eic.png	TRUE	TRUE
6004_eic.png	TRUE	TRUE
2247_eic.png	TRUE	FALSE
5228_eic.png	TRUE	FALSE
9069_eic.png	TRUE	TRUE
2203_eic.png	TRUE	TRUE
6664_eic.png	TRUE	TRUE
9784_eic.png	TRUE	TRUE
5785_eic.png	TRUE	TRUE
9760_eic.png	FALSE	TRUE
10114_eic.png	TRUE	FALSE
4181_eic.png	FALSE	TRUE
7848_eic.png	TRUE	TRUE
1820_eic.png	TRUE	TRUE
1919_eic.png	TRUE	TRUE
5162_eic.png	TRUE	TRUE
5810_eic.png	FALSE	TRUE
7865_eic.png	FALSE	TRUE
77_eic.png	TRUE	TRUE
8998_eic.png	TRUE	TRUE
4341_eic.png	FALSE	TRUE
10428_eic.png	FALSE	TRUE
8085_eic.png	TRUE	TRUE
3287_eic.png	TRUE	TRUE
2188_eic.png	TRUE	TRUE
3446_eic.png	TRUE	TRUE
1949_eic.png	TRUE	TRUE
8829_eic.png	TRUE	TRUE
8922_eic.png	TRUE	TRUE
7459_eic.png	FALSE	TRUE
6502_eic.png	TRUE	TRUE
7314_eic.png	TRUE	TRUE
7924_eic.png	TRUE	TRUE
6918_eic.png	TRUE	TRUE
3935_eic.png	TRUE	TRUE
634_eic.png	TRUE	TRUE
9813_eic.png	TRUE	TRUE
9697_eic.png	TRUE	TRUE
5082_eic.png	TRUE	TRUE
4519_eic.png	TRUE	TRUE
7355_eic.png	TRUE	TRUE
7043_eic.png	TRUE	TRUE
8760_eic.png	FALSE	TRUE
6423_eic.png	TRUE	TRUE
3185_eic.png	TRUE	TRUE
10204_eic.png	TRUE	TRUE
9665_eic.png	FALSE	TRUE
5008_eic.png	FALSE	TRUE
8539_eic.png	TRUE	TRUE
7426_eic.png	FALSE	TRUE
3976_eic.png	FALSE	TRUE
2490_eic.png	FALSE	TRUE
5323_eic.png	TRUE	TRUE
4711_eic.png	TRUE	TRUE
6248_eic.png	TRUE	TRUE
730_eic.png	TRUE	TRUE
4726_eic.png	TRUE	TRUE
7022_eic.png	FALSE	FALSE
542_eic.png	TRUE	TRUE
7030_eic.png	TRUE	TRUE
2984_eic.png	TRUE	TRUE
2869_eic.png	TRUE	TRUE
1748_eic.png	TRUE	TRUE
3877_eic.png	TRUE	TRUE
1408_eic.png	FALSE	TRUE
5641_eic.png	TRUE	TRUE
7428_eic.png	FALSE	TRUE
3102_eic.png	FALSE	TRUE
10037_eic.png	TRUE	TRUE
6361_eic.png	TRUE	TRUE
7460_eic.png	TRUE	TRUE
2023_eic.png	TRUE	TRUE
789_eic.png	FALSE	TRUE
5963_eic.png	FALSE	TRUE
8873_eic.png	TRUE	TRUE
7018_eic.png	FALSE	FALSE
9020_eic.png	TRUE	TRUE
1332_eic.png	TRUE	TRUE
6903_eic.png	TRUE	TRUE
2991_eic.png	TRUE	TRUE
5792_eic.png	TRUE	FALSE
7598_eic.png	TRUE	TRUE
1582_eic.png	TRUE	TRUE
2937_eic.png	FALSE	TRUE
4723_eic.png	TRUE	TRUE
3484_eic.png	FALSE	TRUE
5949_eic.png	TRUE	TRUE
8989_eic.png	TRUE	TRUE
8594_eic.png	TRUE	TRUE
8910_eic.png	TRUE	TRUE
2834_eic.png	TRUE	TRUE
3656_eic.png	FALSE	TRUE
8257_eic.png	TRUE	TRUE
8863_eic.png	TRUE	TRUE
5531_eic.png	TRUE	TRUE
3043_eic.png	FALSE	TRUE
10313_eic.png	TRUE	TRUE
8358_eic.png	TRUE	TRUE
3664_eic.png	TRUE	TRUE
1074_eic.png	FALSE	TRUE
4322_eic.png	FALSE	TRUE
4196_eic.png	TRUE	TRUE
1944_eic.png	FALSE	TRUE
2996_eic.png	TRUE	TRUE
7312_eic.png	TRUE	TRUE
7921_eic.png	FALSE	TRUE
2728_eic.png	TRUE	TRUE
8791_eic.png	TRUE	TRUE
8532_eic.png	TRUE	TRUE
7435_eic.png	FALSE	TRUE
4148_eic.png	TRUE	TRUE
8524_eic.png	TRUE	TRUE
3571_eic.png	TRUE	FALSE
2784_eic.png	TRUE	TRUE
3644_eic.png	TRUE	TRUE
9780_eic.png	TRUE	TRUE
3056_eic.png	TRUE	TRUE
6533_eic.png	TRUE	TRUE
7196_eic.png	FALSE	TRUE
5674_eic.png	TRUE	TRUE
5143_eic.png	TRUE	TRUE
5552_eic.png	TRUE	TRUE
1984_eic.png	TRUE	TRUE
2097_eic.png	TRUE	TRUE
5757_eic.png	TRUE	TRUE
6991_eic.png	TRUE	TRUE
2392_eic.png	TRUE	TRUE
2376_eic.png	TRUE	TRUE
9099_eic.png	TRUE	TRUE
2438_eic.png	TRUE	TRUE
3142_eic.png	TRUE	TRUE
4051_eic.png	TRUE	TRUE
7576_eic.png	TRUE	TRUE
3569_eic.png	TRUE	TRUE
6203_eic.png	TRUE	TRUE
7600_eic.png	FALSE	TRUE
2699_eic.png	TRUE	TRUE
6936_eic.png	TRUE	TRUE
8397_eic.png	TRUE	TRUE
8746_eic.png	TRUE	TRUE
3469_eic.png	TRUE	TRUE
7751_eic.png	FALSE	TRUE
7729_eic.png	FALSE	TRUE
9592_eic.png	TRUE	TRUE
8681_eic.png	TRUE	TRUE
4038_eic.png	TRUE	TRUE
7917_eic.png	TRUE	TRUE
8331_eic.png	TRUE	TRUE
727_eic.png	TRUE	TRUE
9963_eic.png	TRUE	TRUE
10322_eic.png	TRUE	TRUE
6943_eic.png	TRUE	FALSE
6177_eic.png	TRUE	TRUE
8713_eic.png	TRUE	TRUE
5599_eic.png	TRUE	TRUE
8341_eic.png	TRUE	TRUE
2780_eic.png	FALSE	TRUE
2809_eic.png	TRUE	TRUE
6051_eic.png	TRUE	TRUE
10325_eic.png	TRUE	TRUE
4336_eic.png	TRUE	TRUE
5039_eic.png	TRUE	TRUE
4050_eic.png	TRUE	TRUE
9044_eic.png	TRUE	TRUE
4326_eic.png	FALSE	TRUE
3916_eic.png	TRUE	TRUE
3643_eic.png	FALSE	TRUE
404_eic.png	TRUE	TRUE
5686_eic.png	TRUE	TRUE
1311_eic.png	TRUE	TRUE
9927_eic.png	TRUE	TRUE
4651_eic.png	TRUE	TRUE
7682_eic.png	TRUE	TRUE
8518_eic.png	TRUE	TRUE
10019_eic.png	TRUE	FALSE
1070_eic.png	TRUE	TRUE
5257_eic.png	TRUE	TRUE
9104_eic.png	FALSE	TRUE
9119_eic.png	TRUE	TRUE
6274_eic.png	TRUE	TRUE
8263_eic.png	TRUE	TRUE
3370_eic.png	TRUE	TRUE
5798_eic.png	TRUE	TRUE
10533_eic.png	TRUE	TRUE
9956_eic.png	TRUE	TRUE
9361_eic.png	TRUE	TRUE
3013_eic.png	TRUE	TRUE
9524_eic.png	TRUE	FALSE
6659_eic.png	TRUE	TRUE
363_eic.png	TRUE	TRUE
10163_eic.png	TRUE	FALSE
4913_eic.png	TRUE	FALSE
4512_eic.png	TRUE	TRUE
8516_eic.png	FALSE	TRUE
2783_eic.png	TRUE	TRUE
8051_eic.png	TRUE	TRUE
1802_eic.png	TRUE	TRUE
9837_eic.png	TRUE	TRUE
8038_eic.png	TRUE	TRUE
3317_eic.png	TRUE	TRUE
6804_eic.png	TRUE	TRUE
8906_eic.png	TRUE	TRUE
9281_eic.png	TRUE	TRUE
3482_eic.png	FALSE	TRUE
4662_eic.png	TRUE	FALSE
3290_eic.png	FALSE	TRUE
3321_eic.png	TRUE	TRUE
8520_eic.png	TRUE	TRUE
6143_eic.png	TRUE	TRUE
8199_eic.png	TRUE	TRUE
2772_eic.png	TRUE	TRUE
338_eic.png	TRUE	TRUE
9133_eic.png	FALSE	TRUE
5125_eic.png	TRUE	TRUE
5331_eic.png	FALSE	TRUE
2762_eic.png	TRUE	TRUE
2732_eic.png	TRUE	TRUE
7521_eic.png	TRUE	FALSE
10591_eic.png	TRUE	TRUE
6666_eic.png	FALSE	TRUE
6229_eic.png	TRUE	TRUE
3892_eic.png	TRUE	TRUE
3717_eic.png	TRUE	TRUE
976_eic.png	TRUE	TRUE
6636_eic.png	TRUE	TRUE
6576_eic.png	FALSE	TRUE
9939_eic.png	TRUE	FALSE
9776_eic.png	TRUE	TRUE
2201_eic.png	TRUE	TRUE
6632_eic.png	TRUE	TRUE
9140_eic.png	TRUE	TRUE
9042_eic.png	TRUE	TRUE
1754_eic.png	TRUE	TRUE
10007_eic.png	TRUE	TRUE
7524_eic.png	TRUE	TRUE
9622_eic.png	TRUE	TRUE
659_eic.png	TRUE	TRUE
204_eic.png	TRUE	TRUE
4006_eic.png	TRUE	TRUE
7192_eic.png	TRUE	TRUE
3515_eic.png	TRUE	TRUE
4385_eic.png	FALSE	TRUE
7633_eic.png	TRUE	TRUE
6682_eic.png	FALSE	TRUE
8433_eic.png	TRUE	TRUE
4925_eic.png	TRUE	TRUE
9532_eic.png	TRUE	FALSE
9735_eic.png	TRUE	TRUE
1506_eic.png	FALSE	TRUE
9626_eic.png	TRUE	TRUE
10451_eic.png	TRUE	TRUE
8964_eic.png	TRUE	TRUE
6786_eic.png	TRUE	FALSE
4622_eic.png	TRUE	FALSE
5404_eic.png	FALSE	FALSE
4452_eic.png	TRUE	TRUE
6112_eic.png	FALSE	TRUE
10446_eic.png	TRUE	TRUE
2792_eic.png	TRUE	TRUE
10103_eic.png	FALSE	TRUE
1607_eic.png	TRUE	FALSE
7825_eic.png	TRUE	TRUE
6529_eic.png	TRUE	TRUE
9029_eic.png	TRUE	TRUE
8812_eic.png	TRUE	TRUE
6685_eic.png	TRUE	TRUE
10396_eic.png	TRUE	TRUE
4371_eic.png	FALSE	TRUE
9643_eic.png	TRUE	TRUE
5793_eic.png	TRUE	TRUE
9699_eic.png	TRUE	TRUE
6881_eic.png	TRUE	TRUE
9043_eic.png	TRUE	TRUE
8537_eic.png	FALSE	TRUE
6954_eic.png	FALSE	TRUE
5006_eic.png	TRUE	TRUE
6061_eic.png	TRUE	TRUE
9188_eic.png	TRUE	TRUE
4606_eic.png	FALSE	FALSE
7345_eic.png	FALSE	TRUE
8784_eic.png	FALSE	TRUE
8769_eic.png	TRUE	TRUE
5031_eic.png	TRUE	TRUE
5325_eic.png	TRUE	TRUE
7148_eic.png	TRUE	TRUE
7139_eic.png	TRUE	TRUE
1764_eic.png	TRUE	TRUE
4742_eic.png	TRUE	TRUE
8522_eic.png	TRUE	TRUE
1730_eic.png	TRUE	TRUE
2683_eic.png	TRUE	TRUE
8696_eic.png	TRUE	TRUE
9146_eic.png	TRUE	TRUE
9479_eic.png	FALSE	TRUE
5822_eic.png	TRUE	TRUE
6087_eic.png	TRUE	TRUE
10311_eic.png	TRUE	FALSE
2632_eic.png	TRUE	TRUE
1615_eic.png	TRUE	TRUE
4675_eic.png	TRUE	TRUE
3524_eic.png	TRUE	TRUE
3906_eic.png	TRUE	FALSE
7736_eic.png	TRUE	TRUE
3543_eic.png	TRUE	TRUE
5806_eic.png	FALSE	TRUE
4246_eic.png	TRUE	TRUE
3337_eic.png	TRUE	TRUE
10047_eic.png	TRUE	FALSE
2406_eic.png	FALSE	TRUE
10066_eic.png	TRUE	TRUE
5029_eic.png	TRUE	TRUE
7915_eic.png	TRUE	TRUE
1509_eic.png	FALSE	TRUE
1528_eic.png	TRUE	TRUE
7251_eic.png	FALSE	TRUE
5820_eic.png	TRUE	TRUE
2492_eic.png	TRUE	TRUE
5944_eic.png	TRUE	TRUE
3639_eic.png	TRUE	TRUE
111_eic.png	FALSE	TRUE
4279_eic.png	TRUE	TRUE
8731_eic.png	TRUE	TRUE
8058_eic.png	TRUE	TRUE
8460_eic.png	TRUE	TRUE
5313_eic.png	TRUE	TRUE
4097_eic.png	TRUE	TRUE
9877_eic.png	TRUE	TRUE
7759_eic.png	TRUE	TRUE
4795_eic.png	FALSE	TRUE
4437_eic.png	TRUE	TRUE
76_eic.png	TRUE	TRUE
1402_eic.png	TRUE	TRUE
3961_eic.png	FALSE	TRUE
6587_eic.png	FALSE	TRUE
1461_eic.png	TRUE	TRUE
9152_eic.png	TRUE	TRUE
6833_eic.png	TRUE	TRUE
1824_eic.png	FALSE	TRUE
4897_eic.png	TRUE	TRUE
9432_eic.png	TRUE	TRUE
2113_eic.png	TRUE	TRUE
5741_eic.png	TRUE	TRUE
10391_eic.png	TRUE	TRUE
6429_eic.png	TRUE	TRUE
6098_eic.png	TRUE	TRUE
1988_eic.png	TRUE	TRUE
8042_eic.png	TRUE	TRUE
9601_eic.png	TRUE	TRUE
3625_eic.png	TRUE	TRUE
8245_eic.png	FALSE	TRUE
4736_eic.png	TRUE	TRUE
9283_eic.png	TRUE	TRUE
3410_eic.png	TRUE	FALSE
8269_eic.png	TRUE	TRUE
4931_eic.png	TRUE	TRUE
2595_eic.png	FALSE	TRUE
2079_eic.png	TRUE	TRUE
1934_eic.png	TRUE	TRUE
4235_eic.png	TRUE	TRUE
7769_eic.png	TRUE	FALSE
6144_eic.png	TRUE	TRUE
9067_eic.png	FALSE	TRUE
4306_eic.png	TRUE	TRUE
3147_eic.png	TRUE	TRUE
7705_eic.png	TRUE	TRUE
4781_eic.png	TRUE	TRUE
5555_eic.png	TRUE	TRUE
6220_eic.png	TRUE	FALSE
6386_eic.png	TRUE	TRUE
4165_eic.png	TRUE	TRUE
8275_eic.png	TRUE	TRUE
4879_eic.png	FALSE	TRUE
1600_eic.png	TRUE	TRUE
5301_eic.png	TRUE	TRUE
9477_eic.png	TRUE	TRUE
9971_eic.png	FALSE	TRUE
4691_eic.png	TRUE	TRUE
6595_eic.png	TRUE	TRUE
442_eic.png	TRUE	TRUE
10481_eic.png	TRUE	TRUE
7347_eic.png	TRUE	TRUE
3778_eic.png	TRUE	TRUE
2133_eic.png	TRUE	TRUE
83_eic.png	TRUE	TRUE
10106_eic.png	TRUE	TRUE
7698_eic.png	TRUE	TRUE
7078_eic.png	TRUE	TRUE
4621_eic.png	TRUE	FALSE
1931_eic.png	TRUE	TRUE
3399_eic.png	TRUE	TRUE
7477_eic.png	FALSE	TRUE
8960_eic.png	TRUE	TRUE
7376_eic.png	TRUE	TRUE
4347_eic.png	TRUE	TRUE
116_eic.png	TRUE	TRUE
8107_eic.png	TRUE	TRUE
9655_eic.png	TRUE	TRUE
7522_eic.png	TRUE	FALSE
9673_eic.png	TRUE	TRUE
7092_eic.png	TRUE	TRUE
9646_eic.png	TRUE	TRUE
2564_eic.png	TRUE	TRUE
4892_eic.png	TRUE	TRUE
5862_eic.png	TRUE	TRUE
7025_eic.png	FALSE	FALSE
7922_eic.png	FALSE	TRUE
3420_eic.png	TRUE	TRUE
4530_eic.png	TRUE	TRUE
3471_eic.png	TRUE	TRUE
2819_eic.png	TRUE	TRUE
2310_eic.png	TRUE	TRUE
4861_eic.png	FALSE	TRUE
1131_eic.png	TRUE	TRUE
339_eic.png	TRUE	TRUE
6945_eic.png	TRUE	TRUE
7367_eic.png	TRUE	TRUE
480_eic.png	TRUE	TRUE
4603_eic.png	TRUE	TRUE
978_eic.png	TRUE	TRUE
2064_eic.png	TRUE	TRUE
2019_eic.png	TRUE	TRUE
9589_eic.png	TRUE	TRUE
7523_eic.png	TRUE	FALSE
10058_eic.png	TRUE	TRUE
9663_eic.png	TRUE	TRUE
1510_eic.png	FALSE	TRUE
6384_eic.png	TRUE	TRUE
1815_eic.png	TRUE	TRUE
2521_eic.png	TRUE	TRUE
10338_eic.png	TRUE	TRUE
7858_eic.png	TRUE	TRUE
9620_eic.png	TRUE	TRUE
8568_eic.png	TRUE	TRUE
5804_eic.png	FALSE	FALSE
6997_eic.png	TRUE	TRUE
9370_eic.png	FALSE	TRUE
8557_eic.png	TRUE	TRUE
3652_eic.png	TRUE	TRUE
5737_eic.png	TRUE	TRUE
4141_eic.png	TRUE	TRUE
993_eic.png	TRUE	TRUE
3187_eic.png	TRUE	TRUE
7773_eic.png	FALSE	TRUE
9191_eic.png	TRUE	TRUE
1098_eic.png	TRUE	TRUE
2036_eic.png	TRUE	FALSE
4924_eic.png	TRUE	FALSE
6701_eic.png	TRUE	TRUE
3385_eic.png	TRUE	TRUE
5574_eic.png	TRUE	TRUE
5604_eic.png	TRUE	TRUE
10238_eic.png	TRUE	TRUE
7665_eic.png	TRUE	TRUE
2554_eic.png	TRUE	TRUE
10267_eic.png	TRUE	TRUE
5979_eic.png	FALSE	TRUE
7444_eic.png	TRUE	TRUE
3593_eic.png	TRUE	TRUE
1240_eic.png	TRUE	TRUE
1612_eic.png	FALSE	TRUE
1495_eic.png	FALSE	FALSE
1959_eic.png	FALSE	TRUE
7470_eic.png	FALSE	TRUE
7167_eic.png	TRUE	TRUE
5209_eic.png	TRUE	FALSE
215_eic.png	TRUE	TRUE
5438_eic.png	TRUE	TRUE
7135_eic.png	TRUE	TRUE
2693_eic.png	FALSE	TRUE
1241_eic.png	FALSE	FALSE
9998_eic.png	TRUE	FALSE
10404_eic.png	TRUE	TRUE
5142_eic.png	TRUE	FALSE
1273_eic.png	TRUE	TRUE
9214_eic.png	TRUE	TRUE
8535_eic.png	TRUE	TRUE
3334_eic.png	FALSE	TRUE
3853_eic.png	FALSE	TRUE
9634_eic.png	TRUE	TRUE
8479_eic.png	TRUE	TRUE
9056_eic.png	TRUE	TRUE
9570_eic.png	TRUE	TRUE
5809_eic.png	FALSE	TRUE
327_eic.png	TRUE	TRUE
7307_eic.png	TRUE	TRUE
2826_eic.png	TRUE	TRUE
1315_eic.png	TRUE	TRUE
10459_eic.png	TRUE	TRUE
5281_eic.png	TRUE	TRUE
5693_eic.png	TRUE	TRUE
8335_eic.png	TRUE	TRUE
3047_eic.png	TRUE	TRUE
4004_eic.png	TRUE	TRUE
7815_eic.png	TRUE	TRUE
7381_eic.png	TRUE	TRUE
8895_eic.png	TRUE	TRUE
5120_eic.png	TRUE	TRUE
7735_eic.png	TRUE	FALSE
2501_eic.png	TRUE	TRUE
4704_eic.png	FALSE	TRUE
6283_eic.png	TRUE	TRUE
7276_eic.png	TRUE	TRUE
7520_eic.png	TRUE	FALSE
1923_eic.png	FALSE	TRUE
211_eic.png	TRUE	TRUE
1229_eic.png	TRUE	TRUE
1348_eic.png	TRUE	TRUE
5877_eic.png	TRUE	TRUE
5363_eic.png	FALSE	TRUE
6359_eic.png	TRUE	TRUE
2986_eic.png	TRUE	TRUE
1928_eic.png	TRUE	TRUE
9108_eic.png	TRUE	TRUE
776_eic.png	TRUE	FALSE
7366_eic.png	FALSE	FALSE
9969_eic.png	FALSE	TRUE
9761_eic.png	FALSE	TRUE
7988_eic.png	TRUE	TRUE
10485_eic.png	TRUE	FALSE
2348_eic.png	TRUE	TRUE
4455_eic.png	TRUE	TRUE
9878_eic.png	TRUE	TRUE
8565_eic.png	TRUE	TRUE
3285_eic.png	TRUE	TRUE
9926_eic.png	TRUE	TRUE
8570_eic.png	TRUE	TRUE
7785_eic.png	TRUE	TRUE
4373_eic.png	FALSE	TRUE
6127_eic.png	TRUE	TRUE
2456_eic.png	TRUE	TRUE
6577_eic.png	FALSE	TRUE
2940_eic.png	FALSE	TRUE
10413_eic.png	TRUE	TRUE
3460_eic.png	TRUE	TRUE
2060_eic.png	TRUE	TRUE
10547_eic.png	TRUE	TRUE
3098_eic.png	FALSE	TRUE
4002_eic.png	TRUE	TRUE
2738_eic.png	TRUE	TRUE
2250_eic.png	TRUE	TRUE
9021_eic.png	TRUE	TRUE
3587_eic.png	TRUE	TRUE
4584_eic.png	TRUE	TRUE
2033_eic.png	TRUE	TRUE
9785_eic.png	TRUE	TRUE
10507_eic.png	TRUE	FALSE
3854_eic.png	TRUE	FALSE
577_eic.png	TRUE	TRUE
3145_eic.png	TRUE	TRUE
10409_eic.png	TRUE	TRUE
9591_eic.png	TRUE	TRUE
4857_eic.png	FALSE	TRUE
9480_eic.png	TRUE	TRUE
1204_eic.png	FALSE	TRUE
10368_eic.png	TRUE	TRUE
2040_eic.png	TRUE	TRUE
9421_eic.png	TRUE	TRUE
2701_eic.png	TRUE	TRUE
10278_eic.png	FALSE	FALSE
7249_eic.png	TRUE	TRUE
9018_eic.png	TRUE	TRUE
3259_eic.png	TRUE	TRUE
2155_eic.png	FALSE	TRUE
3393_eic.png	FALSE	TRUE
8271_eic.png	TRUE	TRUE
1660_eic.png	TRUE	TRUE
7263_eic.png	TRUE	TRUE
3035_eic.png	TRUE	TRUE
7635_eic.png	TRUE	TRUE
7430_eic.png	TRUE	TRUE
9209_eic.png	TRUE	TRUE
6416_eic.png	TRUE	TRUE
9880_eic.png	TRUE	TRUE
739_eic.png	TRUE	TRUE
6670_eic.png	TRUE	TRUE
4679_eic.png	TRUE	FALSE
3850_eic.png	FALSE	TRUE
9003_eic.png	TRUE	TRUE
4059_eic.png	TRUE	TRUE
4887_eic.png	FALSE	FALSE
5766_eic.png	TRUE	TRUE
9010_eic.png	TRUE	TRUE
1048_eic.png	FALSE	TRUE
587_eic.png	TRUE	TRUE
3117_eic.png	TRUE	TRUE
9364_eic.png	TRUE	TRUE
2981_eic.png	TRUE	TRUE
10065_eic.png	TRUE	TRUE
10333_eic.png	TRUE	TRUE
4663_eic.png	TRUE	FALSE
6825_eic.png	TRUE	TRUE
10093_eic.png	TRUE	TRUE
6873_eic.png	TRUE	TRUE
2140_eic.png	TRUE	TRUE
5411_eic.png	FALSE	TRUE
4544_eic.png	TRUE	TRUE
4534_eic.png	TRUE	TRUE
4788_eic.png	TRUE	TRUE
9743_eic.png	FALSE	FALSE
4510_eic.png	TRUE	TRUE
7590_eic.png	TRUE	TRUE
4528_eic.png	FALSE	TRUE
3310_eic.png	TRUE	TRUE
10521_eic.png	TRUE	TRUE
8816_eic.png	TRUE	TRUE
2851_eic.png	TRUE	TRUE
2838_eic.png	TRUE	TRUE
1494_eic.png	FALSE	TRUE
109_eic.png	FALSE	TRUE
5533_eic.png	TRUE	TRUE
2430_eic.png	TRUE	TRUE
3907_eic.png	TRUE	TRUE
6703_eic.png	TRUE	TRUE
575_eic.png	TRUE	TRUE
741_eic.png	TRUE	TRUE
1795_eic.png	TRUE	TRUE
8064_eic.png	TRUE	TRUE
2481_eic.png	TRUE	TRUE
7602_eic.png	TRUE	TRUE
7063_eic.png	TRUE	TRUE
811_eic.png	TRUE	TRUE
9073_eic.png	FALSE	TRUE
744_eic.png	TRUE	TRUE
2843_eic.png	TRUE	TRUE
5633_eic.png	TRUE	TRUE
1136_eic.png	TRUE	TRUE
4986_eic.png	FALSE	TRUE
8035_eic.png	FALSE	TRUE
9258_eic.png	TRUE	TRUE
5405_eic.png	TRUE	FALSE
5990_eic.png	TRUE	TRUE
3382_eic.png	TRUE	TRUE
10440_eic.png	TRUE	TRUE
4425_eic.png	FALSE	TRUE
1845_eic.png	TRUE	TRUE
7424_eic.png	FALSE	TRUE
4787_eic.png	TRUE	TRUE
9727_eic.png	TRUE	TRUE
6417_eic.png	TRUE	TRUE
9225_eic.png	TRUE	TRUE
3300_eic.png	TRUE	TRUE
5369_eic.png	TRUE	TRUE
9036_eic.png	TRUE	TRUE
2483_eic.png	TRUE	TRUE
3899_eic.png	FALSE	TRUE
5856_eic.png	FALSE	TRUE
9701_eic.png	TRUE	TRUE
8901_eic.png	TRUE	TRUE
1608_eic.png	TRUE	TRUE
1172_eic.png	FALSE	TRUE
3299_eic.png	TRUE	TRUE
5576_eic.png	TRUE	TRUE
6489_eic.png	TRUE	FALSE
2704_eic.png	FALSE	TRUE
6800_eic.png	FALSE	TRUE
4102_eic.png	TRUE	TRUE
5966_eic.png	TRUE	TRUE
566_eic.png	TRUE	FALSE
10248_eic.png	TRUE	TRUE
1565_eic.png	TRUE	TRUE
10230_eic.png	TRUE	TRUE
5923_eic.png	TRUE	TRUE
5178_eic.png	TRUE	TRUE
7042_eic.png	TRUE	FALSE
5311_eic.png	TRUE	TRUE
9801_eic.png	TRUE	TRUE
3030_eic.png	TRUE	TRUE
4372_eic.png	FALSE	TRUE
5971_eic.png	FALSE	TRUE
6652_eic.png	TRUE	TRUE
8630_eic.png	TRUE	TRUE
6976_eic.png	TRUE	TRUE
4706_eic.png	FALSE	TRUE
3912_eic.png	TRUE	TRUE
2745_eic.png	TRUE	TRUE
9765_eic.png	TRUE	TRUE
8203_eic.png	TRUE	TRUE
3389_eic.png	TRUE	TRUE
7172_eic.png	TRUE	TRUE
6784_eic.png	TRUE	TRUE
5367_eic.png	TRUE	TRUE
9949_eic.png	TRUE	TRUE
328_eic.png	TRUE	TRUE
2228_eic.png	TRUE	TRUE
4617_eic.png	FALSE	TRUE
10364_eic.png	TRUE	TRUE
7998_eic.png	TRUE	TRUE
10483_eic.png	FALSE	TRUE
4263_eic.png	TRUE	TRUE
9460_eic.png	TRUE	TRUE
10486_eic.png	TRUE	FALSE
8259_eic.png	TRUE	TRUE
6466_eic.png	TRUE	TRUE
2867_eic.png	TRUE	TRUE
599_eic.png	TRUE	TRUE
922_eic.png	TRUE	TRUE
5818_eic.png	TRUE	FALSE
3641_eic.png	TRUE	TRUE
2532_eic.png	TRUE	TRUE
7604_eic.png	TRUE	TRUE
2659_eic.png	TRUE	TRUE
4713_eic.png	TRUE	TRUE
7417_eic.png	TRUE	TRUE
8763_eic.png	FALSE	TRUE
2223_eic.png	TRUE	TRUE
5208_eic.png	TRUE	TRUE
3496_eic.png	TRUE	TRUE
10385_eic.png	TRUE	TRUE
6179_eic.png	TRUE	TRUE
6623_eic.png	TRUE	TRUE
1354_eic.png	TRUE	TRUE
9827_eic.png	TRUE	TRUE
5462_eic.png	TRUE	TRUE
4891_eic.png	TRUE	TRUE
5014_eic.png	FALSE	TRUE
2284_eic.png	TRUE	TRUE
3015_eic.png	FALSE	TRUE
1128_eic.png	TRUE	TRUE
7064_eic.png	TRUE	TRUE
1626_eic.png	TRUE	TRUE
6783_eic.png	TRUE	TRUE
8644_eic.png	TRUE	TRUE
755_eic.png	TRUE	TRUE
8091_eic.png	TRUE	TRUE
9994_eic.png	TRUE	TRUE
2944_eic.png	FALSE	TRUE
2506_eic.png	TRUE	TRUE
3395_eic.png	TRUE	TRUE
3487_eic.png	TRUE	TRUE
6443_eic.png	TRUE	TRUE
4365_eic.png	TRUE	TRUE
8913_eic.png	TRUE	TRUE
9889_eic.png	TRUE	TRUE
108_eic.png	TRUE	TRUE
7550_eic.png	TRUE	TRUE
2785_eic.png	TRUE	TRUE
3963_eic.png	TRUE	TRUE
6030_eic.png	TRUE	TRUE
8545_eic.png	TRUE	TRUE
9394_eic.png	TRUE	TRUE
8664_eic.png	TRUE	TRUE
1469_eic.png	TRUE	TRUE
6287_eic.png	TRUE	TRUE
5967_eic.png	FALSE	FALSE
986_eic.png	TRUE	TRUE
2625_eic.png	FALSE	TRUE
5328_eic.png	TRUE	TRUE
2829_eic.png	TRUE	TRUE
231_eic.png	TRUE	TRUE
342_eic.png	TRUE	TRUE
5474_eic.png	TRUE	TRUE
9739_eic.png	TRUE	TRUE
7870_eic.png	TRUE	TRUE
9860_eic.png	TRUE	TRUE
1708_eic.png	TRUE	TRUE
763_eic.png	FALSE	TRUE
4536_eic.png	TRUE	TRUE
7264_eic.png	TRUE	TRUE
2953_eic.png	TRUE	TRUE
9929_eic.png	TRUE	TRUE
8001_eic.png	TRUE	TRUE
9267_eic.png	TRUE	TRUE
3713_eic.png	FALSE	FALSE
375_eic.png	TRUE	FALSE
10434_eic.png	TRUE	TRUE
6967_eic.png	TRUE	TRUE
8541_eic.png	TRUE	TRUE
1503_eic.png	TRUE	TRUE
7656_eic.png	TRUE	TRUE
5774_eic.png	FALSE	FALSE
9917_eic.png	TRUE	TRUE
3492_eic.png	TRUE	TRUE
6892_eic.png	TRUE	TRUE
4201_eic.png	TRUE	TRUE
2254_eic.png	TRUE	TRUE
6302_eic.png	TRUE	TRUE
5930_eic.png	TRUE	TRUE
582_eic.png	TRUE	TRUE
10578_eic.png	TRUE	TRUE
4018_eic.png	TRUE	TRUE
1525_eic.png	TRUE	TRUE
8715_eic.png	TRUE	TRUE
939_eic.png	TRUE	TRUE
7373_eic.png	TRUE	TRUE
9751_eic.png	TRUE	TRUE
10191_eic.png	TRUE	TRUE
5472_eic.png	TRUE	TRUE
5560_eic.png	TRUE	TRUE
968_eic.png	TRUE	TRUE
10280_eic.png	TRUE	TRUE
8339_eic.png	TRUE	TRUE
9992_eic.png	TRUE	TRUE
6320_eic.png	TRUE	TRUE
376_eic.png	TRUE	TRUE
1143_eic.png	TRUE	TRUE
5921_eic.png	TRUE	TRUE
1071_eic.png	TRUE	TRUE
356_eic.png	TRUE	TRUE
3584_eic.png	TRUE	TRUE
6817_eic.png	TRUE	TRUE
4350_eic.png	TRUE	TRUE
9130_eic.png	TRUE	TRUE
9503_eic.png	TRUE	TRUE
828_eic.png	TRUE	TRUE
10433_eic.png	TRUE	TRUE
8468_eic.png	TRUE	TRUE
9096_eic.png	TRUE	TRUE
9606_eic.png	TRUE	FALSE
3870_eic.png	TRUE	TRUE
2779_eic.png	FALSE	TRUE
6437_eic.png	TRUE	TRUE
10274_eic.png	TRUE	FALSE
8782_eic.png	TRUE	TRUE
6716_eic.png	FALSE	TRUE
1263_eic.png	TRUE	TRUE
7610_eic.png	TRUE	TRUE
207_eic.png	TRUE	TRUE
5952_eic.png	TRUE	TRUE
2467_eic.png	TRUE	FALSE
9769_eic.png	TRUE	TRUE
4659_eic.png	TRUE	TRUE
7595_eic.png	TRUE	TRUE
3901_eic.png	FALSE	TRUE
6367_eic.png	TRUE	TRUE
7190_eic.png	TRUE	TRUE
6799_eic.png	FALSE	TRUE
1782_eic.png	TRUE	TRUE
7618_eic.png	TRUE	TRUE
4491_eic.png	TRUE	TRUE
3957_eic.png	TRUE	TRUE
6823_eic.png	TRUE	TRUE
7753_eic.png	TRUE	TRUE
6806_eic.png	TRUE	TRUE
2252_eic.png	TRUE	TRUE
1112_eic.png	TRUE	TRUE
9406_eic.png	TRUE	TRUE
10195_eic.png	TRUE	FALSE
2503_eic.png	TRUE	TRUE
3495_eic.png	TRUE	TRUE
8240_eic.png	TRUE	TRUE
10442_eic.png	TRUE	TRUE
6495_eic.png	TRUE	TRUE
5020_eic.png	TRUE	TRUE
3096_eic.png	TRUE	TRUE
7986_eic.png	TRUE	TRUE
8029_eic.png	TRUE	TRUE
3937_eic.png	TRUE	TRUE
8771_eic.png	TRUE	FALSE
367_eic.png	TRUE	TRUE
9922_eic.png	TRUE	FALSE
7457_eic.png	TRUE	TRUE
5183_eic.png	TRUE	TRUE
7627_eic.png	TRUE	TRUE
9715_eic.png	TRUE	TRUE
1631_eic.png	TRUE	TRUE
9505_eic.png	TRUE	TRUE
5461_eic.png	TRUE	TRUE
8211_eic.png	TRUE	TRUE
9975_eic.png	TRUE	TRUE
3183_eic.png	TRUE	TRUE
8069_eic.png	FALSE	TRUE
2173_eic.png	TRUE	TRUE
9789_eic.png	TRUE	TRUE
3632_eic.png	TRUE	TRUE
2919_eic.png	TRUE	TRUE
5402_eic.png	TRUE	TRUE
1338_eic.png	FALSE	TRUE
7789_eic.png	TRUE	TRUE
2046_eic.png	TRUE	TRUE
8369_eic.png	TRUE	TRUE
9544_eic.png	TRUE	FALSE
5948_eic.png	TRUE	FALSE
6280_eic.png	TRUE	TRUE
1850_eic.png	TRUE	TRUE
6031_eic.png	TRUE	FALSE
5657_eic.png	TRUE	TRUE
4605_eic.png	TRUE	TRUE
7823_eic.png	TRUE	TRUE
2119_eic.png	TRUE	TRUE
8869_eic.png	TRUE	TRUE
7861_eic.png	TRUE	TRUE
3690_eic.png	TRUE	TRUE
1603_eic.png	TRUE	TRUE
9305_eic.png	TRUE	TRUE
4320_eic.png	FALSE	TRUE
2364_eic.png	FALSE	TRUE
9887_eic.png	TRUE	TRUE
2049_eic.png	TRUE	TRUE
5217_eic.png	TRUE	TRUE
2421_eic.png	TRUE	TRUE
10302_eic.png	TRUE	TRUE
8588_eic.png	TRUE	TRUE
1786_eic.png	TRUE	TRUE
2763_eic.png	TRUE	TRUE
3526_eic.png	TRUE	TRUE
8904_eic.png	TRUE	TRUE
9185_eic.png	FALSE	TRUE
4952_eic.png	TRUE	TRUE
4495_eic.png	TRUE	TRUE
10342_eic.png	TRUE	TRUE
4673_eic.png	TRUE	TRUE
6137_eic.png	TRUE	TRUE
4676_eic.png	TRUE	TRUE
4895_eic.png	TRUE	TRUE
10419_eic.png	TRUE	TRUE
10473_eic.png	TRUE	TRUE
2587_eic.png	TRUE	TRUE
10420_eic.png	TRUE	TRUE
6468_eic.png	TRUE	TRUE
7567_eic.png	TRUE	TRUE
95_eic.png	FALSE	TRUE
6370_eic.png	TRUE	TRUE
3953_eic.png	FALSE	TRUE
10079_eic.png	TRUE	TRUE
5982_eic.png	TRUE	FALSE
3621_eic.png	FALSE	TRUE
5396_eic.png	TRUE	TRUE
5181_eic.png	TRUE	TRUE
7067_eic.png	TRUE	TRUE
8733_eic.png	TRUE	TRUE
6346_eic.png	TRUE	TRUE
2982_eic.png	TRUE	TRUE
9768_eic.png	FALSE	TRUE
8261_eic.png	TRUE	TRUE
4367_eic.png	TRUE	TRUE
8247_eic.png	FALSE	TRUE
3320_eic.png	TRUE	TRUE
10427_eic.png	FALSE	TRUE
5762_eic.png	TRUE	FALSE
4710_eic.png	FALSE	TRUE
9211_eic.png	TRUE	TRUE
8128_eic.png	TRUE	TRUE
4369_eic.png	FALSE	TRUE
9034_eic.png	TRUE	TRUE
7006_eic.png	TRUE	TRUE
9160_eic.png	TRUE	TRUE
9846_eic.png	TRUE	TRUE
6253_eic.png	FALSE	FALSE
6536_eic.png	TRUE	TRUE
405_eic.png	TRUE	TRUE
2001_eic.png	TRUE	TRUE
[truncated: 316 more rows]

## Sheet: 07_mouse_brain_pos_eva_check
image	eic	eim
10538_eic.png	TRUE	TRUE
8650_eic.png	TRUE	TRUE
11685_eic.png	TRUE	TRUE
3659_eic.png	TRUE	TRUE
7530_eic.png	FALSE	TRUE
7024_eic.png	TRUE	TRUE
9730_eic.png	TRUE	TRUE
3661_eic.png	TRUE	TRUE
6082_eic.png	TRUE	TRUE
3862_eic.png	FALSE	TRUE
12352_eic.png	TRUE	TRUE
13859_eic.png	TRUE	TRUE
8620_eic.png	TRUE	TRUE
9187_eic.png	TRUE	TRUE
9842_eic.png	TRUE	TRUE
3140_eic.png	TRUE	TRUE
8312_eic.png	TRUE	TRUE
2160_eic.png	TRUE	TRUE
2688_eic.png	TRUE	TRUE
1410_eic.png	TRUE	TRUE
10387_eic.png	TRUE	TRUE
2727_eic.png	TRUE	TRUE
5347_eic.png	TRUE	TRUE
3379_eic.png	TRUE	FALSE
10123_eic.png	TRUE	TRUE
6970_eic.png	TRUE	TRUE
5488_eic.png	FALSE	TRUE
1952_eic.png	TRUE	TRUE
5515_eic.png	TRUE	TRUE
7795_eic.png	TRUE	TRUE
13601_eic.png	TRUE	FALSE
3488_eic.png	TRUE	TRUE
11195_eic.png	TRUE	TRUE
8800_eic.png	TRUE	TRUE
8360_eic.png	TRUE	TRUE
7837_eic.png	TRUE	TRUE
8693_eic.png	FALSE	TRUE
9245_eic.png	TRUE	TRUE
10539_eic.png	TRUE	TRUE
11191_eic.png	TRUE	TRUE
4840_eic.png	TRUE	TRUE
11672_eic.png	TRUE	TRUE
999_eic.png	TRUE	TRUE
9736_eic.png	TRUE	TRUE
8617_eic.png	TRUE	TRUE
8223_eic.png	TRUE	TRUE
7733_eic.png	FALSE	TRUE
12479_eic.png	TRUE	TRUE
3158_eic.png	TRUE	FALSE
12224_eic.png	TRUE	TRUE
7406_eic.png	TRUE	TRUE
12901_eic.png	FALSE	FALSE
2514_eic.png	TRUE	FALSE
303_eic.png	TRUE	TRUE
7811_eic.png	TRUE	TRUE
6599_eic.png	TRUE	TRUE
3442_eic.png	TRUE	TRUE
10971_eic.png	TRUE	TRUE
5707_eic.png	TRUE	TRUE
9206_eic.png	TRUE	TRUE
10738_eic.png	TRUE	TRUE
8534_eic.png	TRUE	FALSE
5885_eic.png	TRUE	TRUE
10890_eic.png	TRUE	TRUE
6996_eic.png	TRUE	TRUE
10931_eic.png	TRUE	TRUE
7503_eic.png	FALSE	TRUE
11276_eic.png	TRUE	TRUE
9516_eic.png	TRUE	TRUE
7105_eic.png	TRUE	TRUE
5786_eic.png	TRUE	TRUE
2891_eic.png	TRUE	TRUE
6486_eic.png	FALSE	TRUE
10183_eic.png	TRUE	TRUE
3177_eic.png	FALSE	TRUE
6044_eic.png	TRUE	TRUE
10144_eic.png	TRUE	TRUE
29_eic.png	TRUE	FALSE
3438_eic.png	TRUE	TRUE
6814_eic.png	TRUE	TRUE
1788_eic.png	TRUE	TRUE
10097_eic.png	TRUE	TRUE
2624_eic.png	TRUE	TRUE
6034_eic.png	TRUE	TRUE
2771_eic.png	TRUE	TRUE
12053_eic.png	FALSE	FALSE
267_eic.png	TRUE	FALSE
9897_eic.png	TRUE	TRUE
3368_eic.png	TRUE	FALSE
11562_eic.png	TRUE	TRUE
11727_eic.png	TRUE	TRUE
576_eic.png	TRUE	TRUE
3122_eic.png	FALSE	TRUE
12835_eic.png	TRUE	TRUE
12969_eic.png	TRUE	FALSE
1385_eic.png	TRUE	TRUE
7711_eic.png	TRUE	TRUE
8330_eic.png	TRUE	TRUE
11981_eic.png	TRUE	TRUE
5742_eic.png	TRUE	TRUE
4956_eic.png	TRUE	FALSE
7788_eic.png	FALSE	TRUE
1213_eic.png	TRUE	TRUE
12890_eic.png	TRUE	TRUE
1003_eic.png	TRUE	TRUE
11009_eic.png	TRUE	TRUE
247_eic.png	TRUE	TRUE
2351_eic.png	TRUE	TRUE
11254_eic.png	TRUE	TRUE
691_eic.png	FALSE	TRUE
1773_eic.png	TRUE	TRUE
8888_eic.png	TRUE	TRUE
8578_eic.png	TRUE	FALSE
11058_eic.png	TRUE	FALSE
4021_eic.png	TRUE	TRUE
4807_eic.png	TRUE	TRUE
3467_eic.png	TRUE	TRUE
3603_eic.png	TRUE	TRUE
7816_eic.png	TRUE	TRUE
12357_eic.png	TRUE	TRUE
6142_eic.png	FALSE	TRUE
344_eic.png	TRUE	TRUE
3072_eic.png	TRUE	TRUE
5193_eic.png	TRUE	TRUE
8711_eic.png	TRUE	TRUE
2821_eic.png	TRUE	TRUE
10599_eic.png	TRUE	TRUE
3505_eic.png	TRUE	TRUE
1533_eic.png	TRUE	TRUE
1429_eic.png	TRUE	TRUE
7180_eic.png	TRUE	TRUE
12679_eic.png	FALSE	TRUE
10169_eic.png	TRUE	TRUE
1576_eic.png	TRUE	TRUE
8233_eic.png	TRUE	TRUE
4029_eic.png	TRUE	TRUE
14446_eic.png	TRUE	TRUE
13937_eic.png	TRUE	TRUE
12213_eic.png	TRUE	TRUE
3474_eic.png	TRUE	TRUE
5875_eic.png	TRUE	TRUE
2208_eic.png	TRUE	TRUE
1366_eic.png	TRUE	FALSE
620_eic.png	FALSE	TRUE
11939_eic.png	TRUE	TRUE
7676_eic.png	TRUE	TRUE
5765_eic.png	TRUE	TRUE
12722_eic.png	TRUE	TRUE
11223_eic.png	TRUE	TRUE
1685_eic.png	TRUE	TRUE
7054_eic.png	TRUE	TRUE
938_eic.png	TRUE	TRUE
12604_eic.png	TRUE	TRUE
14132_eic.png	TRUE	TRUE
2658_eic.png	TRUE	TRUE
5894_eic.png	TRUE	TRUE
11509_eic.png	TRUE	TRUE
7418_eic.png	TRUE	TRUE
4381_eic.png	TRUE	TRUE
10403_eic.png	TRUE	TRUE
9738_eic.png	TRUE	TRUE
10476_eic.png	TRUE	TRUE
1427_eic.png	TRUE	TRUE
5997_eic.png	TRUE	TRUE
1320_eic.png	TRUE	TRUE
549_eic.png	TRUE	TRUE
11285_eic.png	TRUE	TRUE
5133_eic.png	TRUE	TRUE
13418_eic.png	TRUE	FALSE
9582_eic.png	TRUE	TRUE
6902_eic.png	TRUE	TRUE
3698_eic.png	TRUE	TRUE
2144_eic.png	TRUE	TRUE
963_eic.png	TRUE	TRUE
5126_eic.png	TRUE	TRUE
3531_eic.png	TRUE	TRUE
12323_eic.png	TRUE	TRUE
2420_eic.png	TRUE	TRUE
4979_eic.png	TRUE	TRUE
8477_eic.png	TRUE	TRUE
9179_eic.png	TRUE	TRUE
10166_eic.png	TRUE	TRUE
10121_eic.png	TRUE	TRUE
950_eic.png	FALSE	TRUE
10516_eic.png	TRUE	TRUE
10430_eic.png	TRUE	TRUE
3012_eic.png	TRUE	TRUE
4847_eic.png	TRUE	TRUE
3533_eic.png	FALSE	TRUE
9320_eic.png	TRUE	TRUE
11552_eic.png	TRUE	TRUE
6656_eic.png	TRUE	TRUE
484_eic.png	TRUE	TRUE
3758_eic.png	TRUE	TRUE
10051_eic.png	TRUE	FALSE
11197_eic.png	TRUE	TRUE
14500_eic.png	TRUE	FALSE
13006_eic.png	TRUE	FALSE
14114_eic.png	TRUE	TRUE
12525_eic.png	TRUE	TRUE
12611_eic.png	TRUE	TRUE
9114_eic.png	TRUE	TRUE
11116_eic.png	TRUE	TRUE
9061_eic.png	TRUE	TRUE
6166_eic.png	TRUE	TRUE
4256_eic.png	TRUE	TRUE
6458_eic.png	FALSE	TRUE
1779_eic.png	TRUE	TRUE
1995_eic.png	TRUE	FALSE
9816_eic.png	TRUE	TRUE
203_eic.png	TRUE	TRUE
1301_eic.png	TRUE	TRUE
6432_eic.png	TRUE	TRUE
8648_eic.png	TRUE	TRUE
11977_eic.png	FALSE	TRUE
9412_eic.png	TRUE	FALSE
5662_eic.png	TRUE	TRUE
12446_eic.png	FALSE	FALSE
2822_eic.png	TRUE	TRUE
10561_eic.png	TRUE	TRUE
1416_eic.png	FALSE	TRUE
463_eic.png	FALSE	TRUE
13741_eic.png	TRUE	FALSE
746_eic.png	TRUE	TRUE
5811_eic.png	TRUE	TRUE
8827_eic.png	TRUE	TRUE
1797_eic.png	TRUE	TRUE
1362_eic.png	FALSE	FALSE
1650_eic.png	TRUE	TRUE
9386_eic.png	TRUE	TRUE
4164_eic.png	TRUE	TRUE
1742_eic.png	TRUE	TRUE
354_eic.png	FALSE	TRUE
547_eic.png	FALSE	TRUE
12292_eic.png	TRUE	TRUE
13968_eic.png	TRUE	TRUE
12437_eic.png	TRUE	FALSE
13739_eic.png	TRUE	TRUE
14322_eic.png	TRUE	TRUE
3618_eic.png	TRUE	TRUE
7336_eic.png	TRUE	TRUE
3263_eic.png	FALSE	TRUE
12170_eic.png	TRUE	TRUE
13442_eic.png	TRUE	TRUE
12697_eic.png	TRUE	TRUE
4445_eic.png	TRUE	TRUE
4393_eic.png	FALSE	TRUE
13930_eic.png	TRUE	FALSE
643_eic.png	TRUE	TRUE
12160_eic.png	TRUE	TRUE
6308_eic.png	TRUE	TRUE
6365_eic.png	TRUE	TRUE
864_eic.png	TRUE	FALSE
6121_eic.png	TRUE	FALSE
2507_eic.png	TRUE	TRUE
10038_eic.png	TRUE	TRUE
13663_eic.png	TRUE	FALSE
13016_eic.png	TRUE	TRUE
8294_eic.png	TRUE	TRUE
10964_eic.png	FALSE	TRUE
12987_eic.png	TRUE	TRUE
12039_eic.png	TRUE	FALSE
4399_eic.png	TRUE	TRUE
50_eic.png	TRUE	FALSE
12747_eic.png	TRUE	TRUE
144_eic.png	TRUE	TRUE
998_eic.png	TRUE	TRUE
9431_eic.png	TRUE	TRUE
5980_eic.png	TRUE	TRUE
8921_eic.png	TRUE	TRUE
11619_eic.png	TRUE	TRUE
9999_eic.png	TRUE	TRUE
3494_eic.png	TRUE	TRUE
4648_eic.png	TRUE	TRUE
5888_eic.png	TRUE	TRUE
13399_eic.png	TRUE	TRUE
4083_eic.png	TRUE	TRUE
3359_eic.png	TRUE	TRUE
9520_eic.png	TRUE	TRUE
2868_eic.png	TRUE	TRUE
4412_eic.png	TRUE	TRUE
8613_eic.png	FALSE	TRUE
13493_eic.png	TRUE	TRUE
1683_eic.png	TRUE	TRUE
13164_eic.png	TRUE	TRUE
2559_eic.png	TRUE	TRUE
6846_eic.png	FALSE	TRUE
6122_eic.png	TRUE	TRUE
2731_eic.png	FALSE	TRUE
2218_eic.png	TRUE	TRUE
7719_eic.png	TRUE	TRUE
5477_eic.png	TRUE	TRUE
2842_eic.png	TRUE	TRUE
10044_eic.png	FALSE	TRUE
4888_eic.png	TRUE	TRUE
7798_eic.png	TRUE	TRUE
6931_eic.png	FALSE	TRUE
5879_eic.png	TRUE	TRUE
8472_eic.png	TRUE	TRUE
6441_eic.png	TRUE	TRUE
1502_eic.png	TRUE	TRUE
1942_eic.png	TRUE	TRUE
8416_eic.png	TRUE	TRUE
7792_eic.png	TRUE	TRUE
3132_eic.png	TRUE	TRUE
12263_eic.png	TRUE	TRUE
5764_eic.png	TRUE	TRUE
9422_eic.png	TRUE	TRUE
2747_eic.png	TRUE	TRUE
10034_eic.png	TRUE	TRUE
2939_eic.png	TRUE	FALSE
8543_eic.png	TRUE	TRUE
1231_eic.png	TRUE	TRUE
7306_eic.png	TRUE	TRUE
1714_eic.png	TRUE	TRUE
3827_eic.png	TRUE	FALSE
7997_eic.png	TRUE	TRUE
2111_eic.png	TRUE	TRUE
2005_eic.png	TRUE	TRUE
1291_eic.png	TRUE	TRUE
7819_eic.png	TRUE	TRUE
3079_eic.png	TRUE	TRUE
9518_eic.png	TRUE	TRUE
10741_eic.png	TRUE	TRUE
7266_eic.png	FALSE	TRUE
11260_eic.png	TRUE	TRUE
9128_eic.png	TRUE	TRUE
6160_eic.png	FALSE	FALSE
6151_eic.png	TRUE	TRUE
13266_eic.png	TRUE	FALSE
4338_eic.png	TRUE	TRUE
14409_eic.png	TRUE	TRUE
9614_eic.png	TRUE	TRUE
13710_eic.png	TRUE	FALSE
6683_eic.png	TRUE	TRUE
7173_eic.png	TRUE	TRUE
9886_eic.png	TRUE	TRUE
3546_eic.png	TRUE	TRUE
1170_eic.png	TRUE	TRUE
12562_eic.png	TRUE	TRUE
545_eic.png	TRUE	TRUE
1267_eic.png	TRUE	TRUE
5286_eic.png	TRUE	FALSE
5288_eic.png	TRUE	TRUE
5940_eic.png	TRUE	TRUE
2234_eic.png	FALSE	TRUE
12158_eic.png	TRUE	TRUE
1936_eic.png	FALSE	TRUE
6168_eic.png	TRUE	TRUE
7881_eic.png	TRUE	TRUE
6388_eic.png	TRUE	TRUE
1185_eic.png	TRUE	TRUE
7387_eic.png	TRUE	TRUE
4036_eic.png	TRUE	TRUE
3520_eic.png	TRUE	FALSE
117_eic.png	FALSE	TRUE
12294_eic.png	TRUE	TRUE
14038_eic.png	TRUE	TRUE
13245_eic.png	TRUE	TRUE
1488_eic.png	TRUE	TRUE
9392_eic.png	TRUE	TRUE
5706_eic.png	TRUE	TRUE
8484_eic.png	TRUE	TRUE
10665_eic.png	TRUE	TRUE
644_eic.png	TRUE	TRUE
7248_eic.png	TRUE	TRUE
8467_eic.png	FALSE	TRUE
11849_eic.png	TRUE	TRUE
9977_eic.png	TRUE	TRUE
512_eic.png	TRUE	TRUE
6411_eic.png	FALSE	TRUE
10721_eic.png	TRUE	TRUE
13291_eic.png	TRUE	FALSE
6297_eic.png	FALSE	TRUE
12621_eic.png	TRUE	TRUE
3704_eic.png	TRUE	TRUE
12040_eic.png	TRUE	FALSE
6848_eic.png	TRUE	TRUE
1657_eic.png	FALSE	TRUE
12507_eic.png	TRUE	TRUE
10490_eic.png	TRUE	TRUE
1038_eic.png	TRUE	FALSE
2975_eic.png	TRUE	TRUE
13765_eic.png	TRUE	FALSE
6027_eic.png	TRUE	TRUE
2255_eic.png	TRUE	TRUE
1452_eic.png	TRUE	TRUE
421_eic.png	TRUE	TRUE
12361_eic.png	TRUE	TRUE
12151_eic.png	FALSE	TRUE
12013_eic.png	FALSE	TRUE
2016_eic.png	TRUE	TRUE
8121_eic.png	TRUE	FALSE
10436_eic.png	TRUE	TRUE
7099_eic.png	TRUE	TRUE
10701_eic.png	TRUE	TRUE
12998_eic.png	TRUE	FALSE
8323_eic.png	TRUE	TRUE
4743_eic.png	TRUE	TRUE
4094_eic.png	TRUE	TRUE
975_eic.png	TRUE	TRUE
9899_eic.png	FALSE	TRUE
7757_eic.png	TRUE	FALSE
10315_eic.png	TRUE	TRUE
6001_eic.png	FALSE	TRUE
10523_eic.png	TRUE	TRUE
12552_eic.png	FALSE	FALSE
12113_eic.png	TRUE	TRUE
13928_eic.png	TRUE	TRUE
4576_eic.png	TRUE	FALSE
11829_eic.png	TRUE	TRUE
7282_eic.png	TRUE	TRUE
626_eic.png	FALSE	TRUE
1639_eic.png	TRUE	FALSE
11559_eic.png	TRUE	TRUE
2502_eic.png	FALSE	TRUE
3944_eic.png	TRUE	TRUE
10009_eic.png	TRUE	TRUE
2675_eic.png	TRUE	TRUE
12359_eic.png	TRUE	TRUE
11935_eic.png	TRUE	TRUE
259_eic.png	TRUE	TRUE
7010_eic.png	TRUE	TRUE
10052_eic.png	TRUE	FALSE
13874_eic.png	TRUE	TRUE
9078_eic.png	TRUE	TRUE
11100_eic.png	TRUE	TRUE
8236_eic.png	TRUE	TRUE
4427_eic.png	TRUE	TRUE
3120_eic.png	FALSE	TRUE
10487_eic.png	TRUE	TRUE
12088_eic.png	FALSE	TRUE
9905_eic.png	TRUE	TRUE
2057_eic.png	TRUE	TRUE
3445_eic.png	TRUE	TRUE
258_eic.png	TRUE	TRUE
9928_eic.png	TRUE	TRUE
2682_eic.png	TRUE	TRUE
535_eic.png	TRUE	FALSE
2463_eic.png	FALSE	TRUE
10898_eic.png	TRUE	TRUE
222_eic.png	FALSE	TRUE
11664_eic.png	TRUE	TRUE
333_eic.png	TRUE	TRUE
14124_eic.png	TRUE	FALSE
8238_eic.png	FALSE	TRUE
1826_eic.png	TRUE	TRUE
90_eic.png	FALSE	TRUE
10349_eic.png	TRUE	TRUE
13229_eic.png	FALSE	FALSE
7226_eic.png	TRUE	TRUE
3811_eic.png	FALSE	TRUE
343_eic.png	TRUE	TRUE
1537_eic.png	TRUE	TRUE
7463_eic.png	TRUE	TRUE
1321_eic.png	TRUE	TRUE
2207_eic.png	TRUE	TRUE
3975_eic.png	TRUE	TRUE
9169_eic.png	TRUE	TRUE
5393_eic.png	TRUE	TRUE
1115_eic.png	TRUE	TRUE
88_eic.png	FALSE	TRUE
13048_eic.png	TRUE	FALSE
9302_eic.png	TRUE	TRUE
1655_eic.png	TRUE	TRUE
3562_eic.png	FALSE	FALSE
4435_eic.png	FALSE	TRUE
5492_eic.png	TRUE	TRUE
8381_eic.png	TRUE	TRUE
5718_eic.png	TRUE	TRUE
13446_eic.png	TRUE	TRUE
6073_eic.png	TRUE	TRUE
13260_eic.png	TRUE	FALSE
9482_eic.png	FALSE	TRUE
11964_eic.png	TRUE	TRUE
1889_eic.png	TRUE	TRUE
4994_eic.png	FALSE	TRUE
8210_eic.png	TRUE	TRUE
11966_eic.png	TRUE	TRUE
10879_eic.png	TRUE	TRUE
14039_eic.png	TRUE	TRUE
10374_eic.png	FALSE	TRUE
12661_eic.png	TRUE	FALSE
752_eic.png	TRUE	TRUE
4644_eic.png	TRUE	TRUE
4069_eic.png	TRUE	TRUE
3766_eic.png	TRUE	TRUE
1498_eic.png	TRUE	TRUE
9430_eic.png	TRUE	TRUE
760_eic.png	TRUE	TRUE
7529_eic.png	TRUE	TRUE
11931_eic.png	TRUE	TRUE
2345_eic.png	TRUE	TRUE
5484_eic.png	TRUE	TRUE
7589_eic.png	TRUE	TRUE
2769_eic.png	TRUE	TRUE
2048_eic.png	TRUE	TRUE
7137_eic.png	TRUE	FALSE
4590_eic.png	TRUE	FALSE
2708_eic.png	TRUE	TRUE
2817_eic.png	TRUE	TRUE
5106_eic.png	FALSE	TRUE
595_eic.png	TRUE	TRUE
578_eic.png	TRUE	FALSE
5755_eic.png	TRUE	TRUE
2946_eic.png	TRUE	TRUE
3566_eic.png	TRUE	TRUE
9241_eic.png	TRUE	TRUE
9741_eic.png	TRUE	TRUE
1900_eic.png	TRUE	TRUE
11722_eic.png	TRUE	TRUE
12709_eic.png	TRUE	TRUE
3993_eic.png	TRUE	TRUE
2970_eic.png	TRUE	TRUE
14358_eic.png	TRUE	TRUE
7395_eic.png	TRUE	TRUE
10069_eic.png	TRUE	TRUE
9909_eic.png	TRUE	TRUE
2425_eic.png	FALSE	TRUE
12288_eic.png	TRUE	TRUE
11479_eic.png	TRUE	TRUE
12505_eic.png	FALSE	TRUE
7813_eic.png	TRUE	TRUE
11588_eic.png	TRUE	TRUE
4616_eic.png	TRUE	TRUE
1680_eic.png	TRUE	TRUE
8765_eic.png	TRUE	TRUE
2951_eic.png	TRUE	TRUE
13860_eic.png	TRUE	TRUE
4274_eic.png	TRUE	TRUE
10746_eic.png	TRUE	TRUE
9530_eic.png	TRUE	TRUE
4387_eic.png	FALSE	TRUE
5987_eic.png	FALSE	TRUE
4800_eic.png	TRUE	FALSE
11883_eic.png	TRUE	TRUE
12640_eic.png	TRUE	TRUE
3768_eic.png	TRUE	TRUE
8178_eic.png	TRUE	FALSE
14236_eic.png	TRUE	TRUE
6707_eic.png	TRUE	TRUE
13087_eic.png	TRUE	FALSE
3071_eic.png	TRUE	TRUE
12995_eic.png	TRUE	FALSE
12509_eic.png	TRUE	TRUE
3448_eic.png	FALSE	TRUE
12228_eic.png	TRUE	TRUE
7147_eic.png	TRUE	TRUE
1295_eic.png	TRUE	TRUE
1292_eic.png	TRUE	TRUE
9686_eic.png	TRUE	TRUE
12259_eic.png	TRUE	TRUE
9970_eic.png	TRUE	TRUE
544_eic.png	TRUE	TRUE
7343_eic.png	TRUE	TRUE
13448_eic.png	TRUE	TRUE
5090_eic.png	TRUE	TRUE
2061_eic.png	FALSE	TRUE
6329_eic.png	TRUE	TRUE
6929_eic.png	TRUE	TRUE
8529_eic.png	TRUE	TRUE
8221_eic.png	TRUE	TRUE
13267_eic.png	TRUE	FALSE
12304_eic.png	TRUE	TRUE
3597_eic.png	TRUE	TRUE
6884_eic.png	TRUE	TRUE
2729_eic.png	TRUE	TRUE
4592_eic.png	TRUE	TRUE
12762_eic.png	TRUE	TRUE
6676_eic.png	TRUE	TRUE
9907_eic.png	TRUE	TRUE
2245_eic.png	FALSE	TRUE
13212_eic.png	TRUE	FALSE
9204_eic.png	TRUE	TRUE
213_eic.png	TRUE	FALSE
2309_eic.png	FALSE	TRUE
11987_eic.png	TRUE	TRUE
10681_eic.png	TRUE	TRUE
1253_eic.png	TRUE	TRUE
3109_eic.png	TRUE	TRUE
377_eic.png	TRUE	TRUE
6074_eic.png	TRUE	TRUE
13610_eic.png	TRUE	FALSE
871_eic.png	TRUE	TRUE
9934_eic.png	TRUE	TRUE
2803_eic.png	FALSE	TRUE
3984_eic.png	TRUE	TRUE
9990_eic.png	TRUE	TRUE
11193_eic.png	TRUE	TRUE
383_eic.png	TRUE	TRUE
1037_eic.png	FALSE	FALSE
1737_eic.png	TRUE	TRUE
11268_eic.png	TRUE	TRUE
12296_eic.png	TRUE	TRUE
5350_eic.png	TRUE	TRUE
1521_eic.png	TRUE	TRUE
8168_eic.png	TRUE	TRUE
8941_eic.png	TRUE	TRUE
181_eic.png	FALSE	TRUE
11382_eic.png	TRUE	TRUE
4475_eic.png	FALSE	TRUE
11689_eic.png	TRUE	TRUE
5210_eic.png	TRUE	TRUE
2212_eic.png	TRUE	TRUE
1223_eic.png	TRUE	TRUE
4133_eic.png	TRUE	FALSE
13552_eic.png	TRUE	TRUE
9753_eic.png	TRUE	TRUE
1238_eic.png	TRUE	TRUE
13978_eic.png	TRUE	FALSE
2045_eic.png	FALSE	TRUE
6933_eic.png	FALSE	TRUE
5434_eic.png	TRUE	TRUE
8138_eic.png	TRUE	TRUE
6085_eic.png	TRUE	TRUE
952_eic.png	TRUE	TRUE
7932_eic.png	TRUE	FALSE
9914_eic.png	TRUE	TRUE
9234_eic.png	TRUE	TRUE
5754_eic.png	TRUE	FALSE
428_eic.png	TRUE	TRUE
9585_eic.png	TRUE	TRUE
4315_eic.png	TRUE	FALSE
1956_eic.png	TRUE	TRUE
3731_eic.png	TRUE	TRUE
11493_eic.png	TRUE	TRUE
9427_eic.png	TRUE	TRUE
2642_eic.png	TRUE	TRUE
13996_eic.png	TRUE	TRUE
5824_eic.png	TRUE	TRUE
1222_eic.png	TRUE	TRUE
2504_eic.png	FALSE	TRUE
141_eic.png	TRUE	TRUE
1871_eic.png	TRUE	TRUE
11519_eic.png	TRUE	TRUE
12907_eic.png	TRUE	FALSE
14472_eic.png	TRUE	TRUE
12086_eic.png	TRUE	TRUE
11413_eic.png	TRUE	TRUE
764_eic.png	TRUE	TRUE
1630_eic.png	FALSE	TRUE
2191_eic.png	TRUE	FALSE
5740_eic.png	TRUE	TRUE
8689_eic.png	TRUE	TRUE
6376_eic.png	TRUE	TRUE
8437_eic.png	TRUE	TRUE
5615_eic.png	TRUE	TRUE
1178_eic.png	FALSE	TRUE
12016_eic.png	FALSE	TRUE
5314_eic.png	FALSE	FALSE
2443_eic.png	TRUE	TRUE
5115_eic.png	TRUE	FALSE
11795_eic.png	TRUE	TRUE
5632_eic.png	TRUE	TRUE
2735_eic.png	TRUE	TRUE
7843_eic.png	TRUE	TRUE
6568_eic.png	TRUE	TRUE
168_eic.png	TRUE	TRUE
6249_eic.png	TRUE	TRUE
5230_eic.png	TRUE	TRUE
624_eic.png	TRUE	TRUE
4957_eic.png	TRUE	TRUE
5668_eic.png	TRUE	TRUE
7271_eic.png	TRUE	TRUE
1441_eic.png	TRUE	TRUE
2932_eic.png	TRUE	TRUE
7942_eic.png	TRUE	TRUE
7414_eic.png	FALSE	TRUE
1243_eic.png	TRUE	TRUE
5903_eic.png	TRUE	TRUE
5936_eic.png	FALSE	TRUE
4068_eic.png	TRUE	TRUE
1259_eic.png	TRUE	TRUE
103_eic.png	TRUE	TRUE
358_eic.png	TRUE	TRUE
6837_eic.png	FALSE	TRUE
12215_eic.png	TRUE	TRUE
9235_eic.png	TRUE	TRUE
3580_eic.png	TRUE	TRUE
7171_eic.png	TRUE	TRUE
2280_eic.png	FALSE	TRUE
1866_eic.png	TRUE	TRUE
7849_eic.png	TRUE	TRUE
5294_eic.png	TRUE	TRUE
3225_eic.png	TRUE	TRUE
4063_eic.png	TRUE	TRUE
5931_eic.png	FALSE	TRUE
7983_eic.png	TRUE	TRUE
2508_eic.png	TRUE	TRUE
416_eic.png	TRUE	TRUE
5502_eic.png	TRUE	TRUE
14090_eic.png	TRUE	TRUE
1228_eic.png	TRUE	TRUE
450_eic.png	TRUE	TRUE
6184_eic.png	TRUE	TRUE
9202_eic.png	FALSE	TRUE
7374_eic.png	TRUE	TRUE
4586_eic.png	TRUE	TRUE
1201_eic.png	TRUE	TRUE
735_eic.png	TRUE	TRUE
3695_eic.png	TRUE	TRUE
14082_eic.png	TRUE	TRUE
8972_eic.png	TRUE	TRUE
306_eic.png	TRUE	TRUE
6375_eic.png	TRUE	FALSE
9279_eic.png	TRUE	TRUE
12163_eic.png	TRUE	TRUE
70_eic.png	TRUE	TRUE
2737_eic.png	FALSE	TRUE
2169_eic.png	TRUE	TRUE
8053_eic.png	TRUE	TRUE
3490_eic.png	TRUE	FALSE
8838_eic.png	TRUE	TRUE
6856_eic.png	FALSE	TRUE
5287_eic.png	TRUE	TRUE
1721_eic.png	TRUE	TRUE
2037_eic.png	TRUE	TRUE
629_eic.png	TRUE	TRUE
9059_eic.png	TRUE	TRUE
4248_eic.png	TRUE	TRUE
2411_eic.png	TRUE	TRUE
8390_eic.png	FALSE	TRUE
11481_eic.png	TRUE	TRUE
2733_eic.png	TRUE	TRUE
4728_eic.png	TRUE	TRUE
7394_eic.png	TRUE	TRUE
10961_eic.png	TRUE	TRUE
4389_eic.png	TRUE	TRUE
1832_eic.png	TRUE	TRUE
12090_eic.png	TRUE	TRUE
2775_eic.png	TRUE	TRUE
10748_eic.png	TRUE	TRUE
11409_eic.png	TRUE	TRUE
8954_eic.png	TRUE	TRUE
769_eic.png	TRUE	TRUE
7093_eic.png	TRUE	TRUE
4001_eic.png	TRUE	TRUE
3243_eic.png	TRUE	TRUE
9184_eic.png	TRUE	TRUE
5064_eic.png	TRUE	FALSE
6612_eic.png	TRUE	TRUE
13856_eic.png	TRUE	TRUE
6237_eic.png	TRUE	TRUE
6088_eic.png	TRUE	TRUE
5187_eic.png	TRUE	TRUE
10998_eic.png	TRUE	TRUE
5092_eic.png	FALSE	TRUE
10468_eic.png	TRUE	TRUE
1324_eic.png	TRUE	TRUE
12233_eic.png	TRUE	FALSE
1371_eic.png	TRUE	TRUE
5236_eic.png	TRUE	TRUE
12298_eic.png	TRUE	TRUE
5513_eic.png	TRUE	TRUE
10336_eic.png	TRUE	TRUE
14002_eic.png	TRUE	TRUE
7680_eic.png	TRUE	TRUE
7908_eic.png	FALSE	TRUE
608_eic.png	TRUE	TRUE
4862_eic.png	TRUE	FALSE
10922_eic.png	TRUE	TRUE
4703_eic.png	FALSE	TRUE
4418_eic.png	TRUE	TRUE
11165_eic.png	TRUE	TRUE
2104_eic.png	TRUE	TRUE
5102_eic.png	TRUE	TRUE
397_eic.png	TRUE	TRUE
300_eic.png	TRUE	TRUE
459_eic.png	TRUE	TRUE
3891_eic.png	TRUE	TRUE
2153_eic.png	TRUE	TRUE
3293_eic.png	FALSE	TRUE
949_eic.png	FALSE	TRUE
2798_eic.png	FALSE	TRUE
609_eic.png	TRUE	TRUE
8848_eic.png	TRUE	TRUE
10190_eic.png	FALSE	TRUE
434_eic.png	TRUE	TRUE
13919_eic.png	TRUE	TRUE
8470_eic.png	TRUE	TRUE
9883_eic.png	FALSE	TRUE
5958_eic.png	TRUE	TRUE
12834_eic.png	TRUE	TRUE
6654_eic.png	FALSE	TRUE
2355_eic.png	TRUE	TRUE
9803_eic.png	TRUE	TRUE
2151_eic.png	TRUE	TRUE
4439_eic.png	TRUE	TRUE
12020_eic.png	TRUE	FALSE
1531_eic.png	TRUE	TRUE
13447_eic.png	TRUE	FALSE
830_eic.png	FALSE	TRUE
7320_eic.png	TRUE	TRUE
10773_eic.png	TRUE	TRUE
962_eic.png	FALSE	TRUE
51_eic.png	FALSE	TRUE
6008_eic.png	TRUE	TRUE
9586_eic.png	FALSE	TRUE
2871_eic.png	TRUE	TRUE
5342_eic.png	TRUE	TRUE
8834_eic.png	TRUE	TRUE
12327_eic.png	TRUE	TRUE
11951_eic.png	TRUE	TRUE
7130_eic.png	TRUE	TRUE
2114_eic.png	FALSE	TRUE
4360_eic.png	TRUE	TRUE
10919_eic.png	TRUE	TRUE
9156_eic.png	TRUE	TRUE
3503_eic.png	TRUE	TRUE
1020_eic.png	TRUE	TRUE
14330_eic.png	TRUE	TRUE
7578_eic.png	TRUE	TRUE
1307_eic.png	TRUE	FALSE
4390_eic.png	TRUE	TRUE
12103_eic.png	TRUE	TRUE
9732_eic.png	FALSE	TRUE
2437_eic.png	TRUE	TRUE
2720_eic.png	FALSE	TRUE
12010_eic.png	FALSE	TRUE
774_eic.png	TRUE	TRUE
5607_eic.png	TRUE	TRUE
12994_eic.png	TRUE	TRUE
532_eic.png	TRUE	FALSE
13941_eic.png	TRUE	TRUE
3951_eic.png	FALSE	TRUE
4960_eic.png	FALSE	FALSE
8502_eic.png	TRUE	TRUE
1199_eic.png	TRUE	TRUE
7194_eic.png	TRUE	TRUE
1308_eic.png	TRUE	TRUE
571_eic.png	TRUE	TRUE
5553_eic.png	TRUE	TRUE
8364_eic.png	TRUE	TRUE
5819_eic.png	TRUE	TRUE
11681_eic.png	TRUE	TRUE
762_eic.png	FALSE	TRUE
6059_eic.png	TRUE	TRUE
9960_eic.png	TRUE	TRUE
12196_eic.png	TRUE	FALSE
1935_eic.png	FALSE	TRUE
2367_eic.png	TRUE	TRUE
10203_eic.png	TRUE	TRUE
5634_eic.png	TRUE	TRUE
1613_eic.png	FALSE	TRUE
7532_eic.png	TRUE	TRUE
11894_eic.png	TRUE	TRUE
9796_eic.png	TRUE	TRUE
6773_eic.png	TRUE	TRUE
11447_eic.png	TRUE	TRUE
8282_eic.png	TRUE	TRUE
6488_eic.png	TRUE	TRUE
9641_eic.png	TRUE	TRUE
9680_eic.png	TRUE	TRUE
9734_eic.png	TRUE	TRUE
5051_eic.png	TRUE	TRUE
2319_eic.png	TRUE	TRUE
41_eic.png	FALSE	TRUE
12817_eic.png	TRUE	TRUE
1692_eic.png	FALSE	TRUE
4011_eic.png	TRUE	TRUE
4395_eic.png	TRUE	TRUE
12130_eic.png	TRUE	TRUE
1378_eic.png	TRUE	TRUE
10400_eic.png	TRUE	TRUE
9942_eic.png	TRUE	TRUE
5701_eic.png	TRUE	TRUE
9399_eic.png	TRUE	TRUE
9875_eic.png	TRUE	TRUE
7672_eic.png	TRUE	TRUE
4123_eic.png	TRUE	TRUE
5849_eic.png	TRUE	TRUE
11667_eic.png	TRUE	TRUE
6159_eic.png	TRUE	TRUE
2459_eic.png	TRUE	TRUE
5542_eic.png	TRUE	TRUE
4162_eic.png	TRUE	TRUE
2489_eic.png	FALSE	TRUE
3004_eic.png	TRUE	TRUE
7106_eic.png	TRUE	FALSE
1021_eic.png	TRUE	TRUE
10251_eic.png	FALSE	TRUE
11608_eic.png	TRUE	TRUE
11670_eic.png	TRUE	TRUE
8296_eic.png	TRUE	TRUE
5508_eic.png	FALSE	TRUE
2714_eic.png	TRUE	TRUE
5445_eic.png	TRUE	TRUE
12030_eic.png	FALSE	TRUE
12554_eic.png	FALSE	TRUE
12682_eic.png	FALSE	FALSE
1522_eic.png	TRUE	TRUE
10962_eic.png	TRUE	TRUE
1673_eic.png	FALSE	FALSE
12032_eic.png	FALSE	FALSE
2990_eic.png	FALSE	TRUE
3086_eic.png	TRUE	TRUE
8313_eic.png	TRUE	FALSE
8118_eic.png	TRUE	TRUE
4852_eic.png	TRUE	TRUE
5583_eic.png	TRUE	TRUE
6900_eic.png	TRUE	TRUE
4834_eic.png	FALSE	TRUE
27_eic.png	TRUE	TRUE
4030_eic.png	TRUE	TRUE
7668_eic.png	TRUE	TRUE
4312_eic.png	TRUE	FALSE
2686_eic.png	FALSE	TRUE
9684_eic.png	TRUE	TRUE
5124_eic.png	TRUE	TRUE
7846_eic.png	TRUE	TRUE
8393_eic.png	TRUE	TRUE
8394_eic.png	TRUE	TRUE
3599_eic.png	TRUE	TRUE
7652_eic.png	TRUE	TRUE
6381_eic.png	TRUE	TRUE
1854_eic.png	TRUE	FALSE
302_eic.png	FALSE	TRUE
4045_eic.png	TRUE	TRUE
6798_eic.png	TRUE	TRUE
9200_eic.png	TRUE	TRUE
2263_eic.png	TRUE	TRUE
401_eic.png	TRUE	TRUE
11379_eic.png	TRUE	TRUE
5539_eic.png	TRUE	TRUE
8652_eic.png	TRUE	FALSE
1558_eic.png	TRUE	TRUE
3790_eic.png	TRUE	TRUE
14158_eic.png	TRUE	TRUE
5703_eic.png	TRUE	FALSE
3897_eic.png	TRUE	TRUE
12380_eic.png	TRUE	TRUE
7790_eic.png	TRUE	TRUE
6586_eic.png	TRUE	TRUE
5724_eic.png	TRUE	TRUE
10927_eic.png	TRUE	TRUE
7175_eic.png	TRUE	TRUE
1064_eic.png	TRUE	TRUE
11972_eic.png	TRUE	TRUE
1013_eic.png	TRUE	TRUE
6941_eic.png	TRUE	TRUE
9850_eic.png	TRUE	TRUE
9135_eic.png	TRUE	TRUE
9161_eic.png	TRUE	TRUE
7262_eic.png	TRUE	TRUE
623_eic.png	TRUE	TRUE
4193_eic.png	TRUE	TRUE
10933_eic.png	TRUE	TRUE
2630_eic.png	TRUE	TRUE
1979_eic.png	TRUE	TRUE
8857_eic.png	TRUE	TRUE
13744_eic.png	TRUE	TRUE
9648_eic.png	TRUE	TRUE
11097_eic.png	TRUE	TRUE
4701_eic.png	TRUE	TRUE
8525_eic.png	TRUE	TRUE
7442_eic.png	TRUE	TRUE
12300_eic.png	TRUE	TRUE
3900_eic.png	FALSE	FALSE
12815_eic.png	TRUE	TRUE
6260_eic.png	TRUE	TRUE
3472_eic.png	TRUE	TRUE
1458_eic.png	TRUE	TRUE
2886_eic.png	TRUE	TRUE
12813_eic.png	TRUE	TRUE
7126_eic.png	TRUE	TRUE
8676_eic.png	TRUE	TRUE
580_eic.png	TRUE	TRUE
2127_eic.png	TRUE	TRUE
3813_eic.png	TRUE	TRUE
10394_eic.png	TRUE	TRUE
3729_eic.png	TRUE	TRUE
8893_eic.png	TRUE	TRUE
4189_eic.png	TRUE	TRUE
1176_eic.png	TRUE	TRUE
5400_eic.png	TRUE	TRUE
5915_eic.png	TRUE	TRUE
13972_eic.png	TRUE	TRUE
2649_eic.png	TRUE	TRUE
12707_eic.png	TRUE	TRUE
11886_eic.png	TRUE	FALSE
11661_eic.png	TRUE	TRUE
9871_eic.png	TRUE	TRUE
5941_eic.png	TRUE	TRUE
2178_eic.png	TRUE	TRUE
6812_eic.png	TRUE	TRUE
7916_eic.png	TRUE	TRUE
10968_eic.png	TRUE	TRUE
1310_eic.png	TRUE	TRUE
10418_eic.png	FALSE	TRUE
5267_eic.png	TRUE	TRUE
5221_eic.png	TRUE	TRUE
1390_eic.png	TRUE	TRUE
973_eic.png	TRUE	TRUE
3106_eic.png	TRUE	TRUE
11999_eic.png	TRUE	TRUE
4521_eic.png	TRUE	TRUE
7712_eic.png	FALSE	TRUE
2773_eic.png	FALSE	TRUE
9355_eic.png	TRUE	TRUE
7158_eic.png	TRUE	TRUE
8564_eic.png	TRUE	TRUE
13485_eic.png	TRUE	TRUE
2485_eic.png	FALSE	FALSE
13430_eic.png	TRUE	TRUE
6104_eic.png	TRUE	TRUE
7958_eic.png	TRUE	TRUE
4739_eic.png	TRUE	TRUE
2560_eic.png	TRUE	FALSE
9126_eic.png	FALSE	TRUE
2412_eic.png	TRUE	TRUE
13839_eic.png	TRUE	TRUE
3418_eic.png	TRUE	TRUE
12341_eic.png	TRUE	TRUE
5983_eic.png	TRUE	TRUE
553_eic.png	TRUE	TRUE
7905_eic.png	TRUE	TRUE
13289_eic.png	TRUE	FALSE
12764_eic.png	FALSE	TRUE
7670_eic.png	TRUE	TRUE
7936_eic.png	TRUE	TRUE
9678_eic.png	TRUE	TRUE
3979_eic.png	TRUE	TRUE
1649_eic.png	TRUE	TRUE
12439_eic.png	TRUE	FALSE
2423_eic.png	TRUE	TRUE
11989_eic.png	TRUE	TRUE
510_eic.png	TRUE	TRUE
10188_eic.png	TRUE	TRUE
5732_eic.png	TRUE	TRUE
8286_eic.png	FALSE	TRUE
10026_eic.png	TRUE	TRUE
220_eic.png	TRUE	TRUE
2473_eic.png	TRUE	TRUE
8920_eic.png	TRUE	TRUE
2322_eic.png	FALSE	TRUE
10545_eic.png	TRUE	TRUE
5200_eic.png	TRUE	TRUE
6426_eic.png	TRUE	TRUE
3688_eic.png	TRUE	TRUE
11124_eic.png	TRUE	TRUE
4044_eic.png	TRUE	TRUE
1953_eic.png	TRUE	TRUE
6479_eic.png	TRUE	TRUE
2461_eic.png	TRUE	TRUE
1816_eic.png	TRUE	TRUE
2634_eic.png	FALSE	TRUE
9774_eic.png	TRUE	TRUE
7221_eic.png	TRUE	TRUE
7666_eic.png	TRUE	TRUE
6627_eic.png	TRUE	TRUE
6681_eic.png	TRUE	TRUE
4843_eic.png	TRUE	TRUE
7875_eic.png	TRUE	TRUE
8443_eic.png	TRUE	TRUE
4231_eic.png	TRUE	TRUE
3444_eic.png	FALSE	TRUE
1466_eic.png	TRUE	TRUE
8279_eic.png	TRUE	TRUE
1882_eic.png	FALSE	TRUE
6216_eic.png	TRUE	TRUE
1801_eic.png	TRUE	TRUE
6113_eic.png	TRUE	TRUE
8566_eic.png	TRUE	TRUE
10161_eic.png	TRUE	TRUE
1994_eic.png	TRUE	FALSE
5598_eic.png	FALSE	TRUE
1583_eic.png	TRUE	TRUE
9389_eic.png	TRUE	TRUE
13101_eic.png	TRUE	TRUE
12051_eic.png	TRUE	FALSE
8417_eic.png	TRUE	TRUE
7786_eic.png	TRUE	TRUE
822_eic.png	TRUE	TRUE
10603_eic.png	TRUE	TRUE
4284_eic.png	TRUE	FALSE
7411_eic.png	TRUE	TRUE
10560_eic.png	TRUE	TRUE
2515_eic.png	TRUE	FALSE
4984_eic.png	FALSE	TRUE
14078_eic.png	TRUE	FALSE
9353_eic.png	TRUE	TRUE
12674_eic.png	TRUE	FALSE
9593_eic.png	TRUE	TRUE
388_eic.png	FALSE	TRUE
6713_eic.png	TRUE	TRUE
3765_eic.png	TRUE	TRUE
3890_eic.png	TRUE	TRUE
977_eic.png	FALSE	TRUE
2200_eic.png	TRUE	TRUE
2039_eic.png	TRUE	TRUE
2189_eic.png	TRUE	FALSE
9153_eic.png	TRUE	TRUE
4547_eic.png	TRUE	TRUE
11584_eic.png	TRUE	TRUE
9786_eic.png	TRUE	TRUE
11497_eic.png	TRUE	TRUE
13782_eic.png	TRUE	TRUE
7715_eic.png	FALSE	FALSE
2372_eic.png	TRUE	TRUE
2926_eic.png	TRUE	TRUE
11111_eic.png	TRUE	TRUE
13661_eic.png	TRUE	FALSE
12244_eic.png	TRUE	TRUE
2764_eic.png	TRUE	TRUE
7272_eic.png	TRUE	TRUE
2304_eic.png	TRUE	TRUE
8495_eic.png	TRUE	TRUE
4707_eic.png	TRUE	TRUE
10264_eic.png	TRUE	TRUE
13187_eic.png	TRUE	TRUE
33_eic.png	FALSE	TRUE
12255_eic.png	TRUE	TRUE
8995_eic.png	TRUE	TRUE
7269_eic.png	TRUE	TRUE
7868_eic.png	TRUE	TRUE
6091_eic.png	TRUE	TRUE
11184_eic.png	TRUE	TRUE
12904_eic.png	TRUE	FALSE
4941_eic.png	TRUE	TRUE
10718_eic.png	TRUE	TRUE
2589_eic.png	TRUE	TRUE
2694_eic.png	TRUE	FALSE
1951_eic.png	TRUE	TRUE
8996_eic.png	TRUE	TRUE
4786_eic.png	TRUE	TRUE
1781_eic.png	TRUE	TRUE
859_eic.png	TRUE	TRUE
2647_eic.png	TRUE	TRUE
12261_eic.png	TRUE	TRUE
1617_eic.png	TRUE	TRUE
7149_eic.png	TRUE	TRUE
8595_eic.png	TRUE	FALSE
5981_eic.png	TRUE	TRUE
5248_eic.png	TRUE	TRUE
11634_eic.png	TRUE	TRUE
13876_eic.png	TRUE	FALSE
10142_eic.png	TRUE	TRUE
4633_eic.png	TRUE	TRUE
12184_eic.png	TRUE	TRUE
4983_eic.png	FALSE	TRUE
11522_eic.png	TRUE	TRUE
14194_eic.png	TRUE	TRUE
3965_eic.png	TRUE	TRUE
8224_eic.png	TRUE	TRUE
3316_eic.png	TRUE	TRUE
9228_eic.png	TRUE	TRUE
3575_eic.png	FALSE	FALSE
11174_eic.png	TRUE	TRUE
1051_eic.png	TRUE	TRUE
747_eic.png	TRUE	TRUE
7232_eic.png	TRUE	TRUE
5934_eic.png	TRUE	TRUE
3099_eic.png	TRUE	TRUE
2150_eic.png	TRUE	TRUE
12245_eic.png	TRUE	TRUE
11947_eic.png	TRUE	TRUE
14149_eic.png	TRUE	FALSE
9473_eic.png	TRUE	TRUE
4596_eic.png	TRUE	TRUE
2024_eic.png	FALSE	FALSE
7716_eic.png	FALSE	TRUE
2059_eic.png	TRUE	TRUE
2535_eic.png	TRUE	TRUE
13196_eic.png	FALSE	TRUE
4684_eic.png	TRUE	TRUE
11825_eic.png	TRUE	TRUE
4191_eic.png	TRUE	TRUE
6149_eic.png	TRUE	FALSE
13203_eic.png	TRUE	TRUE
7678_eic.png	TRUE	TRUE
5241_eic.png	TRUE	TRUE
6109_eic.png	TRUE	TRUE
10801_eic.png	TRUE	TRUE
4709_eic.png	TRUE	TRUE
4477_eic.png	TRUE	TRUE
8743_eic.png	FALSE	TRUE
9244_eic.png	TRUE	TRUE
14187_eic.png	TRUE	TRUE
7794_eic.png	TRUE	TRUE
4817_eic.png	TRUE	TRUE
2522_eic.png	TRUE	TRUE
2285_eic.png	TRUE	TRUE
2247_eic.png	FALSE	TRUE
12685_eic.png	TRUE	FALSE
7514_eic.png	TRUE	FALSE
11244_eic.png	TRUE	TRUE
8774_eic.png	TRUE	TRUE
32_eic.png	FALSE	FALSE
14416_eic.png	TRUE	TRUE
12018_eic.png	TRUE	FALSE
3801_eic.png	TRUE	TRUE
77_eic.png	TRUE	TRUE
8998_eic.png	TRUE	TRUE
4341_eic.png	TRUE	TRUE
10428_eic.png	TRUE	TRUE
4832_eic.png	TRUE	TRUE
9075_eic.png	TRUE	TRUE
5705_eic.png	TRUE	TRUE
2188_eic.png	TRUE	FALSE
5025_eic.png	TRUE	FALSE
4304_eic.png	TRUE	TRUE
13672_eic.png	TRUE	FALSE
8829_eic.png	FALSE	TRUE
13607_eic.png	FALSE	FALSE
8579_eic.png	TRUE	TRUE
400_eic.png	TRUE	TRUE
8560_eic.png	TRUE	FALSE
7059_eic.png	TRUE	FALSE
11647_eic.png	TRUE	TRUE
7314_eic.png	TRUE	TRUE
2028_eic.png	FALSE	TRUE
2034_eic.png	TRUE	TRUE
11525_eic.png	TRUE	TRUE
686_eic.png	TRUE	TRUE
3301_eic.png	TRUE	TRUE
8877_eic.png	TRUE	TRUE
3935_eic.png	TRUE	TRUE
11246_eic.png	FALSE	TRUE
11915_eic.png	TRUE	TRUE
3093_eic.png	FALSE	TRUE
7501_eic.png	TRUE	TRUE
3855_eic.png	TRUE	TRUE
8434_eic.png	TRUE	TRUE
3185_eic.png	TRUE	TRUE
12872_eic.png	TRUE	TRUE
10204_eic.png	TRUE	TRUE
4321_eic.png	TRUE	TRUE
3450_eic.png	TRUE	TRUE
6248_eic.png	TRUE	TRUE
1477_eic.png	TRUE	TRUE
1014_eic.png	TRUE	TRUE
11131_eic.png	TRUE	TRUE
13286_eic.png	TRUE	FALSE
12275_eic.png	TRUE	TRUE
4829_eic.png	TRUE	FALSE
460_eic.png	TRUE	TRUE
5938_eic.png	TRUE	TRUE
542_eic.png	TRUE	TRUE
8040_eic.png	TRUE	TRUE
11639_eic.png	TRUE	TRUE
7030_eic.png	TRUE	TRUE
1634_eic.png	TRUE	TRUE
1093_eic.png	TRUE	TRUE
9342_eic.png	TRUE	TRUE
6434_eic.png	TRUE	TRUE
1111_eic.png	TRUE	TRUE
3102_eic.png	TRUE	TRUE
2441_eic.png	TRUE	TRUE
11962_eic.png	TRUE	TRUE
1206_eic.png	TRUE	TRUE
2748_eic.png	TRUE	TRUE
13097_eic.png	FALSE	TRUE
2638_eic.png	TRUE	TRUE
2023_eic.png	FALSE	FALSE
8214_eic.png	TRUE	FALSE
8873_eic.png	TRUE	TRUE
9325_eic.png	TRUE	TRUE
1425_eic.png	TRUE	TRUE
6521_eic.png	TRUE	TRUE
3943_eic.png	TRUE	FALSE
10517_eic.png	TRUE	TRUE
4723_eic.png	TRUE	TRUE
5203_eic.png	TRUE	TRUE
6436_eic.png	TRUE	TRUE
11501_eic.png	TRUE	TRUE
7744_eic.png	TRUE	TRUE
6650_eic.png	TRUE	TRUE
8594_eic.png	TRUE	FALSE
8910_eic.png	TRUE	TRUE
9838_eic.png	TRUE	TRUE
12971_eic.png	TRUE	TRUE
3500_eic.png	FALSE	TRUE
2834_eic.png	TRUE	TRUE
2366_eic.png	TRUE	TRUE
10046_eic.png	TRUE	TRUE
4317_eic.png	TRUE	FALSE
3076_eic.png	FALSE	TRUE
12143_eic.png	TRUE	TRUE
1029_eic.png	TRUE	TRUE
861_eic.png	TRUE	TRUE
6032_eic.png	TRUE	TRUE
7178_eic.png	TRUE	TRUE
4322_eic.png	TRUE	TRUE
5329_eic.png	TRUE	TRUE
14334_eic.png	TRUE	TRUE
10492_eic.png	TRUE	TRUE
8523_eic.png	FALSE	TRUE
1602_eic.png	TRUE	TRUE
9089_eic.png	TRUE	TRUE
2384_eic.png	TRUE	TRUE
8791_eic.png	TRUE	TRUE
3571_eic.png	TRUE	TRUE
8831_eic.png	TRUE	TRUE
11043_eic.png	TRUE	TRUE
1904_eic.png	FALSE	TRUE
13206_eic.png	TRUE	TRUE
3800_eic.png	TRUE	TRUE
7427_eic.png	TRUE	TRUE
13241_eic.png	FALSE	TRUE
2431_eic.png	TRUE	TRUE
436_eic.png	TRUE	FALSE
627_eic.png	FALSE	TRUE
13924_eic.png	TRUE	TRUE
5865_eic.png	TRUE	TRUE
2438_eic.png	TRUE	TRUE
4051_eic.png	TRUE	TRUE
7576_eic.png	TRUE	TRUE
3569_eic.png	TRUE	TRUE
3640_eic.png	TRUE	TRUE
13208_eic.png	TRUE	TRUE
6965_eic.png	TRUE	TRUE
3397_eic.png	FALSE	TRUE
7600_eic.png	FALSE	TRUE
13665_eic.png	FALSE	FALSE
2283_eic.png	TRUE	TRUE
4007_eic.png	TRUE	TRUE
1095_eic.png	TRUE	TRUE
8813_eic.png	TRUE	TRUE
8645_eic.png	TRUE	TRUE
8517_eic.png	FALSE	TRUE
1318_eic.png	FALSE	TRUE
4227_eic.png	TRUE	TRUE
5551_eic.png	TRUE	TRUE
4826_eic.png	TRUE	TRUE
10814_eic.png	TRUE	TRUE
12899_eic.png	TRUE	FALSE
8228_eic.png	TRUE	TRUE
4537_eic.png	TRUE	TRUE
850_eic.png	FALSE	TRUE
8946_eic.png	TRUE	TRUE
312_eic.png	FALSE	TRUE
7301_eic.png	TRUE	TRUE
4022_eic.png	TRUE	TRUE
10249_eic.png	TRUE	TRUE
14186_eic.png	TRUE	TRUE
947_eic.png	TRUE	TRUE
7967_eic.png	TRUE	TRUE
6943_eic.png	TRUE	TRUE
10305_eic.png	TRUE	TRUE
12571_eic.png	TRUE	TRUE
10830_eic.png	TRUE	TRUE
925_eic.png	FALSE	TRUE
13047_eic.png	FALSE	TRUE
5007_eic.png	TRUE	TRUE
3465_eic.png	TRUE	TRUE
7179_eic.png	TRUE	TRUE
11790_eic.png	TRUE	TRUE
6193_eic.png	TRUE	TRUE
4050_eic.png	TRUE	TRUE
9777_eic.png	TRUE	TRUE
2739_eic.png	TRUE	TRUE
6387_eic.png	TRUE	TRUE
7542_eic.png	TRUE	TRUE
12972_eic.png	TRUE	FALSE
7079_eic.png	TRUE	TRUE
7515_eic.png	TRUE	TRUE
1182_eic.png	FALSE	FALSE
1396_eic.png	FALSE	TRUE
870_eic.png	TRUE	TRUE
10686_eic.png	TRUE	TRUE
14216_eic.png	TRUE	TRUE
2931_eic.png	FALSE	TRUE
3696_eic.png	TRUE	TRUE
10154_eic.png	TRUE	TRUE
7230_eic.png	TRUE	TRUE
7682_eic.png	TRUE	TRUE
2960_eic.png	TRUE	TRUE
5449_eic.png	FALSE	TRUE
4032_eic.png	TRUE	TRUE
10049_eic.png	TRUE	TRUE
8695_eic.png	FALSE	TRUE
3730_eic.png	TRUE	TRUE
5889_eic.png	TRUE	TRUE
9988_eic.png	TRUE	TRUE
853_eic.png	TRUE	FALSE
10259_eic.png	TRUE	TRUE
6835_eic.png	FALSE	TRUE
1120_eic.png	TRUE	FALSE
11201_eic.png	TRUE	TRUE
14199_eic.png	TRUE	FALSE
1439_eic.png	TRUE	TRUE
11979_eic.png	TRUE	TRUE
5384_eic.png	TRUE	TRUE
12068_eic.png	TRUE	TRUE
1586_eic.png	TRUE	TRUE
11237_eic.png	TRUE	TRUE
14360_eic.png	TRUE	TRUE
12419_eic.png	TRUE	TRUE
9524_eic.png	TRUE	TRUE
10806_eic.png	TRUE	TRUE
10924_eic.png	TRUE	TRUE
11526_eic.png	TRUE	TRUE
3135_eic.png	TRUE	TRUE
13142_eic.png	FALSE	FALSE
9937_eic.png	TRUE	TRUE
4914_eic.png	TRUE	FALSE
8051_eic.png	TRUE	TRUE
9435_eic.png	TRUE	TRUE
12760_eic.png	TRUE	TRUE
3317_eic.png	TRUE	FALSE
5999_eic.png	TRUE	TRUE
9276_eic.png	TRUE	TRUE
4379_eic.png	FALSE	FALSE
1756_eic.png	TRUE	TRUE
8187_eic.png	TRUE	TRUE
8906_eic.png	FALSE	TRUE
14291_eic.png	TRUE	FALSE
8741_eic.png	FALSE	TRUE
4799_eic.png	TRUE	TRUE
8075_eic.png	TRUE	TRUE
3828_eic.png	TRUE	FALSE
7040_eic.png	TRUE	TRUE
13242_eic.png	FALSE	FALSE
11013_eic.png	TRUE	TRUE
6143_eic.png	TRUE	TRUE
1529_eic.png	TRUE	TRUE
4109_eic.png	TRUE	TRUE
1661_eic.png	FALSE	TRUE
10092_eic.png	TRUE	TRUE
9116_eic.png	FALSE	FALSE
13004_eic.png	TRUE	FALSE
13557_eic.png	TRUE	TRUE
8292_eic.png	TRUE	TRUE
8647_eic.png	TRUE	TRUE
8195_eic.png	TRUE	FALSE
5361_eic.png	TRUE	TRUE
2762_eic.png	TRUE	TRUE
9892_eic.png	TRUE	TRUE
9384_eic.png	TRUE	TRUE
5232_eic.png	FALSE	TRUE
11679_eic.png	TRUE	TRUE
6666_eic.png	TRUE	TRUE
8309_eic.png	TRUE	TRUE
7852_eic.png	FALSE	FALSE
8736_eic.png	TRUE	TRUE
4275_eic.png	TRUE	TRUE
9546_eic.png	TRUE	TRUE
13880_eic.png	TRUE	FALSE
4034_eic.png	TRUE	TRUE
1418_eic.png	FALSE	TRUE
5498_eic.png	TRUE	TRUE
12280_eic.png	FALSE	FALSE
2201_eic.png	TRUE	TRUE
14198_eic.png	TRUE	TRUE
7601_eic.png	TRUE	TRUE
933_eic.png	TRUE	TRUE
11983_eic.png	TRUE	FALSE
9042_eic.png	TRUE	TRUE
1754_eic.png	TRUE	TRUE
13177_eic.png	TRUE	TRUE
5087_eic.png	TRUE	TRUE
768_eic.png	TRUE	FALSE
7095_eic.png	TRUE	TRUE
12548_eic.png	TRUE	TRUE
12683_eic.png	FALSE	TRUE
2110_eic.png	FALSE	TRUE
7633_eic.png	TRUE	TRUE
6445_eic.png	TRUE	FALSE
724_eic.png	FALSE	TRUE
4925_eic.png	TRUE	FALSE
8049_eic.png	FALSE	TRUE
10113_eic.png	TRUE	TRUE
2977_eic.png	TRUE	TRUE
633_eic.png	FALSE	TRUE
8546_eic.png	TRUE	TRUE
1898_eic.png	TRUE	TRUE
225_eic.png	FALSE	TRUE
178_eic.png	TRUE	TRUE
9903_eic.png	TRUE	TRUE
11151_eic.png	TRUE	TRUE
9210_eic.png	TRUE	TRUE
12022_eic.png	FALSE	FALSE
9996_eic.png	TRUE	TRUE
3251_eic.png	TRUE	TRUE
10396_eic.png	TRUE	TRUE
9805_eic.png	TRUE	TRUE
2895_eic.png	TRUE	TRUE
6510_eic.png	TRUE	TRUE
9043_eic.png	TRUE	TRUE
6954_eic.png	TRUE	TRUE
2910_eic.png	FALSE	TRUE
5005_eic.png	TRUE	TRUE
4727_eic.png	FALSE	TRUE
3716_eic.png	TRUE	TRUE
12290_eic.png	TRUE	TRUE
4606_eic.png	TRUE	FALSE
12458_eic.png	TRUE	TRUE
2190_eic.png	TRUE	TRUE
1751_eic.png	TRUE	TRUE
3933_eic.png	TRUE	TRUE
4735_eic.png	TRUE	TRUE
12724_eic.png	FALSE	TRUE
5780_eic.png	TRUE	TRUE
12809_eic.png	TRUE	TRUE
7139_eic.png	TRUE	TRUE
7597_eic.png	TRUE	TRUE
9573_eic.png	TRUE	TRUE
13001_eic.png	TRUE	FALSE
7420_eic.png	TRUE	TRUE
14212_eic.png	TRUE	TRUE
9957_eic.png	TRUE	TRUE
7941_eic.png	TRUE	FALSE
299_eic.png	TRUE	TRUE
9479_eic.png	TRUE	TRUE
5822_eic.png	TRUE	TRUE
10311_eic.png	TRUE	TRUE
8908_eic.png	TRUE	TRUE
10637_eic.png	TRUE	TRUE
2632_eic.png	FALSE	TRUE
415_eic.png	FALSE	TRUE
9175_eic.png	TRUE	TRUE
11476_eic.png	TRUE	TRUE
12717_eic.png	TRUE	TRUE
3543_eic.png	TRUE	TRUE
2275_eic.png	TRUE	TRUE
9545_eic.png	TRUE	TRUE
6362_eic.png	TRUE	TRUE
351_eic.png	FALSE	TRUE
13046_eic.png	TRUE	FALSE
2470_eic.png	TRUE	TRUE
398_eic.png	TRUE	TRUE
6081_eic.png	TRUE	TRUE
12662_eic.png	TRUE	FALSE
3646_eic.png	FALSE	TRUE
4416_eic.png	TRUE	TRUE
13271_eic.png	TRUE	TRUE
5558_eic.png	TRUE	TRUE
12532_eic.png	TRUE	TRUE
5820_eic.png	TRUE	TRUE
8798_eic.png	TRUE	FALSE
1279_eic.png	TRUE	FALSE
12632_eic.png	TRUE	TRUE
4047_eic.png	TRUE	TRUE
9502_eic.png	TRUE	TRUE
4279_eic.png	TRUE	TRUE
10825_eic.png	TRUE	TRUE
6961_eic.png	TRUE	TRUE
10125_eic.png	TRUE	TRUE
8555_eic.png	TRUE	TRUE
4097_eic.png	FALSE	TRUE
5426_eic.png	TRUE	TRUE
7759_eic.png	TRUE	TRUE
12174_eic.png	TRUE	TRUE
8428_eic.png	TRUE	TRUE
4437_eic.png	TRUE	TRUE
6570_eic.png	TRUE	TRUE
7499_eic.png	TRUE	TRUE
13999_eic.png	TRUE	TRUE
8156_eic.png	TRUE	TRUE
7737_eic.png	TRUE	TRUE
9124_eic.png	TRUE	TRUE
2113_eic.png	FALSE	TRUE
748_eic.png	TRUE	TRUE
10032_eic.png	TRUE	TRUE
12565_eic.png	TRUE	TRUE
13544_eic.png	TRUE	TRUE
2337_eic.png	TRUE	TRUE
1988_eic.png	TRUE	TRUE
14056_eic.png	TRUE	FALSE
4374_eic.png	TRUE	TRUE
9618_eic.png	FALSE	TRUE
3157_eic.png	TRUE	FALSE
8290_eic.png	FALSE	TRUE
6140_eic.png	TRUE	TRUE
1197_eic.png	TRUE	TRUE
10929_eic.png	TRUE	TRUE
1236_eic.png	TRUE	TRUE
4126_eic.png	TRUE	TRUE
10878_eic.png	TRUE	TRUE
4457_eic.png	FALSE	TRUE
6552_eic.png	TRUE	TRUE
10564_eic.png	TRUE	TRUE
600_eic.png	TRUE	TRUE
3447_eic.png	FALSE	TRUE
3111_eic.png	FALSE	TRUE
3547_eic.png	TRUE	TRUE
430_eic.png	TRUE	TRUE
12680_eic.png	FALSE	TRUE
9067_eic.png	TRUE	TRUE
9843_eic.png	TRUE	TRUE
2710_eic.png	TRUE	TRUE
12203_eic.png	TRUE	TRUE
12084_eic.png	FALSE	TRUE
7705_eic.png	TRUE	TRUE
5160_eic.png	TRUE	TRUE
7050_eic.png	TRUE	TRUE
8761_eic.png	FALSE	TRUE
1303_eic.png	TRUE	TRUE
5421_eic.png	TRUE	TRUE
5301_eic.png	TRUE	TRUE
9982_eic.png	FALSE	TRUE
13509_eic.png	TRUE	TRUE
11112_eic.png	TRUE	TRUE
4481_eic.png	TRUE	TRUE
11901_eic.png	FALSE	FALSE
3778_eic.png	TRUE	TRUE
742_eic.png	TRUE	TRUE
11075_eic.png	TRUE	TRUE
14063_eic.png	TRUE	TRUE
13290_eic.png	TRUE	FALSE
8601_eic.png	TRUE	FALSE
7710_eic.png	TRUE	FALSE
9628_eic.png	FALSE	TRUE
8766_eic.png	TRUE	TRUE
2260_eic.png	TRUE	TRUE
10157_eic.png	TRUE	TRUE
1312_eic.png	FALSE	TRUE
1967_eic.png	TRUE	TRUE
5358_eic.png	TRUE	TRUE
4347_eic.png	TRUE	TRUE
12445_eic.png	FALSE	FALSE
4814_eic.png	TRUE	TRUE
2006_eic.png	TRUE	TRUE
6477_eic.png	TRUE	TRUE
14476_eic.png	TRUE	TRUE
4518_eic.png	TRUE	TRUE
1217_eic.png	FALSE	TRUE
4397_eic.png	TRUE	TRUE
4499_eic.png	TRUE	TRUE
7065_eic.png	TRUE	TRUE
8426_eic.png	FALSE	TRUE
8054_eic.png	TRUE	TRUE
2819_eic.png	TRUE	TRUE
8622_eic.png	FALSE	TRUE
339_eic.png	TRUE	TRUE
6963_eic.png	TRUE	TRUE
1066_eic.png	TRUE	TRUE
3563_eic.png	TRUE	TRUE
422_eic.png	TRUE	FALSE
476_eic.png	TRUE	TRUE
3478_eic.png	TRUE	TRUE
7222_eic.png	TRUE	TRUE
5205_eic.png	FALSE	TRUE
10201_eic.png	TRUE	TRUE
2019_eic.png	TRUE	TRUE
8142_eic.png	TRUE	TRUE
11430_eic.png	TRUE	TRUE
7674_eic.png	FALSE	TRUE
1729_eic.png	TRUE	TRUE
10358_eic.png	TRUE	TRUE
1041_eic.png	TRUE	TRUE
4591_eic.png	TRUE	FALSE
9500_eic.png	TRUE	TRUE
14048_eic.png	TRUE	TRUE
5985_eic.png	TRUE	TRUE
3303_eic.png	TRUE	TRUE
6583_eic.png	TRUE	TRUE
621_eic.png	TRUE	TRUE
7169_eic.png	TRUE	TRUE
13793_eic.png	TRUE	TRUE
9620_eic.png	TRUE	TRUE
5525_eic.png	TRUE	TRUE
9944_eic.png	TRUE	TRUE
3458_eic.png	TRUE	TRUE
1674_eic.png	FALSE	TRUE
3622_eic.png	TRUE	TRUE
5621_eic.png	FALSE	FALSE
5696_eic.png	TRUE	TRUE
4441_eic.png	TRUE	TRUE
4313_eic.png	TRUE	TRUE
2373_eic.png	TRUE	TRUE
4024_eic.png	TRUE	TRUE
7291_eic.png	TRUE	TRUE
9191_eic.png	TRUE	TRUE
3057_eic.png	TRUE	TRUE
4061_eic.png	TRUE	TRUE
6701_eic.png	TRUE	TRUE
4886_eic.png	FALSE	TRUE
6413_eic.png	TRUE	TRUE
13818_eic.png	TRUE	FALSE
2398_eic.png	TRUE	TRUE
5122_eic.png	TRUE	TRUE
2523_eic.png	TRUE	TRUE
6036_eic.png	TRUE	TRUE
5979_eic.png	FALSE	TRUE
6727_eic.png	TRUE	TRUE
3593_eic.png	TRUE	TRUE
3657_eic.png	FALSE	TRUE
4823_eic.png	TRUE	FALSE
1240_eic.png	TRUE	TRUE
3271_eic.png	FALSE	TRUE
4842_eic.png	TRUE	TRUE
1959_eic.png	FALSE	TRUE
1861_eic.png	TRUE	TRUE
3721_eic.png	TRUE	TRUE
2853_eic.png	TRUE	TRUE
2393_eic.png	TRUE	TRUE
8321_eic.png	TRUE	TRUE
9998_eic.png	TRUE	TRUE
5142_eic.png	FALSE	TRUE
3928_eic.png	TRUE	TRUE
9214_eic.png	TRUE	TRUE
9423_eic.png	TRUE	TRUE
8559_eic.png	TRUE	TRUE
2475_eic.png	FALSE	TRUE
1154_eic.png	TRUE	TRUE
3077_eic.png	TRUE	TRUE
2287_eic.png	TRUE	TRUE
5189_eic.png	TRUE	FALSE
8479_eic.png	TRUE	TRUE
1264_eic.png	TRUE	TRUE
3792_eic.png	TRUE	TRUE
4110_eic.png	TRUE	TRUE
2667_eic.png	FALSE	TRUE
327_eic.png	TRUE	TRUE
7686_eic.png	TRUE	FALSE
47_eic.png	FALSE	TRUE
6154_eic.png	TRUE	TRUE
8923_eic.png	TRUE	TRUE
1315_eic.png	TRUE	TRUE
3535_eic.png	TRUE	TRUE
6042_eic.png	TRUE	TRUE
14331_eic.png	TRUE	TRUE
6242_eic.png	TRUE	TRUE
4872_eic.png	TRUE	TRUE
9194_eic.png	TRUE	FALSE
11523_eic.png	TRUE	TRUE
10086_eic.png	TRUE	TRUE
6283_eic.png	TRUE	TRUE
10781_eic.png	TRUE	TRUE
9836_eic.png	TRUE	TRUE
7877_eic.png	TRUE	TRUE
9612_eic.png	TRUE	FALSE
4638_eic.png	TRUE	TRUE
211_eic.png	FALSE	TRUE
12862_eic.png	TRUE	TRUE
12047_eic.png	TRUE	TRUE
56_eic.png	TRUE	TRUE
2230_eic.png	FALSE	TRUE
11429_eic.png	TRUE	TRUE
6688_eic.png	TRUE	TRUE
8841_eic.png	TRUE	TRUE
11104_eic.png	TRUE	TRUE
2986_eic.png	TRUE	TRUE
12328_eic.png	TRUE	FALSE
11985_eic.png	TRUE	FALSE
6726_eic.png	TRUE	TRUE
13451_eic.png	TRUE	TRUE
1771_eic.png	TRUE	TRUE
7366_eic.png	TRUE	TRUE
10174_eic.png	TRUE	TRUE
1619_eic.png	TRUE	TRUE
7988_eic.png	FALSE	TRUE
5893_eic.png	TRUE	TRUE
7362_eic.png	TRUE	TRUE
2883_eic.png	TRUE	TRUE
4455_eic.png	TRUE	TRUE
9878_eic.png	TRUE	TRUE
2422_eic.png	TRUE	TRUE
6463_eic.png	TRUE	TRUE
4929_eic.png	TRUE	FALSE
10090_eic.png	TRUE	TRUE
6135_eic.png	TRUE	TRUE
458_eic.png	TRUE	TRUE
2940_eic.png	TRUE	TRUE
10413_eic.png	TRUE	TRUE
3460_eic.png	TRUE	TRUE
9902_eic.png	TRUE	FALSE
3942_eic.png	TRUE	FALSE
9021_eic.png	TRUE	TRUE
2258_eic.png	FALSE	TRUE
12410_eic.png	TRUE	TRUE
10192_eic.png	TRUE	TRUE
149_eic.png	TRUE	TRUE
8458_eic.png	TRUE	TRUE
3486_eic.png	TRUE	TRUE
3754_eic.png	TRUE	TRUE
5199_eic.png	TRUE	TRUE
5504_eic.png	TRUE	TRUE
10917_eic.png	TRUE	TRUE
10398_eic.png	FALSE	TRUE
3854_eic.png	TRUE	TRUE
13089_eic.png	TRUE	FALSE
3145_eic.png	TRUE	TRUE
4664_eic.png	TRUE	TRUE
4309_eic.png	TRUE	TRUE
3561_eic.png	FALSE	TRUE
534_eic.png	TRUE	TRUE
9480_eic.png	TRUE	FALSE
12896_eic.png	FALSE	TRUE
2040_eic.png	TRUE	TRUE
11470_eic.png	TRUE	TRUE
10437_eic.png	TRUE	TRUE
12150_eic.png	TRUE	TRUE
3042_eic.png	TRUE	TRUE
3519_eic.png	TRUE	FALSE
12049_eic.png	TRUE	TRUE
12668_eic.png	TRUE	TRUE
7907_eic.png	FALSE	TRUE
1524_eic.png	TRUE	TRUE
9563_eic.png	TRUE	TRUE
1792_eic.png	TRUE	TRUE
2893_eic.png	TRUE	TRUE
12616_eic.png	TRUE	FALSE
8489_eic.png	TRUE	TRUE
13227_eic.png	TRUE	FALSE
3456_eic.png	FALSE	TRUE
5826_eic.png	TRUE	TRUE
2155_eic.png	FALSE	TRUE
4028_eic.png	TRUE	TRUE
1938_eic.png	TRUE	TRUE
867_eic.png	TRUE	TRUE
8271_eic.png	TRUE	TRUE
835_eic.png	TRUE	TRUE
4772_eic.png	TRUE	TRUE
12897_eic.png	TRUE	TRUE
7635_eic.png	TRUE	TRUE
5451_eic.png	TRUE	TRUE
5946_eic.png	FALSE	FALSE
214_eic.png	TRUE	TRUE
739_eic.png	TRUE	TRUE
9003_eic.png	TRUE	TRUE
4555_eic.png	TRUE	TRUE
13389_eic.png	TRUE	TRUE
2751_eic.png	FALSE	TRUE
5447_eic.png	TRUE	TRUE
9040_eic.png	TRUE	TRUE
7295_eic.png	TRUE	TRUE
1048_eic.png	TRUE	TRUE
11155_eic.png	FALSE	TRUE
4806_eic.png	TRUE	TRUE
587_eic.png	TRUE	TRUE
14061_eic.png	TRUE	TRUE
2879_eic.png	TRUE	TRUE
1372_eic.png	TRUE	TRUE
2981_eic.png	TRUE	FALSE
3069_eic.png	FALSE	TRUE
1584_eic.png	TRUE	TRUE
4643_eic.png	TRUE	TRUE
3572_eic.png	TRUE	TRUE
1719_eic.png	TRUE	TRUE
7548_eic.png	TRUE	TRUE
11306_eic.png	TRUE	TRUE
10866_eic.png	TRUE	TRUE
9638_eic.png	TRUE	TRUE
4663_eic.png	TRUE	TRUE
6873_eic.png	TRUE	TRUE
3118_eic.png	TRUE	TRUE
10040_eic.png	TRUE	TRUE
12334_eic.png	TRUE	TRUE
2140_eic.png	TRUE	TRUE
13226_eic.png	TRUE	FALSE
8164_eic.png	TRUE	TRUE
12893_eic.png	TRUE	TRUE
7234_eic.png	TRUE	TRUE
2248_eic.png	FALSE	TRUE
7359_eic.png	TRUE	TRUE
12490_eic.png	TRUE	FALSE
11557_eic.png	TRUE	TRUE
4561_eic.png	FALSE	FALSE
2838_eic.png	TRUE	TRUE
3440_eic.png	TRUE	TRUE
109_eic.png	TRUE	TRUE
7217_eic.png	TRUE	TRUE
8084_eic.png	TRUE	TRUE
7122_eic.png	TRUE	TRUE
7351_eic.png	TRUE	FALSE
8170_eic.png	TRUE	TRUE
6703_eic.png	TRUE	TRUE
1606_eic.png	FALSE	TRUE
13465_eic.png	TRUE	FALSE
11752_eic.png	TRUE	TRUE
1795_eic.png	TRUE	TRUE
6749_eic.png	TRUE	TRUE
2481_eic.png	TRUE	TRUE
4974_eic.png	TRUE	TRUE
9106_eic.png	TRUE	TRUE
11736_eic.png	TRUE	TRUE
8737_eic.png	TRUE	TRUE
4243_eic.png	TRUE	TRUE
2979_eic.png	FALSE	TRUE
2491_eic.png	TRUE	TRUE
2843_eic.png	TRUE	TRUE
4498_eic.png	TRUE	TRUE
7841_eic.png	TRUE	TRUE
11335_eic.png	TRUE	TRUE
4214_eic.png	TRUE	FALSE
5626_eic.png	TRUE	TRUE
8307_eic.png	TRUE	TRUE
8611_eic.png	TRUE	TRUE
7937_eic.png	TRUE	TRUE
3570_eic.png	TRUE	TRUE
9438_eic.png	TRUE	TRUE
13685_eic.png	TRUE	TRUE
11536_eic.png	TRUE	TRUE
9834_eic.png	FALSE	TRUE
7990_eic.png	TRUE	TRUE
4010_eic.png	TRUE	TRUE
5065_eic.png	TRUE	TRUE
12131_eic.png	TRUE	TRUE
3367_eic.png	TRUE	FALSE
12864_eic.png	TRUE	FALSE
14426_eic.png	TRUE	TRUE
5854_eic.png	TRUE	TRUE
4775_eic.png	TRUE	TRUE
11744_eic.png	TRUE	TRUE
6481_eic.png	TRUE	TRUE
4102_eic.png	TRUE	TRUE
8284_eic.png	TRUE	TRUE
2966_eic.png	TRUE	FALSE
1835_eic.png	TRUE	TRUE
2958_eic.png	TRUE	TRUE
4283_eic.png	TRUE	TRUE
802_eic.png	FALSE	FALSE
443_eic.png	TRUE	TRUE
5104_eic.png	FALSE	TRUE
12028_eic.png	TRUE	TRUE
12756_eic.png	TRUE	TRUE
13269_eic.png	TRUE	TRUE
6959_eic.png	TRUE	TRUE
5311_eic.png	TRUE	TRUE
9801_eic.png	TRUE	TRUE
2303_eic.png	TRUE	TRUE
2594_eic.png	FALSE	TRUE
5971_eic.png	TRUE	TRUE
10811_eic.png	TRUE	TRUE
9584_eic.png	FALSE	TRUE
9163_eic.png	TRUE	TRUE
8473_eic.png	TRUE	TRUE
57_eic.png	TRUE	TRUE
5073_eic.png	TRUE	TRUE
2429_eic.png	TRUE	TRUE
13599_eic.png	TRUE	FALSE
2745_eic.png	TRUE	FALSE
461_eic.png	TRUE	FALSE
570_eic.png	FALSE	TRUE
5473_eic.png	TRUE	TRUE
2657_eic.png	TRUE	TRUE
3153_eic.png	TRUE	TRUE
2890_eic.png	TRUE	TRUE
6705_eic.png	TRUE	TRUE
7707_eic.png	FALSE	TRUE
11120_eic.png	TRUE	TRUE
1834_eic.png	TRUE	TRUE
8687_eic.png	TRUE	TRUE
3909_eic.png	TRUE	TRUE
12821_eic.png	TRUE	FALSE
10483_eic.png	TRUE	TRUE
13184_eic.png	TRUE	TRUE
8521_eic.png	FALSE	TRUE
10053_eic.png	TRUE	TRUE
9025_eic.png	TRUE	TRUE
12076_eic.png	TRUE	TRUE
3074_eic.png	FALSE	TRUE
4026_eic.png	FALSE	TRUE
8691_eic.png	FALSE	TRUE
6123_eic.png	TRUE	TRUE
6466_eic.png	TRUE	TRUE
2327_eic.png	TRUE	TRUE
6453_eic.png	TRUE	TRUE
10707_eic.png	TRUE	TRUE
4668_eic.png	TRUE	TRUE
922_eic.png	TRUE	TRUE
8332_eic.png	FALSE	TRUE
5318_eic.png	TRUE	FALSE
4594_eic.png	FALSE	TRUE
12302_eic.png	TRUE	TRUE
3573_eic.png	TRUE	TRUE
5818_eic.png	TRUE	FALSE
13428_eic.png	TRUE	TRUE
6765_eic.png	TRUE	TRUE
4713_eic.png	TRUE	TRUE
8763_eic.png	TRUE	TRUE
2206_eic.png	TRUE	TRUE
14191_eic.png	TRUE	TRUE
13121_eic.png	TRUE	FALSE
7101_eic.png	TRUE	TRUE
6179_eic.png	TRUE	TRUE
12614_eic.png	TRUE	TRUE
8324_eic.png	TRUE	TRUE
7596_eic.png	TRUE	TRUE
12686_eic.png	FALSE	TRUE
5767_eic.png	TRUE	TRUE
10431_eic.png	TRUE	TRUE
11975_eic.png	FALSE	FALSE
2328_eic.png	FALSE	TRUE
2244_eic.png	FALSE	TRUE
10633_eic.png	FALSE	TRUE
14375_eic.png	TRUE	TRUE
11531_eic.png	TRUE	TRUE
4370_eic.png	TRUE	TRUE
13213_eic.png	TRUE	FALSE
8475_eic.png	TRUE	TRUE
13251_eic.png	TRUE	FALSE
7703_eic.png	TRUE	TRUE
2908_eic.png	TRUE	TRUE
7029_eic.png	TRUE	TRUE
1445_eic.png	TRUE	TRUE
3395_eic.png	TRUE	TRUE
7517_eic.png	TRUE	TRUE
4824_eic.png	TRUE	FALSE
5572_eic.png	TRUE	TRUE
533_eic.png	TRUE	FALSE
8265_eic.png	TRUE	TRUE
12827_eic.png	TRUE	TRUE
2569_eic.png	TRUE	TRUE
4253_eic.png	TRUE	TRUE
7265_eic.png	FALSE	TRUE
7550_eic.png	FALSE	TRUE
[truncated: 555 more rows]

## Sheet: 08_mouse_brain_neg_eva_check
image	eic	eim
3661_eic.png	TRUE	TRUE
3893_eic.png	TRUE	TRUE
1997_eic.png	FALSE	TRUE
4927_eic.png	TRUE	FALSE
3296_eic.png	FALSE	TRUE
1906_eic.png	TRUE	TRUE
3363_eic.png	TRUE	TRUE
2136_eic.png	FALSE	FALSE
2995_eic.png	TRUE	TRUE
4468_eic.png	TRUE	TRUE
3488_eic.png	TRUE	TRUE
3044_eic.png	TRUE	TRUE
4969_eic.png	TRUE	TRUE
427_eic.png	FALSE	TRUE
3311_eic.png	FALSE	TRUE
1710_eic.png	FALSE	TRUE
543_eic.png	TRUE	TRUE
2179_eic.png	TRUE	TRUE
1999_eic.png	FALSE	TRUE
3454_eic.png	TRUE	TRUE
2121_eic.png	TRUE	TRUE
4877_eic.png	TRUE	TRUE
1280_eic.png	TRUE	TRUE
3442_eic.png	FALSE	TRUE
4402_eic.png	TRUE	TRUE
4568_eic.png	TRUE	TRUE
4335_eic.png	TRUE	TRUE
1168_eic.png	TRUE	TRUE
3199_eic.png	TRUE	TRUE
1314_eic.png	TRUE	TRUE
200_eic.png	TRUE	TRUE
4774_eic.png	TRUE	TRUE
4502_eic.png	TRUE	TRUE
4228_eic.png	FALSE	TRUE
810_eic.png	TRUE	TRUE
4354_eic.png	TRUE	TRUE
3438_eic.png	FALSE	TRUE
3464_eic.png	FALSE	TRUE
1360_eic.png	TRUE	TRUE
5015_eic.png	FALSE	FALSE
4587_eic.png	TRUE	TRUE
4361_eic.png	FALSE	TRUE
3338_eic.png	FALSE	TRUE
4801_eic.png	TRUE	TRUE
3000_eic.png	TRUE	TRUE
2351_eic.png	TRUE	TRUE
2293_eic.png	FALSE	TRUE
691_eic.png	TRUE	TRUE
2137_eic.png	FALSE	TRUE
2014_eic.png	FALSE	TRUE
2069_eic.png	FALSE	TRUE
3175_eic.png	TRUE	TRUE
3603_eic.png	TRUE	TRUE
2866_eic.png	TRUE	TRUE
4803_eic.png	TRUE	TRUE
4764_eic.png	TRUE	TRUE
4396_eic.png	TRUE	TRUE
3087_eic.png	TRUE	TRUE
1533_eic.png	TRUE	TRUE
847_eic.png	TRUE	TRUE
2241_eic.png	TRUE	TRUE
1743_eic.png	TRUE	TRUE
3474_eic.png	TRUE	TRUE
4375_eic.png	TRUE	TRUE
2208_eic.png	TRUE	TRUE
2676_eic.png	TRUE	TRUE
65_eic.png	FALSE	TRUE
2600_eic.png	FALSE	FALSE
2687_eic.png	TRUE	TRUE
3008_eic.png	TRUE	TRUE
3026_eic.png	TRUE	TRUE
3432_eic.png	TRUE	TRUE
2428_eic.png	TRUE	TRUE
4508_eic.png	TRUE	TRUE
3841_eic.png	TRUE	TRUE
1334_eic.png	TRUE	TRUE
4000_eic.png	TRUE	TRUE
3698_eic.png	FALSE	TRUE
3531_eic.png	TRUE	TRUE
2681_eic.png	TRUE	TRUE
13_eic.png	TRUE	TRUE
3694_eic.png	FALSE	TRUE
3746_eic.png	TRUE	TRUE
4230_eic.png	TRUE	TRUE
4140_eic.png	TRUE	TRUE
3624_eic.png	TRUE	TRUE
146_eic.png	TRUE	TRUE
4847_eic.png	TRUE	TRUE
3533_eic.png	TRUE	TRUE
3125_eic.png	TRUE	TRUE
335_eic.png	FALSE	TRUE
2279_eic.png	TRUE	TRUE
4535_eic.png	TRUE	TRUE
1486_eic.png	TRUE	TRUE
31_eic.png	TRUE	TRUE
581_eic.png	TRUE	FALSE
3510_eic.png	TRUE	TRUE
203_eic.png	TRUE	TRUE
3923_eic.png	FALSE	TRUE
4269_eic.png	TRUE	TRUE
2822_eic.png	TRUE	TRUE
4157_eic.png	TRUE	TRUE
2999_eic.png	TRUE	TRUE
2770_eic.png	TRUE	TRUE
746_eic.png	TRUE	TRUE
1595_eic.png	TRUE	TRUE
3468_eic.png	TRUE	TRUE
2107_eic.png	TRUE	TRUE
1325_eic.png	TRUE	TRUE
4482_eic.png	TRUE	TRUE
1362_eic.png	TRUE	TRUE
1650_eic.png	FALSE	TRUE
1688_eic.png	TRUE	TRUE
239_eic.png	TRUE	TRUE
1092_eic.png	TRUE	TRUE
3797_eic.png	TRUE	TRUE
3618_eic.png	TRUE	TRUE
2451_eic.png	TRUE	TRUE
4552_eic.png	TRUE	TRUE
2262_eic.png	TRUE	TRUE
804_eic.png	TRUE	TRUE
1490_eic.png	FALSE	TRUE
3767_eic.png	TRUE	TRUE
3121_eic.png	TRUE	TRUE
4185_eic.png	TRUE	TRUE
540_eic.png	TRUE	TRUE
3873_eic.png	TRUE	TRUE
3210_eic.png	TRUE	FALSE
3239_eic.png	TRUE	TRUE
1747_eic.png	TRUE	TRUE
4808_eic.png	TRUE	FALSE
3305_eic.png	TRUE	TRUE
5111_eic.png	TRUE	TRUE
3581_eic.png	TRUE	TRUE
1818_eic.png	TRUE	TRUE
681_eic.png	TRUE	TRUE
4490_eic.png	TRUE	TRUE
4137_eic.png	TRUE	TRUE
2644_eic.png	TRUE	TRUE
1745_eic.png	TRUE	TRUE
4648_eic.png	TRUE	TRUE
3805_eic.png	FALSE	TRUE
3359_eic.png	FALSE	TRUE
4646_eic.png	FALSE	TRUE
1604_eic.png	TRUE	TRUE
1144_eic.png	FALSE	TRUE
4412_eic.png	TRUE	TRUE
2294_eic.png	FALSE	TRUE
2655_eic.png	TRUE	TRUE
3134_eic.png	TRUE	TRUE
2559_eic.png	FALSE	TRUE
5130_eic.png	TRUE	TRUE
495_eic.png	FALSE	TRUE
2147_eic.png	TRUE	TRUE
733_eic.png	TRUE	TRUE
4716_eic.png	TRUE	FALSE
1942_eic.png	TRUE	TRUE
5058_eic.png	TRUE	FALSE
1819_eic.png	TRUE	TRUE
2134_eic.png	TRUE	TRUE
1203_eic.png	FALSE	TRUE
4858_eic.png	FALSE	FALSE
1874_eic.png	TRUE	TRUE
2111_eic.png	FALSE	TRUE
2005_eic.png	FALSE	TRUE
1291_eic.png	TRUE	FALSE
4669_eic.png	TRUE	TRUE
3904_eic.png	TRUE	TRUE
4899_eic.png	TRUE	FALSE
3067_eic.png	TRUE	TRUE
3040_eic.png	TRUE	TRUE
1450_eic.png	FALSE	TRUE
4125_eic.png	TRUE	TRUE
3994_eic.png	TRUE	TRUE
3546_eic.png	FALSE	TRUE
1057_eic.png	FALSE	TRUE
3752_eic.png	TRUE	TRUE
1170_eic.png	TRUE	TRUE
2051_eic.png	TRUE	TRUE
3516_eic.png	TRUE	TRUE
545_eic.png	FALSE	TRUE
2078_eic.png	TRUE	TRUE
2292_eic.png	FALSE	FALSE
2654_eic.png	TRUE	FALSE
3881_eic.png	TRUE	TRUE
3520_eic.png	TRUE	TRUE
4997_eic.png	TRUE	TRUE
1161_eic.png	FALSE	TRUE
862_eic.png	TRUE	TRUE
969_eic.png	TRUE	TRUE
729_eic.png	FALSE	TRUE
3554_eic.png	FALSE	TRUE
2711_eic.png	TRUE	TRUE
3687_eic.png	TRUE	TRUE
163_eic.png	TRUE	TRUE
3704_eic.png	TRUE	TRUE
2312_eic.png	TRUE	TRUE
2180_eic.png	TRUE	TRUE
4456_eic.png	FALSE	TRUE
2975_eic.png	TRUE	TRUE
3556_eic.png	TRUE	TRUE
1452_eic.png	TRUE	TRUE
2016_eic.png	FALSE	TRUE
4234_eic.png	TRUE	TRUE
1110_eic.png	TRUE	TRUE
4912_eic.png	TRUE	TRUE
1569_eic.png	TRUE	TRUE
975_eic.png	FALSE	TRUE
891_eic.png	FALSE	TRUE
5134_eic.png	TRUE	TRUE
2417_eic.png	FALSE	TRUE
1899_eic.png	TRUE	TRUE
4147_eic.png	TRUE	TRUE
3405_eic.png	FALSE	TRUE
1507_eic.png	TRUE	TRUE
626_eic.png	FALSE	TRUE
4796_eic.png	FALSE	FALSE
2502_eic.png	TRUE	TRUE
1921_eic.png	FALSE	TRUE
3944_eic.png	FALSE	TRUE
1007_eic.png	TRUE	TRUE
1728_eic.png	TRUE	FALSE
3898_eic.png	TRUE	TRUE
1611_eic.png	TRUE	FALSE
3123_eic.png	FALSE	TRUE
520_eic.png	TRUE	TRUE
69_eic.png	TRUE	TRUE
3136_eic.png	FALSE	TRUE
1340_eic.png	TRUE	TRUE
2215_eic.png	TRUE	TRUE
2555_eic.png	TRUE	TRUE
5097_eic.png	TRUE	TRUE
4698_eic.png	TRUE	TRUE
2449_eic.png	FALSE	TRUE
4619_eic.png	TRUE	TRUE
4719_eic.png	TRUE	TRUE
3479_eic.png	TRUE	TRUE
2207_eic.png	TRUE	TRUE
2209_eic.png	TRUE	TRUE
1115_eic.png	TRUE	TRUE
66_eic.png	TRUE	TRUE
1655_eic.png	TRUE	TRUE
1489_eic.png	FALSE	TRUE
2553_eic.png	TRUE	TRUE
2882_eic.png	TRUE	TRUE
4242_eic.png	TRUE	TRUE
4539_eic.png	TRUE	TRUE
4644_eic.png	FALSE	TRUE
1976_eic.png	TRUE	TRUE
3046_eic.png	TRUE	TRUE
4613_eic.png	TRUE	TRUE
2239_eic.png	FALSE	TRUE
2149_eic.png	FALSE	TRUE
911_eic.png	TRUE	TRUE
2601_eic.png	FALSE	TRUE
3970_eic.png	TRUE	TRUE
2817_eic.png	TRUE	TRUE
5106_eic.png	TRUE	TRUE
3566_eic.png	TRUE	TRUE
2213_eic.png	TRUE	TRUE
2030_eic.png	TRUE	TRUE
3430_eic.png	TRUE	TRUE
4955_eic.png	TRUE	TRUE
4351_eic.png	TRUE	TRUE
1978_eic.png	FALSE	TRUE
1810_eic.png	TRUE	FALSE
3073_eic.png	TRUE	TRUE
4616_eic.png	FALSE	TRUE
917_eic.png	TRUE	TRUE
717_eic.png	TRUE	TRUE
2755_eic.png	TRUE	FALSE
3596_eic.png	TRUE	TRUE
2015_eic.png	FALSE	TRUE
3289_eic.png	TRUE	TRUE
1292_eic.png	TRUE	TRUE
4460_eic.png	FALSE	TRUE
846_eic.png	TRUE	FALSE
1803_eic.png	TRUE	TRUE
4812_eic.png	TRUE	TRUE
5090_eic.png	TRUE	TRUE
1720_eic.png	TRUE	TRUE
1652_eic.png	TRUE	TRUE
3597_eic.png	TRUE	FALSE
3959_eic.png	TRUE	TRUE
4592_eic.png	TRUE	TRUE
3675_eic.png	TRUE	TRUE
213_eic.png	TRUE	TRUE
4325_eic.png	FALSE	TRUE
1814_eic.png	TRUE	TRUE
2145_eic.png	TRUE	TRUE
3095_eic.png	TRUE	TRUE
1958_eic.png	TRUE	TRUE
2803_eic.png	TRUE	TRUE
3984_eic.png	TRUE	TRUE
3667_eic.png	TRUE	TRUE
4750_eic.png	TRUE	TRUE
1223_eic.png	TRUE	TRUE
3819_eic.png	TRUE	TRUE
1698_eic.png	FALSE	TRUE
3116_eic.png	TRUE	TRUE
2878_eic.png	TRUE	TRUE
3038_eic.png	TRUE	TRUE
5055_eic.png	TRUE	FALSE
1421_eic.png	TRUE	TRUE
2138_eic.png	FALSE	TRUE
4315_eic.png	TRUE	TRUE
2994_eic.png	TRUE	TRUE
4597_eic.png	TRUE	TRUE
1148_eic.png	TRUE	TRUE
1342_eic.png	TRUE	TRUE
2964_eic.png	TRUE	TRUE
1178_eic.png	TRUE	TRUE
2443_eic.png	TRUE	TRUE
1726_eic.png	TRUE	TRUE
462_eic.png	TRUE	TRUE
1496_eic.png	TRUE	TRUE
4496_eic.png	TRUE	TRUE
2007_eic.png	FALSE	TRUE
624_eic.png	TRUE	TRUE
3100_eic.png	TRUE	TRUE
1406_eic.png	TRUE	TRUE
3609_eic.png	TRUE	TRUE
1243_eic.png	FALSE	TRUE
1500_eic.png	TRUE	TRUE
1770_eic.png	TRUE	TRUE
865_eic.png	TRUE	TRUE
1259_eic.png	FALSE	TRUE
1866_eic.png	TRUE	TRUE
1629_eic.png	TRUE	TRUE
4063_eic.png	TRUE	TRUE
4947_eic.png	FALSE	FALSE
1271_eic.png	TRUE	TRUE
2499_eic.png	FALSE	TRUE
2874_eic.png	TRUE	TRUE
1228_eic.png	TRUE	TRUE
4748_eic.png	TRUE	TRUE
1766_eic.png	TRUE	TRUE
450_eic.png	TRUE	TRUE
1467_eic.png	TRUE	TRUE
1201_eic.png	FALSE	TRUE
735_eic.png	TRUE	TRUE
4730_eic.png	FALSE	TRUE
306_eic.png	TRUE	TRUE
5080_eic.png	TRUE	TRUE
2093_eic.png	TRUE	FALSE
482_eic.png	TRUE	FALSE
1592_eic.png	TRUE	TRUE
324_eic.png	TRUE	FALSE
4251_eic.png	TRUE	FALSE
2037_eic.png	TRUE	TRUE
2411_eic.png	TRUE	TRUE
3203_eic.png	TRUE	TRUE
3361_eic.png	TRUE	TRUE
4728_eic.png	TRUE	FALSE
1026_eic.png	TRUE	TRUE
959_eic.png	TRUE	TRUE
3243_eic.png	TRUE	TRUE
795_eic.png	TRUE	TRUE
4990_eic.png	TRUE	FALSE
4076_eic.png	TRUE	TRUE
208_eic.png	TRUE	TRUE
4732_eic.png	TRUE	FALSE
2297_eic.png	FALSE	TRUE
1371_eic.png	TRUE	FALSE
2575_eic.png	TRUE	TRUE
331_eic.png	TRUE	TRUE
4166_eic.png	TRUE	TRUE
1247_eic.png	FALSE	TRUE
154_eic.png	TRUE	TRUE
942_eic.png	TRUE	TRUE
893_eic.png	TRUE	TRUE
2153_eic.png	FALSE	TRUE
3293_eic.png	TRUE	TRUE
2557_eic.png	FALSE	TRUE
2798_eic.png	FALSE	TRUE
5044_eic.png	TRUE	TRUE
1024_eic.png	TRUE	TRUE
2355_eic.png	FALSE	TRUE
5132_eic.png	TRUE	TRUE
5060_eic.png	TRUE	FALSE
3388_eic.png	TRUE	TRUE
2374_eic.png	TRUE	TRUE
2151_eic.png	FALSE	TRUE
2529_eic.png	TRUE	TRUE
722_eic.png	FALSE	TRUE
4444_eic.png	FALSE	TRUE
683_eic.png	TRUE	TRUE
3262_eic.png	TRUE	TRUE
1896_eic.png	TRUE	TRUE
2080_eic.png	TRUE	TRUE
3428_eic.png	FALSE	TRUE
1020_eic.png	TRUE	TRUE
2469_eic.png	TRUE	TRUE
4950_eic.png	TRUE	FALSE
2437_eic.png	TRUE	TRUE
2143_eic.png	FALSE	TRUE
4238_eic.png	TRUE	TRUE
1308_eic.png	TRUE	TRUE
1704_eic.png	FALSE	TRUE
3424_eic.png	FALSE	TRUE
3282_eic.png	TRUE	TRUE
1860_eic.png	TRUE	TRUE
4948_eic.png	TRUE	TRUE
2002_eic.png	TRUE	TRUE
5051_eic.png	TRUE	FALSE
1011_eic.png	TRUE	TRUE
3235_eic.png	TRUE	TRUE
3396_eic.png	TRUE	TRUE
2142_eic.png	FALSE	TRUE
2032_eic.png	TRUE	TRUE
1646_eic.png	FALSE	TRUE
2270_eic.png	TRUE	TRUE
2489_eic.png	TRUE	TRUE
3004_eic.png	TRUE	TRUE
2089_eic.png	TRUE	TRUE
3685_eic.png	TRUE	TRUE
721_eic.png	FALSE	TRUE
658_eic.png	TRUE	FALSE
3226_eic.png	FALSE	TRUE
2585_eic.png	TRUE	TRUE
4852_eic.png	TRUE	TRUE
979_eic.png	TRUE	TRUE
2511_eic.png	FALSE	TRUE
152_eic.png	TRUE	TRUE
5011_eic.png	TRUE	FALSE
3413_eic.png	TRUE	TRUE
4030_eic.png	TRUE	TRUE
1903_eic.png	TRUE	TRUE
2911_eic.png	TRUE	TRUE
2528_eic.png	TRUE	TRUE
3599_eic.png	FALSE	TRUE
5004_eic.png	TRUE	FALSE
1430_eic.png	TRUE	TRUE
2299_eic.png	FALSE	TRUE
3497_eic.png	TRUE	TRUE
4327_eic.png	TRUE	TRUE
3264_eic.png	FALSE	FALSE
4526_eic.png	TRUE	TRUE
2120_eic.png	TRUE	TRUE
3790_eic.png	FALSE	TRUE
1996_eic.png	FALSE	TRUE
671_eic.png	FALSE	TRUE
1440_eic.png	FALSE	TRUE
1785_eic.png	FALSE	FALSE
382_eic.png	TRUE	TRUE
1013_eic.png	TRUE	TRUE
1379_eic.png	TRUE	TRUE
1317_eic.png	TRUE	TRUE
271_eic.png	TRUE	TRUE
2721_eic.png	TRUE	TRUE
3407_eic.png	TRUE	TRUE
1422_eic.png	TRUE	TRUE
3273_eic.png	TRUE	TRUE
2611_eic.png	TRUE	FALSE
4702_eic.png	TRUE	TRUE
411_eic.png	TRUE	TRUE
4176_eic.png	TRUE	TRUE
3813_eic.png	TRUE	TRUE
2011_eic.png	FALSE	TRUE
946_eic.png	TRUE	TRUE
3173_eic.png	TRUE	TRUE
1176_eic.png	TRUE	TRUE
1134_eic.png	TRUE	TRUE
2915_eic.png	TRUE	TRUE
2178_eic.png	TRUE	TRUE
3522_eic.png	TRUE	TRUE
3167_eic.png	TRUE	TRUE
3224_eic.png	TRUE	TRUE
4261_eic.png	TRUE	TRUE
973_eic.png	TRUE	TRUE
4484_eic.png	FALSE	TRUE
4816_eic.png	TRUE	FALSE
1207_eic.png	TRUE	TRUE
2291_eic.png	FALSE	FALSE
21_eic.png	TRUE	FALSE
1438_eic.png	FALSE	TRUE
2561_eic.png	TRUE	TRUE
4915_eic.png	TRUE	FALSE
3033_eic.png	TRUE	TRUE
1665_eic.png	FALSE	TRUE
3979_eic.png	TRUE	TRUE
3341_eic.png	FALSE	TRUE
4623_eic.png	FALSE	TRUE
510_eic.png	TRUE	FALSE
4424_eic.png	FALSE	TRUE
937_eic.png	TRUE	TRUE
1388_eic.png	TRUE	TRUE
4625_eic.png	FALSE	TRUE
2983_eic.png	TRUE	TRUE
2322_eic.png	TRUE	TRUE
2323_eic.png	TRUE	TRUE
1305_eic.png	TRUE	TRUE
4044_eic.png	TRUE	TRUE
2091_eic.png	TRUE	TRUE
1654_eic.png	TRUE	TRUE
4843_eic.png	FALSE	FALSE
4839_eic.png	FALSE	FALSE
704_eic.png	TRUE	TRUE
2288_eic.png	FALSE	FALSE
3444_eic.png	FALSE	TRUE
1075_eic.png	TRUE	TRUE
3784_eic.png	TRUE	TRUE
613_eic.png	FALSE	TRUE
315_eic.png	FALSE	TRUE
923_eic.png	TRUE	TRUE
3700_eic.png	TRUE	TRUE
3836_eic.png	TRUE	TRUE
353_eic.png	TRUE	FALSE
4323_eic.png	FALSE	TRUE
1284_eic.png	TRUE	TRUE
1571_eic.png	TRUE	TRUE
5054_eic.png	TRUE	FALSE
3328_eic.png	TRUE	TRUE
1463_eic.png	FALSE	TRUE
2058_eic.png	TRUE	TRUE
2515_eic.png	TRUE	TRUE
5022_eic.png	TRUE	FALSE
4984_eic.png	TRUE	FALSE
4810_eic.png	TRUE	TRUE
2900_eic.png	TRUE	TRUE
3765_eic.png	TRUE	TRUE
977_eic.png	TRUE	TRUE
2640_eic.png	TRUE	TRUE
3345_eic.png	TRUE	TRUE
2341_eic.png	TRUE	TRUE
665_eic.png	FALSE	FALSE
3788_eic.png	TRUE	TRUE
3921_eic.png	TRUE	TRUE
4533_eic.png	TRUE	TRUE
2304_eic.png	TRUE	FALSE
1839_eic.png	TRUE	TRUE
1540_eic.png	TRUE	TRUE
4529_eic.png	TRUE	TRUE
4941_eic.png	FALSE	TRUE
2800_eic.png	TRUE	TRUE
2082_eic.png	TRUE	TRUE
3540_eic.png	TRUE	TRUE
1617_eic.png	TRUE	TRUE
1691_eic.png	TRUE	TRUE
2008_eic.png	FALSE	TRUE
3965_eic.png	TRUE	TRUE
2296_eic.png	FALSE	TRUE
1235_eic.png	FALSE	TRUE
3230_eic.png	TRUE	TRUE
731_eic.png	TRUE	TRUE
3575_eic.png	TRUE	TRUE
4394_eic.png	TRUE	TRUE
747_eic.png	TRUE	TRUE
1538_eic.png	FALSE	TRUE
2150_eic.png	FALSE	FALSE
3677_eic.png	TRUE	TRUE
1667_eic.png	FALSE	TRUE
3883_eic.png	TRUE	TRUE
3036_eic.png	TRUE	TRUE
5070_eic.png	TRUE	TRUE
679_eic.png	TRUE	TRUE
2305_eic.png	TRUE	FALSE
4709_eic.png	TRUE	TRUE
3215_eic.png	TRUE	TRUE
2203_eic.png	TRUE	TRUE
3683_eic.png	TRUE	TRUE
3002_eic.png	FALSE	TRUE
3801_eic.png	FALSE	TRUE
77_eic.png	FALSE	TRUE
4226_eic.png	TRUE	TRUE
4864_eic.png	TRUE	TRUE
2604_eic.png	TRUE	TRUE
4304_eic.png	TRUE	TRUE
1949_eic.png	TRUE	TRUE
2885_eic.png	FALSE	TRUE
2650_eic.png	TRUE	TRUE
2100_eic.png	TRUE	TRUE
1465_eic.png	TRUE	TRUE
3141_eic.png	TRUE	TRUE
2028_eic.png	TRUE	TRUE
2723_eic.png	TRUE	TRUE
5082_eic.png	TRUE	TRUE
3855_eic.png	TRUE	TRUE
4321_eic.png	TRUE	TRUE
3330_eic.png	TRUE	TRUE
3196_eic.png	TRUE	TRUE
1149_eic.png	TRUE	TRUE
3107_eic.png	TRUE	FALSE
4711_eic.png	TRUE	TRUE
1477_eic.png	TRUE	TRUE
1966_eic.png	TRUE	TRUE
3211_eic.png	TRUE	TRUE
4829_eic.png	TRUE	FALSE
4726_eic.png	TRUE	TRUE
2141_eic.png	FALSE	FALSE
4429_eic.png	FALSE	TRUE
1748_eic.png	TRUE	TRUE
3877_eic.png	TRUE	TRUE
1408_eic.png	TRUE	TRUE
4129_eic.png	TRUE	TRUE
1111_eic.png	TRUE	TRUE
1686_eic.png	TRUE	TRUE
3233_eic.png	TRUE	TRUE
3357_eic.png	TRUE	TRUE
4972_eic.png	TRUE	TRUE
3744_eic.png	FALSE	TRUE
789_eic.png	TRUE	TRUE
418_eic.png	TRUE	TRUE
1582_eic.png	TRUE	TRUE
2937_eic.png	TRUE	TRUE
2997_eic.png	TRUE	TRUE
5086_eic.png	TRUE	TRUE
1837_eic.png	TRUE	TRUE
941_eic.png	TRUE	FALSE
3248_eic.png	TRUE	FALSE
2834_eic.png	TRUE	TRUE
3656_eic.png	TRUE	FALSE
4746_eic.png	TRUE	FALSE
4317_eic.png	TRUE	TRUE
3076_eic.png	TRUE	TRUE
1706_eic.png	FALSE	TRUE
2500_eic.png	FALSE	TRUE
4291_eic.png	TRUE	TRUE
1998_eic.png	FALSE	TRUE
4875_eic.png	FALSE	FALSE
2784_eic.png	TRUE	TRUE
3644_eic.png	TRUE	TRUE
1696_eic.png	FALSE	TRUE
1444_eic.png	FALSE	TRUE
5048_eic.png	TRUE	TRUE
3825_eic.png	TRUE	TRUE
3875_eic.png	TRUE	TRUE
2392_eic.png	FALSE	TRUE
2438_eic.png	TRUE	TRUE
3799_eic.png	FALSE	TRUE
2283_eic.png	TRUE	TRUE
2699_eic.png	TRUE	TRUE
4072_eic.png	TRUE	TRUE
347_eic.png	TRUE	TRUE
907_eic.png	TRUE	TRUE
4128_eic.png	TRUE	TRUE
4038_eic.png	TRUE	TRUE
312_eic.png	TRUE	TRUE
4845_eic.png	TRUE	FALSE
4022_eic.png	TRUE	TRUE
947_eic.png	TRUE	TRUE
1297_eic.png	TRUE	TRUE
3245_eic.png	TRUE	TRUE
1156_eic.png	TRUE	TRUE
2780_eic.png	TRUE	TRUE
3400_eic.png	TRUE	TRUE
1750_eic.png	TRUE	TRUE
1000_eic.png	TRUE	TRUE
2811_eic.png	TRUE	TRUE
1842_eic.png	TRUE	TRUE
1182_eic.png	FALSE	TRUE
4778_eic.png	TRUE	TRUE
1396_eic.png	TRUE	TRUE
870_eic.png	FALSE	TRUE
3696_eic.png	TRUE	TRUE
4150_eic.png	TRUE	TRUE
1311_eic.png	TRUE	TRUE
3782_eic.png	FALSE	TRUE
3730_eic.png	FALSE	TRUE
3919_eic.png	TRUE	TRUE
921_eic.png	TRUE	TRUE
853_eic.png	TRUE	TRUE
2539_eic.png	TRUE	FALSE
1855_eic.png	TRUE	TRUE
1586_eic.png	FALSE	TRUE
3013_eic.png	TRUE	TRUE
2335_eic.png	TRUE	TRUE
4913_eic.png	TRUE	TRUE
4512_eic.png	TRUE	TRUE
4092_eic.png	TRUE	TRUE
1775_eic.png	FALSE	FALSE
3317_eic.png	TRUE	TRUE
4379_eic.png	TRUE	TRUE
1756_eic.png	TRUE	TRUE
281_eic.png	FALSE	TRUE
1330_eic.png	TRUE	TRUE
3828_eic.png	TRUE	TRUE
4724_eic.png	TRUE	FALSE
3415_eic.png	TRUE	TRUE
3348_eic.png	TRUE	TRUE
1293_eic.png	TRUE	TRUE
2762_eic.png	TRUE	TRUE
2732_eic.png	TRUE	FALSE
4926_eic.png	TRUE	FALSE
3717_eic.png	TRUE	FALSE
4275_eic.png	TRUE	TRUE
1009_eic.png	TRUE	TRUE
4034_eic.png	TRUE	TRUE
827_eic.png	TRUE	TRUE
1700_eic.png	FALSE	TRUE
419_eic.png	TRUE	TRUE
659_eic.png	TRUE	TRUE
2010_eic.png	FALSE	FALSE
4302_eic.png	TRUE	TRUE
1113_eic.png	TRUE	TRUE
4247_eic.png	TRUE	TRUE
3386_eic.png	TRUE	TRUE
2792_eic.png	TRUE	TRUE
4520_eic.png	FALSE	TRUE
1794_eic.png	FALSE	FALSE
3251_eic.png	TRUE	TRUE
4371_eic.png	TRUE	TRUE
4902_eic.png	FALSE	TRUE
4107_eic.png	TRUE	TRUE
4818_eic.png	FALSE	TRUE
3759_eic.png	TRUE	TRUE
75_eic.png	TRUE	TRUE
5046_eic.png	TRUE	TRUE
5049_eic.png	TRUE	TRUE
368_eic.png	FALSE	TRUE
4200_eic.png	TRUE	TRUE
284_eic.png	TRUE	TRUE
4856_eic.png	FALSE	FALSE
2683_eic.png	TRUE	TRUE
1761_eic.png	TRUE	TRUE
2380_eic.png	TRUE	TRUE
2598_eic.png	TRUE	TRUE
3845_eic.png	TRUE	TRUE
3946_eic.png	TRUE	TRUE
3084_eic.png	TRUE	TRUE
4012_eic.png	TRUE	TRUE
1481_eic.png	TRUE	TRUE
1615_eic.png	TRUE	TRUE
3524_eic.png	TRUE	TRUE
3906_eic.png	TRUE	TRUE
216_eic.png	FALSE	TRUE
3337_eic.png	FALSE	TRUE
718_eic.png	TRUE	TRUE
1442_eic.png	FALSE	TRUE
3090_eic.png	TRUE	FALSE
843_eic.png	TRUE	TRUE
4573_eic.png	TRUE	TRUE
1375_eic.png	TRUE	FALSE
564_eic.png	TRUE	TRUE
814_eic.png	TRUE	TRUE
2653_eic.png	TRUE	FALSE
1811_eic.png	TRUE	TRUE
3639_eic.png	TRUE	TRUE
1163_eic.png	FALSE	TRUE
111_eic.png	FALSE	TRUE
4279_eic.png	TRUE	TRUE
3470_eic.png	TRUE	TRUE
1200_eic.png	FALSE	TRUE
316_eic.png	TRUE	TRUE
1394_eic.png	TRUE	TRUE
2314_eic.png	TRUE	TRUE
4897_eic.png	TRUE	FALSE
1554_eic.png	TRUE	TRUE
4407_eic.png	TRUE	TRUE
423_eic.png	TRUE	TRUE
2493_eic.png	TRUE	TRUE
2551_eic.png	TRUE	TRUE
4931_eic.png	FALSE	FALSE
2595_eic.png	TRUE	TRUE
3409_eic.png	TRUE	TRUE
1694_eic.png	TRUE	TRUE
3866_eic.png	TRUE	TRUE
2920_eic.png	TRUE	TRUE
1555_eic.png	TRUE	TRUE
787_eic.png	TRUE	TRUE
600_eic.png	TRUE	TRUE
3447_eic.png	FALSE	TRUE
3024_eic.png	TRUE	TRUE
2128_eic.png	TRUE	TRUE
430_eic.png	TRUE	TRUE
3278_eic.png	TRUE	TRUE
5013_eic.png	TRUE	FALSE
3392_eic.png	TRUE	TRUE
4165_eic.png	TRUE	TRUE
3268_eic.png	TRUE	TRUE
4879_eic.png	TRUE	TRUE
1600_eic.png	TRUE	TRUE
442_eic.png	TRUE	TRUE
3606_eic.png	TRUE	TRUE
2083_eic.png	TRUE	TRUE
4458_eic.png	TRUE	TRUE
3558_eic.png	TRUE	TRUE
1542_eic.png	TRUE	TRUE
4621_eic.png	TRUE	TRUE
611_eic.png	FALSE	TRUE
1312_eic.png	TRUE	TRUE
1967_eic.png	TRUE	TRUE
2665_eic.png	TRUE	TRUE
2273_eic.png	TRUE	TRUE
46_eic.png	TRUE	TRUE
116_eic.png	TRUE	TRUE
4814_eic.png	TRUE	FALSE
2006_eic.png	FALSE	FALSE
3377_eic.png	FALSE	TRUE
2955_eic.png	TRUE	TRUE
2266_eic.png	TRUE	FALSE
4112_eic.png	TRUE	TRUE
20_eic.png	TRUE	FALSE
2904_eic.png	TRUE	TRUE
1791_eic.png	FALSE	FALSE
3269_eic.png	TRUE	TRUE
3689_eic.png	TRUE	TRUE
3563_eic.png	TRUE	TRUE
2130_eic.png	TRUE	TRUE
3815_eic.png	TRUE	TRUE
440_eic.png	TRUE	TRUE
3080_eic.png	TRUE	TRUE
2521_eic.png	TRUE	TRUE
1644_eic.png	TRUE	TRUE
3652_eic.png	TRUE	TRUE
3458_eic.png	TRUE	TRUE
1674_eic.png	FALSE	TRUE
3538_eic.png	FALSE	TRUE
993_eic.png	TRUE	TRUE
3630_eic.png	TRUE	TRUE
4313_eic.png	TRUE	TRUE
706_eic.png	TRUE	TRUE
961_eic.png	TRUE	TRUE
2353_eic.png	TRUE	TRUE
5136_eic.png	TRUE	TRUE
557_eic.png	TRUE	TRUE
2398_eic.png	TRUE	TRUE
5122_eic.png	TRUE	TRUE
3220_eic.png	FALSE	TRUE
1612_eic.png	TRUE	TRUE
4842_eic.png	FALSE	FALSE
2393_eic.png	FALSE	TRUE
3725_eic.png	TRUE	TRUE
5142_eic.png	TRUE	TRUE
1043_eic.png	TRUE	TRUE
3856_eic.png	TRUE	TRUE
3077_eic.png	TRUE	TRUE
2830_eic.png	TRUE	TRUE
3542_eic.png	TRUE	TRUE
2287_eic.png	FALSE	TRUE
3792_eic.png	FALSE	TRUE
1251_eic.png	TRUE	TRUE
3807_eic.png	TRUE	TRUE
1214_eic.png	TRUE	TRUE
4004_eic.png	TRUE	TRUE
1087_eic.png	TRUE	TRUE
1345_eic.png	TRUE	TRUE
1017_eic.png	TRUE	TRUE
3062_eic.png	TRUE	TRUE
5120_eic.png	TRUE	TRUE
2289_eic.png	FALSE	TRUE
1923_eic.png	TRUE	TRUE
4638_eic.png	TRUE	FALSE
1572_eic.png	TRUE	TRUE
1229_eic.png	TRUE	TRUE
2857_eic.png	TRUE	TRUE
4906_eic.png	TRUE	FALSE
3679_eic.png	FALSE	TRUE
2859_eic.png	TRUE	TRUE
2531_eic.png	TRUE	TRUE
4358_eic.png	TRUE	TRUE
1619_eic.png	TRUE	TRUE
3253_eic.png	TRUE	TRUE
3927_eic.png	TRUE	TRUE
2781_eic.png	TRUE	TRUE
2422_eic.png	TRUE	TRUE
4929_eic.png	TRUE	FALSE
3761_eic.png	TRUE	TRUE
4373_eic.png	TRUE	TRUE
4712_eic.png	TRUE	TRUE
6_eic.png	TRUE	TRUE
497_eic.png	TRUE	TRUE
4448_eic.png	TRUE	TRUE
3426_eic.png	FALSE	TRUE
3942_eic.png	TRUE	TRUE
3902_eic.png	TRUE	TRUE
4105_eic.png	TRUE	TRUE
3486_eic.png	TRUE	TRUE
3587_eic.png	TRUE	TRUE
4470_eic.png	TRUE	TRUE
2385_eic.png	TRUE	TRUE
4264_eic.png	TRUE	TRUE
120_eic.png	TRUE	TRUE
4472_eic.png	TRUE	TRUE
3145_eic.png	TRUE	TRUE
661_eic.png	TRUE	TRUE
3561_eic.png	TRUE	TRUE
565_eic.png	TRUE	FALSE
1204_eic.png	FALSE	TRUE
2661_eic.png	TRUE	TRUE
485_eic.png	FALSE	FALSE
3042_eic.png	TRUE	TRUE
156_eic.png	TRUE	TRUE
1792_eic.png	FALSE	FALSE
4346_eic.png	TRUE	TRUE
3456_eic.png	TRUE	TRUE
2155_eic.png	FALSE	TRUE
4028_eic.png	TRUE	TRUE
1938_eic.png	TRUE	TRUE
519_eic.png	TRUE	TRUE
3162_eic.png	TRUE	TRUE
1927_eic.png	FALSE	TRUE
4642_eic.png	TRUE	TRUE
2102_eic.png	TRUE	TRUE
214_eic.png	TRUE	TRUE
4064_eic.png	TRUE	TRUE
4661_eic.png	TRUE	TRUE
4887_eic.png	TRUE	FALSE
3270_eic.png	TRUE	TRUE
1151_eic.png	TRUE	TRUE
4806_eic.png	FALSE	TRUE
587_eic.png	TRUE	TRUE
4449_eic.png	FALSE	TRUE
3069_eic.png	TRUE	TRUE
425_eic.png	TRUE	FALSE
3127_eic.png	TRUE	TRUE
4663_eic.png	FALSE	TRUE
3118_eic.png	TRUE	TRUE
2140_eic.png	FALSE	TRUE
4788_eic.png	TRUE	FALSE
4528_eic.png	TRUE	TRUE
1640_eic.png	TRUE	TRUE
3440_eic.png	FALSE	TRUE
710_eic.png	TRUE	TRUE
1494_eic.png	TRUE	TRUE
1137_eic.png	TRUE	TRUE
2980_eic.png	FALSE	TRUE
1606_eic.png	TRUE	TRUE
915_eic.png	TRUE	TRUE
2481_eic.png	FALSE	FALSE
2491_eic.png	TRUE	TRUE
2570_eic.png	TRUE	TRUE
1136_eic.png	TRUE	TRUE
4498_eic.png	TRUE	TRUE
3382_eic.png	TRUE	TRUE
314_eic.png	TRUE	TRUE
1845_eic.png	FALSE	TRUE
1765_eic.png	TRUE	TRUE
1924_eic.png	TRUE	TRUE
1831_eic.png	TRUE	TRUE
3570_eic.png	FALSE	TRUE
1972_eic.png	TRUE	TRUE
4604_eic.png	TRUE	TRUE
889_eic.png	TRUE	TRUE
3266_eic.png	TRUE	TRUE
4010_eic.png	TRUE	TRUE
3669_eic.png	FALSE	TRUE
3776_eic.png	TRUE	TRUE
5138_eic.png	TRUE	TRUE
5113_eic.png	TRUE	TRUE
1672_eic.png	TRUE	TRUE
1608_eic.png	TRUE	TRUE
2966_eic.png	TRUE	TRUE
4988_eic.png	TRUE	FALSE
1434_eic.png	FALSE	TRUE
5104_eic.png	TRUE	TRUE
3681_eic.png	TRUE	TRUE
2480_eic.png	FALSE	FALSE
2854_eic.png	TRUE	TRUE
2909_eic.png	TRUE	TRUE
1358_eic.png	FALSE	TRUE
2303_eic.png	TRUE	FALSE
3912_eic.png	TRUE	TRUE
2745_eic.png	TRUE	TRUE
3153_eic.png	TRUE	TRUE
4139_eic.png	TRUE	TRUE
4236_eic.png	FALSE	TRUE
860_eic.png	TRUE	TRUE
3074_eic.png	TRUE	TRUE
3786_eic.png	TRUE	TRUE
2902_eic.png	TRUE	TRUE
3940_eic.png	FALSE	TRUE
4680_eic.png	TRUE	TRUE
4169_eic.png	TRUE	TRUE
3573_eic.png	FALSE	TRUE
630_eic.png	TRUE	TRUE
3769_eic.png	TRUE	TRUE
4383_eic.png	TRUE	TRUE
1174_eic.png	TRUE	TRUE
2652_eic.png	TRUE	TRUE
4891_eic.png	TRUE	FALSE
336_eic.png	FALSE	TRUE
2284_eic.png	TRUE	TRUE
4440_eic.png	TRUE	TRUE
2331_eic.png	TRUE	TRUE
3568_eic.png	TRUE	TRUE
2756_eic.png	TRUE	TRUE
2944_eic.png	TRUE	TRUE
1065_eic.png	TRUE	TRUE
3487_eic.png	TRUE	FALSE
4824_eic.png	TRUE	TRUE
108_eic.png	TRUE	TRUE
4820_eic.png	TRUE	FALSE
4404_eic.png	TRUE	TRUE
4903_eic.png	TRUE	FALSE
3963_eic.png	TRUE	TRUE
3837_eic.png	TRUE	TRUE
1431_eic.png	TRUE	TRUE
2782_eic.png	TRUE	TRUE
3179_eic.png	TRUE	TRUE
3200_eic.png	TRUE	TRUE
2829_eic.png	TRUE	TRUE
3333_eic.png	FALSE	TRUE
1493_eic.png	TRUE	TRUE
1708_eic.png	TRUE	TRUE
4192_eic.png	TRUE	TRUE
332_eic.png	FALSE	TRUE
2953_eic.png	TRUE	TRUE
5084_eic.png	TRUE	TRUE
1045_eic.png	TRUE	TRUE
3022_eic.png	TRUE	TRUE
3031_eic.png	TRUE	TRUE
972_eic.png	TRUE	TRUE
2306_eic.png	TRUE	TRUE
433_eic.png	TRUE	TRUE
3302_eic.png	TRUE	TRUE
4905_eic.png	TRUE	FALSE
4466_eic.png	TRUE	TRUE
582_eic.png	FALSE	FALSE
819_eic.png	TRUE	TRUE
3191_eic.png	TRUE	TRUE
2003_eic.png	TRUE	TRUE
4985_eic.png	TRUE	FALSE
1448_eic.png	FALSE	TRUE
1525_eic.png	TRUE	TRUE
939_eic.png	TRUE	TRUE
3908_eic.png	TRUE	TRUE
3663_eic.png	TRUE	TRUE
3082_eic.png	TRUE	TRUE
2974_eic.png	TRUE	TRUE
1244_eic.png	FALSE	FALSE
3948_eic.png	TRUE	TRUE
5074_eic.png	TRUE	TRUE
2538_eic.png	TRUE	TRUE
4066_eic.png	TRUE	TRUE
3249_eic.png	TRUE	TRUE
1841_eic.png	TRUE	TRUE
885_eic.png	TRUE	TRUE
12_eic.png	FALSE	TRUE
4258_eic.png	TRUE	TRUE
1642_eic.png	TRUE	TRUE
1263_eic.png	TRUE	TRUE
24_eic.png	TRUE	TRUE
207_eic.png	TRUE	TRUE
4831_eic.png	TRUE	FALSE
898_eic.png	TRUE	TRUE
3292_eic.png	TRUE	TRUE
3901_eic.png	TRUE	FALSE
3732_eic.png	TRUE	TRUE
1179_eic.png	TRUE	FALSE
4491_eic.png	TRUE	TRUE
2298_eic.png	FALSE	TRUE
446_eic.png	TRUE	TRUE
4790_eic.png	FALSE	TRUE
3495_eic.png	TRUE	TRUE
1127_eic.png	FALSE	TRUE
4756_eic.png	TRUE	TRUE
4640_eic.png	FALSE	TRUE
3550_eic.png	TRUE	TRUE
3183_eic.png	FALSE	TRUE
2046_eic.png	TRUE	TRUE
3436_eic.png	TRUE	TRUE
4480_eic.png	TRUE	TRUE
4627_eic.png	TRUE	FALSE
1702_eic.png	FALSE	TRUE
2924_eic.png	TRUE	TRUE
2364_eic.png	FALSE	TRUE
3552_eic.png	TRUE	TRUE
2421_eic.png	FALSE	TRUE
4339_eic.png	TRUE	TRUE
2146_eic.png	TRUE	FALSE
2118_eic.png	TRUE	FALSE
3579_eic.png	FALSE	TRUE
2833_eic.png	TRUE	TRUE
4414_eic.png	TRUE	TRUE
1446_eic.png	FALSE	TRUE
829_eic.png	TRUE	TRUE
728_eic.png	FALSE	TRUE
3097_eic.png	TRUE	TRUE
4557_eic.png	TRUE	TRUE
3621_eic.png	FALSE	TRUE
1659_eic.png	TRUE	TRUE
4700_eic.png	TRUE	TRUE
3169_eic.png	TRUE	TRUE
1969_eic.png	TRUE	TRUE
531_eic.png	TRUE	TRUE
4367_eic.png	TRUE	TRUE
4311_eic.png	TRUE	TRUE
4959_eic.png	FALSE	FALSE
4486_eic.png	TRUE	TRUE
4369_eic.png	TRUE	TRUE
1830_eic.png	TRUE	FALSE
2673_eic.png	FALSE	TRUE
4144_eic.png	TRUE	TRUE
1069_eic.png	TRUE	TRUE
3615_eic.png	TRUE	TRUE
2001_eic.png	TRUE	FALSE
2237_eic.png	TRUE	TRUE
4054_eic.png	TRUE	TRUE
3843_eic.png	FALSE	TRUE
3085_eic.png	TRUE	TRUE
1117_eic.png	TRUE	TRUE
2488_eic.png	TRUE	TRUE
2408_eic.png	TRUE	TRUE
3518_eic.png	TRUE	TRUE
198_eic.png	TRUE	TRUE
4717_eic.png	TRUE	FALSE
345_eic.png	TRUE	TRUE
3309_eic.png	FALSE	TRUE
556_eic.png	TRUE	TRUE
2875_eic.png	TRUE	TRUE
5066_eic.png	FALSE	TRUE
26_eic.png	TRUE	TRUE
1632_eic.png	TRUE	TRUE
3867_eic.png	TRUE	TRUE
4585_eic.png	TRUE	TRUE
1028_eic.png	TRUE	TRUE
1862_eic.png	TRUE	TRUE
2914_eic.png	TRUE	TRUE
3193_eic.png	FALSE	TRUE
955_eic.png	TRUE	TRUE
2950_eic.png	TRUE	TRUE
2193_eic.png	TRUE	TRUE
1670_eic.png	FALSE	TRUE
4451_eic.png	FALSE	TRUE
3304_eic.png	TRUE	TRUE
1844_eic.png	FALSE	TRUE
4833_eic.png	FALSE	FALSE
1575_eic.png	TRUE	TRUE
4686_eic.png	TRUE	TRUE
2988_eic.png	TRUE	TRUE
2922_eic.png	TRUE	TRUE
3544_eic.png	FALSE	TRUE
1364_eic.png	TRUE	TRUE
2154_eic.png	FALSE	FALSE
4822_eic.png	FALSE	TRUE
3451_eic.png	TRUE	TRUE
2818_eic.png	TRUE	TRUE
4999_eic.png	TRUE	TRUE
1257_eic.png	TRUE	TRUE
4522_eic.png	TRUE	TRUE
4971_eic.png	TRUE	FALSE
2419_eic.png	FALSE	TRUE
2671_eic.png	FALSE	TRUE
4500_eic.png	TRUE	TRUE
639_eic.png	TRUE	TRUE
1288_eic.png	TRUE	TRUE
2369_eic.png	TRUE	TRUE
3692_eic.png	TRUE	TRUE
5009_eic.png	FALSE	FALSE
4720_eic.png	FALSE	TRUE
1239_eic.png	TRUE	TRUE
3108_eic.png	TRUE	TRUE
2591_eic.png	TRUE	TRUE
3091_eic.png	FALSE	FALSE
2012_eic.png	FALSE	TRUE
1436_eic.png	FALSE	TRUE
4446_eic.png	FALSE	TRUE
3139_eic.png	FALSE	TRUE
2414_eic.png	TRUE	TRUE
4794_eic.png	FALSE	FALSE
1165_eic.png	TRUE	TRUE
2471_eic.png	TRUE	TRUE
3349_eic.png	TRUE	TRUE
3654_eic.png	TRUE	TRUE
4090_eic.png	TRUE	TRUE
935_eic.png	TRUE	TRUE
807_eic.png	TRUE	TRUE
4893_eic.png	TRUE	TRUE
3548_eic.png	FALSE	TRUE
4426_eic.png	TRUE	TRUE
179_eic.png	TRUE	TRUE
2549_eic.png	TRUE	TRUE
3149_eic.png	TRUE	TRUE
794_eic.png	TRUE	TRUE
3181_eic.png	TRUE	TRUE
1453_eic.png	TRUE	TRUE
541_eic.png	TRUE	TRUE
4939_eic.png	TRUE	FALSE
1053_eic.png	TRUE	TRUE
1833_eic.png	TRUE	TRUE
3222_eic.png	FALSE	TRUE
3559_eic.png	TRUE	TRUE
5038_eic.png	TRUE	FALSE
3452_eic.png	TRUE	TRUE
3715_eic.png	TRUE	FALSE
990_eic.png	TRUE	TRUE
4792_eic.png	FALSE	TRUE
372_eic.png	FALSE	TRUE
1768_eic.png	TRUE	TRUE
988_eic.png	TRUE	TRUE
3198_eic.png	TRUE	TRUE
3256_eic.png	TRUE	TRUE
5072_eic.png	FALSE	TRUE
1807_eic.png	TRUE	TRUE
5032_eic.png	TRUE	TRUE
3160_eic.png	TRUE	TRUE
2177_eic.png	TRUE	TRUE
1849_eic.png	TRUE	TRUE
201_eic.png	TRUE	TRUE
2253_eic.png	TRUE	TRUE
2301_eic.png	FALSE	FALSE
1022_eic.png	TRUE	TRUE
678_eic.png	FALSE	FALSE
4273_eic.png	TRUE	TRUE
785_eic.png	TRUE	TRUE
4332_eic.png	TRUE	TRUE
5108_eic.png	TRUE	TRUE
4854_eic.png	TRUE	TRUE
2326_eic.png	TRUE	TRUE
2378_eic.png	TRUE	TRUE
2948_eic.png	TRUE	TRUE
4173_eic.png	TRUE	TRUE
3143_eic.png	TRUE	TRUE
2864_eic.png	TRUE	TRUE
4463_eic.png	TRUE	TRUE
1684_eic.png	TRUE	TRUE
3727_eic.png	TRUE	TRUE
1925_eic.png	TRUE	TRUE
3189_eic.png	FALSE	TRUE
3207_eic.png	TRUE	TRUE
3313_eic.png	FALSE	TRUE
3763_eic.png	TRUE	TRUE
2077_eic.png	TRUE	TRUE
4356_eic.png	TRUE	TRUE
4277_eic.png	TRUE	TRUE
439_eic.png	TRUE	TRUE
1122_eic.png	TRUE	TRUE
3830_eic.png	TRUE	TRUE
4933_eic.png	TRUE	FALSE
2222_eic.png	TRUE	TRUE
1974_eic.png	TRUE	TRUE
813_eic.png	FALSE	TRUE
3020_eic.png	TRUE	TRUE
2913_eic.png	TRUE	TRUE
3925_eic.png	FALSE	TRUE
3577_eic.png	FALSE	TRUE
522_eic.png	TRUE	TRUE
2813_eic.png	TRUE	TRUE
1365_eic.png	TRUE	TRUE
4575_eic.png	TRUE	TRUE
3297_eic.png	FALSE	TRUE
5088_eic.png	TRUE	TRUE
4233_eic.png	TRUE	TRUE
1034_eic.png	TRUE	TRUE
3910_eic.png	FALSE	TRUE
4245_eic.png	TRUE	TRUE

## Sheet: 09_293T_cell_pos_eva_check
image	eic	eim
7413_eic.png	TRUE	TRUE
10582_eic.png	TRUE	TRUE
5179_eic.png	TRUE	TRUE
16961_eic.png	TRUE	TRUE
10484_eic.png	TRUE	TRUE
7927_eic.png	TRUE	TRUE
8561_eic.png	TRUE	TRUE
2135_eic.png	TRUE	TRUE
7688_eic.png	FALSE	TRUE
13846_eic.png	FALSE	TRUE
21565_eic.png	TRUE	TRUE
3862_eic.png	TRUE	FALSE
13869_eic.png	FALSE	TRUE
15750_eic.png	TRUE	TRUE
22135_eic.png	TRUE	TRUE
6040_eic.png	TRUE	FALSE
13859_eic.png	TRUE	TRUE
13315_eic.png	TRUE	TRUE
19197_eic.png	TRUE	TRUE
18379_eic.png	TRUE	TRUE
8882_eic.png	TRUE	TRUE
22877_eic.png	TRUE	TRUE
16834_eic.png	TRUE	TRUE
3555_eic.png	TRUE	TRUE
2688_eic.png	FALSE	TRUE
2567_eic.png	TRUE	TRUE
2846_eic.png	TRUE	TRUE
9610_eic.png	FALSE	TRUE
9696_eic.png	FALSE	TRUE
19078_eic.png	TRUE	TRUE
10123_eic.png	TRUE	FALSE
3060_eic.png	FALSE	FALSE
7812_eic.png	TRUE	TRUE
21711_eic.png	TRUE	TRUE
21411_eic.png	TRUE	TRUE
380_eic.png	TRUE	FALSE
13649_eic.png	FALSE	TRUE
15127_eic.png	FALSE	TRUE
14907_eic.png	FALSE	TRUE
22820_eic.png	TRUE	TRUE
11961_eic.png	TRUE	TRUE
4860_eic.png	TRUE	TRUE
8251_eic.png	TRUE	TRUE
8576_eic.png	TRUE	TRUE
16191_eic.png	TRUE	TRUE
900_eic.png	FALSE	FALSE
20665_eic.png	FALSE	TRUE
4511_eic.png	TRUE	TRUE
12705_eic.png	TRUE	FALSE
19079_eic.png	TRUE	TRUE
20769_eic.png	TRUE	TRUE
14515_eic.png	FALSE	TRUE
816_eic.png	FALSE	FALSE
2179_eic.png	FALSE	TRUE
2157_eic.png	TRUE	TRUE
13364_eic.png	TRUE	TRUE
16563_eic.png	FALSE	FALSE
3158_eic.png	TRUE	TRUE
13152_eic.png	FALSE	TRUE
7749_eic.png	FALSE	TRUE
10449_eic.png	TRUE	TRUE
12623_eic.png	FALSE	TRUE
7810_eic.png	TRUE	TRUE
4976_eic.png	FALSE	TRUE
9778_eic.png	TRUE	TRUE
14349_eic.png	TRUE	TRUE
2968_eic.png	TRUE	TRUE
13697_eic.png	TRUE	TRUE
12342_eic.png	FALSE	TRUE
6161_eic.png	TRUE	TRUE
18899_eic.png	TRUE	TRUE
8534_eic.png	TRUE	TRUE
11177_eic.png	FALSE	TRUE
17520_eic.png	TRUE	TRUE
4998_eic.png	TRUE	TRUE
2959_eic.png	FALSE	TRUE
9291_eic.png	TRUE	TRUE
5736_eic.png	TRUE	FALSE
4335_eic.png	FALSE	TRUE
2181_eic.png	TRUE	TRUE
4474_eic.png	TRUE	TRUE
8786_eic.png	FALSE	TRUE
506_eic.png	TRUE	TRUE
19062_eic.png	TRUE	TRUE
3161_eic.png	TRUE	TRUE
2267_eic.png	TRUE	TRUE
21688_eic.png	TRUE	TRUE
4523_eic.png	TRUE	TRUE
23301_eic.png	TRUE	TRUE
6244_eic.png	TRUE	TRUE
14727_eic.png	TRUE	TRUE
2891_eic.png	TRUE	TRUE
4502_eic.png	FALSE	TRUE
4632_eic.png	TRUE	TRUE
15283_eic.png	FALSE	FALSE
18096_eic.png	TRUE	TRUE
14311_eic.png	TRUE	TRUE
2801_eic.png	TRUE	TRUE
12605_eic.png	FALSE	FALSE
9150_eic.png	TRUE	TRUE
3177_eic.png	TRUE	FALSE
13169_eic.png	TRUE	TRUE
15975_eic.png	FALSE	TRUE
20370_eic.png	TRUE	TRUE
23192_eic.png	TRUE	TRUE
6044_eic.png	TRUE	FALSE
21407_eic.png	FALSE	TRUE
21992_eic.png	FALSE	TRUE
10239_eic.png	TRUE	TRUE
16789_eic.png	TRUE	TRUE
14900_eic.png	TRUE	TRUE
7683_eic.png	TRUE	TRUE
22336_eic.png	TRUE	TRUE
22739_eic.png	FALSE	FALSE
5391_eic.png	TRUE	TRUE
11988_eic.png	FALSE	FALSE
12675_eic.png	TRUE	TRUE
8700_eic.png	FALSE	TRUE
15765_eic.png	TRUE	TRUE
897_eic.png	FALSE	TRUE
19619_eic.png	TRUE	TRUE
20453_eic.png	FALSE	TRUE
6041_eic.png	TRUE	FALSE
12638_eic.png	TRUE	TRUE
3184_eic.png	TRUE	TRUE
14410_eic.png	TRUE	TRUE
13053_eic.png	FALSE	TRUE
11640_eic.png	TRUE	TRUE
22399_eic.png	FALSE	FALSE
15223_eic.png	FALSE	FALSE
12114_eic.png	TRUE	TRUE
10859_eic.png	TRUE	TRUE
4801_eic.png	TRUE	TRUE
7756_eic.png	TRUE	TRUE
471_eic.png	TRUE	TRUE
11392_eic.png	TRUE	FALSE
10370_eic.png	TRUE	TRUE
6213_eic.png	FALSE	TRUE
22359_eic.png	TRUE	TRUE
21550_eic.png	TRUE	TRUE
2929_eic.png	FALSE	TRUE
7896_eic.png	TRUE	TRUE
21094_eic.png	TRUE	FALSE
386_eic.png	TRUE	TRUE
15148_eic.png	FALSE	TRUE
1773_eic.png	FALSE	TRUE
11495_eic.png	FALSE	TRUE
8578_eic.png	TRUE	FALSE
8602_eic.png	TRUE	FALSE
13201_eic.png	FALSE	TRUE
2014_eic.png	FALSE	FALSE
7816_eic.png	TRUE	TRUE
13826_eic.png	FALSE	TRUE
479_eic.png	TRUE	TRUE
20492_eic.png	TRUE	FALSE
19127_eic.png	FALSE	FALSE
6053_eic.png	FALSE	TRUE
2866_eic.png	TRUE	FALSE
9507_eic.png	TRUE	TRUE
8459_eic.png	FALSE	TRUE
7041_eic.png	TRUE	TRUE
994_eic.png	FALSE	TRUE
4803_eic.png	TRUE	TRUE
8747_eic.png	TRUE	TRUE
228_eic.png	TRUE	TRUE
17708_eic.png	TRUE	TRUE
5193_eic.png	FALSE	TRUE
9341_eic.png	TRUE	TRUE
18023_eic.png	TRUE	TRUE
18226_eic.png	TRUE	TRUE
20218_eic.png	TRUE	TRUE
2821_eic.png	TRUE	TRUE
19353_eic.png	FALSE	TRUE
5532_eic.png	FALSE	TRUE
20580_eic.png	TRUE	TRUE
16379_eic.png	TRUE	TRUE
19340_eic.png	FALSE	TRUE
12069_eic.png	TRUE	TRUE
22314_eic.png	FALSE	TRUE
11434_eic.png	TRUE	FALSE
18003_eic.png	TRUE	TRUE
809_eic.png	FALSE	FALSE
15042_eic.png	TRUE	TRUE
1743_eic.png	TRUE	TRUE
24350_eic.png	TRUE	TRUE
4029_eic.png	TRUE	TRUE
20619_eic.png	TRUE	TRUE
21130_eic.png	TRUE	TRUE
12122_eic.png	TRUE	TRUE
18820_eic.png	TRUE	TRUE
1454_eic.png	TRUE	TRUE
5800_eic.png	TRUE	TRUE
12722_eic.png	TRUE	TRUE
14168_eic.png	TRUE	TRUE
9085_eic.png	FALSE	TRUE
2600_eic.png	FALSE	TRUE
2687_eic.png	FALSE	TRUE
15030_eic.png	TRUE	TRUE
500_eic.png	TRUE	TRUE
19562_eic.png	TRUE	TRUE
366_eic.png	TRUE	TRUE
1560_eic.png	TRUE	TRUE
8111_eic.png	TRUE	TRUE
16842_eic.png	TRUE	TRUE
19268_eic.png	TRUE	TRUE
4381_eic.png	TRUE	TRUE
12508_eic.png	TRUE	TRUE
1334_eic.png	TRUE	TRUE
14674_eic.png	TRUE	TRUE
5997_eic.png	TRUE	TRUE
19788_eic.png	TRUE	TRUE
549_eic.png	TRUE	TRUE
669_eic.png	TRUE	TRUE
18032_eic.png	TRUE	TRUE
364_eic.png	TRUE	TRUE
1398_eic.png	FALSE	TRUE
10532_eic.png	TRUE	TRUE
618_eic.png	FALSE	FALSE
3531_eic.png	TRUE	TRUE
7654_eic.png	FALSE	TRUE
20193_eic.png	TRUE	TRUE
18840_eic.png	TRUE	TRUE
7612_eic.png	TRUE	TRUE
6986_eic.png	TRUE	TRUE
14582_eic.png	FALSE	TRUE
23665_eic.png	TRUE	TRUE
16002_eic.png	TRUE	TRUE
3501_eic.png	FALSE	FALSE
5528_eic.png	TRUE	TRUE
21430_eic.png	FALSE	TRUE
20717_eic.png	TRUE	TRUE
10430_eic.png	TRUE	TRUE
9560_eic.png	TRUE	TRUE
22846_eic.png	FALSE	TRUE
15981_eic.png	FALSE	TRUE
7298_eic.png	TRUE	TRUE
15727_eic.png	TRUE	TRUE
14553_eic.png	TRUE	TRUE
20323_eic.png	TRUE	TRUE
3533_eic.png	TRUE	TRUE
9273_eic.png	TRUE	TRUE
2894_eic.png	TRUE	TRUE
22134_eic.png	TRUE	FALSE
21913_eic.png	TRUE	TRUE
1443_eic.png	TRUE	TRUE
9377_eic.png	TRUE	TRUE
14613_eic.png	TRUE	TRUE
24283_eic.png	TRUE	FALSE
3053_eic.png	FALSE	TRUE
484_eic.png	FALSE	TRUE
17075_eic.png	TRUE	TRUE
11197_eic.png	TRUE	TRUE
31_eic.png	TRUE	TRUE
3842_eic.png	FALSE	FALSE
9239_eic.png	TRUE	TRUE
19968_eic.png	TRUE	TRUE
17647_eic.png	TRUE	TRUE
1813_eic.png	TRUE	TRUE
705_eic.png	TRUE	TRUE
19582_eic.png	TRUE	TRUE
4256_eic.png	TRUE	FALSE
2495_eic.png	TRUE	FALSE
23962_eic.png	TRUE	TRUE
1995_eic.png	TRUE	FALSE
2795_eic.png	TRUE	TRUE
203_eic.png	FALSE	FALSE
841_eic.png	TRUE	FALSE
18155_eic.png	TRUE	FALSE
22609_eic.png	TRUE	TRUE
12446_eic.png	FALSE	TRUE
10561_eic.png	FALSE	TRUE
16242_eic.png	TRUE	TRUE
4157_eic.png	FALSE	FALSE
14481_eic.png	TRUE	TRUE
2442_eic.png	TRUE	FALSE
13521_eic.png	TRUE	TRUE
1416_eic.png	TRUE	FALSE
10220_eic.png	TRUE	TRUE
4506_eic.png	FALSE	TRUE
21771_eic.png	TRUE	TRUE
6733_eic.png	TRUE	TRUE
23300_eic.png	FALSE	TRUE
15934_eic.png	TRUE	TRUE
1650_eic.png	TRUE	TRUE
12703_eic.png	TRUE	FALSE
8927_eic.png	TRUE	FALSE
11676_eic.png	FALSE	TRUE
15726_eic.png	FALSE	TRUE
1742_eic.png	TRUE	TRUE
610_eic.png	TRUE	TRUE
354_eic.png	TRUE	TRUE
14708_eic.png	TRUE	FALSE
1097_eic.png	TRUE	FALSE
5380_eic.png	TRUE	TRUE
20663_eic.png	TRUE	FALSE
2282_eic.png	TRUE	TRUE
11016_eic.png	TRUE	TRUE
13704_eic.png	TRUE	TRUE
19110_eic.png	TRUE	TRUE
3618_eic.png	FALSE	TRUE
6089_eic.png	TRUE	FALSE
21817_eic.png	TRUE	TRUE
1046_eic.png	TRUE	TRUE
804_eic.png	TRUE	TRUE
3767_eic.png	TRUE	TRUE
770_eic.png	FALSE	TRUE
7336_eic.png	TRUE	FALSE
1851_eic.png	TRUE	TRUE
14473_eic.png	TRUE	TRUE
1480_eic.png	TRUE	TRUE
100_eic.png	TRUE	TRUE
3915_eic.png	TRUE	TRUE
10993_eic.png	TRUE	TRUE
5175_eic.png	TRUE	TRUE
4331_eic.png	FALSE	TRUE
13504_eic.png	TRUE	TRUE
23010_eic.png	TRUE	FALSE
17775_eic.png	TRUE	TRUE
11623_eic.png	TRUE	TRUE
12160_eic.png	FALSE	TRUE
6308_eic.png	FALSE	TRUE
14068_eic.png	FALSE	TRUE
3239_eic.png	TRUE	TRUE
18897_eic.png	FALSE	TRUE
901_eic.png	FALSE	TRUE
2507_eic.png	TRUE	FALSE
9383_eic.png	TRUE	TRUE
4149_eic.png	FALSE	FALSE
1329_eic.png	TRUE	TRUE
11113_eic.png	TRUE	TRUE
12987_eic.png	FALSE	TRUE
12085_eic.png	FALSE	TRUE
4399_eic.png	FALSE	TRUE
4490_eic.png	TRUE	TRUE
50_eic.png	TRUE	TRUE
21999_eic.png	FALSE	TRUE
20364_eic.png	TRUE	TRUE
21108_eic.png	TRUE	TRUE
13514_eic.png	TRUE	TRUE
11622_eic.png	TRUE	FALSE
14764_eic.png	TRUE	FALSE
16180_eic.png	TRUE	TRUE
21325_eic.png	TRUE	TRUE
3494_eic.png	TRUE	TRUE
1891_eic.png	TRUE	TRUE
23601_eic.png	FALSE	TRUE
20102_eic.png	FALSE	TRUE
2868_eic.png	TRUE	TRUE
12925_eic.png	TRUE	TRUE
10127_eic.png	TRUE	TRUE
6857_eic.png	TRUE	TRUE
1144_eic.png	TRUE	TRUE
6397_eic.png	TRUE	TRUE
8787_eic.png	FALSE	FALSE
5768_eic.png	TRUE	TRUE
1397_eic.png	FALSE	FALSE
14737_eic.png	FALSE	TRUE
2329_eic.png	TRUE	TRUE
12639_eic.png	TRUE	FALSE
22741_eic.png	TRUE	TRUE
4993_eic.png	FALSE	TRUE
5578_eic.png	TRUE	TRUE
24317_eic.png	TRUE	TRUE
2170_eic.png	FALSE	TRUE
19154_eic.png	FALSE	TRUE
16244_eic.png	TRUE	TRUE
1783_eic.png	TRUE	TRUE
5130_eic.png	TRUE	TRUE
12110_eic.png	TRUE	TRUE
15141_eic.png	FALSE	TRUE
1269_eic.png	TRUE	TRUE
6269_eic.png	TRUE	TRUE
5100_eic.png	TRUE	TRUE
844_eic.png	TRUE	TRUE
15021_eic.png	TRUE	TRUE
19338_eic.png	TRUE	TRUE
11345_eic.png	TRUE	FALSE
16309_eic.png	TRUE	FALSE
21271_eic.png	TRUE	TRUE
21985_eic.png	TRUE	TRUE
3132_eic.png	FALSE	TRUE
13069_eic.png	TRUE	TRUE
9797_eic.png	TRUE	TRUE
16782_eic.png	FALSE	TRUE
5764_eic.png	TRUE	TRUE
15543_eic.png	TRUE	TRUE
15461_eic.png	TRUE	TRUE
2563_eic.png	FALSE	TRUE
8543_eic.png	TRUE	TRUE
1361_eic.png	FALSE	TRUE
12335_eic.png	FALSE	TRUE
19070_eic.png	FALSE	TRUE
18214_eic.png	TRUE	TRUE
11225_eic.png	TRUE	TRUE
12918_eic.png	TRUE	FALSE
765_eic.png	TRUE	FALSE
221_eic.png	TRUE	FALSE
3827_eic.png	TRUE	FALSE
7997_eic.png	FALSE	TRUE
2916_eic.png	TRUE	TRUE
19035_eic.png	FALSE	TRUE
2360_eic.png	FALSE	FALSE
2005_eic.png	FALSE	FALSE
11019_eic.png	TRUE	TRUE
5185_eic.png	TRUE	TRUE
6379_eic.png	TRUE	TRUE
7819_eic.png	TRUE	FALSE
18145_eic.png	TRUE	TRUE
964_eic.png	FALSE	TRUE
18247_eic.png	TRUE	TRUE
12511_eic.png	TRUE	TRUE
10741_eic.png	TRUE	TRUE
17385_eic.png	TRUE	TRUE
22951_eic.png	TRUE	FALSE
8797_eic.png	TRUE	TRUE
1220_eic.png	TRUE	TRUE
4338_eic.png	FALSE	TRUE
6046_eic.png	TRUE	FALSE
22348_eic.png	TRUE	FALSE
21026_eic.png	TRUE	TRUE
23610_eic.png	TRUE	TRUE
8320_eic.png	TRUE	TRUE
23534_eic.png	TRUE	TRUE
13656_eic.png	TRUE	TRUE
12453_eic.png	TRUE	TRUE
1328_eic.png	FALSE	FALSE
9526_eic.png	TRUE	TRUE
10056_eic.png	TRUE	FALSE
9173_eic.png	TRUE	FALSE
12558_eic.png	TRUE	TRUE
355_eic.png	TRUE	TRUE
10960_eic.png	TRUE	TRUE
20956_eic.png	TRUE	TRUE
1267_eic.png	TRUE	TRUE
9729_eic.png	FALSE	TRUE
1777_eic.png	FALSE	TRUE
11570_eic.png	TRUE	TRUE
4628_eic.png	FALSE	TRUE
1679_eic.png	TRUE	TRUE
19611_eic.png	TRUE	TRUE
16750_eic.png	TRUE	TRUE
5940_eic.png	FALSE	TRUE
10963_eic.png	TRUE	TRUE
12158_eic.png	FALSE	TRUE
232_eic.png	FALSE	TRUE
15637_eic.png	TRUE	TRUE
22238_eic.png	TRUE	TRUE
740_eic.png	FALSE	TRUE
22386_eic.png	TRUE	TRUE
12993_eic.png	FALSE	TRUE
17601_eic.png	TRUE	TRUE
15709_eic.png	TRUE	FALSE
4159_eic.png	FALSE	FALSE
10375_eic.png	TRUE	TRUE
11039_eic.png	FALSE	FALSE
20841_eic.png	TRUE	TRUE
1955_eic.png	TRUE	TRUE
8820_eic.png	TRUE	TRUE
5521_eic.png	TRUE	TRUE
117_eic.png	TRUE	FALSE
19305_eic.png	TRUE	TRUE
19560_eic.png	FALSE	TRUE
2777_eic.png	TRUE	TRUE
477_eic.png	TRUE	TRUE
729_eic.png	TRUE	TRUE
6470_eic.png	TRUE	TRUE
22502_eic.png	FALSE	FALSE
2084_eic.png	TRUE	TRUE
23625_eic.png	FALSE	TRUE
3119_eic.png	FALSE	TRUE
3507_eic.png	FALSE	FALSE
11753_eic.png	TRUE	FALSE
21474_eic.png	TRUE	TRUE
512_eic.png	TRUE	TRUE
385_eic.png	TRUE	TRUE
4543_eic.png	FALSE	TRUE
4593_eic.png	TRUE	FALSE
3130_eic.png	TRUE	TRUE
20527_eic.png	TRUE	TRUE
478_eic.png	TRUE	TRUE
16270_eic.png	TRUE	TRUE
6297_eic.png	TRUE	TRUE
21428_eic.png	FALSE	TRUE
4217_eic.png	TRUE	TRUE
22346_eic.png	TRUE	TRUE
22907_eic.png	TRUE	TRUE
16202_eic.png	FALSE	TRUE
2312_eic.png	TRUE	TRUE
9227_eic.png	TRUE	FALSE
11219_eic.png	TRUE	TRUE
15664_eic.png	TRUE	TRUE
2963_eic.png	TRUE	TRUE
20305_eic.png	TRUE	TRUE
8289_eic.png	TRUE	TRUE
17676_eic.png	FALSE	TRUE
15860_eic.png	FALSE	TRUE
19068_eic.png	FALSE	TRUE
7391_eic.png	TRUE	TRUE
18021_eic.png	TRUE	TRUE
1038_eic.png	TRUE	TRUE
21446_eic.png	TRUE	FALSE
5458_eic.png	TRUE	TRUE
2975_eic.png	FALSE	TRUE
9639_eic.png	TRUE	TRUE
1415_eic.png	TRUE	TRUE
9621_eic.png	FALSE	TRUE
2255_eic.png	TRUE	TRUE
8401_eic.png	TRUE	TRUE
4607_eic.png	FALSE	TRUE
12361_eic.png	FALSE	TRUE
18562_eic.png	TRUE	TRUE
4773_eic.png	TRUE	TRUE
12013_eic.png	TRUE	TRUE
2016_eic.png	TRUE	FALSE
19095_eic.png	TRUE	TRUE
14804_eic.png	FALSE	TRUE
24415_eic.png	TRUE	TRUE
12998_eic.png	TRUE	TRUE
2186_eic.png	FALSE	TRUE
18735_eic.png	TRUE	TRUE
254_eic.png	TRUE	TRUE
1605_eic.png	FALSE	TRUE
16325_eic.png	TRUE	TRUE
19873_eic.png	FALSE	TRUE
4912_eic.png	TRUE	TRUE
2224_eic.png	FALSE	TRUE
20277_eic.png	FALSE	TRUE
1068_eic.png	TRUE	TRUE
11066_eic.png	TRUE	FALSE
20601_eic.png	FALSE	FALSE
4094_eic.png	TRUE	TRUE
975_eic.png	TRUE	TRUE
23675_eic.png	TRUE	TRUE
24311_eic.png	TRUE	TRUE
19140_eic.png	TRUE	TRUE
7768_eic.png	TRUE	TRUE
1638_eic.png	TRUE	TRUE
1475_eic.png	TRUE	TRUE
5177_eic.png	TRUE	TRUE
12919_eic.png	TRUE	TRUE
11433_eic.png	TRUE	FALSE
1373_eic.png	TRUE	TRUE
6001_eic.png	TRUE	FALSE
10523_eic.png	TRUE	TRUE
21322_eic.png	FALSE	FALSE
22911_eic.png	TRUE	TRUE
6661_eic.png	FALSE	TRUE
7039_eic.png	FALSE	TRUE
14967_eic.png	TRUE	TRUE
13928_eic.png	TRUE	TRUE
24409_eic.png	TRUE	TRUE
7764_eic.png	TRUE	TRUE
6753_eic.png	FALSE	FALSE
21331_eic.png	FALSE	TRUE
21425_eic.png	FALSE	TRUE
7573_eic.png	TRUE	TRUE
21386_eic.png	FALSE	TRUE
12975_eic.png	TRUE	TRUE
1740_eic.png	TRUE	TRUE
15158_eic.png	TRUE	TRUE
1921_eic.png	TRUE	TRUE
3092_eic.png	FALSE	TRUE
10009_eic.png	TRUE	FALSE
982_eic.png	TRUE	TRUE
12359_eic.png	TRUE	TRUE
21514_eic.png	TRUE	FALSE
19032_eic.png	FALSE	TRUE
1728_eic.png	TRUE	TRUE
112_eic.png	TRUE	FALSE
14996_eic.png	TRUE	TRUE
15222_eic.png	FALSE	TRUE
14179_eic.png	FALSE	TRUE
5197_eic.png	TRUE	TRUE
8976_eic.png	TRUE	TRUE
7353_eic.png	FALSE	TRUE
4334_eic.png	TRUE	TRUE
520_eic.png	TRUE	TRUE
820_eic.png	FALSE	FALSE
9873_eic.png	TRUE	TRUE
2017_eic.png	TRUE	FALSE
1340_eic.png	FALSE	TRUE
20336_eic.png	FALSE	FALSE
9928_eic.png	TRUE	TRUE
18413_eic.png	TRUE	TRUE
535_eic.png	FALSE	TRUE
2463_eic.png	TRUE	TRUE
2837_eic.png	TRUE	TRUE
20483_eic.png	TRUE	TRUE
4249_eic.png	TRUE	TRUE
333_eic.png	TRUE	TRUE
16769_eic.png	TRUE	TRUE
12895_eic.png	TRUE	TRUE
10730_eic.png	TRUE	TRUE
13653_eic.png	TRUE	TRUE
13253_eic.png	TRUE	FALSE
9441_eic.png	TRUE	TRUE
8781_eic.png	FALSE	FALSE
18759_eic.png	FALSE	TRUE
1722_eic.png	TRUE	TRUE
7949_eic.png	TRUE	TRUE
14785_eic.png	TRUE	TRUE
343_eic.png	TRUE	TRUE
20657_eic.png	TRUE	TRUE
7463_eic.png	FALSE	TRUE
22018_eic.png	FALSE	FALSE
226_eic.png	FALSE	TRUE
22313_eic.png	FALSE	TRUE
4935_eic.png	TRUE	TRUE
8628_eic.png	TRUE	TRUE
12861_eic.png	TRUE	TRUE
2209_eic.png	TRUE	TRUE
21319_eic.png	TRUE	TRUE
12169_eic.png	TRUE	TRUE
2427_eic.png	TRUE	TRUE
20565_eic.png	TRUE	TRUE
3562_eic.png	TRUE	TRUE
5492_eic.png	TRUE	TRUE
4571_eic.png	TRUE	TRUE
12003_eic.png	TRUE	TRUE
12326_eic.png	TRUE	FALSE
12696_eic.png	TRUE	TRUE
22645_eic.png	TRUE	TRUE
5028_eic.png	TRUE	TRUE
13446_eic.png	TRUE	TRUE
2544_eic.png	TRUE	TRUE
22597_eic.png	TRUE	TRUE
17555_eic.png	TRUE	TRUE
4349_eic.png	TRUE	FALSE
20907_eic.png	TRUE	TRUE
9340_eic.png	TRUE	TRUE
801_eic.png	TRUE	TRUE
1086_eic.png	TRUE	FALSE
16456_eic.png	TRUE	TRUE
12808_eic.png	TRUE	FALSE
9230_eic.png	FALSE	TRUE
10374_eic.png	TRUE	TRUE
14200_eic.png	TRUE	TRUE
21741_eic.png	TRUE	TRUE
13358_eic.png	TRUE	TRUE
1387_eic.png	TRUE	TRUE
17228_eic.png	TRUE	TRUE
1643_eic.png	FALSE	TRUE
10205_eic.png	TRUE	TRUE
5951_eic.png	TRUE	TRUE
14151_eic.png	FALSE	TRUE
5161_eic.png	TRUE	TRUE
20723_eic.png	FALSE	TRUE
15056_eic.png	TRUE	TRUE
14554_eic.png	TRUE	TRUE
10271_eic.png	TRUE	TRUE
760_eic.png	TRUE	TRUE
1976_eic.png	TRUE	TRUE
21398_eic.png	FALSE	FALSE
3112_eic.png	TRUE	TRUE
23626_eic.png	TRUE	TRUE
19649_eic.png	TRUE	TRUE
22501_eic.png	FALSE	FALSE
7803_eic.png	TRUE	FALSE
13787_eic.png	TRUE	TRUE
24316_eic.png	TRUE	TRUE
13058_eic.png	TRUE	TRUE
18259_eic.png	TRUE	TRUE
4590_eic.png	TRUE	TRUE
12656_eic.png	TRUE	TRUE
8020_eic.png	FALSE	TRUE
20118_eic.png	TRUE	FALSE
12457_eic.png	TRUE	TRUE
3775_eic.png	TRUE	TRUE
5755_eic.png	TRUE	TRUE
8596_eic.png	TRUE	TRUE
15594_eic.png	TRUE	TRUE
9779_eic.png	TRUE	TRUE
12790_eic.png	TRUE	TRUE
11513_eic.png	TRUE	TRUE
13473_eic.png	TRUE	TRUE
17319_eic.png	TRUE	TRUE
13699_eic.png	TRUE	TRUE
5397_eic.png	TRUE	TRUE
348_eic.png	TRUE	TRUE
6045_eic.png	TRUE	FALSE
21993_eic.png	FALSE	TRUE
8074_eic.png	TRUE	TRUE
14494_eic.png	FALSE	TRUE
7643_eic.png	TRUE	TRUE
10734_eic.png	TRUE	TRUE
7395_eic.png	TRUE	TRUE
9296_eic.png	TRUE	TRUE
4351_eic.png	TRUE	TRUE
20675_eic.png	FALSE	TRUE
1653_eic.png	TRUE	TRUE
17164_eic.png	TRUE	FALSE
3073_eic.png	FALSE	TRUE
10937_eic.png	TRUE	TRUE
6899_eic.png	FALSE	TRUE
11937_eic.png	TRUE	TRUE
20702_eic.png	FALSE	TRUE
10831_eic.png	FALSE	TRUE
3280_eic.png	TRUE	TRUE
11777_eic.png	TRUE	TRUE
8658_eic.png	TRUE	TRUE
15713_eic.png	TRUE	FALSE
22489_eic.png	TRUE	TRUE
21961_eic.png	TRUE	TRUE
18914_eic.png	TRUE	TRUE
15260_eic.png	TRUE	FALSE
11754_eic.png	TRUE	TRUE
8249_eic.png	TRUE	TRUE
19053_eic.png	FALSE	FALSE
19072_eic.png	TRUE	TRUE
270_eic.png	TRUE	FALSE
19270_eic.png	FALSE	TRUE
17206_eic.png	TRUE	TRUE
22477_eic.png	TRUE	FALSE
17359_eic.png	TRUE	TRUE
10598_eic.png	TRUE	TRUE
14572_eic.png	TRUE	TRUE
17417_eic.png	TRUE	TRUE
20184_eic.png	FALSE	TRUE
6343_eic.png	TRUE	TRUE
11568_eic.png	TRUE	FALSE
22253_eic.png	FALSE	TRUE
16302_eic.png	TRUE	TRUE
3402_eic.png	TRUE	TRUE
21213_eic.png	TRUE	TRUE
2015_eic.png	TRUE	FALSE
19158_eic.png	FALSE	TRUE
12513_eic.png	FALSE	FALSE
10612_eic.png	TRUE	FALSE
3822_eic.png	TRUE	TRUE
13191_eic.png	TRUE	TRUE
6282_eic.png	TRUE	TRUE
20008_eic.png	TRUE	TRUE
4074_eic.png	TRUE	TRUE
4812_eic.png	TRUE	FALSE
13363_eic.png	TRUE	TRUE
4158_eic.png	FALSE	FALSE
19592_eic.png	FALSE	TRUE
4420_eic.png	TRUE	TRUE
2061_eic.png	FALSE	TRUE
5059_eic.png	TRUE	TRUE
21023_eic.png	TRUE	TRUE
7961_eic.png	TRUE	TRUE
3597_eic.png	TRUE	TRUE
14762_eic.png	TRUE	TRUE
22031_eic.png	TRUE	TRUE
5509_eic.png	TRUE	TRUE
5456_eic.png	TRUE	TRUE
18874_eic.png	TRUE	TRUE
2952_eic.png	FALSE	TRUE
435_eic.png	FALSE	TRUE
4160_eic.png	FALSE	TRUE
9625_eic.png	FALSE	FALSE
23777_eic.png	TRUE	TRUE
23563_eic.png	TRUE	TRUE
4759_eic.png	TRUE	TRUE
16741_eic.png	TRUE	TRUE
8604_eic.png	TRUE	TRUE
19882_eic.png	FALSE	TRUE
11987_eic.png	FALSE	FALSE
7766_eic.png	TRUE	FALSE
1253_eic.png	FALSE	TRUE
16243_eic.png	TRUE	TRUE
9132_eic.png	TRUE	TRUE
377_eic.png	FALSE	FALSE
13062_eic.png	FALSE	TRUE
1958_eic.png	TRUE	TRUE
487_eic.png	FALSE	TRUE
15340_eic.png	TRUE	FALSE
14333_eic.png	TRUE	TRUE
218_eic.png	TRUE	FALSE
11245_eic.png	FALSE	FALSE
13270_eic.png	TRUE	TRUE
21723_eic.png	TRUE	TRUE
14365_eic.png	TRUE	TRUE
22543_eic.png	TRUE	TRUE
24530_eic.png	TRUE	FALSE
5459_eic.png	TRUE	TRUE
11382_eic.png	TRUE	TRUE
6655_eic.png	TRUE	TRUE
20890_eic.png	FALSE	TRUE
15665_eic.png	TRUE	FALSE
3549_eic.png	TRUE	TRUE
9616_eic.png	FALSE	TRUE
24326_eic.png	FALSE	TRUE
612_eic.png	FALSE	TRUE
15818_eic.png	TRUE	TRUE
8899_eic.png	FALSE	TRUE
817_eic.png	FALSE	FALSE
4588_eic.png	TRUE	TRUE
4355_eic.png	TRUE	TRUE
13998_eic.png	FALSE	TRUE
6621_eic.png	TRUE	TRUE
7540_eic.png	TRUE	TRUE
1698_eic.png	TRUE	TRUE
3435_eic.png	FALSE	TRUE
9234_eic.png	FALSE	TRUE
22055_eic.png	FALSE	TRUE
11384_eic.png	TRUE	TRUE
5928_eic.png	FALSE	TRUE
392_eic.png	TRUE	TRUE
428_eic.png	TRUE	TRUE
5079_eic.png	TRUE	TRUE
9585_eic.png	TRUE	TRUE
7555_eic.png	FALSE	FALSE
1922_eic.png	TRUE	TRUE
13115_eic.png	TRUE	TRUE
16715_eic.png	TRUE	TRUE
1956_eic.png	TRUE	TRUE
19397_eic.png	FALSE	TRUE
569_eic.png	FALSE	TRUE
13193_eic.png	TRUE	TRUE
16656_eic.png	TRUE	TRUE
11529_eic.png	TRUE	TRUE
21911_eic.png	TRUE	TRUE
3232_eic.png	TRUE	TRUE
15834_eic.png	TRUE	TRUE
8627_eic.png	TRUE	TRUE
5494_eic.png	TRUE	TRUE
22363_eic.png	TRUE	TRUE
13996_eic.png	FALSE	TRUE
1222_eic.png	TRUE	TRUE
3614_eic.png	TRUE	TRUE
18456_eic.png	TRUE	TRUE
12907_eic.png	TRUE	TRUE
5581_eic.png	TRUE	TRUE
14472_eic.png	TRUE	TRUE
12086_eic.png	FALSE	TRUE
6227_eic.png	TRUE	FALSE
1630_eic.png	TRUE	FALSE
619_eic.png	TRUE	TRUE
22153_eic.png	TRUE	TRUE
20526_eic.png	FALSE	TRUE
2759_eic.png	TRUE	TRUE
7533_eic.png	TRUE	TRUE
14462_eic.png	TRUE	TRUE
15061_eic.png	FALSE	TRUE
2698_eic.png	FALSE	TRUE
5625_eic.png	TRUE	FALSE
4496_eic.png	TRUE	TRUE
14411_eic.png	TRUE	TRUE
19123_eic.png	TRUE	TRUE
2735_eic.png	FALSE	TRUE
20796_eic.png	TRUE	TRUE
15140_eic.png	FALSE	TRUE
15326_eic.png	TRUE	TRUE
21978_eic.png	FALSE	FALSE
18564_eic.png	TRUE	TRUE
1249_eic.png	TRUE	TRUE
5730_eic.png	TRUE	TRUE
5410_eic.png	TRUE	TRUE
10735_eic.png	TRUE	TRUE
1085_eic.png	TRUE	TRUE
16573_eic.png	TRUE	TRUE
12403_eic.png	TRUE	TRUE
9980_eic.png	TRUE	TRUE
14652_eic.png	TRUE	TRUE
19506_eic.png	TRUE	TRUE
18596_eic.png	TRUE	TRUE
10068_eic.png	FALSE	TRUE
3609_eic.png	TRUE	TRUE
1243_eic.png	TRUE	TRUE
756_eic.png	FALSE	FALSE
18648_eic.png	TRUE	TRUE
6675_eic.png	TRUE	FALSE
229_eic.png	TRUE	TRUE
20160_eic.png	FALSE	TRUE
103_eic.png	TRUE	TRUE
16878_eic.png	TRUE	TRUE
7279_eic.png	TRUE	TRUE
10014_eic.png	TRUE	TRUE
22937_eic.png	TRUE	TRUE
1983_eic.png	TRUE	TRUE
22657_eic.png	FALSE	TRUE
13550_eic.png	TRUE	TRUE
3580_eic.png	TRUE	TRUE
7182_eic.png	TRUE	TRUE
2280_eic.png	TRUE	TRUE
11226_eic.png	TRUE	TRUE
9788_eic.png	TRUE	TRUE
1629_eic.png	TRUE	FALSE
4216_eic.png	TRUE	TRUE
15705_eic.png	FALSE	FALSE
16907_eic.png	FALSE	TRUE
19108_eic.png	TRUE	TRUE
416_eic.png	TRUE	TRUE
21775_eic.png	TRUE	TRUE
9466_eic.png	TRUE	TRUE
17379_eic.png	TRUE	TRUE
5326_eic.png	TRUE	TRUE
19797_eic.png	TRUE	TRUE
7506_eic.png	TRUE	TRUE
14344_eic.png	TRUE	TRUE
1228_eic.png	TRUE	TRUE
12123_eic.png	TRUE	TRUE
1467_eic.png	FALSE	TRUE
12716_eic.png	TRUE	TRUE
19294_eic.png	FALSE	TRUE
9828_eic.png	TRUE	TRUE
1564_eic.png	FALSE	TRUE
18304_eic.png	TRUE	TRUE
10580_eic.png	FALSE	TRUE
7288_eic.png	FALSE	TRUE
12694_eic.png	TRUE	TRUE
1201_eic.png	TRUE	FALSE
9811_eic.png	TRUE	TRUE
5694_eic.png	FALSE	TRUE
735_eic.png	TRUE	TRUE
14082_eic.png	FALSE	TRUE
8790_eic.png	FALSE	TRUE
5465_eic.png	TRUE	FALSE
18097_eic.png	TRUE	FALSE
9495_eic.png	TRUE	TRUE
23586_eic.png	TRUE	TRUE
16924_eic.png	TRUE	TRUE
14586_eic.png	TRUE	TRUE
24509_eic.png	TRUE	FALSE
12035_eic.png	FALSE	TRUE
11485_eic.png	FALSE	TRUE
482_eic.png	FALSE	FALSE
23507_eic.png	TRUE	TRUE
23623_eic.png	FALSE	TRUE
1592_eic.png	FALSE	TRUE
3490_eic.png	TRUE	TRUE
8838_eic.png	FALSE	TRUE
4251_eic.png	TRUE	TRUE
20488_eic.png	TRUE	TRUE
5287_eic.png	TRUE	TRUE
18523_eic.png	TRUE	TRUE
16227_eic.png	TRUE	TRUE
21441_eic.png	TRUE	TRUE
21506_eic.png	TRUE	TRUE
6524_eic.png	TRUE	TRUE
3774_eic.png	TRUE	FALSE
3361_eic.png	TRUE	TRUE
2733_eic.png	FALSE	TRUE
9381_eic.png	TRUE	TRUE
7694_eic.png	FALSE	TRUE
2435_eic.png	TRUE	TRUE
9861_eic.png	TRUE	TRUE
2889_eic.png	TRUE	TRUE
10961_eic.png	TRUE	TRUE
7389_eic.png	FALSE	TRUE
17462_eic.png	FALSE	TRUE
6293_eic.png	TRUE	TRUE
8858_eic.png	FALSE	TRUE
14962_eic.png	TRUE	FALSE
3258_eic.png	TRUE	TRUE
21833_eic.png	TRUE	TRUE
2605_eic.png	TRUE	TRUE
11910_eic.png	TRUE	TRUE
8096_eic.png	FALSE	TRUE
1663_eic.png	FALSE	FALSE
3243_eic.png	FALSE	TRUE
3905_eic.png	TRUE	TRUE
9184_eic.png	FALSE	TRUE
3163_eic.png	TRUE	TRUE
8803_eic.png	TRUE	FALSE
5064_eic.png	TRUE	TRUE
10448_eic.png	TRUE	TRUE
10115_eic.png	TRUE	TRUE
3737_eic.png	TRUE	TRUE
1157_eic.png	TRUE	TRUE
10208_eic.png	TRUE	TRUE
21821_eic.png	FALSE	TRUE
521_eic.png	TRUE	TRUE
17126_eic.png	TRUE	TRUE
4153_eic.png	FALSE	TRUE
18529_eic.png	TRUE	TRUE
11823_eic.png	TRUE	TRUE
5317_eic.png	TRUE	TRUE
19031_eic.png	FALSE	TRUE
6088_eic.png	TRUE	TRUE
17065_eic.png	TRUE	TRUE
4154_eic.png	TRUE	FALSE
22822_eic.png	FALSE	TRUE
1250_eic.png	TRUE	TRUE
23327_eic.png	TRUE	TRUE
12080_eic.png	TRUE	TRUE
5513_eic.png	TRUE	TRUE
3498_eic.png	TRUE	TRUE
8924_eic.png	TRUE	TRUE
8802_eic.png	TRUE	TRUE
21180_eic.png	TRUE	TRUE
22833_eic.png	TRUE	TRUE
18890_eic.png	TRUE	TRUE
13753_eic.png	TRUE	TRUE
2575_eic.png	TRUE	TRUE
10336_eic.png	TRUE	TRUE
22266_eic.png	FALSE	TRUE
6737_eic.png	TRUE	TRUE
2004_eic.png	TRUE	TRUE
7680_eic.png	TRUE	TRUE
4329_eic.png	FALSE	TRUE
1247_eic.png	TRUE	TRUE
2371_eic.png	TRUE	FALSE
2062_eic.png	TRUE	TRUE
2159_eic.png	TRUE	TRUE
14204_eic.png	FALSE	TRUE
3973_eic.png	TRUE	FALSE
5354_eic.png	TRUE	TRUE
15186_eic.png	FALSE	TRUE
13516_eic.png	TRUE	TRUE
4862_eic.png	TRUE	TRUE
3999_eic.png	TRUE	TRUE
20886_eic.png	FALSE	TRUE
1946_eic.png	TRUE	TRUE
8951_eic.png	TRUE	TRUE
17910_eic.png	TRUE	TRUE
11165_eic.png	FALSE	TRUE
10812_eic.png	TRUE	FALSE
14413_eic.png	TRUE	TRUE
3891_eic.png	FALSE	TRUE
16016_eic.png	FALSE	TRUE
5225_eic.png	TRUE	TRUE
17505_eic.png	TRUE	TRUE
16746_eic.png	TRUE	TRUE
974_eic.png	TRUE	TRUE
5860_eic.png	FALSE	TRUE
15721_eic.png	FALSE	TRUE
6624_eic.png	FALSE	TRUE
13900_eic.png	TRUE	TRUE
949_eic.png	TRUE	TRUE
21641_eic.png	TRUE	TRUE
3387_eic.png	TRUE	TRUE
19040_eic.png	FALSE	TRUE
10994_eic.png	TRUE	FALSE
14368_eic.png	FALSE	TRUE
5315_eic.png	TRUE	TRUE
19020_eic.png	TRUE	TRUE
12079_eic.png	TRUE	TRUE
9803_eic.png	TRUE	TRUE
23753_eic.png	TRUE	FALSE
14528_eic.png	TRUE	TRUE
16318_eic.png	FALSE	TRUE
17634_eic.png	TRUE	TRUE
7545_eic.png	TRUE	TRUE
412_eic.png	TRUE	TRUE
4444_eic.png	TRUE	TRUE
12666_eic.png	TRUE	TRUE
13447_eic.png	TRUE	FALSE
13279_eic.png	TRUE	TRUE
7748_eic.png	TRUE	FALSE
1294_eic.png	TRUE	TRUE
10013_eic.png	TRUE	TRUE
6336_eic.png	TRUE	TRUE
21223_eic.png	TRUE	TRUE
240_eic.png	FALSE	TRUE
13261_eic.png	TRUE	TRUE
15339_eic.png	TRUE	TRUE
18510_eic.png	TRUE	TRUE
20655_eic.png	FALSE	TRUE
6451_eic.png	TRUE	TRUE
18073_eic.png	TRUE	TRUE
23999_eic.png	TRUE	TRUE
11227_eic.png	TRUE	TRUE
13075_eic.png	FALSE	TRUE
15880_eic.png	TRUE	TRUE
2871_eic.png	TRUE	FALSE
19073_eic.png	TRUE	TRUE
12704_eic.png	TRUE	TRUE
18372_eic.png	FALSE	TRUE
22030_eic.png	TRUE	TRUE
1717_eic.png	FALSE	TRUE
4186_eic.png	TRUE	TRUE
3358_eic.png	TRUE	TRUE
16914_eic.png	TRUE	TRUE
758_eic.png	TRUE	TRUE
5645_eic.png	TRUE	TRUE
21280_eic.png	TRUE	TRUE
2664_eic.png	TRUE	TRUE
4259_eic.png	TRUE	TRUE
18286_eic.png	FALSE	TRUE
3503_eic.png	FALSE	TRUE
12108_eic.png	TRUE	TRUE
17883_eic.png	TRUE	FALSE
8789_eic.png	TRUE	FALSE
5834_eic.png	TRUE	TRUE
12033_eic.png	FALSE	TRUE
16193_eic.png	TRUE	TRUE
7800_eic.png	TRUE	TRUE
1298_eic.png	TRUE	TRUE
9385_eic.png	TRUE	TRUE
21710_eic.png	TRUE	TRUE
20529_eic.png	TRUE	TRUE
21636_eic.png	TRUE	TRUE
4678_eic.png	TRUE	TRUE
3506_eic.png	FALSE	FALSE
20599_eic.png	TRUE	FALSE
12994_eic.png	FALSE	TRUE
9494_eic.png	TRUE	TRUE
13941_eic.png	TRUE	FALSE
4960_eic.png	TRUE	TRUE
11968_eic.png	FALSE	TRUE
20688_eic.png	TRUE	TRUE
571_eic.png	FALSE	TRUE
16460_eic.png	TRUE	TRUE
762_eic.png	FALSE	FALSE
6059_eic.png	TRUE	TRUE
14484_eic.png	TRUE	TRUE
21950_eic.png	FALSE	FALSE
20154_eic.png	FALSE	TRUE
5770_eic.png	TRUE	TRUE
7233_eic.png	TRUE	TRUE
7874_eic.png	TRUE	TRUE
17746_eic.png	TRUE	TRUE
10663_eic.png	TRUE	TRUE
7532_eic.png	TRUE	TRUE
7511_eic.png	TRUE	TRUE
3282_eic.png	TRUE	TRUE
17224_eic.png	TRUE	TRUE
17569_eic.png	TRUE	TRUE
10876_eic.png	TRUE	TRUE
18922_eic.png	TRUE	TRUE
9796_eic.png	TRUE	TRUE
466_eic.png	TRUE	TRUE
4152_eic.png	FALSE	FALSE
2684_eic.png	TRUE	TRUE
22740_eic.png	TRUE	TRUE
16927_eic.png	FALSE	TRUE
6141_eic.png	TRUE	TRUE
2453_eic.png	TRUE	TRUE
16450_eic.png	TRUE	FALSE
7120_eic.png	TRUE	TRUE
21399_eic.png	FALSE	FALSE
20789_eic.png	TRUE	TRUE
970_eic.png	TRUE	TRUE
10855_eic.png	TRUE	TRUE
15706_eic.png	FALSE	TRUE
15258_eic.png	TRUE	FALSE
13716_eic.png	TRUE	TRUE
2954_eic.png	FALSE	TRUE
15096_eic.png	TRUE	TRUE
19356_eic.png	TRUE	TRUE
1011_eic.png	TRUE	TRUE
18291_eic.png	TRUE	TRUE
19869_eic.png	FALSE	TRUE
19220_eic.png	TRUE	TRUE
4395_eic.png	TRUE	TRUE
23560_eic.png	TRUE	TRUE
7615_eic.png	TRUE	TRUE
9237_eic.png	FALSE	TRUE
6078_eic.png	TRUE	TRUE
8836_eic.png	TRUE	TRUE
7396_eic.png	TRUE	TRUE
8657_eic.png	TRUE	TRUE
1920_eic.png	TRUE	FALSE
5701_eic.png	FALSE	TRUE
21482_eic.png	TRUE	TRUE
209_eic.png	TRUE	TRUE
9875_eic.png	TRUE	TRUE
2142_eic.png	TRUE	TRUE
22909_eic.png	TRUE	FALSE
10956_eic.png	TRUE	TRUE
1646_eic.png	TRUE	TRUE
2270_eic.png	TRUE	TRUE
6159_eic.png	TRUE	TRUE
13304_eic.png	TRUE	TRUE
1562_eic.png	FALSE	TRUE
1733_eic.png	TRUE	TRUE
6039_eic.png	TRUE	FALSE
3693_eic.png	TRUE	TRUE
3508_eic.png	FALSE	TRUE
16748_eic.png	TRUE	TRUE
8554_eic.png	TRUE	TRUE
8742_eic.png	TRUE	TRUE
10631_eic.png	TRUE	TRUE
2489_eic.png	TRUE	TRUE
21208_eic.png	TRUE	TRUE
13990_eic.png	TRUE	TRUE
2776_eic.png	TRUE	TRUE
17296_eic.png	TRUE	TRUE
7277_eic.png	TRUE	TRUE
3895_eic.png	FALSE	FALSE
21729_eic.png	TRUE	TRUE
3004_eic.png	TRUE	TRUE
16001_eic.png	TRUE	TRUE
14351_eic.png	TRUE	TRUE
1363_eic.png	FALSE	TRUE
106_eic.png	TRUE	TRUE
1049_eic.png	TRUE	FALSE
22625_eic.png	FALSE	TRUE
8926_eic.png	TRUE	FALSE
10575_eic.png	FALSE	TRUE
11318_eic.png	FALSE	TRUE
5508_eic.png	TRUE	TRUE
14016_eic.png	TRUE	TRUE
3978_eic.png	TRUE	TRUE
9323_eic.png	FALSE	FALSE
16567_eic.png	FALSE	TRUE
4525_eic.png	TRUE	TRUE
8313_eic.png	FALSE	TRUE
8118_eic.png	FALSE	TRUE
10376_eic.png	TRUE	TRUE
8398_eic.png	TRUE	TRUE
15881_eic.png	TRUE	TRUE
13781_eic.png	FALSE	TRUE
22430_eic.png	TRUE	FALSE
5746_eic.png	FALSE	TRUE
15458_eic.png	TRUE	FALSE
5307_eic.png	TRUE	TRUE
4312_eic.png	TRUE	TRUE
6195_eic.png	TRUE	TRUE
18787_eic.png	FALSE	TRUE
17897_eic.png	TRUE	TRUE
4754_eic.png	TRUE	FALSE
3858_eic.png	TRUE	FALSE
3863_eic.png	TRUE	FALSE
18918_eic.png	TRUE	TRUE
16188_eic.png	FALSE	TRUE
20683_eic.png	TRUE	TRUE
13388_eic.png	TRUE	TRUE
7652_eic.png	FALSE	TRUE
10794_eic.png	TRUE	TRUE
22115_eic.png	TRUE	FALSE
6381_eic.png	TRUE	TRUE
19541_eic.png	FALSE	TRUE
1854_eic.png	TRUE	TRUE
24406_eic.png	TRUE	TRUE
21874_eic.png	TRUE	TRUE
10354_eic.png	TRUE	TRUE
13109_eic.png	TRUE	TRUE
6980_eic.png	TRUE	TRUE
15266_eic.png	TRUE	TRUE
19620_eic.png	TRUE	TRUE
401_eic.png	TRUE	TRUE
5539_eic.png	TRUE	TRUE
8652_eic.png	TRUE	TRUE
15761_eic.png	TRUE	TRUE
19429_eic.png	TRUE	FALSE
18376_eic.png	TRUE	TRUE
9437_eic.png	TRUE	TRUE
1648_eic.png	TRUE	TRUE
10958_eic.png	TRUE	TRUE
18482_eic.png	FALSE	FALSE
3795_eic.png	TRUE	FALSE
2120_eic.png	FALSE	TRUE
3790_eic.png	TRUE	TRUE
3897_eic.png	FALSE	FALSE
21211_eic.png	TRUE	FALSE
7319_eic.png	TRUE	TRUE
17964_eic.png	TRUE	TRUE
5724_eic.png	TRUE	TRUE
8447_eic.png	TRUE	TRUE
20814_eic.png	FALSE	FALSE
17951_eic.png	FALSE	TRUE
815_eic.png	FALSE	FALSE
382_eic.png	TRUE	TRUE
16663_eic.png	TRUE	TRUE
2433_eic.png	TRUE	TRUE
271_eic.png	TRUE	TRUE
9135_eic.png	TRUE	TRUE
3756_eic.png	TRUE	TRUE
15078_eic.png	TRUE	TRUE
1713_eic.png	TRUE	TRUE
13715_eic.png	TRUE	TRUE
2630_eic.png	TRUE	TRUE
5252_eic.png	FALSE	TRUE
9092_eic.png	FALSE	TRUE
1979_eic.png	FALSE	TRUE
5722_eic.png	TRUE	FALSE
9692_eic.png	TRUE	TRUE
17695_eic.png	TRUE	TRUE
23468_eic.png	FALSE	TRUE
9236_eic.png	FALSE	FALSE
13744_eic.png	FALSE	TRUE
18928_eic.png	TRUE	TRUE
6896_eic.png	FALSE	TRUE
6163_eic.png	FALSE	TRUE
7442_eic.png	TRUE	TRUE
18649_eic.png	TRUE	TRUE
8154_eic.png	TRUE	TRUE
12300_eic.png	TRUE	TRUE
17298_eic.png	TRUE	TRUE
13651_eic.png	TRUE	TRUE
15431_eic.png	TRUE	TRUE
631_eic.png	TRUE	TRUE
8754_eic.png	TRUE	TRUE
8101_eic.png	FALSE	TRUE
21521_eic.png	TRUE	TRUE
14751_eic.png	TRUE	TRUE
21936_eic.png	FALSE	TRUE
13696_eic.png	TRUE	TRUE
9594_eic.png	FALSE	TRUE
4702_eic.png	TRUE	TRUE
11538_eic.png	TRUE	FALSE
3356_eic.png	TRUE	TRUE
17514_eic.png	FALSE	TRUE
16807_eic.png	TRUE	TRUE
18485_eic.png	FALSE	FALSE
11852_eic.png	TRUE	TRUE
14739_eic.png	FALSE	TRUE
2011_eic.png	FALSE	FALSE
4821_eic.png	TRUE	TRUE
19991_eic.png	TRUE	TRUE
13898_eic.png	TRUE	TRUE
6593_eic.png	FALSE	TRUE
14152_eic.png	TRUE	TRUE
2915_eic.png	TRUE	TRUE
18904_eic.png	TRUE	TRUE
11067_eic.png	TRUE	TRUE
16564_eic.png	FALSE	FALSE
15338_eic.png	TRUE	TRUE
8510_eic.png	FALSE	TRUE
15784_eic.png	TRUE	TRUE
2649_eic.png	TRUE	TRUE
1918_eic.png	TRUE	TRUE
488_eic.png	FALSE	FALSE
469_eic.png	TRUE	TRUE
2362_eic.png	TRUE	FALSE
5267_eic.png	TRUE	FALSE
10640_eic.png	TRUE	TRUE
5878_eic.png	TRUE	TRUE
895_eic.png	FALSE	TRUE
3972_eic.png	TRUE	TRUE
11996_eic.png	FALSE	FALSE
18173_eic.png	TRUE	TRUE
7866_eic.png	TRUE	TRUE
525_eic.png	TRUE	TRUE
4484_eic.png	TRUE	TRUE
20038_eic.png	TRUE	FALSE
4521_eic.png	FALSE	TRUE
16182_eic.png	FALSE	TRUE
1392_eic.png	FALSE	TRUE
9355_eic.png	TRUE	TRUE
2863_eic.png	FALSE	FALSE
13805_eic.png	TRUE	TRUE
22908_eic.png	FALSE	TRUE
22872_eic.png	TRUE	TRUE
2561_eic.png	FALSE	TRUE
8860_eic.png	FALSE	TRUE
17322_eic.png	TRUE	TRUE
16107_eic.png	FALSE	TRUE
1088_eic.png	TRUE	TRUE
2560_eic.png	FALSE	TRUE
9126_eic.png	TRUE	TRUE
17290_eic.png	FALSE	TRUE
8756_eic.png	TRUE	TRUE
6055_eic.png	FALSE	TRUE
8200_eic.png	TRUE	TRUE
16172_eic.png	TRUE	TRUE
19215_eic.png	TRUE	TRUE
553_eic.png	FALSE	FALSE
12879_eic.png	TRUE	TRUE
15221_eic.png	TRUE	TRUE
9986_eic.png	FALSE	TRUE
12087_eic.png	FALSE	TRUE
21253_eic.png	TRUE	TRUE
10196_eic.png	TRUE	TRUE
14268_eic.png	TRUE	TRUE
21721_eic.png	TRUE	TRUE
8603_eic.png	TRUE	TRUE
6893_eic.png	TRUE	TRUE
24570_eic.png	TRUE	FALSE
11520_eic.png	TRUE	TRUE
11989_eic.png	FALSE	FALSE
3326_eic.png	FALSE	TRUE
2242_eic.png	TRUE	TRUE
20662_eic.png	TRUE	FALSE
19670_eic.png	TRUE	FALSE
14647_eic.png	FALSE	FALSE
5732_eic.png	TRUE	TRUE
598_eic.png	TRUE	TRUE
1596_eic.png	TRUE	TRUE
8152_eic.png	TRUE	TRUE
1039_eic.png	TRUE	TRUE
18789_eic.png	TRUE	TRUE
11991_eic.png	FALSE	FALSE
4953_eic.png	TRUE	TRUE
10611_eic.png	TRUE	TRUE
19307_eic.png	TRUE	TRUE
14604_eic.png	TRUE	TRUE
220_eic.png	TRUE	TRUE
22274_eic.png	FALSE	TRUE
15031_eic.png	TRUE	TRUE
15739_eic.png	TRUE	TRUE
17646_eic.png	TRUE	TRUE
14650_eic.png	TRUE	TRUE
2983_eic.png	TRUE	TRUE
22268_eic.png	FALSE	TRUE
5200_eic.png	TRUE	FALSE
3688_eic.png	FALSE	TRUE
3234_eic.png	FALSE	TRUE
2232_eic.png	TRUE	TRUE
11435_eic.png	TRUE	TRUE
1953_eic.png	FALSE	TRUE
14614_eic.png	TRUE	TRUE
2870_eic.png	TRUE	TRUE
20585_eic.png	FALSE	TRUE
2461_eic.png	TRUE	TRUE
9774_eic.png	TRUE	TRUE
8675_eic.png	TRUE	TRUE
11909_eic.png	TRUE	TRUE
23672_eic.png	TRUE	TRUE
21708_eic.png	TRUE	TRUE
20139_eic.png	FALSE	TRUE
16898_eic.png	TRUE	TRUE
6681_eic.png	TRUE	FALSE
9617_eic.png	FALSE	TRUE
21516_eic.png	TRUE	FALSE
12024_eic.png	TRUE	TRUE
17750_eic.png	TRUE	TRUE
12676_eic.png	TRUE	TRUE
11250_eic.png	FALSE	FALSE
1801_eic.png	TRUE	TRUE
23100_eic.png	TRUE	FALSE
19653_eic.png	TRUE	TRUE
315_eic.png	TRUE	TRUE
8840_eic.png	TRUE	TRUE
7438_eic.png	TRUE	TRUE
19038_eic.png	FALSE	FALSE
3789_eic.png	TRUE	FALSE
19543_eic.png	FALSE	TRUE
10450_eic.png	TRUE	TRUE
5436_eic.png	TRUE	TRUE
4323_eic.png	FALSE	TRUE
18224_eic.png	TRUE	TRUE
5321_eic.png	FALSE	TRUE
20830_eic.png	TRUE	TRUE
18785_eic.png	FALSE	TRUE
24178_eic.png	TRUE	TRUE
9876_eic.png	TRUE	TRUE
21058_eic.png	TRUE	TRUE
3328_eic.png	FALSE	TRUE
11609_eic.png	FALSE	TRUE
822_eic.png	TRUE	FALSE
22902_eic.png	FALSE	TRUE
16809_eic.png	TRUE	FALSE
3846_eic.png	FALSE	TRUE
16000_eic.png	TRUE	FALSE
2515_eic.png	TRUE	TRUE
5022_eic.png	TRUE	TRUE
7166_eic.png	TRUE	FALSE
14347_eic.png	TRUE	TRUE
16665_eic.png	TRUE	TRUE
6598_eic.png	FALSE	TRUE
148_eic.png	TRUE	TRUE
2900_eic.png	TRUE	TRUE
20100_eic.png	FALSE	TRUE
12004_eic.png	TRUE	TRUE
3765_eic.png	FALSE	TRUE
4208_eic.png	TRUE	TRUE
18297_eic.png	TRUE	TRUE
4766_eic.png	TRUE	TRUE
6791_eic.png	TRUE	TRUE
977_eic.png	TRUE	TRUE
14794_eic.png	TRUE	TRUE
6241_eic.png	TRUE	TRUE
23027_eic.png	TRUE	FALSE
19712_eic.png	TRUE	TRUE
2068_eic.png	FALSE	TRUE
2640_eic.png	TRUE	TRUE
2039_eic.png	TRUE	TRUE
3345_eic.png	FALSE	TRUE
2189_eic.png	TRUE	TRUE
15740_eic.png	TRUE	FALSE
20219_eic.png	TRUE	TRUE
9153_eic.png	TRUE	TRUE
24183_eic.png	TRUE	TRUE
12021_eic.png	TRUE	TRUE
20660_eic.png	TRUE	FALSE
23346_eic.png	TRUE	TRUE
2372_eic.png	TRUE	FALSE
15663_eic.png	TRUE	FALSE
18842_eic.png	FALSE	TRUE
20538_eic.png	FALSE	TRUE
2926_eic.png	TRUE	TRUE
18713_eic.png	TRUE	TRUE
24523_eic.png	TRUE	TRUE
9872_eic.png	TRUE	TRUE
12940_eic.png	TRUE	TRUE
7051_eic.png	TRUE	TRUE
12156_eic.png	TRUE	TRUE
700_eic.png	TRUE	TRUE
524_eic.png	TRUE	FALSE
7038_eic.png	FALSE	FALSE
9064_eic.png	FALSE	TRUE
15277_eic.png	FALSE	FALSE
1839_eic.png	TRUE	TRUE
18488_eic.png	TRUE	TRUE
8948_eic.png	TRUE	TRUE
1540_eic.png	FALSE	TRUE
560_eic.png	TRUE	FALSE
6091_eic.png	TRUE	TRUE
6023_eic.png	TRUE	TRUE
20301_eic.png	TRUE	TRUE
14594_eic.png	TRUE	TRUE
1951_eic.png	FALSE	TRUE
1781_eic.png	TRUE	TRUE
8169_eic.png	FALSE	FALSE
8574_eic.png	TRUE	TRUE
3889_eic.png	FALSE	FALSE
18368_eic.png	FALSE	TRUE
5981_eic.png	TRUE	TRUE
11535_eic.png	TRUE	FALSE
22258_eic.png	TRUE	TRUE
22702_eic.png	TRUE	TRUE
11522_eic.png	TRUE	FALSE
1932_eic.png	TRUE	TRUE
2404_eic.png	TRUE	TRUE
2757_eic.png	TRUE	TRUE
14194_eic.png	TRUE	TRUE
19434_eic.png	FALSE	TRUE
12602_eic.png	FALSE	FALSE
11163_eic.png	FALSE	TRUE
12739_eic.png	TRUE	TRUE
18380_eic.png	TRUE	TRUE
18325_eic.png	TRUE	TRUE
3230_eic.png	TRUE	TRUE
9228_eic.png	TRUE	TRUE
3575_eic.png	FALSE	TRUE
17792_eic.png	TRUE	TRUE
16018_eic.png	TRUE	TRUE
21736_eic.png	TRUE	TRUE
118_eic.png	TRUE	FALSE
2987_eic.png	FALSE	TRUE
17472_eic.png	FALSE	TRUE
5934_eic.png	TRUE	TRUE
18852_eic.png	FALSE	TRUE
2361_eic.png	TRUE	FALSE
17842_eic.png	TRUE	TRUE
17831_eic.png	TRUE	TRUE
4156_eic.png	FALSE	FALSE
3773_eic.png	TRUE	FALSE
12449_eic.png	FALSE	FALSE
856_eic.png	FALSE	TRUE
7317_eic.png	TRUE	TRUE
2896_eic.png	TRUE	TRUE
3677_eic.png	TRUE	TRUE
16247_eic.png	TRUE	TRUE
14616_eic.png	TRUE	FALSE
16571_eic.png	FALSE	FALSE
21390_eic.png	TRUE	FALSE
2024_eic.png	TRUE	TRUE
17747_eic.png	TRUE	TRUE
3883_eic.png	TRUE	TRUE
20878_eic.png	TRUE	TRUE
308_eic.png	TRUE	TRUE
19970_eic.png	TRUE	TRUE
10334_eic.png	TRUE	TRUE
11629_eic.png	TRUE	TRUE
17716_eic.png	TRUE	TRUE
13277_eic.png	FALSE	FALSE
15362_eic.png	TRUE	TRUE
2183_eic.png	TRUE	TRUE
23221_eic.png	TRUE	TRUE
4345_eic.png	FALSE	FALSE
16787_eic.png	FALSE	FALSE
17344_eic.png	TRUE	TRUE
11539_eic.png	TRUE	FALSE
12054_eic.png	FALSE	TRUE
18630_eic.png	TRUE	TRUE
15758_eic.png	TRUE	TRUE
11206_eic.png	TRUE	TRUE
15949_eic.png	TRUE	TRUE
8743_eic.png	TRUE	TRUE
15905_eic.png	TRUE	TRUE
2522_eic.png	TRUE	TRUE
10534_eic.png	TRUE	TRUE
2898_eic.png	TRUE	TRUE
3103_eic.png	TRUE	TRUE
5156_eic.png	TRUE	FALSE
18056_eic.png	TRUE	TRUE
4218_eic.png	TRUE	TRUE
12810_eic.png	TRUE	FALSE
3353_eic.png	TRUE	TRUE
12931_eic.png	TRUE	TRUE
21053_eic.png	TRUE	FALSE
15707_eic.png	TRUE	TRUE
14645_eic.png	TRUE	TRUE
13397_eic.png	TRUE	FALSE
6270_eic.png	TRUE	TRUE
6299_eic.png	TRUE	TRUE
19333_eic.png	TRUE	TRUE
7898_eic.png	TRUE	TRUE
10986_eic.png	TRUE	TRUE
7181_eic.png	TRUE	TRUE
18878_eic.png	TRUE	FALSE
17642_eic.png	TRUE	TRUE
4864_eic.png	TRUE	TRUE
8829_eic.png	FALSE	TRUE
9350_eic.png	FALSE	TRUE
13607_eic.png	TRUE	TRUE
19106_eic.png	TRUE	TRUE
17816_eic.png	TRUE	TRUE
8579_eic.png	TRUE	TRUE
13821_eic.png	FALSE	TRUE
3932_eic.png	TRUE	TRUE
22563_eic.png	TRUE	TRUE
18618_eic.png	TRUE	TRUE
16826_eic.png	TRUE	TRUE
7314_eic.png	TRUE	TRUE
1018_eic.png	TRUE	TRUE
12217_eic.png	TRUE	TRUE
2028_eic.png	TRUE	TRUE
7588_eic.png	TRUE	TRUE
9458_eic.png	FALSE	TRUE
11079_eic.png	TRUE	TRUE
21321_eic.png	TRUE	FALSE
20143_eic.png	TRUE	TRUE
19838_eic.png	TRUE	TRUE
2965_eic.png	TRUE	TRUE
4352_eic.png	TRUE	TRUE
4519_eic.png	FALSE	TRUE
7355_eic.png	TRUE	TRUE
7043_eic.png	TRUE	TRUE
19180_eic.png	TRUE	TRUE
14926_eic.png	TRUE	TRUE
16572_eic.png	FALSE	TRUE
15602_eic.png	TRUE	TRUE
10464_eic.png	TRUE	TRUE
3831_eic.png	FALSE	TRUE
12872_eic.png	FALSE	TRUE
8864_eic.png	TRUE	TRUE
3196_eic.png	TRUE	TRUE
2490_eic.png	TRUE	FALSE
840_eic.png	TRUE	FALSE
5323_eic.png	TRUE	TRUE
3107_eic.png	TRUE	TRUE
1568_eic.png	FALSE	TRUE
13056_eic.png	TRUE	TRUE
10176_eic.png	TRUE	FALSE
1477_eic.png	TRUE	FALSE
19879_eic.png	FALSE	TRUE
15810_eic.png	TRUE	TRUE
1570_eic.png	TRUE	TRUE
4401_eic.png	FALSE	TRUE
1966_eic.png	FALSE	TRUE
19862_eic.png	TRUE	TRUE
12275_eic.png	FALSE	TRUE
22418_eic.png	TRUE	FALSE
3635_eic.png	TRUE	TRUE
19034_eic.png	FALSE	TRUE
1099_eic.png	FALSE	TRUE
23681_eic.png	TRUE	TRUE
15817_eic.png	TRUE	TRUE
20659_eic.png	TRUE	FALSE
5938_eic.png	TRUE	TRUE
4504_eic.png	FALSE	TRUE
2869_eic.png	TRUE	FALSE
1374_eic.png	TRUE	TRUE
17451_eic.png	TRUE	TRUE
19596_eic.png	TRUE	TRUE
1634_eic.png	TRUE	FALSE
11427_eic.png	FALSE	TRUE
3877_eic.png	TRUE	TRUE
9342_eic.png	TRUE	TRUE
19416_eic.png	TRUE	TRUE
4129_eic.png	TRUE	TRUE
21334_eic.png	TRUE	TRUE
5216_eic.png	TRUE	TRUE
3102_eic.png	TRUE	TRUE
19231_eic.png	TRUE	TRUE
15913_eic.png	TRUE	TRUE
4938_eic.png	TRUE	TRUE
13309_eic.png	TRUE	TRUE
6990_eic.png	TRUE	TRUE
11962_eic.png	TRUE	TRUE
5077_eic.png	TRUE	TRUE
22189_eic.png	TRUE	TRUE
18431_eic.png	TRUE	FALSE
7630_eic.png	TRUE	TRUE
2748_eic.png	TRUE	TRUE
6047_eic.png	TRUE	TRUE
1451_eic.png	FALSE	TRUE
2022_eic.png	TRUE	TRUE
18483_eic.png	FALSE	TRUE
[truncated: 1,703 more rows]

## Sheet: 10_293T_cell_neg_eva_check
image	eic	eim
[truncated: 1,468 more rows]
