# Supplementary material for: A mass spectrum-oriented computational method for ion mobility-resolved untargeted metabolomics
Source: Nat Commun. 2023 Mar 31;14:1813. doi: 10.1038/s41467-023-37539-0 (PMC10066191; doi:10.1038/s41467-023-37539-0)
Supplement: Supplementary file 9 — Supplementary Data 6 [file 41467_2023_37539_MOESM9_ESM.xlsx]

## Sheet: 01_NIST_human_urine_pos_eva_che
image	eic	eim
2047_eic.png	FALSE	TRUE
3659_eic.png	TRUE	TRUE
63_eic.png	TRUE	TRUE
2135_eic.png	TRUE	TRUE
3661_eic.png	TRUE	TRUE
3862_eic.png	TRUE	TRUE
876_eic.png	TRUE	TRUE
872_eic.png	FALSE	TRUE
3362_eic.png	TRUE	TRUE
3893_eic.png	TRUE	FALSE
670_eic.png	TRUE	TRUE
1997_eic.png	TRUE	TRUE
3296_eic.png	TRUE	FALSE
2799_eic.png	TRUE	TRUE
2621_eic.png	TRUE	FALSE
2132_eic.png	TRUE	FALSE
606_eic.png	TRUE	TRUE
1906_eic.png	TRUE	TRUE
3140_eic.png	TRUE	TRUE
2160_eic.png	TRUE	FALSE
3555_eic.png	FALSE	TRUE
980_eic.png	FALSE	TRUE
387_eic.png	FALSE	TRUE
2688_eic.png	TRUE	TRUE
2567_eic.png	TRUE	TRUE
2846_eic.png	FALSE	TRUE
2823_eic.png	TRUE	TRUE
1410_eic.png	TRUE	TRUE
2727_eic.png	TRUE	TRUE
2995_eic.png	TRUE	TRUE
3379_eic.png	FALSE	TRUE
1474_eic.png	FALSE	TRUE
2377_eic.png	FALSE	TRUE
295_eic.png	TRUE	TRUE
1952_eic.png	TRUE	TRUE
3060_eic.png	TRUE	TRUE
3319_eic.png	TRUE	TRUE
603_eic.png	TRUE	TRUE
2705_eic.png	TRUE	TRUE
3488_eic.png	TRUE	TRUE
3044_eic.png	TRUE	TRUE
380_eic.png	TRUE	TRUE
3346_eic.png	TRUE	TRUE
193_eic.png	TRUE	TRUE
4182_eic.png	TRUE	TRUE
2277_eic.png	FALSE	TRUE
427_eic.png	TRUE	TRUE
674_eic.png	TRUE	TRUE
1752_eic.png	TRUE	TRUE
3311_eic.png	TRUE	FALSE
900_eic.png	TRUE	TRUE
999_eic.png	TRUE	TRUE
543_eic.png	TRUE	TRUE
816_eic.png	TRUE	TRUE
2157_eic.png	TRUE	TRUE
1999_eic.png	TRUE	TRUE
1192_eic.png	FALSE	TRUE
4204_eic.png	TRUE	TRUE
3158_eic.png	TRUE	TRUE
3848_eic.png	TRUE	TRUE
2121_eic.png	TRUE	TRUE
2514_eic.png	TRUE	TRUE
303_eic.png	TRUE	TRUE
2596_eic.png	TRUE	TRUE
2095_eic.png	TRUE	TRUE
2220_eic.png	TRUE	FALSE
131_eic.png	TRUE	TRUE
137_eic.png	TRUE	TRUE
73_eic.png	TRUE	TRUE
2968_eic.png	TRUE	TRUE
1280_eic.png	TRUE	TRUE
3442_eic.png	TRUE	TRUE
9_eic.png	TRUE	TRUE
2959_eic.png	TRUE	TRUE
167_eic.png	TRUE	TRUE
2707_eic.png	TRUE	TRUE
3170_eic.png	TRUE	TRUE
4335_eic.png	FALSE	TRUE
2181_eic.png	TRUE	TRUE
1168_eic.png	FALSE	TRUE
2917_eic.png	TRUE	TRUE
3144_eic.png	TRUE	TRUE
3199_eic.png	TRUE	TRUE
2790_eic.png	TRUE	TRUE
139_eic.png	TRUE	TRUE
2108_eic.png	TRUE	TRUE
506_eic.png	TRUE	TRUE
2399_eic.png	TRUE	TRUE
2526_eic.png	TRUE	FALSE
3161_eic.png	TRUE	TRUE
2267_eic.png	TRUE	TRUE
2172_eic.png	TRUE	TRUE
200_eic.png	TRUE	TRUE
67_eic.png	TRUE	TRUE
3735_eic.png	TRUE	TRUE
2891_eic.png	FALSE	TRUE
1169_eic.png	TRUE	TRUE
3329_eic.png	TRUE	TRUE
2801_eic.png	TRUE	TRUE
757_eic.png	TRUE	TRUE
1140_eic.png	TRUE	TRUE
3177_eic.png	TRUE	TRUE
180_eic.png	TRUE	TRUE
810_eic.png	TRUE	TRUE
3611_eic.png	TRUE	TRUE
1278_eic.png	TRUE	TRUE
622_eic.png	TRUE	TRUE
3378_eic.png	TRUE	TRUE
2389_eic.png	FALSE	TRUE
29_eic.png	TRUE	TRUE
3438_eic.png	TRUE	TRUE
1788_eic.png	TRUE	TRUE
1367_eic.png	TRUE	TRUE
2677_eic.png	TRUE	FALSE
4070_eic.png	TRUE	FALSE
3464_eic.png	TRUE	TRUE
1300_eic.png	TRUE	TRUE
1360_eic.png	TRUE	TRUE
2624_eic.png	TRUE	TRUE
2629_eic.png	TRUE	TRUE
992_eic.png	TRUE	TRUE
2771_eic.png	FALSE	TRUE
267_eic.png	TRUE	TRUE
3368_eic.png	TRUE	TRUE
897_eic.png	TRUE	TRUE
576_eic.png	TRUE	TRUE
3122_eic.png	TRUE	TRUE
3964_eic.png	TRUE	FALSE
2038_eic.png	TRUE	TRUE
298_eic.png	TRUE	TRUE
1628_eic.png	TRUE	TRUE
1594_eic.png	TRUE	TRUE
3184_eic.png	TRUE	TRUE
1385_eic.png	TRUE	TRUE
2897_eic.png	FALSE	TRUE
903_eic.png	TRUE	TRUE
2520_eic.png	TRUE	FALSE
2637_eic.png	FALSE	TRUE
3338_eic.png	TRUE	TRUE
1100_eic.png	TRUE	TRUE
2197_eic.png	TRUE	FALSE
1867_eic.png	TRUE	TRUE
276_eic.png	TRUE	TRUE
2101_eic.png	TRUE	TRUE
1213_eic.png	TRUE	TRUE
1727_eic.png	TRUE	TRUE
3000_eic.png	TRUE	TRUE
1003_eic.png	TRUE	TRUE
3706_eic.png	TRUE	TRUE
2929_eic.png	TRUE	TRUE
247_eic.png	TRUE	TRUE
386_eic.png	FALSE	TRUE
2351_eic.png	FALSE	TRUE
2616_eic.png	TRUE	TRUE
2293_eic.png	TRUE	FALSE
2205_eic.png	TRUE	TRUE
3094_eic.png	TRUE	TRUE
691_eic.png	TRUE	TRUE
2074_eic.png	TRUE	TRUE
1773_eic.png	TRUE	TRUE
2137_eic.png	TRUE	TRUE
4021_eic.png	TRUE	TRUE
2014_eic.png	TRUE	TRUE
2069_eic.png	TRUE	TRUE
3175_eic.png	TRUE	TRUE
3467_eic.png	FALSE	TRUE
3603_eic.png	TRUE	TRUE
3812_eic.png	TRUE	TRUE
594_eic.png	TRUE	TRUE
479_eic.png	TRUE	TRUE
2580_eic.png	TRUE	TRUE
2866_eic.png	FALSE	FALSE
3398_eic.png	FALSE	TRUE
344_eic.png	TRUE	TRUE
1265_eic.png	FALSE	TRUE
3072_eic.png	TRUE	TRUE
4318_eic.png	TRUE	TRUE
228_eic.png	TRUE	TRUE
164_eic.png	TRUE	TRUE
3649_eic.png	TRUE	TRUE
1078_eic.png	TRUE	TRUE
2892_eic.png	TRUE	TRUE
1805_eic.png	TRUE	TRUE
2403_eic.png	FALSE	TRUE
2821_eic.png	TRUE	TRUE
3505_eic.png	TRUE	TRUE
3423_eic.png	TRUE	TRUE
3087_eic.png	FALSE	TRUE
1533_eic.png	TRUE	TRUE
1429_eic.png	TRUE	TRUE
165_eic.png	TRUE	TRUE
825_eic.png	TRUE	TRUE
1576_eic.png	TRUE	TRUE
809_eic.png	TRUE	TRUE
847_eic.png	TRUE	TRUE
2241_eic.png	FALSE	TRUE
3429_eic.png	FALSE	TRUE
4029_eic.png	TRUE	TRUE
927_eic.png	TRUE	TRUE
3201_eic.png	TRUE	TRUE
1875_eic.png	TRUE	TRUE
3474_eic.png	TRUE	TRUE
3607_eic.png	FALSE	TRUE
2516_eic.png	TRUE	TRUE
2208_eic.png	TRUE	TRUE
1380_eic.png	TRUE	TRUE
2648_eic.png	TRUE	FALSE
1366_eic.png	TRUE	TRUE
620_eic.png	TRUE	TRUE
4127_eic.png	TRUE	FALSE
3697_eic.png	FALSE	TRUE
1454_eic.png	TRUE	TRUE
3138_eic.png	FALSE	TRUE
868_eic.png	TRUE	TRUE
2794_eic.png	TRUE	TRUE
1056_eic.png	TRUE	TRUE
2600_eic.png	TRUE	TRUE
2572_eic.png	TRUE	TRUE
2938_eic.png	TRUE	TRUE
938_eic.png	TRUE	TRUE
2687_eic.png	TRUE	TRUE
500_eic.png	TRUE	TRUE
2333_eic.png	TRUE	FALSE
920_eic.png	TRUE	TRUE
3008_eic.png	TRUE	TRUE
366_eic.png	TRUE	TRUE
2556_eic.png	TRUE	FALSE
3026_eic.png	TRUE	TRUE
1560_eic.png	TRUE	TRUE
3432_eic.png	TRUE	TRUE
3261_eic.png	TRUE	TRUE
2428_eic.png	FALSE	TRUE
3762_eic.png	TRUE	FALSE
2658_eic.png	TRUE	TRUE
3841_eic.png	TRUE	TRUE
2066_eic.png	TRUE	TRUE
2235_eic.png	TRUE	TRUE
4087_eic.png	FALSE	TRUE
1334_eic.png	TRUE	TRUE
296_eic.png	TRUE	TRUE
2021_eic.png	TRUE	TRUE
906_eic.png	TRUE	TRUE
1427_eic.png	TRUE	TRUE
1320_eic.png	TRUE	TRUE
669_eic.png	TRUE	TRUE
4000_eic.png	TRUE	TRUE
5_eic.png	TRUE	TRUE
662_eic.png	FALSE	TRUE
2144_eic.png	TRUE	TRUE
364_eic.png	TRUE	TRUE
963_eic.png	TRUE	TRUE
1398_eic.png	TRUE	TRUE
618_eic.png	TRUE	TRUE
3531_eic.png	TRUE	TRUE
707_eic.png	TRUE	TRUE
2681_eic.png	TRUE	TRUE
3034_eic.png	TRUE	TRUE
3718_eic.png	TRUE	TRUE
3838_eic.png	TRUE	TRUE
13_eic.png	TRUE	TRUE
3501_eic.png	TRUE	TRUE
318_eic.png	FALSE	TRUE
2162_eic.png	FALSE	TRUE
779_eic.png	TRUE	TRUE
3694_eic.png	TRUE	TRUE
2420_eic.png	TRUE	TRUE
2390_eic.png	TRUE	TRUE
851_eic.png	TRUE	TRUE
950_eic.png	TRUE	TRUE
3777_eic.png	TRUE	FALSE
4230_eic.png	FALSE	TRUE
3624_eic.png	TRUE	TRUE
1676_eic.png	TRUE	TRUE
3012_eic.png	TRUE	TRUE
2075_eic.png	FALSE	TRUE
3533_eic.png	TRUE	TRUE
2894_eic.png	TRUE	TRUE
1806_eic.png	TRUE	TRUE
3131_eic.png	TRUE	TRUE
3053_eic.png	TRUE	TRUE
484_eic.png	TRUE	TRUE
3758_eic.png	TRUE	TRUE
3156_eic.png	TRUE	TRUE
335_eic.png	TRUE	TRUE
2279_eic.png	TRUE	TRUE
1486_eic.png	TRUE	TRUE
3336_eic.png	TRUE	TRUE
3627_eic.png	TRUE	TRUE
1167_eic.png	TRUE	TRUE
3244_eic.png	TRUE	TRUE
31_eic.png	TRUE	TRUE
3842_eic.png	FALSE	TRUE
581_eic.png	TRUE	TRUE
1079_eic.png	TRUE	TRUE
3510_eic.png	TRUE	TRUE
2820_eic.png	TRUE	TRUE
2454_eic.png	FALSE	FALSE
4015_eic.png	TRUE	TRUE
4282_eic.png	TRUE	TRUE
1813_eic.png	TRUE	TRUE
185_eic.png	TRUE	TRUE
3066_eic.png	FALSE	TRUE
4256_eic.png	TRUE	TRUE
2495_eic.png	FALSE	TRUE
1779_eic.png	TRUE	TRUE
1995_eic.png	TRUE	TRUE
217_eic.png	TRUE	TRUE
2795_eic.png	TRUE	TRUE
1301_eic.png	TRUE	TRUE
841_eic.png	TRUE	TRUE
4330_eic.png	TRUE	TRUE
3221_eic.png	TRUE	TRUE
4269_eic.png	TRUE	TRUE
2822_eic.png	FALSE	TRUE
501_eic.png	TRUE	TRUE
2442_eic.png	TRUE	TRUE
1416_eic.png	TRUE	TRUE
833_eic.png	TRUE	TRUE
463_eic.png	TRUE	TRUE
2999_eic.png	TRUE	TRUE
2770_eic.png	FALSE	TRUE
2736_eic.png	TRUE	TRUE
2610_eic.png	TRUE	TRUE
1620_eic.png	TRUE	TRUE
792_eic.png	TRUE	TRUE
746_eic.png	TRUE	TRUE
2027_eic.png	TRUE	TRUE
1595_eic.png	TRUE	TRUE
2881_eic.png	TRUE	TRUE
2307_eic.png	FALSE	TRUE
1175_eic.png	TRUE	TRUE
3468_eic.png	TRUE	TRUE
2466_eic.png	FALSE	TRUE
4213_eic.png	TRUE	TRUE
2107_eic.png	TRUE	TRUE
1325_eic.png	TRUE	TRUE
1797_eic.png	TRUE	TRUE
2338_eic.png	TRUE	TRUE
572_eic.png	TRUE	TRUE
1362_eic.png	TRUE	TRUE
1650_eic.png	TRUE	TRUE
1130_eic.png	TRUE	TRUE
239_eic.png	FALSE	FALSE
1092_eic.png	TRUE	TRUE
996_eic.png	TRUE	TRUE
3332_eic.png	TRUE	TRUE
4164_eic.png	TRUE	TRUE
3151_eic.png	TRUE	TRUE
1742_eic.png	TRUE	TRUE
2841_eic.png	FALSE	TRUE
610_eic.png	TRUE	TRUE
2941_eic.png	TRUE	TRUE
354_eic.png	TRUE	FALSE
547_eic.png	TRUE	TRUE
2450_eic.png	TRUE	FALSE
136_eic.png	TRUE	TRUE
2282_eic.png	TRUE	TRUE
3750_eic.png	TRUE	FALSE
3797_eic.png	TRUE	TRUE
4280_eic.png	TRUE	TRUE
2394_eic.png	TRUE	FALSE
238_eic.png	TRUE	TRUE
3618_eic.png	FALSE	TRUE
3922_eic.png	TRUE	TRUE
2451_eic.png	FALSE	TRUE
3728_eic.png	TRUE	FALSE
151_eic.png	TRUE	TRUE
2262_eic.png	TRUE	TRUE
1723_eic.png	TRUE	TRUE
804_eic.png	TRUE	TRUE
1910_eic.png	TRUE	TRUE
1490_eic.png	TRUE	TRUE
3767_eic.png	TRUE	TRUE
770_eic.png	TRUE	TRUE
3263_eic.png	TRUE	TRUE
1851_eic.png	TRUE	TRUE
467_eic.png	TRUE	TRUE
1403_eic.png	TRUE	TRUE
100_eic.png	TRUE	TRUE
3915_eic.png	TRUE	FALSE
3121_eic.png	TRUE	TRUE
4331_eic.png	TRUE	TRUE
4075_eic.png	TRUE	TRUE
4185_eic.png	TRUE	TRUE
540_eic.png	TRUE	TRUE
1868_eic.png	TRUE	TRUE
643_eic.png	TRUE	TRUE
1883_eic.png	TRUE	TRUE
3210_eic.png	TRUE	TRUE
2129_eic.png	TRUE	TRUE
864_eic.png	TRUE	TRUE
3239_eic.png	TRUE	TRUE
1747_eic.png	TRUE	TRUE
901_eic.png	TRUE	TRUE
2507_eic.png	FALSE	FALSE
4149_eic.png	TRUE	TRUE
3947_eic.png	TRUE	TRUE
3305_eic.png	FALSE	TRUE
1329_eic.png	TRUE	TRUE
2265_eic.png	TRUE	TRUE
3581_eic.png	TRUE	FALSE
1818_eic.png	TRUE	TRUE
410_eic.png	TRUE	TRUE
681_eic.png	TRUE	TRUE
50_eic.png	TRUE	TRUE
4137_eic.png	TRUE	TRUE
384_eic.png	TRUE	TRUE
3219_eic.png	TRUE	TRUE
144_eic.png	TRUE	TRUE
3434_eic.png	TRUE	TRUE
998_eic.png	TRUE	TRUE
2644_eic.png	TRUE	TRUE
2455_eic.png	TRUE	FALSE
1745_eic.png	TRUE	TRUE
1735_eic.png	TRUE	TRUE
3494_eic.png	TRUE	TRUE
1331_eic.png	TRUE	TRUE
2044_eic.png	TRUE	TRUE
1891_eic.png	TRUE	TRUE
1420_eic.png	TRUE	TRUE
3805_eic.png	TRUE	TRUE
2073_eic.png	TRUE	TRUE
4083_eic.png	TRUE	TRUE
3359_eic.png	TRUE	FALSE
2226_eic.png	TRUE	TRUE
4099_eic.png	TRUE	TRUE
1604_eic.png	TRUE	TRUE
2868_eic.png	FALSE	TRUE
1144_eic.png	TRUE	TRUE
4254_eic.png	TRUE	TRUE
2356_eic.png	FALSE	TRUE
2294_eic.png	TRUE	TRUE
2655_eic.png	TRUE	TRUE
3134_eic.png	TRUE	TRUE
2559_eic.png	TRUE	TRUE
1397_eic.png	TRUE	TRUE
2329_eic.png	TRUE	TRUE
475_eic.png	TRUE	TRUE
2731_eic.png	FALSE	TRUE
2218_eic.png	TRUE	TRUE
2170_eic.png	TRUE	FALSE
2842_eic.png	TRUE	TRUE
1783_eic.png	TRUE	TRUE
495_eic.png	TRUE	TRUE
2147_eic.png	TRUE	TRUE
3307_eic.png	TRUE	TRUE
733_eic.png	TRUE	TRUE
1290_eic.png	TRUE	TRUE
1269_eic.png	TRUE	TRUE
844_eic.png	TRUE	TRUE
1942_eic.png	TRUE	TRUE
1399_eic.png	TRUE	TRUE
1819_eic.png	TRUE	TRUE
4205_eic.png	TRUE	TRUE
4037_eic.png	TRUE	TRUE
2643_eic.png	TRUE	TRUE
2352_eic.png	TRUE	TRUE
2134_eic.png	TRUE	TRUE
3132_eic.png	TRUE	TRUE
1203_eic.png	TRUE	TRUE
1104_eic.png	TRUE	TRUE
709_eic.png	TRUE	TRUE
1886_eic.png	TRUE	TRUE
2747_eic.png	TRUE	FALSE
890_eic.png	TRUE	TRUE
2939_eic.png	TRUE	TRUE
2563_eic.png	TRUE	TRUE
3707_eic.png	TRUE	TRUE
887_eic.png	TRUE	TRUE
1361_eic.png	TRUE	TRUE
2537_eic.png	FALSE	TRUE
1874_eic.png	TRUE	TRUE
1231_eic.png	TRUE	TRUE
1350_eic.png	TRUE	TRUE
765_eic.png	TRUE	TRUE
221_eic.png	TRUE	TRUE
3827_eic.png	TRUE	TRUE
965_eic.png	TRUE	TRUE
2916_eic.png	FALSE	TRUE
2360_eic.png	FALSE	TRUE
1417_eic.png	TRUE	TRUE
2005_eic.png	TRUE	TRUE
2098_eic.png	TRUE	TRUE
924_eic.png	TRUE	TRUE
3079_eic.png	TRUE	TRUE
964_eic.png	TRUE	TRUE
2662_eic.png	TRUE	TRUE
1401_eic.png	TRUE	TRUE
4049_eic.png	FALSE	TRUE
4296_eic.png	TRUE	TRUE
62_eic.png	TRUE	TRUE
1220_eic.png	TRUE	TRUE
4340_eic.png	TRUE	TRUE
4338_eic.png	TRUE	TRUE
3067_eic.png	TRUE	TRUE
4084_eic.png	FALSE	TRUE
3040_eic.png	TRUE	TRUE
2052_eic.png	TRUE	TRUE
567_eic.png	TRUE	TRUE
1450_eic.png	TRUE	TRUE
4125_eic.png	TRUE	TRUE
3994_eic.png	TRUE	TRUE
1061_eic.png	TRUE	TRUE
3546_eic.png	TRUE	TRUE
1057_eic.png	TRUE	TRUE
3752_eic.png	TRUE	TRUE
1170_eic.png	TRUE	TRUE
1577_eic.png	TRUE	TRUE
1328_eic.png	TRUE	TRUE
545_eic.png	TRUE	TRUE
355_eic.png	FALSE	TRUE
1267_eic.png	TRUE	TRUE
1777_eic.png	TRUE	TRUE
1601_eic.png	TRUE	TRUE
2086_eic.png	TRUE	TRUE
2078_eic.png	TRUE	TRUE
754_eic.png	TRUE	TRUE
1624_eic.png	TRUE	TRUE
2292_eic.png	TRUE	TRUE
3770_eic.png	TRUE	TRUE
902_eic.png	TRUE	TRUE
2810_eic.png	TRUE	FALSE
4117_eic.png	TRUE	TRUE
2527_eic.png	TRUE	FALSE
468_eic.png	TRUE	TRUE
2654_eic.png	TRUE	TRUE
2234_eic.png	TRUE	TRUE
1817_eic.png	TRUE	TRUE
1936_eic.png	TRUE	TRUE
740_eic.png	TRUE	TRUE
1911_eic.png	TRUE	TRUE
508_eic.png	TRUE	TRUE
2407_eic.png	FALSE	TRUE
3591_eic.png	TRUE	TRUE
249_eic.png	TRUE	TRUE
4159_eic.png	TRUE	FALSE
2887_eic.png	TRUE	TRUE
1955_eic.png	TRUE	TRUE
3817_eic.png	TRUE	TRUE
2464_eic.png	TRUE	TRUE
4036_eic.png	FALSE	TRUE
3520_eic.png	TRUE	TRUE
2472_eic.png	TRUE	TRUE
2861_eic.png	TRUE	TRUE
117_eic.png	TRUE	TRUE
1161_eic.png	TRUE	TRUE
1488_eic.png	TRUE	TRUE
2031_eic.png	TRUE	TRUE
477_eic.png	TRUE	TRUE
729_eic.png	TRUE	TRUE
3554_eic.png	TRUE	TRUE
3411_eic.png	TRUE	TRUE
3733_eic.png	TRUE	TRUE
644_eic.png	TRUE	TRUE
2084_eic.png	TRUE	TRUE
3507_eic.png	TRUE	TRUE
708_eic.png	TRUE	TRUE
2711_eic.png	FALSE	TRUE
3929_eic.png	TRUE	TRUE
512_eic.png	TRUE	TRUE
385_eic.png	TRUE	TRUE
3164_eic.png	TRUE	TRUE
3130_eic.png	TRUE	TRUE
478_eic.png	TRUE	TRUE
3687_eic.png	TRUE	TRUE
808_eic.png	TRUE	TRUE
2540_eic.png	TRUE	TRUE
2446_eic.png	FALSE	FALSE
1187_eic.png	TRUE	TRUE
2318_eic.png	FALSE	TRUE
697_eic.png	TRUE	TRUE
163_eic.png	TRUE	TRUE
3704_eic.png	TRUE	TRUE
4217_eic.png	TRUE	TRUE
424_eic.png	FALSE	TRUE
3159_eic.png	TRUE	TRUE
2286_eic.png	TRUE	TRUE
991_eic.png	FALSE	TRUE
2631_eic.png	TRUE	TRUE
2312_eic.png	TRUE	TRUE
1657_eic.png	TRUE	TRUE
1563_eic.png	TRUE	TRUE
2963_eic.png	TRUE	TRUE
2180_eic.png	TRUE	TRUE
4219_eic.png	FALSE	FALSE
1038_eic.png	TRUE	TRUE
713_eic.png	TRUE	TRUE
2975_eic.png	TRUE	TRUE
2204_eic.png	TRUE	TRUE
1415_eic.png	TRUE	TRUE
3476_eic.png	TRUE	TRUE
3556_eic.png	TRUE	TRUE
2255_eic.png	FALSE	TRUE
1105_eic.png	TRUE	TRUE
1452_eic.png	TRUE	TRUE
781_eic.png	TRUE	TRUE
421_eic.png	TRUE	TRUE
4035_eic.png	TRUE	TRUE
2016_eic.png	TRUE	TRUE
2194_eic.png	TRUE	TRUE
2462_eic.png	FALSE	TRUE
1255_eic.png	TRUE	TRUE
3443_eic.png	TRUE	TRUE
931_eic.png	TRUE	TRUE
4019_eic.png	TRUE	TRUE
2186_eic.png	TRUE	TRUE
1110_eic.png	TRUE	TRUE
256_eic.png	TRUE	TRUE
254_eic.png	TRUE	TRUE
4111_eic.png	TRUE	TRUE
1605_eic.png	TRUE	TRUE
4188_eic.png	FALSE	TRUE
2224_eic.png	FALSE	TRUE
1068_eic.png	TRUE	TRUE
3376_eic.png	TRUE	TRUE
4094_eic.png	TRUE	FALSE
1609_eic.png	TRUE	TRUE
875_eic.png	TRUE	TRUE
1569_eic.png	TRUE	TRUE
975_eic.png	TRUE	TRUE
2448_eic.png	FALSE	TRUE
914_eic.png	TRUE	TRUE
1638_eic.png	TRUE	TRUE
1475_eic.png	TRUE	TRUE
464_eic.png	TRUE	TRUE
891_eic.png	TRUE	TRUE
1739_eic.png	TRUE	TRUE
1373_eic.png	TRUE	TRUE
297_eic.png	TRUE	TRUE
72_eic.png	TRUE	TRUE
2417_eic.png	TRUE	TRUE
3365_eic.png	TRUE	TRUE
1171_eic.png	TRUE	TRUE
2860_eic.png	TRUE	TRUE
1899_eic.png	TRUE	TRUE
4147_eic.png	TRUE	FALSE
3405_eic.png	TRUE	TRUE
3412_eic.png	TRUE	FALSE
1507_eic.png	TRUE	TRUE
1233_eic.png	TRUE	TRUE
396_eic.png	TRUE	TRUE
626_eic.png	TRUE	TRUE
389_eic.png	FALSE	TRUE
1740_eic.png	TRUE	TRUE
1242_eic.png	TRUE	TRUE
1921_eic.png	TRUE	TRUE
1082_eic.png	TRUE	TRUE
3092_eic.png	FALSE	TRUE
2195_eic.png	TRUE	FALSE
3944_eic.png	TRUE	TRUE
2675_eic.png	TRUE	TRUE
982_eic.png	TRUE	TRUE
1007_eic.png	TRUE	TRUE
3375_eic.png	TRUE	TRUE
1728_eic.png	TRUE	TRUE
3898_eic.png	TRUE	FALSE
1611_eic.png	TRUE	TRUE
772_eic.png	TRUE	TRUE
4344_eic.png	FALSE	TRUE
453_eic.png	TRUE	TRUE
112_eic.png	TRUE	TRUE
3255_eic.png	TRUE	TRUE
715_eic.png	TRUE	TRUE
2850_eic.png	TRUE	TRUE
4052_eic.png	FALSE	TRUE
2256_eic.png	TRUE	TRUE
2786_eic.png	FALSE	TRUE
4334_eic.png	TRUE	TRUE
2824_eic.png	TRUE	TRUE
2477_eic.png	FALSE	TRUE
820_eic.png	TRUE	TRUE
3120_eic.png	TRUE	TRUE
2057_eic.png	TRUE	TRUE
3136_eic.png	FALSE	TRUE
2017_eic.png	TRUE	TRUE
2581_eic.png	FALSE	FALSE
1340_eic.png	TRUE	TRUE
2215_eic.png	TRUE	FALSE
1262_eic.png	TRUE	TRUE
647_eic.png	TRUE	TRUE
3445_eic.png	FALSE	TRUE
258_eic.png	TRUE	TRUE
2682_eic.png	TRUE	TRUE
535_eic.png	TRUE	TRUE
2463_eic.png	TRUE	FALSE
1356_eic.png	TRUE	TRUE
4249_eic.png	FALSE	TRUE
222_eic.png	TRUE	TRUE
333_eic.png	TRUE	TRUE
602_eic.png	TRUE	TRUE
3081_eic.png	TRUE	TRUE
1826_eic.png	TRUE	TRUE
90_eic.png	TRUE	TRUE
4078_eic.png	TRUE	TRUE
4308_eic.png	TRUE	TRUE
2449_eic.png	FALSE	TRUE
2690_eic.png	FALSE	TRUE
1722_eic.png	TRUE	TRUE
3623_eic.png	FALSE	TRUE
668_eic.png	TRUE	TRUE
3811_eic.png	FALSE	TRUE
2717_eic.png	TRUE	TRUE
343_eic.png	TRUE	TRUE
1537_eic.png	TRUE	TRUE
3479_eic.png	TRUE	TRUE
1321_eic.png	TRUE	TRUE
226_eic.png	TRUE	TRUE
2207_eic.png	TRUE	TRUE
3975_eic.png	TRUE	TRUE
1664_eic.png	TRUE	TRUE
2209_eic.png	TRUE	TRUE
1115_eic.png	TRUE	TRUE
88_eic.png	TRUE	TRUE
66_eic.png	TRUE	TRUE
2427_eic.png	FALSE	TRUE
940_eic.png	TRUE	TRUE
1655_eic.png	TRUE	TRUE
3453_eic.png	TRUE	TRUE
3155_eic.png	TRUE	TRUE
3562_eic.png	TRUE	FALSE
268_eic.png	TRUE	TRUE
2923_eic.png	TRUE	TRUE
2553_eic.png	TRUE	TRUE
1812_eic.png	TRUE	TRUE
3308_eic.png	TRUE	TRUE
2468_eic.png	TRUE	TRUE
2544_eic.png	TRUE	TRUE
1889_eic.png	TRUE	TRUE
4349_eic.png	TRUE	FALSE
2882_eic.png	FALSE	TRUE
205_eic.png	TRUE	TRUE
801_eic.png	TRUE	TRUE
2789_eic.png	TRUE	FALSE
1086_eic.png	TRUE	TRUE
4242_eic.png	FALSE	TRUE
3391_eic.png	TRUE	TRUE
1387_eic.png	TRUE	TRUE
1643_eic.png	TRUE	TRUE
944_eic.png	TRUE	TRUE
752_eic.png	TRUE	TRUE
4069_eic.png	TRUE	TRUE
3766_eic.png	TRUE	FALSE
653_eic.png	TRUE	TRUE
3749_eic.png	TRUE	FALSE
496_eic.png	TRUE	TRUE
1027_eic.png	TRUE	TRUE
3046_eic.png	TRUE	TRUE
3112_eic.png	TRUE	TRUE
2345_eic.png	FALSE	TRUE
693_eic.png	TRUE	TRUE
589_eic.png	TRUE	TRUE
2239_eic.png	TRUE	TRUE
4293_eic.png	TRUE	TRUE
470_eic.png	TRUE	TRUE
4041_eic.png	FALSE	TRUE
3748_eic.png	TRUE	TRUE
2769_eic.png	TRUE	TRUE
2149_eic.png	TRUE	TRUE
2048_eic.png	TRUE	TRUE
2347_eic.png	FALSE	TRUE
2601_eic.png	TRUE	TRUE
3970_eic.png	TRUE	FALSE
3534_eic.png	TRUE	TRUE
3586_eic.png	TRUE	TRUE
2409_eic.png	TRUE	TRUE
2365_eic.png	TRUE	TRUE
2708_eic.png	TRUE	TRUE
3775_eic.png	TRUE	TRUE
1033_eic.png	FALSE	TRUE
2817_eic.png	FALSE	TRUE
3216_eic.png	FALSE	TRUE
595_eic.png	TRUE	TRUE
578_eic.png	TRUE	TRUE
2946_eic.png	TRUE	TRUE
3566_eic.png	TRUE	TRUE
507_eic.png	TRUE	TRUE
2424_eic.png	TRUE	TRUE
1900_eic.png	TRUE	TRUE
2797_eic.png	TRUE	TRUE
2213_eic.png	TRUE	TRUE
447_eic.png	TRUE	TRUE
288_eic.png	TRUE	TRUE
2030_eic.png	TRUE	TRUE
3430_eic.png	TRUE	TRUE
4027_eic.png	TRUE	TRUE
3742_eic.png	TRUE	FALSE
4244_eic.png	TRUE	TRUE
3903_eic.png	TRUE	TRUE
2214_eic.png	TRUE	TRUE
1793_eic.png	TRUE	TRUE
4351_eic.png	TRUE	TRUE
2425_eic.png	TRUE	TRUE
1653_eic.png	TRUE	TRUE
3602_eic.png	TRUE	FALSE
1978_eic.png	TRUE	TRUE
1810_eic.png	TRUE	TRUE
3073_eic.png	TRUE	TRUE
1746_eic.png	TRUE	TRUE
3280_eic.png	TRUE	TRUE
2951_eic.png	FALSE	TRUE
4274_eic.png	TRUE	TRUE
1541_eic.png	TRUE	TRUE
1147_eic.png	TRUE	TRUE
2018_eic.png	TRUE	TRUE
2324_eic.png	FALSE	TRUE
74_eic.png	TRUE	TRUE
270_eic.png	TRUE	TRUE
917_eic.png	TRUE	TRUE
3768_eic.png	TRUE	FALSE
717_eic.png	TRUE	TRUE
3318_eic.png	TRUE	TRUE
3489_eic.png	FALSE	TRUE
4143_eic.png	TRUE	TRUE
3840_eic.png	TRUE	TRUE
391_eic.png	TRUE	TRUE
2755_eic.png	TRUE	TRUE
551_eic.png	TRUE	TRUE
1368_eic.png	TRUE	TRUE
3709_eic.png	TRUE	TRUE
1426_eic.png	TRUE	TRUE
3402_eic.png	TRUE	TRUE
3596_eic.png	TRUE	TRUE
1352_eic.png	TRUE	TRUE
1457_eic.png	TRUE	TRUE
4080_eic.png	TRUE	TRUE
4272_eic.png	TRUE	TRUE
3071_eic.png	TRUE	TRUE
1787_eic.png	TRUE	TRUE
2015_eic.png	TRUE	TRUE
3289_eic.png	TRUE	TRUE
3448_eic.png	TRUE	TRUE
3822_eic.png	FALSE	TRUE
3146_eic.png	TRUE	TRUE
1295_eic.png	TRUE	TRUE
1292_eic.png	TRUE	TRUE
4074_eic.png	FALSE	FALSE
1803_eic.png	TRUE	TRUE
4206_eic.png	TRUE	TRUE
3312_eic.png	TRUE	TRUE
544_eic.png	TRUE	TRUE
4158_eic.png	TRUE	TRUE
3802_eic.png	TRUE	TRUE
2061_eic.png	TRUE	TRUE
1720_eic.png	TRUE	TRUE
357_eic.png	FALSE	TRUE
1652_eic.png	TRUE	TRUE
2103_eic.png	TRUE	TRUE
2586_eic.png	FALSE	TRUE
4096_eic.png	FALSE	TRUE
84_eic.png	TRUE	TRUE
3597_eic.png	TRUE	TRUE
2729_eic.png	TRUE	FALSE
3959_eic.png	TRUE	FALSE
2382_eic.png	TRUE	TRUE
2952_eic.png	TRUE	TRUE
3675_eic.png	TRUE	TRUE
2245_eic.png	TRUE	TRUE
3660_eic.png	TRUE	TRUE
4160_eic.png	FALSE	TRUE
2054_eic.png	TRUE	TRUE
213_eic.png	FALSE	TRUE
2309_eic.png	FALSE	TRUE
3879_eic.png	TRUE	TRUE
4325_eic.png	TRUE	TRUE
187_eic.png	TRUE	TRUE
2359_eic.png	FALSE	TRUE
1253_eic.png	TRUE	TRUE
1814_eic.png	TRUE	TRUE
3109_eic.png	TRUE	TRUE
711_eic.png	TRUE	TRUE
377_eic.png	TRUE	TRUE
3481_eic.png	TRUE	TRUE
4082_eic.png	TRUE	TRUE
958_eic.png	FALSE	TRUE
2145_eic.png	TRUE	TRUE
3095_eic.png	TRUE	TRUE
1958_eic.png	TRUE	TRUE
871_eic.png	TRUE	TRUE
2949_eic.png	TRUE	TRUE
2803_eic.png	FALSE	TRUE
123_eic.png	TRUE	TRUE
3984_eic.png	TRUE	TRUE
583_eic.png	TRUE	TRUE
383_eic.png	TRUE	TRUE
3667_eic.png	TRUE	TRUE
1037_eic.png	FALSE	TRUE
1737_eic.png	TRUE	TRUE
4085_eic.png	FALSE	TRUE
4025_eic.png	FALSE	TRUE
1521_eic.png	TRUE	FALSE
181_eic.png	TRUE	TRUE
455_eic.png	FALSE	TRUE
1581_eic.png	TRUE	TRUE
1223_eic.png	TRUE	TRUE
3549_eic.png	TRUE	TRUE
3025_eic.png	TRUE	TRUE
3819_eic.png	FALSE	TRUE
1597_eic.png	TRUE	TRUE
684_eic.png	FALSE	TRUE
612_eic.png	TRUE	TRUE
4133_eic.png	TRUE	TRUE
3847_eic.png	TRUE	TRUE
2050_eic.png	TRUE	TRUE
1238_eic.png	FALSE	TRUE
817_eic.png	FALSE	TRUE
4215_eic.png	TRUE	TRUE
3608_eic.png	TRUE	FALSE
952_eic.png	TRUE	TRUE
3116_eic.png	TRUE	TRUE
1121_eic.png	TRUE	TRUE
107_eic.png	TRUE	TRUE
2878_eic.png	TRUE	TRUE
3038_eic.png	FALSE	TRUE
3477_eic.png	TRUE	TRUE
392_eic.png	TRUE	TRUE
428_eic.png	FALSE	TRUE
3962_eic.png	TRUE	TRUE
1421_eic.png	TRUE	TRUE
3938_eic.png	TRUE	TRUE
2138_eic.png	TRUE	TRUE
4315_eic.png	TRUE	TRUE
2577_eic.png	TRUE	TRUE
1922_eic.png	TRUE	TRUE
1885_eic.png	TRUE	TRUE
1956_eic.png	TRUE	TRUE
3404_eic.png	FALSE	TRUE
1126_eic.png	TRUE	TRUE
569_eic.png	TRUE	TRUE
2588_eic.png	FALSE	TRUE
2165_eic.png	TRUE	FALSE
3068_eic.png	TRUE	TRUE
3232_eic.png	TRUE	TRUE
2642_eic.png	TRUE	TRUE
2994_eic.png	TRUE	FALSE
1222_eic.png	TRUE	TRUE
294_eic.png	TRUE	TRUE
4194_eic.png	TRUE	FALSE
2985_eic.png	TRUE	TRUE
3003_eic.png	FALSE	TRUE
3614_eic.png	FALSE	TRUE
2504_eic.png	FALSE	FALSE
141_eic.png	TRUE	TRUE
1871_eic.png	TRUE	TRUE
1148_eic.png	TRUE	TRUE
764_eic.png	TRUE	TRUE
1630_eic.png	TRUE	TRUE
2191_eic.png	TRUE	FALSE
619_eic.png	TRUE	FALSE
1342_eic.png	TRUE	TRUE
2964_eic.png	TRUE	TRUE
926_eic.png	TRUE	TRUE
2759_eic.png	TRUE	TRUE
1178_eic.png	TRUE	TRUE
3260_eic.png	TRUE	TRUE
2443_eic.png	FALSE	TRUE
1726_eic.png	TRUE	FALSE
462_eic.png	TRUE	TRUE
2698_eic.png	TRUE	TRUE
1496_eic.png	TRUE	TRUE
1237_eic.png	TRUE	TRUE
454_eic.png	FALSE	TRUE
2735_eic.png	TRUE	TRUE
2007_eic.png	TRUE	TRUE
3274_eic.png	TRUE	TRUE
3876_eic.png	TRUE	TRUE
168_eic.png	TRUE	TRUE
624_eic.png	TRUE	TRUE
1249_eic.png	TRUE	TRUE
1085_eic.png	TRUE	TRUE
1441_eic.png	TRUE	TRUE
3100_eic.png	FALSE	TRUE
2932_eic.png	TRUE	TRUE
1535_eic.png	TRUE	TRUE
2712_eic.png	TRUE	TRUE
3609_eic.png	FALSE	TRUE
1243_eic.png	TRUE	TRUE
756_eic.png	TRUE	TRUE
1500_eic.png	TRUE	TRUE
3576_eic.png	TRUE	FALSE
3628_eic.png	TRUE	TRUE
3045_eic.png	TRUE	TRUE
1770_eic.png	TRUE	TRUE
865_eic.png	TRUE	TRUE
4068_eic.png	TRUE	TRUE
1259_eic.png	TRUE	TRUE
103_eic.png	TRUE	TRUE
2971_eic.png	FALSE	TRUE
358_eic.png	TRUE	TRUE
140_eic.png	TRUE	TRUE
2148_eic.png	FALSE	TRUE
1983_eic.png	TRUE	TRUE
3580_eic.png	TRUE	TRUE
2831_eic.png	FALSE	TRUE
2280_eic.png	FALSE	TRUE
4307_eic.png	TRUE	TRUE
395_eic.png	TRUE	TRUE
1866_eic.png	TRUE	TRUE
3225_eic.png	TRUE	TRUE
1629_eic.png	TRUE	TRUE
4063_eic.png	TRUE	TRUE
4216_eic.png	TRUE	TRUE
2182_eic.png	TRUE	TRUE
4278_eic.png	TRUE	TRUE
2508_eic.png	TRUE	FALSE
416_eic.png	TRUE	TRUE
3371_eic.png	FALSE	TRUE
2499_eic.png	FALSE	TRUE
2620_eic.png	FALSE	TRUE
2874_eic.png	TRUE	TRUE
2862_eic.png	FALSE	TRUE
1766_eic.png	TRUE	TRUE
301_eic.png	FALSE	TRUE
105_eic.png	TRUE	TRUE
450_eic.png	TRUE	TRUE
2198_eic.png	TRUE	TRUE
734_eic.png	TRUE	TRUE
4057_eic.png	TRUE	TRUE
280_eic.png	TRUE	TRUE
1564_eic.png	TRUE	TRUE
1880_eic.png	TRUE	TRUE
1201_eic.png	TRUE	TRUE
3821_eic.png	TRUE	TRUE
1917_eic.png	TRUE	TRUE
2706_eic.png	FALSE	TRUE
3521_eic.png	TRUE	TRUE
735_eic.png	TRUE	TRUE
3695_eic.png	TRUE	TRUE
4077_eic.png	TRUE	FALSE
1517_eic.png	TRUE	TRUE
3636_eic.png	TRUE	TRUE
306_eic.png	TRUE	TRUE
2945_eic.png	TRUE	TRUE
2093_eic.png	TRUE	TRUE
4_eic.png	TRUE	TRUE
70_eic.png	TRUE	TRUE
482_eic.png	TRUE	TRUE
2737_eic.png	TRUE	FALSE
2169_eic.png	TRUE	TRUE
3490_eic.png	TRUE	TRUE
324_eic.png	FALSE	TRUE
884_eic.png	TRUE	TRUE
4251_eic.png	TRUE	TRUE
1721_eic.png	TRUE	TRUE
2037_eic.png	TRUE	TRUE
3874_eic.png	TRUE	TRUE
629_eic.png	TRUE	TRUE
3774_eic.png	TRUE	FALSE
4248_eic.png	TRUE	TRUE
2411_eic.png	FALSE	TRUE
3_eic.png	TRUE	TRUE
3203_eic.png	TRUE	TRUE
3361_eic.png	TRUE	TRUE
4146_eic.png	TRUE	TRUE
2435_eic.png	TRUE	TRUE
2889_eic.png	FALSE	TRUE
1543_eic.png	TRUE	TRUE
2768_eic.png	FALSE	TRUE
1832_eic.png	TRUE	TRUE
1800_eic.png	TRUE	TRUE
1763_eic.png	TRUE	TRUE
2775_eic.png	TRUE	TRUE
1026_eic.png	TRUE	TRUE
2386_eic.png	FALSE	TRUE
1162_eic.png	TRUE	TRUE
3931_eic.png	TRUE	TRUE
1152_eic.png	TRUE	TRUE
3258_eic.png	TRUE	TRUE
2605_eic.png	TRUE	TRUE
2152_eic.png	TRUE	TRUE
1212_eic.png	TRUE	TRUE
769_eic.png	TRUE	TRUE
4190_eic.png	TRUE	TRUE
2602_eic.png	FALSE	FALSE
1663_eic.png	TRUE	TRUE
4001_eic.png	TRUE	TRUE
959_eic.png	TRUE	TRUE
3243_eic.png	TRUE	TRUE
3905_eic.png	TRUE	FALSE
1772_eic.png	TRUE	TRUE
1557_eic.png	TRUE	TRUE
1157_eic.png	TRUE	TRUE
4076_eic.png	TRUE	TRUE
3364_eic.png	TRUE	TRUE
521_eic.png	TRUE	TRUE
3600_eic.png	TRUE	TRUE
104_eic.png	TRUE	TRUE
4153_eic.png	TRUE	TRUE
4232_eic.png	TRUE	TRUE
451_eic.png	TRUE	TRUE
3493_eic.png	TRUE	FALSE
208_eic.png	TRUE	TRUE
1580_eic.png	TRUE	TRUE
188_eic.png	TRUE	TRUE
702_eic.png	TRUE	TRUE
4154_eic.png	TRUE	FALSE
750_eic.png	TRUE	TRUE
2297_eic.png	TRUE	TRUE
1250_eic.png	TRUE	TRUE
292_eic.png	TRUE	TRUE
3684_eic.png	FALSE	TRUE
3751_eic.png	TRUE	FALSE
1371_eic.png	TRUE	TRUE
1940_eic.png	TRUE	TRUE
3323_eic.png	TRUE	TRUE
3498_eic.png	TRUE	TRUE
101_eic.png	TRUE	TRUE
2582_eic.png	TRUE	TRUE
4130_eic.png	TRUE	TRUE
2575_eic.png	TRUE	TRUE
2004_eic.png	TRUE	TRUE
2261_eic.png	TRUE	TRUE
2505_eic.png	TRUE	TRUE
2815_eic.png	TRUE	TRUE
331_eic.png	FALSE	TRUE
3939_eic.png	TRUE	FALSE
4329_eic.png	TRUE	FALSE
4166_eic.png	TRUE	TRUE
3425_eic.png	TRUE	TRUE
1247_eic.png	TRUE	TRUE
608_eic.png	TRUE	TRUE
2371_eic.png	FALSE	TRUE
2062_eic.png	FALSE	TRUE
2159_eic.png	TRUE	TRUE
3973_eic.png	TRUE	TRUE
3999_eic.png	TRUE	TRUE
1946_eic.png	TRUE	TRUE
4267_eic.png	FALSE	TRUE
3832_eic.png	TRUE	TRUE
2646_eic.png	TRUE	TRUE
3113_eic.png	TRUE	TRUE
1261_eic.png	TRUE	TRUE
154_eic.png	TRUE	TRUE
3075_eic.png	TRUE	TRUE
2104_eic.png	TRUE	TRUE
942_eic.png	TRUE	TRUE
397_eic.png	TRUE	TRUE
300_eic.png	TRUE	TRUE
365_eic.png	TRUE	TRUE
459_eic.png	TRUE	TRUE
3891_eic.png	TRUE	FALSE
1482_eic.png	TRUE	TRUE
1599_eic.png	TRUE	TRUE
893_eic.png	TRUE	TRUE
1234_eic.png	TRUE	TRUE
3982_eic.png	TRUE	TRUE
974_eic.png	TRUE	TRUE
3864_eic.png	TRUE	TRUE
1323_eic.png	TRUE	TRUE
2153_eic.png	TRUE	FALSE
3930_eic.png	TRUE	FALSE
3293_eic.png	FALSE	TRUE
949_eic.png	TRUE	TRUE
2557_eic.png	TRUE	FALSE
3779_eic.png	TRUE	TRUE
1515_eic.png	TRUE	TRUE
3996_eic.png	TRUE	TRUE
3387_eic.png	TRUE	TRUE
2798_eic.png	FALSE	TRUE
3810_eic.png	FALSE	TRUE
657_eic.png	TRUE	TRUE
609_eic.png	TRUE	TRUE
2884_eic.png	TRUE	TRUE
1024_eic.png	TRUE	TRUE
3250_eic.png	TRUE	TRUE
434_eic.png	TRUE	TRUE
2124_eic.png	TRUE	TRUE
2355_eic.png	TRUE	TRUE
2374_eic.png	TRUE	TRUE
3793_eic.png	TRUE	TRUE
334_eic.png	FALSE	TRUE
2151_eic.png	TRUE	TRUE
2529_eic.png	FALSE	TRUE
3414_eic.png	TRUE	TRUE
3852_eic.png	TRUE	TRUE
2597_eic.png	TRUE	TRUE
412_eic.png	TRUE	TRUE
3209_eic.png	TRUE	TRUE
1531_eic.png	TRUE	TRUE
2565_eic.png	TRUE	TRUE
3331_eic.png	TRUE	TRUE
830_eic.png	TRUE	TRUE
1294_eic.png	TRUE	TRUE
2518_eic.png	TRUE	TRUE
240_eic.png	TRUE	TRUE
4270_eic.png	TRUE	TRUE
962_eic.png	FALSE	TRUE
1032_eic.png	TRUE	TRUE
51_eic.png	TRUE	TRUE
683_eic.png	TRUE	TRUE
1047_eic.png	TRUE	TRUE
4138_eic.png	TRUE	TRUE
3594_eic.png	FALSE	TRUE
2871_eic.png	FALSE	TRUE
3262_eic.png	TRUE	TRUE
4252_eic.png	TRUE	TRUE
4186_eic.png	TRUE	TRUE
1556_eic.png	TRUE	TRUE
4168_eic.png	FALSE	TRUE
3358_eic.png	TRUE	TRUE
1957_eic.png	TRUE	TRUE
2238_eic.png	TRUE	TRUE
472_eic.png	TRUE	TRUE
2114_eic.png	TRUE	TRUE
1896_eic.png	TRUE	TRUE
758_eic.png	TRUE	TRUE
2484_eic.png	FALSE	FALSE
3176_eic.png	TRUE	TRUE
2767_eic.png	TRUE	TRUE
4013_eic.png	FALSE	TRUE
2713_eic.png	TRUE	TRUE
3190_eic.png	TRUE	TRUE
3315_eic.png	TRUE	TRUE
523_eic.png	FALSE	TRUE
2664_eic.png	TRUE	TRUE
2080_eic.png	TRUE	TRUE
3428_eic.png	TRUE	TRUE
4259_eic.png	FALSE	TRUE
3503_eic.png	TRUE	TRUE
1020_eic.png	TRUE	TRUE
2469_eic.png	FALSE	TRUE
1307_eic.png	TRUE	TRUE
2574_eic.png	TRUE	TRUE
1208_eic.png	TRUE	TRUE
2225_eic.png	TRUE	TRUE
2437_eic.png	FALSE	TRUE
399_eic.png	TRUE	TRUE
2720_eic.png	TRUE	TRUE
1298_eic.png	TRUE	TRUE
4276_eic.png	FALSE	TRUE
457_eic.png	TRUE	TRUE
2076_eic.png	TRUE	TRUE
11_eic.png	TRUE	TRUE
3871_eic.png	FALSE	TRUE
774_eic.png	TRUE	TRUE
3506_eic.png	TRUE	TRUE
532_eic.png	TRUE	TRUE
1852_eic.png	TRUE	TRUE
694_eic.png	TRUE	TRUE
4238_eic.png	FALSE	TRUE
19_eic.png	TRUE	TRUE
3844_eic.png	TRUE	TRUE
2672_eic.png	TRUE	TRUE
3658_eic.png	TRUE	FALSE
555_eic.png	TRUE	TRUE
1199_eic.png	TRUE	TRUE
592_eic.png	TRUE	TRUE
1308_eic.png	TRUE	TRUE
571_eic.png	TRUE	TRUE
682_eic.png	FALSE	TRUE
591_eic.png	TRUE	TRUE
539_eic.png	TRUE	TRUE
762_eic.png	TRUE	TRUE
311_eic.png	TRUE	TRUE
1935_eic.png	TRUE	TRUE
852_eic.png	TRUE	TRUE
4108_eic.png	TRUE	TRUE
2367_eic.png	TRUE	TRUE
1613_eic.png	TRUE	TRUE
3424_eic.png	TRUE	TRUE
3282_eic.png	TRUE	TRUE
4179_eic.png	TRUE	TRUE
3223_eic.png	TRUE	TRUE
3981_eic.png	TRUE	TRUE
3342_eic.png	FALSE	TRUE
1860_eic.png	TRUE	TRUE
320_eic.png	TRUE	TRUE
4152_eic.png	TRUE	TRUE
2684_eic.png	TRUE	TRUE
1610_eic.png	TRUE	TRUE
2453_eic.png	FALSE	TRUE
601_eic.png	TRUE	TRUE
3294_eic.png	TRUE	TRUE
2221_eic.png	FALSE	TRUE
2002_eic.png	TRUE	TRUE
1544_eic.png	TRUE	TRUE
1945_eic.png	TRUE	TRUE
133_eic.png	TRUE	TRUE
2302_eic.png	TRUE	TRUE
2319_eic.png	FALSE	TRUE
970_eic.png	TRUE	TRUE
3710_eic.png	TRUE	TRUE
2954_eic.png	TRUE	TRUE
3105_eic.png	TRUE	TRUE
4132_eic.png	TRUE	TRUE
1690_eic.png	TRUE	TRUE
41_eic.png	TRUE	TRUE
987_eic.png	TRUE	TRUE
4011_eic.png	FALSE	TRUE
3235_eic.png	FALSE	TRUE
1193_eic.png	FALSE	TRUE
3396_eic.png	FALSE	TRUE
2805_eic.png	TRUE	TRUE
1378_eic.png	TRUE	TRUE
1343_eic.png	TRUE	TRUE
4209_eic.png	TRUE	TRUE
1920_eic.png	TRUE	TRUE
3455_eic.png	TRUE	TRUE
1926_eic.png	TRUE	TRUE
209_eic.png	TRUE	TRUE
1552_eic.png	TRUE	TRUE
2835_eic.png	FALSE	FALSE
2142_eic.png	TRUE	TRUE
2032_eic.png	TRUE	TRUE
4123_eic.png	TRUE	TRUE
1646_eic.png	TRUE	TRUE
2928_eic.png	TRUE	TRUE
2270_eic.png	TRUE	TRUE
3466_eic.png	TRUE	TRUE
2459_eic.png	TRUE	TRUE
1562_eic.png	TRUE	TRUE
3351_eic.png	TRUE	TRUE
2934_eic.png	TRUE	TRUE
3343_eic.png	FALSE	TRUE
3693_eic.png	TRUE	TRUE
3508_eic.png	TRUE	FALSE
4162_eic.png	FALSE	TRUE
2489_eic.png	TRUE	TRUE
1383_eic.png	TRUE	TRUE
930_eic.png	TRUE	FALSE
2776_eic.png	TRUE	TRUE
3283_eic.png	TRUE	FALSE
3992_eic.png	TRUE	TRUE
3004_eic.png	FALSE	TRUE
1021_eic.png	TRUE	TRUE
855_eic.png	TRUE	TRUE
2089_eic.png	FALSE	TRUE
3685_eic.png	TRUE	TRUE
106_eic.png	TRUE	TRUE
4060_eic.png	TRUE	TRUE
1049_eic.png	TRUE	TRUE
832_eic.png	TRUE	TRUE
721_eic.png	TRUE	TRUE
2714_eic.png	TRUE	TRUE
837_eic.png	TRUE	TRUE
1025_eic.png	TRUE	TRUE
2542_eic.png	TRUE	TRUE
2067_eic.png	TRUE	TRUE
1286_eic.png	TRUE	TRUE
40_eic.png	TRUE	TRUE
1522_eic.png	TRUE	TRUE
2899_eic.png	TRUE	TRUE
1673_eic.png	FALSE	TRUE
1859_eic.png	TRUE	TRUE
2387_eic.png	TRUE	TRUE
2990_eic.png	TRUE	TRUE
3086_eic.png	TRUE	TRUE
3226_eic.png	FALSE	TRUE
199_eic.png	TRUE	TRUE
943_eic.png	TRUE	TRUE
2585_eic.png	FALSE	FALSE
979_eic.png	TRUE	TRUE
2511_eic.png	TRUE	TRUE
152_eic.png	TRUE	TRUE
3413_eic.png	TRUE	TRUE
126_eic.png	TRUE	TRUE
3949_eic.png	TRUE	FALSE
800_eic.png	TRUE	TRUE
27_eic.png	TRUE	TRUE
4030_eic.png	TRUE	TRUE
4062_eic.png	FALSE	TRUE
4312_eic.png	FALSE	TRUE
2686_eic.png	TRUE	TRUE
3858_eic.png	TRUE	TRUE
3863_eic.png	TRUE	TRUE
1903_eic.png	TRUE	TRUE
2911_eic.png	FALSE	TRUE
3374_eic.png	FALSE	TRUE
2528_eic.png	TRUE	TRUE
3599_eic.png	TRUE	TRUE
948_eic.png	TRUE	TRUE
3257_eic.png	TRUE	TRUE
1430_eic.png	TRUE	TRUE
2299_eic.png	TRUE	TRUE
503_eic.png	TRUE	TRUE
2689_eic.png	TRUE	TRUE
1854_eic.png	TRUE	TRUE
302_eic.png	TRUE	TRUE
184_eic.png	TRUE	TRUE
304_eic.png	TRUE	TRUE
2845_eic.png	TRUE	TRUE
3497_eic.png	TRUE	TRUE
4020_eic.png	FALSE	TRUE
4327_eic.png	TRUE	TRUE
2263_eic.png	TRUE	TRUE
401_eic.png	FALSE	TRUE
3264_eic.png	TRUE	TRUE
1736_eic.png	TRUE	TRUE
1877_eic.png	TRUE	TRUE
3869_eic.png	FALSE	TRUE
3956_eic.png	TRUE	TRUE
1648_eic.png	TRUE	TRUE
3795_eic.png	FALSE	TRUE
2120_eic.png	FALSE	TRUE
3897_eic.png	TRUE	TRUE
3197_eic.png	TRUE	TRUE
1996_eic.png	TRUE	TRUE
671_eic.png	FALSE	TRUE
119_eic.png	TRUE	TRUE
1459_eic.png	TRUE	TRUE
3666_eic.png	TRUE	TRUE
3567_eic.png	TRUE	TRUE
1440_eic.png	TRUE	TRUE
2498_eic.png	TRUE	FALSE
1785_eic.png	TRUE	TRUE
2117_eic.png	TRUE	TRUE
1202_eic.png	TRUE	TRUE
815_eic.png	TRUE	TRUE
2445_eic.png	FALSE	TRUE
382_eic.png	TRUE	TRUE
1064_eic.png	TRUE	TRUE
2433_eic.png	TRUE	TRUE
660_eic.png	FALSE	TRUE
1013_eic.png	TRUE	TRUE
1379_eic.png	TRUE	TRUE
1317_eic.png	TRUE	TRUE
191_eic.png	TRUE	TRUE
4305_eic.png	TRUE	TRUE
3441_eic.png	FALSE	TRUE
271_eic.png	TRUE	TRUE
1035_eic.png	TRUE	TRUE
4014_eic.png	TRUE	TRUE
1778_eic.png	TRUE	TRUE
3756_eic.png	TRUE	TRUE
623_eic.png	TRUE	TRUE
158_eic.png	TRUE	TRUE
4193_eic.png	TRUE	TRUE
2630_eic.png	TRUE	TRUE
3372_eic.png	TRUE	TRUE
1979_eic.png	TRUE	TRUE
1004_eic.png	TRUE	TRUE
2721_eic.png	TRUE	FALSE
655_eic.png	TRUE	TRUE
2808_eic.png	TRUE	TRUE
3983_eic.png	TRUE	TRUE
3407_eic.png	TRUE	TRUE
793_eic.png	TRUE	TRUE
3900_eic.png	TRUE	TRUE
4170_eic.png	FALSE	TRUE
1422_eic.png	TRUE	TRUE
675_eic.png	TRUE	TRUE
3740_eic.png	TRUE	TRUE
584_eic.png	TRUE	TRUE
631_eic.png	TRUE	TRUE
4187_eic.png	TRUE	FALSE
3472_eic.png	TRUE	TRUE
3849_eic.png	TRUE	TRUE
3039_eic.png	TRUE	TRUE
2886_eic.png	FALSE	TRUE
590_eic.png	TRUE	TRUE
3273_eic.png	TRUE	TRUE
145_eic.png	TRUE	TRUE
2611_eic.png	TRUE	TRUE
580_eic.png	TRUE	TRUE
4241_eic.png	TRUE	TRUE
411_eic.png	TRUE	TRUE
3356_eic.png	FALSE	TRUE
4176_eic.png	TRUE	TRUE
498_eic.png	TRUE	TRUE
2127_eic.png	TRUE	TRUE
3813_eic.png	TRUE	TRUE
2011_eic.png	TRUE	TRUE
3729_eic.png	TRUE	TRUE
3173_eic.png	TRUE	TRUE
444_eic.png	TRUE	TRUE
325_eic.png	FALSE	TRUE
2901_eic.png	FALSE	TRUE
2666_eic.png	TRUE	TRUE
257_eic.png	TRUE	TRUE
4189_eic.png	TRUE	TRUE
1176_eic.png	TRUE	TRUE
1134_eic.png	TRUE	TRUE
393_eic.png	FALSE	TRUE
190_eic.png	TRUE	TRUE
1907_eic.png	TRUE	TRUE
2649_eic.png	TRUE	TRUE
488_eic.png	TRUE	TRUE
2178_eic.png	TRUE	TRUE
469_eic.png	TRUE	TRUE
2362_eic.png	TRUE	TRUE
2509_eic.png	FALSE	TRUE
1106_eic.png	TRUE	TRUE
3522_eic.png	FALSE	TRUE
1310_eic.png	TRUE	TRUE
3167_eic.png	TRUE	TRUE
2035_eic.png	TRUE	TRUE
2543_eic.png	TRUE	TRUE
895_eic.png	TRUE	TRUE
3224_eic.png	FALSE	TRUE
1878_eic.png	TRUE	TRUE
4079_eic.png	TRUE	TRUE
3972_eic.png	TRUE	TRUE
2094_eic.png	TRUE	TRUE
4261_eic.png	FALSE	FALSE
1194_eic.png	TRUE	TRUE
1181_eic.png	TRUE	TRUE
1390_eic.png	TRUE	TRUE
973_eic.png	TRUE	TRUE
525_eic.png	TRUE	TRUE
3106_eic.png	TRUE	TRUE
2413_eic.png	FALSE	TRUE
1884_eic.png	TRUE	TRUE
1392_eic.png	TRUE	TRUE
2773_eic.png	TRUE	TRUE
2863_eic.png	TRUE	TRUE
1073_eic.png	TRUE	TRUE
210_eic.png	TRUE	TRUE
1207_eic.png	TRUE	TRUE
1260_eic.png	FALSE	TRUE
2590_eic.png	FALSE	TRUE
2485_eic.png	FALSE	TRUE
2291_eic.png	TRUE	TRUE
21_eic.png	TRUE	TRUE
370_eic.png	TRUE	TRUE
516_eic.png	TRUE	TRUE
1438_eic.png	TRUE	TRUE
2561_eic.png	FALSE	TRUE
1088_eic.png	TRUE	TRUE
2560_eic.png	TRUE	TRUE
2412_eic.png	FALSE	TRUE
3418_eic.png	TRUE	TRUE
553_eic.png	TRUE	TRUE
1404_eic.png	TRUE	TRUE
493_eic.png	TRUE	TRUE
2085_eic.png	TRUE	TRUE
4268_eic.png	TRUE	TRUE
242_eic.png	TRUE	TRUE
2670_eic.png	TRUE	TRUE
791_eic.png	TRUE	TRUE
3033_eic.png	TRUE	TRUE
1665_eic.png	TRUE	TRUE
3979_eic.png	TRUE	TRUE
4005_eic.png	FALSE	TRUE
3341_eic.png	TRUE	FALSE
1649_eic.png	TRUE	TRUE
166_eic.png	TRUE	TRUE
2423_eic.png	FALSE	TRUE
510_eic.png	TRUE	TRUE
3326_eic.png	TRUE	TRUE
1622_eic.png	TRUE	TRUE
2242_eic.png	TRUE	FALSE
2358_eic.png	FALSE	TRUE
465_eic.png	TRUE	TRUE
3924_eic.png	TRUE	FALSE
598_eic.png	TRUE	TRUE
1596_eic.png	TRUE	TRUE
128_eic.png	TRUE	TRUE
1039_eic.png	FALSE	TRUE
1215_eic.png	TRUE	TRUE
937_eic.png	TRUE	TRUE
1821_eic.png	TRUE	TRUE
824_eic.png	TRUE	TRUE
2330_eic.png	TRUE	TRUE
2473_eic.png	FALSE	TRUE
1388_eic.png	TRUE	TRUE
2525_eic.png	TRUE	FALSE
282_eic.png	TRUE	TRUE
2983_eic.png	TRUE	TRUE
2322_eic.png	TRUE	TRUE
985_eic.png	TRUE	TRUE
1718_eic.png	TRUE	FALSE
2961_eic.png	TRUE	TRUE
8_eic.png	TRUE	TRUE
3688_eic.png	FALSE	TRUE
474_eic.png	TRUE	TRUE
2323_eic.png	TRUE	TRUE
3234_eic.png	FALSE	TRUE
2196_eic.png	TRUE	FALSE
1101_eic.png	TRUE	TRUE
4044_eic.png	TRUE	TRUE
2232_eic.png	TRUE	TRUE
1579_eic.png	TRUE	TRUE
1982_eic.png	TRUE	TRUE
2870_eic.png	TRUE	TRUE
317_eic.png	FALSE	TRUE
2091_eic.png	TRUE	TRUE
277_eic.png	TRUE	TRUE
2461_eic.png	TRUE	FALSE
934_eic.png	TRUE	TRUE
1816_eic.png	TRUE	TRUE
2634_eic.png	FALSE	TRUE
1654_eic.png	TRUE	TRUE
2176_eic.png	TRUE	TRUE
3512_eic.png	TRUE	TRUE
3645_eic.png	TRUE	TRUE
656_eic.png	TRUE	TRUE
1499_eic.png	TRUE	TRUE
4231_eic.png	FALSE	TRUE
704_eic.png	TRUE	TRUE
2288_eic.png	TRUE	TRUE
3444_eic.png	TRUE	TRUE
1075_eic.png	TRUE	TRUE
1466_eic.png	TRUE	TRUE
3784_eic.png	TRUE	TRUE
1857_eic.png	TRUE	TRUE
613_eic.png	TRUE	TRUE
1882_eic.png	TRUE	TRUE
2099_eic.png	TRUE	TRUE
315_eic.png	FALSE	TRUE
390_eic.png	FALSE	TRUE
923_eic.png	TRUE	TRUE
23_eic.png	TRUE	TRUE
1400_eic.png	TRUE	TRUE
3700_eic.png	TRUE	TRUE
3789_eic.png	TRUE	TRUE
1103_eic.png	TRUE	TRUE
1994_eic.png	TRUE	TRUE
2092_eic.png	TRUE	TRUE
7_eic.png	TRUE	TRUE
1583_eic.png	TRUE	TRUE
353_eic.png	FALSE	TRUE
4323_eic.png	TRUE	TRUE
517_eic.png	TRUE	TRUE
1284_eic.png	TRUE	TRUE
373_eic.png	TRUE	TRUE
2300_eic.png	FALSE	TRUE
4031_eic.png	TRUE	TRUE
1096_eic.png	TRUE	TRUE
3678_eic.png	TRUE	TRUE
3328_eic.png	TRUE	TRUE
2651_eic.png	TRUE	FALSE
822_eic.png	TRUE	TRUE
1463_eic.png	TRUE	TRUE
4284_eic.png	TRUE	TRUE
2058_eic.png	TRUE	TRUE
3381_eic.png	TRUE	TRUE
1808_eic.png	TRUE	TRUE
3846_eic.png	TRUE	TRUE
2515_eic.png	FALSE	TRUE
4210_eic.png	FALSE	TRUE
1890_eic.png	TRUE	TRUE
1908_eic.png	TRUE	TRUE
664_eic.png	TRUE	TRUE
388_eic.png	TRUE	TRUE
3617_eic.png	FALSE	TRUE
148_eic.png	TRUE	TRUE
2754_eic.png	TRUE	TRUE
2900_eic.png	TRUE	TRUE
4208_eic.png	TRUE	TRUE
2788_eic.png	TRUE	TRUE
1681_eic.png	TRUE	TRUE
3890_eic.png	TRUE	FALSE
3129_eic.png	TRUE	TRUE
977_eic.png	TRUE	TRUE
2930_eic.png	TRUE	TRUE
3115_eic.png	FALSE	TRUE
2200_eic.png	TRUE	FALSE
2068_eic.png	TRUE	TRUE
2640_eic.png	TRUE	TRUE
1135_eic.png	TRUE	TRUE
529_eic.png	TRUE	TRUE
2039_eic.png	FALSE	TRUE
4116_eic.png	TRUE	TRUE
2189_eic.png	TRUE	FALSE
321_eic.png	FALSE	TRUE
1527_eic.png	TRUE	TRUE
866_eic.png	TRUE	TRUE
2341_eic.png	TRUE	TRUE
784_eic.png	TRUE	TRUE
2847_eic.png	TRUE	TRUE
665_eic.png	TRUE	TRUE
3788_eic.png	TRUE	TRUE
2372_eic.png	FALSE	TRUE
3921_eic.png	TRUE	TRUE
605_eic.png	TRUE	TRUE
2926_eic.png	TRUE	TRUE
3058_eic.png	TRUE	TRUE
1232_eic.png	TRUE	TRUE
2764_eic.png	TRUE	TRUE
2304_eic.png	TRUE	FALSE
337_eic.png	TRUE	TRUE
2998_eic.png	TRUE	FALSE
33_eic.png	TRUE	TRUE
700_eic.png	TRUE	TRUE
1023_eic.png	TRUE	TRUE
524_eic.png	TRUE	TRUE
2716_eic.png	TRUE	TRUE
456_eic.png	TRUE	TRUE
3431_eic.png	TRUE	TRUE
2880_eic.png	TRUE	TRUE
3708_eic.png	TRUE	FALSE
4114_eic.png	TRUE	TRUE
3583_eic.png	TRUE	TRUE
283_eic.png	TRUE	TRUE
1839_eic.png	FALSE	TRUE
1943_eic.png	TRUE	TRUE
2105_eic.png	TRUE	TRUE
4145_eic.png	TRUE	TRUE
1472_eic.png	TRUE	TRUE
1540_eic.png	TRUE	TRUE
3989_eic.png	TRUE	TRUE
560_eic.png	TRUE	TRUE
2800_eic.png	TRUE	TRUE
515_eic.png	TRUE	TRUE
2589_eic.png	TRUE	FALSE
2694_eic.png	FALSE	TRUE
2082_eic.png	TRUE	TRUE
1781_eic.png	TRUE	TRUE
2541_eic.png	TRUE	TRUE
859_eic.png	TRUE	TRUE
2647_eic.png	TRUE	TRUE
3540_eic.png	TRUE	TRUE
3889_eic.png	TRUE	FALSE
1617_eic.png	TRUE	TRUE
3682_eic.png	FALSE	TRUE
537_eic.png	TRUE	TRUE
579_eic.png	TRUE	TRUE
3192_eic.png	TRUE	TRUE
3231_eic.png	FALSE	TRUE
3419_eic.png	TRUE	TRUE
2404_eic.png	TRUE	TRUE
2008_eic.png	TRUE	TRUE
2757_eic.png	TRUE	TRUE
3005_eic.png	TRUE	TRUE
2872_eic.png	TRUE	TRUE
1776_eic.png	TRUE	TRUE
3598_eic.png	FALSE	TRUE
3965_eic.png	TRUE	TRUE
2719_eic.png	TRUE	TRUE
2296_eic.png	TRUE	TRUE
1235_eic.png	TRUE	TRUE
3230_eic.png	TRUE	TRUE
731_eic.png	TRUE	TRUE
3575_eic.png	TRUE	FALSE
2268_eic.png	TRUE	TRUE
783_eic.png	TRUE	TRUE
3808_eic.png	FALSE	TRUE
1051_eic.png	TRUE	TRUE
747_eic.png	TRUE	TRUE
2793_eic.png	TRUE	TRUE
3702_eic.png	TRUE	TRUE
1538_eic.png	TRUE	TRUE
118_eic.png	TRUE	TRUE
3917_eic.png	TRUE	TRUE
2987_eic.png	TRUE	TRUE
2361_eic.png	FALSE	FALSE
3099_eic.png	TRUE	TRUE
4156_eic.png	TRUE	FALSE
856_eic.png	TRUE	TRUE
3217_eic.png	TRUE	TRUE
1040_eic.png	TRUE	TRUE
957_eic.png	TRUE	TRUE
2896_eic.png	TRUE	TRUE
2264_eic.png	TRUE	TRUE
3677_eic.png	FALSE	TRUE
936_eic.png	TRUE	TRUE
1336_eic.png	FALSE	TRUE
2512_eic.png	TRUE	TRUE
2024_eic.png	TRUE	TRUE
4199_eic.png	TRUE	TRUE
3883_eic.png	TRUE	TRUE
1089_eic.png	TRUE	TRUE
3036_eic.png	FALSE	TRUE
308_eic.png	FALSE	TRUE
2059_eic.png	TRUE	TRUE
2535_eic.png	FALSE	TRUE
2825_eic.png	TRUE	TRUE
2183_eic.png	TRUE	TRUE
679_eic.png	TRUE	TRUE
4345_eic.png	TRUE	TRUE
3665_eic.png	FALSE	TRUE
2305_eic.png	TRUE	FALSE
4191_eic.png	TRUE	TRUE
1258_eic.png	TRUE	TRUE
4088_eic.png	FALSE	TRUE
502_eic.png	FALSE	TRUE
3215_eic.png	TRUE	TRUE
1645_eic.png	TRUE	TRUE
1150_eic.png	TRUE	TRUE
96_eic.png	TRUE	TRUE
3051_eic.png	TRUE	TRUE
2522_eic.png	TRUE	TRUE
2026_eic.png	TRUE	TRUE
494_eic.png	TRUE	TRUE
2285_eic.png	TRUE	TRUE
2247_eic.png	TRUE	TRUE
2898_eic.png	FALSE	TRUE
2203_eic.png	TRUE	TRUE
989_eic.png	TRUE	TRUE
3103_eic.png	FALSE	TRUE
1289_eic.png	TRUE	TRUE
4218_eic.png	FALSE	TRUE
3683_eic.png	TRUE	TRUE
3150_eic.png	TRUE	TRUE
3002_eic.png	TRUE	TRUE
687_eic.png	TRUE	TRUE
596_eic.png	TRUE	TRUE
4181_eic.png	TRUE	FALSE
1820_eic.png	TRUE	TRUE
554_eic.png	TRUE	TRUE
1919_eic.png	TRUE	TRUE
32_eic.png	TRUE	TRUE
2827_eic.png	TRUE	TRUE
4288_eic.png	TRUE	TRUE
3801_eic.png	TRUE	TRUE
77_eic.png	TRUE	TRUE
1091_eic.png	TRUE	TRUE
3287_eic.png	TRUE	TRUE
4226_eic.png	TRUE	TRUE
3180_eic.png	TRUE	TRUE
3604_eic.png	TRUE	TRUE
2188_eic.png	TRUE	TRUE
3446_eic.png	TRUE	TRUE
1221_eic.png	TRUE	TRUE
2604_eic.png	FALSE	TRUE
4304_eic.png	TRUE	FALSE
4266_eic.png	TRUE	TRUE
1949_eic.png	TRUE	TRUE
3747_eic.png	TRUE	TRUE
3355_eic.png	TRUE	TRUE
3932_eic.png	TRUE	TRUE
1547_eic.png	TRUE	TRUE
400_eic.png	TRUE	TRUE
2885_eic.png	TRUE	TRUE
2650_eic.png	TRUE	TRUE
773_eic.png	TRUE	TRUE
2100_eic.png	TRUE	TRUE
3141_eic.png	TRUE	TRUE
1018_eic.png	TRUE	TRUE
945_eic.png	TRUE	TRUE
2028_eic.png	TRUE	TRUE
2034_eic.png	TRUE	TRUE
2613_eic.png	TRUE	TRUE
1326_eic.png	TRUE	TRUE
362_eic.png	FALSE	TRUE
2723_eic.png	TRUE	TRUE
1598_eic.png	TRUE	TRUE
686_eic.png	TRUE	TRUE
3137_eic.png	TRUE	TRUE
3301_eic.png	FALSE	TRUE
2096_eic.png	TRUE	TRUE
2965_eic.png	TRUE	TRUE
3935_eic.png	TRUE	TRUE
634_eic.png	TRUE	TRUE
349_eic.png	FALSE	TRUE
3023_eic.png	TRUE	TRUE
2350_eic.png	TRUE	TRUE
3093_eic.png	TRUE	TRUE
1909_eic.png	TRUE	TRUE
3831_eic.png	TRUE	TRUE
3185_eic.png	TRUE	TRUE
4321_eic.png	TRUE	TRUE
4103_eic.png	FALSE	TRUE
85_eic.png	TRUE	TRUE
3330_eic.png	TRUE	TRUE
3450_eic.png	FALSE	TRUE
290_eic.png	TRUE	TRUE
3196_eic.png	TRUE	TRUE
1149_eic.png	TRUE	TRUE
3976_eic.png	TRUE	FALSE
2490_eic.png	FALSE	TRUE
840_eic.png	TRUE	TRUE
1585_eic.png	TRUE	TRUE
3107_eic.png	TRUE	TRUE
3325_eic.png	TRUE	TRUE
1568_eic.png	TRUE	TRUE
2167_eic.png	TRUE	FALSE
1477_eic.png	TRUE	TRUE
1014_eic.png	TRUE	TRUE
1227_eic.png	TRUE	TRUE
1966_eic.png	TRUE	TRUE
1116_eic.png	TRUE	TRUE
3211_eic.png	TRUE	TRUE
730_eic.png	TRUE	TRUE
4177_eic.png	TRUE	FALSE
3635_eic.png	TRUE	TRUE
588_eic.png	TRUE	TRUE
460_eic.png	TRUE	TRUE
1099_eic.png	TRUE	TRUE
2888_eic.png	TRUE	TRUE
1031_eic.png	TRUE	TRUE
1159_eic.png	TRUE	TRUE
4203_eic.png	TRUE	FALSE
1843_eic.png	TRUE	TRUE
542_eic.png	TRUE	TRUE
2141_eic.png	TRUE	TRUE
2474_eic.png	TRUE	TRUE
3886_eic.png	TRUE	TRUE
2869_eic.png	TRUE	TRUE
1374_eic.png	TRUE	TRUE
1748_eic.png	TRUE	TRUE
1634_eic.png	TRUE	TRUE
4289_eic.png	TRUE	FALSE
3877_eic.png	FALSE	TRUE
1093_eic.png	TRUE	TRUE
1408_eic.png	TRUE	TRUE
2370_eic.png	TRUE	TRUE
4129_eic.png	TRUE	TRUE
129_eic.png	TRUE	TRUE
1111_eic.png	TRUE	TRUE
2379_eic.png	FALSE	TRUE
3128_eic.png	TRUE	TRUE
3233_eic.png	TRUE	TRUE
3102_eic.png	FALSE	TRUE
2441_eic.png	TRUE	TRUE
3357_eic.png	TRUE	TRUE
1206_eic.png	TRUE	TRUE
2748_eic.png	TRUE	TRUE
2638_eic.png	TRUE	TRUE
2023_eic.png	TRUE	TRUE
1451_eic.png	TRUE	TRUE
2022_eic.png	TRUE	TRUE
2025_eic.png	TRUE	TRUE
3744_eic.png	FALSE	TRUE
2458_eic.png	FALSE	TRUE
4048_eic.png	TRUE	TRUE
789_eic.png	TRUE	TRUE
997_eic.png	TRUE	TRUE
2158_eic.png	TRUE	TRUE
1108_eic.png	TRUE	TRUE
64_eic.png	TRUE	TRUE
550_eic.png	TRUE	TRUE
1332_eic.png	TRUE	TRUE
1425_eic.png	TRUE	TRUE
1888_eic.png	TRUE	TRUE
3272_eic.png	TRUE	TRUE
3943_eic.png	FALSE	TRUE
1589_eic.png	TRUE	TRUE
2991_eic.png	FALSE	TRUE
418_eic.png	TRUE	TRUE
2530_eic.png	TRUE	FALSE
1582_eic.png	TRUE	TRUE
2937_eic.png	TRUE	TRUE
2997_eic.png	TRUE	TRUE
719_eic.png	TRUE	TRUE
1545_eic.png	TRUE	TRUE
3484_eic.png	TRUE	TRUE
1837_eic.png	TRUE	TRUE
941_eic.png	TRUE	TRUE
49_eic.png	TRUE	TRUE
3344_eic.png	TRUE	TRUE
3248_eic.png	TRUE	TRUE
3500_eic.png	TRUE	TRUE
2834_eic.png	FALSE	TRUE
3656_eic.png	TRUE	TRUE
1950_eic.png	TRUE	TRUE
3457_eic.png	TRUE	TRUE
2366_eic.png	FALSE	TRUE
2700_eic.png	TRUE	TRUE
4317_eic.png	TRUE	TRUE
3757_eic.png	TRUE	FALSE
2349_eic.png	TRUE	TRUE
511_eic.png	TRUE	TRUE
3076_eic.png	FALSE	FALSE
2814_eic.png	TRUE	TRUE
2397_eic.png	TRUE	FALSE
3043_eic.png	TRUE	TRUE
2500_eic.png	FALSE	TRUE
1029_eic.png	TRUE	TRUE
861_eic.png	TRUE	TRUE
3279_eic.png	TRUE	TRUE
266_eic.png	TRUE	TRUE
3380_eic.png	TRUE	TRUE
192_eic.png	TRUE	TRUE
1005_eic.png	FALSE	TRUE
771_eic.png	TRUE	TRUE
3664_eic.png	TRUE	TRUE
1074_eic.png	TRUE	TRUE
4322_eic.png	FALSE	TRUE
1012_eic.png	TRUE	TRUE
3408_eic.png	TRUE	TRUE
1602_eic.png	TRUE	TRUE
3525_eic.png	TRUE	TRUE
4196_eic.png	TRUE	TRUE
1944_eic.png	TRUE	TRUE
4291_eic.png	TRUE	TRUE
2996_eic.png	TRUE	TRUE
157_eic.png	TRUE	TRUE
1998_eic.png	TRUE	TRUE
2315_eic.png	TRUE	TRUE
3078_eic.png	TRUE	TRUE
2728_eic.png	TRUE	TRUE
2384_eic.png	FALSE	TRUE
648_eic.png	TRUE	TRUE
4148_eic.png	TRUE	TRUE
2623_eic.png	TRUE	TRUE
3571_eic.png	TRUE	FALSE
908_eic.png	TRUE	TRUE
1904_eic.png	TRUE	TRUE
3800_eic.png	TRUE	TRUE
712_eic.png	TRUE	TRUE
3644_eic.png	TRUE	TRUE
489_eic.png	TRUE	TRUE
3056_eic.png	TRUE	TRUE
175_eic.png	TRUE	TRUE
2856_eic.png	TRUE	TRUE
1939_eic.png	TRUE	TRUE
3449_eic.png	TRUE	TRUE
1444_eic.png	TRUE	TRUE
2452_eic.png	TRUE	TRUE
2431_eic.png	FALSE	TRUE
3825_eic.png	TRUE	TRUE
436_eic.png	TRUE	TRUE
1984_eic.png	TRUE	TRUE
2097_eic.png	TRUE	TRUE
627_eic.png	TRUE	TRUE
3485_eic.png	TRUE	TRUE
1173_eic.png	TRUE	TRUE
3340_eic.png	TRUE	TRUE
2392_eic.png	FALSE	TRUE
[truncated: 1,862 more rows]

## Sheet: 02_NIST_human_urine_neg_eva_che
image	eic	eim
2047_eic.png	TRUE	FALSE
3659_eic.png	TRUE	TRUE
63_eic.png	TRUE	TRUE
153_eic.png	TRUE	TRUE
3661_eic.png	TRUE	TRUE
3862_eic.png	FALSE	TRUE
876_eic.png	TRUE	TRUE
872_eic.png	TRUE	TRUE
3362_eic.png	TRUE	TRUE
3893_eic.png	TRUE	TRUE
670_eic.png	TRUE	TRUE
1997_eic.png	TRUE	TRUE
3296_eic.png	TRUE	TRUE
2799_eic.png	TRUE	TRUE
2621_eic.png	TRUE	TRUE
2132_eic.png	FALSE	TRUE
606_eic.png	TRUE	TRUE
1906_eic.png	TRUE	TRUE
3140_eic.png	TRUE	FALSE
2160_eic.png	TRUE	TRUE
3555_eic.png	TRUE	TRUE
3363_eic.png	FALSE	TRUE
2688_eic.png	TRUE	TRUE
2567_eic.png	TRUE	TRUE
2136_eic.png	TRUE	TRUE
2846_eic.png	TRUE	TRUE
2823_eic.png	TRUE	TRUE
1410_eic.png	TRUE	TRUE
2727_eic.png	TRUE	TRUE
2995_eic.png	TRUE	TRUE
3379_eic.png	TRUE	TRUE
1474_eic.png	TRUE	TRUE
2377_eic.png	TRUE	TRUE
295_eic.png	TRUE	TRUE
1952_eic.png	TRUE	TRUE
1107_eic.png	TRUE	TRUE
3319_eic.png	TRUE	TRUE
2705_eic.png	TRUE	FALSE
3488_eic.png	TRUE	FALSE
3044_eic.png	TRUE	TRUE
380_eic.png	TRUE	TRUE
3346_eic.png	TRUE	TRUE
4182_eic.png	TRUE	TRUE
427_eic.png	TRUE	TRUE
674_eic.png	TRUE	TRUE
1752_eic.png	FALSE	TRUE
3311_eic.png	FALSE	TRUE
900_eic.png	TRUE	TRUE
1710_eic.png	TRUE	TRUE
2211_eic.png	TRUE	FALSE
2179_eic.png	FALSE	TRUE
3878_eic.png	FALSE	TRUE
2157_eic.png	TRUE	TRUE
1999_eic.png	FALSE	TRUE
1337_eic.png	TRUE	TRUE
1192_eic.png	TRUE	TRUE
3454_eic.png	TRUE	TRUE
4204_eic.png	FALSE	TRUE
3158_eic.png	TRUE	TRUE
3848_eic.png	TRUE	FALSE
2121_eic.png	TRUE	FALSE
2514_eic.png	TRUE	TRUE
303_eic.png	TRUE	TRUE
2596_eic.png	TRUE	TRUE
2095_eic.png	TRUE	TRUE
2220_eic.png	FALSE	TRUE
131_eic.png	TRUE	TRUE
137_eic.png	TRUE	TRUE
3986_eic.png	TRUE	FALSE
73_eic.png	TRUE	TRUE
1280_eic.png	TRUE	TRUE
3442_eic.png	TRUE	FALSE
9_eic.png	TRUE	TRUE
167_eic.png	TRUE	TRUE
2707_eic.png	TRUE	TRUE
3170_eic.png	TRUE	TRUE
2181_eic.png	TRUE	TRUE
1432_eic.png	TRUE	TRUE
1168_eic.png	TRUE	TRUE
2917_eic.png	FALSE	TRUE
3199_eic.png	TRUE	TRUE
2790_eic.png	TRUE	TRUE
139_eic.png	TRUE	TRUE
2108_eic.png	FALSE	TRUE
506_eic.png	TRUE	TRUE
2399_eic.png	TRUE	TRUE
3161_eic.png	TRUE	TRUE
2267_eic.png	TRUE	TRUE
2172_eic.png	TRUE	TRUE
1314_eic.png	TRUE	TRUE
200_eic.png	TRUE	TRUE
67_eic.png	TRUE	TRUE
3735_eic.png	TRUE	TRUE
2891_eic.png	FALSE	TRUE
1169_eic.png	TRUE	TRUE
2801_eic.png	FALSE	TRUE
757_eic.png	TRUE	TRUE
1140_eic.png	TRUE	TRUE
3177_eic.png	TRUE	TRUE
180_eic.png	TRUE	TRUE
3611_eic.png	FALSE	TRUE
622_eic.png	TRUE	TRUE
3378_eic.png	TRUE	TRUE
2389_eic.png	TRUE	TRUE
29_eic.png	TRUE	TRUE
3438_eic.png	TRUE	FALSE
1788_eic.png	TRUE	TRUE
1367_eic.png	TRUE	TRUE
4070_eic.png	TRUE	TRUE
3464_eic.png	TRUE	TRUE
1300_eic.png	TRUE	TRUE
1360_eic.png	TRUE	TRUE
2624_eic.png	TRUE	TRUE
2629_eic.png	FALSE	TRUE
992_eic.png	TRUE	TRUE
2771_eic.png	TRUE	TRUE
267_eic.png	TRUE	TRUE
3368_eic.png	TRUE	TRUE
897_eic.png	TRUE	TRUE
576_eic.png	TRUE	TRUE
3122_eic.png	TRUE	TRUE
3964_eic.png	TRUE	FALSE
2038_eic.png	FALSE	TRUE
1628_eic.png	TRUE	TRUE
1594_eic.png	TRUE	TRUE
3184_eic.png	TRUE	TRUE
1385_eic.png	TRUE	TRUE
903_eic.png	TRUE	TRUE
2520_eic.png	FALSE	TRUE
2637_eic.png	TRUE	TRUE
3338_eic.png	TRUE	TRUE
1100_eic.png	TRUE	TRUE
2197_eic.png	FALSE	FALSE
1867_eic.png	TRUE	TRUE
276_eic.png	TRUE	TRUE
2101_eic.png	FALSE	TRUE
1213_eic.png	TRUE	TRUE
3914_eic.png	TRUE	TRUE
471_eic.png	TRUE	TRUE
1727_eic.png	FALSE	TRUE
3000_eic.png	FALSE	TRUE
1666_eic.png	TRUE	TRUE
1003_eic.png	TRUE	TRUE
3706_eic.png	TRUE	TRUE
245_eic.png	FALSE	TRUE
247_eic.png	FALSE	TRUE
2351_eic.png	TRUE	TRUE
2616_eic.png	TRUE	TRUE
2293_eic.png	TRUE	TRUE
2205_eic.png	TRUE	TRUE
3094_eic.png	TRUE	TRUE
691_eic.png	TRUE	TRUE
2074_eic.png	FALSE	TRUE
1773_eic.png	TRUE	TRUE
2137_eic.png	TRUE	TRUE
2014_eic.png	FALSE	TRUE
2069_eic.png	TRUE	TRUE
3175_eic.png	FALSE	TRUE
3467_eic.png	TRUE	TRUE
4223_eic.png	FALSE	TRUE
3603_eic.png	TRUE	TRUE
3812_eic.png	FALSE	FALSE
479_eic.png	TRUE	TRUE
3398_eic.png	TRUE	TRUE
344_eic.png	FALSE	TRUE
1265_eic.png	TRUE	TRUE
3072_eic.png	TRUE	TRUE
994_eic.png	TRUE	TRUE
228_eic.png	TRUE	TRUE
3649_eic.png	TRUE	TRUE
1078_eic.png	TRUE	TRUE
2892_eic.png	TRUE	FALSE
1805_eic.png	TRUE	TRUE
2403_eic.png	TRUE	TRUE
2821_eic.png	TRUE	TRUE
3505_eic.png	TRUE	TRUE
3423_eic.png	TRUE	FALSE
3087_eic.png	TRUE	TRUE
1533_eic.png	TRUE	TRUE
1429_eic.png	TRUE	TRUE
165_eic.png	TRUE	TRUE
825_eic.png	TRUE	TRUE
857_eic.png	TRUE	TRUE
1576_eic.png	TRUE	TRUE
809_eic.png	TRUE	TRUE
230_eic.png	TRUE	TRUE
847_eic.png	TRUE	TRUE
2241_eic.png	TRUE	TRUE
1743_eic.png	TRUE	TRUE
3429_eic.png	TRUE	FALSE
4029_eic.png	TRUE	FALSE
927_eic.png	TRUE	TRUE
3201_eic.png	TRUE	TRUE
3474_eic.png	TRUE	FALSE
3607_eic.png	TRUE	TRUE
2516_eic.png	FALSE	TRUE
1380_eic.png	TRUE	TRUE
2676_eic.png	TRUE	TRUE
2648_eic.png	FALSE	TRUE
1366_eic.png	TRUE	TRUE
620_eic.png	TRUE	TRUE
4127_eic.png	TRUE	TRUE
3697_eic.png	FALSE	TRUE
65_eic.png	TRUE	TRUE
3138_eic.png	TRUE	FALSE
868_eic.png	TRUE	TRUE
2794_eic.png	TRUE	TRUE
1056_eic.png	TRUE	TRUE
1685_eic.png	TRUE	TRUE
2600_eic.png	TRUE	TRUE
2572_eic.png	TRUE	TRUE
2938_eic.png	TRUE	TRUE
938_eic.png	TRUE	TRUE
2687_eic.png	TRUE	TRUE
500_eic.png	TRUE	TRUE
2333_eic.png	TRUE	TRUE
920_eic.png	TRUE	TRUE
3008_eic.png	FALSE	TRUE
366_eic.png	TRUE	TRUE
3026_eic.png	TRUE	TRUE
1560_eic.png	TRUE	TRUE
3432_eic.png	TRUE	TRUE
3261_eic.png	TRUE	TRUE
2428_eic.png	TRUE	TRUE
3762_eic.png	TRUE	FALSE
2658_eic.png	TRUE	TRUE
3841_eic.png	TRUE	TRUE
2066_eic.png	FALSE	FALSE
2235_eic.png	TRUE	TRUE
1334_eic.png	TRUE	TRUE
296_eic.png	TRUE	TRUE
2021_eic.png	TRUE	TRUE
906_eic.png	TRUE	TRUE
1427_eic.png	TRUE	TRUE
1320_eic.png	FALSE	TRUE
2216_eic.png	TRUE	TRUE
549_eic.png	TRUE	TRUE
669_eic.png	TRUE	TRUE
4000_eic.png	TRUE	TRUE
3698_eic.png	TRUE	FALSE
2144_eic.png	TRUE	TRUE
364_eic.png	TRUE	TRUE
963_eic.png	TRUE	TRUE
1398_eic.png	TRUE	TRUE
618_eic.png	TRUE	TRUE
3531_eic.png	FALSE	TRUE
707_eic.png	TRUE	TRUE
2681_eic.png	TRUE	TRUE
3034_eic.png	TRUE	TRUE
3718_eic.png	TRUE	TRUE
3838_eic.png	TRUE	TRUE
13_eic.png	TRUE	TRUE
3501_eic.png	FALSE	TRUE
318_eic.png	TRUE	TRUE
3648_eic.png	FALSE	TRUE
2162_eic.png	TRUE	TRUE
779_eic.png	TRUE	TRUE
3694_eic.png	TRUE	TRUE
2420_eic.png	TRUE	TRUE
2390_eic.png	TRUE	TRUE
3746_eic.png	TRUE	TRUE
3724_eic.png	TRUE	TRUE
851_eic.png	TRUE	TRUE
950_eic.png	TRUE	TRUE
4140_eic.png	TRUE	TRUE
3624_eic.png	TRUE	TRUE
146_eic.png	TRUE	TRUE
1676_eic.png	TRUE	TRUE
1435_eic.png	TRUE	TRUE
2075_eic.png	TRUE	FALSE
3533_eic.png	TRUE	TRUE
2894_eic.png	FALSE	TRUE
3125_eic.png	TRUE	TRUE
2568_eic.png	TRUE	TRUE
1443_eic.png	TRUE	TRUE
3131_eic.png	TRUE	TRUE
3053_eic.png	TRUE	FALSE
484_eic.png	TRUE	TRUE
3758_eic.png	TRUE	TRUE
3156_eic.png	FALSE	TRUE
335_eic.png	FALSE	TRUE
2279_eic.png	FALSE	TRUE
3336_eic.png	TRUE	TRUE
3627_eic.png	TRUE	TRUE
1167_eic.png	TRUE	TRUE
3244_eic.png	TRUE	TRUE
31_eic.png	TRUE	TRUE
3842_eic.png	TRUE	TRUE
581_eic.png	TRUE	TRUE
1079_eic.png	TRUE	TRUE
3510_eic.png	TRUE	FALSE
2820_eic.png	TRUE	TRUE
2454_eic.png	FALSE	TRUE
4015_eic.png	TRUE	TRUE
1813_eic.png	TRUE	TRUE
185_eic.png	FALSE	TRUE
186_eic.png	TRUE	TRUE
3066_eic.png	TRUE	TRUE
2495_eic.png	TRUE	TRUE
1779_eic.png	FALSE	TRUE
1995_eic.png	TRUE	TRUE
217_eic.png	TRUE	TRUE
2795_eic.png	TRUE	FALSE
203_eic.png	FALSE	TRUE
1301_eic.png	TRUE	TRUE
841_eic.png	TRUE	TRUE
3221_eic.png	TRUE	TRUE
3923_eic.png	TRUE	TRUE
2822_eic.png	FALSE	TRUE
4157_eic.png	FALSE	TRUE
501_eic.png	TRUE	TRUE
2442_eic.png	TRUE	TRUE
1416_eic.png	TRUE	TRUE
833_eic.png	TRUE	TRUE
463_eic.png	TRUE	TRUE
2770_eic.png	TRUE	TRUE
2736_eic.png	TRUE	TRUE
2610_eic.png	TRUE	FALSE
1620_eic.png	TRUE	TRUE
746_eic.png	TRUE	TRUE
2027_eic.png	FALSE	TRUE
1595_eic.png	TRUE	TRUE
2881_eic.png	TRUE	TRUE
688_eic.png	TRUE	TRUE
86_eic.png	TRUE	TRUE
2307_eic.png	TRUE	TRUE
1175_eic.png	FALSE	TRUE
3468_eic.png	TRUE	TRUE
2466_eic.png	FALSE	TRUE
4213_eic.png	FALSE	TRUE
2107_eic.png	TRUE	TRUE
1797_eic.png	TRUE	TRUE
2338_eic.png	TRUE	TRUE
572_eic.png	FALSE	TRUE
1362_eic.png	TRUE	TRUE
1650_eic.png	TRUE	TRUE
1130_eic.png	TRUE	TRUE
1688_eic.png	TRUE	TRUE
3920_eic.png	TRUE	TRUE
239_eic.png	TRUE	TRUE
1092_eic.png	TRUE	TRUE
3332_eic.png	FALSE	TRUE
4164_eic.png	TRUE	TRUE
3151_eic.png	FALSE	TRUE
1742_eic.png	TRUE	TRUE
2841_eic.png	TRUE	TRUE
610_eic.png	TRUE	TRUE
547_eic.png	TRUE	TRUE
1097_eic.png	TRUE	TRUE
3390_eic.png	TRUE	TRUE
2450_eic.png	FALSE	FALSE
136_eic.png	TRUE	TRUE
2282_eic.png	TRUE	TRUE
3750_eic.png	TRUE	TRUE
3797_eic.png	TRUE	TRUE
2394_eic.png	FALSE	TRUE
238_eic.png	TRUE	TRUE
1492_eic.png	TRUE	TRUE
2451_eic.png	FALSE	TRUE
3728_eic.png	TRUE	TRUE
1046_eic.png	TRUE	TRUE
2262_eic.png	TRUE	TRUE
1723_eic.png	FALSE	TRUE
1490_eic.png	TRUE	TRUE
3767_eic.png	FALSE	TRUE
770_eic.png	TRUE	TRUE
3263_eic.png	TRUE	TRUE
1851_eic.png	TRUE	FALSE
467_eic.png	TRUE	TRUE
1403_eic.png	TRUE	TRUE
100_eic.png	TRUE	TRUE
3915_eic.png	FALSE	TRUE
17_eic.png	TRUE	TRUE
3121_eic.png	TRUE	TRUE
4075_eic.png	TRUE	FALSE
4185_eic.png	TRUE	TRUE
540_eic.png	TRUE	TRUE
1868_eic.png	TRUE	TRUE
643_eic.png	TRUE	TRUE
1883_eic.png	TRUE	TRUE
3873_eic.png	TRUE	TRUE
3210_eic.png	TRUE	TRUE
2129_eic.png	TRUE	TRUE
864_eic.png	TRUE	TRUE
3239_eic.png	TRUE	FALSE
1747_eic.png	TRUE	TRUE
901_eic.png	TRUE	TRUE
2507_eic.png	TRUE	TRUE
4149_eic.png	TRUE	TRUE
3947_eic.png	TRUE	FALSE
3305_eic.png	TRUE	FALSE
1329_eic.png	TRUE	TRUE
2265_eic.png	TRUE	TRUE
3581_eic.png	TRUE	TRUE
1818_eic.png	TRUE	TRUE
410_eic.png	TRUE	TRUE
681_eic.png	TRUE	TRUE
1848_eic.png	TRUE	TRUE
50_eic.png	TRUE	TRUE
4137_eic.png	TRUE	TRUE
384_eic.png	TRUE	TRUE
3219_eic.png	TRUE	TRUE
3434_eic.png	TRUE	TRUE
998_eic.png	TRUE	TRUE
2644_eic.png	FALSE	TRUE
2455_eic.png	FALSE	TRUE
696_eic.png	TRUE	TRUE
1745_eic.png	TRUE	TRUE
1735_eic.png	TRUE	FALSE
3494_eic.png	FALSE	TRUE
3884_eic.png	TRUE	TRUE
1331_eic.png	TRUE	TRUE
2044_eic.png	TRUE	TRUE
1891_eic.png	FALSE	TRUE
1420_eic.png	TRUE	TRUE
3805_eic.png	TRUE	TRUE
2073_eic.png	FALSE	TRUE
3359_eic.png	TRUE	TRUE
2226_eic.png	TRUE	TRUE
4099_eic.png	TRUE	TRUE
1604_eic.png	TRUE	TRUE
2356_eic.png	TRUE	TRUE
2294_eic.png	FALSE	TRUE
1683_eic.png	TRUE	TRUE
2655_eic.png	TRUE	TRUE
3134_eic.png	FALSE	TRUE
3275_eic.png	TRUE	TRUE
2559_eic.png	TRUE	TRUE
1397_eic.png	TRUE	TRUE
2329_eic.png	TRUE	TRUE
2731_eic.png	TRUE	TRUE
2218_eic.png	FALSE	TRUE
82_eic.png	TRUE	TRUE
2170_eic.png	TRUE	TRUE
2842_eic.png	TRUE	TRUE
1783_eic.png	TRUE	TRUE
495_eic.png	TRUE	TRUE
2147_eic.png	TRUE	FALSE
3307_eic.png	TRUE	TRUE
733_eic.png	TRUE	TRUE
1290_eic.png	TRUE	TRUE
1269_eic.png	TRUE	TRUE
844_eic.png	TRUE	TRUE
1942_eic.png	TRUE	TRUE
1399_eic.png	TRUE	TRUE
1819_eic.png	TRUE	TRUE
4205_eic.png	TRUE	TRUE
4037_eic.png	TRUE	FALSE
2643_eic.png	TRUE	TRUE
2352_eic.png	TRUE	TRUE
2134_eic.png	FALSE	TRUE
3132_eic.png	TRUE	FALSE
1203_eic.png	TRUE	TRUE
1104_eic.png	TRUE	TRUE
709_eic.png	TRUE	TRUE
4221_eic.png	FALSE	FALSE
1886_eic.png	TRUE	TRUE
2747_eic.png	TRUE	TRUE
890_eic.png	TRUE	TRUE
2939_eic.png	TRUE	TRUE
2563_eic.png	TRUE	TRUE
3707_eic.png	TRUE	TRUE
887_eic.png	TRUE	TRUE
2537_eic.png	TRUE	TRUE
1874_eic.png	TRUE	TRUE
1231_eic.png	TRUE	TRUE
1350_eic.png	TRUE	TRUE
221_eic.png	FALSE	TRUE
1714_eic.png	FALSE	TRUE
2111_eic.png	FALSE	TRUE
965_eic.png	TRUE	TRUE
2916_eic.png	FALSE	FALSE
2360_eic.png	TRUE	TRUE
616_eic.png	TRUE	TRUE
1417_eic.png	TRUE	TRUE
2005_eic.png	TRUE	TRUE
93_eic.png	FALSE	TRUE
2098_eic.png	FALSE	FALSE
1291_eic.png	TRUE	TRUE
924_eic.png	TRUE	TRUE
3079_eic.png	TRUE	TRUE
2662_eic.png	TRUE	FALSE
1401_eic.png	TRUE	TRUE
4049_eic.png	TRUE	TRUE
3904_eic.png	TRUE	TRUE
62_eic.png	TRUE	TRUE
1220_eic.png	TRUE	TRUE
3067_eic.png	TRUE	FALSE
4084_eic.png	TRUE	TRUE
3040_eic.png	TRUE	FALSE
4125_eic.png	TRUE	TRUE
3994_eic.png	TRUE	FALSE
1061_eic.png	TRUE	TRUE
3546_eic.png	TRUE	TRUE
1057_eic.png	FALSE	TRUE
3752_eic.png	TRUE	TRUE
1577_eic.png	TRUE	TRUE
2051_eic.png	FALSE	TRUE
3516_eic.png	TRUE	TRUE
355_eic.png	TRUE	TRUE
1267_eic.png	TRUE	TRUE
1777_eic.png	TRUE	TRUE
1601_eic.png	TRUE	TRUE
2086_eic.png	TRUE	TRUE
2078_eic.png	FALSE	TRUE
754_eic.png	TRUE	TRUE
61_eic.png	TRUE	TRUE
1624_eic.png	TRUE	TRUE
2292_eic.png	TRUE	TRUE
3770_eic.png	TRUE	TRUE
902_eic.png	TRUE	TRUE
2810_eic.png	FALSE	TRUE
1679_eic.png	TRUE	TRUE
4117_eic.png	TRUE	TRUE
2527_eic.png	TRUE	TRUE
468_eic.png	TRUE	TRUE
2654_eic.png	TRUE	TRUE
2234_eic.png	TRUE	TRUE
953_eic.png	TRUE	TRUE
232_eic.png	FALSE	TRUE
1817_eic.png	FALSE	TRUE
2709_eic.png	TRUE	TRUE
3881_eic.png	TRUE	TRUE
1936_eic.png	TRUE	TRUE
740_eic.png	TRUE	TRUE
1911_eic.png	TRUE	TRUE
3605_eic.png	TRUE	TRUE
2407_eic.png	TRUE	TRUE
3591_eic.png	TRUE	TRUE
249_eic.png	FALSE	TRUE
1185_eic.png	TRUE	TRUE
4159_eic.png	TRUE	TRUE
2887_eic.png	TRUE	TRUE
1955_eic.png	FALSE	TRUE
3817_eic.png	TRUE	TRUE
2464_eic.png	TRUE	TRUE
4036_eic.png	TRUE	TRUE
3520_eic.png	TRUE	TRUE
2472_eic.png	TRUE	TRUE
2861_eic.png	TRUE	TRUE
117_eic.png	TRUE	TRUE
1161_eic.png	TRUE	TRUE
1488_eic.png	TRUE	TRUE
2031_eic.png	TRUE	TRUE
862_eic.png	TRUE	TRUE
2777_eic.png	TRUE	TRUE
969_eic.png	TRUE	TRUE
477_eic.png	TRUE	TRUE
729_eic.png	TRUE	TRUE
1675_eic.png	FALSE	TRUE
3554_eic.png	FALSE	TRUE
3411_eic.png	TRUE	TRUE
3733_eic.png	TRUE	TRUE
2084_eic.png	FALSE	TRUE
3119_eic.png	TRUE	TRUE
3507_eic.png	TRUE	TRUE
708_eic.png	TRUE	TRUE
2711_eic.png	TRUE	TRUE
3929_eic.png	TRUE	TRUE
512_eic.png	TRUE	TRUE
3164_eic.png	TRUE	TRUE
3130_eic.png	TRUE	TRUE
3687_eic.png	TRUE	TRUE
808_eic.png	TRUE	TRUE
2660_eic.png	TRUE	TRUE
2540_eic.png	FALSE	TRUE
2446_eic.png	FALSE	FALSE
1187_eic.png	TRUE	TRUE
2318_eic.png	TRUE	TRUE
697_eic.png	TRUE	TRUE
163_eic.png	FALSE	TRUE
3704_eic.png	TRUE	TRUE
4217_eic.png	TRUE	TRUE
424_eic.png	TRUE	TRUE
3159_eic.png	TRUE	TRUE
2286_eic.png	TRUE	TRUE
991_eic.png	TRUE	TRUE
2312_eic.png	TRUE	TRUE
1563_eic.png	TRUE	TRUE
2963_eic.png	TRUE	FALSE
2180_eic.png	FALSE	TRUE
4219_eic.png	FALSE	TRUE
1038_eic.png	TRUE	TRUE
2975_eic.png	TRUE	FALSE
2204_eic.png	FALSE	FALSE
1415_eic.png	TRUE	TRUE
3476_eic.png	FALSE	TRUE
3556_eic.png	FALSE	TRUE
2255_eic.png	TRUE	TRUE
781_eic.png	TRUE	TRUE
421_eic.png	TRUE	TRUE
2016_eic.png	TRUE	TRUE
2194_eic.png	FALSE	TRUE
2462_eic.png	TRUE	TRUE
1255_eic.png	TRUE	TRUE
3443_eic.png	TRUE	TRUE
931_eic.png	TRUE	TRUE
4019_eic.png	TRUE	TRUE
2186_eic.png	TRUE	TRUE
256_eic.png	TRUE	TRUE
254_eic.png	TRUE	TRUE
4111_eic.png	TRUE	TRUE
1605_eic.png	TRUE	TRUE
4188_eic.png	TRUE	TRUE
2224_eic.png	FALSE	TRUE
2758_eic.png	TRUE	TRUE
3376_eic.png	FALSE	TRUE
4094_eic.png	TRUE	TRUE
1609_eic.png	TRUE	TRUE
875_eic.png	TRUE	TRUE
1569_eic.png	TRUE	TRUE
975_eic.png	TRUE	TRUE
2448_eic.png	TRUE	TRUE
914_eic.png	TRUE	TRUE
1638_eic.png	TRUE	TRUE
1475_eic.png	TRUE	TRUE
464_eic.png	TRUE	TRUE
891_eic.png	TRUE	TRUE
1739_eic.png	FALSE	TRUE
1373_eic.png	TRUE	TRUE
297_eic.png	TRUE	TRUE
72_eic.png	TRUE	TRUE
2417_eic.png	TRUE	TRUE
3365_eic.png	TRUE	TRUE
1171_eic.png	TRUE	TRUE
1899_eic.png	TRUE	FALSE
4147_eic.png	FALSE	TRUE
3412_eic.png	TRUE	TRUE
3691_eic.png	TRUE	TRUE
1233_eic.png	TRUE	TRUE
626_eic.png	TRUE	TRUE
1639_eic.png	TRUE	TRUE
389_eic.png	TRUE	TRUE
1740_eic.png	TRUE	TRUE
1242_eic.png	TRUE	TRUE
1921_eic.png	TRUE	TRUE
1082_eic.png	FALSE	TRUE
3092_eic.png	TRUE	FALSE
2195_eic.png	FALSE	TRUE
2675_eic.png	FALSE	FALSE
982_eic.png	TRUE	TRUE
259_eic.png	TRUE	TRUE
1007_eic.png	TRUE	TRUE
3375_eic.png	FALSE	TRUE
1728_eic.png	FALSE	TRUE
3898_eic.png	TRUE	TRUE
1611_eic.png	TRUE	TRUE
453_eic.png	TRUE	TRUE
112_eic.png	TRUE	TRUE
3255_eic.png	TRUE	TRUE
715_eic.png	TRUE	TRUE
2850_eic.png	TRUE	TRUE
4052_eic.png	TRUE	FALSE
2786_eic.png	TRUE	TRUE
3123_eic.png	TRUE	FALSE
2824_eic.png	FALSE	TRUE
2477_eic.png	TRUE	TRUE
3120_eic.png	TRUE	TRUE
69_eic.png	TRUE	TRUE
2057_eic.png	TRUE	TRUE
3136_eic.png	FALSE	TRUE
2017_eic.png	TRUE	TRUE
2581_eic.png	FALSE	FALSE
2215_eic.png	FALSE	TRUE
647_eic.png	TRUE	TRUE
3445_eic.png	TRUE	TRUE
258_eic.png	TRUE	TRUE
2682_eic.png	TRUE	TRUE
2463_eic.png	FALSE	TRUE
2837_eic.png	TRUE	TRUE
222_eic.png	TRUE	TRUE
333_eic.png	FALSE	TRUE
602_eic.png	TRUE	TRUE
3081_eic.png	FALSE	FALSE
1826_eic.png	TRUE	TRUE
2555_eic.png	TRUE	TRUE
4078_eic.png	TRUE	TRUE
94_eic.png	TRUE	TRUE
2449_eic.png	TRUE	TRUE
642_eic.png	TRUE	TRUE
2690_eic.png	TRUE	TRUE
1722_eic.png	FALSE	TRUE
3623_eic.png	TRUE	TRUE
668_eic.png	TRUE	FALSE
3811_eic.png	TRUE	FALSE
2717_eic.png	FALSE	TRUE
343_eic.png	FALSE	TRUE
1537_eic.png	TRUE	TRUE
3479_eic.png	TRUE	FALSE
1321_eic.png	FALSE	TRUE
226_eic.png	FALSE	TRUE
1664_eic.png	TRUE	TRUE
2209_eic.png	TRUE	TRUE
1115_eic.png	TRUE	TRUE
88_eic.png	TRUE	TRUE
66_eic.png	TRUE	TRUE
2427_eic.png	TRUE	TRUE
940_eic.png	TRUE	TRUE
3453_eic.png	FALSE	TRUE
3155_eic.png	FALSE	TRUE
3562_eic.png	TRUE	TRUE
268_eic.png	FALSE	TRUE
2923_eic.png	TRUE	TRUE
2553_eic.png	TRUE	TRUE
1812_eic.png	FALSE	TRUE
3308_eic.png	TRUE	TRUE
2468_eic.png	TRUE	TRUE
2544_eic.png	TRUE	TRUE
1889_eic.png	TRUE	TRUE
4122_eic.png	TRUE	TRUE
2882_eic.png	TRUE	TRUE
205_eic.png	TRUE	TRUE
801_eic.png	TRUE	TRUE
2789_eic.png	TRUE	TRUE
1086_eic.png	TRUE	TRUE
1218_eic.png	TRUE	TRUE
951_eic.png	TRUE	TRUE
3391_eic.png	TRUE	TRUE
1643_eic.png	TRUE	TRUE
1897_eic.png	TRUE	TRUE
944_eic.png	TRUE	TRUE
752_eic.png	TRUE	TRUE
4069_eic.png	FALSE	TRUE
3766_eic.png	TRUE	FALSE
1498_eic.png	TRUE	TRUE
653_eic.png	TRUE	TRUE
496_eic.png	TRUE	TRUE
1027_eic.png	TRUE	TRUE
760_eic.png	TRUE	TRUE
1976_eic.png	TRUE	TRUE
3046_eic.png	TRUE	TRUE
3112_eic.png	TRUE	TRUE
2345_eic.png	TRUE	TRUE
693_eic.png	TRUE	TRUE
2239_eic.png	TRUE	TRUE
470_eic.png	TRUE	TRUE
3748_eic.png	FALSE	TRUE
2769_eic.png	FALSE	TRUE
2149_eic.png	TRUE	TRUE
911_eic.png	TRUE	TRUE
2048_eic.png	TRUE	TRUE
2601_eic.png	FALSE	TRUE
3970_eic.png	TRUE	FALSE
3534_eic.png	TRUE	TRUE
2708_eic.png	TRUE	TRUE
3775_eic.png	FALSE	TRUE
1033_eic.png	TRUE	TRUE
2817_eic.png	FALSE	TRUE
3216_eic.png	TRUE	TRUE
578_eic.png	TRUE	TRUE
2946_eic.png	FALSE	TRUE
3566_eic.png	TRUE	TRUE
1712_eic.png	FALSE	TRUE
507_eic.png	TRUE	TRUE
2424_eic.png	TRUE	TRUE
1900_eic.png	TRUE	TRUE
348_eic.png	TRUE	TRUE
2797_eic.png	TRUE	TRUE
2213_eic.png	FALSE	TRUE
447_eic.png	TRUE	TRUE
288_eic.png	TRUE	TRUE
1125_eic.png	TRUE	TRUE
2030_eic.png	TRUE	TRUE
3430_eic.png	FALSE	TRUE
3993_eic.png	TRUE	FALSE
2970_eic.png	TRUE	FALSE
3742_eic.png	TRUE	TRUE
3903_eic.png	TRUE	TRUE
2214_eic.png	FALSE	TRUE
1793_eic.png	TRUE	FALSE
2425_eic.png	TRUE	TRUE
1653_eic.png	TRUE	TRUE
3602_eic.png	TRUE	TRUE
1978_eic.png	TRUE	TRUE
1810_eic.png	TRUE	TRUE
3073_eic.png	TRUE	TRUE
3352_eic.png	TRUE	TRUE
1680_eic.png	TRUE	TRUE
1746_eic.png	TRUE	FALSE
2951_eic.png	TRUE	TRUE
2018_eic.png	TRUE	TRUE
2324_eic.png	FALSE	TRUE
74_eic.png	TRUE	TRUE
270_eic.png	TRUE	TRUE
917_eic.png	TRUE	TRUE
3768_eic.png	TRUE	TRUE
717_eic.png	TRUE	TRUE
3318_eic.png	TRUE	TRUE
3489_eic.png	TRUE	TRUE
4143_eic.png	TRUE	TRUE
3840_eic.png	TRUE	FALSE
391_eic.png	TRUE	TRUE
551_eic.png	TRUE	TRUE
3709_eic.png	TRUE	TRUE
1426_eic.png	TRUE	TRUE
3402_eic.png	TRUE	TRUE
3596_eic.png	TRUE	TRUE
1352_eic.png	TRUE	TRUE
3071_eic.png	TRUE	TRUE
1787_eic.png	TRUE	TRUE
909_eic.png	TRUE	TRUE
2015_eic.png	TRUE	TRUE
1536_eic.png	TRUE	TRUE
3289_eic.png	TRUE	FALSE
3448_eic.png	TRUE	TRUE
3822_eic.png	TRUE	TRUE
3146_eic.png	TRUE	TRUE
1295_eic.png	TRUE	TRUE
1292_eic.png	TRUE	TRUE
4074_eic.png	TRUE	TRUE
846_eic.png	TRUE	TRUE
1803_eic.png	TRUE	TRUE
4206_eic.png	TRUE	TRUE
3312_eic.png	TRUE	TRUE
544_eic.png	TRUE	TRUE
4158_eic.png	FALSE	TRUE
3802_eic.png	TRUE	FALSE
2061_eic.png	FALSE	TRUE
1720_eic.png	FALSE	TRUE
357_eic.png	TRUE	TRUE
1652_eic.png	TRUE	TRUE
2103_eic.png	TRUE	TRUE
2586_eic.png	TRUE	TRUE
4096_eic.png	TRUE	TRUE
84_eic.png	TRUE	TRUE
3597_eic.png	TRUE	TRUE
89_eic.png	TRUE	TRUE
2729_eic.png	FALSE	TRUE
3959_eic.png	TRUE	TRUE
2952_eic.png	TRUE	TRUE
3675_eic.png	TRUE	TRUE
2245_eic.png	TRUE	FALSE
3660_eic.png	TRUE	TRUE
435_eic.png	TRUE	TRUE
4160_eic.png	TRUE	TRUE
2054_eic.png	TRUE	TRUE
213_eic.png	FALSE	TRUE
2309_eic.png	TRUE	TRUE
3879_eic.png	TRUE	TRUE
187_eic.png	FALSE	TRUE
2359_eic.png	TRUE	TRUE
1253_eic.png	TRUE	TRUE
3109_eic.png	TRUE	TRUE
711_eic.png	TRUE	TRUE
377_eic.png	TRUE	TRUE
3481_eic.png	FALSE	TRUE
958_eic.png	TRUE	TRUE
2145_eic.png	FALSE	TRUE
3095_eic.png	TRUE	TRUE
1958_eic.png	TRUE	TRUE
871_eic.png	TRUE	TRUE
2803_eic.png	TRUE	TRUE
123_eic.png	TRUE	TRUE
3984_eic.png	TRUE	TRUE
583_eic.png	TRUE	TRUE
3667_eic.png	TRUE	FALSE
1037_eic.png	TRUE	TRUE
218_eic.png	FALSE	TRUE
1737_eic.png	TRUE	TRUE
4085_eic.png	TRUE	TRUE
4025_eic.png	TRUE	FALSE
1521_eic.png	TRUE	TRUE
455_eic.png	TRUE	TRUE
1581_eic.png	TRUE	TRUE
2212_eic.png	TRUE	TRUE
1223_eic.png	TRUE	TRUE
3549_eic.png	TRUE	TRUE
3025_eic.png	TRUE	TRUE
1597_eic.png	TRUE	TRUE
1614_eic.png	TRUE	FALSE
684_eic.png	TRUE	TRUE
4133_eic.png	TRUE	TRUE
3847_eic.png	TRUE	TRUE
2050_eic.png	FALSE	TRUE
1238_eic.png	TRUE	TRUE
817_eic.png	TRUE	TRUE
2045_eic.png	TRUE	TRUE
4215_eic.png	TRUE	TRUE
3608_eic.png	TRUE	TRUE
1698_eic.png	TRUE	TRUE
3116_eic.png	TRUE	TRUE
3435_eic.png	TRUE	TRUE
107_eic.png	TRUE	TRUE
2878_eic.png	TRUE	TRUE
3038_eic.png	TRUE	FALSE
3477_eic.png	TRUE	TRUE
392_eic.png	FALSE	TRUE
428_eic.png	TRUE	TRUE
1421_eic.png	TRUE	TRUE
3938_eic.png	TRUE	TRUE
2138_eic.png	FALSE	TRUE
2577_eic.png	TRUE	TRUE
1922_eic.png	TRUE	TRUE
1885_eic.png	TRUE	TRUE
1956_eic.png	FALSE	FALSE
3731_eic.png	TRUE	TRUE
3404_eic.png	TRUE	TRUE
1126_eic.png	TRUE	TRUE
569_eic.png	FALSE	TRUE
2588_eic.png	FALSE	TRUE
2165_eic.png	TRUE	TRUE
3068_eic.png	TRUE	TRUE
3232_eic.png	TRUE	TRUE
2642_eic.png	TRUE	FALSE
2994_eic.png	TRUE	TRUE
1222_eic.png	TRUE	TRUE
294_eic.png	TRUE	TRUE
4194_eic.png	TRUE	TRUE
3003_eic.png	TRUE	TRUE
3614_eic.png	TRUE	TRUE
2504_eic.png	TRUE	TRUE
141_eic.png	TRUE	TRUE
1871_eic.png	FALSE	TRUE
1148_eic.png	TRUE	TRUE
764_eic.png	TRUE	TRUE
1630_eic.png	TRUE	TRUE
2191_eic.png	FALSE	TRUE
619_eic.png	TRUE	TRUE
1342_eic.png	TRUE	TRUE
2964_eic.png	TRUE	TRUE
926_eic.png	TRUE	TRUE
2759_eic.png	TRUE	TRUE
1178_eic.png	TRUE	TRUE
3260_eic.png	TRUE	TRUE
1726_eic.png	TRUE	TRUE
462_eic.png	TRUE	TRUE
2698_eic.png	TRUE	FALSE
1237_eic.png	TRUE	TRUE
454_eic.png	TRUE	TRUE
2735_eic.png	TRUE	TRUE
2007_eic.png	FALSE	TRUE
3274_eic.png	TRUE	TRUE
3876_eic.png	TRUE	TRUE
624_eic.png	TRUE	TRUE
1249_eic.png	TRUE	TRUE
1085_eic.png	TRUE	TRUE
1441_eic.png	TRUE	TRUE
3100_eic.png	TRUE	TRUE
2932_eic.png	TRUE	TRUE
2712_eic.png	TRUE	TRUE
1406_eic.png	TRUE	TRUE
3609_eic.png	TRUE	TRUE
1243_eic.png	TRUE	TRUE
756_eic.png	TRUE	TRUE
1500_eic.png	TRUE	TRUE
3576_eic.png	TRUE	TRUE
3045_eic.png	TRUE	FALSE
1770_eic.png	FALSE	TRUE
1915_eic.png	TRUE	TRUE
229_eic.png	TRUE	TRUE
865_eic.png	TRUE	TRUE
4068_eic.png	TRUE	TRUE
1259_eic.png	TRUE	TRUE
103_eic.png	TRUE	TRUE
2971_eic.png	TRUE	TRUE
140_eic.png	TRUE	TRUE
2148_eic.png	TRUE	TRUE
1983_eic.png	FALSE	TRUE
3580_eic.png	TRUE	TRUE
2831_eic.png	TRUE	TRUE
2280_eic.png	TRUE	TRUE
3225_eic.png	TRUE	TRUE
1629_eic.png	TRUE	TRUE
4216_eic.png	TRUE	TRUE
2182_eic.png	TRUE	TRUE
2508_eic.png	TRUE	TRUE
416_eic.png	FALSE	TRUE
3371_eic.png	FALSE	TRUE
1271_eic.png	TRUE	TRUE
2499_eic.png	TRUE	TRUE
2620_eic.png	FALSE	TRUE
2874_eic.png	TRUE	TRUE
1228_eic.png	TRUE	TRUE
2862_eic.png	TRUE	TRUE
1766_eic.png	TRUE	TRUE
301_eic.png	TRUE	TRUE
105_eic.png	TRUE	TRUE
450_eic.png	TRUE	TRUE
2198_eic.png	TRUE	TRUE
734_eic.png	TRUE	TRUE
4057_eic.png	TRUE	FALSE
280_eic.png	TRUE	TRUE
1564_eic.png	TRUE	TRUE
1880_eic.png	TRUE	TRUE
3821_eic.png	FALSE	FALSE
1917_eic.png	TRUE	TRUE
2706_eic.png	FALSE	TRUE
3521_eic.png	TRUE	TRUE
735_eic.png	TRUE	TRUE
3695_eic.png	TRUE	TRUE
4077_eic.png	TRUE	TRUE
1517_eic.png	TRUE	TRUE
3636_eic.png	TRUE	TRUE
306_eic.png	TRUE	TRUE
2945_eic.png	FALSE	FALSE
286_eic.png	TRUE	TRUE
2093_eic.png	TRUE	FALSE
70_eic.png	TRUE	TRUE
2737_eic.png	FALSE	TRUE
2169_eic.png	TRUE	TRUE
1592_eic.png	TRUE	TRUE
260_eic.png	TRUE	TRUE
3490_eic.png	TRUE	TRUE
324_eic.png	TRUE	TRUE
720_eic.png	TRUE	TRUE
884_eic.png	TRUE	TRUE
1695_eic.png	TRUE	TRUE
745_eic.png	TRUE	TRUE
1721_eic.png	FALSE	TRUE
2037_eic.png	FALSE	FALSE
629_eic.png	TRUE	TRUE
3774_eic.png	TRUE	TRUE
2411_eic.png	TRUE	TRUE
3_eic.png	TRUE	TRUE
3203_eic.png	FALSE	TRUE
3361_eic.png	TRUE	TRUE
4146_eic.png	TRUE	TRUE
2435_eic.png	TRUE	TRUE
2889_eic.png	TRUE	TRUE
1543_eic.png	TRUE	TRUE
2768_eic.png	TRUE	TRUE
1832_eic.png	TRUE	TRUE
1800_eic.png	FALSE	TRUE
1763_eic.png	FALSE	TRUE
2775_eic.png	FALSE	TRUE
1162_eic.png	TRUE	TRUE
1152_eic.png	TRUE	TRUE
3258_eic.png	TRUE	FALSE
2605_eic.png	FALSE	TRUE
2152_eic.png	TRUE	TRUE
2552_eic.png	FALSE	TRUE
1212_eic.png	TRUE	TRUE
4190_eic.png	FALSE	TRUE
2602_eic.png	TRUE	TRUE
1663_eic.png	TRUE	TRUE
959_eic.png	TRUE	TRUE
3243_eic.png	TRUE	FALSE
3905_eic.png	TRUE	TRUE
1772_eic.png	TRUE	TRUE
795_eic.png	TRUE	TRUE
1557_eic.png	TRUE	TRUE
3737_eic.png	TRUE	TRUE
1157_eic.png	TRUE	TRUE
4076_eic.png	TRUE	TRUE
3364_eic.png	TRUE	TRUE
3600_eic.png	TRUE	TRUE
4153_eic.png	TRUE	TRUE
451_eic.png	TRUE	TRUE
3493_eic.png	TRUE	TRUE
208_eic.png	TRUE	TRUE
1580_eic.png	TRUE	TRUE
188_eic.png	TRUE	TRUE
702_eic.png	TRUE	TRUE
4154_eic.png	FALSE	TRUE
1324_eic.png	TRUE	TRUE
750_eic.png	TRUE	TRUE
2297_eic.png	TRUE	TRUE
1250_eic.png	TRUE	TRUE
292_eic.png	TRUE	TRUE
1059_eic.png	TRUE	TRUE
3684_eic.png	FALSE	TRUE
3751_eic.png	TRUE	TRUE
1371_eic.png	TRUE	TRUE
1940_eic.png	TRUE	TRUE
3323_eic.png	TRUE	TRUE
3498_eic.png	TRUE	TRUE
101_eic.png	TRUE	TRUE
1687_eic.png	FALSE	TRUE
2582_eic.png	TRUE	TRUE
4130_eic.png	TRUE	TRUE
2575_eic.png	TRUE	TRUE
2004_eic.png	FALSE	TRUE
2261_eic.png	TRUE	TRUE
2815_eic.png	FALSE	TRUE
331_eic.png	TRUE	TRUE
3939_eic.png	TRUE	TRUE
4166_eic.png	TRUE	TRUE
3425_eic.png	TRUE	TRUE
1247_eic.png	TRUE	TRUE
2371_eic.png	FALSE	TRUE
2062_eic.png	TRUE	TRUE
2159_eic.png	TRUE	TRUE
3973_eic.png	TRUE	FALSE
3913_eic.png	TRUE	TRUE
548_eic.png	TRUE	TRUE
3999_eic.png	TRUE	FALSE
3832_eic.png	TRUE	TRUE
2646_eic.png	TRUE	TRUE
1512_eic.png	TRUE	TRUE
3113_eic.png	TRUE	TRUE
1261_eic.png	TRUE	TRUE
154_eic.png	TRUE	TRUE
3075_eic.png	FALSE	TRUE
237_eic.png	TRUE	TRUE
2104_eic.png	TRUE	TRUE
942_eic.png	TRUE	TRUE
397_eic.png	TRUE	TRUE
300_eic.png	TRUE	TRUE
365_eic.png	TRUE	TRUE
459_eic.png	TRUE	TRUE
3891_eic.png	FALSE	TRUE
1599_eic.png	TRUE	TRUE
893_eic.png	TRUE	TRUE
1234_eic.png	TRUE	TRUE
3982_eic.png	TRUE	FALSE
974_eic.png	TRUE	TRUE
3864_eic.png	FALSE	TRUE
3798_eic.png	TRUE	TRUE
2153_eic.png	TRUE	TRUE
3930_eic.png	TRUE	TRUE
3293_eic.png	TRUE	TRUE
949_eic.png	TRUE	TRUE
2557_eic.png	TRUE	FALSE
3779_eic.png	TRUE	TRUE
1081_eic.png	TRUE	TRUE
3996_eic.png	TRUE	TRUE
3387_eic.png	TRUE	TRUE
2798_eic.png	TRUE	TRUE
3810_eic.png	TRUE	FALSE
657_eic.png	TRUE	TRUE
609_eic.png	TRUE	TRUE
2884_eic.png	TRUE	TRUE
1024_eic.png	TRUE	TRUE
3250_eic.png	TRUE	TRUE
434_eic.png	TRUE	TRUE
2124_eic.png	FALSE	TRUE
2355_eic.png	TRUE	TRUE
3388_eic.png	FALSE	TRUE
2374_eic.png	FALSE	FALSE
3793_eic.png	TRUE	TRUE
334_eic.png	TRUE	TRUE
2151_eic.png	TRUE	TRUE
1519_eic.png	TRUE	TRUE
2529_eic.png	FALSE	TRUE
3414_eic.png	TRUE	TRUE
3852_eic.png	TRUE	TRUE
412_eic.png	TRUE	TRUE
1347_eic.png	TRUE	TRUE
3209_eic.png	TRUE	TRUE
722_eic.png	TRUE	TRUE
1531_eic.png	TRUE	TRUE
2565_eic.png	FALSE	TRUE
2029_eic.png	FALSE	TRUE
3331_eic.png	TRUE	TRUE
830_eic.png	TRUE	TRUE
1294_eic.png	TRUE	TRUE
2518_eic.png	FALSE	TRUE
240_eic.png	TRUE	TRUE
962_eic.png	TRUE	TRUE
1032_eic.png	TRUE	TRUE
51_eic.png	TRUE	TRUE
683_eic.png	TRUE	TRUE
1047_eic.png	TRUE	TRUE
4138_eic.png	TRUE	TRUE
3594_eic.png	TRUE	TRUE
2871_eic.png	FALSE	TRUE
3262_eic.png	TRUE	TRUE
1717_eic.png	FALSE	TRUE
4186_eic.png	FALSE	TRUE
1556_eic.png	TRUE	TRUE
4168_eic.png	TRUE	TRUE
1840_eic.png	FALSE	TRUE
3358_eic.png	TRUE	TRUE
1957_eic.png	TRUE	FALSE
2238_eic.png	TRUE	TRUE
472_eic.png	TRUE	TRUE
3083_eic.png	TRUE	TRUE
174_eic.png	TRUE	TRUE
2114_eic.png	TRUE	TRUE
1896_eic.png	TRUE	FALSE
758_eic.png	TRUE	TRUE
2484_eic.png	TRUE	TRUE
3176_eic.png	TRUE	TRUE
2767_eic.png	TRUE	TRUE
4013_eic.png	TRUE	FALSE
2713_eic.png	TRUE	TRUE
3190_eic.png	TRUE	TRUE
3315_eic.png	FALSE	TRUE
523_eic.png	TRUE	TRUE
2664_eic.png	TRUE	TRUE
2080_eic.png	TRUE	FALSE
3428_eic.png	TRUE	TRUE
3503_eic.png	FALSE	TRUE
1020_eic.png	TRUE	TRUE
2469_eic.png	FALSE	TRUE
1307_eic.png	TRUE	TRUE
2574_eic.png	FALSE	TRUE
2225_eic.png	TRUE	TRUE
2437_eic.png	TRUE	TRUE
399_eic.png	FALSE	TRUE
2720_eic.png	TRUE	FALSE
1298_eic.png	TRUE	TRUE
457_eic.png	TRUE	TRUE
2076_eic.png	FALSE	TRUE
2143_eic.png	TRUE	TRUE
11_eic.png	TRUE	TRUE
3871_eic.png	TRUE	TRUE
774_eic.png	TRUE	TRUE
3506_eic.png	FALSE	TRUE
532_eic.png	TRUE	TRUE
1852_eic.png	FALSE	TRUE
694_eic.png	TRUE	TRUE
3951_eic.png	TRUE	TRUE
3246_eic.png	TRUE	TRUE
3844_eic.png	TRUE	TRUE
2672_eic.png	TRUE	TRUE
3658_eic.png	TRUE	FALSE
555_eic.png	TRUE	TRUE
592_eic.png	TRUE	TRUE
1308_eic.png	FALSE	TRUE
571_eic.png	TRUE	TRUE
2609_eic.png	TRUE	TRUE
1744_eic.png	TRUE	TRUE
682_eic.png	TRUE	TRUE
591_eic.png	TRUE	TRUE
539_eic.png	TRUE	TRUE
762_eic.png	TRUE	TRUE
2290_eic.png	TRUE	TRUE
311_eic.png	TRUE	TRUE
1935_eic.png	TRUE	TRUE
1704_eic.png	TRUE	FALSE
852_eic.png	TRUE	TRUE
4108_eic.png	TRUE	TRUE
2367_eic.png	TRUE	TRUE
1613_eic.png	TRUE	TRUE
3424_eic.png	TRUE	TRUE
3282_eic.png	TRUE	TRUE
4179_eic.png	TRUE	TRUE
3223_eic.png	TRUE	TRUE
3981_eic.png	TRUE	FALSE
3342_eic.png	FALSE	TRUE
1860_eic.png	TRUE	TRUE
320_eic.png	TRUE	TRUE
466_eic.png	TRUE	TRUE
4152_eic.png	TRUE	TRUE
2684_eic.png	TRUE	TRUE
1610_eic.png	TRUE	TRUE
2453_eic.png	FALSE	TRUE
601_eic.png	TRUE	TRUE
2221_eic.png	FALSE	TRUE
2002_eic.png	TRUE	TRUE
790_eic.png	TRUE	TRUE
2302_eic.png	TRUE	TRUE
2319_eic.png	FALSE	TRUE
970_eic.png	TRUE	TRUE
3710_eic.png	TRUE	TRUE
2954_eic.png	TRUE	TRUE
3105_eic.png	TRUE	TRUE
4132_eic.png	FALSE	TRUE
1690_eic.png	TRUE	TRUE
41_eic.png	TRUE	TRUE
1011_eic.png	TRUE	TRUE
1692_eic.png	FALSE	FALSE
987_eic.png	TRUE	TRUE
4011_eic.png	TRUE	TRUE
2836_eic.png	TRUE	TRUE
3235_eic.png	TRUE	TRUE
1193_eic.png	TRUE	TRUE
3396_eic.png	TRUE	TRUE
2805_eic.png	TRUE	TRUE
2257_eic.png	FALSE	TRUE
1378_eic.png	TRUE	TRUE
4209_eic.png	TRUE	TRUE
1920_eic.png	TRUE	TRUE
3455_eic.png	TRUE	TRUE
1926_eic.png	TRUE	FALSE
209_eic.png	FALSE	TRUE
1552_eic.png	TRUE	TRUE
2835_eic.png	TRUE	TRUE
2142_eic.png	TRUE	TRUE
2032_eic.png	TRUE	TRUE
4123_eic.png	TRUE	TRUE
1646_eic.png	TRUE	TRUE
2928_eic.png	TRUE	TRUE
2270_eic.png	TRUE	TRUE
3466_eic.png	FALSE	TRUE
1437_eic.png	TRUE	TRUE
2459_eic.png	TRUE	TRUE
1562_eic.png	TRUE	TRUE
3351_eic.png	TRUE	FALSE
1733_eic.png	TRUE	FALSE
2934_eic.png	TRUE	TRUE
3343_eic.png	TRUE	TRUE
3693_eic.png	FALSE	TRUE
3508_eic.png	TRUE	TRUE
4162_eic.png	TRUE	TRUE
2489_eic.png	TRUE	TRUE
420_eic.png	FALSE	TRUE
1383_eic.png	TRUE	TRUE
930_eic.png	TRUE	TRUE
2776_eic.png	TRUE	TRUE
3283_eic.png	TRUE	TRUE
3992_eic.png	TRUE	TRUE
3895_eic.png	FALSE	TRUE
3004_eic.png	TRUE	TRUE
1021_eic.png	TRUE	TRUE
855_eic.png	TRUE	TRUE
2089_eic.png	TRUE	FALSE
3685_eic.png	TRUE	TRUE
106_eic.png	TRUE	TRUE
4060_eic.png	FALSE	FALSE
1049_eic.png	TRUE	TRUE
832_eic.png	TRUE	TRUE
721_eic.png	TRUE	TRUE
837_eic.png	TRUE	TRUE
1025_eic.png	TRUE	TRUE
658_eic.png	TRUE	TRUE
3978_eic.png	TRUE	TRUE
2542_eic.png	FALSE	TRUE
2067_eic.png	FALSE	TRUE
1286_eic.png	TRUE	TRUE
40_eic.png	TRUE	TRUE
1522_eic.png	TRUE	TRUE
2899_eic.png	FALSE	TRUE
1673_eic.png	TRUE	TRUE
1859_eic.png	TRUE	TRUE
2387_eic.png	TRUE	TRUE
2990_eic.png	TRUE	TRUE
3086_eic.png	TRUE	TRUE
3226_eic.png	TRUE	TRUE
199_eic.png	TRUE	TRUE
943_eic.png	TRUE	TRUE
2585_eic.png	FALSE	TRUE
979_eic.png	FALSE	TRUE
2511_eic.png	TRUE	FALSE
152_eic.png	TRUE	TRUE
3413_eic.png	TRUE	TRUE
126_eic.png	TRUE	TRUE
3949_eic.png	TRUE	TRUE
800_eic.png	TRUE	TRUE
27_eic.png	TRUE	TRUE
4030_eic.png	TRUE	TRUE
2686_eic.png	FALSE	TRUE
3858_eic.png	FALSE	TRUE
3863_eic.png	TRUE	TRUE
1903_eic.png	TRUE	TRUE
2911_eic.png	TRUE	TRUE
3374_eic.png	TRUE	TRUE
2528_eic.png	FALSE	TRUE
3599_eic.png	TRUE	TRUE
948_eic.png	TRUE	TRUE
3257_eic.png	TRUE	TRUE
1430_eic.png	TRUE	TRUE
2299_eic.png	TRUE	TRUE
503_eic.png	TRUE	TRUE
2689_eic.png	TRUE	TRUE
1854_eic.png	TRUE	TRUE
304_eic.png	FALSE	TRUE
2845_eic.png	TRUE	TRUE
3497_eic.png	TRUE	TRUE
4020_eic.png	TRUE	FALSE
2263_eic.png	TRUE	TRUE
401_eic.png	FALSE	TRUE
3264_eic.png	FALSE	TRUE
1736_eic.png	TRUE	TRUE
1558_eic.png	TRUE	TRUE
1877_eic.png	TRUE	TRUE
3869_eic.png	TRUE	TRUE
3956_eic.png	TRUE	TRUE
1648_eic.png	TRUE	TRUE
3795_eic.png	TRUE	TRUE
2120_eic.png	FALSE	TRUE
3897_eic.png	TRUE	TRUE
3197_eic.png	FALSE	TRUE
1996_eic.png	TRUE	TRUE
671_eic.png	TRUE	TRUE
119_eic.png	TRUE	TRUE
3666_eic.png	FALSE	TRUE
3567_eic.png	TRUE	TRUE
1440_eic.png	TRUE	TRUE
2498_eic.png	TRUE	TRUE
1785_eic.png	TRUE	FALSE
2117_eic.png	FALSE	TRUE
815_eic.png	TRUE	TRUE
2445_eic.png	FALSE	FALSE
382_eic.png	FALSE	TRUE
1064_eic.png	TRUE	TRUE
2433_eic.png	TRUE	TRUE
660_eic.png	TRUE	TRUE
1013_eic.png	TRUE	TRUE
1379_eic.png	TRUE	TRUE
3441_eic.png	TRUE	TRUE
271_eic.png	TRUE	TRUE
4014_eic.png	TRUE	FALSE
1778_eic.png	TRUE	FALSE
3756_eic.png	FALSE	TRUE
623_eic.png	TRUE	TRUE
158_eic.png	TRUE	TRUE
4193_eic.png	TRUE	TRUE
2630_eic.png	FALSE	TRUE
3372_eic.png	TRUE	TRUE
1979_eic.png	FALSE	TRUE
1004_eic.png	TRUE	TRUE
2721_eic.png	TRUE	FALSE
1671_eic.png	TRUE	TRUE
655_eic.png	TRUE	TRUE
2808_eic.png	TRUE	TRUE
3407_eic.png	TRUE	TRUE
3900_eic.png	TRUE	TRUE
4170_eic.png	FALSE	TRUE
1422_eic.png	TRUE	TRUE
3740_eic.png	TRUE	TRUE
584_eic.png	TRUE	TRUE
631_eic.png	TRUE	TRUE
4187_eic.png	FALSE	TRUE
3472_eic.png	TRUE	TRUE
3849_eic.png	TRUE	TRUE
3039_eic.png	TRUE	TRUE
2886_eic.png	TRUE	TRUE
590_eic.png	TRUE	TRUE
3273_eic.png	TRUE	TRUE
145_eic.png	TRUE	TRUE
2611_eic.png	TRUE	FALSE
3017_eic.png	TRUE	FALSE
580_eic.png	TRUE	TRUE
411_eic.png	TRUE	TRUE
3356_eic.png	TRUE	TRUE
4176_eic.png	TRUE	TRUE
498_eic.png	TRUE	TRUE
2127_eic.png	TRUE	FALSE
3813_eic.png	TRUE	TRUE
2011_eic.png	FALSE	TRUE
3729_eic.png	TRUE	TRUE
946_eic.png	TRUE	TRUE
3173_eic.png	FALSE	TRUE
444_eic.png	TRUE	TRUE
325_eic.png	TRUE	TRUE
2901_eic.png	TRUE	TRUE
1062_eic.png	TRUE	TRUE
2666_eic.png	FALSE	TRUE
257_eic.png	TRUE	TRUE
1176_eic.png	TRUE	TRUE
2915_eic.png	FALSE	TRUE
393_eic.png	TRUE	TRUE
190_eic.png	TRUE	TRUE
1907_eic.png	TRUE	FALSE
2649_eic.png	TRUE	TRUE
488_eic.png	TRUE	TRUE
2178_eic.png	TRUE	TRUE
469_eic.png	TRUE	TRUE
2362_eic.png	TRUE	TRUE
2509_eic.png	FALSE	TRUE
1106_eic.png	TRUE	TRUE
4086_eic.png	TRUE	TRUE
3522_eic.png	TRUE	TRUE
1310_eic.png	TRUE	TRUE
2035_eic.png	TRUE	TRUE
834_eic.png	TRUE	TRUE
895_eic.png	TRUE	TRUE
3224_eic.png	TRUE	TRUE
1878_eic.png	TRUE	TRUE
4079_eic.png	TRUE	TRUE
2094_eic.png	FALSE	TRUE
1194_eic.png	TRUE	TRUE
1181_eic.png	TRUE	TRUE
1390_eic.png	TRUE	TRUE
973_eic.png	TRUE	TRUE
525_eic.png	TRUE	TRUE
3106_eic.png	TRUE	TRUE
1884_eic.png	TRUE	TRUE
1392_eic.png	TRUE	TRUE
2863_eic.png	TRUE	FALSE
1073_eic.png	TRUE	TRUE
210_eic.png	TRUE	TRUE
1207_eic.png	TRUE	TRUE
1260_eic.png	TRUE	TRUE
2590_eic.png	TRUE	TRUE
2485_eic.png	TRUE	TRUE
2291_eic.png	TRUE	TRUE
370_eic.png	FALSE	TRUE
516_eic.png	TRUE	TRUE
1438_eic.png	TRUE	TRUE
2561_eic.png	TRUE	TRUE
1088_eic.png	TRUE	TRUE
2560_eic.png	FALSE	TRUE
2412_eic.png	FALSE	TRUE
3418_eic.png	TRUE	TRUE
1404_eic.png	TRUE	TRUE
1019_eic.png	TRUE	TRUE
2702_eic.png	FALSE	TRUE
493_eic.png	TRUE	TRUE
2085_eic.png	TRUE	TRUE
242_eic.png	TRUE	TRUE
2670_eic.png	FALSE	TRUE
791_eic.png	FALSE	TRUE
3033_eic.png	TRUE	TRUE
1665_eic.png	TRUE	TRUE
4005_eic.png	TRUE	FALSE
3341_eic.png	TRUE	TRUE
1649_eic.png	TRUE	TRUE
2423_eic.png	TRUE	TRUE
510_eic.png	TRUE	TRUE
3326_eic.png	TRUE	TRUE
1622_eic.png	TRUE	TRUE
2242_eic.png	TRUE	TRUE
2358_eic.png	TRUE	TRUE
465_eic.png	TRUE	TRUE
3924_eic.png	TRUE	TRUE
598_eic.png	TRUE	TRUE
1596_eic.png	TRUE	TRUE
128_eic.png	TRUE	TRUE
1039_eic.png	TRUE	TRUE
1215_eic.png	TRUE	TRUE
1821_eic.png	TRUE	TRUE
824_eic.png	TRUE	TRUE
220_eic.png	TRUE	TRUE
2473_eic.png	FALSE	TRUE
1388_eic.png	TRUE	TRUE
1822_eic.png	TRUE	TRUE
2525_eic.png	FALSE	FALSE
282_eic.png	TRUE	TRUE
2983_eic.png	TRUE	TRUE
2322_eic.png	TRUE	TRUE
985_eic.png	TRUE	TRUE
1718_eic.png	FALSE	TRUE
2961_eic.png	TRUE	TRUE
8_eic.png	TRUE	TRUE
3688_eic.png	TRUE	TRUE
474_eic.png	TRUE	TRUE
2323_eic.png	TRUE	FALSE
3234_eic.png	TRUE	TRUE
2196_eic.png	FALSE	TRUE
1101_eic.png	TRUE	TRUE
4044_eic.png	TRUE	TRUE
2232_eic.png	FALSE	TRUE
1579_eic.png	TRUE	TRUE
1953_eic.png	TRUE	TRUE
1982_eic.png	TRUE	TRUE
2870_eic.png	TRUE	TRUE
317_eic.png	FALSE	TRUE
2091_eic.png	TRUE	TRUE
277_eic.png	TRUE	TRUE
2461_eic.png	TRUE	TRUE
934_eic.png	TRUE	TRUE
1816_eic.png	TRUE	TRUE
2634_eic.png	TRUE	TRUE
1654_eic.png	TRUE	TRUE
2176_eic.png	TRUE	FALSE
3512_eic.png	FALSE	TRUE
3645_eic.png	TRUE	TRUE
656_eic.png	TRUE	TRUE
704_eic.png	TRUE	TRUE
2742_eic.png	TRUE	FALSE
2288_eic.png	TRUE	FALSE
1075_eic.png	TRUE	TRUE
1466_eic.png	TRUE	TRUE
3784_eic.png	FALSE	TRUE
1857_eic.png	TRUE	TRUE
613_eic.png	TRUE	TRUE
1882_eic.png	TRUE	TRUE
1801_eic.png	TRUE	TRUE
2099_eic.png	FALSE	TRUE
315_eic.png	TRUE	TRUE
390_eic.png	TRUE	TRUE
23_eic.png	TRUE	TRUE
1400_eic.png	TRUE	TRUE
3700_eic.png	TRUE	TRUE
3789_eic.png	TRUE	FALSE
1423_eic.png	TRUE	TRUE
1103_eic.png	TRUE	TRUE
1994_eic.png	TRUE	FALSE
7_eic.png	TRUE	TRUE
1583_eic.png	TRUE	TRUE
3836_eic.png	TRUE	FALSE
353_eic.png	TRUE	TRUE
604_eic.png	TRUE	TRUE
517_eic.png	TRUE	TRUE
1284_eic.png	TRUE	TRUE
1571_eic.png	TRUE	TRUE
373_eic.png	TRUE	TRUE
2300_eic.png	TRUE	TRUE
1096_eic.png	TRUE	TRUE
3678_eic.png	FALSE	TRUE
3328_eic.png	FALSE	TRUE
2651_eic.png	TRUE	TRUE
822_eic.png	TRUE	TRUE
1463_eic.png	TRUE	TRUE
2058_eic.png	FALSE	TRUE
3381_eic.png	TRUE	TRUE
1808_eic.png	TRUE	TRUE
2515_eic.png	TRUE	TRUE
4210_eic.png	TRUE	FALSE
1908_eic.png	FALSE	TRUE
664_eic.png	TRUE	TRUE
3617_eic.png	TRUE	TRUE
148_eic.png	TRUE	TRUE
2754_eic.png	TRUE	TRUE
2900_eic.png	TRUE	TRUE
3765_eic.png	TRUE	TRUE
4208_eic.png	TRUE	TRUE
2788_eic.png	TRUE	TRUE
1681_eic.png	TRUE	TRUE
3890_eic.png	TRUE	FALSE
3129_eic.png	TRUE	TRUE
977_eic.png	TRUE	TRUE
2930_eic.png	TRUE	TRUE
3115_eic.png	TRUE	TRUE
2200_eic.png	TRUE	TRUE
2068_eic.png	FALSE	TRUE
2640_eic.png	TRUE	TRUE
1135_eic.png	TRUE	TRUE
2039_eic.png	FALSE	TRUE
4116_eic.png	TRUE	TRUE
3345_eic.png	TRUE	TRUE
2189_eic.png	TRUE	TRUE
321_eic.png	TRUE	TRUE
866_eic.png	TRUE	TRUE
2341_eic.png	TRUE	TRUE
784_eic.png	TRUE	TRUE
2847_eic.png	TRUE	TRUE
665_eic.png	TRUE	TRUE
2372_eic.png	TRUE	TRUE
3921_eic.png	FALSE	TRUE
605_eic.png	TRUE	TRUE
2926_eic.png	TRUE	TRUE
3058_eic.png	TRUE	FALSE
2764_eic.png	TRUE	TRUE
2304_eic.png	TRUE	TRUE
2998_eic.png	TRUE	FALSE
1023_eic.png	TRUE	TRUE
2716_eic.png	TRUE	TRUE
456_eic.png	TRUE	TRUE
3431_eic.png	TRUE	FALSE
2880_eic.png	TRUE	TRUE
3708_eic.png	TRUE	TRUE
4114_eic.png	TRUE	TRUE
283_eic.png	TRUE	TRUE
1839_eic.png	TRUE	TRUE
3971_eic.png	TRUE	FALSE
1943_eic.png	FALSE	FALSE
2105_eic.png	TRUE	TRUE
4145_eic.png	TRUE	TRUE
1540_eic.png	TRUE	TRUE
3989_eic.png	TRUE	TRUE
560_eic.png	TRUE	TRUE
2800_eic.png	TRUE	TRUE
1224_eic.png	TRUE	TRUE
2589_eic.png	FALSE	TRUE
2694_eic.png	TRUE	TRUE
1951_eic.png	FALSE	TRUE
2082_eic.png	FALSE	FALSE
1781_eic.png	TRUE	TRUE
2541_eic.png	FALSE	TRUE
859_eic.png	TRUE	TRUE
2647_eic.png	TRUE	TRUE
3540_eic.png	TRUE	TRUE
3889_eic.png	TRUE	TRUE
1617_eic.png	TRUE	TRUE
1691_eic.png	TRUE	TRUE
3682_eic.png	TRUE	TRUE
1732_eic.png	TRUE	TRUE
537_eic.png	TRUE	TRUE
886_eic.png	TRUE	TRUE
3192_eic.png	TRUE	TRUE
3231_eic.png	TRUE	TRUE
3419_eic.png	TRUE	TRUE
1932_eic.png	TRUE	FALSE
2404_eic.png	FALSE	TRUE
2008_eic.png	FALSE	TRUE
2757_eic.png	TRUE	TRUE
3005_eic.png	TRUE	TRUE
2872_eic.png	TRUE	TRUE
1776_eic.png	TRUE	TRUE
3598_eic.png	TRUE	TRUE
3316_eic.png	TRUE	TRUE
2719_eic.png	TRUE	TRUE
2296_eic.png	TRUE	TRUE
1235_eic.png	TRUE	TRUE
3230_eic.png	TRUE	TRUE
3575_eic.png	TRUE	TRUE
2268_eic.png	TRUE	TRUE
252_eic.png	TRUE	FALSE
783_eic.png	TRUE	TRUE
1767_eic.png	TRUE	TRUE
3808_eic.png	TRUE	TRUE
1051_eic.png	TRUE	TRUE
747_eic.png	TRUE	TRUE
2793_eic.png	TRUE	TRUE
3702_eic.png	TRUE	TRUE
1538_eic.png	TRUE	TRUE
118_eic.png	TRUE	TRUE
3917_eic.png	FALSE	TRUE
2987_eic.png	TRUE	TRUE
121_eic.png	TRUE	TRUE
2361_eic.png	TRUE	FALSE
3099_eic.png	FALSE	TRUE
4156_eic.png	FALSE	TRUE
2150_eic.png	FALSE	TRUE
3773_eic.png	FALSE	TRUE
856_eic.png	TRUE	TRUE
3217_eic.png	FALSE	TRUE
1040_eic.png	TRUE	TRUE
957_eic.png	TRUE	TRUE
2896_eic.png	TRUE	TRUE
2264_eic.png	TRUE	TRUE
3677_eic.png	TRUE	TRUE
1667_eic.png	FALSE	FALSE
936_eic.png	TRUE	TRUE
1336_eic.png	TRUE	TRUE
2512_eic.png	FALSE	TRUE
2024_eic.png	FALSE	TRUE
4199_eic.png	FALSE	FALSE
1089_eic.png	TRUE	TRUE
308_eic.png	TRUE	TRUE
2059_eic.png	TRUE	TRUE
2535_eic.png	TRUE	TRUE
2825_eic.png	TRUE	TRUE
2183_eic.png	FALSE	TRUE
3665_eic.png	FALSE	TRUE
2305_eic.png	FALSE	TRUE
4191_eic.png	TRUE	TRUE
1258_eic.png	TRUE	TRUE
4088_eic.png	TRUE	TRUE
502_eic.png	TRUE	TRUE
759_eic.png	TRUE	TRUE
3215_eic.png	TRUE	TRUE
1716_eic.png	FALSE	TRUE
1645_eic.png	TRUE	TRUE
1150_eic.png	TRUE	TRUE
96_eic.png	TRUE	TRUE
3051_eic.png	TRUE	TRUE
2522_eic.png	TRUE	TRUE
494_eic.png	TRUE	TRUE
2285_eic.png	TRUE	TRUE
2247_eic.png	TRUE	FALSE
2898_eic.png	TRUE	TRUE
2203_eic.png	FALSE	TRUE
989_eic.png	TRUE	TRUE
3103_eic.png	TRUE	TRUE
1289_eic.png	TRUE	TRUE
4218_eic.png	FALSE	TRUE
3353_eic.png	TRUE	TRUE
3683_eic.png	FALSE	TRUE
3150_eic.png	TRUE	TRUE
3002_eic.png	TRUE	TRUE
687_eic.png	TRUE	TRUE
596_eic.png	TRUE	TRUE
4181_eic.png	TRUE	FALSE
554_eic.png	TRUE	TRUE
1919_eic.png	FALSE	TRUE
32_eic.png	TRUE	TRUE
2827_eic.png	TRUE	TRUE
3801_eic.png	TRUE	TRUE
77_eic.png	TRUE	TRUE
1091_eic.png	TRUE	TRUE
3287_eic.png	TRUE	TRUE
4226_eic.png	FALSE	TRUE
3180_eic.png	TRUE	TRUE
3604_eic.png	FALSE	TRUE
2188_eic.png	FALSE	TRUE
3446_eic.png	TRUE	TRUE
2604_eic.png	TRUE	TRUE
1949_eic.png	TRUE	TRUE
3747_eic.png	TRUE	FALSE
3355_eic.png	TRUE	TRUE
3932_eic.png	TRUE	TRUE
1547_eic.png	TRUE	TRUE
2885_eic.png	TRUE	TRUE
2650_eic.png	TRUE	TRUE
773_eic.png	TRUE	TRUE
2100_eic.png	TRUE	FALSE
1465_eic.png	TRUE	TRUE
3141_eic.png	TRUE	TRUE
1018_eic.png	TRUE	TRUE
945_eic.png	TRUE	TRUE
2028_eic.png	TRUE	TRUE
2034_eic.png	TRUE	TRUE
2613_eic.png	TRUE	TRUE
79_eic.png	TRUE	TRUE
1326_eic.png	TRUE	TRUE
2723_eic.png	FALSE	FALSE
1598_eic.png	TRUE	TRUE
686_eic.png	TRUE	TRUE
3137_eic.png	TRUE	TRUE
3301_eic.png	TRUE	TRUE
2096_eic.png	TRUE	TRUE
2965_eic.png	TRUE	TRUE
3935_eic.png	TRUE	TRUE
634_eic.png	TRUE	TRUE
349_eic.png	TRUE	TRUE
3023_eic.png	FALSE	TRUE
2350_eic.png	TRUE	TRUE
3093_eic.png	TRUE	FALSE
1909_eic.png	FALSE	TRUE
3855_eic.png	TRUE	TRUE
3831_eic.png	TRUE	TRUE
3185_eic.png	TRUE	FALSE
4103_eic.png	TRUE	TRUE
85_eic.png	TRUE	TRUE
3330_eic.png	TRUE	TRUE
3450_eic.png	TRUE	TRUE
290_eic.png	TRUE	TRUE
3196_eic.png	TRUE	TRUE
1149_eic.png	TRUE	TRUE
3976_eic.png	TRUE	TRUE
2490_eic.png	TRUE	TRUE
840_eic.png	TRUE	TRUE
1585_eic.png	TRUE	TRUE
3107_eic.png	FALSE	TRUE
3325_eic.png	TRUE	TRUE
1568_eic.png	TRUE	TRUE
2167_eic.png	TRUE	TRUE
1014_eic.png	TRUE	TRUE
1227_eic.png	TRUE	TRUE
1570_eic.png	TRUE	TRUE
1966_eic.png	FALSE	TRUE
1116_eic.png	TRUE	TRUE
3211_eic.png	TRUE	TRUE
730_eic.png	TRUE	TRUE
4177_eic.png	TRUE	TRUE
3635_eic.png	TRUE	TRUE
460_eic.png	TRUE	TRUE
1099_eic.png	TRUE	TRUE
2888_eic.png	TRUE	TRUE
1031_eic.png	TRUE	TRUE
1159_eic.png	TRUE	TRUE
4203_eic.png	FALSE	TRUE
1843_eic.png	TRUE	TRUE
542_eic.png	TRUE	TRUE
2474_eic.png	TRUE	TRUE
3886_eic.png	FALSE	TRUE
2984_eic.png	TRUE	TRUE
2869_eic.png	TRUE	TRUE
1374_eic.png	TRUE	TRUE
1748_eic.png	TRUE	TRUE
1634_eic.png	TRUE	TRUE
3877_eic.png	TRUE	TRUE
1093_eic.png	TRUE	TRUE
1408_eic.png	TRUE	TRUE
2370_eic.png	FALSE	TRUE
4129_eic.png	TRUE	TRUE
129_eic.png	TRUE	TRUE
2379_eic.png	TRUE	TRUE
1686_eic.png	TRUE	TRUE
3233_eic.png	TRUE	FALSE
3102_eic.png	FALSE	TRUE
2441_eic.png	TRUE	TRUE
3357_eic.png	TRUE	TRUE
1206_eic.png	TRUE	TRUE
2748_eic.png	TRUE	TRUE
2638_eic.png	TRUE	TRUE
2023_eic.png	TRUE	TRUE
1451_eic.png	TRUE	TRUE
2022_eic.png	TRUE	TRUE
2025_eic.png	TRUE	TRUE
3744_eic.png	TRUE	TRUE
2458_eic.png	TRUE	TRUE
4048_eic.png	TRUE	TRUE
789_eic.png	TRUE	TRUE
997_eic.png	TRUE	TRUE
2158_eic.png	FALSE	TRUE
64_eic.png	TRUE	TRUE
1332_eic.png	TRUE	TRUE
1425_eic.png	TRUE	TRUE
3272_eic.png	FALSE	TRUE
3943_eic.png	TRUE	TRUE
1589_eic.png	TRUE	TRUE
2991_eic.png	TRUE	TRUE
418_eic.png	TRUE	TRUE
2530_eic.png	TRUE	TRUE
1582_eic.png	TRUE	TRUE
2937_eic.png	TRUE	TRUE
2997_eic.png	TRUE	TRUE
719_eic.png	TRUE	TRUE
1545_eic.png	FALSE	TRUE
3484_eic.png	TRUE	TRUE
49_eic.png	TRUE	TRUE
3344_eic.png	FALSE	TRUE
3248_eic.png	TRUE	TRUE
3500_eic.png	FALSE	TRUE
2834_eic.png	TRUE	TRUE
3656_eic.png	TRUE	TRUE
1950_eic.png	FALSE	TRUE
3457_eic.png	TRUE	TRUE
2700_eic.png	FALSE	TRUE
2349_eic.png	TRUE	TRUE
3076_eic.png	TRUE	TRUE
2814_eic.png	TRUE	TRUE
2397_eic.png	TRUE	TRUE
1706_eic.png	FALSE	TRUE
3043_eic.png	FALSE	FALSE
2500_eic.png	TRUE	TRUE
1029_eic.png	TRUE	TRUE
861_eic.png	TRUE	TRUE
3279_eic.png	TRUE	TRUE
266_eic.png	FALSE	TRUE
426_eic.png	TRUE	TRUE
3380_eic.png	TRUE	TRUE
192_eic.png	TRUE	TRUE
771_eic.png	TRUE	TRUE
3664_eic.png	TRUE	FALSE
1074_eic.png	TRUE	TRUE
1012_eic.png	TRUE	TRUE
3408_eic.png	TRUE	TRUE
1602_eic.png	TRUE	TRUE
3525_eic.png	TRUE	TRUE
4196_eic.png	TRUE	TRUE
2996_eic.png	TRUE	TRUE
157_eic.png	TRUE	TRUE
1998_eic.png	FALSE	TRUE
2315_eic.png	TRUE	TRUE
3078_eic.png	TRUE	TRUE
2728_eic.png	TRUE	TRUE
2384_eic.png	FALSE	TRUE
4148_eic.png	TRUE	TRUE
2623_eic.png	TRUE	TRUE
3571_eic.png	TRUE	TRUE
908_eic.png	TRUE	TRUE
2784_eic.png	TRUE	TRUE
223_eic.png	FALSE	TRUE
1904_eic.png	TRUE	TRUE
3800_eic.png	TRUE	TRUE
712_eic.png	TRUE	TRUE
3644_eic.png	FALSE	TRUE
489_eic.png	TRUE	TRUE
3056_eic.png	TRUE	TRUE
1939_eic.png	FALSE	TRUE
3449_eic.png	TRUE	TRUE
1696_eic.png	TRUE	TRUE
1444_eic.png	TRUE	TRUE
1703_eic.png	FALSE	TRUE
2452_eic.png	TRUE	TRUE
2431_eic.png	TRUE	FALSE
3825_eic.png	TRUE	FALSE
436_eic.png	TRUE	TRUE
3875_eic.png	TRUE	TRUE
1984_eic.png	TRUE	TRUE
805_eic.png	TRUE	TRUE
2097_eic.png	TRUE	TRUE
627_eic.png	TRUE	TRUE
3485_eic.png	TRUE	TRUE
1173_eic.png	TRUE	TRUE
3340_eic.png	FALSE	TRUE
2376_eic.png	FALSE	TRUE
2438_eic.png	TRUE	TRUE
3799_eic.png	TRUE	TRUE
3142_eic.png	TRUE	TRUE
287_eic.png	TRUE	TRUE
3680_eic.png	TRUE	TRUE
3738_eic.png	TRUE	TRUE
3954_eic.png	TRUE	TRUE
4051_eic.png	TRUE	TRUE
3569_eic.png	FALSE	TRUE
3640_eic.png	TRUE	TRUE
3745_eic.png	TRUE	TRUE
3397_eic.png	TRUE	TRUE
2283_eic.png	FALSE	FALSE
799_eic.png	TRUE	TRUE
2699_eic.png	TRUE	TRUE
3839_eic.png	FALSE	FALSE
4007_eic.png	TRUE	FALSE
3990_eic.png	TRUE	FALSE
2231_eic.png	TRUE	TRUE
1095_eic.png	TRUE	TRUE
3469_eic.png	TRUE	TRUE
2072_eic.png	TRUE	TRUE
4072_eic.png	TRUE	TRUE
347_eic.png	TRUE	TRUE
2187_eic.png	FALSE	TRUE
723_eic.png	TRUE	TRUE
907_eic.png	TRUE	TRUE
4227_eic.png	FALSE	TRUE
4128_eic.png	FALSE	TRUE
2109_eic.png	TRUE	TRUE
1281_eic.png	TRUE	TRUE
1590_eic.png	TRUE	TRUE
1724_eic.png	TRUE	TRUE
3780_eic.png	TRUE	FALSE
2156_eic.png	TRUE	TRUE
2907_eic.png	TRUE	TRUE
3061_eic.png	TRUE	TRUE
3676_eic.png	TRUE	TRUE
727_eic.png	TRUE	TRUE
842_eic.png	TRUE	TRUE
312_eic.png	TRUE	TRUE
2460_eic.png	FALSE	TRUE
3126_eic.png	TRUE	FALSE
4022_eic.png	TRUE	TRUE
947_eic.png	TRUE	TRUE
1297_eic.png	TRUE	TRUE
3245_eic.png	FALSE	TRUE
1190_eic.png	TRUE	TRUE
3171_eic.png	TRUE	TRUE
1156_eic.png	TRUE	TRUE
925_eic.png	TRUE	TRUE
527_eic.png	TRUE	TRUE
2761_eic.png	TRUE	TRUE
1504_eic.png	TRUE	TRUE
2780_eic.png	TRUE	TRUE
4093_eic.png	TRUE	TRUE
3152_eic.png	FALSE	TRUE
2809_eic.png	TRUE	TRUE
2633_eic.png	TRUE	TRUE
918_eic.png	TRUE	TRUE
654_eic.png	TRUE	TRUE
4220_eic.png	FALSE	TRUE
122_eic.png	TRUE	TRUE
170_eic.png	TRUE	TRUE
3465_eic.png	TRUE	TRUE
[truncated: 1,690 more rows]

## Sheet: 03_NIST_human_plasma_pos_eva_ch
image	eic	eim
2047_eic.png	TRUE	TRUE
63_eic.png	TRUE	TRUE
2135_eic.png	TRUE	TRUE
153_eic.png	FALSE	TRUE
876_eic.png	TRUE	TRUE
872_eic.png	TRUE	TRUE
1707_eic.png	FALSE	TRUE
670_eic.png	TRUE	TRUE
1997_eic.png	TRUE	FALSE
2799_eic.png	FALSE	TRUE
2621_eic.png	FALSE	TRUE
2132_eic.png	TRUE	TRUE
606_eic.png	TRUE	TRUE
1906_eic.png	TRUE	TRUE
2160_eic.png	TRUE	TRUE
387_eic.png	TRUE	TRUE
2688_eic.png	FALSE	TRUE
2567_eic.png	TRUE	TRUE
2136_eic.png	TRUE	TRUE
2846_eic.png	TRUE	TRUE
2823_eic.png	FALSE	FALSE
1410_eic.png	TRUE	TRUE
2727_eic.png	FALSE	FALSE
1474_eic.png	TRUE	TRUE
2377_eic.png	FALSE	TRUE
295_eic.png	TRUE	TRUE
1952_eic.png	FALSE	TRUE
1107_eic.png	TRUE	TRUE
603_eic.png	TRUE	TRUE
2705_eic.png	TRUE	TRUE
193_eic.png	FALSE	TRUE
2277_eic.png	TRUE	TRUE
427_eic.png	FALSE	TRUE
674_eic.png	TRUE	TRUE
1752_eic.png	FALSE	TRUE
900_eic.png	TRUE	TRUE
1710_eic.png	FALSE	TRUE
2211_eic.png	TRUE	FALSE
543_eic.png	TRUE	TRUE
816_eic.png	TRUE	TRUE
2179_eic.png	FALSE	TRUE
2157_eic.png	FALSE	TRUE
1999_eic.png	TRUE	TRUE
1337_eic.png	TRUE	TRUE
1192_eic.png	TRUE	TRUE
2121_eic.png	TRUE	TRUE
2514_eic.png	TRUE	TRUE
303_eic.png	TRUE	TRUE
2596_eic.png	FALSE	FALSE
2095_eic.png	TRUE	TRUE
2220_eic.png	TRUE	TRUE
131_eic.png	TRUE	TRUE
137_eic.png	TRUE	TRUE
73_eic.png	TRUE	FALSE
2968_eic.png	FALSE	TRUE
1280_eic.png	FALSE	TRUE
2959_eic.png	FALSE	TRUE
167_eic.png	FALSE	TRUE
2707_eic.png	TRUE	TRUE
2181_eic.png	TRUE	TRUE
1432_eic.png	TRUE	TRUE
1168_eic.png	TRUE	TRUE
2917_eic.png	TRUE	TRUE
2790_eic.png	TRUE	TRUE
139_eic.png	TRUE	TRUE
2108_eic.png	FALSE	TRUE
2399_eic.png	TRUE	TRUE
2526_eic.png	TRUE	TRUE
2267_eic.png	TRUE	TRUE
2172_eic.png	TRUE	TRUE
200_eic.png	TRUE	TRUE
67_eic.png	TRUE	TRUE
2891_eic.png	TRUE	FALSE
1169_eic.png	TRUE	TRUE
2801_eic.png	TRUE	TRUE
757_eic.png	TRUE	TRUE
1140_eic.png	TRUE	TRUE
810_eic.png	TRUE	TRUE
622_eic.png	TRUE	TRUE
2389_eic.png	TRUE	TRUE
29_eic.png	TRUE	TRUE
1788_eic.png	TRUE	TRUE
1367_eic.png	TRUE	FALSE
2677_eic.png	FALSE	FALSE
1360_eic.png	FALSE	TRUE
2624_eic.png	FALSE	FALSE
2629_eic.png	TRUE	TRUE
992_eic.png	TRUE	TRUE
2771_eic.png	FALSE	TRUE
267_eic.png	TRUE	TRUE
897_eic.png	TRUE	TRUE
576_eic.png	TRUE	TRUE
2038_eic.png	TRUE	TRUE
298_eic.png	TRUE	TRUE
1385_eic.png	FALSE	FALSE
2897_eic.png	TRUE	TRUE
903_eic.png	TRUE	TRUE
2520_eic.png	TRUE	TRUE
2637_eic.png	FALSE	TRUE
1100_eic.png	TRUE	TRUE
2197_eic.png	FALSE	TRUE
1867_eic.png	TRUE	TRUE
2101_eic.png	TRUE	TRUE
1213_eic.png	FALSE	FALSE
1727_eic.png	TRUE	TRUE
1666_eic.png	TRUE	FALSE
1003_eic.png	TRUE	TRUE
245_eic.png	TRUE	TRUE
2929_eic.png	TRUE	TRUE
247_eic.png	TRUE	TRUE
2351_eic.png	TRUE	TRUE
2616_eic.png	TRUE	TRUE
2293_eic.png	TRUE	TRUE
2205_eic.png	TRUE	FALSE
691_eic.png	TRUE	TRUE
2074_eic.png	TRUE	TRUE
1773_eic.png	TRUE	TRUE
2137_eic.png	TRUE	TRUE
2014_eic.png	FALSE	TRUE
2069_eic.png	TRUE	TRUE
594_eic.png	TRUE	TRUE
2580_eic.png	TRUE	TRUE
2866_eic.png	TRUE	FALSE
344_eic.png	TRUE	TRUE
228_eic.png	TRUE	TRUE
164_eic.png	TRUE	TRUE
2892_eic.png	TRUE	FALSE
1805_eic.png	TRUE	TRUE
2403_eic.png	TRUE	FALSE
2821_eic.png	FALSE	TRUE
1533_eic.png	TRUE	TRUE
1429_eic.png	TRUE	FALSE
825_eic.png	TRUE	TRUE
857_eic.png	TRUE	TRUE
809_eic.png	TRUE	TRUE
230_eic.png	TRUE	TRUE
847_eic.png	TRUE	TRUE
2241_eic.png	TRUE	TRUE
1743_eic.png	TRUE	TRUE
927_eic.png	TRUE	TRUE
1875_eic.png	TRUE	TRUE
2516_eic.png	TRUE	TRUE
2208_eic.png	TRUE	TRUE
1380_eic.png	TRUE	TRUE
2676_eic.png	TRUE	FALSE
2648_eic.png	FALSE	FALSE
1366_eic.png	FALSE	FALSE
620_eic.png	TRUE	TRUE
1454_eic.png	TRUE	TRUE
65_eic.png	TRUE	TRUE
868_eic.png	TRUE	TRUE
2794_eic.png	FALSE	TRUE
1056_eic.png	TRUE	TRUE
1685_eic.png	TRUE	TRUE
2600_eic.png	FALSE	FALSE
2572_eic.png	TRUE	FALSE
2938_eic.png	TRUE	TRUE
938_eic.png	TRUE	TRUE
2687_eic.png	FALSE	TRUE
500_eic.png	FALSE	TRUE
2333_eic.png	TRUE	TRUE
920_eic.png	TRUE	TRUE
366_eic.png	TRUE	TRUE
2556_eic.png	TRUE	FALSE
2428_eic.png	TRUE	TRUE
2658_eic.png	FALSE	FALSE
2066_eic.png	TRUE	TRUE
2235_eic.png	TRUE	TRUE
1334_eic.png	TRUE	TRUE
296_eic.png	TRUE	TRUE
906_eic.png	TRUE	TRUE
1427_eic.png	TRUE	TRUE
1320_eic.png	TRUE	TRUE
2216_eic.png	TRUE	TRUE
5_eic.png	TRUE	TRUE
662_eic.png	TRUE	TRUE
2144_eic.png	FALSE	TRUE
364_eic.png	TRUE	TRUE
963_eic.png	TRUE	TRUE
1398_eic.png	TRUE	FALSE
618_eic.png	TRUE	TRUE
707_eic.png	TRUE	TRUE
2681_eic.png	FALSE	FALSE
13_eic.png	TRUE	TRUE
2162_eic.png	TRUE	FALSE
779_eic.png	TRUE	TRUE
2420_eic.png	FALSE	TRUE
2390_eic.png	FALSE	TRUE
851_eic.png	TRUE	TRUE
950_eic.png	TRUE	TRUE
1676_eic.png	TRUE	TRUE
1435_eic.png	TRUE	TRUE
2075_eic.png	TRUE	TRUE
2894_eic.png	TRUE	FALSE
1806_eic.png	TRUE	TRUE
2568_eic.png	TRUE	TRUE
1443_eic.png	TRUE	TRUE
484_eic.png	FALSE	TRUE
2279_eic.png	TRUE	TRUE
1486_eic.png	TRUE	TRUE
1167_eic.png	TRUE	TRUE
31_eic.png	TRUE	TRUE
581_eic.png	TRUE	TRUE
2820_eic.png	FALSE	FALSE
2454_eic.png	TRUE	TRUE
1813_eic.png	FALSE	TRUE
185_eic.png	TRUE	TRUE
186_eic.png	TRUE	TRUE
705_eic.png	TRUE	TRUE
2495_eic.png	TRUE	TRUE
1779_eic.png	TRUE	TRUE
1995_eic.png	TRUE	TRUE
2795_eic.png	FALSE	TRUE
203_eic.png	TRUE	TRUE
841_eic.png	TRUE	TRUE
2822_eic.png	TRUE	FALSE
501_eic.png	TRUE	TRUE
2442_eic.png	TRUE	FALSE
1416_eic.png	TRUE	TRUE
833_eic.png	TRUE	TRUE
463_eic.png	TRUE	TRUE
2770_eic.png	TRUE	TRUE
2736_eic.png	FALSE	FALSE
1177_eic.png	TRUE	TRUE
2610_eic.png	FALSE	TRUE
1620_eic.png	TRUE	FALSE
792_eic.png	TRUE	TRUE
746_eic.png	TRUE	TRUE
2027_eic.png	TRUE	TRUE
1595_eic.png	TRUE	TRUE
2881_eic.png	TRUE	TRUE
688_eic.png	TRUE	TRUE
86_eic.png	TRUE	TRUE
2307_eic.png	FALSE	TRUE
1175_eic.png	TRUE	TRUE
2466_eic.png	TRUE	TRUE
2107_eic.png	TRUE	TRUE
1325_eic.png	FALSE	FALSE
1797_eic.png	TRUE	TRUE
2338_eic.png	TRUE	TRUE
572_eic.png	TRUE	TRUE
1362_eic.png	FALSE	TRUE
1650_eic.png	TRUE	FALSE
1130_eic.png	TRUE	TRUE
1688_eic.png	TRUE	FALSE
239_eic.png	TRUE	TRUE
1092_eic.png	TRUE	TRUE
1742_eic.png	TRUE	TRUE
2841_eic.png	TRUE	FALSE
610_eic.png	TRUE	TRUE
2941_eic.png	TRUE	TRUE
354_eic.png	TRUE	TRUE
547_eic.png	TRUE	TRUE
1097_eic.png	TRUE	TRUE
2450_eic.png	TRUE	TRUE
2282_eic.png	TRUE	TRUE
2394_eic.png	FALSE	TRUE
238_eic.png	TRUE	TRUE
1492_eic.png	TRUE	TRUE
2451_eic.png	TRUE	TRUE
151_eic.png	TRUE	TRUE
1046_eic.png	TRUE	TRUE
1723_eic.png	FALSE	TRUE
804_eic.png	TRUE	TRUE
1910_eic.png	TRUE	TRUE
1490_eic.png	TRUE	TRUE
770_eic.png	TRUE	TRUE
1851_eic.png	TRUE	TRUE
467_eic.png	TRUE	TRUE
1403_eic.png	TRUE	FALSE
1480_eic.png	TRUE	TRUE
100_eic.png	FALSE	TRUE
17_eic.png	TRUE	TRUE
540_eic.png	TRUE	TRUE
1868_eic.png	TRUE	TRUE
643_eic.png	TRUE	TRUE
1883_eic.png	FALSE	TRUE
2129_eic.png	TRUE	TRUE
864_eic.png	TRUE	TRUE
1747_eic.png	FALSE	FALSE
2507_eic.png	TRUE	TRUE
2265_eic.png	TRUE	FALSE
1818_eic.png	FALSE	TRUE
410_eic.png	TRUE	TRUE
681_eic.png	TRUE	TRUE
1848_eic.png	TRUE	TRUE
50_eic.png	TRUE	TRUE
144_eic.png	TRUE	TRUE
998_eic.png	TRUE	TRUE
2644_eic.png	FALSE	TRUE
2455_eic.png	TRUE	TRUE
1123_eic.png	TRUE	TRUE
696_eic.png	TRUE	TRUE
1745_eic.png	FALSE	TRUE
1735_eic.png	TRUE	TRUE
2044_eic.png	TRUE	TRUE
1891_eic.png	TRUE	TRUE
1420_eic.png	TRUE	TRUE
449_eic.png	TRUE	TRUE
2073_eic.png	FALSE	TRUE
2226_eic.png	TRUE	TRUE
1604_eic.png	TRUE	FALSE
2868_eic.png	TRUE	TRUE
1144_eic.png	TRUE	TRUE
2356_eic.png	TRUE	TRUE
2294_eic.png	FALSE	TRUE
1683_eic.png	FALSE	TRUE
2655_eic.png	FALSE	TRUE
2559_eic.png	TRUE	FALSE
1397_eic.png	TRUE	TRUE
2329_eic.png	TRUE	TRUE
475_eic.png	TRUE	TRUE
2731_eic.png	TRUE	TRUE
2218_eic.png	TRUE	TRUE
82_eic.png	TRUE	TRUE
2170_eic.png	TRUE	TRUE
1783_eic.png	TRUE	TRUE
495_eic.png	TRUE	TRUE
2147_eic.png	TRUE	TRUE
733_eic.png	TRUE	TRUE
1290_eic.png	TRUE	TRUE
1269_eic.png	TRUE	TRUE
1502_eic.png	TRUE	FALSE
844_eic.png	TRUE	TRUE
1942_eic.png	FALSE	TRUE
1399_eic.png	TRUE	TRUE
1819_eic.png	FALSE	TRUE
2643_eic.png	TRUE	TRUE
2352_eic.png	TRUE	TRUE
2134_eic.png	TRUE	TRUE
1203_eic.png	TRUE	TRUE
1104_eic.png	TRUE	TRUE
709_eic.png	TRUE	TRUE
1886_eic.png	TRUE	TRUE
2747_eic.png	TRUE	TRUE
2939_eic.png	TRUE	FALSE
2563_eic.png	FALSE	FALSE
887_eic.png	TRUE	TRUE
1361_eic.png	TRUE	TRUE
2537_eic.png	TRUE	TRUE
1874_eic.png	TRUE	TRUE
1231_eic.png	TRUE	TRUE
1350_eic.png	FALSE	TRUE
765_eic.png	TRUE	TRUE
221_eic.png	TRUE	TRUE
1714_eic.png	TRUE	TRUE
2111_eic.png	FALSE	TRUE
965_eic.png	TRUE	TRUE
2916_eic.png	TRUE	TRUE
2360_eic.png	TRUE	FALSE
616_eic.png	TRUE	TRUE
1417_eic.png	TRUE	TRUE
93_eic.png	TRUE	TRUE
2098_eic.png	TRUE	TRUE
924_eic.png	TRUE	TRUE
964_eic.png	TRUE	TRUE
2662_eic.png	TRUE	TRUE
1401_eic.png	TRUE	TRUE
62_eic.png	TRUE	TRUE
2052_eic.png	FALSE	TRUE
567_eic.png	TRUE	TRUE
1450_eic.png	TRUE	TRUE
1061_eic.png	TRUE	TRUE
1057_eic.png	TRUE	TRUE
1170_eic.png	TRUE	TRUE
1577_eic.png	TRUE	TRUE
1328_eic.png	TRUE	TRUE
545_eic.png	TRUE	TRUE
355_eic.png	TRUE	TRUE
1777_eic.png	TRUE	TRUE
1601_eic.png	TRUE	FALSE
2086_eic.png	TRUE	TRUE
2078_eic.png	TRUE	TRUE
754_eic.png	TRUE	TRUE
61_eic.png	TRUE	TRUE
2292_eic.png	TRUE	TRUE
902_eic.png	TRUE	TRUE
2810_eic.png	FALSE	TRUE
1679_eic.png	TRUE	TRUE
2527_eic.png	FALSE	TRUE
468_eic.png	TRUE	TRUE
2654_eic.png	FALSE	FALSE
2234_eic.png	TRUE	TRUE
953_eic.png	TRUE	TRUE
232_eic.png	TRUE	TRUE
1817_eic.png	TRUE	TRUE
2709_eic.png	FALSE	TRUE
1936_eic.png	FALSE	TRUE
740_eic.png	TRUE	TRUE
1911_eic.png	TRUE	TRUE
508_eic.png	TRUE	TRUE
2407_eic.png	TRUE	TRUE
249_eic.png	TRUE	TRUE
1185_eic.png	TRUE	TRUE
2887_eic.png	TRUE	TRUE
1955_eic.png	FALSE	FALSE
2464_eic.png	FALSE	TRUE
2472_eic.png	FALSE	TRUE
2861_eic.png	TRUE	TRUE
117_eic.png	TRUE	TRUE
1161_eic.png	TRUE	TRUE
1488_eic.png	TRUE	TRUE
2031_eic.png	FALSE	TRUE
862_eic.png	TRUE	TRUE
2777_eic.png	FALSE	TRUE
969_eic.png	TRUE	TRUE
729_eic.png	TRUE	TRUE
1675_eic.png	TRUE	TRUE
644_eic.png	TRUE	TRUE
2084_eic.png	TRUE	FALSE
708_eic.png	TRUE	TRUE
2711_eic.png	FALSE	TRUE
512_eic.png	TRUE	TRUE
385_eic.png	TRUE	TRUE
478_eic.png	TRUE	FALSE
808_eic.png	TRUE	TRUE
2660_eic.png	FALSE	FALSE
2540_eic.png	TRUE	TRUE
2446_eic.png	TRUE	TRUE
1187_eic.png	TRUE	TRUE
2318_eic.png	FALSE	FALSE
163_eic.png	TRUE	TRUE
424_eic.png	TRUE	TRUE
2286_eic.png	TRUE	TRUE
991_eic.png	TRUE	TRUE
2631_eic.png	TRUE	TRUE
2312_eic.png	TRUE	TRUE
1657_eic.png	TRUE	TRUE
1563_eic.png	TRUE	TRUE
2963_eic.png	FALSE	FALSE
2180_eic.png	TRUE	FALSE
1038_eic.png	TRUE	TRUE
713_eic.png	TRUE	TRUE
2975_eic.png	FALSE	FALSE
2204_eic.png	TRUE	TRUE
2255_eic.png	TRUE	TRUE
1105_eic.png	TRUE	TRUE
1452_eic.png	TRUE	TRUE
781_eic.png	TRUE	TRUE
2194_eic.png	TRUE	TRUE
2462_eic.png	TRUE	TRUE
931_eic.png	TRUE	TRUE
2186_eic.png	TRUE	TRUE
1110_eic.png	TRUE	TRUE
256_eic.png	TRUE	FALSE
254_eic.png	TRUE	TRUE
1605_eic.png	TRUE	TRUE
2224_eic.png	TRUE	TRUE
1068_eic.png	TRUE	TRUE
2758_eic.png	TRUE	TRUE
1609_eic.png	TRUE	FALSE
875_eic.png	TRUE	TRUE
1569_eic.png	TRUE	FALSE
975_eic.png	TRUE	TRUE
2448_eic.png	TRUE	TRUE
914_eic.png	TRUE	TRUE
1475_eic.png	TRUE	TRUE
891_eic.png	TRUE	TRUE
1739_eic.png	FALSE	TRUE
1373_eic.png	FALSE	TRUE
297_eic.png	TRUE	TRUE
2417_eic.png	FALSE	TRUE
1171_eic.png	TRUE	TRUE
2860_eic.png	TRUE	TRUE
1899_eic.png	TRUE	TRUE
1507_eic.png	FALSE	TRUE
1233_eic.png	TRUE	TRUE
626_eic.png	TRUE	TRUE
389_eic.png	TRUE	TRUE
1740_eic.png	TRUE	TRUE
2502_eic.png	TRUE	TRUE
1921_eic.png	TRUE	FALSE
2195_eic.png	TRUE	TRUE
2675_eic.png	TRUE	TRUE
982_eic.png	TRUE	TRUE
259_eic.png	TRUE	TRUE
1007_eic.png	TRUE	TRUE
1728_eic.png	TRUE	TRUE
453_eic.png	TRUE	TRUE
112_eic.png	TRUE	TRUE
715_eic.png	TRUE	TRUE
2850_eic.png	TRUE	TRUE
2256_eic.png	TRUE	TRUE
2786_eic.png	FALSE	TRUE
2824_eic.png	FALSE	FALSE
520_eic.png	TRUE	TRUE
820_eic.png	TRUE	TRUE
798_eic.png	TRUE	TRUE
69_eic.png	TRUE	TRUE
2057_eic.png	TRUE	TRUE
2017_eic.png	TRUE	TRUE
2581_eic.png	FALSE	FALSE
1340_eic.png	TRUE	TRUE
2215_eic.png	TRUE	TRUE
1262_eic.png	TRUE	TRUE
647_eic.png	TRUE	TRUE
258_eic.png	TRUE	TRUE
2682_eic.png	TRUE	TRUE
535_eic.png	TRUE	TRUE
2463_eic.png	TRUE	TRUE
1356_eic.png	TRUE	TRUE
2837_eic.png	TRUE	FALSE
222_eic.png	TRUE	TRUE
333_eic.png	TRUE	TRUE
1826_eic.png	FALSE	TRUE
2555_eic.png	FALSE	FALSE
90_eic.png	TRUE	TRUE
94_eic.png	TRUE	TRUE
2449_eic.png	TRUE	TRUE
642_eic.png	TRUE	TRUE
2690_eic.png	FALSE	FALSE
1722_eic.png	FALSE	TRUE
668_eic.png	TRUE	TRUE
2717_eic.png	TRUE	FALSE
343_eic.png	TRUE	TRUE
1537_eic.png	TRUE	FALSE
1321_eic.png	TRUE	TRUE
226_eic.png	TRUE	TRUE
78_eic.png	TRUE	TRUE
2207_eic.png	TRUE	TRUE
1664_eic.png	TRUE	TRUE
2209_eic.png	TRUE	TRUE
1115_eic.png	TRUE	TRUE
2427_eic.png	TRUE	TRUE
940_eic.png	TRUE	TRUE
1655_eic.png	TRUE	TRUE
268_eic.png	TRUE	TRUE
2923_eic.png	TRUE	TRUE
2553_eic.png	FALSE	TRUE
1812_eic.png	TRUE	TRUE
2468_eic.png	TRUE	TRUE
2544_eic.png	TRUE	TRUE
1889_eic.png	TRUE	FALSE
2882_eic.png	TRUE	TRUE
801_eic.png	TRUE	TRUE
2789_eic.png	FALSE	TRUE
1086_eic.png	TRUE	TRUE
1218_eic.png	TRUE	TRUE
951_eic.png	FALSE	TRUE
1643_eic.png	TRUE	FALSE
1897_eic.png	TRUE	FALSE
944_eic.png	TRUE	TRUE
752_eic.png	TRUE	TRUE
653_eic.png	TRUE	TRUE
496_eic.png	TRUE	TRUE
1027_eic.png	TRUE	TRUE
760_eic.png	TRUE	TRUE
1976_eic.png	TRUE	TRUE
2345_eic.png	TRUE	TRUE
693_eic.png	TRUE	TRUE
589_eic.png	TRUE	TRUE
2239_eic.png	FALSE	TRUE
470_eic.png	TRUE	TRUE
2769_eic.png	FALSE	TRUE
2149_eic.png	TRUE	TRUE
911_eic.png	TRUE	TRUE
2048_eic.png	TRUE	TRUE
2347_eic.png	TRUE	TRUE
2601_eic.png	TRUE	TRUE
2409_eic.png	FALSE	FALSE
2365_eic.png	FALSE	TRUE
2708_eic.png	TRUE	FALSE
1033_eic.png	TRUE	TRUE
2817_eic.png	TRUE	FALSE
595_eic.png	TRUE	TRUE
578_eic.png	TRUE	TRUE
2946_eic.png	TRUE	TRUE
1712_eic.png	FALSE	TRUE
507_eic.png	TRUE	TRUE
2424_eic.png	TRUE	TRUE
348_eic.png	TRUE	TRUE
2797_eic.png	FALSE	FALSE
2213_eic.png	FALSE	TRUE
447_eic.png	TRUE	TRUE
288_eic.png	TRUE	TRUE
1125_eic.png	TRUE	TRUE
2030_eic.png	TRUE	TRUE
2970_eic.png	FALSE	FALSE
2214_eic.png	TRUE	TRUE
1793_eic.png	TRUE	TRUE
2425_eic.png	TRUE	TRUE
1978_eic.png	TRUE	TRUE
1810_eic.png	TRUE	TRUE
1680_eic.png	TRUE	TRUE
1746_eic.png	FALSE	TRUE
2951_eic.png	TRUE	TRUE
1541_eic.png	TRUE	FALSE
1147_eic.png	TRUE	TRUE
2018_eic.png	TRUE	TRUE
2324_eic.png	TRUE	TRUE
74_eic.png	FALSE	TRUE
270_eic.png	TRUE	TRUE
917_eic.png	TRUE	TRUE
717_eic.png	TRUE	TRUE
391_eic.png	TRUE	TRUE
2755_eic.png	FALSE	FALSE
551_eic.png	FALSE	TRUE
1368_eic.png	FALSE	TRUE
1426_eic.png	TRUE	TRUE
1457_eic.png	TRUE	TRUE
1787_eic.png	TRUE	FALSE
909_eic.png	TRUE	TRUE
2015_eic.png	FALSE	TRUE
1536_eic.png	TRUE	FALSE
1295_eic.png	TRUE	TRUE
1292_eic.png	TRUE	TRUE
846_eic.png	TRUE	TRUE
1803_eic.png	TRUE	TRUE
544_eic.png	TRUE	TRUE
2061_eic.png	TRUE	TRUE
1720_eic.png	FALSE	TRUE
2696_eic.png	FALSE	FALSE
1652_eic.png	TRUE	FALSE
2103_eic.png	FALSE	TRUE
2586_eic.png	TRUE	FALSE
89_eic.png	TRUE	TRUE
2729_eic.png	FALSE	TRUE
2382_eic.png	TRUE	TRUE
2952_eic.png	TRUE	FALSE
2245_eic.png	TRUE	TRUE
435_eic.png	TRUE	TRUE
2054_eic.png	TRUE	TRUE
213_eic.png	TRUE	TRUE
2309_eic.png	TRUE	TRUE
187_eic.png	TRUE	TRUE
2359_eic.png	TRUE	TRUE
1253_eic.png	FALSE	TRUE
1814_eic.png	TRUE	TRUE
711_eic.png	TRUE	TRUE
377_eic.png	TRUE	TRUE
958_eic.png	TRUE	TRUE
2145_eic.png	TRUE	TRUE
871_eic.png	TRUE	TRUE
2949_eic.png	TRUE	FALSE
2803_eic.png	FALSE	TRUE
487_eic.png	TRUE	TRUE
583_eic.png	TRUE	TRUE
383_eic.png	TRUE	TRUE
218_eic.png	TRUE	TRUE
1737_eic.png	FALSE	TRUE
1521_eic.png	FALSE	TRUE
181_eic.png	TRUE	TRUE
455_eic.png	TRUE	TRUE
1581_eic.png	TRUE	FALSE
2212_eic.png	TRUE	TRUE
1223_eic.png	TRUE	TRUE
1597_eic.png	TRUE	TRUE
1614_eic.png	TRUE	TRUE
612_eic.png	TRUE	TRUE
1238_eic.png	TRUE	TRUE
817_eic.png	TRUE	TRUE
2045_eic.png	FALSE	TRUE
952_eic.png	TRUE	TRUE
1121_eic.png	TRUE	TRUE
107_eic.png	TRUE	TRUE
2878_eic.png	TRUE	TRUE
392_eic.png	TRUE	TRUE
428_eic.png	FALSE	TRUE
2138_eic.png	TRUE	TRUE
2577_eic.png	TRUE	TRUE
1922_eic.png	TRUE	TRUE
1885_eic.png	TRUE	FALSE
1956_eic.png	TRUE	TRUE
1126_eic.png	TRUE	TRUE
2588_eic.png	FALSE	TRUE
2165_eic.png	FALSE	TRUE
2642_eic.png	FALSE	FALSE
294_eic.png	TRUE	TRUE
2504_eic.png	TRUE	TRUE
141_eic.png	TRUE	TRUE
1871_eic.png	TRUE	TRUE
1148_eic.png	TRUE	TRUE
764_eic.png	TRUE	TRUE
1630_eic.png	TRUE	TRUE
2191_eic.png	TRUE	FALSE
619_eic.png	TRUE	TRUE
1342_eic.png	TRUE	TRUE
2964_eic.png	FALSE	TRUE
926_eic.png	TRUE	TRUE
2759_eic.png	TRUE	TRUE
1178_eic.png	TRUE	TRUE
2443_eic.png	TRUE	TRUE
1726_eic.png	FALSE	TRUE
2698_eic.png	FALSE	TRUE
1496_eic.png	FALSE	TRUE
1237_eic.png	TRUE	TRUE
454_eic.png	TRUE	TRUE
2735_eic.png	FALSE	TRUE
2007_eic.png	FALSE	TRUE
624_eic.png	TRUE	TRUE
1085_eic.png	TRUE	TRUE
2932_eic.png	TRUE	TRUE
2712_eic.png	TRUE	TRUE
1406_eic.png	TRUE	TRUE
1243_eic.png	TRUE	TRUE
756_eic.png	TRUE	TRUE
1500_eic.png	TRUE	TRUE
1770_eic.png	TRUE	FALSE
1915_eic.png	TRUE	TRUE
229_eic.png	TRUE	TRUE
865_eic.png	TRUE	TRUE
1259_eic.png	TRUE	TRUE
103_eic.png	TRUE	TRUE
2971_eic.png	FALSE	FALSE
358_eic.png	TRUE	TRUE
2148_eic.png	TRUE	TRUE
1983_eic.png	TRUE	TRUE
2831_eic.png	FALSE	TRUE
2280_eic.png	TRUE	TRUE
395_eic.png	FALSE	TRUE
1866_eic.png	FALSE	TRUE
1629_eic.png	TRUE	TRUE
2182_eic.png	TRUE	TRUE
2508_eic.png	TRUE	TRUE
1271_eic.png	TRUE	TRUE
2499_eic.png	TRUE	TRUE
2620_eic.png	FALSE	FALSE
2874_eic.png	TRUE	FALSE
1228_eic.png	FALSE	TRUE
2862_eic.png	TRUE	TRUE
1766_eic.png	TRUE	TRUE
105_eic.png	TRUE	TRUE
450_eic.png	TRUE	TRUE
1467_eic.png	TRUE	TRUE
2198_eic.png	TRUE	TRUE
734_eic.png	TRUE	TRUE
280_eic.png	TRUE	TRUE
1564_eic.png	TRUE	FALSE
1880_eic.png	TRUE	TRUE
1201_eic.png	TRUE	TRUE
1917_eic.png	TRUE	FALSE
2706_eic.png	TRUE	TRUE
735_eic.png	TRUE	TRUE
1517_eic.png	FALSE	TRUE
306_eic.png	TRUE	TRUE
2945_eic.png	TRUE	TRUE
286_eic.png	TRUE	TRUE
2093_eic.png	TRUE	FALSE
4_eic.png	FALSE	TRUE
70_eic.png	TRUE	TRUE
482_eic.png	TRUE	TRUE
2737_eic.png	TRUE	FALSE
2169_eic.png	TRUE	TRUE
720_eic.png	TRUE	TRUE
884_eic.png	TRUE	TRUE
1695_eic.png	FALSE	TRUE
745_eic.png	TRUE	TRUE
1721_eic.png	FALSE	TRUE
629_eic.png	TRUE	TRUE
2411_eic.png	TRUE	TRUE
3_eic.png	FALSE	TRUE
2733_eic.png	FALSE	FALSE
2435_eic.png	TRUE	TRUE
2889_eic.png	TRUE	FALSE
2768_eic.png	TRUE	TRUE
1832_eic.png	TRUE	TRUE
1800_eic.png	TRUE	TRUE
1763_eic.png	TRUE	FALSE
2775_eic.png	FALSE	FALSE
1026_eic.png	TRUE	TRUE
2386_eic.png	TRUE	TRUE
1162_eic.png	TRUE	TRUE
1152_eic.png	TRUE	TRUE
2605_eic.png	TRUE	TRUE
2152_eic.png	TRUE	TRUE
2552_eic.png	FALSE	TRUE
1212_eic.png	TRUE	TRUE
1516_eic.png	FALSE	TRUE
769_eic.png	TRUE	TRUE
2602_eic.png	TRUE	TRUE
1663_eic.png	TRUE	TRUE
959_eic.png	TRUE	TRUE
1772_eic.png	TRUE	TRUE
795_eic.png	TRUE	TRUE
1157_eic.png	TRUE	TRUE
751_eic.png	TRUE	TRUE
521_eic.png	TRUE	TRUE
104_eic.png	TRUE	TRUE
451_eic.png	TRUE	TRUE
1580_eic.png	TRUE	FALSE
188_eic.png	TRUE	TRUE
702_eic.png	TRUE	TRUE
1324_eic.png	FALSE	TRUE
750_eic.png	TRUE	TRUE
2297_eic.png	TRUE	FALSE
1250_eic.png	FALSE	FALSE
1059_eic.png	TRUE	TRUE
1371_eic.png	TRUE	TRUE
1940_eic.png	TRUE	TRUE
1687_eic.png	TRUE	TRUE
2582_eic.png	TRUE	TRUE
2575_eic.png	FALSE	TRUE
2004_eic.png	FALSE	FALSE
2261_eic.png	TRUE	TRUE
2505_eic.png	TRUE	TRUE
2815_eic.png	FALSE	FALSE
1247_eic.png	TRUE	TRUE
608_eic.png	TRUE	TRUE
2371_eic.png	FALSE	TRUE
2062_eic.png	TRUE	TRUE
2159_eic.png	TRUE	TRUE
548_eic.png	TRUE	TRUE
1946_eic.png	TRUE	TRUE
2646_eic.png	FALSE	FALSE
1512_eic.png	FALSE	TRUE
1261_eic.png	TRUE	TRUE
154_eic.png	TRUE	TRUE
237_eic.png	TRUE	TRUE
2104_eic.png	TRUE	TRUE
942_eic.png	TRUE	TRUE
397_eic.png	TRUE	TRUE
300_eic.png	TRUE	TRUE
1482_eic.png	TRUE	TRUE
1599_eic.png	TRUE	FALSE
893_eic.png	TRUE	TRUE
974_eic.png	TRUE	TRUE
2153_eic.png	TRUE	TRUE
949_eic.png	TRUE	TRUE
2557_eic.png	FALSE	TRUE
1515_eic.png	FALSE	TRUE
2798_eic.png	FALSE	FALSE
657_eic.png	TRUE	TRUE
609_eic.png	TRUE	TRUE
1024_eic.png	TRUE	TRUE
2124_eic.png	TRUE	TRUE
2355_eic.png	TRUE	TRUE
2374_eic.png	TRUE	TRUE
334_eic.png	TRUE	TRUE
2151_eic.png	FALSE	TRUE
1519_eic.png	FALSE	TRUE
2529_eic.png	TRUE	TRUE
2597_eic.png	FALSE	FALSE
412_eic.png	TRUE	TRUE
1347_eic.png	FALSE	TRUE
722_eic.png	TRUE	TRUE
1531_eic.png	TRUE	FALSE
2565_eic.png	TRUE	TRUE
2029_eic.png	TRUE	TRUE
830_eic.png	TRUE	TRUE
1294_eic.png	TRUE	TRUE
2518_eic.png	TRUE	TRUE
240_eic.png	TRUE	TRUE
962_eic.png	TRUE	TRUE
1032_eic.png	TRUE	TRUE
51_eic.png	TRUE	TRUE
683_eic.png	TRUE	TRUE
1047_eic.png	TRUE	TRUE
2871_eic.png	TRUE	TRUE
1717_eic.png	FALSE	FALSE
1556_eic.png	TRUE	TRUE
1840_eic.png	TRUE	TRUE
1957_eic.png	FALSE	TRUE
2238_eic.png	TRUE	TRUE
472_eic.png	TRUE	TRUE
174_eic.png	FALSE	FALSE
2114_eic.png	TRUE	FALSE
1896_eic.png	TRUE	TRUE
758_eic.png	TRUE	TRUE
2484_eic.png	FALSE	FALSE
2767_eic.png	TRUE	TRUE
2713_eic.png	FALSE	TRUE
1209_eic.png	TRUE	TRUE
523_eic.png	TRUE	TRUE
2664_eic.png	TRUE	FALSE
2080_eic.png	TRUE	FALSE
2469_eic.png	TRUE	FALSE
2574_eic.png	TRUE	TRUE
1208_eic.png	TRUE	TRUE
2720_eic.png	TRUE	FALSE
1298_eic.png	TRUE	TRUE
2076_eic.png	TRUE	TRUE
2143_eic.png	FALSE	TRUE
11_eic.png	TRUE	TRUE
774_eic.png	TRUE	TRUE
532_eic.png	TRUE	TRUE
1852_eic.png	TRUE	FALSE
694_eic.png	TRUE	TRUE
19_eic.png	TRUE	TRUE
2672_eic.png	TRUE	TRUE
555_eic.png	FALSE	TRUE
1199_eic.png	TRUE	TRUE
592_eic.png	TRUE	TRUE
1308_eic.png	TRUE	TRUE
571_eic.png	TRUE	TRUE
2609_eic.png	TRUE	TRUE
1744_eic.png	TRUE	TRUE
682_eic.png	TRUE	TRUE
591_eic.png	TRUE	TRUE
762_eic.png	TRUE	TRUE
2290_eic.png	FALSE	TRUE
311_eic.png	TRUE	TRUE
1935_eic.png	FALSE	FALSE
852_eic.png	TRUE	TRUE
2367_eic.png	FALSE	TRUE
1613_eic.png	TRUE	FALSE
1860_eic.png	TRUE	TRUE
320_eic.png	TRUE	TRUE
466_eic.png	TRUE	TRUE
2684_eic.png	TRUE	TRUE
1610_eic.png	TRUE	TRUE
2453_eic.png	FALSE	FALSE
601_eic.png	TRUE	TRUE
2002_eic.png	TRUE	TRUE
790_eic.png	TRUE	TRUE
1544_eic.png	TRUE	TRUE
133_eic.png	TRUE	FALSE
2302_eic.png	TRUE	TRUE
2319_eic.png	TRUE	TRUE
970_eic.png	TRUE	TRUE
1690_eic.png	TRUE	FALSE
41_eic.png	TRUE	TRUE
1587_eic.png	TRUE	TRUE
1011_eic.png	TRUE	TRUE
987_eic.png	TRUE	TRUE
2836_eic.png	TRUE	TRUE
2805_eic.png	TRUE	TRUE
2257_eic.png	TRUE	TRUE
1378_eic.png	TRUE	FALSE
1343_eic.png	TRUE	TRUE
1920_eic.png	TRUE	TRUE
1926_eic.png	TRUE	TRUE
209_eic.png	TRUE	TRUE
1552_eic.png	TRUE	FALSE
2142_eic.png	TRUE	TRUE
2032_eic.png	TRUE	TRUE
1646_eic.png	TRUE	TRUE
2270_eic.png	TRUE	TRUE
2459_eic.png	TRUE	TRUE
1562_eic.png	TRUE	FALSE
1733_eic.png	TRUE	FALSE
2934_eic.png	TRUE	TRUE
1383_eic.png	TRUE	TRUE
930_eic.png	TRUE	TRUE
2776_eic.png	FALSE	TRUE
1021_eic.png	TRUE	TRUE
855_eic.png	TRUE	TRUE
2089_eic.png	TRUE	TRUE
1363_eic.png	TRUE	TRUE
106_eic.png	TRUE	TRUE
1049_eic.png	TRUE	TRUE
832_eic.png	TRUE	TRUE
721_eic.png	TRUE	TRUE
2714_eic.png	TRUE	TRUE
837_eic.png	TRUE	TRUE
1025_eic.png	TRUE	TRUE
658_eic.png	TRUE	TRUE
2542_eic.png	TRUE	FALSE
2067_eic.png	TRUE	TRUE
1286_eic.png	TRUE	TRUE
40_eic.png	TRUE	TRUE
1522_eic.png	TRUE	TRUE
2899_eic.png	TRUE	TRUE
1859_eic.png	FALSE	TRUE
2387_eic.png	FALSE	TRUE
199_eic.png	TRUE	TRUE
943_eic.png	TRUE	TRUE
2585_eic.png	TRUE	TRUE
979_eic.png	TRUE	TRUE
2511_eic.png	TRUE	TRUE
152_eic.png	TRUE	TRUE
262_eic.png	TRUE	TRUE
126_eic.png	TRUE	TRUE
800_eic.png	TRUE	TRUE
2686_eic.png	FALSE	TRUE
1903_eic.png	TRUE	TRUE
2911_eic.png	TRUE	TRUE
2528_eic.png	FALSE	TRUE
948_eic.png	TRUE	TRUE
1430_eic.png	TRUE	TRUE
2299_eic.png	TRUE	TRUE
503_eic.png	TRUE	TRUE
2689_eic.png	TRUE	TRUE
1854_eic.png	FALSE	TRUE
302_eic.png	TRUE	TRUE
184_eic.png	TRUE	TRUE
304_eic.png	TRUE	TRUE
2845_eic.png	TRUE	TRUE
2263_eic.png	TRUE	TRUE
401_eic.png	TRUE	TRUE
1736_eic.png	TRUE	TRUE
1558_eic.png	TRUE	TRUE
1648_eic.png	TRUE	FALSE
2120_eic.png	TRUE	TRUE
671_eic.png	TRUE	TRUE
119_eic.png	TRUE	TRUE
1440_eic.png	TRUE	FALSE
2498_eic.png	FALSE	FALSE
1785_eic.png	TRUE	TRUE
2117_eic.png	TRUE	TRUE
1202_eic.png	TRUE	TRUE
815_eic.png	TRUE	TRUE
2445_eic.png	TRUE	TRUE
382_eic.png	TRUE	TRUE
2433_eic.png	FALSE	TRUE
660_eic.png	TRUE	TRUE
1013_eic.png	TRUE	TRUE
1379_eic.png	TRUE	TRUE
1317_eic.png	TRUE	TRUE
191_eic.png	TRUE	TRUE
1778_eic.png	TRUE	TRUE
623_eic.png	TRUE	TRUE
158_eic.png	TRUE	TRUE
1713_eic.png	FALSE	TRUE
2630_eic.png	TRUE	TRUE
1979_eic.png	TRUE	TRUE
1004_eic.png	TRUE	TRUE
2721_eic.png	TRUE	TRUE
1671_eic.png	TRUE	TRUE
655_eic.png	TRUE	TRUE
2808_eic.png	TRUE	TRUE
793_eic.png	TRUE	TRUE
1422_eic.png	TRUE	FALSE
675_eic.png	TRUE	TRUE
584_eic.png	TRUE	TRUE
631_eic.png	TRUE	TRUE
1458_eic.png	TRUE	TRUE
2886_eic.png	TRUE	TRUE
590_eic.png	TRUE	TRUE
145_eic.png	TRUE	FALSE
2611_eic.png	FALSE	FALSE
580_eic.png	TRUE	TRUE
411_eic.png	TRUE	TRUE
2127_eic.png	TRUE	TRUE
2011_eic.png	TRUE	TRUE
946_eic.png	TRUE	TRUE
444_eic.png	TRUE	TRUE
325_eic.png	TRUE	TRUE
2901_eic.png	TRUE	TRUE
1062_eic.png	TRUE	TRUE
2666_eic.png	TRUE	TRUE
257_eic.png	TRUE	TRUE
1176_eic.png	TRUE	TRUE
1134_eic.png	TRUE	TRUE
2915_eic.png	TRUE	FALSE
1907_eic.png	TRUE	FALSE
2649_eic.png	FALSE	FALSE
1918_eic.png	TRUE	TRUE
2178_eic.png	TRUE	TRUE
2362_eic.png	TRUE	TRUE
2509_eic.png	TRUE	FALSE
1106_eic.png	TRUE	TRUE
1310_eic.png	TRUE	TRUE
2035_eic.png	FALSE	TRUE
834_eic.png	TRUE	TRUE
2543_eic.png	FALSE	TRUE
895_eic.png	TRUE	TRUE
2094_eic.png	TRUE	TRUE
1194_eic.png	TRUE	TRUE
1181_eic.png	TRUE	TRUE
1390_eic.png	FALSE	FALSE
973_eic.png	TRUE	TRUE
2413_eic.png	TRUE	TRUE
1884_eic.png	TRUE	TRUE
1392_eic.png	FALSE	FALSE
2773_eic.png	FALSE	TRUE
2863_eic.png	TRUE	TRUE
1073_eic.png	TRUE	TRUE
210_eic.png	TRUE	TRUE
1207_eic.png	TRUE	TRUE
2590_eic.png	FALSE	FALSE
2485_eic.png	TRUE	TRUE
2291_eic.png	TRUE	TRUE
21_eic.png	TRUE	TRUE
370_eic.png	TRUE	TRUE
516_eic.png	TRUE	TRUE
1438_eic.png	TRUE	TRUE
2561_eic.png	TRUE	FALSE
1088_eic.png	TRUE	TRUE
2560_eic.png	FALSE	FALSE
2412_eic.png	TRUE	TRUE
553_eic.png	TRUE	TRUE
1404_eic.png	TRUE	TRUE
2702_eic.png	FALSE	TRUE
2085_eic.png	TRUE	TRUE
242_eic.png	TRUE	TRUE
791_eic.png	TRUE	TRUE
1665_eic.png	TRUE	TRUE
1649_eic.png	TRUE	FALSE
166_eic.png	TRUE	TRUE
2423_eic.png	TRUE	TRUE
510_eic.png	TRUE	TRUE
1622_eic.png	TRUE	TRUE
2242_eic.png	TRUE	TRUE
2358_eic.png	TRUE	TRUE
598_eic.png	TRUE	TRUE
1596_eic.png	TRUE	FALSE
128_eic.png	TRUE	TRUE
1039_eic.png	TRUE	TRUE
1215_eic.png	TRUE	TRUE
937_eic.png	TRUE	TRUE
1821_eic.png	FALSE	TRUE
824_eic.png	FALSE	TRUE
2330_eic.png	TRUE	TRUE
220_eic.png	TRUE	TRUE
1388_eic.png	FALSE	FALSE
1822_eic.png	FALSE	TRUE
2525_eic.png	TRUE	TRUE
282_eic.png	TRUE	TRUE
2322_eic.png	TRUE	TRUE
985_eic.png	TRUE	TRUE
1718_eic.png	FALSE	TRUE
2961_eic.png	TRUE	FALSE
8_eic.png	TRUE	TRUE
2323_eic.png	TRUE	TRUE
1305_eic.png	TRUE	TRUE
2196_eic.png	FALSE	TRUE
1101_eic.png	TRUE	TRUE
2232_eic.png	TRUE	TRUE
1579_eic.png	FALSE	FALSE
1953_eic.png	TRUE	TRUE
1982_eic.png	TRUE	TRUE
2870_eic.png	TRUE	TRUE
317_eic.png	TRUE	TRUE
2091_eic.png	TRUE	FALSE
277_eic.png	TRUE	TRUE
934_eic.png	TRUE	TRUE
1816_eic.png	FALSE	TRUE
2634_eic.png	TRUE	FALSE
2176_eic.png	TRUE	FALSE
656_eic.png	TRUE	TRUE
1499_eic.png	FALSE	FALSE
704_eic.png	TRUE	TRUE
2742_eic.png	FALSE	TRUE
2288_eic.png	TRUE	TRUE
1075_eic.png	TRUE	TRUE
1466_eic.png	TRUE	TRUE
1857_eic.png	FALSE	TRUE
613_eic.png	TRUE	TRUE
1882_eic.png	FALSE	TRUE
1339_eic.png	TRUE	TRUE
1801_eic.png	TRUE	FALSE
2099_eic.png	TRUE	TRUE
390_eic.png	TRUE	TRUE
1400_eic.png	TRUE	FALSE
1423_eic.png	TRUE	TRUE
1103_eic.png	TRUE	TRUE
1994_eic.png	FALSE	FALSE
2092_eic.png	TRUE	TRUE
7_eic.png	TRUE	TRUE
353_eic.png	TRUE	TRUE
604_eic.png	TRUE	TRUE
517_eic.png	TRUE	TRUE
1284_eic.png	TRUE	TRUE
1571_eic.png	TRUE	FALSE
373_eic.png	TRUE	TRUE
2300_eic.png	TRUE	TRUE
1096_eic.png	TRUE	TRUE
2651_eic.png	FALSE	FALSE
822_eic.png	TRUE	TRUE
2058_eic.png	TRUE	TRUE
1808_eic.png	TRUE	TRUE
2515_eic.png	TRUE	TRUE
1890_eic.png	TRUE	TRUE
1908_eic.png	TRUE	TRUE
664_eic.png	TRUE	TRUE
388_eic.png	TRUE	TRUE
2754_eic.png	FALSE	FALSE
2900_eic.png	TRUE	TRUE
2788_eic.png	FALSE	TRUE
1681_eic.png	FALSE	TRUE
977_eic.png	TRUE	TRUE
2930_eic.png	TRUE	TRUE
2200_eic.png	FALSE	TRUE
2802_eic.png	TRUE	TRUE
2068_eic.png	TRUE	TRUE
2640_eic.png	TRUE	TRUE
1135_eic.png	TRUE	TRUE
529_eic.png	TRUE	TRUE
2039_eic.png	TRUE	TRUE
2189_eic.png	FALSE	TRUE
321_eic.png	TRUE	TRUE
866_eic.png	TRUE	TRUE
2341_eic.png	TRUE	TRUE
784_eic.png	TRUE	TRUE
2847_eic.png	TRUE	FALSE
665_eic.png	TRUE	TRUE
2372_eic.png	TRUE	TRUE
605_eic.png	TRUE	TRUE
2926_eic.png	TRUE	TRUE
1232_eic.png	TRUE	TRUE
2764_eic.png	FALSE	TRUE
2304_eic.png	TRUE	TRUE
337_eic.png	TRUE	TRUE
33_eic.png	TRUE	TRUE
700_eic.png	TRUE	TRUE
1023_eic.png	TRUE	TRUE
2716_eic.png	TRUE	TRUE
2880_eic.png	TRUE	TRUE
283_eic.png	TRUE	TRUE
1487_eic.png	TRUE	TRUE
1839_eic.png	TRUE	TRUE
1943_eic.png	TRUE	TRUE
2105_eic.png	TRUE	TRUE
1472_eic.png	TRUE	TRUE
560_eic.png	TRUE	TRUE
2800_eic.png	TRUE	TRUE
1224_eic.png	TRUE	TRUE
2694_eic.png	TRUE	TRUE
1951_eic.png	FALSE	TRUE
2082_eic.png	TRUE	FALSE
1781_eic.png	TRUE	TRUE
2541_eic.png	TRUE	FALSE
859_eic.png	TRUE	TRUE
2647_eic.png	TRUE	TRUE
1617_eic.png	TRUE	FALSE
1691_eic.png	TRUE	TRUE
1732_eic.png	TRUE	TRUE
537_eic.png	TRUE	TRUE
579_eic.png	TRUE	TRUE
1932_eic.png	TRUE	TRUE
2404_eic.png	TRUE	TRUE
2757_eic.png	TRUE	FALSE
2872_eic.png	TRUE	TRUE
1776_eic.png	TRUE	TRUE
2719_eic.png	FALSE	FALSE
2296_eic.png	TRUE	TRUE
1235_eic.png	TRUE	TRUE
731_eic.png	TRUE	TRUE
2268_eic.png	TRUE	TRUE
252_eic.png	TRUE	TRUE
783_eic.png	TRUE	TRUE
1767_eic.png	TRUE	TRUE
1051_eic.png	TRUE	TRUE
747_eic.png	TRUE	TRUE
2793_eic.png	TRUE	TRUE
1538_eic.png	TRUE	TRUE
121_eic.png	TRUE	TRUE
2361_eic.png	TRUE	TRUE
2150_eic.png	FALSE	TRUE
856_eic.png	TRUE	TRUE
1040_eic.png	TRUE	TRUE
957_eic.png	TRUE	TRUE
2896_eic.png	TRUE	TRUE
2264_eic.png	TRUE	TRUE
1667_eic.png	TRUE	TRUE
936_eic.png	TRUE	TRUE
1336_eic.png	TRUE	TRUE
2512_eic.png	TRUE	TRUE
1089_eic.png	TRUE	TRUE
308_eic.png	TRUE	TRUE
2059_eic.png	FALSE	TRUE
2535_eic.png	TRUE	TRUE
2825_eic.png	TRUE	FALSE
2183_eic.png	TRUE	TRUE
679_eic.png	TRUE	TRUE
2305_eic.png	TRUE	TRUE
1258_eic.png	FALSE	FALSE
502_eic.png	TRUE	TRUE
759_eic.png	TRUE	TRUE
1716_eic.png	FALSE	TRUE
1645_eic.png	TRUE	FALSE
1150_eic.png	TRUE	TRUE
96_eic.png	TRUE	TRUE
2522_eic.png	TRUE	TRUE
494_eic.png	TRUE	TRUE
2285_eic.png	TRUE	TRUE
2247_eic.png	TRUE	TRUE
2898_eic.png	TRUE	TRUE
2203_eic.png	TRUE	FALSE
1289_eic.png	TRUE	TRUE
687_eic.png	TRUE	TRUE
596_eic.png	TRUE	TRUE
1820_eic.png	FALSE	TRUE
554_eic.png	FALSE	TRUE
1919_eic.png	TRUE	TRUE
32_eic.png	TRUE	TRUE
2827_eic.png	FALSE	TRUE
77_eic.png	TRUE	TRUE
1091_eic.png	TRUE	TRUE
2188_eic.png	TRUE	TRUE
1221_eic.png	TRUE	TRUE
2604_eic.png	FALSE	FALSE
196_eic.png	FALSE	TRUE
1949_eic.png	FALSE	TRUE
400_eic.png	TRUE	TRUE
2885_eic.png	TRUE	FALSE
2650_eic.png	FALSE	TRUE
773_eic.png	TRUE	TRUE
2100_eic.png	TRUE	TRUE
1465_eic.png	TRUE	TRUE
1018_eic.png	TRUE	TRUE
945_eic.png	TRUE	TRUE
2028_eic.png	TRUE	TRUE
2034_eic.png	FALSE	TRUE
2613_eic.png	TRUE	TRUE
79_eic.png	TRUE	TRUE
1326_eic.png	TRUE	TRUE
2723_eic.png	TRUE	TRUE
686_eic.png	TRUE	TRUE
2096_eic.png	TRUE	FALSE
2965_eic.png	FALSE	TRUE
634_eic.png	TRUE	TRUE
349_eic.png	TRUE	TRUE
2350_eic.png	TRUE	TRUE
85_eic.png	TRUE	TRUE
290_eic.png	TRUE	TRUE
1149_eic.png	TRUE	TRUE
2490_eic.png	TRUE	TRUE
840_eic.png	TRUE	TRUE
1585_eic.png	TRUE	FALSE
1568_eic.png	TRUE	TRUE
2167_eic.png	TRUE	TRUE
1477_eic.png	TRUE	TRUE
1014_eic.png	TRUE	TRUE
1227_eic.png	TRUE	TRUE
1570_eic.png	TRUE	FALSE
730_eic.png	TRUE	TRUE
588_eic.png	TRUE	TRUE
1099_eic.png	TRUE	TRUE
2888_eic.png	TRUE	TRUE
1031_eic.png	TRUE	TRUE
1159_eic.png	TRUE	TRUE
1843_eic.png	TRUE	TRUE
2141_eic.png	TRUE	TRUE
2474_eic.png	TRUE	TRUE
2869_eic.png	TRUE	TRUE
1748_eic.png	FALSE	TRUE
1634_eic.png	TRUE	FALSE
1093_eic.png	TRUE	TRUE
1408_eic.png	TRUE	TRUE
2370_eic.png	FALSE	TRUE
129_eic.png	TRUE	TRUE
1111_eic.png	TRUE	TRUE
2379_eic.png	TRUE	TRUE
2441_eic.png	TRUE	TRUE
1206_eic.png	TRUE	TRUE
2748_eic.png	FALSE	TRUE
2638_eic.png	FALSE	TRUE
1451_eic.png	TRUE	TRUE
2022_eic.png	FALSE	TRUE
2025_eic.png	TRUE	TRUE
2458_eic.png	FALSE	TRUE
789_eic.png	TRUE	TRUE
997_eic.png	TRUE	TRUE
2158_eic.png	TRUE	TRUE
1108_eic.png	TRUE	TRUE
64_eic.png	TRUE	TRUE
550_eic.png	TRUE	TRUE
1888_eic.png	TRUE	TRUE
1589_eic.png	TRUE	FALSE
2530_eic.png	TRUE	TRUE
1582_eic.png	TRUE	TRUE
2937_eic.png	TRUE	FALSE
719_eic.png	TRUE	TRUE
1545_eic.png	TRUE	FALSE
1837_eic.png	TRUE	TRUE
941_eic.png	TRUE	TRUE
49_eic.png	TRUE	TRUE
2834_eic.png	TRUE	FALSE
2700_eic.png	FALSE	TRUE
2349_eic.png	TRUE	TRUE
511_eic.png	TRUE	TRUE
2814_eic.png	TRUE	FALSE
2397_eic.png	TRUE	FALSE
1706_eic.png	TRUE	TRUE
2500_eic.png	TRUE	TRUE
1029_eic.png	TRUE	TRUE
861_eic.png	TRUE	TRUE
426_eic.png	TRUE	TRUE
192_eic.png	TRUE	TRUE
1005_eic.png	TRUE	TRUE
771_eic.png	TRUE	TRUE
1074_eic.png	TRUE	TRUE
1012_eic.png	TRUE	TRUE
1602_eic.png	TRUE	TRUE
1944_eic.png	TRUE	TRUE
157_eic.png	TRUE	TRUE
1998_eic.png	TRUE	TRUE
2315_eic.png	TRUE	TRUE
2728_eic.png	FALSE	TRUE
2384_eic.png	TRUE	FALSE
648_eic.png	FALSE	TRUE
2623_eic.png	FALSE	TRUE
2784_eic.png	FALSE	TRUE
223_eic.png	TRUE	TRUE
1904_eic.png	TRUE	FALSE
712_eic.png	TRUE	TRUE
489_eic.png	TRUE	TRUE
2856_eic.png	TRUE	TRUE
1939_eic.png	FALSE	FALSE
1696_eic.png	TRUE	TRUE
1444_eic.png	TRUE	TRUE
1703_eic.png	TRUE	TRUE
2452_eic.png	TRUE	TRUE
2431_eic.png	TRUE	TRUE
436_eic.png	TRUE	TRUE
1984_eic.png	TRUE	TRUE
805_eic.png	TRUE	TRUE
2097_eic.png	TRUE	TRUE
627_eic.png	TRUE	TRUE
2392_eic.png	FALSE	TRUE
2376_eic.png	TRUE	TRUE
2438_eic.png	TRUE	TRUE
287_eic.png	TRUE	TRUE
2283_eic.png	TRUE	TRUE
799_eic.png	TRUE	TRUE
2699_eic.png	FALSE	TRUE
2231_eic.png	TRUE	TRUE
1095_eic.png	TRUE	TRUE
2072_eic.png	TRUE	TRUE
2187_eic.png	TRUE	TRUE
723_eic.png	TRUE	TRUE
1318_eic.png	TRUE	TRUE
907_eic.png	TRUE	TRUE
2109_eic.png	TRUE	TRUE
1281_eic.png	TRUE	TRUE
1724_eic.png	TRUE	TRUE
894_eic.png	TRUE	TRUE
2156_eic.png	TRUE	TRUE
2907_eic.png	TRUE	TRUE
727_eic.png	TRUE	TRUE
842_eic.png	TRUE	TRUE
850_eic.png	TRUE	TRUE
312_eic.png	TRUE	TRUE
2460_eic.png	FALSE	TRUE
947_eic.png	TRUE	TRUE
1297_eic.png	TRUE	TRUE
1190_eic.png	TRUE	TRUE
1156_eic.png	TRUE	TRUE
925_eic.png	TRUE	TRUE
2761_eic.png	TRUE	TRUE
2780_eic.png	TRUE	TRUE
2809_eic.png	FALSE	TRUE
2633_eic.png	FALSE	TRUE
918_eic.png	TRUE	TRUE
654_eic.png	TRUE	TRUE
1491_eic.png	TRUE	TRUE
170_eic.png	TRUE	TRUE
1313_eic.png	TRUE	TRUE
285_eic.png	TRUE	TRUE
2219_eic.png	TRUE	TRUE
1015_eic.png	TRUE	TRUE
2734_eic.png	TRUE	TRUE
1750_eic.png	FALSE	TRUE
1000_eic.png	TRUE	TRUE
2811_eic.png	FALSE	TRUE
2243_eic.png	TRUE	TRUE
2739_eic.png	TRUE	TRUE
878_eic.png	TRUE	TRUE
649_eic.png	TRUE	TRUE
1211_eic.png	TRUE	TRUE
1842_eic.png	TRUE	TRUE
1182_eic.png	TRUE	TRUE
1828_eic.png	TRUE	TRUE
1396_eic.png	TRUE	TRUE
1829_eic.png	TRUE	TRUE
870_eic.png	TRUE	TRUE
2931_eic.png	TRUE	TRUE
1905_eic.png	TRUE	TRUE
1311_eic.png	TRUE	TRUE
92_eic.png	TRUE	TRUE
2571_eic.png	TRUE	TRUE
2960_eic.png	TRUE	FALSE
1070_eic.png	TRUE	TRUE
1520_eic.png	FALSE	TRUE
921_eic.png	TRUE	TRUE
853_eic.png	TRUE	TRUE
666_eic.png	TRUE	TRUE
640_eic.png	TRUE	TRUE
10_eic.png	TRUE	TRUE
1055_eic.png	TRUE	TRUE
1120_eic.png	TRUE	TRUE
2539_eic.png	TRUE	TRUE
1248_eic.png	TRUE	FALSE
1566_eic.png	TRUE	FALSE
1855_eic.png	TRUE	TRUE
797_eic.png	TRUE	TRUE
350_eic.png	TRUE	TRUE
1586_eic.png	TRUE	TRUE
767_eic.png	TRUE	TRUE
574_eic.png	TRUE	TRUE
2381_eic.png	TRUE	TRUE
2335_eic.png	TRUE	TRUE
363_eic.png	TRUE	TRUE
2192_eic.png	TRUE	TRUE
2783_eic.png	FALSE	FALSE
378_eic.png	TRUE	TRUE
2487_eic.png	TRUE	TRUE
518_eic.png	TRUE	TRUE
1789_eic.png	TRUE	TRUE
1775_eic.png	TRUE	TRUE
1802_eic.png	TRUE	TRUE
1283_eic.png	TRUE	TRUE
1756_eic.png	TRUE	TRUE
1758_eic.png	FALSE	TRUE
2774_eic.png	TRUE	TRUE
281_eic.png	TRUE	TRUE
1186_eic.png	TRUE	TRUE
1330_eic.png	TRUE	TRUE
194_eic.png	TRUE	TRUE
127_eic.png	TRUE	TRUE
2444_eic.png	TRUE	TRUE
806_eic.png	TRUE	TRUE
346_eic.png	FALSE	TRUE
1529_eic.png	TRUE	FALSE
2796_eic.png	TRUE	TRUE
162_eic.png	TRUE	TRUE
132_eic.png	TRUE	TRUE
2447_eic.png	TRUE	TRUE
1865_eic.png	FALSE	TRUE
1661_eic.png	TRUE	TRUE
2852_eic.png	TRUE	TRUE
2772_eic.png	FALSE	TRUE
338_eic.png	TRUE	TRUE
1293_eic.png	TRUE	TRUE
2070_eic.png	TRUE	TRUE
692_eic.png	TRUE	TRUE
2762_eic.png	TRUE	FALSE
561_eic.png	TRUE	TRUE
2732_eic.png	FALSE	FALSE
2622_eic.png	TRUE	TRUE
2139_eic.png	TRUE	TRUE
2744_eic.png	FALSE	TRUE
699_eic.png	TRUE	TRUE
976_eic.png	TRUE	TRUE
1009_eic.png	TRUE	TRUE
1731_eic.png	TRUE	FALSE
452_eic.png	TRUE	TRUE
827_eic.png	TRUE	TRUE
1418_eic.png	TRUE	TRUE
1700_eic.png	TRUE	TRUE
2201_eic.png	TRUE	TRUE
2918_eic.png	TRUE	FALSE
933_eic.png	TRUE	TRUE
1796_eic.png	TRUE	TRUE
1754_eic.png	FALSE	TRUE
1689_eic.png	TRUE	TRUE
1864_eic.png	FALSE	FALSE
659_eic.png	TRUE	TRUE
204_eic.png	TRUE	TRUE
2010_eic.png	TRUE	TRUE
768_eic.png	TRUE	TRUE
340_eic.png	TRUE	TRUE
2110_eic.png	TRUE	TRUE
724_eic.png	TRUE	TRUE
1113_eic.png	TRUE	TRUE
1506_eic.png	TRUE	TRUE
2977_eic.png	FALSE	TRUE
899_eic.png	TRUE	TRUE
52_eic.png	TRUE	TRUE
2229_eic.png	TRUE	TRUE
2760_eic.png	FALSE	FALSE
633_eic.png	TRUE	TRUE
53_eic.png	TRUE	TRUE
135_eic.png	TRUE	TRUE
225_eic.png	FALSE	TRUE
1484_eic.png	TRUE	TRUE
2792_eic.png	FALSE	TRUE
178_eic.png	TRUE	TRUE
863_eic.png	TRUE	TRUE
1607_eic.png	TRUE	FALSE
329_eic.png	TRUE	TRUE
1794_eic.png	TRUE	TRUE
1662_eic.png	TRUE	TRUE
698_eic.png	FALSE	TRUE
171_eic.png	TRUE	TRUE
2895_eic.png	TRUE	TRUE
2603_eic.png	TRUE	TRUE
1790_eic.png	TRUE	FALSE
2910_eic.png	TRUE	TRUE
1476_eic.png	TRUE	TRUE
1985_eic.png	TRUE	TRUE
2190_eic.png	TRUE	TRUE
75_eic.png	TRUE	TRUE
1751_eic.png	FALSE	TRUE
1964_eic.png	FALSE	TRUE
368_eic.png	TRUE	TRUE
2750_eic.png	FALSE	TRUE
2766_eic.png	FALSE	TRUE
628_eic.png	TRUE	TRUE
284_eic.png	TRUE	TRUE
1764_eic.png	TRUE	TRUE
1730_eic.png	FALSE	TRUE
1734_eic.png	FALSE	TRUE
2683_eic.png	FALSE	FALSE
1761_eic.png	TRUE	TRUE
155_eic.png	TRUE	TRUE
2380_eic.png	TRUE	TRUE
2598_eic.png	FALSE	FALSE
299_eic.png	TRUE	TRUE
956_eic.png	TRUE	TRUE
1481_eic.png	TRUE	TRUE
2632_eic.png	TRUE	TRUE
1357_eic.png	TRUE	TRUE
359_eic.png	TRUE	TRUE
1615_eic.png	TRUE	FALSE
448_eic.png	TRUE	TRUE
2935_eic.png	TRUE	TRUE
1993_eic.png	TRUE	TRUE
2275_eic.png	TRUE	TRUE
216_eic.png	TRUE	TRUE
743_eic.png	TRUE	TRUE
718_eic.png	TRUE	TRUE
2406_eic.png	TRUE	FALSE
2656_eic.png	TRUE	TRUE
351_eic.png	TRUE	TRUE
2470_eic.png	FALSE	TRUE
398_eic.png	TRUE	TRUE
562_eic.png	TRUE	TRUE
843_eic.png	TRUE	TRUE
1509_eic.png	FALSE	TRUE
492_eic.png	TRUE	TRUE
1299_eic.png	TRUE	TRUE
695_eic.png	TRUE	TRUE
1166_eic.png	TRUE	TRUE
2112_eic.png	TRUE	TRUE
291_eic.png	TRUE	TRUE
1375_eic.png	TRUE	FALSE
564_eic.png	FALSE	TRUE
2546_eic.png	TRUE	TRUE
1528_eic.png	TRUE	TRUE
814_eic.png	TRUE	TRUE
2653_eic.png	TRUE	TRUE
2492_eic.png	TRUE	TRUE
1811_eic.png	FALSE	TRUE
1279_eic.png	TRUE	TRUE
172_eic.png	TRUE	TRUE
1359_eic.png	TRUE	TRUE
361_eic.png	TRUE	TRUE
1163_eic.png	TRUE	TRUE
111_eic.png	TRUE	TRUE
1256_eic.png	FALSE	FALSE
1559_eic.png	TRUE	TRUE
2210_eic.png	TRUE	TRUE
1200_eic.png	TRUE	TRUE
1567_eic.png	TRUE	TRUE
1402_eic.png	TRUE	FALSE
2636_eic.png	TRUE	TRUE
2171_eic.png	TRUE	TRUE
2962_eic.png	TRUE	TRUE
1394_eic.png	TRUE	TRUE
1461_eic.png	TRUE	TRUE
1824_eic.png	TRUE	TRUE
2314_eic.png	TRUE	TRUE
1341_eic.png	TRUE	TRUE
2113_eic.png	TRUE	TRUE
2493_eic.png	FALSE	TRUE
2476_eic.png	TRUE	TRUE
748_eic.png	TRUE	TRUE
2566_eic.png	TRUE	TRUE
14_eic.png	TRUE	TRUE
2337_eic.png	TRUE	FALSE
1988_eic.png	TRUE	TRUE
2465_eic.png	TRUE	TRUE
651_eic.png	TRUE	TRUE
2332_eic.png	TRUE	FALSE
509_eic.png	TRUE	TRUE
2020_eic.png	TRUE	TRUE
2551_eic.png	FALSE	TRUE
1197_eic.png	TRUE	TRUE
1236_eic.png	TRUE	TRUE
2595_eic.png	TRUE	TRUE
233_eic.png	TRUE	TRUE
839_eic.png	TRUE	TRUE
1694_eic.png	TRUE	TRUE
2079_eic.png	TRUE	TRUE
1934_eic.png	TRUE	FALSE
1901_eic.png	TRUE	TRUE
182_eic.png	TRUE	TRUE
1555_eic.png	TRUE	FALSE
289_eic.png	TRUE	TRUE
787_eic.png	TRUE	TRUE
197_eic.png	TRUE	TRUE
600_eic.png	TRUE	TRUE
2278_eic.png	FALSE	TRUE
2128_eic.png	TRUE	FALSE
2391_eic.png	TRUE	TRUE
2313_eic.png	TRUE	TRUE
1965_eic.png	TRUE	FALSE
2710_eic.png	TRUE	TRUE
2479_eic.png	FALSE	TRUE
44_eic.png	TRUE	TRUE
1600_eic.png	TRUE	FALSE
1738_eic.png	FALSE	TRUE
2787_eic.png	FALSE	TRUE
2680_eic.png	FALSE	TRUE
442_eic.png	FALSE	TRUE
2133_eic.png	FALSE	TRUE
83_eic.png	TRUE	TRUE
1381_eic.png	TRUE	TRUE
742_eic.png	TRUE	TRUE
2083_eic.png	TRUE	TRUE
552_eic.png	TRUE	TRUE
848_eic.png	FALSE	TRUE
1542_eic.png	TRUE	FALSE
2346_eic.png	TRUE	TRUE
2260_eic.png	TRUE	TRUE
611_eic.png	TRUE	TRUE
1931_eic.png	TRUE	TRUE
2877_eic.png	TRUE	FALSE
1312_eic.png	TRUE	TRUE
1967_eic.png	TRUE	TRUE
2665_eic.png	TRUE	TRUE
1892_eic.png	TRUE	TRUE
2273_eic.png	TRUE	TRUE
883_eic.png	TRUE	TRUE
703_eic.png	TRUE	TRUE
438_eic.png	FALSE	TRUE
1344_eic.png	TRUE	FALSE
2722_eic.png	FALSE	TRUE
46_eic.png	TRUE	TRUE
116_eic.png	TRUE	TRUE
2006_eic.png	FALSE	TRUE
1549_eic.png	TRUE	TRUE
2955_eic.png	TRUE	TRUE
2266_eic.png	TRUE	TRUE
1309_eic.png	TRUE	TRUE
20_eic.png	TRUE	TRUE
2904_eic.png	TRUE	TRUE
1217_eic.png	TRUE	TRUE
1195_eic.png	TRUE	TRUE
1791_eic.png	FALSE	TRUE
2564_eic.png	FALSE	FALSE
2308_eic.png	TRUE	TRUE
2161_eic.png	FALSE	TRUE
1036_eic.png	TRUE	TRUE
2819_eic.png	TRUE	TRUE
796_eic.png	TRUE	TRUE
1971_eic.png	TRUE	TRUE
1131_eic.png	TRUE	TRUE
1066_eic.png	TRUE	TRUE
2130_eic.png	FALSE	TRUE
413_eic.png	FALSE	TRUE
978_eic.png	TRUE	TRUE
880_eic.png	TRUE	TRUE
2340_eic.png	TRUE	TRUE
2064_eic.png	TRUE	TRUE
1749_eic.png	FALSE	TRUE
206_eic.png	TRUE	TRUE
1550_eic.png	TRUE	FALSE
1574_eic.png	TRUE	FALSE
2065_eic.png	TRUE	TRUE
1729_eic.png	FALSE	TRUE
1355_eic.png	TRUE	TRUE
1041_eic.png	TRUE	TRUE
2715_eic.png	TRUE	TRUE
414_eic.png	TRUE	TRUE
826_eic.png	TRUE	TRUE
1510_eic.png	FALSE	TRUE
2041_eic.png	TRUE	TRUE
1815_eic.png	FALSE	TRUE
2521_eic.png	FALSE	FALSE
621_eic.png	TRUE	TRUE
786_eic.png	TRUE	TRUE
293_eic.png	TRUE	TRUE
913_eic.png	TRUE	TRUE
264_eic.png	TRUE	TRUE
2401_eic.png	TRUE	TRUE
1954_eic.png	FALSE	TRUE
1644_eic.png	TRUE	FALSE
2246_eic.png	TRUE	TRUE
1674_eic.png	FALSE	TRUE
993_eic.png	TRUE	TRUE
2612_eic.png	FALSE	FALSE
2373_eic.png	TRUE	TRUE
2383_eic.png	FALSE	TRUE
1471_eic.png	TRUE	TRUE
2828_eic.png	TRUE	TRUE
2416_eic.png	TRUE	TRUE
1098_eic.png	TRUE	TRUE
2036_eic.png	TRUE	TRUE
1160_eic.png	TRUE	TRUE
706_eic.png	TRUE	TRUE
961_eic.png	TRUE	TRUE
2353_eic.png	TRUE	TRUE
557_eic.png	TRUE	TRUE
2398_eic.png	TRUE	TRUE
2523_eic.png	TRUE	TRUE
2554_eic.png	FALSE	TRUE
1612_eic.png	TRUE	TRUE
1495_eic.png	TRUE	TRUE
1959_eic.png	TRUE	TRUE
2618_eic.png	FALSE	TRUE
1861_eic.png	TRUE	TRUE
215_eic.png	TRUE	TRUE
2853_eic.png	TRUE	FALSE
2393_eic.png	TRUE	TRUE
2693_eic.png	FALSE	TRUE
2973_eic.png	TRUE	TRUE
1508_eic.png	FALSE	TRUE
2317_eic.png	TRUE	FALSE
2042_eic.png	TRUE	FALSE
1273_eic.png	TRUE	TRUE
1188_eic.png	TRUE	TRUE
1043_eic.png	TRUE	TRUE
2475_eic.png	TRUE	FALSE
1154_eic.png	TRUE	TRUE
2956_eic.png	TRUE	TRUE
838_eic.png	TRUE	TRUE
2639_eic.png	TRUE	TRUE
2830_eic.png	FALSE	FALSE
2287_eic.png	TRUE	TRUE
1937_eic.png	TRUE	TRUE
2667_eic.png	FALSE	TRUE
513_eic.png	TRUE	TRUE
327_eic.png	TRUE	TRUE
47_eic.png	TRUE	TRUE
1251_eic.png	TRUE	FALSE
2876_eic.png	TRUE	FALSE
1753_eic.png	FALSE	TRUE
2826_eic.png	FALSE	TRUE
1699_eic.png	TRUE	TRUE
1315_eic.png	TRUE	TRUE
1016_eic.png	TRUE	TRUE
1214_eic.png	TRUE	TRUE
1191_eic.png	TRUE	TRUE
2545_eic.png	TRUE	TRUE
1087_eic.png	TRUE	TRUE
732_eic.png	TRUE	TRUE
1345_eic.png	FALSE	TRUE
1017_eic.png	TRUE	TRUE
1447_eic.png	TRUE	TRUE
2806_eic.png	TRUE	TRUE
2501_eic.png	TRUE	FALSE
625_eic.png	TRUE	TRUE
2289_eic.png	TRUE	TRUE
1196_eic.png	TRUE	TRUE
275_eic.png	TRUE	TRUE
881_eic.png	TRUE	TRUE
1923_eic.png	TRUE	TRUE
211_eic.png	TRUE	TRUE
1424_eic.png	TRUE	TRUE
16_eic.png	TRUE	TRUE
2230_eic.png	TRUE	TRUE
1572_eic.png	TRUE	TRUE
2628_eic.png	FALSE	TRUE
2641_eic.png	FALSE	TRUE
1348_eic.png	FALSE	TRUE
2562_eic.png	TRUE	TRUE
1010_eic.png	TRUE	TRUE
1928_eic.png	FALSE	TRUE
2251_eic.png	TRUE	TRUE
2857_eic.png	TRUE	TRUE
159_eic.png	TRUE	TRUE
776_eic.png	TRUE	TRUE
1771_eic.png	TRUE	TRUE
269_eic.png	TRUE	TRUE
1109_eic.png	TRUE	TRUE
2859_eic.png	TRUE	FALSE
2531_eic.png	TRUE	FALSE
1619_eic.png	TRUE	FALSE
2269_eic.png	FALSE	TRUE
1346_eic.png	TRUE	FALSE
1741_eic.png	FALSE	TRUE
2348_eic.png	TRUE	TRUE
2883_eic.png	TRUE	TRUE
2781_eic.png	FALSE	TRUE
586_eic.png	TRUE	TRUE
1_eic.png	FALSE	TRUE
114_eic.png	FALSE	TRUE
2456_eic.png	TRUE	TRUE
2126_eic.png	TRUE	TRUE
607_eic.png	TRUE	TRUE
2548_eic.png	TRUE	TRUE
2940_eic.png	TRUE	TRUE
1044_eic.png	TRUE	TRUE
2547_eic.png	TRUE	TRUE
2060_eic.png	TRUE	TRUE
514_eic.png	TRUE	TRUE
6_eic.png	TRUE	TRUE
2342_eic.png	TRUE	TRUE
497_eic.png	TRUE	TRUE
2236_eic.png	TRUE	TRUE
2250_eic.png	TRUE	TRUE
2606_eic.png	TRUE	TRUE
2434_eic.png	TRUE	FALSE
313_eic.png	TRUE	TRUE
1669_eic.png	TRUE	TRUE
2258_eic.png	TRUE	TRUE
1715_eic.png	TRUE	TRUE
2_eic.png	FALSE	TRUE
149_eic.png	TRUE	TRUE
2385_eic.png	TRUE	TRUE
2116_eic.png	TRUE	TRUE
2033_eic.png	TRUE	TRUE
650_eic.png	TRUE	TRUE
120_eic.png	TRUE	TRUE
1377_eic.png	TRUE	FALSE
874_eic.png	TRUE	TRUE
565_eic.png	TRUE	TRUE
534_eic.png	TRUE	TRUE
1204_eic.png	TRUE	TRUE
2661_eic.png	FALSE	TRUE
2040_eic.png	TRUE	FALSE
2701_eic.png	FALSE	TRUE
2615_eic.png	FALSE	TRUE
156_eic.png	TRUE	TRUE
1524_eic.png	TRUE	TRUE
1792_eic.png	TRUE	TRUE
2155_eic.png	FALSE	TRUE
1938_eic.png	FALSE	TRUE
867_eic.png	TRUE	TRUE
519_eic.png	TRUE	TRUE
835_eic.png	TRUE	TRUE
1660_eic.png	TRUE	TRUE
1927_eic.png	TRUE	TRUE
538_eic.png	TRUE	TRUE
2125_eic.png	FALSE	TRUE
491_eic.png	TRUE	TRUE
585_eic.png	TRUE	TRUE
2102_eic.png	FALSE	TRUE
1973_eic.png	TRUE	TRUE
214_eic.png	FALSE	TRUE
739_eic.png	TRUE	TRUE
2175_eic.png	TRUE	TRUE
110_eic.png	TRUE	TRUE
2751_eic.png	FALSE	TRUE
2043_eic.png	TRUE	TRUE
1780_eic.png	TRUE	FALSE
1048_eic.png	TRUE	TRUE
1151_eic.png	TRUE	TRUE
2164_eic.png	TRUE	TRUE
587_eic.png	TRUE	TRUE
2436_eic.png	TRUE	TRUE
766_eic.png	TRUE	TRUE
2879_eic.png	TRUE	TRUE
2839_eic.png	TRUE	TRUE
1372_eic.png	FALSE	TRUE
1413_eic.png	TRUE	TRUE
1584_eic.png	TRUE	FALSE
1719_eic.png	FALSE	TRUE
43_eic.png	TRUE	TRUE
2140_eic.png	TRUE	TRUE
2849_eic.png	TRUE	TRUE
279_eic.png	FALSE	TRUE
1933_eic.png	TRUE	TRUE
2906_eic.png	TRUE	TRUE
113_eic.png	TRUE	TRUE
115_eic.png	TRUE	TRUE
2405_eic.png	TRUE	TRUE
1757_eic.png	FALSE	TRUE
2248_eic.png	FALSE	TRUE
1640_eic.png	TRUE	TRUE
2851_eic.png	TRUE	TRUE
2838_eic.png	TRUE	TRUE
710_eic.png	TRUE	TRUE
109_eic.png	TRUE	TRUE
1137_eic.png	TRUE	TRUE
2430_eic.png	TRUE	TRUE
676_eic.png	TRUE	TRUE
615_eic.png	TRUE	TRUE
2865_eic.png	TRUE	TRUE
1606_eic.png	TRUE	FALSE
575_eic.png	TRUE	TRUE
915_eic.png	FALSE	TRUE
741_eic.png	TRUE	TRUE
2976_eic.png	TRUE	TRUE
1795_eic.png	TRUE	TRUE
2481_eic.png	TRUE	TRUE
744_eic.png	TRUE	TRUE
2491_eic.png	FALSE	TRUE
2843_eic.png	TRUE	FALSE
2570_eic.png	TRUE	TRUE
2517_eic.png	FALSE	TRUE
1136_eic.png	TRUE	TRUE
689_eic.png	TRUE	TRUE
2368_eic.png	FALSE	TRUE
314_eic.png	TRUE	TRUE
1827_eic.png	FALSE	TRUE
1198_eic.png	TRUE	TRUE
1845_eic.png	TRUE	TRUE
1924_eic.png	TRUE	FALSE
1831_eic.png	TRUE	TRUE
341_eic.png	TRUE	TRUE
1972_eic.png	TRUE	TRUE
812_eic.png	TRUE	TRUE
889_eic.png	TRUE	TRUE
1881_eic.png	FALSE	TRUE
2483_eic.png	TRUE	TRUE
2576_eic.png	FALSE	TRUE
1913_eic.png	TRUE	TRUE
1672_eic.png	TRUE	TRUE
2972_eic.png	FALSE	TRUE
1226_eic.png	TRUE	TRUE
1172_eic.png	TRUE	TRUE
2704_eic.png	TRUE	TRUE
1846_eic.png	TRUE	FALSE
869_eic.png	TRUE	TRUE
2966_eic.png	FALSE	FALSE
1835_eic.png	TRUE	TRUE
2958_eic.png	TRUE	TRUE
802_eic.png	TRUE	TRUE
60_eic.png	TRUE	TRUE
566_eic.png	TRUE	TRUE
2510_eic.png	TRUE	FALSE
1370_eic.png	TRUE	TRUE
1565_eic.png	TRUE	FALSE
1245_eic.png	TRUE	FALSE
1434_eic.png	TRUE	TRUE
71_eic.png	TRUE	TRUE
499_eic.png	TRUE	TRUE
2480_eic.png	FALSE	TRUE
2854_eic.png	TRUE	TRUE
2909_eic.png	TRUE	TRUE
1358_eic.png	TRUE	TRUE
2873_eic.png	TRUE	TRUE
2303_eic.png	TRUE	TRUE
2594_eic.png	TRUE	TRUE
1769_eic.png	TRUE	TRUE
[truncated: 618 more rows]

## Sheet: 04_NIST_human_plasma_neg_eva_ch
image	eic	eim
2047_eic.png	TRUE	TRUE
63_eic.png	TRUE	TRUE
2135_eic.png	FALSE	TRUE
153_eic.png	TRUE	TRUE
876_eic.png	TRUE	TRUE
872_eic.png	TRUE	TRUE
1707_eic.png	TRUE	FALSE
670_eic.png	TRUE	TRUE
1997_eic.png	TRUE	TRUE
3296_eic.png	TRUE	TRUE
2799_eic.png	TRUE	TRUE
2621_eic.png	FALSE	TRUE
2132_eic.png	TRUE	TRUE
606_eic.png	TRUE	TRUE
1906_eic.png	TRUE	TRUE
3140_eic.png	FALSE	TRUE
2160_eic.png	TRUE	FALSE
980_eic.png	TRUE	TRUE
387_eic.png	TRUE	TRUE
2688_eic.png	FALSE	TRUE
2136_eic.png	FALSE	TRUE
2823_eic.png	TRUE	TRUE
1410_eic.png	TRUE	TRUE
2727_eic.png	FALSE	TRUE
2995_eic.png	FALSE	TRUE
3379_eic.png	TRUE	TRUE
1474_eic.png	TRUE	TRUE
2377_eic.png	TRUE	TRUE
295_eic.png	TRUE	TRUE
1952_eic.png	TRUE	TRUE
3060_eic.png	FALSE	TRUE
1107_eic.png	TRUE	TRUE
603_eic.png	TRUE	TRUE
2705_eic.png	TRUE	TRUE
3044_eic.png	TRUE	TRUE
193_eic.png	TRUE	TRUE
2277_eic.png	FALSE	TRUE
427_eic.png	TRUE	TRUE
674_eic.png	TRUE	TRUE
1752_eic.png	TRUE	TRUE
3311_eic.png	FALSE	TRUE
900_eic.png	TRUE	TRUE
1710_eic.png	TRUE	FALSE
543_eic.png	TRUE	TRUE
816_eic.png	TRUE	TRUE
2157_eic.png	TRUE	TRUE
1999_eic.png	TRUE	FALSE
1337_eic.png	TRUE	TRUE
1192_eic.png	TRUE	TRUE
2121_eic.png	TRUE	TRUE
2514_eic.png	TRUE	FALSE
303_eic.png	TRUE	TRUE
2095_eic.png	TRUE	TRUE
2220_eic.png	TRUE	TRUE
131_eic.png	TRUE	TRUE
2968_eic.png	FALSE	TRUE
1280_eic.png	TRUE	TRUE
9_eic.png	TRUE	TRUE
2959_eic.png	TRUE	TRUE
167_eic.png	FALSE	TRUE
2707_eic.png	TRUE	TRUE
3170_eic.png	FALSE	TRUE
2181_eic.png	FALSE	TRUE
1168_eic.png	TRUE	TRUE
2917_eic.png	TRUE	TRUE
3144_eic.png	FALSE	TRUE
3199_eic.png	FALSE	TRUE
139_eic.png	FALSE	TRUE
2108_eic.png	TRUE	TRUE
506_eic.png	FALSE	TRUE
2399_eic.png	TRUE	TRUE
2526_eic.png	FALSE	TRUE
2267_eic.png	TRUE	TRUE
2172_eic.png	FALSE	TRUE
200_eic.png	TRUE	TRUE
2891_eic.png	TRUE	TRUE
2801_eic.png	TRUE	TRUE
757_eic.png	TRUE	FALSE
1140_eic.png	TRUE	TRUE
180_eic.png	TRUE	TRUE
810_eic.png	TRUE	TRUE
1278_eic.png	TRUE	TRUE
622_eic.png	TRUE	TRUE
3378_eic.png	TRUE	TRUE
2389_eic.png	TRUE	TRUE
29_eic.png	TRUE	TRUE
1788_eic.png	TRUE	TRUE
2677_eic.png	FALSE	TRUE
1300_eic.png	FALSE	TRUE
2624_eic.png	TRUE	TRUE
2629_eic.png	TRUE	TRUE
992_eic.png	TRUE	TRUE
2771_eic.png	FALSE	TRUE
267_eic.png	TRUE	TRUE
3368_eic.png	TRUE	FALSE
897_eic.png	TRUE	TRUE
3122_eic.png	TRUE	TRUE
298_eic.png	TRUE	TRUE
3184_eic.png	TRUE	TRUE
1385_eic.png	TRUE	TRUE
2897_eic.png	TRUE	TRUE
903_eic.png	TRUE	TRUE
2520_eic.png	TRUE	TRUE
2637_eic.png	TRUE	TRUE
3338_eic.png	TRUE	TRUE
1100_eic.png	TRUE	TRUE
2197_eic.png	TRUE	TRUE
1867_eic.png	TRUE	FALSE
276_eic.png	TRUE	TRUE
1213_eic.png	TRUE	TRUE
471_eic.png	TRUE	TRUE
1727_eic.png	TRUE	TRUE
3000_eic.png	TRUE	TRUE
1003_eic.png	TRUE	TRUE
245_eic.png	TRUE	TRUE
2929_eic.png	TRUE	TRUE
247_eic.png	TRUE	TRUE
386_eic.png	TRUE	TRUE
2351_eic.png	TRUE	FALSE
2616_eic.png	TRUE	FALSE
2293_eic.png	TRUE	TRUE
2205_eic.png	TRUE	TRUE
3094_eic.png	TRUE	TRUE
691_eic.png	TRUE	TRUE
1773_eic.png	TRUE	TRUE
2137_eic.png	TRUE	TRUE
2014_eic.png	TRUE	TRUE
3175_eic.png	FALSE	TRUE
594_eic.png	TRUE	TRUE
479_eic.png	TRUE	TRUE
2866_eic.png	FALSE	TRUE
344_eic.png	TRUE	TRUE
1265_eic.png	TRUE	TRUE
3072_eic.png	FALSE	TRUE
994_eic.png	TRUE	TRUE
228_eic.png	TRUE	TRUE
164_eic.png	TRUE	TRUE
1078_eic.png	TRUE	TRUE
2892_eic.png	FALSE	TRUE
1805_eic.png	TRUE	TRUE
2821_eic.png	TRUE	TRUE
3087_eic.png	FALSE	FALSE
1533_eic.png	TRUE	TRUE
1429_eic.png	TRUE	TRUE
825_eic.png	TRUE	TRUE
857_eic.png	TRUE	TRUE
1576_eic.png	TRUE	TRUE
809_eic.png	TRUE	TRUE
230_eic.png	FALSE	TRUE
847_eic.png	TRUE	TRUE
2241_eic.png	TRUE	TRUE
1743_eic.png	TRUE	TRUE
927_eic.png	TRUE	TRUE
3201_eic.png	FALSE	TRUE
1875_eic.png	TRUE	TRUE
2208_eic.png	TRUE	TRUE
2676_eic.png	FALSE	FALSE
2648_eic.png	FALSE	TRUE
620_eic.png	TRUE	TRUE
65_eic.png	TRUE	TRUE
3138_eic.png	FALSE	TRUE
2794_eic.png	TRUE	TRUE
1056_eic.png	TRUE	TRUE
1685_eic.png	TRUE	FALSE
2600_eic.png	FALSE	TRUE
2572_eic.png	FALSE	TRUE
2938_eic.png	FALSE	FALSE
938_eic.png	TRUE	TRUE
500_eic.png	TRUE	TRUE
2333_eic.png	TRUE	TRUE
920_eic.png	TRUE	TRUE
3008_eic.png	FALSE	TRUE
366_eic.png	TRUE	TRUE
2556_eic.png	TRUE	TRUE
3026_eic.png	FALSE	TRUE
1560_eic.png	FALSE	TRUE
3261_eic.png	TRUE	TRUE
2428_eic.png	TRUE	TRUE
2658_eic.png	TRUE	TRUE
2066_eic.png	FALSE	FALSE
2235_eic.png	TRUE	TRUE
1334_eic.png	TRUE	TRUE
2021_eic.png	TRUE	TRUE
906_eic.png	TRUE	TRUE
2216_eic.png	TRUE	TRUE
549_eic.png	TRUE	TRUE
669_eic.png	TRUE	TRUE
5_eic.png	TRUE	TRUE
662_eic.png	TRUE	TRUE
2144_eic.png	TRUE	TRUE
364_eic.png	TRUE	TRUE
963_eic.png	FALSE	TRUE
618_eic.png	TRUE	TRUE
707_eic.png	TRUE	TRUE
3034_eic.png	TRUE	TRUE
13_eic.png	TRUE	TRUE
2162_eic.png	TRUE	TRUE
2420_eic.png	TRUE	TRUE
2390_eic.png	TRUE	TRUE
851_eic.png	TRUE	TRUE
950_eic.png	TRUE	TRUE
146_eic.png	TRUE	TRUE
1676_eic.png	TRUE	TRUE
1435_eic.png	TRUE	TRUE
3012_eic.png	FALSE	TRUE
2075_eic.png	TRUE	TRUE
2894_eic.png	FALSE	TRUE
3125_eic.png	FALSE	TRUE
1806_eic.png	TRUE	TRUE
2568_eic.png	TRUE	TRUE
1443_eic.png	TRUE	TRUE
3131_eic.png	FALSE	TRUE
3053_eic.png	FALSE	FALSE
484_eic.png	TRUE	TRUE
335_eic.png	TRUE	TRUE
2279_eic.png	FALSE	TRUE
1486_eic.png	TRUE	TRUE
1167_eic.png	TRUE	TRUE
31_eic.png	TRUE	TRUE
581_eic.png	TRUE	TRUE
1079_eic.png	TRUE	TRUE
2820_eic.png	TRUE	TRUE
2454_eic.png	TRUE	TRUE
1813_eic.png	TRUE	TRUE
185_eic.png	TRUE	TRUE
186_eic.png	TRUE	TRUE
705_eic.png	TRUE	TRUE
3066_eic.png	TRUE	TRUE
2495_eic.png	TRUE	TRUE
1779_eic.png	FALSE	TRUE
1995_eic.png	TRUE	TRUE
217_eic.png	TRUE	TRUE
2795_eic.png	TRUE	FALSE
203_eic.png	TRUE	TRUE
841_eic.png	TRUE	TRUE
3221_eic.png	FALSE	FALSE
2822_eic.png	FALSE	TRUE
501_eic.png	TRUE	TRUE
2442_eic.png	TRUE	TRUE
1416_eic.png	TRUE	TRUE
833_eic.png	TRUE	TRUE
463_eic.png	TRUE	TRUE
2999_eic.png	FALSE	TRUE
2770_eic.png	FALSE	TRUE
2736_eic.png	TRUE	TRUE
1177_eic.png	TRUE	TRUE
2610_eic.png	TRUE	FALSE
1620_eic.png	TRUE	FALSE
792_eic.png	TRUE	TRUE
746_eic.png	TRUE	TRUE
2027_eic.png	FALSE	TRUE
1595_eic.png	TRUE	TRUE
2881_eic.png	FALSE	TRUE
688_eic.png	TRUE	TRUE
86_eic.png	TRUE	TRUE
2307_eic.png	TRUE	TRUE
1175_eic.png	TRUE	TRUE
2466_eic.png	TRUE	TRUE
1325_eic.png	TRUE	TRUE
1797_eic.png	TRUE	TRUE
2338_eic.png	FALSE	TRUE
572_eic.png	TRUE	TRUE
1130_eic.png	TRUE	TRUE
1688_eic.png	TRUE	TRUE
1092_eic.png	TRUE	TRUE
3332_eic.png	TRUE	FALSE
1742_eic.png	TRUE	TRUE
2841_eic.png	TRUE	TRUE
610_eic.png	TRUE	TRUE
354_eic.png	TRUE	TRUE
1097_eic.png	TRUE	TRUE
3390_eic.png	FALSE	TRUE
2450_eic.png	TRUE	TRUE
136_eic.png	TRUE	TRUE
2394_eic.png	FALSE	TRUE
2451_eic.png	TRUE	TRUE
151_eic.png	TRUE	TRUE
1046_eic.png	TRUE	TRUE
2262_eic.png	TRUE	TRUE
1723_eic.png	TRUE	TRUE
804_eic.png	TRUE	TRUE
1910_eic.png	TRUE	TRUE
1490_eic.png	TRUE	TRUE
3263_eic.png	TRUE	FALSE
1851_eic.png	TRUE	TRUE
467_eic.png	TRUE	TRUE
1403_eic.png	TRUE	TRUE
1480_eic.png	TRUE	TRUE
100_eic.png	TRUE	TRUE
3121_eic.png	TRUE	TRUE
540_eic.png	TRUE	TRUE
1868_eic.png	TRUE	TRUE
643_eic.png	TRUE	TRUE
1883_eic.png	TRUE	TRUE
2129_eic.png	TRUE	TRUE
864_eic.png	TRUE	TRUE
3239_eic.png	TRUE	TRUE
1747_eic.png	TRUE	TRUE
901_eic.png	TRUE	TRUE
2507_eic.png	TRUE	TRUE
3305_eic.png	TRUE	TRUE
1329_eic.png	TRUE	TRUE
2265_eic.png	TRUE	TRUE
1818_eic.png	TRUE	FALSE
410_eic.png	TRUE	TRUE
681_eic.png	TRUE	TRUE
1848_eic.png	TRUE	TRUE
384_eic.png	TRUE	TRUE
3219_eic.png	TRUE	TRUE
144_eic.png	FALSE	TRUE
998_eic.png	TRUE	TRUE
2644_eic.png	TRUE	TRUE
2455_eic.png	TRUE	TRUE
696_eic.png	TRUE	TRUE
1745_eic.png	TRUE	FALSE
1735_eic.png	TRUE	TRUE
1331_eic.png	FALSE	TRUE
2044_eic.png	TRUE	TRUE
1891_eic.png	FALSE	FALSE
1420_eic.png	TRUE	TRUE
449_eic.png	TRUE	TRUE
2073_eic.png	TRUE	TRUE
2226_eic.png	FALSE	FALSE
1604_eic.png	TRUE	TRUE
2868_eic.png	TRUE	TRUE
1144_eic.png	TRUE	TRUE
2356_eic.png	TRUE	TRUE
1683_eic.png	TRUE	TRUE
2655_eic.png	TRUE	TRUE
3134_eic.png	FALSE	TRUE
2559_eic.png	FALSE	TRUE
2329_eic.png	TRUE	TRUE
2731_eic.png	TRUE	TRUE
2218_eic.png	TRUE	TRUE
82_eic.png	TRUE	TRUE
2842_eic.png	TRUE	TRUE
1783_eic.png	TRUE	TRUE
495_eic.png	TRUE	TRUE
2147_eic.png	TRUE	TRUE
3307_eic.png	TRUE	TRUE
733_eic.png	TRUE	TRUE
1290_eic.png	TRUE	TRUE
1269_eic.png	FALSE	TRUE
1502_eic.png	TRUE	TRUE
844_eic.png	TRUE	TRUE
1942_eic.png	TRUE	FALSE
1399_eic.png	TRUE	TRUE
1819_eic.png	TRUE	TRUE
2643_eic.png	TRUE	TRUE
2352_eic.png	TRUE	TRUE
2134_eic.png	TRUE	TRUE
3132_eic.png	TRUE	TRUE
1203_eic.png	TRUE	TRUE
1104_eic.png	TRUE	TRUE
709_eic.png	FALSE	TRUE
1886_eic.png	TRUE	TRUE
2747_eic.png	TRUE	TRUE
890_eic.png	TRUE	TRUE
2939_eic.png	FALSE	TRUE
2563_eic.png	TRUE	TRUE
887_eic.png	TRUE	TRUE
1361_eic.png	TRUE	TRUE
2537_eic.png	TRUE	TRUE
1874_eic.png	TRUE	TRUE
1231_eic.png	TRUE	TRUE
765_eic.png	TRUE	TRUE
221_eic.png	TRUE	TRUE
1714_eic.png	TRUE	FALSE
2111_eic.png	TRUE	TRUE
965_eic.png	TRUE	TRUE
2916_eic.png	TRUE	TRUE
2360_eic.png	TRUE	TRUE
616_eic.png	TRUE	TRUE
2005_eic.png	TRUE	TRUE
93_eic.png	TRUE	TRUE
2098_eic.png	TRUE	TRUE
1291_eic.png	TRUE	TRUE
924_eic.png	TRUE	TRUE
3079_eic.png	FALSE	TRUE
2662_eic.png	TRUE	TRUE
1401_eic.png	TRUE	TRUE
62_eic.png	TRUE	TRUE
1220_eic.png	FALSE	TRUE
3067_eic.png	FALSE	TRUE
3040_eic.png	FALSE	TRUE
2052_eic.png	TRUE	TRUE
567_eic.png	TRUE	TRUE
1061_eic.png	TRUE	TRUE
1057_eic.png	TRUE	TRUE
1170_eic.png	TRUE	TRUE
1577_eic.png	TRUE	FALSE
2051_eic.png	TRUE	TRUE
1328_eic.png	FALSE	TRUE
545_eic.png	TRUE	TRUE
355_eic.png	TRUE	TRUE
1267_eic.png	TRUE	TRUE
1777_eic.png	TRUE	TRUE
2086_eic.png	TRUE	TRUE
2078_eic.png	TRUE	TRUE
754_eic.png	TRUE	TRUE
61_eic.png	TRUE	TRUE
902_eic.png	TRUE	TRUE
2810_eic.png	TRUE	TRUE
2527_eic.png	FALSE	TRUE
468_eic.png	TRUE	TRUE
2654_eic.png	FALSE	TRUE
2234_eic.png	TRUE	TRUE
953_eic.png	TRUE	TRUE
232_eic.png	TRUE	TRUE
1817_eic.png	TRUE	TRUE
2709_eic.png	TRUE	FALSE
1936_eic.png	TRUE	TRUE
740_eic.png	TRUE	TRUE
1911_eic.png	TRUE	TRUE
508_eic.png	TRUE	TRUE
2407_eic.png	TRUE	TRUE
249_eic.png	TRUE	TRUE
1185_eic.png	TRUE	TRUE
2887_eic.png	TRUE	FALSE
1955_eic.png	TRUE	TRUE
2464_eic.png	FALSE	TRUE
2472_eic.png	FALSE	TRUE
2861_eic.png	TRUE	FALSE
117_eic.png	TRUE	TRUE
1161_eic.png	FALSE	TRUE
1488_eic.png	TRUE	TRUE
2031_eic.png	TRUE	TRUE
862_eic.png	TRUE	TRUE
477_eic.png	TRUE	TRUE
729_eic.png	TRUE	TRUE
644_eic.png	TRUE	TRUE
2084_eic.png	TRUE	TRUE
3119_eic.png	FALSE	FALSE
708_eic.png	TRUE	TRUE
2711_eic.png	TRUE	TRUE
385_eic.png	TRUE	TRUE
3164_eic.png	FALSE	TRUE
3130_eic.png	TRUE	TRUE
478_eic.png	TRUE	TRUE
808_eic.png	TRUE	TRUE
2660_eic.png	TRUE	TRUE
2540_eic.png	FALSE	TRUE
2446_eic.png	FALSE	TRUE
1187_eic.png	TRUE	TRUE
2318_eic.png	FALSE	TRUE
697_eic.png	TRUE	TRUE
163_eic.png	TRUE	TRUE
424_eic.png	TRUE	TRUE
3159_eic.png	FALSE	TRUE
2286_eic.png	TRUE	TRUE
991_eic.png	FALSE	TRUE
2631_eic.png	TRUE	TRUE
2312_eic.png	TRUE	TRUE
1657_eic.png	TRUE	FALSE
1563_eic.png	TRUE	FALSE
2963_eic.png	FALSE	TRUE
2180_eic.png	TRUE	TRUE
1038_eic.png	TRUE	TRUE
2975_eic.png	FALSE	FALSE
2204_eic.png	TRUE	TRUE
2255_eic.png	TRUE	TRUE
1105_eic.png	TRUE	TRUE
1452_eic.png	TRUE	TRUE
781_eic.png	TRUE	TRUE
421_eic.png	TRUE	TRUE
2016_eic.png	TRUE	TRUE
2194_eic.png	TRUE	TRUE
2462_eic.png	TRUE	TRUE
1255_eic.png	TRUE	TRUE
931_eic.png	TRUE	TRUE
2186_eic.png	TRUE	FALSE
1110_eic.png	TRUE	TRUE
256_eic.png	TRUE	TRUE
254_eic.png	TRUE	TRUE
1605_eic.png	TRUE	TRUE
2224_eic.png	TRUE	TRUE
1068_eic.png	TRUE	TRUE
2758_eic.png	TRUE	TRUE
1609_eic.png	TRUE	TRUE
875_eic.png	TRUE	TRUE
975_eic.png	TRUE	TRUE
2448_eic.png	TRUE	TRUE
914_eic.png	TRUE	TRUE
1475_eic.png	TRUE	TRUE
464_eic.png	TRUE	TRUE
1739_eic.png	TRUE	FALSE
297_eic.png	TRUE	TRUE
2417_eic.png	TRUE	TRUE
3365_eic.png	TRUE	TRUE
1171_eic.png	FALSE	TRUE
2860_eic.png	TRUE	TRUE
1899_eic.png	TRUE	TRUE
1507_eic.png	TRUE	TRUE
1233_eic.png	TRUE	TRUE
396_eic.png	TRUE	TRUE
1639_eic.png	TRUE	FALSE
389_eic.png	TRUE	TRUE
1740_eic.png	TRUE	TRUE
2502_eic.png	TRUE	TRUE
1242_eic.png	TRUE	TRUE
1921_eic.png	TRUE	TRUE
3092_eic.png	TRUE	TRUE
2195_eic.png	FALSE	TRUE
2675_eic.png	TRUE	TRUE
982_eic.png	TRUE	TRUE
259_eic.png	TRUE	TRUE
1007_eic.png	TRUE	TRUE
1728_eic.png	TRUE	FALSE
1611_eic.png	TRUE	TRUE
112_eic.png	TRUE	TRUE
3255_eic.png	TRUE	TRUE
715_eic.png	TRUE	TRUE
2850_eic.png	TRUE	TRUE
2256_eic.png	FALSE	TRUE
2786_eic.png	TRUE	TRUE
3123_eic.png	FALSE	TRUE
2824_eic.png	TRUE	TRUE
520_eic.png	FALSE	TRUE
820_eic.png	TRUE	TRUE
3120_eic.png	TRUE	TRUE
798_eic.png	TRUE	TRUE
2057_eic.png	FALSE	TRUE
3136_eic.png	FALSE	TRUE
2017_eic.png	TRUE	TRUE
2581_eic.png	TRUE	TRUE
2215_eic.png	TRUE	TRUE
1262_eic.png	FALSE	TRUE
647_eic.png	TRUE	TRUE
258_eic.png	TRUE	TRUE
2682_eic.png	TRUE	TRUE
535_eic.png	TRUE	TRUE
2463_eic.png	TRUE	TRUE
2837_eic.png	FALSE	TRUE
222_eic.png	TRUE	TRUE
333_eic.png	TRUE	TRUE
602_eic.png	TRUE	TRUE
3081_eic.png	FALSE	FALSE
1826_eic.png	FALSE	TRUE
2555_eic.png	FALSE	TRUE
94_eic.png	TRUE	TRUE
2449_eic.png	FALSE	FALSE
642_eic.png	TRUE	TRUE
2690_eic.png	FALSE	TRUE
668_eic.png	TRUE	TRUE
343_eic.png	TRUE	TRUE
1537_eic.png	TRUE	TRUE
1321_eic.png	TRUE	TRUE
226_eic.png	TRUE	TRUE
2207_eic.png	TRUE	TRUE
1664_eic.png	TRUE	TRUE
2209_eic.png	TRUE	TRUE
1115_eic.png	FALSE	TRUE
66_eic.png	TRUE	TRUE
2427_eic.png	TRUE	TRUE
940_eic.png	TRUE	TRUE
3155_eic.png	FALSE	TRUE
1489_eic.png	TRUE	TRUE
268_eic.png	TRUE	TRUE
2923_eic.png	TRUE	TRUE
2553_eic.png	TRUE	TRUE
1812_eic.png	TRUE	TRUE
3308_eic.png	TRUE	TRUE
2468_eic.png	TRUE	TRUE
2544_eic.png	TRUE	TRUE
1889_eic.png	FALSE	TRUE
2882_eic.png	TRUE	TRUE
205_eic.png	TRUE	TRUE
801_eic.png	TRUE	TRUE
1086_eic.png	TRUE	TRUE
1218_eic.png	TRUE	TRUE
951_eic.png	TRUE	TRUE
3391_eic.png	FALSE	TRUE
1897_eic.png	TRUE	FALSE
944_eic.png	TRUE	TRUE
752_eic.png	TRUE	TRUE
1498_eic.png	TRUE	TRUE
653_eic.png	TRUE	TRUE
496_eic.png	TRUE	TRUE
1027_eic.png	TRUE	TRUE
760_eic.png	TRUE	TRUE
1976_eic.png	TRUE	TRUE
3046_eic.png	TRUE	TRUE
3112_eic.png	FALSE	TRUE
2345_eic.png	FALSE	TRUE
693_eic.png	TRUE	TRUE
589_eic.png	TRUE	TRUE
2239_eic.png	TRUE	TRUE
470_eic.png	TRUE	TRUE
2769_eic.png	TRUE	TRUE
2149_eic.png	TRUE	TRUE
911_eic.png	TRUE	TRUE
2347_eic.png	FALSE	TRUE
2601_eic.png	TRUE	TRUE
2409_eic.png	TRUE	TRUE
2365_eic.png	TRUE	TRUE
2708_eic.png	TRUE	TRUE
1033_eic.png	TRUE	TRUE
2817_eic.png	TRUE	TRUE
3216_eic.png	TRUE	TRUE
595_eic.png	TRUE	TRUE
578_eic.png	TRUE	TRUE
2946_eic.png	TRUE	TRUE
507_eic.png	TRUE	TRUE
2424_eic.png	FALSE	TRUE
1900_eic.png	TRUE	TRUE
348_eic.png	TRUE	TRUE
2213_eic.png	TRUE	TRUE
447_eic.png	TRUE	TRUE
288_eic.png	TRUE	TRUE
2030_eic.png	TRUE	TRUE
2970_eic.png	FALSE	TRUE
2214_eic.png	TRUE	TRUE
1793_eic.png	TRUE	TRUE
2425_eic.png	FALSE	TRUE
1653_eic.png	TRUE	FALSE
1978_eic.png	TRUE	FALSE
1810_eic.png	TRUE	TRUE
3352_eic.png	TRUE	TRUE
3280_eic.png	TRUE	TRUE
2951_eic.png	FALSE	TRUE
1541_eic.png	TRUE	TRUE
1147_eic.png	FALSE	TRUE
2018_eic.png	FALSE	TRUE
2324_eic.png	FALSE	TRUE
270_eic.png	TRUE	TRUE
917_eic.png	TRUE	TRUE
3318_eic.png	TRUE	TRUE
391_eic.png	TRUE	TRUE
2755_eic.png	FALSE	TRUE
551_eic.png	TRUE	TRUE
1426_eic.png	TRUE	TRUE
1352_eic.png	FALSE	TRUE
1457_eic.png	TRUE	TRUE
3071_eic.png	TRUE	TRUE
1787_eic.png	TRUE	TRUE
2015_eic.png	TRUE	TRUE
1536_eic.png	TRUE	TRUE
3289_eic.png	TRUE	TRUE
3146_eic.png	TRUE	TRUE
1292_eic.png	TRUE	TRUE
846_eic.png	TRUE	TRUE
1803_eic.png	TRUE	TRUE
3312_eic.png	TRUE	FALSE
544_eic.png	TRUE	TRUE
1720_eic.png	TRUE	TRUE
2696_eic.png	TRUE	TRUE
1652_eic.png	TRUE	TRUE
2103_eic.png	TRUE	TRUE
2586_eic.png	TRUE	TRUE
89_eic.png	TRUE	TRUE
2729_eic.png	TRUE	TRUE
2382_eic.png	TRUE	TRUE
2245_eic.png	TRUE	TRUE
435_eic.png	FALSE	TRUE
213_eic.png	TRUE	TRUE
187_eic.png	TRUE	TRUE
1253_eic.png	TRUE	TRUE
1814_eic.png	TRUE	TRUE
3109_eic.png	FALSE	TRUE
711_eic.png	TRUE	TRUE
377_eic.png	TRUE	TRUE
958_eic.png	TRUE	TRUE
3095_eic.png	TRUE	TRUE
1958_eic.png	TRUE	FALSE
871_eic.png	TRUE	FALSE
2949_eic.png	TRUE	FALSE
2803_eic.png	TRUE	FALSE
487_eic.png	TRUE	TRUE
123_eic.png	TRUE	TRUE
583_eic.png	TRUE	TRUE
383_eic.png	TRUE	TRUE
1037_eic.png	TRUE	TRUE
218_eic.png	TRUE	TRUE
1737_eic.png	TRUE	TRUE
1521_eic.png	TRUE	TRUE
181_eic.png	TRUE	TRUE
455_eic.png	TRUE	TRUE
1581_eic.png	TRUE	TRUE
2212_eic.png	TRUE	TRUE
1223_eic.png	TRUE	TRUE
3025_eic.png	FALSE	TRUE
1597_eic.png	TRUE	FALSE
1614_eic.png	TRUE	TRUE
684_eic.png	TRUE	TRUE
612_eic.png	TRUE	TRUE
2050_eic.png	TRUE	TRUE
1238_eic.png	TRUE	TRUE
817_eic.png	TRUE	TRUE
2045_eic.png	FALSE	TRUE
952_eic.png	TRUE	TRUE
3116_eic.png	FALSE	TRUE
1121_eic.png	TRUE	TRUE
107_eic.png	TRUE	TRUE
2878_eic.png	TRUE	TRUE
3038_eic.png	TRUE	TRUE
392_eic.png	FALSE	TRUE
428_eic.png	TRUE	TRUE
1421_eic.png	TRUE	TRUE
2138_eic.png	FALSE	TRUE
1922_eic.png	TRUE	TRUE
1885_eic.png	FALSE	TRUE
1956_eic.png	TRUE	TRUE
1126_eic.png	TRUE	TRUE
569_eic.png	TRUE	TRUE
2588_eic.png	TRUE	TRUE
2165_eic.png	TRUE	TRUE
3068_eic.png	FALSE	FALSE
3232_eic.png	TRUE	TRUE
2642_eic.png	TRUE	TRUE
2994_eic.png	FALSE	TRUE
1222_eic.png	FALSE	TRUE
294_eic.png	TRUE	TRUE
2985_eic.png	TRUE	TRUE
3003_eic.png	FALSE	TRUE
2504_eic.png	FALSE	TRUE
141_eic.png	TRUE	TRUE
1871_eic.png	TRUE	TRUE
764_eic.png	TRUE	TRUE
2191_eic.png	TRUE	TRUE
619_eic.png	TRUE	TRUE
1342_eic.png	TRUE	TRUE
2964_eic.png	TRUE	TRUE
926_eic.png	TRUE	TRUE
2759_eic.png	FALSE	TRUE
1178_eic.png	TRUE	TRUE
3260_eic.png	TRUE	TRUE
2443_eic.png	FALSE	TRUE
1726_eic.png	TRUE	TRUE
462_eic.png	TRUE	TRUE
2698_eic.png	FALSE	TRUE
1496_eic.png	TRUE	TRUE
1237_eic.png	TRUE	TRUE
454_eic.png	TRUE	TRUE
2735_eic.png	TRUE	TRUE
2007_eic.png	TRUE	TRUE
3274_eic.png	TRUE	TRUE
168_eic.png	TRUE	TRUE
624_eic.png	TRUE	TRUE
1085_eic.png	TRUE	TRUE
1441_eic.png	TRUE	TRUE
3100_eic.png	TRUE	TRUE
2932_eic.png	TRUE	FALSE
1535_eic.png	TRUE	TRUE
2712_eic.png	TRUE	TRUE
1243_eic.png	TRUE	TRUE
756_eic.png	TRUE	TRUE
1500_eic.png	TRUE	TRUE
3045_eic.png	TRUE	FALSE
1770_eic.png	FALSE	TRUE
1915_eic.png	TRUE	TRUE
229_eic.png	TRUE	TRUE
1259_eic.png	TRUE	TRUE
103_eic.png	TRUE	TRUE
2971_eic.png	TRUE	TRUE
358_eic.png	TRUE	TRUE
140_eic.png	TRUE	TRUE
2148_eic.png	TRUE	TRUE
1983_eic.png	FALSE	TRUE
2280_eic.png	TRUE	TRUE
395_eic.png	FALSE	TRUE
1866_eic.png	TRUE	TRUE
3225_eic.png	TRUE	TRUE
1629_eic.png	TRUE	TRUE
2182_eic.png	TRUE	TRUE
2508_eic.png	FALSE	TRUE
416_eic.png	TRUE	TRUE
3371_eic.png	TRUE	TRUE
1271_eic.png	FALSE	TRUE
2499_eic.png	TRUE	TRUE
2620_eic.png	TRUE	TRUE
2874_eic.png	TRUE	TRUE
1228_eic.png	TRUE	TRUE
2862_eic.png	TRUE	FALSE
1766_eic.png	FALSE	TRUE
105_eic.png	TRUE	TRUE
450_eic.png	TRUE	TRUE
1467_eic.png	FALSE	TRUE
2198_eic.png	TRUE	TRUE
734_eic.png	TRUE	TRUE
280_eic.png	TRUE	TRUE
1564_eic.png	TRUE	TRUE
1880_eic.png	TRUE	TRUE
1917_eic.png	TRUE	TRUE
2706_eic.png	FALSE	TRUE
735_eic.png	TRUE	TRUE
1517_eic.png	TRUE	TRUE
306_eic.png	FALSE	FALSE
2945_eic.png	TRUE	TRUE
286_eic.png	TRUE	TRUE
2093_eic.png	TRUE	TRUE
4_eic.png	FALSE	TRUE
2169_eic.png	TRUE	FALSE
1592_eic.png	TRUE	TRUE
260_eic.png	TRUE	TRUE
324_eic.png	TRUE	TRUE
720_eic.png	TRUE	TRUE
884_eic.png	TRUE	TRUE
745_eic.png	TRUE	TRUE
1721_eic.png	TRUE	FALSE
2037_eic.png	TRUE	TRUE
629_eic.png	TRUE	TRUE
3_eic.png	FALSE	TRUE
3203_eic.png	FALSE	FALSE
3361_eic.png	TRUE	TRUE
2733_eic.png	TRUE	TRUE
2435_eic.png	TRUE	TRUE
2889_eic.png	FALSE	TRUE
1543_eic.png	TRUE	TRUE
2768_eic.png	TRUE	TRUE
1832_eic.png	TRUE	FALSE
1800_eic.png	TRUE	FALSE
1763_eic.png	FALSE	TRUE
2775_eic.png	TRUE	TRUE
1162_eic.png	TRUE	TRUE
2605_eic.png	TRUE	TRUE
2152_eic.png	TRUE	FALSE
2552_eic.png	TRUE	TRUE
1212_eic.png	TRUE	TRUE
1516_eic.png	TRUE	TRUE
2602_eic.png	TRUE	TRUE
1663_eic.png	TRUE	TRUE
959_eic.png	TRUE	TRUE
3163_eic.png	FALSE	TRUE
1772_eic.png	TRUE	TRUE
1557_eic.png	FALSE	TRUE
1157_eic.png	TRUE	TRUE
751_eic.png	TRUE	TRUE
3364_eic.png	FALSE	TRUE
521_eic.png	TRUE	TRUE
104_eic.png	TRUE	FALSE
451_eic.png	TRUE	TRUE
208_eic.png	TRUE	TRUE
1580_eic.png	TRUE	FALSE
188_eic.png	TRUE	TRUE
702_eic.png	TRUE	TRUE
750_eic.png	TRUE	TRUE
1250_eic.png	FALSE	TRUE
292_eic.png	TRUE	TRUE
1059_eic.png	TRUE	TRUE
1940_eic.png	TRUE	TRUE
3323_eic.png	TRUE	TRUE
1687_eic.png	TRUE	FALSE
2582_eic.png	FALSE	TRUE
2575_eic.png	FALSE	TRUE
2004_eic.png	TRUE	TRUE
2261_eic.png	TRUE	TRUE
2505_eic.png	TRUE	TRUE
2815_eic.png	TRUE	TRUE
331_eic.png	TRUE	TRUE
1247_eic.png	TRUE	TRUE
608_eic.png	TRUE	TRUE
2062_eic.png	TRUE	TRUE
548_eic.png	TRUE	TRUE
1946_eic.png	TRUE	TRUE
2646_eic.png	TRUE	TRUE
1512_eic.png	TRUE	TRUE
3113_eic.png	FALSE	TRUE
1261_eic.png	TRUE	TRUE
154_eic.png	TRUE	TRUE
3075_eic.png	TRUE	TRUE
2104_eic.png	TRUE	TRUE
942_eic.png	TRUE	TRUE
397_eic.png	TRUE	TRUE
300_eic.png	TRUE	TRUE
365_eic.png	TRUE	TRUE
459_eic.png	TRUE	TRUE
1234_eic.png	TRUE	TRUE
974_eic.png	TRUE	TRUE
2153_eic.png	TRUE	TRUE
3293_eic.png	TRUE	TRUE
949_eic.png	TRUE	TRUE
2557_eic.png	TRUE	TRUE
1515_eic.png	TRUE	TRUE
1081_eic.png	TRUE	TRUE
2798_eic.png	FALSE	TRUE
657_eic.png	TRUE	TRUE
2884_eic.png	FALSE	TRUE
1024_eic.png	FALSE	TRUE
3250_eic.png	TRUE	TRUE
434_eic.png	TRUE	TRUE
2124_eic.png	FALSE	TRUE
2355_eic.png	FALSE	TRUE
3388_eic.png	TRUE	FALSE
2374_eic.png	FALSE	TRUE
334_eic.png	TRUE	TRUE
2151_eic.png	TRUE	TRUE
1519_eic.png	TRUE	TRUE
2529_eic.png	FALSE	TRUE
2597_eic.png	TRUE	TRUE
412_eic.png	TRUE	TRUE
1347_eic.png	TRUE	TRUE
3209_eic.png	TRUE	TRUE
2565_eic.png	TRUE	TRUE
2029_eic.png	TRUE	TRUE
3331_eic.png	TRUE	TRUE
1294_eic.png	TRUE	TRUE
2518_eic.png	TRUE	TRUE
240_eic.png	TRUE	TRUE
962_eic.png	TRUE	TRUE
1032_eic.png	TRUE	TRUE
683_eic.png	TRUE	TRUE
1047_eic.png	TRUE	TRUE
2871_eic.png	TRUE	TRUE
1717_eic.png	TRUE	TRUE
1556_eic.png	FALSE	TRUE
1840_eic.png	TRUE	TRUE
1957_eic.png	TRUE	TRUE
472_eic.png	TRUE	TRUE
3083_eic.png	FALSE	FALSE
174_eic.png	FALSE	TRUE
2114_eic.png	TRUE	TRUE
1896_eic.png	TRUE	TRUE
2484_eic.png	TRUE	TRUE
3176_eic.png	FALSE	TRUE
2767_eic.png	TRUE	TRUE
2713_eic.png	TRUE	TRUE
3190_eic.png	FALSE	TRUE
3315_eic.png	TRUE	TRUE
1209_eic.png	TRUE	TRUE
523_eic.png	TRUE	TRUE
2664_eic.png	TRUE	TRUE
2080_eic.png	TRUE	FALSE
2469_eic.png	FALSE	TRUE
1307_eic.png	TRUE	TRUE
1208_eic.png	TRUE	TRUE
2225_eic.png	TRUE	TRUE
2437_eic.png	FALSE	TRUE
399_eic.png	TRUE	TRUE
2720_eic.png	FALSE	TRUE
1298_eic.png	TRUE	TRUE
457_eic.png	TRUE	TRUE
2076_eic.png	TRUE	TRUE
2143_eic.png	TRUE	TRUE
532_eic.png	TRUE	TRUE
1852_eic.png	TRUE	TRUE
694_eic.png	TRUE	TRUE
3246_eic.png	TRUE	TRUE
555_eic.png	TRUE	TRUE
1199_eic.png	TRUE	FALSE
592_eic.png	TRUE	TRUE
1308_eic.png	FALSE	TRUE
571_eic.png	TRUE	TRUE
2609_eic.png	TRUE	TRUE
1744_eic.png	TRUE	TRUE
682_eic.png	TRUE	TRUE
591_eic.png	TRUE	TRUE
539_eic.png	TRUE	TRUE
762_eic.png	TRUE	TRUE
2290_eic.png	TRUE	TRUE
311_eic.png	TRUE	TRUE
1704_eic.png	TRUE	TRUE
2367_eic.png	TRUE	TRUE
1613_eic.png	TRUE	FALSE
3342_eic.png	TRUE	TRUE
320_eic.png	TRUE	TRUE
466_eic.png	TRUE	TRUE
1610_eic.png	TRUE	TRUE
2453_eic.png	FALSE	TRUE
601_eic.png	TRUE	TRUE
3294_eic.png	TRUE	TRUE
2221_eic.png	TRUE	TRUE
2002_eic.png	TRUE	TRUE
790_eic.png	TRUE	TRUE
1544_eic.png	TRUE	TRUE
1945_eic.png	TRUE	TRUE
133_eic.png	TRUE	TRUE
2302_eic.png	FALSE	TRUE
2319_eic.png	TRUE	TRUE
970_eic.png	TRUE	FALSE
2954_eic.png	TRUE	TRUE
1690_eic.png	TRUE	FALSE
1587_eic.png	TRUE	TRUE
1011_eic.png	TRUE	TRUE
1692_eic.png	TRUE	TRUE
987_eic.png	TRUE	TRUE
2836_eic.png	TRUE	TRUE
1193_eic.png	TRUE	TRUE
2805_eic.png	TRUE	TRUE
2257_eic.png	TRUE	FALSE
1378_eic.png	TRUE	TRUE
1920_eic.png	TRUE	TRUE
1926_eic.png	TRUE	FALSE
209_eic.png	TRUE	TRUE
1552_eic.png	TRUE	TRUE
2835_eic.png	FALSE	TRUE
2142_eic.png	TRUE	TRUE
2032_eic.png	TRUE	TRUE
1646_eic.png	TRUE	TRUE
2928_eic.png	TRUE	FALSE
2270_eic.png	TRUE	FALSE
1437_eic.png	TRUE	TRUE
1562_eic.png	TRUE	TRUE
3351_eic.png	TRUE	TRUE
1733_eic.png	FALSE	TRUE
2934_eic.png	FALSE	TRUE
3343_eic.png	TRUE	TRUE
2489_eic.png	TRUE	TRUE
420_eic.png	TRUE	TRUE
930_eic.png	TRUE	TRUE
2776_eic.png	FALSE	TRUE
3283_eic.png	TRUE	TRUE
3004_eic.png	FALSE	FALSE
1021_eic.png	TRUE	TRUE
2089_eic.png	TRUE	TRUE
106_eic.png	TRUE	TRUE
832_eic.png	TRUE	TRUE
2714_eic.png	TRUE	TRUE
837_eic.png	TRUE	TRUE
1025_eic.png	TRUE	TRUE
2542_eic.png	TRUE	TRUE
1286_eic.png	TRUE	TRUE
1522_eic.png	TRUE	TRUE
2899_eic.png	TRUE	TRUE
1673_eic.png	TRUE	TRUE
1859_eic.png	TRUE	TRUE
2387_eic.png	TRUE	TRUE
2990_eic.png	FALSE	TRUE
3086_eic.png	FALSE	FALSE
3226_eic.png	TRUE	TRUE
199_eic.png	TRUE	TRUE
943_eic.png	TRUE	TRUE
2585_eic.png	TRUE	TRUE
979_eic.png	TRUE	TRUE
2511_eic.png	TRUE	TRUE
152_eic.png	TRUE	TRUE
262_eic.png	TRUE	TRUE
800_eic.png	TRUE	TRUE
2686_eic.png	FALSE	TRUE
1903_eic.png	TRUE	TRUE
2911_eic.png	TRUE	TRUE
3374_eic.png	TRUE	TRUE
2528_eic.png	FALSE	TRUE
948_eic.png	TRUE	TRUE
3257_eic.png	TRUE	FALSE
2299_eic.png	FALSE	TRUE
503_eic.png	TRUE	TRUE
2689_eic.png	TRUE	TRUE
1854_eic.png	TRUE	TRUE
302_eic.png	FALSE	TRUE
304_eic.png	TRUE	TRUE
2845_eic.png	FALSE	TRUE
2263_eic.png	TRUE	TRUE
3264_eic.png	TRUE	TRUE
1736_eic.png	TRUE	TRUE
1558_eic.png	FALSE	TRUE
1877_eic.png	TRUE	TRUE
1648_eic.png	TRUE	TRUE
2120_eic.png	TRUE	TRUE
3197_eic.png	FALSE	TRUE
1996_eic.png	TRUE	FALSE
671_eic.png	TRUE	TRUE
119_eic.png	TRUE	TRUE
1440_eic.png	TRUE	TRUE
2498_eic.png	FALSE	TRUE
1202_eic.png	TRUE	TRUE
815_eic.png	TRUE	TRUE
382_eic.png	TRUE	TRUE
1064_eic.png	TRUE	TRUE
2433_eic.png	TRUE	TRUE
660_eic.png	TRUE	TRUE
1317_eic.png	TRUE	TRUE
191_eic.png	TRUE	TRUE
1035_eic.png	TRUE	TRUE
1778_eic.png	TRUE	TRUE
158_eic.png	TRUE	TRUE
1713_eic.png	TRUE	FALSE
2630_eic.png	FALSE	TRUE
3372_eic.png	TRUE	TRUE
1979_eic.png	TRUE	TRUE
1004_eic.png	TRUE	TRUE
2721_eic.png	TRUE	FALSE
1671_eic.png	TRUE	TRUE
2808_eic.png	TRUE	TRUE
793_eic.png	TRUE	TRUE
675_eic.png	TRUE	TRUE
584_eic.png	TRUE	TRUE
1458_eic.png	TRUE	TRUE
3039_eic.png	FALSE	TRUE
2886_eic.png	FALSE	TRUE
590_eic.png	TRUE	TRUE
145_eic.png	TRUE	TRUE
2611_eic.png	TRUE	TRUE
3017_eic.png	FALSE	TRUE
580_eic.png	TRUE	TRUE
3356_eic.png	TRUE	TRUE
498_eic.png	TRUE	TRUE
2127_eic.png	FALSE	FALSE
2011_eic.png	TRUE	TRUE
946_eic.png	TRUE	TRUE
2901_eic.png	TRUE	FALSE
1062_eic.png	TRUE	TRUE
257_eic.png	TRUE	TRUE
1176_eic.png	TRUE	TRUE
1134_eic.png	TRUE	TRUE
393_eic.png	TRUE	TRUE
190_eic.png	TRUE	TRUE
1907_eic.png	FALSE	TRUE
2649_eic.png	TRUE	TRUE
1918_eic.png	TRUE	TRUE
2178_eic.png	TRUE	TRUE
469_eic.png	TRUE	TRUE
2362_eic.png	TRUE	FALSE
2509_eic.png	TRUE	TRUE
1106_eic.png	TRUE	TRUE
1310_eic.png	TRUE	TRUE
3167_eic.png	FALSE	TRUE
2035_eic.png	TRUE	TRUE
834_eic.png	TRUE	TRUE
2543_eic.png	TRUE	TRUE
895_eic.png	TRUE	TRUE
1878_eic.png	TRUE	TRUE
1194_eic.png	TRUE	TRUE
1181_eic.png	TRUE	TRUE
973_eic.png	TRUE	TRUE
525_eic.png	TRUE	TRUE
3106_eic.png	TRUE	TRUE
2413_eic.png	FALSE	TRUE
1884_eic.png	FALSE	TRUE
2863_eic.png	FALSE	TRUE
1073_eic.png	FALSE	TRUE
210_eic.png	TRUE	TRUE
1207_eic.png	TRUE	TRUE
1260_eic.png	FALSE	TRUE
2590_eic.png	TRUE	TRUE
2485_eic.png	TRUE	TRUE
2291_eic.png	TRUE	TRUE
21_eic.png	TRUE	TRUE
370_eic.png	TRUE	TRUE
516_eic.png	TRUE	TRUE
1438_eic.png	TRUE	TRUE
2561_eic.png	TRUE	TRUE
1088_eic.png	TRUE	TRUE
2560_eic.png	TRUE	TRUE
2412_eic.png	TRUE	TRUE
553_eic.png	TRUE	TRUE
1019_eic.png	TRUE	TRUE
2702_eic.png	FALSE	TRUE
2085_eic.png	TRUE	TRUE
242_eic.png	TRUE	TRUE
3033_eic.png	TRUE	TRUE
1665_eic.png	TRUE	TRUE
1649_eic.png	TRUE	FALSE
166_eic.png	TRUE	TRUE
2423_eic.png	TRUE	TRUE
510_eic.png	TRUE	TRUE
1622_eic.png	TRUE	FALSE
2358_eic.png	TRUE	FALSE
465_eic.png	TRUE	TRUE
598_eic.png	TRUE	TRUE
1596_eic.png	TRUE	FALSE
128_eic.png	TRUE	TRUE
1039_eic.png	TRUE	TRUE
1215_eic.png	FALSE	FALSE
937_eic.png	TRUE	TRUE
1821_eic.png	TRUE	TRUE
824_eic.png	TRUE	TRUE
2330_eic.png	TRUE	TRUE
220_eic.png	TRUE	TRUE
2473_eic.png	FALSE	TRUE
1388_eic.png	TRUE	TRUE
1822_eic.png	TRUE	TRUE
282_eic.png	TRUE	TRUE
2983_eic.png	FALSE	TRUE
2322_eic.png	FALSE	FALSE
1718_eic.png	TRUE	FALSE
2961_eic.png	TRUE	TRUE
8_eic.png	TRUE	TRUE
474_eic.png	TRUE	TRUE
2323_eic.png	FALSE	FALSE
3234_eic.png	FALSE	TRUE
2196_eic.png	FALSE	TRUE
1101_eic.png	TRUE	TRUE
2232_eic.png	TRUE	TRUE
1579_eic.png	TRUE	TRUE
1953_eic.png	TRUE	TRUE
1982_eic.png	TRUE	TRUE
2870_eic.png	TRUE	FALSE
317_eic.png	TRUE	TRUE
2091_eic.png	TRUE	TRUE
277_eic.png	TRUE	TRUE
2461_eic.png	TRUE	TRUE
1816_eic.png	TRUE	TRUE
2634_eic.png	FALSE	TRUE
1654_eic.png	TRUE	FALSE
2176_eic.png	FALSE	TRUE
656_eic.png	TRUE	TRUE
2742_eic.png	TRUE	FALSE
2288_eic.png	TRUE	TRUE
1857_eic.png	TRUE	TRUE
613_eic.png	TRUE	TRUE
1339_eic.png	TRUE	TRUE
1801_eic.png	TRUE	TRUE
2099_eic.png	TRUE	TRUE
315_eic.png	TRUE	TRUE
390_eic.png	TRUE	TRUE
923_eic.png	TRUE	TRUE
23_eic.png	TRUE	TRUE
1400_eic.png	TRUE	TRUE
1103_eic.png	TRUE	TRUE
1994_eic.png	TRUE	TRUE
7_eic.png	TRUE	TRUE
1583_eic.png	TRUE	TRUE
353_eic.png	TRUE	TRUE
604_eic.png	TRUE	TRUE
517_eic.png	TRUE	TRUE
1284_eic.png	TRUE	TRUE
1571_eic.png	TRUE	FALSE
373_eic.png	TRUE	TRUE
2300_eic.png	TRUE	TRUE
1096_eic.png	TRUE	TRUE
2651_eic.png	FALSE	TRUE
822_eic.png	TRUE	TRUE
1463_eic.png	TRUE	TRUE
2058_eic.png	TRUE	TRUE
3381_eic.png	TRUE	FALSE
2515_eic.png	TRUE	TRUE
1890_eic.png	FALSE	TRUE
1908_eic.png	TRUE	FALSE
664_eic.png	TRUE	TRUE
388_eic.png	TRUE	TRUE
148_eic.png	TRUE	TRUE
2754_eic.png	TRUE	TRUE
2900_eic.png	TRUE	TRUE
2788_eic.png	TRUE	TRUE
3129_eic.png	TRUE	TRUE
2930_eic.png	TRUE	FALSE
3115_eic.png	FALSE	TRUE
2802_eic.png	TRUE	TRUE
2068_eic.png	TRUE	TRUE
2640_eic.png	TRUE	TRUE
529_eic.png	TRUE	TRUE
2039_eic.png	TRUE	TRUE
3345_eic.png	TRUE	TRUE
2189_eic.png	TRUE	TRUE
321_eic.png	TRUE	TRUE
866_eic.png	TRUE	TRUE
2341_eic.png	FALSE	TRUE
784_eic.png	TRUE	TRUE
2847_eic.png	TRUE	TRUE
665_eic.png	TRUE	TRUE
2372_eic.png	TRUE	TRUE
605_eic.png	TRUE	TRUE
2926_eic.png	TRUE	TRUE
3058_eic.png	FALSE	TRUE
1232_eic.png	TRUE	TRUE
2764_eic.png	TRUE	TRUE
2304_eic.png	TRUE	TRUE
337_eic.png	TRUE	TRUE
2998_eic.png	TRUE	FALSE
33_eic.png	TRUE	TRUE
1023_eic.png	FALSE	TRUE
524_eic.png	TRUE	TRUE
2716_eic.png	TRUE	TRUE
283_eic.png	TRUE	TRUE
1839_eic.png	TRUE	TRUE
1943_eic.png	FALSE	TRUE
2105_eic.png	TRUE	TRUE
1472_eic.png	TRUE	FALSE
1540_eic.png	TRUE	TRUE
560_eic.png	TRUE	TRUE
2800_eic.png	TRUE	TRUE
1224_eic.png	TRUE	TRUE
515_eic.png	TRUE	TRUE
2589_eic.png	TRUE	TRUE
2694_eic.png	TRUE	FALSE
1951_eic.png	TRUE	TRUE
2082_eic.png	TRUE	TRUE
1781_eic.png	TRUE	TRUE
2541_eic.png	TRUE	TRUE
859_eic.png	TRUE	TRUE
2647_eic.png	TRUE	TRUE
1732_eic.png	TRUE	TRUE
537_eic.png	TRUE	TRUE
886_eic.png	TRUE	TRUE
579_eic.png	TRUE	TRUE
3192_eic.png	FALSE	TRUE
1932_eic.png	FALSE	TRUE
2404_eic.png	TRUE	TRUE
2008_eic.png	TRUE	TRUE
2757_eic.png	TRUE	TRUE
3005_eic.png	TRUE	TRUE
2872_eic.png	TRUE	TRUE
1776_eic.png	TRUE	TRUE
3316_eic.png	TRUE	TRUE
2719_eic.png	FALSE	TRUE
1235_eic.png	TRUE	TRUE
3230_eic.png	FALSE	FALSE
731_eic.png	TRUE	TRUE
2268_eic.png	TRUE	TRUE
252_eic.png	TRUE	TRUE
783_eic.png	TRUE	TRUE
1767_eic.png	TRUE	TRUE
1051_eic.png	TRUE	TRUE
747_eic.png	FALSE	TRUE
2793_eic.png	TRUE	FALSE
1538_eic.png	TRUE	TRUE
118_eic.png	TRUE	TRUE
2987_eic.png	TRUE	FALSE
121_eic.png	TRUE	TRUE
3099_eic.png	FALSE	TRUE
2150_eic.png	TRUE	TRUE
856_eic.png	TRUE	TRUE
1040_eic.png	TRUE	TRUE
2896_eic.png	TRUE	TRUE
2264_eic.png	TRUE	TRUE
1667_eic.png	TRUE	FALSE
936_eic.png	TRUE	TRUE
1336_eic.png	FALSE	TRUE
2512_eic.png	FALSE	TRUE
2024_eic.png	FALSE	TRUE
3036_eic.png	TRUE	TRUE
308_eic.png	TRUE	TRUE
2059_eic.png	TRUE	TRUE
2535_eic.png	TRUE	TRUE
2825_eic.png	FALSE	TRUE
679_eic.png	TRUE	TRUE
2305_eic.png	TRUE	TRUE
1258_eic.png	TRUE	TRUE
502_eic.png	TRUE	TRUE
759_eic.png	TRUE	TRUE
1645_eic.png	TRUE	FALSE
1150_eic.png	TRUE	TRUE
96_eic.png	FALSE	TRUE
3051_eic.png	FALSE	TRUE
2522_eic.png	TRUE	TRUE
2026_eic.png	TRUE	TRUE
2285_eic.png	TRUE	TRUE
2247_eic.png	TRUE	TRUE
2898_eic.png	TRUE	TRUE
2203_eic.png	TRUE	TRUE
989_eic.png	TRUE	TRUE
3103_eic.png	TRUE	TRUE
1289_eic.png	FALSE	TRUE
3353_eic.png	TRUE	TRUE
3150_eic.png	FALSE	TRUE
3002_eic.png	TRUE	TRUE
687_eic.png	TRUE	TRUE
1820_eic.png	TRUE	TRUE
554_eic.png	TRUE	TRUE
1919_eic.png	TRUE	FALSE
32_eic.png	TRUE	TRUE
2827_eic.png	TRUE	TRUE
77_eic.png	TRUE	TRUE
1091_eic.png	TRUE	TRUE
3287_eic.png	TRUE	TRUE
3180_eic.png	FALSE	TRUE
2188_eic.png	TRUE	FALSE
2604_eic.png	FALSE	TRUE
196_eic.png	TRUE	TRUE
1949_eic.png	TRUE	TRUE
3355_eic.png	TRUE	TRUE
1547_eic.png	TRUE	TRUE
400_eic.png	TRUE	TRUE
2885_eic.png	FALSE	TRUE
2650_eic.png	TRUE	TRUE
773_eic.png	TRUE	TRUE
2100_eic.png	TRUE	TRUE
3141_eic.png	FALSE	TRUE
1018_eic.png	TRUE	TRUE
945_eic.png	TRUE	TRUE
2028_eic.png	FALSE	TRUE
2034_eic.png	TRUE	TRUE
2613_eic.png	FALSE	TRUE
1326_eic.png	TRUE	TRUE
362_eic.png	TRUE	TRUE
2723_eic.png	TRUE	TRUE
1598_eic.png	TRUE	FALSE
686_eic.png	TRUE	TRUE
3301_eic.png	TRUE	TRUE
2096_eic.png	TRUE	TRUE
2965_eic.png	FALSE	FALSE
634_eic.png	TRUE	TRUE
349_eic.png	TRUE	TRUE
3023_eic.png	TRUE	TRUE
2350_eic.png	TRUE	TRUE
3093_eic.png	TRUE	TRUE
1909_eic.png	TRUE	TRUE
3185_eic.png	FALSE	TRUE
3330_eic.png	TRUE	TRUE
3196_eic.png	TRUE	TRUE
1149_eic.png	TRUE	TRUE
2490_eic.png	TRUE	TRUE
840_eic.png	TRUE	TRUE
1585_eic.png	TRUE	FALSE
3107_eic.png	FALSE	TRUE
3325_eic.png	TRUE	FALSE
2167_eic.png	TRUE	FALSE
1477_eic.png	TRUE	TRUE
1014_eic.png	TRUE	TRUE
1570_eic.png	TRUE	FALSE
1966_eic.png	TRUE	TRUE
1116_eic.png	TRUE	TRUE
3211_eic.png	FALSE	TRUE
588_eic.png	TRUE	TRUE
460_eic.png	TRUE	TRUE
1099_eic.png	TRUE	TRUE
2888_eic.png	TRUE	FALSE
1031_eic.png	TRUE	TRUE
1159_eic.png	TRUE	TRUE
1843_eic.png	TRUE	TRUE
542_eic.png	TRUE	TRUE
2474_eic.png	TRUE	TRUE
2984_eic.png	FALSE	FALSE
2869_eic.png	TRUE	TRUE
1374_eic.png	TRUE	TRUE
1748_eic.png	TRUE	FALSE
1093_eic.png	TRUE	TRUE
1408_eic.png	TRUE	TRUE
2370_eic.png	TRUE	TRUE
129_eic.png	TRUE	TRUE
1111_eic.png	TRUE	TRUE
2379_eic.png	TRUE	TRUE
3128_eic.png	FALSE	TRUE
1686_eic.png	TRUE	TRUE
3233_eic.png	TRUE	TRUE
3102_eic.png	FALSE	TRUE
2441_eic.png	TRUE	TRUE
1206_eic.png	FALSE	TRUE
2748_eic.png	TRUE	TRUE
2638_eic.png	TRUE	TRUE
2023_eic.png	TRUE	TRUE
2022_eic.png	TRUE	TRUE
2025_eic.png	TRUE	FALSE
2458_eic.png	FALSE	TRUE
789_eic.png	TRUE	TRUE
997_eic.png	TRUE	TRUE
2158_eic.png	TRUE	TRUE
1108_eic.png	TRUE	TRUE
550_eic.png	TRUE	TRUE
1332_eic.png	FALSE	TRUE
1888_eic.png	FALSE	TRUE
3272_eic.png	TRUE	TRUE
1589_eic.png	TRUE	TRUE
2991_eic.png	TRUE	TRUE
418_eic.png	TRUE	TRUE
2530_eic.png	FALSE	TRUE
1582_eic.png	TRUE	FALSE
2937_eic.png	TRUE	TRUE
2997_eic.png	TRUE	FALSE
719_eic.png	TRUE	TRUE
1545_eic.png	FALSE	TRUE
1837_eic.png	TRUE	TRUE
49_eic.png	TRUE	TRUE
3344_eic.png	TRUE	TRUE
2834_eic.png	TRUE	TRUE
1950_eic.png	TRUE	TRUE
2366_eic.png	TRUE	FALSE
2700_eic.png	TRUE	TRUE
2349_eic.png	FALSE	TRUE
511_eic.png	TRUE	TRUE
3076_eic.png	TRUE	TRUE
2814_eic.png	TRUE	TRUE
2397_eic.png	FALSE	TRUE
1706_eic.png	TRUE	FALSE
3043_eic.png	TRUE	TRUE
2500_eic.png	TRUE	TRUE
1029_eic.png	FALSE	TRUE
861_eic.png	TRUE	TRUE
3279_eic.png	TRUE	TRUE
426_eic.png	FALSE	TRUE
3380_eic.png	TRUE	TRUE
192_eic.png	TRUE	TRUE
1005_eic.png	TRUE	TRUE
771_eic.png	TRUE	TRUE
1012_eic.png	TRUE	TRUE
1602_eic.png	TRUE	TRUE
1944_eic.png	FALSE	TRUE
2996_eic.png	TRUE	TRUE
1998_eic.png	TRUE	TRUE
2315_eic.png	TRUE	TRUE
3078_eic.png	TRUE	TRUE
2728_eic.png	TRUE	TRUE
2384_eic.png	TRUE	TRUE
648_eic.png	TRUE	TRUE
2623_eic.png	TRUE	TRUE
908_eic.png	TRUE	TRUE
2784_eic.png	TRUE	TRUE
223_eic.png	TRUE	TRUE
1904_eic.png	TRUE	TRUE
712_eic.png	TRUE	TRUE
3056_eic.png	TRUE	TRUE
175_eic.png	TRUE	TRUE
1939_eic.png	TRUE	FALSE
1696_eic.png	TRUE	TRUE
1444_eic.png	TRUE	TRUE
1703_eic.png	TRUE	TRUE
2452_eic.png	TRUE	TRUE
2431_eic.png	FALSE	TRUE
436_eic.png	TRUE	TRUE
1984_eic.png	TRUE	FALSE
805_eic.png	TRUE	TRUE
2097_eic.png	TRUE	TRUE
627_eic.png	TRUE	TRUE
1173_eic.png	TRUE	TRUE
3340_eic.png	TRUE	TRUE
2376_eic.png	TRUE	TRUE
2438_eic.png	TRUE	TRUE
287_eic.png	TRUE	TRUE
2283_eic.png	TRUE	TRUE
2699_eic.png	FALSE	TRUE
1095_eic.png	TRUE	TRUE
2072_eic.png	TRUE	TRUE
347_eic.png	TRUE	TRUE
2187_eic.png	TRUE	FALSE
723_eic.png	TRUE	TRUE
1318_eic.png	TRUE	TRUE
907_eic.png	TRUE	TRUE
2109_eic.png	TRUE	TRUE
1590_eic.png	TRUE	TRUE
2156_eic.png	TRUE	TRUE
2907_eic.png	FALSE	TRUE
3061_eic.png	TRUE	TRUE
842_eic.png	TRUE	TRUE
850_eic.png	TRUE	TRUE
312_eic.png	TRUE	TRUE
2460_eic.png	FALSE	TRUE
3126_eic.png	TRUE	TRUE
947_eic.png	TRUE	TRUE
1297_eic.png	FALSE	TRUE
3245_eic.png	FALSE	TRUE
3171_eic.png	FALSE	TRUE
1156_eic.png	TRUE	TRUE
925_eic.png	TRUE	TRUE
2761_eic.png	FALSE	TRUE
2780_eic.png	TRUE	TRUE
2809_eic.png	FALSE	TRUE
2633_eic.png	TRUE	TRUE
918_eic.png	TRUE	TRUE
654_eic.png	TRUE	TRUE
1491_eic.png	TRUE	TRUE
170_eic.png	TRUE	TRUE
285_eic.png	TRUE	TRUE
3194_eic.png	FALSE	TRUE
1015_eic.png	TRUE	TRUE
2734_eic.png	TRUE	TRUE
1916_eic.png	TRUE	TRUE
1750_eic.png	TRUE	FALSE
1000_eic.png	TRUE	TRUE
2739_eic.png	TRUE	TRUE
878_eic.png	TRUE	TRUE
1211_eic.png	TRUE	TRUE
1842_eic.png	TRUE	FALSE
3236_eic.png	TRUE	TRUE
2000_eic.png	TRUE	TRUE
1182_eic.png	TRUE	TRUE
1828_eic.png	TRUE	TRUE
1829_eic.png	TRUE	TRUE
2931_eic.png	TRUE	FALSE
404_eic.png	TRUE	TRUE
1905_eic.png	TRUE	TRUE
3265_eic.png	TRUE	TRUE
92_eic.png	TRUE	TRUE
2571_eic.png	FALSE	TRUE
2960_eic.png	TRUE	TRUE
845_eic.png	TRUE	TRUE
921_eic.png	FALSE	TRUE
666_eic.png	TRUE	TRUE
640_eic.png	TRUE	TRUE
10_eic.png	TRUE	TRUE
1120_eic.png	TRUE	TRUE
1439_eic.png	TRUE	TRUE
2539_eic.png	TRUE	TRUE
1248_eic.png	TRUE	TRUE
1566_eic.png	TRUE	FALSE
1855_eic.png	TRUE	TRUE
797_eic.png	TRUE	TRUE
3370_eic.png	TRUE	TRUE
350_eic.png	TRUE	TRUE
1586_eic.png	TRUE	TRUE
3013_eic.png	TRUE	FALSE
574_eic.png	TRUE	TRUE
2381_eic.png	TRUE	TRUE
2335_eic.png	TRUE	TRUE
363_eic.png	TRUE	TRUE
2192_eic.png	TRUE	FALSE
2783_eic.png	TRUE	TRUE
378_eic.png	TRUE	TRUE
2487_eic.png	TRUE	TRUE
518_eic.png	TRUE	TRUE
1789_eic.png	TRUE	FALSE
1775_eic.png	TRUE	TRUE
1802_eic.png	TRUE	TRUE
3317_eic.png	TRUE	TRUE
1756_eic.png	TRUE	TRUE
1758_eic.png	TRUE	TRUE
2774_eic.png	TRUE	TRUE
3240_eic.png	FALSE	TRUE
3290_eic.png	TRUE	TRUE
3321_eic.png	TRUE	TRUE
281_eic.png	TRUE	TRUE
1186_eic.png	TRUE	TRUE
194_eic.png	TRUE	TRUE
127_eic.png	TRUE	TRUE
2444_eic.png	FALSE	TRUE
806_eic.png	TRUE	TRUE
346_eic.png	TRUE	TRUE
1529_eic.png	FALSE	TRUE
2796_eic.png	TRUE	TRUE
3348_eic.png	TRUE	TRUE
162_eic.png	TRUE	TRUE
132_eic.png	TRUE	TRUE
2447_eic.png	FALSE	TRUE
1865_eic.png	TRUE	FALSE
1661_eic.png	TRUE	TRUE
2852_eic.png	TRUE	TRUE
2772_eic.png	FALSE	TRUE
338_eic.png	TRUE	TRUE
3133_eic.png	FALSE	TRUE
1293_eic.png	TRUE	TRUE
2070_eic.png	TRUE	TRUE
692_eic.png	TRUE	TRUE
2762_eic.png	FALSE	TRUE
561_eic.png	TRUE	TRUE
2732_eic.png	TRUE	TRUE
2622_eic.png	FALSE	TRUE
3032_eic.png	TRUE	TRUE
2139_eic.png	TRUE	TRUE
2744_eic.png	TRUE	TRUE
976_eic.png	TRUE	TRUE
1155_eic.png	TRUE	TRUE
452_eic.png	TRUE	TRUE
827_eic.png	TRUE	TRUE
1700_eic.png	TRUE	FALSE
2201_eic.png	TRUE	TRUE
419_eic.png	TRUE	TRUE
2918_eic.png	TRUE	TRUE
933_eic.png	TRUE	TRUE
1796_eic.png	TRUE	FALSE
1754_eic.png	TRUE	TRUE
1864_eic.png	TRUE	TRUE
659_eic.png	TRUE	TRUE
204_eic.png	TRUE	TRUE
340_eic.png	TRUE	TRUE
2110_eic.png	TRUE	TRUE
724_eic.png	TRUE	TRUE
3064_eic.png	TRUE	TRUE
1113_eic.png	TRUE	TRUE
899_eic.png	TRUE	TRUE
2229_eic.png	TRUE	TRUE
2760_eic.png	TRUE	TRUE
633_eic.png	TRUE	TRUE
3386_eic.png	TRUE	TRUE
1898_eic.png	TRUE	TRUE
135_eic.png	TRUE	TRUE
225_eic.png	TRUE	TRUE
1484_eic.png	TRUE	TRUE
2792_eic.png	TRUE	TRUE
178_eic.png	TRUE	TRUE
3384_eic.png	TRUE	TRUE
1607_eic.png	TRUE	FALSE
329_eic.png	TRUE	TRUE
1794_eic.png	TRUE	TRUE
3251_eic.png	TRUE	TRUE
1662_eic.png	TRUE	TRUE
698_eic.png	TRUE	TRUE
171_eic.png	TRUE	TRUE
2895_eic.png	TRUE	TRUE
3054_eic.png	TRUE	TRUE
2603_eic.png	FALSE	TRUE
1790_eic.png	TRUE	TRUE
2910_eic.png	TRUE	TRUE
1476_eic.png	TRUE	TRUE
1985_eic.png	TRUE	FALSE
2190_eic.png	TRUE	TRUE
75_eic.png	TRUE	TRUE
1751_eic.png	TRUE	FALSE
1964_eic.png	TRUE	FALSE
368_eic.png	TRUE	TRUE
2750_eic.png	FALSE	TRUE
2766_eic.png	FALSE	TRUE
628_eic.png	TRUE	TRUE
3373_eic.png	TRUE	TRUE
284_eic.png	TRUE	TRUE
91_eic.png	TRUE	TRUE
1734_eic.png	TRUE	TRUE
2683_eic.png	FALSE	TRUE
1761_eic.png	TRUE	FALSE
155_eic.png	TRUE	TRUE
2380_eic.png	TRUE	TRUE
2598_eic.png	TRUE	TRUE
299_eic.png	TRUE	TRUE
956_eic.png	TRUE	TRUE
3084_eic.png	FALSE	TRUE
2632_eic.png	TRUE	TRUE
1615_eic.png	TRUE	FALSE
448_eic.png	TRUE	TRUE
2935_eic.png	TRUE	TRUE
1993_eic.png	TRUE	TRUE
2275_eic.png	FALSE	FALSE
216_eic.png	TRUE	TRUE
743_eic.png	TRUE	TRUE
3337_eic.png	TRUE	FALSE
718_eic.png	TRUE	TRUE
1442_eic.png	TRUE	TRUE
2406_eic.png	TRUE	TRUE
351_eic.png	TRUE	TRUE
2470_eic.png	TRUE	TRUE
398_eic.png	TRUE	TRUE
562_eic.png	TRUE	TRUE
3090_eic.png	TRUE	FALSE
492_eic.png	TRUE	TRUE
3229_eic.png	TRUE	TRUE
1268_eic.png	TRUE	TRUE
2112_eic.png	FALSE	TRUE
564_eic.png	TRUE	TRUE
2546_eic.png	TRUE	TRUE
1528_eic.png	FALSE	FALSE
814_eic.png	TRUE	TRUE
2653_eic.png	TRUE	TRUE
1811_eic.png	TRUE	TRUE
1279_eic.png	FALSE	TRUE
172_eic.png	TRUE	TRUE
361_eic.png	TRUE	TRUE
1163_eic.png	TRUE	TRUE
1256_eic.png	TRUE	TRUE
1559_eic.png	FALSE	TRUE
25_eic.png	TRUE	TRUE
2210_eic.png	TRUE	TRUE
1200_eic.png	TRUE	TRUE
316_eic.png	TRUE	TRUE
1402_eic.png	TRUE	TRUE
2636_eic.png	TRUE	TRUE
2171_eic.png	TRUE	TRUE
2962_eic.png	FALSE	TRUE
1461_eic.png	TRUE	TRUE
1824_eic.png	TRUE	TRUE
2113_eic.png	TRUE	TRUE
423_eic.png	TRUE	TRUE
2493_eic.png	FALSE	TRUE
2476_eic.png	FALSE	TRUE
748_eic.png	TRUE	TRUE
2566_eic.png	TRUE	TRUE
2337_eic.png	FALSE	TRUE
1988_eic.png	TRUE	TRUE
2465_eic.png	FALSE	TRUE
160_eic.png	TRUE	TRUE
651_eic.png	TRUE	TRUE
2332_eic.png	TRUE	TRUE
3157_eic.png	FALSE	TRUE
509_eic.png	TRUE	TRUE
2020_eic.png	TRUE	TRUE
2551_eic.png	TRUE	TRUE
1197_eic.png	TRUE	FALSE
1236_eic.png	TRUE	TRUE
2595_eic.png	FALSE	TRUE
233_eic.png	TRUE	TRUE
839_eic.png	TRUE	TRUE
2079_eic.png	TRUE	TRUE
1901_eic.png	FALSE	TRUE
2920_eic.png	TRUE	TRUE
1555_eic.png	FALSE	TRUE
289_eic.png	TRUE	TRUE
787_eic.png	TRUE	TRUE
197_eic.png	TRUE	TRUE
600_eic.png	TRUE	TRUE
3111_eic.png	FALSE	FALSE
2278_eic.png	TRUE	TRUE
3024_eic.png	FALSE	TRUE
2128_eic.png	TRUE	TRUE
430_eic.png	TRUE	TRUE
2391_eic.png	TRUE	TRUE
2313_eic.png	FALSE	TRUE
3212_eic.png	FALSE	TRUE
1965_eic.png	TRUE	TRUE
2710_eic.png	TRUE	TRUE
3278_eic.png	TRUE	FALSE
3147_eic.png	FALSE	TRUE
44_eic.png	TRUE	TRUE
3392_eic.png	FALSE	TRUE
1303_eic.png	TRUE	TRUE
3268_eic.png	TRUE	TRUE
1600_eic.png	TRUE	TRUE
1738_eic.png	TRUE	TRUE
2787_eic.png	FALSE	TRUE
2680_eic.png	FALSE	TRUE
2133_eic.png	TRUE	TRUE
83_eic.png	TRUE	TRUE
1381_eic.png	TRUE	TRUE
742_eic.png	TRUE	TRUE
2083_eic.png	TRUE	TRUE
552_eic.png	TRUE	TRUE
3028_eic.png	TRUE	TRUE
848_eic.png	TRUE	TRUE
1542_eic.png	TRUE	TRUE
3050_eic.png	FALSE	TRUE
2346_eic.png	FALSE	TRUE
2260_eic.png	TRUE	TRUE
611_eic.png	TRUE	TRUE
1931_eic.png	TRUE	TRUE
2877_eic.png	TRUE	TRUE
1312_eic.png	FALSE	TRUE
1967_eic.png	TRUE	TRUE
2665_eic.png	TRUE	TRUE
1892_eic.png	TRUE	TRUE
2273_eic.png	TRUE	TRUE
883_eic.png	TRUE	TRUE
703_eic.png	TRUE	TRUE
438_eic.png	TRUE	TRUE
2722_eic.png	TRUE	TRUE
46_eic.png	TRUE	TRUE
2006_eic.png	TRUE	TRUE
3377_eic.png	TRUE	TRUE
1549_eic.png	TRUE	TRUE
2955_eic.png	TRUE	FALSE
2266_eic.png	TRUE	TRUE
3383_eic.png	TRUE	TRUE
3238_eic.png	TRUE	TRUE
20_eic.png	TRUE	TRUE
2904_eic.png	TRUE	TRUE
1217_eic.png	TRUE	TRUE
1195_eic.png	TRUE	TRUE
369_eic.png	TRUE	TRUE
1791_eic.png	TRUE	TRUE
2564_eic.png	TRUE	TRUE
3269_eic.png	TRUE	TRUE
2308_eic.png	TRUE	TRUE
2161_eic.png	TRUE	TRUE
1036_eic.png	TRUE	TRUE
2819_eic.png	TRUE	TRUE
2310_eic.png	TRUE	TRUE
796_eic.png	TRUE	TRUE
1971_eic.png	FALSE	TRUE
1131_eic.png	TRUE	TRUE
339_eic.png	TRUE	TRUE
1066_eic.png	TRUE	TRUE
2130_eic.png	TRUE	TRUE
422_eic.png	TRUE	TRUE
413_eic.png	TRUE	TRUE
476_eic.png	TRUE	TRUE
480_eic.png	TRUE	TRUE
978_eic.png	TRUE	TRUE
880_eic.png	TRUE	TRUE
2340_eic.png	FALSE	FALSE
2064_eic.png	TRUE	TRUE
2019_eic.png	TRUE	TRUE
1749_eic.png	TRUE	TRUE
206_eic.png	TRUE	TRUE
1948_eic.png	TRUE	TRUE
1550_eic.png	TRUE	TRUE
1574_eic.png	TRUE	FALSE
2065_eic.png	TRUE	TRUE
440_eic.png	TRUE	TRUE
737_eic.png	TRUE	TRUE
1041_eic.png	TRUE	TRUE
2715_eic.png	TRUE	TRUE
414_eic.png	FALSE	TRUE
3110_eic.png	TRUE	TRUE
1510_eic.png	TRUE	TRUE
2041_eic.png	TRUE	TRUE
3303_eic.png	TRUE	TRUE
2855_eic.png	TRUE	TRUE
1815_eic.png	TRUE	TRUE
2521_eic.png	FALSE	TRUE
786_eic.png	TRUE	TRUE
293_eic.png	TRUE	TRUE
913_eic.png	TRUE	TRUE
264_eic.png	TRUE	TRUE
1954_eic.png	TRUE	TRUE
3369_eic.png	TRUE	TRUE
1644_eic.png	TRUE	FALSE
2246_eic.png	TRUE	TRUE
3187_eic.png	FALSE	TRUE
2612_eic.png	TRUE	TRUE
2373_eic.png	TRUE	TRUE
2383_eic.png	FALSE	TRUE
1471_eic.png	TRUE	TRUE
2828_eic.png	TRUE	TRUE
2416_eic.png	TRUE	TRUE
1098_eic.png	TRUE	TRUE
2036_eic.png	FALSE	TRUE
3057_eic.png	TRUE	TRUE
1160_eic.png	TRUE	TRUE
3182_eic.png	FALSE	TRUE
3213_eic.png	TRUE	TRUE
706_eic.png	TRUE	TRUE
961_eic.png	TRUE	TRUE
3385_eic.png	TRUE	TRUE
2353_eic.png	FALSE	TRUE
3019_eic.png	TRUE	TRUE
557_eic.png	TRUE	TRUE
2398_eic.png	TRUE	TRUE
2523_eic.png	TRUE	TRUE
2554_eic.png	TRUE	TRUE
1240_eic.png	TRUE	TRUE
3048_eic.png	TRUE	TRUE
1612_eic.png	TRUE	TRUE
2674_eic.png	TRUE	TRUE
1959_eic.png	TRUE	TRUE
2618_eic.png	TRUE	TRUE
1861_eic.png	TRUE	TRUE
215_eic.png	TRUE	TRUE
2853_eic.png	TRUE	TRUE
2393_eic.png	TRUE	TRUE
2693_eic.png	FALSE	TRUE
1241_eic.png	TRUE	TRUE
2973_eic.png	TRUE	TRUE
1508_eic.png	TRUE	TRUE
2317_eic.png	TRUE	TRUE
2042_eic.png	TRUE	TRUE
3029_eic.png	TRUE	TRUE
1273_eic.png	TRUE	TRUE
1188_eic.png	TRUE	TRUE
1043_eic.png	TRUE	TRUE
3334_eic.png	TRUE	TRUE
2475_eic.png	FALSE	TRUE
1154_eic.png	TRUE	TRUE
2956_eic.png	FALSE	TRUE
3077_eic.png	TRUE	FALSE
838_eic.png	TRUE	TRUE
2830_eic.png	FALSE	FALSE
2287_eic.png	TRUE	TRUE
1937_eic.png	TRUE	TRUE
1319_eic.png	TRUE	TRUE
513_eic.png	TRUE	TRUE
327_eic.png	TRUE	TRUE
1251_eic.png	TRUE	TRUE
2876_eic.png	TRUE	TRUE
1753_eic.png	TRUE	TRUE
2826_eic.png	TRUE	TRUE
1016_eic.png	TRUE	TRUE
1214_eic.png	TRUE	TRUE
3047_eic.png	TRUE	TRUE
1191_eic.png	TRUE	TRUE
2545_eic.png	FALSE	TRUE
1087_eic.png	TRUE	TRUE
1345_eic.png	TRUE	TRUE
1017_eic.png	TRUE	TRUE
3062_eic.png	TRUE	TRUE
1447_eic.png	TRUE	TRUE
2806_eic.png	FALSE	TRUE
2501_eic.png	FALSE	TRUE
625_eic.png	TRUE	TRUE
1196_eic.png	TRUE	TRUE
275_eic.png	TRUE	TRUE
881_eic.png	TRUE	TRUE
1060_eic.png	TRUE	TRUE
1923_eic.png	TRUE	TRUE
211_eic.png	TRUE	TRUE
16_eic.png	TRUE	TRUE
2230_eic.png	TRUE	TRUE
2628_eic.png	TRUE	TRUE
360_eic.png	TRUE	TRUE
1229_eic.png	TRUE	TRUE
2641_eic.png	TRUE	TRUE
2562_eic.png	TRUE	TRUE
2986_eic.png	TRUE	TRUE
1010_eic.png	TRUE	TRUE
1870_eic.png	TRUE	TRUE
1928_eic.png	TRUE	FALSE
2251_eic.png	TRUE	TRUE
2857_eic.png	TRUE	TRUE
159_eic.png	TRUE	TRUE
1771_eic.png	TRUE	TRUE
1109_eic.png	TRUE	TRUE
2859_eic.png	TRUE	TRUE
2531_eic.png	FALSE	TRUE
1619_eic.png	TRUE	TRUE
2269_eic.png	TRUE	TRUE
1741_eic.png	TRUE	TRUE
2348_eic.png	TRUE	TRUE
2883_eic.png	TRUE	FALSE
2781_eic.png	TRUE	TRUE
3285_eic.png	TRUE	TRUE
2422_eic.png	FALSE	TRUE
1_eic.png	FALSE	TRUE
114_eic.png	TRUE	TRUE
2456_eic.png	FALSE	TRUE
458_eic.png	TRUE	TRUE
607_eic.png	FALSE	FALSE
2548_eic.png	TRUE	TRUE
2940_eic.png	FALSE	TRUE
1044_eic.png	TRUE	TRUE
2547_eic.png	TRUE	TRUE
2060_eic.png	TRUE	TRUE
1894_eic.png	TRUE	TRUE
514_eic.png	TRUE	TRUE
2342_eic.png	TRUE	TRUE
497_eic.png	TRUE	TRUE
3098_eic.png	TRUE	TRUE
2738_eic.png	TRUE	TRUE
2236_eic.png	TRUE	TRUE
2250_eic.png	TRUE	TRUE
2606_eic.png	FALSE	TRUE
2434_eic.png	TRUE	TRUE
313_eic.png	TRUE	TRUE
2258_eic.png	TRUE	TRUE
1715_eic.png	TRUE	TRUE
2_eic.png	FALSE	TRUE
149_eic.png	TRUE	TRUE
2385_eic.png	FALSE	TRUE
2116_eic.png	TRUE	TRUE
2033_eic.png	TRUE	TRUE
650_eic.png	TRUE	TRUE
577_eic.png	TRUE	TRUE
120_eic.png	TRUE	TRUE
3322_eic.png	TRUE	TRUE
874_eic.png	TRUE	TRUE
661_eic.png	TRUE	TRUE
1204_eic.png	TRUE	TRUE
[truncated: 816 more rows]

## Sheet: 05_mouse_liver_pos_eva_check
image	eic	eim
2047_eic.png	TRUE	TRUE
3659_eic.png	FALSE	TRUE
63_eic.png	TRUE	TRUE
2135_eic.png	TRUE	TRUE
153_eic.png	TRUE	TRUE
3661_eic.png	TRUE	TRUE
876_eic.png	TRUE	TRUE
872_eic.png	TRUE	TRUE
3362_eic.png	TRUE	TRUE
670_eic.png	TRUE	TRUE
1997_eic.png	TRUE	TRUE
3296_eic.png	TRUE	TRUE
2799_eic.png	TRUE	TRUE
2621_eic.png	TRUE	TRUE
2132_eic.png	TRUE	TRUE
606_eic.png	FALSE	TRUE
1906_eic.png	FALSE	TRUE
3140_eic.png	TRUE	TRUE
2160_eic.png	FALSE	TRUE
3555_eic.png	TRUE	TRUE
3363_eic.png	FALSE	TRUE
980_eic.png	TRUE	TRUE
2688_eic.png	TRUE	FALSE
2567_eic.png	FALSE	TRUE
2136_eic.png	TRUE	TRUE
2846_eic.png	TRUE	TRUE
2823_eic.png	TRUE	TRUE
1410_eic.png	TRUE	TRUE
2727_eic.png	TRUE	TRUE
2995_eic.png	TRUE	TRUE
3379_eic.png	FALSE	TRUE
1474_eic.png	TRUE	TRUE
2377_eic.png	TRUE	TRUE
295_eic.png	FALSE	TRUE
3060_eic.png	TRUE	FALSE
1107_eic.png	FALSE	TRUE
3319_eic.png	TRUE	TRUE
603_eic.png	TRUE	TRUE
2705_eic.png	TRUE	TRUE
3044_eic.png	TRUE	TRUE
3346_eic.png	TRUE	FALSE
193_eic.png	TRUE	TRUE
427_eic.png	FALSE	TRUE
674_eic.png	TRUE	TRUE
1752_eic.png	TRUE	TRUE
3311_eic.png	FALSE	TRUE
900_eic.png	TRUE	TRUE
1710_eic.png	TRUE	TRUE
2211_eic.png	FALSE	TRUE
543_eic.png	TRUE	TRUE
816_eic.png	TRUE	TRUE
2179_eic.png	TRUE	TRUE
2157_eic.png	FALSE	TRUE
1999_eic.png	TRUE	TRUE
1337_eic.png	TRUE	TRUE
1192_eic.png	TRUE	TRUE
3454_eic.png	TRUE	TRUE
3158_eic.png	TRUE	TRUE
2121_eic.png	TRUE	TRUE
2514_eic.png	TRUE	TRUE
303_eic.png	TRUE	TRUE
2596_eic.png	TRUE	TRUE
2220_eic.png	TRUE	TRUE
131_eic.png	TRUE	TRUE
137_eic.png	TRUE	TRUE
2968_eic.png	TRUE	TRUE
1280_eic.png	TRUE	TRUE
3442_eic.png	TRUE	TRUE
9_eic.png	TRUE	TRUE
2959_eic.png	TRUE	TRUE
167_eic.png	TRUE	TRUE
2707_eic.png	TRUE	TRUE
3170_eic.png	FALSE	TRUE
1432_eic.png	TRUE	TRUE
1168_eic.png	TRUE	TRUE
2917_eic.png	TRUE	TRUE
3144_eic.png	TRUE	TRUE
3199_eic.png	TRUE	TRUE
2790_eic.png	TRUE	TRUE
139_eic.png	TRUE	TRUE
2108_eic.png	TRUE	TRUE
506_eic.png	TRUE	FALSE
2399_eic.png	FALSE	TRUE
3161_eic.png	TRUE	TRUE
2267_eic.png	TRUE	FALSE
2172_eic.png	FALSE	TRUE
1314_eic.png	TRUE	TRUE
200_eic.png	TRUE	FALSE
67_eic.png	TRUE	TRUE
2891_eic.png	TRUE	FALSE
1169_eic.png	TRUE	TRUE
3329_eic.png	TRUE	TRUE
2801_eic.png	TRUE	TRUE
757_eic.png	TRUE	TRUE
3177_eic.png	TRUE	TRUE
180_eic.png	TRUE	TRUE
810_eic.png	TRUE	TRUE
3611_eic.png	TRUE	TRUE
1278_eic.png	TRUE	TRUE
622_eic.png	FALSE	TRUE
3378_eic.png	FALSE	TRUE
2389_eic.png	FALSE	TRUE
29_eic.png	TRUE	TRUE
3438_eic.png	TRUE	TRUE
1788_eic.png	TRUE	TRUE
1367_eic.png	TRUE	TRUE
2677_eic.png	TRUE	TRUE
3464_eic.png	TRUE	TRUE
2624_eic.png	TRUE	TRUE
2629_eic.png	TRUE	TRUE
992_eic.png	TRUE	TRUE
2771_eic.png	TRUE	TRUE
267_eic.png	TRUE	TRUE
897_eic.png	TRUE	TRUE
3122_eic.png	TRUE	FALSE
298_eic.png	TRUE	TRUE
1628_eic.png	TRUE	TRUE
3184_eic.png	TRUE	TRUE
1385_eic.png	TRUE	TRUE
2897_eic.png	TRUE	TRUE
903_eic.png	TRUE	TRUE
2520_eic.png	FALSE	TRUE
2637_eic.png	FALSE	TRUE
1100_eic.png	FALSE	TRUE
2197_eic.png	FALSE	TRUE
1867_eic.png	TRUE	TRUE
276_eic.png	TRUE	TRUE
2101_eic.png	TRUE	FALSE
1213_eic.png	TRUE	TRUE
471_eic.png	TRUE	TRUE
1727_eic.png	TRUE	TRUE
3000_eic.png	FALSE	TRUE
1666_eic.png	TRUE	TRUE
3706_eic.png	TRUE	TRUE
245_eic.png	TRUE	TRUE
2929_eic.png	FALSE	TRUE
247_eic.png	TRUE	TRUE
386_eic.png	TRUE	TRUE
2351_eic.png	FALSE	TRUE
2616_eic.png	TRUE	TRUE
2293_eic.png	TRUE	TRUE
2205_eic.png	TRUE	TRUE
691_eic.png	TRUE	TRUE
2074_eic.png	TRUE	TRUE
2137_eic.png	FALSE	TRUE
2014_eic.png	TRUE	TRUE
2069_eic.png	TRUE	TRUE
3175_eic.png	FALSE	TRUE
3467_eic.png	TRUE	TRUE
594_eic.png	FALSE	TRUE
479_eic.png	TRUE	TRUE
2580_eic.png	FALSE	TRUE
2866_eic.png	FALSE	TRUE
3398_eic.png	FALSE	TRUE
344_eic.png	TRUE	TRUE
1265_eic.png	TRUE	TRUE
994_eic.png	TRUE	TRUE
228_eic.png	TRUE	TRUE
164_eic.png	TRUE	TRUE
3649_eic.png	TRUE	TRUE
1078_eic.png	TRUE	TRUE
2892_eic.png	TRUE	TRUE
2403_eic.png	FALSE	TRUE
2821_eic.png	TRUE	TRUE
3505_eic.png	TRUE	TRUE
3423_eic.png	TRUE	TRUE
3087_eic.png	FALSE	TRUE
1429_eic.png	TRUE	TRUE
165_eic.png	TRUE	TRUE
825_eic.png	TRUE	TRUE
857_eic.png	TRUE	TRUE
1576_eic.png	TRUE	TRUE
809_eic.png	TRUE	TRUE
230_eic.png	TRUE	TRUE
847_eic.png	TRUE	TRUE
2241_eic.png	FALSE	FALSE
1743_eic.png	TRUE	TRUE
927_eic.png	TRUE	TRUE
3201_eic.png	TRUE	TRUE
1875_eic.png	TRUE	TRUE
3474_eic.png	TRUE	TRUE
3607_eic.png	FALSE	TRUE
2516_eic.png	TRUE	TRUE
2208_eic.png	FALSE	TRUE
1380_eic.png	TRUE	TRUE
2676_eic.png	TRUE	TRUE
2648_eic.png	FALSE	FALSE
1366_eic.png	TRUE	TRUE
620_eic.png	TRUE	TRUE
1454_eic.png	TRUE	TRUE
3138_eic.png	TRUE	TRUE
868_eic.png	TRUE	TRUE
2794_eic.png	TRUE	TRUE
1056_eic.png	TRUE	TRUE
1685_eic.png	TRUE	TRUE
2600_eic.png	FALSE	FALSE
2572_eic.png	TRUE	TRUE
2938_eic.png	FALSE	TRUE
938_eic.png	TRUE	TRUE
2687_eic.png	TRUE	TRUE
2333_eic.png	FALSE	FALSE
920_eic.png	TRUE	TRUE
3008_eic.png	TRUE	TRUE
366_eic.png	TRUE	TRUE
2556_eic.png	TRUE	TRUE
3026_eic.png	TRUE	TRUE
1560_eic.png	TRUE	TRUE
3432_eic.png	TRUE	TRUE
3261_eic.png	TRUE	FALSE
2428_eic.png	TRUE	TRUE
2658_eic.png	TRUE	TRUE
2066_eic.png	TRUE	TRUE
2235_eic.png	FALSE	FALSE
1334_eic.png	TRUE	TRUE
296_eic.png	TRUE	TRUE
2021_eic.png	TRUE	FALSE
906_eic.png	TRUE	TRUE
1427_eic.png	TRUE	TRUE
1320_eic.png	TRUE	TRUE
2216_eic.png	FALSE	TRUE
549_eic.png	FALSE	TRUE
3698_eic.png	FALSE	TRUE
5_eic.png	TRUE	TRUE
662_eic.png	TRUE	TRUE
2144_eic.png	TRUE	FALSE
364_eic.png	TRUE	TRUE
1398_eic.png	TRUE	TRUE
618_eic.png	TRUE	TRUE
3531_eic.png	TRUE	TRUE
707_eic.png	TRUE	TRUE
2681_eic.png	TRUE	TRUE
3034_eic.png	TRUE	FALSE
3718_eic.png	TRUE	TRUE
13_eic.png	TRUE	TRUE
3501_eic.png	TRUE	TRUE
318_eic.png	FALSE	TRUE
3648_eic.png	TRUE	TRUE
2162_eic.png	FALSE	TRUE
2420_eic.png	FALSE	TRUE
2390_eic.png	FALSE	FALSE
950_eic.png	TRUE	TRUE
146_eic.png	TRUE	TRUE
1676_eic.png	TRUE	TRUE
2075_eic.png	TRUE	FALSE
3533_eic.png	FALSE	FALSE
2894_eic.png	TRUE	TRUE
3125_eic.png	TRUE	TRUE
2568_eic.png	TRUE	TRUE
1443_eic.png	TRUE	TRUE
3131_eic.png	TRUE	TRUE
3053_eic.png	TRUE	TRUE
484_eic.png	FALSE	TRUE
3156_eic.png	TRUE	TRUE
335_eic.png	TRUE	FALSE
2279_eic.png	TRUE	TRUE
1486_eic.png	TRUE	TRUE
3336_eic.png	TRUE	TRUE
1167_eic.png	TRUE	TRUE
3244_eic.png	TRUE	TRUE
31_eic.png	TRUE	TRUE
581_eic.png	TRUE	TRUE
1079_eic.png	FALSE	TRUE
3510_eic.png	FALSE	TRUE
2820_eic.png	TRUE	TRUE
1813_eic.png	TRUE	TRUE
185_eic.png	TRUE	TRUE
186_eic.png	TRUE	TRUE
705_eic.png	FALSE	TRUE
3066_eic.png	TRUE	FALSE
2495_eic.png	TRUE	TRUE
1995_eic.png	TRUE	TRUE
217_eic.png	TRUE	TRUE
2795_eic.png	TRUE	TRUE
203_eic.png	TRUE	TRUE
841_eic.png	TRUE	TRUE
3221_eic.png	FALSE	TRUE
2822_eic.png	TRUE	TRUE
501_eic.png	TRUE	FALSE
2442_eic.png	TRUE	TRUE
1416_eic.png	TRUE	TRUE
833_eic.png	TRUE	TRUE
463_eic.png	TRUE	TRUE
2999_eic.png	TRUE	TRUE
2770_eic.png	TRUE	FALSE
2736_eic.png	TRUE	TRUE
1177_eic.png	TRUE	TRUE
2610_eic.png	TRUE	TRUE
1620_eic.png	TRUE	TRUE
792_eic.png	TRUE	TRUE
746_eic.png	TRUE	TRUE
2027_eic.png	TRUE	TRUE
1595_eic.png	TRUE	TRUE
2881_eic.png	FALSE	TRUE
688_eic.png	TRUE	TRUE
86_eic.png	TRUE	TRUE
2307_eic.png	FALSE	FALSE
1175_eic.png	FALSE	TRUE
3468_eic.png	FALSE	TRUE
2466_eic.png	TRUE	TRUE
2107_eic.png	TRUE	TRUE
1325_eic.png	TRUE	TRUE
2338_eic.png	FALSE	TRUE
572_eic.png	TRUE	TRUE
1362_eic.png	FALSE	TRUE
1650_eic.png	TRUE	TRUE
1130_eic.png	TRUE	TRUE
1688_eic.png	TRUE	TRUE
239_eic.png	TRUE	TRUE
996_eic.png	TRUE	TRUE
3332_eic.png	FALSE	TRUE
3151_eic.png	TRUE	FALSE
1742_eic.png	TRUE	TRUE
2841_eic.png	FALSE	TRUE
610_eic.png	TRUE	TRUE
2941_eic.png	TRUE	TRUE
354_eic.png	TRUE	TRUE
547_eic.png	TRUE	FALSE
1097_eic.png	TRUE	TRUE
3390_eic.png	FALSE	TRUE
2450_eic.png	TRUE	TRUE
136_eic.png	TRUE	TRUE
2394_eic.png	FALSE	TRUE
238_eic.png	TRUE	TRUE
3618_eic.png	TRUE	TRUE
2451_eic.png	FALSE	TRUE
3728_eic.png	FALSE	FALSE
151_eic.png	TRUE	TRUE
1046_eic.png	TRUE	TRUE
2262_eic.png	TRUE	TRUE
804_eic.png	TRUE	TRUE
770_eic.png	TRUE	TRUE
3263_eic.png	TRUE	TRUE
1851_eic.png	TRUE	TRUE
467_eic.png	TRUE	TRUE
1403_eic.png	TRUE	TRUE
1480_eic.png	TRUE	TRUE
100_eic.png	TRUE	TRUE
17_eic.png	TRUE	TRUE
3121_eic.png	TRUE	FALSE
540_eic.png	TRUE	TRUE
643_eic.png	TRUE	TRUE
1883_eic.png	TRUE	TRUE
2129_eic.png	TRUE	FALSE
3239_eic.png	TRUE	TRUE
1747_eic.png	TRUE	TRUE
901_eic.png	TRUE	TRUE
2507_eic.png	FALSE	FALSE
3305_eic.png	TRUE	TRUE
1329_eic.png	TRUE	TRUE
2265_eic.png	FALSE	TRUE
3581_eic.png	TRUE	FALSE
410_eic.png	TRUE	TRUE
681_eic.png	TRUE	TRUE
50_eic.png	TRUE	TRUE
384_eic.png	FALSE	TRUE
3219_eic.png	TRUE	TRUE
144_eic.png	TRUE	TRUE
3434_eic.png	TRUE	TRUE
2644_eic.png	FALSE	FALSE
2455_eic.png	FALSE	TRUE
1123_eic.png	FALSE	TRUE
696_eic.png	TRUE	TRUE
1745_eic.png	TRUE	TRUE
2044_eic.png	TRUE	TRUE
1891_eic.png	TRUE	TRUE
1420_eic.png	TRUE	TRUE
2073_eic.png	TRUE	TRUE
3359_eic.png	TRUE	FALSE
2226_eic.png	TRUE	TRUE
1604_eic.png	FALSE	TRUE
2868_eic.png	TRUE	FALSE
1144_eic.png	TRUE	TRUE
2356_eic.png	FALSE	FALSE
2294_eic.png	TRUE	TRUE
1683_eic.png	TRUE	TRUE
2655_eic.png	TRUE	FALSE
3134_eic.png	TRUE	TRUE
3275_eic.png	FALSE	TRUE
2559_eic.png	FALSE	TRUE
2329_eic.png	TRUE	TRUE
475_eic.png	TRUE	TRUE
2731_eic.png	TRUE	TRUE
2218_eic.png	TRUE	TRUE
82_eic.png	TRUE	TRUE
2170_eic.png	FALSE	TRUE
2842_eic.png	TRUE	TRUE
1783_eic.png	TRUE	TRUE
495_eic.png	TRUE	TRUE
2147_eic.png	FALSE	TRUE
3307_eic.png	TRUE	TRUE
733_eic.png	TRUE	TRUE
1290_eic.png	FALSE	TRUE
1269_eic.png	TRUE	TRUE
1502_eic.png	TRUE	TRUE
2643_eic.png	FALSE	TRUE
2352_eic.png	FALSE	TRUE
2134_eic.png	TRUE	TRUE
3132_eic.png	TRUE	TRUE
1203_eic.png	TRUE	TRUE
709_eic.png	TRUE	TRUE
2747_eic.png	TRUE	TRUE
890_eic.png	TRUE	TRUE
2939_eic.png	TRUE	TRUE
2563_eic.png	TRUE	TRUE
3707_eic.png	TRUE	FALSE
887_eic.png	TRUE	TRUE
1874_eic.png	TRUE	TRUE
1231_eic.png	TRUE	TRUE
1350_eic.png	TRUE	TRUE
765_eic.png	TRUE	TRUE
221_eic.png	TRUE	TRUE
2111_eic.png	FALSE	TRUE
2916_eic.png	TRUE	TRUE
2360_eic.png	FALSE	TRUE
616_eic.png	TRUE	TRUE
1417_eic.png	TRUE	TRUE
2005_eic.png	TRUE	TRUE
93_eic.png	TRUE	TRUE
2098_eic.png	TRUE	TRUE
1291_eic.png	TRUE	TRUE
924_eic.png	TRUE	TRUE
964_eic.png	TRUE	TRUE
2662_eic.png	TRUE	TRUE
1401_eic.png	TRUE	TRUE
62_eic.png	TRUE	TRUE
1220_eic.png	TRUE	TRUE
3067_eic.png	TRUE	TRUE
3040_eic.png	TRUE	FALSE
2052_eic.png	TRUE	TRUE
567_eic.png	TRUE	TRUE
1450_eic.png	TRUE	TRUE
1061_eic.png	TRUE	TRUE
3546_eic.png	TRUE	TRUE
1057_eic.png	TRUE	TRUE
1170_eic.png	TRUE	TRUE
1577_eic.png	TRUE	TRUE
2051_eic.png	TRUE	TRUE
1328_eic.png	TRUE	TRUE
3516_eic.png	TRUE	TRUE
545_eic.png	TRUE	TRUE
1267_eic.png	TRUE	TRUE
2086_eic.png	TRUE	TRUE
754_eic.png	TRUE	TRUE
2292_eic.png	TRUE	TRUE
902_eic.png	FALSE	TRUE
2810_eic.png	TRUE	TRUE
2527_eic.png	TRUE	TRUE
468_eic.png	TRUE	TRUE
2654_eic.png	TRUE	TRUE
2234_eic.png	FALSE	FALSE
953_eic.png	TRUE	TRUE
232_eic.png	TRUE	TRUE
2709_eic.png	TRUE	FALSE
740_eic.png	TRUE	TRUE
508_eic.png	TRUE	TRUE
2407_eic.png	FALSE	FALSE
3591_eic.png	FALSE	FALSE
249_eic.png	TRUE	TRUE
1185_eic.png	TRUE	TRUE
2464_eic.png	FALSE	FALSE
3520_eic.png	TRUE	TRUE
2472_eic.png	TRUE	TRUE
2861_eic.png	TRUE	TRUE
117_eic.png	TRUE	TRUE
1161_eic.png	TRUE	TRUE
1488_eic.png	TRUE	TRUE
2031_eic.png	TRUE	FALSE
862_eic.png	TRUE	TRUE
2777_eic.png	TRUE	TRUE
969_eic.png	TRUE	TRUE
477_eic.png	TRUE	TRUE
729_eic.png	TRUE	TRUE
3554_eic.png	TRUE	FALSE
3411_eic.png	FALSE	TRUE
644_eic.png	TRUE	TRUE
2084_eic.png	TRUE	FALSE
3119_eic.png	TRUE	TRUE
3507_eic.png	TRUE	TRUE
2711_eic.png	FALSE	FALSE
512_eic.png	TRUE	TRUE
3130_eic.png	TRUE	TRUE
478_eic.png	TRUE	FALSE
3687_eic.png	TRUE	TRUE
808_eic.png	TRUE	TRUE
2660_eic.png	TRUE	FALSE
2540_eic.png	TRUE	TRUE
2446_eic.png	TRUE	FALSE
1187_eic.png	TRUE	TRUE
2318_eic.png	TRUE	TRUE
697_eic.png	TRUE	TRUE
163_eic.png	TRUE	TRUE
3704_eic.png	TRUE	TRUE
424_eic.png	TRUE	TRUE
3159_eic.png	TRUE	TRUE
2286_eic.png	TRUE	TRUE
991_eic.png	TRUE	TRUE
2631_eic.png	FALSE	TRUE
2312_eic.png	FALSE	TRUE
1657_eic.png	TRUE	TRUE
2963_eic.png	TRUE	TRUE
2180_eic.png	TRUE	TRUE
1038_eic.png	TRUE	TRUE
2975_eic.png	TRUE	TRUE
2204_eic.png	FALSE	TRUE
1415_eic.png	TRUE	TRUE
3476_eic.png	TRUE	FALSE
3556_eic.png	FALSE	TRUE
2255_eic.png	TRUE	TRUE
1105_eic.png	TRUE	TRUE
1452_eic.png	TRUE	TRUE
781_eic.png	TRUE	TRUE
421_eic.png	TRUE	TRUE
2016_eic.png	TRUE	FALSE
2194_eic.png	TRUE	TRUE
2462_eic.png	TRUE	TRUE
1255_eic.png	TRUE	TRUE
3443_eic.png	TRUE	FALSE
931_eic.png	TRUE	TRUE
2186_eic.png	FALSE	TRUE
1110_eic.png	TRUE	TRUE
1605_eic.png	TRUE	TRUE
1068_eic.png	TRUE	TRUE
2758_eic.png	TRUE	TRUE
3376_eic.png	FALSE	TRUE
1609_eic.png	TRUE	TRUE
875_eic.png	TRUE	TRUE
1569_eic.png	TRUE	TRUE
975_eic.png	TRUE	TRUE
2448_eic.png	TRUE	TRUE
914_eic.png	TRUE	TRUE
1475_eic.png	TRUE	TRUE
464_eic.png	FALSE	TRUE
891_eic.png	TRUE	TRUE
1739_eic.png	TRUE	TRUE
1373_eic.png	TRUE	TRUE
297_eic.png	TRUE	TRUE
72_eic.png	TRUE	TRUE
2417_eic.png	TRUE	TRUE
3365_eic.png	TRUE	FALSE
1171_eic.png	TRUE	TRUE
2860_eic.png	TRUE	TRUE
1899_eic.png	TRUE	TRUE
3405_eic.png	TRUE	TRUE
3412_eic.png	TRUE	TRUE
1507_eic.png	TRUE	TRUE
3691_eic.png	TRUE	TRUE
1233_eic.png	TRUE	TRUE
396_eic.png	FALSE	TRUE
626_eic.png	TRUE	TRUE
1639_eic.png	TRUE	TRUE
1740_eic.png	TRUE	TRUE
2502_eic.png	TRUE	TRUE
1921_eic.png	TRUE	TRUE
3092_eic.png	TRUE	TRUE
2195_eic.png	TRUE	TRUE
2675_eic.png	FALSE	TRUE
982_eic.png	TRUE	TRUE
1728_eic.png	TRUE	TRUE
1611_eic.png	TRUE	TRUE
772_eic.png	TRUE	TRUE
453_eic.png	TRUE	TRUE
3255_eic.png	TRUE	FALSE
715_eic.png	TRUE	TRUE
2850_eic.png	FALSE	FALSE
2256_eic.png	TRUE	TRUE
2786_eic.png	FALSE	TRUE
3123_eic.png	TRUE	TRUE
2824_eic.png	TRUE	TRUE
520_eic.png	TRUE	FALSE
2477_eic.png	TRUE	TRUE
820_eic.png	TRUE	TRUE
3120_eic.png	TRUE	FALSE
798_eic.png	TRUE	TRUE
69_eic.png	TRUE	TRUE
2057_eic.png	FALSE	FALSE
3136_eic.png	TRUE	TRUE
2017_eic.png	TRUE	TRUE
2581_eic.png	TRUE	TRUE
1340_eic.png	TRUE	TRUE
2215_eic.png	TRUE	TRUE
1262_eic.png	TRUE	TRUE
3445_eic.png	TRUE	TRUE
2682_eic.png	TRUE	TRUE
535_eic.png	TRUE	TRUE
2463_eic.png	FALSE	TRUE
1356_eic.png	TRUE	TRUE
2837_eic.png	TRUE	FALSE
222_eic.png	TRUE	TRUE
333_eic.png	FALSE	TRUE
602_eic.png	TRUE	TRUE
3081_eic.png	FALSE	TRUE
1826_eic.png	TRUE	TRUE
2555_eic.png	FALSE	TRUE
90_eic.png	TRUE	TRUE
94_eic.png	TRUE	TRUE
2449_eic.png	TRUE	TRUE
2690_eic.png	TRUE	TRUE
3623_eic.png	TRUE	TRUE
668_eic.png	TRUE	TRUE
2717_eic.png	TRUE	TRUE
343_eic.png	FALSE	TRUE
3479_eic.png	TRUE	TRUE
1321_eic.png	TRUE	TRUE
226_eic.png	TRUE	TRUE
78_eic.png	TRUE	TRUE
2207_eic.png	TRUE	TRUE
1664_eic.png	TRUE	TRUE
2209_eic.png	TRUE	TRUE
1115_eic.png	TRUE	TRUE
88_eic.png	TRUE	TRUE
66_eic.png	TRUE	TRUE
2427_eic.png	TRUE	TRUE
940_eic.png	TRUE	TRUE
3453_eic.png	TRUE	TRUE
3562_eic.png	TRUE	TRUE
1489_eic.png	TRUE	TRUE
268_eic.png	TRUE	TRUE
2923_eic.png	TRUE	TRUE
2553_eic.png	TRUE	TRUE
1812_eic.png	TRUE	TRUE
3308_eic.png	TRUE	TRUE
2468_eic.png	TRUE	TRUE
2544_eic.png	FALSE	TRUE
2882_eic.png	FALSE	TRUE
205_eic.png	TRUE	TRUE
801_eic.png	TRUE	TRUE
2789_eic.png	TRUE	TRUE
1086_eic.png	TRUE	TRUE
1218_eic.png	TRUE	TRUE
3391_eic.png	TRUE	TRUE
1387_eic.png	TRUE	TRUE
1643_eic.png	TRUE	TRUE
1897_eic.png	TRUE	TRUE
944_eic.png	TRUE	TRUE
752_eic.png	TRUE	TRUE
1498_eic.png	TRUE	TRUE
653_eic.png	TRUE	TRUE
496_eic.png	TRUE	FALSE
1027_eic.png	TRUE	TRUE
760_eic.png	TRUE	TRUE
1976_eic.png	TRUE	TRUE
3046_eic.png	TRUE	TRUE
3112_eic.png	TRUE	TRUE
2345_eic.png	FALSE	TRUE
693_eic.png	TRUE	TRUE
589_eic.png	TRUE	TRUE
2239_eic.png	FALSE	FALSE
470_eic.png	TRUE	TRUE
2769_eic.png	TRUE	TRUE
2149_eic.png	TRUE	TRUE
911_eic.png	FALSE	TRUE
2048_eic.png	TRUE	TRUE
2347_eic.png	TRUE	TRUE
2601_eic.png	TRUE	TRUE
3534_eic.png	TRUE	TRUE
3586_eic.png	TRUE	TRUE
2409_eic.png	TRUE	TRUE
2365_eic.png	TRUE	TRUE
2708_eic.png	TRUE	FALSE
1033_eic.png	TRUE	TRUE
2817_eic.png	TRUE	TRUE
3216_eic.png	TRUE	TRUE
595_eic.png	TRUE	TRUE
2946_eic.png	TRUE	FALSE
3566_eic.png	TRUE	TRUE
2424_eic.png	FALSE	TRUE
348_eic.png	TRUE	TRUE
2797_eic.png	FALSE	TRUE
2213_eic.png	TRUE	TRUE
447_eic.png	FALSE	TRUE
288_eic.png	TRUE	TRUE
1125_eic.png	TRUE	TRUE
2030_eic.png	TRUE	TRUE
3430_eic.png	FALSE	TRUE
2970_eic.png	FALSE	TRUE
2214_eic.png	TRUE	TRUE
1793_eic.png	FALSE	TRUE
2425_eic.png	FALSE	TRUE
1653_eic.png	TRUE	TRUE
3073_eic.png	TRUE	TRUE
3352_eic.png	TRUE	TRUE
1680_eic.png	TRUE	TRUE
1746_eic.png	TRUE	TRUE
3280_eic.png	FALSE	TRUE
2951_eic.png	TRUE	TRUE
1541_eic.png	TRUE	TRUE
1147_eic.png	TRUE	TRUE
2018_eic.png	TRUE	TRUE
2324_eic.png	FALSE	TRUE
74_eic.png	TRUE	TRUE
270_eic.png	TRUE	TRUE
917_eic.png	TRUE	TRUE
717_eic.png	TRUE	TRUE
3318_eic.png	TRUE	TRUE
3489_eic.png	TRUE	TRUE
2755_eic.png	TRUE	TRUE
1368_eic.png	TRUE	TRUE
3709_eic.png	TRUE	TRUE
3596_eic.png	TRUE	TRUE
1352_eic.png	TRUE	TRUE
1457_eic.png	TRUE	TRUE
3071_eic.png	TRUE	TRUE
1787_eic.png	TRUE	TRUE
2015_eic.png	TRUE	TRUE
1536_eic.png	TRUE	TRUE
3289_eic.png	TRUE	TRUE
3448_eic.png	TRUE	TRUE
3146_eic.png	FALSE	TRUE
1292_eic.png	TRUE	TRUE
846_eic.png	TRUE	FALSE
3312_eic.png	FALSE	TRUE
544_eic.png	TRUE	TRUE
2061_eic.png	TRUE	TRUE
1720_eic.png	TRUE	TRUE
2696_eic.png	TRUE	FALSE
1652_eic.png	TRUE	TRUE
2103_eic.png	TRUE	TRUE
2586_eic.png	FALSE	TRUE
84_eic.png	TRUE	TRUE
3597_eic.png	TRUE	TRUE
89_eic.png	TRUE	TRUE
2382_eic.png	TRUE	FALSE
2952_eic.png	TRUE	TRUE
3675_eic.png	TRUE	TRUE
2245_eic.png	TRUE	TRUE
3660_eic.png	TRUE	TRUE
2054_eic.png	TRUE	TRUE
213_eic.png	TRUE	TRUE
2309_eic.png	TRUE	FALSE
187_eic.png	TRUE	TRUE
2359_eic.png	FALSE	TRUE
1253_eic.png	TRUE	TRUE
1814_eic.png	TRUE	TRUE
3109_eic.png	FALSE	TRUE
711_eic.png	TRUE	TRUE
377_eic.png	FALSE	TRUE
3481_eic.png	TRUE	TRUE
958_eic.png	FALSE	TRUE
2145_eic.png	TRUE	TRUE
3095_eic.png	TRUE	TRUE
871_eic.png	TRUE	TRUE
2949_eic.png	TRUE	TRUE
2803_eic.png	TRUE	TRUE
487_eic.png	TRUE	TRUE
123_eic.png	TRUE	TRUE
583_eic.png	TRUE	TRUE
3667_eic.png	TRUE	TRUE
218_eic.png	TRUE	TRUE
1737_eic.png	TRUE	TRUE
181_eic.png	TRUE	TRUE
455_eic.png	TRUE	TRUE
1581_eic.png	TRUE	TRUE
2212_eic.png	TRUE	TRUE
1223_eic.png	TRUE	TRUE
1597_eic.png	TRUE	TRUE
1614_eic.png	TRUE	TRUE
684_eic.png	TRUE	TRUE
612_eic.png	TRUE	TRUE
2050_eic.png	TRUE	FALSE
1238_eic.png	TRUE	TRUE
817_eic.png	TRUE	TRUE
2045_eic.png	TRUE	TRUE
3608_eic.png	TRUE	TRUE
1698_eic.png	TRUE	TRUE
3116_eic.png	TRUE	TRUE
3435_eic.png	TRUE	TRUE
1121_eic.png	TRUE	TRUE
107_eic.png	TRUE	TRUE
2878_eic.png	TRUE	TRUE
3038_eic.png	TRUE	TRUE
3477_eic.png	TRUE	TRUE
392_eic.png	TRUE	TRUE
1421_eic.png	TRUE	TRUE
2138_eic.png	FALSE	TRUE
2577_eic.png	TRUE	TRUE
1922_eic.png	TRUE	TRUE
3404_eic.png	TRUE	FALSE
1126_eic.png	FALSE	TRUE
569_eic.png	TRUE	TRUE
2588_eic.png	FALSE	TRUE
2165_eic.png	FALSE	TRUE
3068_eic.png	TRUE	TRUE
3232_eic.png	TRUE	TRUE
2642_eic.png	TRUE	TRUE
2994_eic.png	TRUE	TRUE
1222_eic.png	TRUE	TRUE
294_eic.png	TRUE	TRUE
2985_eic.png	TRUE	TRUE
3003_eic.png	TRUE	FALSE
3614_eic.png	TRUE	TRUE
2504_eic.png	TRUE	TRUE
141_eic.png	TRUE	TRUE
764_eic.png	FALSE	TRUE
1630_eic.png	TRUE	TRUE
2191_eic.png	FALSE	TRUE
619_eic.png	TRUE	TRUE
1342_eic.png	TRUE	TRUE
2964_eic.png	FALSE	TRUE
926_eic.png	TRUE	TRUE
2759_eic.png	TRUE	TRUE
1178_eic.png	TRUE	TRUE
3260_eic.png	TRUE	TRUE
2443_eic.png	FALSE	TRUE
1726_eic.png	FALSE	TRUE
462_eic.png	FALSE	TRUE
2698_eic.png	TRUE	TRUE
1496_eic.png	TRUE	TRUE
2735_eic.png	TRUE	TRUE
168_eic.png	TRUE	FALSE
624_eic.png	FALSE	TRUE
1249_eic.png	TRUE	TRUE
1085_eic.png	TRUE	TRUE
1441_eic.png	TRUE	TRUE
2932_eic.png	TRUE	TRUE
1535_eic.png	TRUE	TRUE
2712_eic.png	TRUE	TRUE
1406_eic.png	TRUE	TRUE
3609_eic.png	TRUE	FALSE
1243_eic.png	TRUE	TRUE
756_eic.png	TRUE	TRUE
3576_eic.png	TRUE	TRUE
3628_eic.png	FALSE	TRUE
3045_eic.png	TRUE	TRUE
1770_eic.png	TRUE	TRUE
229_eic.png	TRUE	TRUE
865_eic.png	TRUE	TRUE
1259_eic.png	TRUE	TRUE
2971_eic.png	TRUE	TRUE
140_eic.png	TRUE	TRUE
2148_eic.png	TRUE	TRUE
3580_eic.png	TRUE	TRUE
2280_eic.png	TRUE	TRUE
395_eic.png	FALSE	TRUE
1866_eic.png	TRUE	TRUE
3225_eic.png	TRUE	FALSE
1629_eic.png	TRUE	TRUE
2182_eic.png	FALSE	TRUE
2508_eic.png	TRUE	TRUE
416_eic.png	TRUE	TRUE
3371_eic.png	FALSE	TRUE
1271_eic.png	TRUE	TRUE
2499_eic.png	TRUE	TRUE
2620_eic.png	TRUE	TRUE
2874_eic.png	FALSE	TRUE
1228_eic.png	TRUE	TRUE
2862_eic.png	TRUE	FALSE
301_eic.png	TRUE	TRUE
105_eic.png	TRUE	TRUE
450_eic.png	TRUE	TRUE
1467_eic.png	TRUE	TRUE
2198_eic.png	TRUE	TRUE
734_eic.png	TRUE	TRUE
280_eic.png	TRUE	TRUE
1564_eic.png	TRUE	TRUE
1201_eic.png	TRUE	TRUE
2706_eic.png	TRUE	TRUE
3521_eic.png	TRUE	TRUE
735_eic.png	TRUE	TRUE
3695_eic.png	TRUE	TRUE
3636_eic.png	TRUE	TRUE
306_eic.png	TRUE	TRUE
2945_eic.png	FALSE	TRUE
286_eic.png	TRUE	TRUE
2093_eic.png	TRUE	TRUE
4_eic.png	TRUE	TRUE
70_eic.png	TRUE	TRUE
482_eic.png	TRUE	TRUE
2737_eic.png	FALSE	TRUE
2169_eic.png	FALSE	TRUE
3490_eic.png	FALSE	TRUE
324_eic.png	TRUE	TRUE
720_eic.png	TRUE	TRUE
884_eic.png	TRUE	TRUE
1695_eic.png	TRUE	TRUE
745_eic.png	TRUE	TRUE
1721_eic.png	TRUE	TRUE
2037_eic.png	TRUE	TRUE
629_eic.png	TRUE	TRUE
2411_eic.png	TRUE	FALSE
3_eic.png	TRUE	TRUE
3203_eic.png	TRUE	TRUE
3361_eic.png	FALSE	TRUE
2733_eic.png	TRUE	TRUE
2435_eic.png	FALSE	TRUE
2889_eic.png	TRUE	TRUE
1543_eic.png	TRUE	TRUE
2768_eic.png	FALSE	TRUE
1832_eic.png	TRUE	TRUE
1800_eic.png	TRUE	TRUE
1763_eic.png	TRUE	TRUE
2775_eic.png	TRUE	TRUE
1026_eic.png	TRUE	TRUE
1162_eic.png	TRUE	TRUE
1152_eic.png	TRUE	TRUE
3258_eic.png	TRUE	TRUE
2605_eic.png	TRUE	TRUE
2152_eic.png	FALSE	TRUE
2552_eic.png	FALSE	TRUE
1212_eic.png	TRUE	TRUE
1516_eic.png	TRUE	TRUE
769_eic.png	TRUE	TRUE
2602_eic.png	FALSE	TRUE
959_eic.png	TRUE	TRUE
3243_eic.png	TRUE	TRUE
3163_eic.png	TRUE	TRUE
795_eic.png	TRUE	TRUE
1557_eic.png	TRUE	TRUE
1157_eic.png	TRUE	TRUE
751_eic.png	TRUE	TRUE
3364_eic.png	TRUE	TRUE
521_eic.png	TRUE	TRUE
3600_eic.png	TRUE	TRUE
104_eic.png	TRUE	TRUE
451_eic.png	TRUE	TRUE
3493_eic.png	TRUE	TRUE
208_eic.png	TRUE	TRUE
1580_eic.png	TRUE	TRUE
188_eic.png	TRUE	TRUE
702_eic.png	TRUE	TRUE
1324_eic.png	TRUE	TRUE
750_eic.png	TRUE	TRUE
2297_eic.png	FALSE	TRUE
1250_eic.png	TRUE	TRUE
292_eic.png	TRUE	TRUE
1059_eic.png	TRUE	TRUE
3684_eic.png	FALSE	TRUE
1371_eic.png	TRUE	TRUE
3323_eic.png	TRUE	TRUE
3498_eic.png	TRUE	TRUE
1687_eic.png	TRUE	TRUE
2582_eic.png	TRUE	FALSE
2575_eic.png	TRUE	TRUE
2004_eic.png	TRUE	TRUE
2261_eic.png	TRUE	TRUE
2505_eic.png	TRUE	TRUE
2815_eic.png	TRUE	TRUE
331_eic.png	FALSE	TRUE
3425_eic.png	TRUE	TRUE
1247_eic.png	TRUE	TRUE
2371_eic.png	FALSE	FALSE
2062_eic.png	TRUE	FALSE
2159_eic.png	TRUE	TRUE
548_eic.png	TRUE	FALSE
2646_eic.png	TRUE	TRUE
1512_eic.png	TRUE	TRUE
3113_eic.png	TRUE	TRUE
1261_eic.png	TRUE	TRUE
154_eic.png	TRUE	TRUE
3075_eic.png	TRUE	TRUE
237_eic.png	TRUE	TRUE
2104_eic.png	TRUE	TRUE
942_eic.png	FALSE	TRUE
397_eic.png	TRUE	TRUE
300_eic.png	TRUE	TRUE
365_eic.png	TRUE	TRUE
459_eic.png	TRUE	TRUE
1482_eic.png	TRUE	TRUE
893_eic.png	TRUE	TRUE
1234_eic.png	TRUE	TRUE
974_eic.png	TRUE	TRUE
1323_eic.png	TRUE	TRUE
2153_eic.png	TRUE	FALSE
3293_eic.png	TRUE	TRUE
949_eic.png	TRUE	TRUE
2557_eic.png	FALSE	FALSE
1515_eic.png	TRUE	TRUE
1081_eic.png	TRUE	TRUE
3387_eic.png	FALSE	TRUE
2798_eic.png	TRUE	TRUE
657_eic.png	TRUE	TRUE
609_eic.png	FALSE	FALSE
2884_eic.png	FALSE	TRUE
1024_eic.png	TRUE	TRUE
3250_eic.png	TRUE	TRUE
434_eic.png	TRUE	TRUE
2124_eic.png	TRUE	TRUE
2355_eic.png	FALSE	TRUE
3388_eic.png	FALSE	TRUE
2374_eic.png	TRUE	TRUE
334_eic.png	TRUE	TRUE
2151_eic.png	TRUE	TRUE
1519_eic.png	TRUE	TRUE
2529_eic.png	TRUE	TRUE
3414_eic.png	TRUE	TRUE
2597_eic.png	FALSE	TRUE
412_eic.png	TRUE	TRUE
1347_eic.png	TRUE	TRUE
3209_eic.png	TRUE	TRUE
722_eic.png	TRUE	TRUE
1531_eic.png	TRUE	TRUE
2565_eic.png	FALSE	FALSE
2029_eic.png	TRUE	TRUE
3331_eic.png	TRUE	TRUE
830_eic.png	TRUE	TRUE
1294_eic.png	TRUE	TRUE
2518_eic.png	FALSE	FALSE
240_eic.png	TRUE	TRUE
962_eic.png	TRUE	TRUE
1032_eic.png	TRUE	TRUE
683_eic.png	TRUE	TRUE
1047_eic.png	TRUE	TRUE
3594_eic.png	TRUE	TRUE
2871_eic.png	TRUE	TRUE
3262_eic.png	TRUE	TRUE
1556_eic.png	TRUE	TRUE
3358_eic.png	TRUE	TRUE
2238_eic.png	TRUE	FALSE
472_eic.png	TRUE	TRUE
3083_eic.png	FALSE	TRUE
174_eic.png	TRUE	TRUE
2114_eic.png	TRUE	TRUE
758_eic.png	TRUE	TRUE
2484_eic.png	TRUE	TRUE
3176_eic.png	TRUE	TRUE
2767_eic.png	TRUE	TRUE
2713_eic.png	TRUE	TRUE
3190_eic.png	TRUE	TRUE
3315_eic.png	TRUE	TRUE
1209_eic.png	TRUE	TRUE
2664_eic.png	TRUE	TRUE
2080_eic.png	TRUE	TRUE
3428_eic.png	FALSE	TRUE
3503_eic.png	TRUE	TRUE
1020_eic.png	TRUE	TRUE
2469_eic.png	FALSE	TRUE
1307_eic.png	TRUE	TRUE
2574_eic.png	TRUE	TRUE
1208_eic.png	TRUE	TRUE
2225_eic.png	FALSE	TRUE
2437_eic.png	FALSE	TRUE
399_eic.png	FALSE	TRUE
2720_eic.png	TRUE	TRUE
457_eic.png	TRUE	TRUE
2076_eic.png	FALSE	TRUE
2143_eic.png	FALSE	TRUE
11_eic.png	TRUE	TRUE
774_eic.png	TRUE	TRUE
3506_eic.png	FALSE	TRUE
532_eic.png	TRUE	TRUE
694_eic.png	TRUE	TRUE
3246_eic.png	TRUE	TRUE
19_eic.png	TRUE	TRUE
2672_eic.png	TRUE	FALSE
3658_eic.png	TRUE	FALSE
1308_eic.png	TRUE	TRUE
571_eic.png	TRUE	TRUE
2609_eic.png	FALSE	TRUE
1744_eic.png	TRUE	TRUE
682_eic.png	TRUE	TRUE
591_eic.png	TRUE	TRUE
539_eic.png	TRUE	TRUE
762_eic.png	TRUE	TRUE
2290_eic.png	TRUE	TRUE
311_eic.png	TRUE	TRUE
852_eic.png	TRUE	TRUE
2367_eic.png	TRUE	TRUE
1613_eic.png	TRUE	TRUE
3424_eic.png	TRUE	TRUE
3282_eic.png	TRUE	TRUE
3223_eic.png	TRUE	TRUE
3342_eic.png	TRUE	FALSE
320_eic.png	TRUE	TRUE
466_eic.png	TRUE	TRUE
2684_eic.png	TRUE	TRUE
1610_eic.png	TRUE	TRUE
2453_eic.png	TRUE	TRUE
3294_eic.png	FALSE	TRUE
2221_eic.png	TRUE	TRUE
790_eic.png	TRUE	TRUE
1544_eic.png	TRUE	TRUE
133_eic.png	TRUE	TRUE
2319_eic.png	TRUE	TRUE
970_eic.png	TRUE	TRUE
3710_eic.png	TRUE	TRUE
2954_eic.png	FALSE	TRUE
3105_eic.png	TRUE	TRUE
41_eic.png	TRUE	TRUE
1692_eic.png	TRUE	TRUE
987_eic.png	TRUE	TRUE
3235_eic.png	TRUE	FALSE
1193_eic.png	TRUE	TRUE
3396_eic.png	FALSE	TRUE
2257_eic.png	FALSE	TRUE
1343_eic.png	TRUE	TRUE
1920_eic.png	TRUE	TRUE
3455_eic.png	TRUE	TRUE
1926_eic.png	TRUE	TRUE
1552_eic.png	TRUE	TRUE
2835_eic.png	FALSE	TRUE
2142_eic.png	FALSE	TRUE
2032_eic.png	TRUE	TRUE
1646_eic.png	TRUE	TRUE
2928_eic.png	TRUE	TRUE
2270_eic.png	TRUE	TRUE
3466_eic.png	TRUE	TRUE
1437_eic.png	TRUE	TRUE
2459_eic.png	TRUE	TRUE
3351_eic.png	TRUE	TRUE
1733_eic.png	TRUE	TRUE
2934_eic.png	TRUE	TRUE
3343_eic.png	TRUE	TRUE
3693_eic.png	TRUE	TRUE
3508_eic.png	TRUE	TRUE
2489_eic.png	FALSE	TRUE
420_eic.png	TRUE	TRUE
1383_eic.png	TRUE	TRUE
930_eic.png	TRUE	TRUE
2776_eic.png	TRUE	TRUE
3283_eic.png	FALSE	TRUE
3004_eic.png	TRUE	TRUE
1021_eic.png	TRUE	TRUE
855_eic.png	TRUE	TRUE
2089_eic.png	TRUE	TRUE
3685_eic.png	FALSE	TRUE
1363_eic.png	TRUE	TRUE
1049_eic.png	TRUE	TRUE
832_eic.png	TRUE	TRUE
721_eic.png	TRUE	TRUE
2714_eic.png	TRUE	TRUE
837_eic.png	TRUE	TRUE
1025_eic.png	TRUE	TRUE
2542_eic.png	FALSE	TRUE
2067_eic.png	TRUE	TRUE
40_eic.png	TRUE	TRUE
2899_eic.png	TRUE	TRUE
1859_eic.png	TRUE	TRUE
2387_eic.png	FALSE	TRUE
2990_eic.png	TRUE	TRUE
3086_eic.png	FALSE	TRUE
3226_eic.png	TRUE	TRUE
199_eic.png	TRUE	TRUE
943_eic.png	TRUE	TRUE
2585_eic.png	TRUE	TRUE
979_eic.png	TRUE	TRUE
2511_eic.png	FALSE	TRUE
152_eic.png	TRUE	TRUE
262_eic.png	TRUE	TRUE
3413_eic.png	TRUE	TRUE
126_eic.png	TRUE	TRUE
800_eic.png	TRUE	TRUE
27_eic.png	TRUE	TRUE
2686_eic.png	TRUE	FALSE
2911_eic.png	TRUE	TRUE
3374_eic.png	TRUE	TRUE
2528_eic.png	FALSE	TRUE
3599_eic.png	TRUE	TRUE
948_eic.png	TRUE	TRUE
1430_eic.png	TRUE	TRUE
503_eic.png	TRUE	FALSE
2689_eic.png	TRUE	FALSE
302_eic.png	TRUE	TRUE
184_eic.png	TRUE	TRUE
304_eic.png	FALSE	TRUE
2845_eic.png	TRUE	TRUE
3497_eic.png	TRUE	TRUE
2263_eic.png	TRUE	FALSE
401_eic.png	TRUE	TRUE
3264_eic.png	FALSE	TRUE
1558_eic.png	TRUE	TRUE
1648_eic.png	FALSE	TRUE
2120_eic.png	TRUE	TRUE
3197_eic.png	TRUE	FALSE
1996_eic.png	TRUE	TRUE
671_eic.png	TRUE	TRUE
3666_eic.png	TRUE	TRUE
1440_eic.png	TRUE	TRUE
2498_eic.png	FALSE	TRUE
1785_eic.png	TRUE	TRUE
2117_eic.png	TRUE	TRUE
815_eic.png	TRUE	TRUE
2445_eic.png	TRUE	FALSE
382_eic.png	FALSE	TRUE
1064_eic.png	TRUE	TRUE
2433_eic.png	FALSE	TRUE
660_eic.png	TRUE	TRUE
1379_eic.png	TRUE	TRUE
1317_eic.png	TRUE	TRUE
191_eic.png	TRUE	TRUE
1035_eic.png	TRUE	TRUE
1778_eic.png	TRUE	TRUE
623_eic.png	FALSE	TRUE
158_eic.png	TRUE	TRUE
2630_eic.png	TRUE	TRUE
3372_eic.png	TRUE	TRUE
2721_eic.png	TRUE	TRUE
1671_eic.png	TRUE	TRUE
655_eic.png	TRUE	TRUE
2808_eic.png	TRUE	FALSE
3407_eic.png	TRUE	TRUE
793_eic.png	TRUE	TRUE
1422_eic.png	TRUE	TRUE
675_eic.png	TRUE	TRUE
584_eic.png	TRUE	TRUE
3472_eic.png	FALSE	FALSE
1458_eic.png	TRUE	TRUE
3039_eic.png	TRUE	FALSE
2886_eic.png	FALSE	TRUE
590_eic.png	TRUE	TRUE
3273_eic.png	FALSE	TRUE
145_eic.png	TRUE	TRUE
2611_eic.png	TRUE	TRUE
3017_eic.png	TRUE	TRUE
580_eic.png	TRUE	TRUE
411_eic.png	TRUE	TRUE
3356_eic.png	TRUE	TRUE
498_eic.png	TRUE	TRUE
2127_eic.png	TRUE	TRUE
2011_eic.png	TRUE	TRUE
946_eic.png	TRUE	TRUE
3173_eic.png	TRUE	TRUE
444_eic.png	TRUE	TRUE
325_eic.png	FALSE	TRUE
2901_eic.png	TRUE	TRUE
1062_eic.png	TRUE	TRUE
2666_eic.png	TRUE	FALSE
1176_eic.png	TRUE	TRUE
1134_eic.png	TRUE	TRUE
2915_eic.png	TRUE	TRUE
393_eic.png	TRUE	TRUE
190_eic.png	TRUE	TRUE
2649_eic.png	TRUE	TRUE
488_eic.png	TRUE	TRUE
2178_eic.png	TRUE	TRUE
469_eic.png	TRUE	TRUE
2362_eic.png	TRUE	TRUE
2509_eic.png	FALSE	TRUE
1106_eic.png	TRUE	TRUE
3522_eic.png	TRUE	TRUE
1310_eic.png	TRUE	TRUE
3167_eic.png	TRUE	TRUE
2035_eic.png	TRUE	TRUE
834_eic.png	TRUE	TRUE
2543_eic.png	FALSE	TRUE
895_eic.png	FALSE	TRUE
3224_eic.png	TRUE	TRUE
2094_eic.png	TRUE	FALSE
1194_eic.png	TRUE	TRUE
1181_eic.png	TRUE	TRUE
1390_eic.png	TRUE	TRUE
525_eic.png	TRUE	TRUE
3106_eic.png	TRUE	TRUE
2413_eic.png	TRUE	TRUE
1884_eic.png	TRUE	TRUE
2773_eic.png	TRUE	FALSE
2863_eic.png	TRUE	TRUE
1073_eic.png	TRUE	TRUE
210_eic.png	TRUE	TRUE
1260_eic.png	TRUE	TRUE
2590_eic.png	TRUE	TRUE
2485_eic.png	TRUE	TRUE
2291_eic.png	TRUE	TRUE
21_eic.png	TRUE	TRUE
370_eic.png	FALSE	FALSE
516_eic.png	TRUE	TRUE
1438_eic.png	TRUE	TRUE
2561_eic.png	TRUE	TRUE
1088_eic.png	TRUE	TRUE
2560_eic.png	FALSE	TRUE
2412_eic.png	TRUE	FALSE
3418_eic.png	TRUE	TRUE
553_eic.png	FALSE	TRUE
2702_eic.png	TRUE	TRUE
493_eic.png	TRUE	TRUE
2085_eic.png	TRUE	TRUE
242_eic.png	TRUE	TRUE
2670_eic.png	TRUE	TRUE
791_eic.png	TRUE	TRUE
3033_eic.png	TRUE	TRUE
1665_eic.png	TRUE	TRUE
3341_eic.png	TRUE	TRUE
1649_eic.png	TRUE	TRUE
166_eic.png	TRUE	TRUE
2423_eic.png	FALSE	TRUE
3326_eic.png	TRUE	TRUE
2242_eic.png	TRUE	TRUE
2358_eic.png	TRUE	TRUE
465_eic.png	FALSE	TRUE
598_eic.png	TRUE	FALSE
1215_eic.png	TRUE	TRUE
937_eic.png	TRUE	TRUE
824_eic.png	TRUE	TRUE
2330_eic.png	FALSE	TRUE
220_eic.png	TRUE	TRUE
2525_eic.png	TRUE	TRUE
282_eic.png	TRUE	TRUE
2983_eic.png	TRUE	TRUE
2322_eic.png	FALSE	TRUE
985_eic.png	TRUE	TRUE
2961_eic.png	TRUE	TRUE
8_eic.png	TRUE	TRUE
474_eic.png	TRUE	TRUE
3234_eic.png	TRUE	TRUE
1305_eic.png	TRUE	TRUE
2196_eic.png	FALSE	TRUE
1101_eic.png	TRUE	TRUE
2232_eic.png	FALSE	FALSE
1579_eic.png	TRUE	TRUE
1953_eic.png	TRUE	TRUE
2870_eic.png	TRUE	TRUE
317_eic.png	FALSE	TRUE
2091_eic.png	TRUE	TRUE
2461_eic.png	TRUE	TRUE
934_eic.png	TRUE	TRUE
2634_eic.png	TRUE	TRUE
1654_eic.png	TRUE	TRUE
2176_eic.png	TRUE	TRUE
3512_eic.png	FALSE	TRUE
3645_eic.png	TRUE	TRUE
656_eic.png	TRUE	TRUE
1499_eic.png	TRUE	TRUE
704_eic.png	TRUE	TRUE
2742_eic.png	TRUE	TRUE
3444_eic.png	TRUE	TRUE
1466_eic.png	TRUE	TRUE
1857_eic.png	TRUE	TRUE
613_eic.png	TRUE	TRUE
1801_eic.png	TRUE	TRUE
2099_eic.png	TRUE	TRUE
315_eic.png	TRUE	TRUE
923_eic.png	TRUE	TRUE
23_eic.png	TRUE	TRUE
1400_eic.png	TRUE	TRUE
3700_eic.png	TRUE	TRUE
1423_eic.png	TRUE	TRUE
1103_eic.png	TRUE	TRUE
1994_eic.png	TRUE	TRUE
2092_eic.png	TRUE	TRUE
7_eic.png	TRUE	TRUE
1583_eic.png	TRUE	TRUE
353_eic.png	FALSE	TRUE
604_eic.png	TRUE	TRUE
1284_eic.png	TRUE	TRUE
1571_eic.png	TRUE	TRUE
373_eic.png	FALSE	TRUE
2300_eic.png	TRUE	TRUE
3678_eic.png	FALSE	TRUE
3328_eic.png	TRUE	TRUE
2651_eic.png	TRUE	TRUE
822_eic.png	TRUE	TRUE
1463_eic.png	TRUE	TRUE
2058_eic.png	TRUE	TRUE
3381_eic.png	FALSE	TRUE
1808_eic.png	TRUE	TRUE
2515_eic.png	FALSE	TRUE
1890_eic.png	FALSE	TRUE
664_eic.png	TRUE	TRUE
388_eic.png	TRUE	TRUE
3617_eic.png	FALSE	TRUE
148_eic.png	TRUE	TRUE
2754_eic.png	TRUE	TRUE
2900_eic.png	TRUE	TRUE
3129_eic.png	TRUE	TRUE
977_eic.png	TRUE	TRUE
2930_eic.png	TRUE	TRUE
3115_eic.png	TRUE	TRUE
2200_eic.png	TRUE	TRUE
2802_eic.png	TRUE	TRUE
2068_eic.png	TRUE	TRUE
2640_eic.png	TRUE	TRUE
1135_eic.png	TRUE	TRUE
529_eic.png	TRUE	TRUE
2039_eic.png	TRUE	FALSE
3345_eic.png	TRUE	TRUE
2189_eic.png	FALSE	TRUE
321_eic.png	TRUE	TRUE
1527_eic.png	TRUE	TRUE
866_eic.png	TRUE	TRUE
2341_eic.png	TRUE	TRUE
784_eic.png	TRUE	TRUE
2847_eic.png	TRUE	TRUE
665_eic.png	TRUE	TRUE
2372_eic.png	FALSE	FALSE
2926_eic.png	FALSE	TRUE
3058_eic.png	TRUE	FALSE
1232_eic.png	TRUE	TRUE
2764_eic.png	TRUE	TRUE
2304_eic.png	TRUE	FALSE
337_eic.png	TRUE	TRUE
2998_eic.png	FALSE	TRUE
700_eic.png	TRUE	FALSE
1023_eic.png	TRUE	TRUE
524_eic.png	TRUE	TRUE
2716_eic.png	TRUE	TRUE
456_eic.png	TRUE	TRUE
3431_eic.png	TRUE	TRUE
2880_eic.png	FALSE	FALSE
3708_eic.png	FALSE	TRUE
3583_eic.png	TRUE	TRUE
1487_eic.png	TRUE	TRUE
1839_eic.png	TRUE	TRUE
2105_eic.png	TRUE	TRUE
1540_eic.png	TRUE	TRUE
560_eic.png	FALSE	TRUE
2800_eic.png	TRUE	TRUE
2589_eic.png	TRUE	TRUE
2694_eic.png	TRUE	TRUE
1951_eic.png	TRUE	TRUE
2082_eic.png	TRUE	TRUE
1781_eic.png	TRUE	TRUE
2541_eic.png	FALSE	TRUE
859_eic.png	TRUE	TRUE
2647_eic.png	TRUE	TRUE
3540_eic.png	TRUE	TRUE
1617_eic.png	TRUE	TRUE
1691_eic.png	TRUE	TRUE
3682_eic.png	TRUE	TRUE
537_eic.png	TRUE	TRUE
886_eic.png	TRUE	TRUE
579_eic.png	TRUE	TRUE
3192_eic.png	TRUE	TRUE
3231_eic.png	TRUE	FALSE
3419_eic.png	TRUE	TRUE
1932_eic.png	TRUE	TRUE
2404_eic.png	FALSE	TRUE
2008_eic.png	TRUE	FALSE
2757_eic.png	TRUE	TRUE
3005_eic.png	TRUE	TRUE
2872_eic.png	FALSE	TRUE
3598_eic.png	TRUE	TRUE
3316_eic.png	FALSE	TRUE
2719_eic.png	TRUE	TRUE
2296_eic.png	TRUE	TRUE
1235_eic.png	TRUE	TRUE
3230_eic.png	TRUE	FALSE
731_eic.png	TRUE	TRUE
3575_eic.png	FALSE	FALSE
2268_eic.png	FALSE	TRUE
252_eic.png	TRUE	FALSE
747_eic.png	TRUE	TRUE
2793_eic.png	FALSE	TRUE
3702_eic.png	TRUE	TRUE
1538_eic.png	TRUE	TRUE
2987_eic.png	TRUE	TRUE
121_eic.png	TRUE	TRUE
2361_eic.png	FALSE	TRUE
3099_eic.png	TRUE	TRUE
2150_eic.png	TRUE	TRUE
856_eic.png	TRUE	TRUE
3217_eic.png	TRUE	TRUE
1040_eic.png	TRUE	TRUE
957_eic.png	TRUE	TRUE
2896_eic.png	TRUE	TRUE
2264_eic.png	FALSE	TRUE
3677_eic.png	TRUE	TRUE
936_eic.png	TRUE	TRUE
1336_eic.png	TRUE	TRUE
2512_eic.png	FALSE	TRUE
2024_eic.png	TRUE	TRUE
3036_eic.png	TRUE	TRUE
308_eic.png	TRUE	TRUE
2059_eic.png	TRUE	TRUE
2535_eic.png	TRUE	TRUE
2825_eic.png	TRUE	TRUE
2183_eic.png	TRUE	TRUE
679_eic.png	TRUE	TRUE
3665_eic.png	TRUE	TRUE
1258_eic.png	TRUE	TRUE
3215_eic.png	TRUE	TRUE
1150_eic.png	TRUE	TRUE
96_eic.png	TRUE	TRUE
3051_eic.png	TRUE	TRUE
2522_eic.png	FALSE	TRUE
2026_eic.png	TRUE	TRUE
494_eic.png	TRUE	TRUE
2285_eic.png	TRUE	TRUE
2247_eic.png	TRUE	TRUE
2898_eic.png	TRUE	TRUE
2203_eic.png	TRUE	TRUE
989_eic.png	TRUE	TRUE
3103_eic.png	TRUE	TRUE
1289_eic.png	TRUE	TRUE
3353_eic.png	TRUE	TRUE
3683_eic.png	TRUE	FALSE
3150_eic.png	FALSE	TRUE
3002_eic.png	TRUE	TRUE
687_eic.png	TRUE	TRUE
596_eic.png	TRUE	TRUE
1919_eic.png	TRUE	TRUE
32_eic.png	TRUE	TRUE
2827_eic.png	TRUE	TRUE
77_eic.png	TRUE	TRUE
3287_eic.png	TRUE	TRUE
3604_eic.png	TRUE	TRUE
2188_eic.png	FALSE	TRUE
3446_eic.png	TRUE	TRUE
1221_eic.png	TRUE	TRUE
2604_eic.png	FALSE	FALSE
196_eic.png	TRUE	TRUE
3355_eic.png	TRUE	TRUE
400_eic.png	FALSE	TRUE
2650_eic.png	TRUE	FALSE
773_eic.png	TRUE	TRUE
2100_eic.png	TRUE	FALSE
1465_eic.png	TRUE	TRUE
1018_eic.png	TRUE	TRUE
945_eic.png	TRUE	TRUE
2028_eic.png	TRUE	TRUE
2613_eic.png	TRUE	FALSE
79_eic.png	TRUE	TRUE
1326_eic.png	FALSE	TRUE
362_eic.png	TRUE	FALSE
2723_eic.png	TRUE	TRUE
1598_eic.png	TRUE	TRUE
686_eic.png	TRUE	TRUE
3137_eic.png	TRUE	FALSE
3301_eic.png	TRUE	TRUE
2096_eic.png	TRUE	TRUE
2965_eic.png	TRUE	TRUE
634_eic.png	TRUE	TRUE
349_eic.png	TRUE	TRUE
3023_eic.png	TRUE	TRUE
2350_eic.png	FALSE	TRUE
3093_eic.png	TRUE	TRUE
1909_eic.png	TRUE	TRUE
3185_eic.png	TRUE	TRUE
85_eic.png	TRUE	TRUE
3330_eic.png	TRUE	TRUE
3450_eic.png	TRUE	TRUE
290_eic.png	TRUE	TRUE
3196_eic.png	TRUE	TRUE
1149_eic.png	TRUE	TRUE
2490_eic.png	FALSE	TRUE
840_eic.png	TRUE	TRUE
3107_eic.png	TRUE	TRUE
3325_eic.png	TRUE	TRUE
1568_eic.png	TRUE	TRUE
2167_eic.png	FALSE	TRUE
1477_eic.png	TRUE	TRUE
1227_eic.png	TRUE	TRUE
1570_eic.png	TRUE	TRUE
1116_eic.png	TRUE	TRUE
3211_eic.png	TRUE	TRUE
730_eic.png	TRUE	TRUE
588_eic.png	TRUE	TRUE
460_eic.png	TRUE	TRUE
2888_eic.png	FALSE	TRUE
1031_eic.png	TRUE	TRUE
542_eic.png	FALSE	TRUE
2141_eic.png	TRUE	TRUE
2474_eic.png	TRUE	TRUE
2984_eic.png	TRUE	TRUE
2869_eic.png	TRUE	FALSE
1374_eic.png	TRUE	TRUE
1748_eic.png	TRUE	TRUE
1634_eic.png	TRUE	TRUE
1093_eic.png	TRUE	TRUE
1408_eic.png	TRUE	TRUE
2370_eic.png	TRUE	TRUE
1111_eic.png	FALSE	TRUE
2379_eic.png	FALSE	TRUE
3128_eic.png	TRUE	TRUE
3233_eic.png	TRUE	FALSE
3102_eic.png	TRUE	TRUE
2441_eic.png	TRUE	FALSE
3357_eic.png	TRUE	TRUE
2748_eic.png	TRUE	TRUE
2638_eic.png	FALSE	TRUE
2023_eic.png	FALSE	TRUE
1451_eic.png	TRUE	TRUE
2022_eic.png	TRUE	TRUE
2458_eic.png	FALSE	TRUE
789_eic.png	TRUE	TRUE
997_eic.png	TRUE	TRUE
2158_eic.png	FALSE	TRUE
1108_eic.png	TRUE	TRUE
64_eic.png	TRUE	TRUE
1332_eic.png	TRUE	TRUE
1425_eic.png	TRUE	TRUE
1888_eic.png	TRUE	TRUE
3272_eic.png	FALSE	TRUE
1589_eic.png	FALSE	TRUE
2991_eic.png	TRUE	TRUE
418_eic.png	TRUE	TRUE
2530_eic.png	TRUE	TRUE
1582_eic.png	TRUE	TRUE
2937_eic.png	TRUE	TRUE
2997_eic.png	TRUE	TRUE
719_eic.png	TRUE	TRUE
1545_eic.png	TRUE	TRUE
3484_eic.png	TRUE	TRUE
1837_eic.png	TRUE	TRUE
49_eic.png	TRUE	TRUE
3344_eic.png	TRUE	TRUE
3248_eic.png	TRUE	FALSE
3500_eic.png	TRUE	TRUE
3656_eic.png	FALSE	TRUE
1950_eic.png	TRUE	TRUE
3457_eic.png	TRUE	TRUE
2366_eic.png	TRUE	TRUE
2700_eic.png	TRUE	TRUE
2349_eic.png	TRUE	FALSE
511_eic.png	TRUE	FALSE
3076_eic.png	FALSE	TRUE
2814_eic.png	FALSE	TRUE
2397_eic.png	TRUE	TRUE
3043_eic.png	TRUE	FALSE
2500_eic.png	TRUE	FALSE
1029_eic.png	TRUE	TRUE
861_eic.png	TRUE	FALSE
3279_eic.png	TRUE	TRUE
266_eic.png	TRUE	FALSE
426_eic.png	TRUE	TRUE
3380_eic.png	TRUE	TRUE
192_eic.png	TRUE	TRUE
771_eic.png	TRUE	TRUE
3664_eic.png	TRUE	TRUE
1074_eic.png	TRUE	TRUE
3408_eic.png	TRUE	TRUE
3525_eic.png	FALSE	TRUE
1998_eic.png	TRUE	FALSE
2315_eic.png	TRUE	TRUE
3078_eic.png	TRUE	TRUE
2728_eic.png	TRUE	TRUE
2384_eic.png	FALSE	TRUE
648_eic.png	TRUE	TRUE
2623_eic.png	TRUE	TRUE
3571_eic.png	TRUE	TRUE
908_eic.png	TRUE	TRUE
2784_eic.png	TRUE	TRUE
223_eic.png	TRUE	TRUE
712_eic.png	TRUE	TRUE
3644_eic.png	TRUE	FALSE
489_eic.png	TRUE	TRUE
3056_eic.png	TRUE	TRUE
175_eic.png	TRUE	TRUE
3449_eic.png	TRUE	TRUE
1696_eic.png	TRUE	TRUE
1444_eic.png	TRUE	TRUE
1703_eic.png	TRUE	TRUE
2452_eic.png	FALSE	TRUE
2431_eic.png	FALSE	FALSE
1984_eic.png	FALSE	TRUE
805_eic.png	TRUE	TRUE
2097_eic.png	TRUE	TRUE
627_eic.png	TRUE	TRUE
3485_eic.png	FALSE	TRUE
1173_eic.png	TRUE	TRUE
3340_eic.png	TRUE	FALSE
2392_eic.png	FALSE	TRUE
2376_eic.png	TRUE	FALSE
2438_eic.png	TRUE	TRUE
287_eic.png	TRUE	TRUE
3680_eic.png	TRUE	FALSE
3569_eic.png	TRUE	TRUE
3397_eic.png	FALSE	TRUE
2283_eic.png	TRUE	FALSE
2699_eic.png	TRUE	FALSE
2231_eic.png	FALSE	TRUE
1095_eic.png	TRUE	TRUE
3469_eic.png	TRUE	TRUE
2072_eic.png	TRUE	TRUE
347_eic.png	TRUE	TRUE
2187_eic.png	TRUE	TRUE
723_eic.png	TRUE	TRUE
1318_eic.png	TRUE	TRUE
907_eic.png	TRUE	TRUE
2109_eic.png	TRUE	FALSE
1281_eic.png	TRUE	TRUE
1724_eic.png	TRUE	TRUE
894_eic.png	TRUE	TRUE
2156_eic.png	FALSE	TRUE
2907_eic.png	TRUE	TRUE
3061_eic.png	TRUE	TRUE
727_eic.png	FALSE	TRUE
312_eic.png	TRUE	TRUE
2460_eic.png	TRUE	TRUE
3126_eic.png	TRUE	TRUE
947_eic.png	TRUE	TRUE
1297_eic.png	TRUE	TRUE
3245_eic.png	TRUE	FALSE
3171_eic.png	TRUE	TRUE
1156_eic.png	TRUE	TRUE
925_eic.png	TRUE	TRUE
527_eic.png	TRUE	TRUE
2761_eic.png	TRUE	TRUE
1504_eic.png	TRUE	TRUE
2780_eic.png	TRUE	TRUE
3152_eic.png	TRUE	TRUE
2809_eic.png	TRUE	FALSE
2633_eic.png	TRUE	TRUE
918_eic.png	TRUE	TRUE
654_eic.png	TRUE	TRUE
170_eic.png	TRUE	TRUE
3465_eic.png	FALSE	TRUE
1313_eic.png	TRUE	TRUE
285_eic.png	TRUE	TRUE
2219_eic.png	TRUE	TRUE
3194_eic.png	TRUE	TRUE
2734_eic.png	FALSE	TRUE
3400_eic.png	TRUE	TRUE
1750_eic.png	TRUE	TRUE
2811_eic.png	FALSE	TRUE
2243_eic.png	TRUE	TRUE
2739_eic.png	TRUE	TRUE
878_eic.png	TRUE	TRUE
649_eic.png	TRUE	TRUE
1211_eic.png	TRUE	TRUE
2000_eic.png	TRUE	TRUE
1182_eic.png	TRUE	TRUE
1396_eic.png	TRUE	TRUE
870_eic.png	TRUE	TRUE
2931_eic.png	TRUE	TRUE
404_eic.png	FALSE	TRUE
3696_eic.png	FALSE	TRUE
1311_eic.png	FALSE	TRUE
3265_eic.png	TRUE	TRUE
2571_eic.png	TRUE	TRUE
2960_eic.png	TRUE	TRUE
1070_eic.png	TRUE	TRUE
845_eic.png	TRUE	TRUE
1520_eic.png	TRUE	TRUE
921_eic.png	TRUE	TRUE
666_eic.png	FALSE	TRUE
640_eic.png	TRUE	TRUE
10_eic.png	TRUE	TRUE
1055_eic.png	TRUE	TRUE
2539_eic.png	TRUE	TRUE
1248_eic.png	TRUE	TRUE
1855_eic.png	TRUE	TRUE
797_eic.png	TRUE	TRUE
3370_eic.png	TRUE	TRUE
350_eic.png	FALSE	TRUE
1586_eic.png	TRUE	TRUE
767_eic.png	TRUE	TRUE
3013_eic.png	TRUE	FALSE
2335_eic.png	FALSE	TRUE
2192_eic.png	TRUE	TRUE
2783_eic.png	TRUE	TRUE
2487_eic.png	TRUE	TRUE
3135_eic.png	TRUE	TRUE
518_eic.png	TRUE	TRUE
1789_eic.png	TRUE	TRUE
1802_eic.png	TRUE	TRUE
3317_eic.png	TRUE	TRUE
1283_eic.png	TRUE	TRUE
3482_eic.png	TRUE	FALSE
1758_eic.png	TRUE	TRUE
2774_eic.png	TRUE	TRUE
3240_eic.png	TRUE	TRUE
3290_eic.png	TRUE	TRUE
3321_eic.png	TRUE	FALSE
281_eic.png	TRUE	TRUE
1330_eic.png	TRUE	TRUE
194_eic.png	TRUE	TRUE
127_eic.png	TRUE	TRUE
3415_eic.png	FALSE	TRUE
2444_eic.png	TRUE	FALSE
806_eic.png	TRUE	TRUE
346_eic.png	FALSE	TRUE
2796_eic.png	FALSE	FALSE
3348_eic.png	TRUE	TRUE
162_eic.png	TRUE	TRUE
132_eic.png	TRUE	TRUE
2447_eic.png	TRUE	FALSE
2852_eic.png	FALSE	TRUE
2772_eic.png	TRUE	FALSE
3133_eic.png	FALSE	TRUE
1293_eic.png	TRUE	TRUE
2070_eic.png	TRUE	TRUE
692_eic.png	TRUE	TRUE
2762_eic.png	TRUE	TRUE
3557_eic.png	TRUE	TRUE
561_eic.png	FALSE	TRUE
2732_eic.png	TRUE	TRUE
2622_eic.png	TRUE	TRUE
3032_eic.png	TRUE	TRUE
2139_eic.png	FALSE	TRUE
2744_eic.png	TRUE	TRUE
699_eic.png	TRUE	TRUE
3701_eic.png	TRUE	TRUE
3070_eic.png	TRUE	FALSE
3717_eic.png	FALSE	TRUE
976_eic.png	TRUE	TRUE
1155_eic.png	TRUE	TRUE
1009_eic.png	TRUE	TRUE
3638_eic.png	TRUE	TRUE
452_eic.png	TRUE	TRUE
827_eic.png	TRUE	TRUE
1418_eic.png	TRUE	TRUE
1700_eic.png	TRUE	TRUE
2201_eic.png	TRUE	TRUE
419_eic.png	TRUE	TRUE
2918_eic.png	TRUE	TRUE
933_eic.png	TRUE	TRUE
1796_eic.png	TRUE	TRUE
1754_eic.png	TRUE	TRUE
3473_eic.png	FALSE	TRUE
659_eic.png	TRUE	TRUE
204_eic.png	TRUE	TRUE
2010_eic.png	TRUE	TRUE
3515_eic.png	TRUE	TRUE
768_eic.png	TRUE	TRUE
340_eic.png	TRUE	TRUE
2110_eic.png	TRUE	TRUE
724_eic.png	TRUE	TRUE
3064_eic.png	TRUE	TRUE
1113_eic.png	TRUE	TRUE
1506_eic.png	TRUE	TRUE
2977_eic.png	TRUE	TRUE
407_eic.png	FALSE	TRUE
899_eic.png	TRUE	TRUE
2229_eic.png	TRUE	FALSE
2760_eic.png	TRUE	TRUE
633_eic.png	FALSE	TRUE
3386_eic.png	FALSE	FALSE
53_eic.png	TRUE	TRUE
135_eic.png	TRUE	TRUE
225_eic.png	TRUE	TRUE
1484_eic.png	TRUE	TRUE
2792_eic.png	FALSE	TRUE
178_eic.png	TRUE	TRUE
3384_eic.png	TRUE	TRUE
1607_eic.png	TRUE	TRUE
329_eic.png	TRUE	TRUE
1794_eic.png	TRUE	TRUE
3251_eic.png	TRUE	TRUE
3647_eic.png	TRUE	TRUE
698_eic.png	TRUE	TRUE
171_eic.png	TRUE	TRUE
2895_eic.png	TRUE	TRUE
3054_eic.png	FALSE	TRUE
2603_eic.png	FALSE	FALSE
2910_eic.png	TRUE	TRUE
1476_eic.png	TRUE	TRUE
3716_eic.png	TRUE	TRUE
1985_eic.png	FALSE	TRUE
3668_eic.png	FALSE	TRUE
2190_eic.png	FALSE	TRUE
75_eic.png	TRUE	TRUE
1751_eic.png	TRUE	TRUE
368_eic.png	TRUE	TRUE
2750_eic.png	TRUE	FALSE
2766_eic.png	TRUE	TRUE
3373_eic.png	TRUE	TRUE
284_eic.png	TRUE	TRUE
91_eic.png	TRUE	TRUE
1730_eic.png	TRUE	TRUE
1734_eic.png	TRUE	TRUE
2683_eic.png	TRUE	TRUE
3619_eic.png	FALSE	TRUE
1761_eic.png	TRUE	TRUE
155_eic.png	TRUE	TRUE
2380_eic.png	TRUE	TRUE
1539_eic.png	TRUE	TRUE
2598_eic.png	FALSE	TRUE
299_eic.png	TRUE	TRUE
3084_eic.png	FALSE	TRUE
1481_eic.png	TRUE	TRUE
2632_eic.png	TRUE	TRUE
1357_eic.png	TRUE	TRUE
359_eic.png	FALSE	FALSE
3406_eic.png	TRUE	TRUE
3719_eic.png	TRUE	TRUE
448_eic.png	TRUE	TRUE
415_eic.png	TRUE	TRUE
3524_eic.png	TRUE	TRUE
1993_eic.png	TRUE	TRUE
3585_eic.png	FALSE	TRUE
3543_eic.png	TRUE	TRUE
2275_eic.png	TRUE	TRUE
216_eic.png	TRUE	TRUE
743_eic.png	TRUE	TRUE
3337_eic.png	TRUE	TRUE
718_eic.png	TRUE	TRUE
1442_eic.png	TRUE	TRUE
2406_eic.png	TRUE	TRUE
2656_eic.png	TRUE	TRUE
351_eic.png	FALSE	FALSE
398_eic.png	FALSE	TRUE
562_eic.png	TRUE	TRUE
3090_eic.png	TRUE	TRUE
843_eic.png	TRUE	TRUE
1509_eic.png	TRUE	TRUE
492_eic.png	FALSE	TRUE
1299_eic.png	TRUE	TRUE
695_eic.png	TRUE	TRUE
3229_eic.png	TRUE	FALSE
1268_eic.png	TRUE	TRUE
2112_eic.png	TRUE	TRUE
291_eic.png	TRUE	TRUE
564_eic.png	TRUE	TRUE
2546_eic.png	TRUE	TRUE
2653_eic.png	TRUE	TRUE
2492_eic.png	TRUE	TRUE
1811_eic.png	TRUE	TRUE
3639_eic.png	TRUE	TRUE
1279_eic.png	TRUE	TRUE
172_eic.png	TRUE	TRUE
361_eic.png	FALSE	FALSE
1163_eic.png	TRUE	TRUE
111_eic.png	TRUE	TRUE
1256_eic.png	TRUE	TRUE
1559_eic.png	TRUE	TRUE
3470_eic.png	TRUE	TRUE
3277_eic.png	FALSE	TRUE
2210_eic.png	FALSE	TRUE
1200_eic.png	TRUE	TRUE
1402_eic.png	TRUE	TRUE
2636_eic.png	FALSE	FALSE
2171_eic.png	FALSE	TRUE
2962_eic.png	TRUE	TRUE
1394_eic.png	TRUE	TRUE
1461_eic.png	TRUE	TRUE
2314_eic.png	FALSE	TRUE
2113_eic.png	TRUE	TRUE
423_eic.png	TRUE	TRUE
2476_eic.png	TRUE	TRUE
748_eic.png	TRUE	TRUE
2566_eic.png	TRUE	TRUE
14_eic.png	TRUE	TRUE
2337_eic.png	TRUE	TRUE
2465_eic.png	TRUE	TRUE
160_eic.png	TRUE	TRUE
2332_eic.png	TRUE	TRUE
3625_eic.png	TRUE	TRUE
3157_eic.png	TRUE	TRUE
2020_eic.png	TRUE	TRUE
2551_eic.png	FALSE	TRUE
1197_eic.png	TRUE	TRUE
3410_eic.png	FALSE	TRUE
1236_eic.png	TRUE	TRUE
233_eic.png	TRUE	TRUE
839_eic.png	TRUE	TRUE
3409_eic.png	TRUE	FALSE
1694_eic.png	TRUE	TRUE
2079_eic.png	TRUE	TRUE
1934_eic.png	TRUE	TRUE
1901_eic.png	TRUE	TRUE
182_eic.png	TRUE	TRUE
2920_eic.png	TRUE	TRUE
1555_eic.png	TRUE	TRUE
3475_eic.png	TRUE	TRUE
289_eic.png	TRUE	TRUE
787_eic.png	TRUE	TRUE
197_eic.png	TRUE	TRUE
600_eic.png	FALSE	FALSE
3447_eic.png	FALSE	TRUE
3111_eic.png	TRUE	TRUE
3024_eic.png	TRUE	TRUE
3547_eic.png	TRUE	TRUE
2128_eic.png	TRUE	FALSE
430_eic.png	TRUE	TRUE
2391_eic.png	FALSE	FALSE
2313_eic.png	FALSE	FALSE
3212_eic.png	TRUE	TRUE
1965_eic.png	TRUE	TRUE
2710_eic.png	TRUE	TRUE
3278_eic.png	FALSE	TRUE
3147_eic.png	TRUE	FALSE
2479_eic.png	TRUE	TRUE
44_eic.png	TRUE	TRUE
3392_eic.png	FALSE	TRUE
3268_eic.png	FALSE	TRUE
1600_eic.png	TRUE	TRUE
2787_eic.png	TRUE	TRUE
2680_eic.png	TRUE	TRUE
2133_eic.png	TRUE	TRUE
83_eic.png	TRUE	TRUE
1381_eic.png	TRUE	TRUE
742_eic.png	TRUE	TRUE
2083_eic.png	TRUE	TRUE
3028_eic.png	TRUE	TRUE
848_eic.png	FALSE	TRUE
3558_eic.png	TRUE	TRUE
3629_eic.png	TRUE	TRUE
1542_eic.png	TRUE	TRUE
3050_eic.png	TRUE	TRUE
2346_eic.png	FALSE	FALSE
2260_eic.png	TRUE	TRUE
611_eic.png	FALSE	TRUE
2877_eic.png	FALSE	TRUE
3399_eic.png	TRUE	TRUE
1312_eic.png	TRUE	TRUE
2665_eic.png	TRUE	TRUE
1892_eic.png	FALSE	TRUE
2273_eic.png	TRUE	FALSE
883_eic.png	TRUE	TRUE
703_eic.png	TRUE	TRUE
438_eic.png	FALSE	TRUE
1344_eic.png	TRUE	TRUE
2722_eic.png	TRUE	TRUE
2006_eic.png	TRUE	TRUE
3377_eic.png	TRUE	TRUE
1549_eic.png	TRUE	TRUE
2955_eic.png	TRUE	FALSE
2266_eic.png	FALSE	TRUE
3383_eic.png	FALSE	TRUE
1309_eic.png	TRUE	TRUE
3238_eic.png	TRUE	TRUE
20_eic.png	TRUE	TRUE
1217_eic.png	TRUE	TRUE
1195_eic.png	TRUE	TRUE
1791_eic.png	TRUE	TRUE
2564_eic.png	TRUE	TRUE
3269_eic.png	FALSE	TRUE
2308_eic.png	FALSE	TRUE
2161_eic.png	FALSE	TRUE
3564_eic.png	TRUE	TRUE
1036_eic.png	TRUE	TRUE
[truncated: 1,131 more rows]

## Sheet: 06_mouse_liver_neg_eva_check
image	eic	eim
2135_eic.png	TRUE	TRUE
153_eic.png	TRUE	TRUE
876_eic.png	TRUE	TRUE
872_eic.png	TRUE	TRUE
1707_eic.png	TRUE	TRUE
670_eic.png	TRUE	TRUE
1997_eic.png	TRUE	TRUE
2621_eic.png	TRUE	FALSE
2132_eic.png	TRUE	TRUE
606_eic.png	FALSE	TRUE
1906_eic.png	TRUE	TRUE
2160_eic.png	TRUE	TRUE
980_eic.png	TRUE	TRUE
387_eic.png	TRUE	TRUE
2567_eic.png	FALSE	TRUE
2136_eic.png	TRUE	TRUE
1410_eic.png	TRUE	FALSE
1474_eic.png	TRUE	TRUE
2377_eic.png	TRUE	TRUE
1952_eic.png	TRUE	TRUE
1107_eic.png	TRUE	TRUE
603_eic.png	TRUE	TRUE
380_eic.png	TRUE	TRUE
193_eic.png	TRUE	TRUE
2277_eic.png	TRUE	TRUE
427_eic.png	FALSE	TRUE
674_eic.png	TRUE	TRUE
1752_eic.png	TRUE	TRUE
900_eic.png	TRUE	TRUE
1710_eic.png	FALSE	TRUE
999_eic.png	TRUE	TRUE
2211_eic.png	TRUE	TRUE
543_eic.png	TRUE	TRUE
2179_eic.png	TRUE	TRUE
1999_eic.png	FALSE	TRUE
1337_eic.png	TRUE	TRUE
1192_eic.png	FALSE	TRUE
2121_eic.png	TRUE	TRUE
2514_eic.png	TRUE	FALSE
303_eic.png	TRUE	TRUE
2596_eic.png	TRUE	FALSE
2095_eic.png	FALSE	FALSE
73_eic.png	TRUE	FALSE
9_eic.png	TRUE	TRUE
2181_eic.png	TRUE	TRUE
1432_eic.png	TRUE	TRUE
1168_eic.png	TRUE	TRUE
139_eic.png	TRUE	TRUE
2108_eic.png	TRUE	TRUE
506_eic.png	TRUE	TRUE
2399_eic.png	TRUE	TRUE
2526_eic.png	TRUE	TRUE
2267_eic.png	TRUE	FALSE
2172_eic.png	TRUE	FALSE
1314_eic.png	FALSE	TRUE
67_eic.png	TRUE	TRUE
1169_eic.png	TRUE	TRUE
757_eic.png	TRUE	TRUE
1140_eic.png	TRUE	TRUE
180_eic.png	TRUE	TRUE
810_eic.png	TRUE	TRUE
622_eic.png	TRUE	TRUE
2389_eic.png	TRUE	TRUE
29_eic.png	TRUE	TRUE
1788_eic.png	TRUE	TRUE
1367_eic.png	TRUE	TRUE
1300_eic.png	FALSE	TRUE
2624_eic.png	FALSE	TRUE
2629_eic.png	TRUE	TRUE
992_eic.png	TRUE	TRUE
897_eic.png	TRUE	TRUE
2038_eic.png	TRUE	TRUE
298_eic.png	TRUE	TRUE
1628_eic.png	FALSE	TRUE
1594_eic.png	FALSE	TRUE
1385_eic.png	TRUE	TRUE
903_eic.png	TRUE	TRUE
2520_eic.png	TRUE	TRUE
2637_eic.png	TRUE	TRUE
1100_eic.png	TRUE	TRUE
2197_eic.png	TRUE	TRUE
1867_eic.png	FALSE	FALSE
276_eic.png	TRUE	TRUE
2101_eic.png	FALSE	TRUE
1213_eic.png	TRUE	TRUE
471_eic.png	TRUE	FALSE
1727_eic.png	TRUE	TRUE
1666_eic.png	FALSE	TRUE
245_eic.png	TRUE	FALSE
247_eic.png	TRUE	TRUE
386_eic.png	TRUE	TRUE
2351_eic.png	TRUE	TRUE
2616_eic.png	FALSE	TRUE
2293_eic.png	TRUE	TRUE
2205_eic.png	TRUE	TRUE
691_eic.png	TRUE	TRUE
2074_eic.png	FALSE	TRUE
1773_eic.png	TRUE	TRUE
2137_eic.png	TRUE	TRUE
2014_eic.png	TRUE	TRUE
2069_eic.png	TRUE	TRUE
594_eic.png	TRUE	TRUE
479_eic.png	TRUE	TRUE
2580_eic.png	TRUE	TRUE
344_eic.png	FALSE	TRUE
994_eic.png	TRUE	TRUE
228_eic.png	TRUE	TRUE
164_eic.png	TRUE	TRUE
1078_eic.png	TRUE	TRUE
1805_eic.png	FALSE	TRUE
2403_eic.png	TRUE	TRUE
1533_eic.png	TRUE	TRUE
825_eic.png	TRUE	TRUE
857_eic.png	TRUE	TRUE
1576_eic.png	TRUE	TRUE
809_eic.png	TRUE	TRUE
230_eic.png	TRUE	TRUE
847_eic.png	TRUE	TRUE
2241_eic.png	TRUE	TRUE
1743_eic.png	FALSE	TRUE
927_eic.png	TRUE	TRUE
1875_eic.png	FALSE	TRUE
2516_eic.png	TRUE	TRUE
2208_eic.png	TRUE	TRUE
1380_eic.png	FALSE	TRUE
2648_eic.png	FALSE	TRUE
1366_eic.png	TRUE	TRUE
620_eic.png	TRUE	TRUE
1454_eic.png	FALSE	FALSE
65_eic.png	TRUE	TRUE
868_eic.png	TRUE	TRUE
1056_eic.png	TRUE	TRUE
1685_eic.png	FALSE	TRUE
2600_eic.png	TRUE	TRUE
2572_eic.png	TRUE	TRUE
938_eic.png	TRUE	TRUE
500_eic.png	TRUE	TRUE
2333_eic.png	FALSE	TRUE
920_eic.png	TRUE	TRUE
366_eic.png	TRUE	TRUE
2556_eic.png	FALSE	FALSE
1560_eic.png	TRUE	FALSE
2428_eic.png	TRUE	TRUE
2658_eic.png	FALSE	TRUE
2066_eic.png	TRUE	FALSE
2235_eic.png	TRUE	TRUE
2021_eic.png	TRUE	TRUE
1427_eic.png	TRUE	TRUE
1320_eic.png	TRUE	TRUE
2216_eic.png	FALSE	TRUE
669_eic.png	TRUE	TRUE
5_eic.png	TRUE	TRUE
662_eic.png	TRUE	TRUE
2144_eic.png	TRUE	TRUE
364_eic.png	TRUE	TRUE
963_eic.png	TRUE	TRUE
1398_eic.png	TRUE	TRUE
618_eic.png	TRUE	TRUE
707_eic.png	TRUE	TRUE
13_eic.png	TRUE	TRUE
2162_eic.png	TRUE	TRUE
779_eic.png	TRUE	TRUE
2420_eic.png	FALSE	TRUE
2390_eic.png	TRUE	TRUE
851_eic.png	TRUE	TRUE
950_eic.png	TRUE	TRUE
1676_eic.png	TRUE	TRUE
1435_eic.png	TRUE	TRUE
2075_eic.png	FALSE	TRUE
1806_eic.png	TRUE	TRUE
2568_eic.png	TRUE	TRUE
1443_eic.png	TRUE	TRUE
484_eic.png	TRUE	TRUE
335_eic.png	TRUE	TRUE
2279_eic.png	TRUE	TRUE
1486_eic.png	FALSE	TRUE
1167_eic.png	TRUE	TRUE
581_eic.png	TRUE	TRUE
2454_eic.png	TRUE	TRUE
1813_eic.png	FALSE	TRUE
185_eic.png	TRUE	TRUE
186_eic.png	TRUE	TRUE
2495_eic.png	TRUE	TRUE
1779_eic.png	TRUE	TRUE
1995_eic.png	TRUE	TRUE
217_eic.png	TRUE	TRUE
203_eic.png	TRUE	TRUE
1301_eic.png	FALSE	TRUE
841_eic.png	TRUE	TRUE
501_eic.png	TRUE	TRUE
2442_eic.png	TRUE	TRUE
1416_eic.png	TRUE	TRUE
833_eic.png	TRUE	TRUE
463_eic.png	TRUE	FALSE
1177_eic.png	TRUE	TRUE
2610_eic.png	TRUE	TRUE
1620_eic.png	TRUE	TRUE
746_eic.png	TRUE	TRUE
2027_eic.png	TRUE	TRUE
1595_eic.png	FALSE	TRUE
688_eic.png	TRUE	TRUE
2307_eic.png	TRUE	TRUE
2466_eic.png	TRUE	FALSE
2107_eic.png	TRUE	FALSE
1325_eic.png	TRUE	TRUE
1797_eic.png	TRUE	TRUE
2338_eic.png	TRUE	TRUE
572_eic.png	TRUE	TRUE
1362_eic.png	TRUE	TRUE
1650_eic.png	FALSE	TRUE
1130_eic.png	TRUE	TRUE
1688_eic.png	FALSE	TRUE
239_eic.png	TRUE	TRUE
1092_eic.png	TRUE	TRUE
996_eic.png	TRUE	TRUE
1742_eic.png	TRUE	TRUE
610_eic.png	TRUE	TRUE
354_eic.png	TRUE	TRUE
547_eic.png	TRUE	TRUE
1097_eic.png	TRUE	TRUE
2450_eic.png	TRUE	TRUE
136_eic.png	TRUE	TRUE
2282_eic.png	TRUE	FALSE
2394_eic.png	TRUE	TRUE
238_eic.png	TRUE	TRUE
1492_eic.png	TRUE	TRUE
2451_eic.png	TRUE	TRUE
151_eic.png	TRUE	TRUE
1046_eic.png	TRUE	TRUE
2262_eic.png	TRUE	TRUE
1723_eic.png	TRUE	TRUE
804_eic.png	TRUE	TRUE
1910_eic.png	TRUE	TRUE
1490_eic.png	FALSE	TRUE
770_eic.png	TRUE	TRUE
1851_eic.png	TRUE	FALSE
467_eic.png	TRUE	TRUE
1403_eic.png	TRUE	TRUE
1480_eic.png	FALSE	TRUE
100_eic.png	TRUE	TRUE
1868_eic.png	TRUE	TRUE
643_eic.png	TRUE	TRUE
1883_eic.png	TRUE	TRUE
2129_eic.png	TRUE	TRUE
864_eic.png	TRUE	TRUE
1747_eic.png	TRUE	TRUE
2507_eic.png	TRUE	TRUE
1329_eic.png	TRUE	TRUE
2265_eic.png	TRUE	FALSE
1818_eic.png	FALSE	TRUE
410_eic.png	FALSE	TRUE
681_eic.png	TRUE	TRUE
1848_eic.png	TRUE	TRUE
50_eic.png	TRUE	TRUE
384_eic.png	TRUE	TRUE
2644_eic.png	TRUE	TRUE
2455_eic.png	TRUE	TRUE
1123_eic.png	TRUE	TRUE
696_eic.png	TRUE	TRUE
1745_eic.png	TRUE	TRUE
1735_eic.png	TRUE	TRUE
1331_eic.png	TRUE	TRUE
2044_eic.png	TRUE	TRUE
1891_eic.png	TRUE	TRUE
1420_eic.png	TRUE	TRUE
449_eic.png	TRUE	TRUE
2073_eic.png	FALSE	FALSE
2226_eic.png	TRUE	TRUE
1604_eic.png	FALSE	FALSE
1144_eic.png	TRUE	TRUE
2356_eic.png	FALSE	TRUE
2294_eic.png	TRUE	FALSE
1683_eic.png	FALSE	TRUE
2655_eic.png	FALSE	TRUE
2559_eic.png	TRUE	TRUE
1397_eic.png	TRUE	FALSE
2329_eic.png	TRUE	TRUE
475_eic.png	TRUE	TRUE
2218_eic.png	TRUE	FALSE
82_eic.png	TRUE	TRUE
2170_eic.png	TRUE	FALSE
1783_eic.png	TRUE	FALSE
495_eic.png	FALSE	TRUE
2147_eic.png	TRUE	FALSE
733_eic.png	TRUE	TRUE
1290_eic.png	FALSE	TRUE
1502_eic.png	FALSE	FALSE
844_eic.png	TRUE	TRUE
1942_eic.png	TRUE	TRUE
1399_eic.png	TRUE	TRUE
1819_eic.png	TRUE	TRUE
2643_eic.png	TRUE	FALSE
2352_eic.png	TRUE	TRUE
2134_eic.png	TRUE	TRUE
1203_eic.png	TRUE	TRUE
1104_eic.png	TRUE	TRUE
709_eic.png	TRUE	TRUE
1886_eic.png	TRUE	TRUE
890_eic.png	TRUE	TRUE
2563_eic.png	FALSE	TRUE
887_eic.png	TRUE	TRUE
1361_eic.png	FALSE	TRUE
2537_eic.png	FALSE	TRUE
1874_eic.png	TRUE	TRUE
1231_eic.png	TRUE	TRUE
1350_eic.png	TRUE	TRUE
221_eic.png	TRUE	TRUE
1714_eic.png	FALSE	TRUE
2111_eic.png	TRUE	TRUE
2360_eic.png	FALSE	TRUE
616_eic.png	TRUE	TRUE
1417_eic.png	TRUE	FALSE
2005_eic.png	TRUE	TRUE
93_eic.png	TRUE	TRUE
1291_eic.png	FALSE	TRUE
924_eic.png	TRUE	TRUE
964_eic.png	TRUE	TRUE
2662_eic.png	FALSE	TRUE
1401_eic.png	TRUE	TRUE
62_eic.png	TRUE	TRUE
1220_eic.png	TRUE	TRUE
2052_eic.png	TRUE	TRUE
567_eic.png	TRUE	TRUE
1450_eic.png	TRUE	TRUE
1061_eic.png	TRUE	TRUE
1057_eic.png	TRUE	TRUE
1170_eic.png	TRUE	TRUE
1577_eic.png	TRUE	TRUE
2051_eic.png	TRUE	TRUE
1328_eic.png	FALSE	TRUE
545_eic.png	TRUE	TRUE
355_eic.png	FALSE	TRUE
1777_eic.png	TRUE	TRUE
1601_eic.png	FALSE	TRUE
2086_eic.png	TRUE	TRUE
2078_eic.png	TRUE	TRUE
754_eic.png	TRUE	TRUE
61_eic.png	TRUE	TRUE
1624_eic.png	TRUE	TRUE
2292_eic.png	TRUE	TRUE
902_eic.png	TRUE	TRUE
1679_eic.png	FALSE	TRUE
2527_eic.png	TRUE	TRUE
468_eic.png	TRUE	FALSE
2654_eic.png	FALSE	TRUE
2234_eic.png	FALSE	TRUE
953_eic.png	TRUE	TRUE
232_eic.png	TRUE	TRUE
1817_eic.png	TRUE	TRUE
1936_eic.png	FALSE	TRUE
740_eic.png	TRUE	TRUE
1911_eic.png	TRUE	TRUE
508_eic.png	TRUE	TRUE
2407_eic.png	TRUE	TRUE
249_eic.png	TRUE	FALSE
1185_eic.png	TRUE	TRUE
1955_eic.png	FALSE	FALSE
2464_eic.png	TRUE	TRUE
2472_eic.png	TRUE	FALSE
1161_eic.png	TRUE	TRUE
1488_eic.png	FALSE	TRUE
2031_eic.png	TRUE	TRUE
862_eic.png	TRUE	TRUE
969_eic.png	TRUE	TRUE
477_eic.png	TRUE	TRUE
729_eic.png	TRUE	TRUE
1675_eic.png	FALSE	TRUE
644_eic.png	FALSE	TRUE
2084_eic.png	FALSE	FALSE
708_eic.png	TRUE	TRUE
512_eic.png	TRUE	TRUE
385_eic.png	TRUE	TRUE
808_eic.png	TRUE	TRUE
2660_eic.png	FALSE	TRUE
2540_eic.png	TRUE	FALSE
2446_eic.png	TRUE	TRUE
1187_eic.png	TRUE	TRUE
2318_eic.png	FALSE	TRUE
697_eic.png	TRUE	TRUE
163_eic.png	TRUE	TRUE
2286_eic.png	TRUE	TRUE
991_eic.png	TRUE	TRUE
2312_eic.png	TRUE	TRUE
1657_eic.png	TRUE	TRUE
2180_eic.png	TRUE	TRUE
1038_eic.png	TRUE	TRUE
713_eic.png	TRUE	TRUE
2204_eic.png	TRUE	FALSE
1415_eic.png	TRUE	TRUE
1105_eic.png	TRUE	TRUE
1452_eic.png	TRUE	TRUE
781_eic.png	TRUE	TRUE
421_eic.png	TRUE	TRUE
2016_eic.png	TRUE	TRUE
2194_eic.png	TRUE	FALSE
2462_eic.png	TRUE	TRUE
931_eic.png	TRUE	TRUE
2186_eic.png	TRUE	TRUE
1110_eic.png	TRUE	TRUE
256_eic.png	TRUE	TRUE
254_eic.png	TRUE	TRUE
1605_eic.png	TRUE	TRUE
2224_eic.png	TRUE	FALSE
1068_eic.png	TRUE	TRUE
1609_eic.png	FALSE	TRUE
875_eic.png	TRUE	TRUE
1569_eic.png	FALSE	TRUE
975_eic.png	TRUE	TRUE
2448_eic.png	TRUE	TRUE
914_eic.png	TRUE	TRUE
1638_eic.png	TRUE	TRUE
464_eic.png	TRUE	TRUE
891_eic.png	TRUE	TRUE
1739_eic.png	TRUE	TRUE
1373_eic.png	TRUE	TRUE
72_eic.png	TRUE	TRUE
2417_eic.png	TRUE	TRUE
1899_eic.png	FALSE	TRUE
1507_eic.png	FALSE	TRUE
1233_eic.png	FALSE	TRUE
396_eic.png	TRUE	TRUE
626_eic.png	TRUE	TRUE
1639_eic.png	TRUE	TRUE
389_eic.png	TRUE	TRUE
1740_eic.png	FALSE	TRUE
2502_eic.png	TRUE	TRUE
1242_eic.png	TRUE	TRUE
1921_eic.png	TRUE	TRUE
1082_eic.png	TRUE	TRUE
2195_eic.png	TRUE	FALSE
982_eic.png	TRUE	TRUE
259_eic.png	TRUE	FALSE
1007_eic.png	TRUE	TRUE
1728_eic.png	FALSE	TRUE
1611_eic.png	FALSE	TRUE
772_eic.png	TRUE	TRUE
453_eic.png	TRUE	FALSE
715_eic.png	TRUE	TRUE
2256_eic.png	TRUE	TRUE
520_eic.png	TRUE	TRUE
2477_eic.png	TRUE	TRUE
820_eic.png	TRUE	TRUE
798_eic.png	TRUE	TRUE
2057_eic.png	TRUE	TRUE
2017_eic.png	TRUE	TRUE
1340_eic.png	TRUE	TRUE
2215_eic.png	FALSE	TRUE
647_eic.png	TRUE	TRUE
258_eic.png	TRUE	TRUE
535_eic.png	FALSE	FALSE
2463_eic.png	TRUE	TRUE
1356_eic.png	TRUE	TRUE
333_eic.png	TRUE	TRUE
602_eic.png	TRUE	TRUE
1826_eic.png	TRUE	TRUE
2555_eic.png	TRUE	TRUE
90_eic.png	TRUE	TRUE
94_eic.png	TRUE	TRUE
2449_eic.png	FALSE	TRUE
642_eic.png	TRUE	TRUE
1722_eic.png	TRUE	TRUE
668_eic.png	TRUE	TRUE
343_eic.png	FALSE	TRUE
1537_eic.png	TRUE	TRUE
1321_eic.png	TRUE	FALSE
2207_eic.png	FALSE	TRUE
1664_eic.png	TRUE	TRUE
2209_eic.png	TRUE	TRUE
1115_eic.png	TRUE	TRUE
88_eic.png	TRUE	TRUE
66_eic.png	TRUE	TRUE
2427_eic.png	TRUE	TRUE
940_eic.png	TRUE	TRUE
1655_eic.png	TRUE	TRUE
1489_eic.png	TRUE	TRUE
268_eic.png	TRUE	TRUE
2553_eic.png	TRUE	TRUE
1812_eic.png	FALSE	TRUE
2468_eic.png	TRUE	TRUE
2544_eic.png	TRUE	FALSE
1889_eic.png	TRUE	TRUE
205_eic.png	TRUE	TRUE
801_eic.png	TRUE	TRUE
1086_eic.png	TRUE	TRUE
951_eic.png	TRUE	TRUE
1387_eic.png	TRUE	TRUE
1643_eic.png	TRUE	TRUE
1897_eic.png	TRUE	TRUE
944_eic.png	TRUE	TRUE
1498_eic.png	TRUE	TRUE
496_eic.png	TRUE	TRUE
1976_eic.png	FALSE	TRUE
2345_eic.png	TRUE	TRUE
693_eic.png	TRUE	TRUE
589_eic.png	TRUE	TRUE
2239_eic.png	TRUE	TRUE
470_eic.png	TRUE	TRUE
2149_eic.png	FALSE	TRUE
911_eic.png	TRUE	TRUE
2048_eic.png	TRUE	TRUE
2347_eic.png	FALSE	TRUE
2601_eic.png	TRUE	TRUE
2409_eic.png	TRUE	TRUE
2365_eic.png	TRUE	TRUE
1033_eic.png	TRUE	TRUE
595_eic.png	TRUE	TRUE
578_eic.png	TRUE	TRUE
1712_eic.png	TRUE	TRUE
507_eic.png	TRUE	TRUE
2424_eic.png	TRUE	TRUE
1900_eic.png	TRUE	FALSE
348_eic.png	FALSE	TRUE
2213_eic.png	TRUE	TRUE
447_eic.png	TRUE	TRUE
1125_eic.png	TRUE	TRUE
2030_eic.png	TRUE	TRUE
2214_eic.png	TRUE	TRUE
1793_eic.png	TRUE	TRUE
2425_eic.png	TRUE	TRUE
1653_eic.png	TRUE	FALSE
1978_eic.png	FALSE	TRUE
1810_eic.png	TRUE	TRUE
1680_eic.png	TRUE	TRUE
1746_eic.png	TRUE	TRUE
1541_eic.png	FALSE	TRUE
2018_eic.png	TRUE	FALSE
2324_eic.png	TRUE	TRUE
74_eic.png	TRUE	TRUE
917_eic.png	TRUE	TRUE
717_eic.png	TRUE	TRUE
391_eic.png	FALSE	TRUE
1368_eic.png	TRUE	TRUE
1426_eic.png	TRUE	TRUE
1352_eic.png	TRUE	TRUE
1457_eic.png	FALSE	TRUE
1787_eic.png	TRUE	FALSE
2015_eic.png	TRUE	TRUE
1536_eic.png	TRUE	TRUE
1295_eic.png	FALSE	TRUE
1292_eic.png	FALSE	TRUE
846_eic.png	TRUE	TRUE
1803_eic.png	TRUE	TRUE
544_eic.png	TRUE	TRUE
2061_eic.png	TRUE	TRUE
1720_eic.png	TRUE	TRUE
357_eic.png	TRUE	TRUE
1652_eic.png	TRUE	TRUE
2103_eic.png	TRUE	TRUE
2586_eic.png	TRUE	TRUE
84_eic.png	TRUE	TRUE
89_eic.png	TRUE	TRUE
2382_eic.png	TRUE	TRUE
2245_eic.png	FALSE	TRUE
435_eic.png	TRUE	TRUE
2054_eic.png	TRUE	TRUE
213_eic.png	TRUE	TRUE
2309_eic.png	FALSE	TRUE
187_eic.png	TRUE	TRUE
2359_eic.png	FALSE	TRUE
1814_eic.png	TRUE	TRUE
711_eic.png	TRUE	TRUE
377_eic.png	TRUE	TRUE
958_eic.png	TRUE	TRUE
2145_eic.png	TRUE	FALSE
1958_eic.png	TRUE	TRUE
871_eic.png	TRUE	TRUE
487_eic.png	TRUE	TRUE
123_eic.png	TRUE	TRUE
583_eic.png	TRUE	TRUE
383_eic.png	TRUE	TRUE
1037_eic.png	TRUE	TRUE
218_eic.png	TRUE	TRUE
1737_eic.png	TRUE	TRUE
1521_eic.png	TRUE	FALSE
181_eic.png	TRUE	TRUE
1581_eic.png	FALSE	TRUE
2212_eic.png	TRUE	TRUE
1597_eic.png	FALSE	TRUE
1614_eic.png	TRUE	TRUE
684_eic.png	TRUE	TRUE
612_eic.png	TRUE	TRUE
2050_eic.png	TRUE	FALSE
1238_eic.png	TRUE	TRUE
817_eic.png	TRUE	TRUE
2045_eic.png	TRUE	TRUE
952_eic.png	TRUE	TRUE
1698_eic.png	TRUE	TRUE
1121_eic.png	TRUE	TRUE
107_eic.png	TRUE	TRUE
392_eic.png	FALSE	TRUE
428_eic.png	TRUE	TRUE
1421_eic.png	TRUE	TRUE
2138_eic.png	TRUE	TRUE
2577_eic.png	TRUE	FALSE
1922_eic.png	TRUE	TRUE
1885_eic.png	TRUE	TRUE
1956_eic.png	TRUE	TRUE
1126_eic.png	TRUE	TRUE
569_eic.png	TRUE	TRUE
2588_eic.png	TRUE	TRUE
2165_eic.png	TRUE	TRUE
1222_eic.png	TRUE	TRUE
294_eic.png	TRUE	TRUE
2504_eic.png	TRUE	FALSE
141_eic.png	TRUE	TRUE
1871_eic.png	TRUE	TRUE
1148_eic.png	TRUE	TRUE
1630_eic.png	FALSE	TRUE
2191_eic.png	TRUE	TRUE
619_eic.png	TRUE	TRUE
1342_eic.png	FALSE	TRUE
926_eic.png	TRUE	TRUE
1178_eic.png	FALSE	TRUE
2443_eic.png	FALSE	TRUE
1726_eic.png	FALSE	TRUE
462_eic.png	TRUE	TRUE
1496_eic.png	FALSE	TRUE
1237_eic.png	TRUE	TRUE
454_eic.png	TRUE	TRUE
2007_eic.png	FALSE	TRUE
168_eic.png	TRUE	TRUE
624_eic.png	TRUE	TRUE
1249_eic.png	FALSE	TRUE
1085_eic.png	TRUE	TRUE
1441_eic.png	TRUE	TRUE
1535_eic.png	TRUE	TRUE
1243_eic.png	TRUE	TRUE
756_eic.png	TRUE	TRUE
1500_eic.png	TRUE	TRUE
1770_eic.png	TRUE	TRUE
1915_eic.png	TRUE	TRUE
229_eic.png	TRUE	TRUE
865_eic.png	TRUE	TRUE
1259_eic.png	TRUE	TRUE
103_eic.png	TRUE	TRUE
358_eic.png	FALSE	TRUE
2148_eic.png	TRUE	FALSE
1983_eic.png	TRUE	TRUE
2280_eic.png	TRUE	TRUE
395_eic.png	TRUE	TRUE
1866_eic.png	TRUE	TRUE
1629_eic.png	TRUE	TRUE
2182_eic.png	TRUE	FALSE
2508_eic.png	TRUE	TRUE
416_eic.png	FALSE	TRUE
2499_eic.png	TRUE	TRUE
1228_eic.png	TRUE	TRUE
1766_eic.png	FALSE	TRUE
105_eic.png	TRUE	TRUE
1467_eic.png	FALSE	TRUE
2198_eic.png	TRUE	FALSE
734_eic.png	TRUE	TRUE
280_eic.png	TRUE	TRUE
1564_eic.png	FALSE	TRUE
1880_eic.png	TRUE	TRUE
1201_eic.png	TRUE	TRUE
1917_eic.png	TRUE	TRUE
735_eic.png	TRUE	TRUE
1517_eic.png	FALSE	TRUE
306_eic.png	TRUE	TRUE
286_eic.png	TRUE	TRUE
2093_eic.png	TRUE	TRUE
4_eic.png	TRUE	TRUE
70_eic.png	TRUE	TRUE
2169_eic.png	TRUE	FALSE
1592_eic.png	TRUE	TRUE
324_eic.png	TRUE	TRUE
720_eic.png	TRUE	TRUE
884_eic.png	TRUE	TRUE
1695_eic.png	TRUE	TRUE
745_eic.png	TRUE	TRUE
1721_eic.png	TRUE	TRUE
2037_eic.png	TRUE	TRUE
629_eic.png	TRUE	TRUE
2411_eic.png	FALSE	TRUE
3_eic.png	TRUE	TRUE
2435_eic.png	FALSE	TRUE
1543_eic.png	TRUE	TRUE
1832_eic.png	TRUE	TRUE
1800_eic.png	FALSE	TRUE
1763_eic.png	FALSE	TRUE
1026_eic.png	TRUE	TRUE
2386_eic.png	TRUE	TRUE
1162_eic.png	FALSE	TRUE
1152_eic.png	TRUE	TRUE
2605_eic.png	TRUE	TRUE
2152_eic.png	TRUE	FALSE
2552_eic.png	TRUE	FALSE
1212_eic.png	TRUE	TRUE
1516_eic.png	TRUE	TRUE
2602_eic.png	TRUE	TRUE
1663_eic.png	TRUE	TRUE
959_eic.png	TRUE	TRUE
1772_eic.png	FALSE	TRUE
795_eic.png	TRUE	TRUE
1557_eic.png	FALSE	TRUE
1157_eic.png	TRUE	TRUE
751_eic.png	TRUE	TRUE
521_eic.png	TRUE	TRUE
104_eic.png	TRUE	TRUE
451_eic.png	TRUE	FALSE
1580_eic.png	FALSE	TRUE
188_eic.png	TRUE	TRUE
1324_eic.png	TRUE	TRUE
2297_eic.png	TRUE	TRUE
292_eic.png	TRUE	TRUE
1059_eic.png	TRUE	TRUE
1371_eic.png	TRUE	TRUE
1940_eic.png	TRUE	TRUE
101_eic.png	TRUE	TRUE
1687_eic.png	FALSE	TRUE
2582_eic.png	TRUE	TRUE
2575_eic.png	FALSE	TRUE
2004_eic.png	TRUE	TRUE
2261_eic.png	TRUE	TRUE
2505_eic.png	TRUE	FALSE
331_eic.png	TRUE	TRUE
1247_eic.png	TRUE	TRUE
608_eic.png	TRUE	TRUE
2371_eic.png	FALSE	TRUE
2062_eic.png	TRUE	TRUE
2159_eic.png	TRUE	TRUE
548_eic.png	TRUE	TRUE
1946_eic.png	TRUE	TRUE
2646_eic.png	FALSE	TRUE
1512_eic.png	TRUE	TRUE
1261_eic.png	TRUE	TRUE
154_eic.png	TRUE	TRUE
237_eic.png	TRUE	TRUE
2104_eic.png	TRUE	TRUE
942_eic.png	TRUE	TRUE
300_eic.png	TRUE	TRUE
365_eic.png	TRUE	TRUE
459_eic.png	TRUE	TRUE
1482_eic.png	TRUE	TRUE
1599_eic.png	FALSE	TRUE
974_eic.png	TRUE	TRUE
1323_eic.png	TRUE	TRUE
2153_eic.png	TRUE	TRUE
949_eic.png	TRUE	TRUE
1515_eic.png	TRUE	TRUE
1081_eic.png	TRUE	TRUE
657_eic.png	TRUE	TRUE
609_eic.png	TRUE	TRUE
1024_eic.png	TRUE	TRUE
434_eic.png	TRUE	TRUE
2124_eic.png	FALSE	TRUE
2355_eic.png	TRUE	TRUE
2374_eic.png	TRUE	FALSE
334_eic.png	FALSE	TRUE
2151_eic.png	FALSE	TRUE
1519_eic.png	TRUE	TRUE
2529_eic.png	FALSE	TRUE
2597_eic.png	TRUE	TRUE
412_eic.png	FALSE	TRUE
1347_eic.png	TRUE	TRUE
722_eic.png	TRUE	TRUE
1531_eic.png	TRUE	FALSE
2565_eic.png	FALSE	FALSE
2029_eic.png	TRUE	TRUE
830_eic.png	TRUE	TRUE
1294_eic.png	FALSE	TRUE
2518_eic.png	TRUE	TRUE
962_eic.png	TRUE	TRUE
683_eic.png	TRUE	TRUE
1047_eic.png	TRUE	TRUE
1717_eic.png	TRUE	TRUE
1556_eic.png	FALSE	TRUE
1840_eic.png	TRUE	TRUE
1957_eic.png	FALSE	TRUE
2238_eic.png	TRUE	TRUE
472_eic.png	TRUE	TRUE
174_eic.png	TRUE	TRUE
2114_eic.png	TRUE	TRUE
1896_eic.png	TRUE	TRUE
758_eic.png	TRUE	TRUE
2484_eic.png	TRUE	TRUE
2664_eic.png	FALSE	TRUE
2080_eic.png	TRUE	TRUE
1020_eic.png	TRUE	TRUE
2469_eic.png	TRUE	TRUE
2574_eic.png	FALSE	TRUE
1208_eic.png	TRUE	TRUE
2225_eic.png	TRUE	TRUE
2437_eic.png	FALSE	TRUE
399_eic.png	TRUE	TRUE
1298_eic.png	FALSE	TRUE
457_eic.png	TRUE	FALSE
2076_eic.png	FALSE	TRUE
2143_eic.png	TRUE	TRUE
11_eic.png	TRUE	TRUE
774_eic.png	TRUE	TRUE
532_eic.png	TRUE	TRUE
694_eic.png	TRUE	TRUE
19_eic.png	TRUE	TRUE
555_eic.png	TRUE	TRUE
1199_eic.png	TRUE	TRUE
592_eic.png	TRUE	TRUE
1308_eic.png	TRUE	TRUE
571_eic.png	TRUE	FALSE
2609_eic.png	TRUE	FALSE
1744_eic.png	TRUE	TRUE
591_eic.png	TRUE	TRUE
539_eic.png	TRUE	TRUE
762_eic.png	TRUE	TRUE
311_eic.png	TRUE	TRUE
1935_eic.png	TRUE	TRUE
1704_eic.png	TRUE	TRUE
852_eic.png	TRUE	TRUE
2367_eic.png	TRUE	TRUE
1613_eic.png	FALSE	TRUE
1860_eic.png	TRUE	TRUE
320_eic.png	TRUE	TRUE
466_eic.png	TRUE	FALSE
1610_eic.png	FALSE	TRUE
2453_eic.png	TRUE	TRUE
601_eic.png	TRUE	TRUE
2221_eic.png	FALSE	TRUE
790_eic.png	TRUE	TRUE
1544_eic.png	TRUE	TRUE
1945_eic.png	TRUE	TRUE
2302_eic.png	TRUE	TRUE
970_eic.png	TRUE	TRUE
1690_eic.png	TRUE	TRUE
41_eic.png	TRUE	TRUE
1587_eic.png	TRUE	TRUE
1011_eic.png	TRUE	TRUE
1692_eic.png	TRUE	TRUE
987_eic.png	TRUE	TRUE
1193_eic.png	FALSE	TRUE
2257_eic.png	TRUE	TRUE
1378_eic.png	TRUE	FALSE
1343_eic.png	TRUE	TRUE
1920_eic.png	TRUE	TRUE
1926_eic.png	TRUE	TRUE
209_eic.png	TRUE	TRUE
1552_eic.png	FALSE	TRUE
2142_eic.png	TRUE	FALSE
2032_eic.png	TRUE	FALSE
1646_eic.png	TRUE	TRUE
2270_eic.png	TRUE	TRUE
1437_eic.png	TRUE	TRUE
2459_eic.png	TRUE	TRUE
1562_eic.png	TRUE	TRUE
1733_eic.png	FALSE	TRUE
2489_eic.png	TRUE	TRUE
420_eic.png	TRUE	TRUE
1383_eic.png	TRUE	TRUE
930_eic.png	TRUE	TRUE
1021_eic.png	TRUE	TRUE
855_eic.png	TRUE	TRUE
2089_eic.png	FALSE	TRUE
1363_eic.png	TRUE	TRUE
106_eic.png	TRUE	TRUE
832_eic.png	TRUE	TRUE
721_eic.png	FALSE	TRUE
837_eic.png	TRUE	TRUE
1025_eic.png	TRUE	TRUE
658_eic.png	TRUE	TRUE
2542_eic.png	FALSE	TRUE
2067_eic.png	TRUE	TRUE
1286_eic.png	FALSE	TRUE
40_eic.png	TRUE	TRUE
1522_eic.png	TRUE	TRUE
1673_eic.png	TRUE	TRUE
2387_eic.png	TRUE	TRUE
199_eic.png	TRUE	TRUE
943_eic.png	TRUE	TRUE
2585_eic.png	TRUE	TRUE
979_eic.png	TRUE	TRUE
2511_eic.png	TRUE	TRUE
152_eic.png	TRUE	TRUE
262_eic.png	TRUE	TRUE
800_eic.png	TRUE	TRUE
27_eic.png	TRUE	TRUE
1903_eic.png	TRUE	TRUE
2528_eic.png	TRUE	FALSE
1430_eic.png	TRUE	TRUE
2299_eic.png	TRUE	FALSE
503_eic.png	TRUE	TRUE
1854_eic.png	TRUE	TRUE
184_eic.png	FALSE	TRUE
2263_eic.png	TRUE	FALSE
1736_eic.png	TRUE	TRUE
1558_eic.png	FALSE	TRUE
1877_eic.png	TRUE	TRUE
1648_eic.png	FALSE	TRUE
2120_eic.png	TRUE	TRUE
1996_eic.png	TRUE	TRUE
671_eic.png	TRUE	TRUE
1459_eic.png	FALSE	TRUE
1440_eic.png	TRUE	TRUE
2498_eic.png	TRUE	TRUE
1785_eic.png	TRUE	TRUE
2117_eic.png	TRUE	TRUE
1202_eic.png	TRUE	TRUE
815_eic.png	TRUE	TRUE
2445_eic.png	TRUE	TRUE
382_eic.png	TRUE	TRUE
1064_eic.png	TRUE	TRUE
2433_eic.png	TRUE	TRUE
660_eic.png	TRUE	TRUE
1379_eic.png	FALSE	TRUE
1317_eic.png	TRUE	TRUE
271_eic.png	TRUE	TRUE
1035_eic.png	TRUE	TRUE
1778_eic.png	TRUE	TRUE
623_eic.png	TRUE	TRUE
158_eic.png	TRUE	TRUE
1713_eic.png	TRUE	TRUE
2630_eic.png	TRUE	TRUE
1979_eic.png	TRUE	FALSE
1004_eic.png	TRUE	TRUE
1671_eic.png	FALSE	TRUE
655_eic.png	TRUE	TRUE
793_eic.png	TRUE	TRUE
1422_eic.png	TRUE	FALSE
675_eic.png	TRUE	TRUE
584_eic.png	TRUE	TRUE
631_eic.png	TRUE	TRUE
1458_eic.png	FALSE	FALSE
590_eic.png	FALSE	TRUE
145_eic.png	TRUE	TRUE
2611_eic.png	TRUE	TRUE
580_eic.png	TRUE	TRUE
411_eic.png	TRUE	TRUE
498_eic.png	TRUE	TRUE
2127_eic.png	TRUE	TRUE
2011_eic.png	TRUE	TRUE
946_eic.png	TRUE	TRUE
325_eic.png	TRUE	TRUE
1062_eic.png	TRUE	TRUE
1176_eic.png	TRUE	TRUE
1134_eic.png	TRUE	TRUE
393_eic.png	TRUE	TRUE
190_eic.png	TRUE	TRUE
1907_eic.png	TRUE	TRUE
2649_eic.png	FALSE	TRUE
1918_eic.png	FALSE	TRUE
488_eic.png	FALSE	TRUE
2178_eic.png	TRUE	TRUE
469_eic.png	TRUE	TRUE
2362_eic.png	TRUE	TRUE
2509_eic.png	TRUE	TRUE
1106_eic.png	TRUE	TRUE
1310_eic.png	FALSE	TRUE
2035_eic.png	TRUE	TRUE
834_eic.png	TRUE	TRUE
2543_eic.png	TRUE	TRUE
895_eic.png	TRUE	TRUE
1878_eic.png	TRUE	TRUE
2094_eic.png	TRUE	TRUE
1194_eic.png	FALSE	FALSE
1181_eic.png	TRUE	TRUE
1390_eic.png	TRUE	FALSE
973_eic.png	TRUE	TRUE
525_eic.png	TRUE	TRUE
2413_eic.png	TRUE	TRUE
1884_eic.png	TRUE	TRUE
1392_eic.png	TRUE	TRUE
1073_eic.png	TRUE	TRUE
210_eic.png	TRUE	TRUE
1207_eic.png	TRUE	TRUE
2590_eic.png	TRUE	TRUE
2485_eic.png	TRUE	TRUE
2291_eic.png	TRUE	TRUE
21_eic.png	TRUE	TRUE
370_eic.png	TRUE	TRUE
516_eic.png	TRUE	TRUE
2561_eic.png	FALSE	TRUE
1088_eic.png	TRUE	TRUE
2560_eic.png	FALSE	TRUE
2412_eic.png	TRUE	TRUE
553_eic.png	TRUE	TRUE
1404_eic.png	TRUE	FALSE
1019_eic.png	TRUE	TRUE
493_eic.png	TRUE	TRUE
2085_eic.png	FALSE	TRUE
242_eic.png	TRUE	TRUE
791_eic.png	TRUE	TRUE
1665_eic.png	FALSE	TRUE
1649_eic.png	TRUE	TRUE
2423_eic.png	TRUE	TRUE
510_eic.png	TRUE	TRUE
1622_eic.png	FALSE	TRUE
2242_eic.png	TRUE	TRUE
2358_eic.png	TRUE	FALSE
598_eic.png	TRUE	TRUE
1596_eic.png	FALSE	TRUE
1039_eic.png	TRUE	TRUE
1215_eic.png	TRUE	TRUE
937_eic.png	TRUE	TRUE
824_eic.png	FALSE	TRUE
2330_eic.png	FALSE	TRUE
220_eic.png	TRUE	TRUE
2473_eic.png	FALSE	TRUE
1388_eic.png	TRUE	TRUE
1822_eic.png	TRUE	TRUE
2525_eic.png	FALSE	TRUE
282_eic.png	TRUE	TRUE
2322_eic.png	TRUE	TRUE
985_eic.png	TRUE	TRUE
1718_eic.png	TRUE	TRUE
8_eic.png	TRUE	FALSE
474_eic.png	TRUE	TRUE
2323_eic.png	FALSE	TRUE
1305_eic.png	TRUE	TRUE
2196_eic.png	TRUE	FALSE
1101_eic.png	TRUE	TRUE
2232_eic.png	FALSE	TRUE
1579_eic.png	TRUE	TRUE
1953_eic.png	TRUE	TRUE
1982_eic.png	TRUE	TRUE
2091_eic.png	TRUE	TRUE
277_eic.png	TRUE	TRUE
2461_eic.png	TRUE	TRUE
934_eic.png	TRUE	TRUE
1816_eic.png	TRUE	TRUE
2634_eic.png	TRUE	TRUE
1654_eic.png	TRUE	TRUE
2176_eic.png	TRUE	FALSE
656_eic.png	TRUE	TRUE
1499_eic.png	TRUE	TRUE
704_eic.png	TRUE	TRUE
2288_eic.png	TRUE	TRUE
1075_eic.png	TRUE	TRUE
1466_eic.png	FALSE	TRUE
1857_eic.png	TRUE	TRUE
613_eic.png	TRUE	TRUE
1882_eic.png	TRUE	FALSE
1339_eic.png	FALSE	TRUE
1801_eic.png	TRUE	TRUE
2099_eic.png	TRUE	TRUE
315_eic.png	TRUE	TRUE
390_eic.png	TRUE	TRUE
923_eic.png	TRUE	TRUE
23_eic.png	TRUE	TRUE
1400_eic.png	TRUE	FALSE
1423_eic.png	TRUE	TRUE
1103_eic.png	TRUE	TRUE
1994_eic.png	TRUE	TRUE
2092_eic.png	TRUE	TRUE
7_eic.png	TRUE	TRUE
1583_eic.png	FALSE	TRUE
353_eic.png	TRUE	TRUE
604_eic.png	TRUE	TRUE
517_eic.png	TRUE	TRUE
1284_eic.png	FALSE	TRUE
1571_eic.png	TRUE	TRUE
373_eic.png	TRUE	FALSE
2300_eic.png	TRUE	TRUE
1096_eic.png	TRUE	TRUE
2651_eic.png	FALSE	TRUE
822_eic.png	TRUE	TRUE
1463_eic.png	TRUE	TRUE
2058_eic.png	TRUE	FALSE
1808_eic.png	TRUE	TRUE
2515_eic.png	FALSE	TRUE
1890_eic.png	TRUE	TRUE
1908_eic.png	FALSE	TRUE
664_eic.png	TRUE	TRUE
388_eic.png	TRUE	TRUE
148_eic.png	TRUE	TRUE
1681_eic.png	FALSE	TRUE
977_eic.png	TRUE	TRUE
2200_eic.png	TRUE	FALSE
2068_eic.png	FALSE	TRUE
2640_eic.png	TRUE	TRUE
1135_eic.png	TRUE	TRUE
529_eic.png	TRUE	TRUE
2039_eic.png	TRUE	FALSE
2189_eic.png	TRUE	FALSE
321_eic.png	TRUE	TRUE
1527_eic.png	TRUE	TRUE
866_eic.png	TRUE	TRUE
2341_eic.png	TRUE	TRUE
784_eic.png	TRUE	TRUE
665_eic.png	TRUE	TRUE
2372_eic.png	TRUE	FALSE
605_eic.png	TRUE	TRUE
1232_eic.png	TRUE	TRUE
2304_eic.png	TRUE	TRUE
337_eic.png	FALSE	TRUE
33_eic.png	TRUE	TRUE
700_eic.png	TRUE	TRUE
1023_eic.png	TRUE	TRUE
524_eic.png	TRUE	TRUE
456_eic.png	TRUE	TRUE
283_eic.png	TRUE	TRUE
1487_eic.png	FALSE	TRUE
1839_eic.png	TRUE	TRUE
1943_eic.png	TRUE	TRUE
2105_eic.png	TRUE	TRUE
1472_eic.png	FALSE	TRUE
1540_eic.png	TRUE	TRUE
2589_eic.png	TRUE	TRUE
1951_eic.png	FALSE	TRUE
2082_eic.png	TRUE	TRUE
1781_eic.png	TRUE	TRUE
2541_eic.png	TRUE	TRUE
859_eic.png	TRUE	TRUE
2647_eic.png	FALSE	TRUE
1617_eic.png	FALSE	TRUE
1691_eic.png	TRUE	TRUE
1732_eic.png	TRUE	TRUE
537_eic.png	TRUE	TRUE
886_eic.png	TRUE	TRUE
579_eic.png	TRUE	TRUE
1932_eic.png	FALSE	TRUE
2404_eic.png	TRUE	TRUE
2008_eic.png	FALSE	TRUE
1776_eic.png	TRUE	TRUE
2296_eic.png	TRUE	TRUE
1235_eic.png	TRUE	TRUE
731_eic.png	TRUE	FALSE
252_eic.png	TRUE	TRUE
783_eic.png	TRUE	TRUE
1767_eic.png	TRUE	TRUE
1051_eic.png	TRUE	TRUE
747_eic.png	TRUE	TRUE
1538_eic.png	TRUE	TRUE
118_eic.png	TRUE	TRUE
2361_eic.png	TRUE	TRUE
2150_eic.png	TRUE	TRUE
856_eic.png	TRUE	TRUE
1040_eic.png	TRUE	TRUE
957_eic.png	TRUE	TRUE
2264_eic.png	TRUE	FALSE
1667_eic.png	FALSE	TRUE
936_eic.png	TRUE	TRUE
2512_eic.png	TRUE	TRUE
2024_eic.png	TRUE	TRUE
1089_eic.png	TRUE	TRUE
308_eic.png	TRUE	TRUE
2535_eic.png	TRUE	TRUE
2183_eic.png	TRUE	TRUE
679_eic.png	TRUE	TRUE
2305_eic.png	TRUE	TRUE
1258_eic.png	TRUE	TRUE
502_eic.png	TRUE	TRUE
759_eic.png	TRUE	TRUE
1716_eic.png	TRUE	TRUE
1645_eic.png	TRUE	TRUE
1150_eic.png	TRUE	TRUE
96_eic.png	TRUE	TRUE
2522_eic.png	TRUE	TRUE
2026_eic.png	TRUE	TRUE
494_eic.png	FALSE	TRUE
2285_eic.png	TRUE	FALSE
2203_eic.png	TRUE	TRUE
989_eic.png	TRUE	TRUE
1289_eic.png	FALSE	TRUE
687_eic.png	TRUE	TRUE
596_eic.png	TRUE	TRUE
1820_eic.png	TRUE	TRUE
554_eic.png	TRUE	FALSE
1919_eic.png	FALSE	TRUE
32_eic.png	TRUE	TRUE
77_eic.png	TRUE	TRUE
1091_eic.png	TRUE	TRUE
2188_eic.png	TRUE	TRUE
1221_eic.png	TRUE	TRUE
2604_eic.png	FALSE	TRUE
196_eic.png	TRUE	TRUE
1949_eic.png	TRUE	TRUE
400_eic.png	TRUE	TRUE
2650_eic.png	FALSE	TRUE
773_eic.png	TRUE	TRUE
2100_eic.png	TRUE	TRUE
1465_eic.png	FALSE	TRUE
1018_eic.png	TRUE	TRUE
945_eic.png	TRUE	TRUE
2028_eic.png	TRUE	TRUE
2034_eic.png	TRUE	TRUE
2613_eic.png	TRUE	TRUE
79_eic.png	TRUE	TRUE
1326_eic.png	TRUE	TRUE
362_eic.png	TRUE	TRUE
1598_eic.png	FALSE	TRUE
686_eic.png	TRUE	TRUE
2096_eic.png	TRUE	TRUE
634_eic.png	FALSE	TRUE
349_eic.png	FALSE	FALSE
2350_eic.png	TRUE	TRUE
1909_eic.png	TRUE	TRUE
85_eic.png	TRUE	TRUE
290_eic.png	TRUE	TRUE
1149_eic.png	TRUE	TRUE
2490_eic.png	TRUE	TRUE
840_eic.png	TRUE	TRUE
1585_eic.png	FALSE	TRUE
1568_eic.png	TRUE	TRUE
2167_eic.png	TRUE	FALSE
1477_eic.png	FALSE	TRUE
1014_eic.png	TRUE	TRUE
1570_eic.png	TRUE	TRUE
1966_eic.png	TRUE	FALSE
1116_eic.png	TRUE	TRUE
730_eic.png	TRUE	TRUE
588_eic.png	FALSE	TRUE
460_eic.png	TRUE	TRUE
1099_eic.png	TRUE	TRUE
1031_eic.png	TRUE	TRUE
1159_eic.png	TRUE	TRUE
1843_eic.png	TRUE	TRUE
542_eic.png	TRUE	TRUE
2141_eic.png	TRUE	FALSE
2474_eic.png	FALSE	TRUE
1374_eic.png	TRUE	TRUE
1748_eic.png	TRUE	TRUE
1634_eic.png	TRUE	TRUE
1093_eic.png	TRUE	TRUE
2370_eic.png	TRUE	FALSE
129_eic.png	TRUE	TRUE
1111_eic.png	TRUE	TRUE
2379_eic.png	TRUE	TRUE
1686_eic.png	TRUE	TRUE
2441_eic.png	TRUE	FALSE
1206_eic.png	TRUE	TRUE
2023_eic.png	TRUE	TRUE
1451_eic.png	TRUE	TRUE
2022_eic.png	TRUE	TRUE
2025_eic.png	TRUE	TRUE
2458_eic.png	TRUE	TRUE
789_eic.png	TRUE	TRUE
997_eic.png	TRUE	TRUE
2158_eic.png	TRUE	FALSE
1108_eic.png	TRUE	TRUE
550_eic.png	TRUE	TRUE
1332_eic.png	TRUE	TRUE
1425_eic.png	TRUE	TRUE
1589_eic.png	TRUE	TRUE
2530_eic.png	FALSE	TRUE
1582_eic.png	FALSE	TRUE
719_eic.png	TRUE	TRUE
1545_eic.png	FALSE	TRUE
1837_eic.png	TRUE	TRUE
941_eic.png	TRUE	TRUE
49_eic.png	TRUE	TRUE
1950_eic.png	FALSE	TRUE
2366_eic.png	TRUE	TRUE
2349_eic.png	TRUE	TRUE
511_eic.png	TRUE	TRUE
2397_eic.png	FALSE	TRUE
1706_eic.png	FALSE	TRUE
2500_eic.png	TRUE	FALSE
1029_eic.png	TRUE	TRUE
861_eic.png	TRUE	TRUE
426_eic.png	TRUE	TRUE
192_eic.png	TRUE	TRUE
771_eic.png	TRUE	TRUE
1074_eic.png	TRUE	TRUE
1012_eic.png	TRUE	TRUE
1602_eic.png	FALSE	TRUE
1944_eic.png	TRUE	TRUE
157_eic.png	TRUE	TRUE
1998_eic.png	TRUE	TRUE
2315_eic.png	TRUE	TRUE
2384_eic.png	TRUE	TRUE
648_eic.png	TRUE	TRUE
223_eic.png	TRUE	TRUE
1904_eic.png	TRUE	TRUE
712_eic.png	TRUE	TRUE
489_eic.png	TRUE	FALSE
175_eic.png	TRUE	TRUE
1939_eic.png	TRUE	FALSE
1696_eic.png	FALSE	TRUE
1444_eic.png	TRUE	TRUE
1703_eic.png	TRUE	FALSE
2452_eic.png	TRUE	TRUE
2431_eic.png	FALSE	TRUE
436_eic.png	TRUE	TRUE
1984_eic.png	TRUE	TRUE
805_eic.png	TRUE	TRUE
2097_eic.png	TRUE	TRUE
627_eic.png	TRUE	TRUE
1173_eic.png	TRUE	TRUE
2392_eic.png	FALSE	TRUE
2376_eic.png	TRUE	FALSE
2438_eic.png	FALSE	TRUE
287_eic.png	TRUE	TRUE
2283_eic.png	TRUE	TRUE
799_eic.png	TRUE	TRUE
2231_eic.png	FALSE	TRUE
1095_eic.png	TRUE	TRUE
2072_eic.png	TRUE	FALSE
347_eic.png	TRUE	TRUE
2187_eic.png	TRUE	FALSE
1318_eic.png	TRUE	TRUE
907_eic.png	TRUE	TRUE
2109_eic.png	FALSE	TRUE
1590_eic.png	FALSE	TRUE
1724_eic.png	TRUE	TRUE
2156_eic.png	TRUE	TRUE
727_eic.png	TRUE	TRUE
842_eic.png	TRUE	TRUE
850_eic.png	TRUE	TRUE
312_eic.png	TRUE	TRUE
2460_eic.png	TRUE	TRUE
947_eic.png	TRUE	TRUE
1297_eic.png	FALSE	TRUE
1190_eic.png	TRUE	TRUE
1156_eic.png	TRUE	TRUE
925_eic.png	TRUE	TRUE
527_eic.png	TRUE	TRUE
918_eic.png	TRUE	TRUE
654_eic.png	TRUE	TRUE
1491_eic.png	TRUE	TRUE
122_eic.png	TRUE	TRUE
170_eic.png	TRUE	TRUE
1313_eic.png	TRUE	TRUE
2219_eic.png	TRUE	TRUE
1015_eic.png	TRUE	TRUE
1916_eic.png	FALSE	FALSE
1750_eic.png	FALSE	TRUE
1000_eic.png	TRUE	TRUE
2243_eic.png	FALSE	TRUE
878_eic.png	TRUE	TRUE
649_eic.png	TRUE	TRUE
1211_eic.png	TRUE	TRUE
1842_eic.png	FALSE	TRUE
2000_eic.png	TRUE	TRUE
1182_eic.png	TRUE	TRUE
1828_eic.png	TRUE	TRUE
1396_eic.png	TRUE	TRUE
1829_eic.png	TRUE	TRUE
404_eic.png	TRUE	TRUE
1905_eic.png	FALSE	TRUE
2571_eic.png	TRUE	TRUE
1070_eic.png	TRUE	TRUE
845_eic.png	TRUE	TRUE
1520_eic.png	TRUE	TRUE
921_eic.png	TRUE	TRUE
666_eic.png	TRUE	TRUE
10_eic.png	TRUE	TRUE
1055_eic.png	TRUE	TRUE
1120_eic.png	TRUE	TRUE
1439_eic.png	TRUE	TRUE
2539_eic.png	TRUE	TRUE
1248_eic.png	FALSE	TRUE
1566_eic.png	TRUE	TRUE
1855_eic.png	TRUE	TRUE
797_eic.png	TRUE	TRUE
350_eic.png	FALSE	TRUE
1586_eic.png	TRUE	TRUE
574_eic.png	TRUE	TRUE
2381_eic.png	TRUE	TRUE
2335_eic.png	TRUE	TRUE
363_eic.png	TRUE	TRUE
2192_eic.png	TRUE	TRUE
378_eic.png	TRUE	TRUE
2487_eic.png	TRUE	FALSE
518_eic.png	TRUE	FALSE
1789_eic.png	TRUE	TRUE
1775_eic.png	TRUE	TRUE
1802_eic.png	TRUE	TRUE
1756_eic.png	TRUE	TRUE
1758_eic.png	TRUE	TRUE
281_eic.png	TRUE	TRUE
1330_eic.png	TRUE	TRUE
194_eic.png	TRUE	TRUE
127_eic.png	TRUE	TRUE
2444_eic.png	TRUE	TRUE
346_eic.png	TRUE	TRUE
1529_eic.png	FALSE	TRUE
162_eic.png	TRUE	TRUE
132_eic.png	TRUE	TRUE
2447_eic.png	FALSE	TRUE
1865_eic.png	TRUE	TRUE
1661_eic.png	TRUE	TRUE
338_eic.png	TRUE	TRUE
1293_eic.png	FALSE	TRUE
2070_eic.png	TRUE	TRUE
692_eic.png	TRUE	TRUE
561_eic.png	TRUE	TRUE
2622_eic.png	TRUE	TRUE
2139_eic.png	TRUE	TRUE
699_eic.png	TRUE	TRUE
1155_eic.png	TRUE	TRUE
1009_eic.png	TRUE	TRUE
1731_eic.png	TRUE	TRUE
452_eic.png	TRUE	TRUE
827_eic.png	TRUE	TRUE
1418_eic.png	TRUE	TRUE
1700_eic.png	FALSE	TRUE
2201_eic.png	TRUE	TRUE
419_eic.png	TRUE	TRUE
933_eic.png	FALSE	TRUE
1796_eic.png	TRUE	TRUE
1754_eic.png	FALSE	TRUE
1689_eic.png	TRUE	FALSE
1864_eic.png	TRUE	TRUE
659_eic.png	TRUE	TRUE
204_eic.png	TRUE	TRUE
2010_eic.png	TRUE	TRUE
340_eic.png	FALSE	TRUE
2110_eic.png	FALSE	TRUE
724_eic.png	TRUE	TRUE
1113_eic.png	TRUE	TRUE
1506_eic.png	TRUE	TRUE
407_eic.png	TRUE	TRUE
899_eic.png	TRUE	TRUE
52_eic.png	TRUE	TRUE
2229_eic.png	TRUE	TRUE
633_eic.png	TRUE	TRUE
1898_eic.png	FALSE	TRUE
135_eic.png	TRUE	TRUE
225_eic.png	TRUE	TRUE
1484_eic.png	FALSE	FALSE
178_eic.png	TRUE	TRUE
863_eic.png	TRUE	TRUE
1607_eic.png	TRUE	TRUE
329_eic.png	TRUE	TRUE
1794_eic.png	TRUE	TRUE
1662_eic.png	TRUE	TRUE
698_eic.png	TRUE	TRUE
171_eic.png	TRUE	TRUE
2603_eic.png	FALSE	FALSE
1790_eic.png	FALSE	TRUE
1476_eic.png	FALSE	TRUE
1985_eic.png	TRUE	TRUE
2190_eic.png	TRUE	TRUE
75_eic.png	TRUE	TRUE
1751_eic.png	TRUE	TRUE
1964_eic.png	TRUE	TRUE
628_eic.png	TRUE	TRUE
284_eic.png	TRUE	TRUE
91_eic.png	TRUE	TRUE
1764_eic.png	TRUE	TRUE
1730_eic.png	FALSE	TRUE
1734_eic.png	TRUE	TRUE
1761_eic.png	FALSE	TRUE
155_eic.png	TRUE	TRUE
2380_eic.png	TRUE	TRUE
1539_eic.png	TRUE	TRUE
2598_eic.png	TRUE	TRUE
299_eic.png	TRUE	TRUE
1481_eic.png	TRUE	TRUE
2632_eic.png	TRUE	TRUE
1357_eic.png	FALSE	TRUE
359_eic.png	TRUE	TRUE
1615_eic.png	TRUE	TRUE
448_eic.png	TRUE	FALSE
415_eic.png	TRUE	TRUE
1993_eic.png	TRUE	TRUE
2275_eic.png	TRUE	TRUE
216_eic.png	TRUE	TRUE
743_eic.png	TRUE	TRUE
718_eic.png	TRUE	TRUE
1442_eic.png	TRUE	TRUE
2406_eic.png	TRUE	TRUE
2656_eic.png	FALSE	FALSE
351_eic.png	FALSE	TRUE
2470_eic.png	FALSE	TRUE
398_eic.png	FALSE	TRUE
562_eic.png	TRUE	TRUE
843_eic.png	TRUE	TRUE
1509_eic.png	FALSE	TRUE
492_eic.png	TRUE	TRUE
1299_eic.png	FALSE	TRUE
695_eic.png	TRUE	TRUE
1268_eic.png	TRUE	TRUE
1166_eic.png	TRUE	TRUE
2112_eic.png	TRUE	TRUE
291_eic.png	TRUE	TRUE
1375_eic.png	FALSE	TRUE
564_eic.png	TRUE	FALSE
2546_eic.png	FALSE	TRUE
1528_eic.png	TRUE	TRUE
814_eic.png	TRUE	TRUE
2653_eic.png	FALSE	TRUE
2492_eic.png	TRUE	FALSE
1811_eic.png	FALSE	TRUE
1279_eic.png	TRUE	TRUE
172_eic.png	TRUE	TRUE
1359_eic.png	TRUE	TRUE
361_eic.png	TRUE	TRUE
1163_eic.png	TRUE	TRUE
111_eic.png	TRUE	TRUE
1559_eic.png	TRUE	TRUE
2210_eic.png	TRUE	TRUE
1200_eic.png	TRUE	TRUE
1567_eic.png	FALSE	TRUE
316_eic.png	TRUE	TRUE
76_eic.png	TRUE	TRUE
1402_eic.png	TRUE	TRUE
2636_eic.png	TRUE	TRUE
2171_eic.png	TRUE	TRUE
1394_eic.png	TRUE	FALSE
1461_eic.png	FALSE	TRUE
1824_eic.png	TRUE	TRUE
2314_eic.png	TRUE	TRUE
1554_eic.png	TRUE	TRUE
1341_eic.png	FALSE	TRUE
2113_eic.png	FALSE	TRUE
423_eic.png	FALSE	TRUE
2493_eic.png	TRUE	FALSE
2476_eic.png	TRUE	TRUE
748_eic.png	TRUE	TRUE
2566_eic.png	FALSE	TRUE
14_eic.png	TRUE	TRUE
2337_eic.png	TRUE	TRUE
1988_eic.png	TRUE	TRUE
2465_eic.png	TRUE	TRUE
651_eic.png	TRUE	TRUE
2332_eic.png	TRUE	TRUE
509_eic.png	TRUE	TRUE
2020_eic.png	TRUE	TRUE
2551_eic.png	FALSE	FALSE
1197_eic.png	TRUE	TRUE
1236_eic.png	TRUE	TRUE
2595_eic.png	TRUE	TRUE
233_eic.png	TRUE	TRUE
839_eic.png	TRUE	TRUE
1694_eic.png	TRUE	TRUE
2079_eic.png	TRUE	TRUE
1934_eic.png	TRUE	TRUE
1901_eic.png	FALSE	TRUE
182_eic.png	TRUE	TRUE
1555_eic.png	TRUE	TRUE
787_eic.png	TRUE	TRUE
197_eic.png	TRUE	TRUE
600_eic.png	TRUE	TRUE
2278_eic.png	TRUE	TRUE
2128_eic.png	TRUE	TRUE
430_eic.png	FALSE	TRUE
2391_eic.png	TRUE	TRUE
2313_eic.png	TRUE	TRUE
1965_eic.png	FALSE	TRUE
2479_eic.png	TRUE	TRUE
1303_eic.png	FALSE	TRUE
1600_eic.png	TRUE	TRUE
1738_eic.png	FALSE	TRUE
442_eic.png	TRUE	TRUE
2133_eic.png	TRUE	TRUE
83_eic.png	TRUE	TRUE
1381_eic.png	FALSE	TRUE
742_eic.png	TRUE	TRUE
2083_eic.png	FALSE	TRUE
552_eic.png	FALSE	TRUE
848_eic.png	TRUE	TRUE
1542_eic.png	FALSE	TRUE
2346_eic.png	TRUE	TRUE
2260_eic.png	TRUE	TRUE
611_eic.png	TRUE	TRUE
1931_eic.png	TRUE	TRUE
1967_eic.png	FALSE	TRUE
1892_eic.png	TRUE	FALSE
2273_eic.png	TRUE	TRUE
883_eic.png	TRUE	TRUE
703_eic.png	TRUE	TRUE
438_eic.png	FALSE	TRUE
1344_eic.png	FALSE	TRUE
46_eic.png	TRUE	TRUE
116_eic.png	TRUE	TRUE
2006_eic.png	FALSE	TRUE
1549_eic.png	FALSE	TRUE
1309_eic.png	TRUE	FALSE
20_eic.png	TRUE	TRUE
1217_eic.png	TRUE	TRUE
1195_eic.png	TRUE	TRUE
369_eic.png	TRUE	TRUE
1791_eic.png	TRUE	TRUE
2564_eic.png	FALSE	TRUE
2308_eic.png	FALSE	TRUE
2161_eic.png	TRUE	FALSE
1036_eic.png	TRUE	TRUE
2310_eic.png	TRUE	TRUE
796_eic.png	TRUE	TRUE
1971_eic.png	FALSE	TRUE
1131_eic.png	TRUE	TRUE
1066_eic.png	TRUE	TRUE
2130_eic.png	TRUE	FALSE
422_eic.png	FALSE	TRUE
413_eic.png	TRUE	TRUE
476_eic.png	TRUE	TRUE
480_eic.png	TRUE	TRUE
978_eic.png	TRUE	TRUE
2340_eic.png	FALSE	FALSE
2064_eic.png	TRUE	TRUE
2019_eic.png	TRUE	TRUE
1749_eic.png	TRUE	TRUE
206_eic.png	TRUE	TRUE
1948_eic.png	TRUE	TRUE
1550_eic.png	TRUE	TRUE
1574_eic.png	TRUE	TRUE
2065_eic.png	TRUE	TRUE
440_eic.png	TRUE	FALSE
1729_eic.png	FALSE	FALSE
1355_eic.png	FALSE	TRUE
737_eic.png	TRUE	TRUE
1041_eic.png	FALSE	TRUE
1497_eic.png	FALSE	TRUE
414_eic.png	TRUE	TRUE
826_eic.png	TRUE	TRUE
1510_eic.png	TRUE	TRUE
2041_eic.png	TRUE	FALSE
1815_eic.png	TRUE	TRUE
2521_eic.png	FALSE	TRUE
621_eic.png	TRUE	TRUE
293_eic.png	TRUE	TRUE
913_eic.png	TRUE	TRUE
264_eic.png	TRUE	FALSE
2401_eic.png	TRUE	TRUE
1954_eic.png	TRUE	TRUE
1644_eic.png	TRUE	TRUE
2246_eic.png	TRUE	TRUE
1674_eic.png	FALSE	TRUE
2612_eic.png	TRUE	FALSE
2373_eic.png	TRUE	FALSE
2383_eic.png	TRUE	TRUE
1471_eic.png	FALSE	TRUE
2416_eic.png	FALSE	TRUE
1098_eic.png	TRUE	TRUE
2036_eic.png	TRUE	FALSE
1160_eic.png	TRUE	TRUE
706_eic.png	TRUE	TRUE
961_eic.png	FALSE	TRUE
2353_eic.png	TRUE	TRUE
2398_eic.png	TRUE	TRUE
2523_eic.png	TRUE	FALSE
2554_eic.png	FALSE	TRUE
1240_eic.png	TRUE	TRUE
1612_eic.png	FALSE	TRUE
1495_eic.png	TRUE	TRUE
2618_eic.png	TRUE	TRUE
1861_eic.png	TRUE	TRUE
215_eic.png	TRUE	TRUE
87_eic.png	TRUE	TRUE
2393_eic.png	TRUE	TRUE
1241_eic.png	TRUE	TRUE
1508_eic.png	FALSE	TRUE
2317_eic.png	FALSE	TRUE
2042_eic.png	TRUE	TRUE
1273_eic.png	TRUE	TRUE
1188_eic.png	TRUE	TRUE
1043_eic.png	TRUE	TRUE
2475_eic.png	FALSE	FALSE
1154_eic.png	TRUE	TRUE
838_eic.png	TRUE	TRUE
1264_eic.png	TRUE	TRUE
1937_eic.png	FALSE	TRUE
1319_eic.png	TRUE	TRUE
1382_eic.png	TRUE	TRUE
513_eic.png	TRUE	TRUE
327_eic.png	TRUE	TRUE
47_eic.png	TRUE	TRUE
1753_eic.png	TRUE	TRUE
1699_eic.png	TRUE	TRUE
1315_eic.png	TRUE	FALSE
38_eic.png	TRUE	TRUE
1191_eic.png	TRUE	TRUE
2545_eic.png	TRUE	TRUE
1087_eic.png	TRUE	TRUE
732_eic.png	TRUE	TRUE
1345_eic.png	FALSE	TRUE
1017_eic.png	TRUE	TRUE
1447_eic.png	TRUE	TRUE
2501_eic.png	TRUE	FALSE
625_eic.png	TRUE	TRUE
2289_eic.png	TRUE	TRUE
1196_eic.png	TRUE	TRUE
275_eic.png	TRUE	FALSE
1060_eic.png	TRUE	TRUE
1923_eic.png	TRUE	FALSE
211_eic.png	TRUE	TRUE
1424_eic.png	TRUE	TRUE
16_eic.png	TRUE	TRUE
56_eic.png	TRUE	TRUE
2230_eic.png	FALSE	TRUE
1572_eic.png	FALSE	TRUE
360_eic.png	TRUE	TRUE
1229_eic.png	TRUE	TRUE
1348_eic.png	FALSE	FALSE
2562_eic.png	FALSE	TRUE
1010_eic.png	TRUE	TRUE
1870_eic.png	TRUE	TRUE
1928_eic.png	FALSE	TRUE
2251_eic.png	TRUE	TRUE
159_eic.png	TRUE	TRUE
776_eic.png	TRUE	TRUE
1771_eic.png	TRUE	TRUE
1109_eic.png	TRUE	TRUE
2531_eic.png	FALSE	TRUE
1619_eic.png	FALSE	TRUE
2269_eic.png	TRUE	TRUE
1346_eic.png	TRUE	TRUE
1741_eic.png	TRUE	TRUE
2348_eic.png	TRUE	TRUE
2422_eic.png	TRUE	TRUE
586_eic.png	TRUE	TRUE
1_eic.png	TRUE	TRUE
114_eic.png	TRUE	TRUE
2456_eic.png	TRUE	FALSE
458_eic.png	TRUE	FALSE
2126_eic.png	TRUE	TRUE
607_eic.png	TRUE	TRUE
2548_eic.png	TRUE	TRUE
1044_eic.png	FALSE	TRUE
2547_eic.png	TRUE	TRUE
2060_eic.png	TRUE	TRUE
1894_eic.png	TRUE	TRUE
514_eic.png	TRUE	TRUE
6_eic.png	TRUE	TRUE
2342_eic.png	TRUE	TRUE
497_eic.png	TRUE	FALSE
2236_eic.png	TRUE	FALSE
2250_eic.png	TRUE	FALSE
2606_eic.png	TRUE	TRUE
2434_eic.png	TRUE	TRUE
313_eic.png	TRUE	TRUE
1669_eic.png	TRUE	TRUE
1715_eic.png	TRUE	TRUE
2_eic.png	TRUE	TRUE
149_eic.png	TRUE	TRUE
2385_eic.png	FALSE	TRUE
2116_eic.png	TRUE	TRUE
2033_eic.png	TRUE	TRUE
650_eic.png	TRUE	TRUE
1711_eic.png	TRUE	TRUE
1377_eic.png	FALSE	TRUE
874_eic.png	TRUE	TRUE
661_eic.png	TRUE	TRUE
565_eic.png	TRUE	TRUE
534_eic.png	TRUE	TRUE
1204_eic.png	TRUE	TRUE
2661_eic.png	FALSE	TRUE
2040_eic.png	TRUE	TRUE
2615_eic.png	TRUE	TRUE
156_eic.png	TRUE	TRUE
1524_eic.png	TRUE	TRUE
1792_eic.png	TRUE	TRUE
2155_eic.png	FALSE	TRUE
1938_eic.png	FALSE	TRUE
867_eic.png	TRUE	TRUE
519_eic.png	TRUE	TRUE
835_eic.png	TRUE	TRUE
1660_eic.png	FALSE	TRUE
1927_eic.png	TRUE	TRUE
538_eic.png	TRUE	TRUE
2125_eic.png	TRUE	TRUE
491_eic.png	TRUE	TRUE
585_eic.png	TRUE	TRUE
2102_eic.png	TRUE	TRUE
1973_eic.png	FALSE	TRUE
214_eic.png	TRUE	TRUE
739_eic.png	TRUE	TRUE
2175_eic.png	TRUE	TRUE
110_eic.png	TRUE	TRUE
2043_eic.png	TRUE	TRUE
1780_eic.png	TRUE	TRUE
1048_eic.png	TRUE	TRUE
1151_eic.png	TRUE	TRUE
2164_eic.png	TRUE	TRUE
587_eic.png	FALSE	TRUE
2436_eic.png	FALSE	TRUE
371_eic.png	FALSE	TRUE
1372_eic.png	TRUE	TRUE
425_eic.png	FALSE	TRUE
1413_eic.png	TRUE	TRUE
1584_eic.png	TRUE	TRUE
1719_eic.png	FALSE	TRUE
1254_eic.png	TRUE	TRUE
43_eic.png	TRUE	TRUE
2140_eic.png	TRUE	TRUE
1933_eic.png	TRUE	FALSE
113_eic.png	TRUE	TRUE
115_eic.png	TRUE	TRUE
2405_eic.png	TRUE	TRUE
1757_eic.png	TRUE	TRUE
2248_eic.png	TRUE	TRUE
1640_eic.png	TRUE	FALSE
710_eic.png	TRUE	TRUE
1494_eic.png	FALSE	TRUE
109_eic.png	TRUE	TRUE
2430_eic.png	TRUE	TRUE
615_eic.png	TRUE	TRUE
1606_eic.png	FALSE	TRUE
575_eic.png	FALSE	TRUE
915_eic.png	TRUE	TRUE
741_eic.png	TRUE	TRUE
1795_eic.png	TRUE	FALSE
2481_eic.png	TRUE	TRUE
811_eic.png	TRUE	TRUE
744_eic.png	TRUE	TRUE
2491_eic.png	TRUE	FALSE
2570_eic.png	FALSE	TRUE
2517_eic.png	TRUE	TRUE
1136_eic.png	TRUE	TRUE
689_eic.png	TRUE	TRUE
2368_eic.png	TRUE	TRUE
1827_eic.png	TRUE	TRUE
1198_eic.png	TRUE	TRUE
1845_eic.png	TRUE	TRUE
1765_eic.png	TRUE	TRUE
1924_eic.png	TRUE	TRUE
1831_eic.png	TRUE	TRUE
28_eic.png	TRUE	TRUE
896_eic.png	TRUE	TRUE
341_eic.png	TRUE	TRUE
1972_eic.png	FALSE	TRUE
812_eic.png	TRUE	TRUE
889_eic.png	TRUE	TRUE
1881_eic.png	TRUE	TRUE
2483_eic.png	FALSE	TRUE
2576_eic.png	TRUE	TRUE
1913_eic.png	FALSE	FALSE
1672_eic.png	TRUE	TRUE
1608_eic.png	FALSE	TRUE
1846_eic.png	TRUE	TRUE
869_eic.png	TRUE	TRUE
1835_eic.png	TRUE	FALSE
802_eic.png	TRUE	TRUE
60_eic.png	TRUE	TRUE
566_eic.png	TRUE	TRUE
2510_eic.png	TRUE	FALSE
1370_eic.png	FALSE	TRUE
443_eic.png	TRUE	TRUE
1565_eic.png	TRUE	TRUE
1245_eic.png	TRUE	TRUE
1434_eic.png	TRUE	TRUE
71_eic.png	TRUE	TRUE
499_eic.png	TRUE	TRUE
2480_eic.png	TRUE	TRUE
1358_eic.png	TRUE	TRUE
2303_eic.png	TRUE	TRUE
2594_eic.png	TRUE	TRUE
1769_eic.png	TRUE	TRUE
57_eic.png	TRUE	TRUE
2429_eic.png	TRUE	TRUE
408_eic.png	TRUE	TRUE
461_eic.png	TRUE	TRUE
570_eic.png	TRUE	FALSE
701_eic.png	FALSE	TRUE
1468_eic.png	TRUE	TRUE
2657_eic.png	FALSE	TRUE
1076_eic.png	TRUE	TRUE
2320_eic.png	TRUE	TRUE
173_eic.png	TRUE	TRUE
1834_eic.png	TRUE	TRUE
328_eic.png	TRUE	FALSE
2228_eic.png	TRUE	TRUE
255_eic.png	TRUE	TRUE
2593_eic.png	TRUE	TRUE
1391_eic.png	TRUE	TRUE
505_eic.png	FALSE	TRUE
641_eic.png	TRUE	TRUE
169_eic.png	TRUE	TRUE
860_eic.png	TRUE	TRUE
1872_eic.png	TRUE	TRUE
778_eic.png	TRUE	TRUE
2327_eic.png	FALSE	TRUE
1119_eic.png	TRUE	TRUE
599_eic.png	TRUE	TRUE
1709_eic.png	TRUE	TRUE
922_eic.png	TRUE	TRUE
2532_eic.png	TRUE	TRUE
59_eic.png	TRUE	TRUE
2659_eic.png	FALSE	TRUE
2206_eic.png	TRUE	TRUE
1651_eic.png	TRUE	TRUE
879_eic.png	TRUE	FALSE
1588_eic.png	FALSE	TRUE
2363_eic.png	TRUE	TRUE
1658_eic.png	FALSE	TRUE
1174_eic.png	TRUE	TRUE
919_eic.png	TRUE	TRUE
2223_eic.png	FALSE	TRUE
1647_eic.png	TRUE	TRUE
1623_eic.png	FALSE	TRUE
1354_eic.png	TRUE	TRUE
2652_eic.png	FALSE	TRUE
673_eic.png	TRUE	TRUE
236_eic.png	TRUE	TRUE
2478_eic.png	TRUE	FALSE
336_eic.png	TRUE	TRUE
2284_eic.png	TRUE	TRUE
319_eic.png	TRUE	TRUE
2244_eic.png	TRUE	TRUE
183_eic.png	TRUE	TRUE
1947_eic.png	TRUE	TRUE
966_eic.png	TRUE	TRUE
2331_eic.png	TRUE	TRUE
406_eic.png	TRUE	TRUE
2174_eic.png	TRUE	FALSE
755_eic.png	TRUE	TRUE
2281_eic.png	TRUE	FALSE
726_eic.png	TRUE	TRUE
1445_eic.png	TRUE	TRUE
2506_eic.png	TRUE	TRUE
1065_eic.png	TRUE	TRUE
775_eic.png	TRUE	TRUE
1296_eic.png	FALSE	TRUE
533_eic.png	TRUE	TRUE
2569_eic.png	TRUE	TRUE
1553_eic.png	TRUE	TRUE
147_eic.png	TRUE	TRUE
108_eic.png	TRUE	TRUE
1668_eic.png	TRUE	TRUE
1625_eic.png	FALSE	TRUE
1701_eic.png	TRUE	TRUE
1431_eic.png	TRUE	TRUE
738_eic.png	TRUE	TRUE
176_eic.png	TRUE	TRUE
1469_eic.png	FALSE	FALSE
986_eic.png	TRUE	TRUE
1449_eic.png	TRUE	TRUE
2625_eic.png	TRUE	TRUE
98_eic.png	TRUE	TRUE
1419_eic.png	TRUE	TRUE
231_eic.png	TRUE	TRUE
342_eic.png	FALSE	TRUE
432_eic.png	FALSE	TRUE
1493_eic.png	TRUE	TRUE
2233_eic.png	FALSE	FALSE
1708_eic.png	FALSE	TRUE
1333_eic.png	FALSE	TRUE
763_eic.png	TRUE	TRUE
1989_eic.png	TRUE	FALSE
332_eic.png	TRUE	FALSE
243_eic.png	TRUE	TRUE
375_eic.png	TRUE	TRUE
1045_eic.png	TRUE	TRUE
235_eic.png	TRUE	TRUE
2619_eic.png	TRUE	TRUE
1503_eic.png	TRUE	TRUE
1133_eic.png	TRUE	TRUE
81_eic.png	TRUE	TRUE
972_eic.png	TRUE	TRUE
2306_eic.png	FALSE	TRUE
1635_eic.png	TRUE	TRUE
433_eic.png	TRUE	TRUE
97_eic.png	TRUE	TRUE
2254_eic.png	TRUE	TRUE
2325_eic.png	TRUE	TRUE
1054_eic.png	TRUE	TRUE
582_eic.png	TRUE	TRUE
819_eic.png	TRUE	TRUE
1369_eic.png	TRUE	TRUE
2388_eic.png	TRUE	TRUE
635_eic.png	TRUE	TRUE
2003_eic.png	TRUE	TRUE
672_eic.png	TRUE	TRUE
1448_eic.png	TRUE	TRUE
1525_eic.png	TRUE	TRUE
939_eic.png	TRUE	TRUE
1960_eic.png	FALSE	TRUE
1139_eic.png	TRUE	TRUE
1799_eic.png	TRUE	TRUE
2259_eic.png	TRUE	TRUE
2217_eic.png	TRUE	TRUE
1838_eic.png	TRUE	TRUE
968_eic.png	TRUE	TRUE
437_eic.png	FALSE	TRUE
1244_eic.png	FALSE	TRUE
2354_eic.png	TRUE	TRUE
2081_eic.png	FALSE	TRUE
1090_eic.png	TRUE	TRUE
2627_eic.png	TRUE	TRUE
2375_eic.png	TRUE	TRUE
1501_eic.png	FALSE	TRUE
1143_eic.png	FALSE	TRUE
2090_eic.png	TRUE	TRUE
1071_eic.png	TRUE	TRUE
1990_eic.png	FALSE	TRUE
323_eic.png	TRUE	TRUE
1462_eic.png	FALSE	TRUE
1080_eic.png	TRUE	TRUE
2071_eic.png	TRUE	TRUE
99_eic.png	TRUE	TRUE
1573_eic.png	FALSE	TRUE
2538_eic.png	TRUE	TRUE
1132_eic.png	TRUE	TRUE
885_eic.png	TRUE	TRUE
1428_eic.png	TRUE	FALSE
2334_eic.png	FALSE	TRUE
326_eic.png	TRUE	TRUE
441_eic.png	TRUE	TRUE
1642_eic.png	TRUE	TRUE
68_eic.png	TRUE	TRUE
207_eic.png	TRUE	TRUE
1063_eic.png	TRUE	TRUE
2467_eic.png	FALSE	TRUE
1327_eic.png	TRUE	TRUE
823_eic.png	TRUE	TRUE
263_eic.png	TRUE	TRUE
30_eic.png	TRUE	TRUE
2536_eic.png	FALSE	TRUE
1975_eic.png	FALSE	TRUE
912_eic.png	TRUE	TRUE
818_eic.png	TRUE	TRUE
1189_eic.png	TRUE	TRUE
1578_eic.png	FALSE	TRUE
1804_eic.png	TRUE	TRUE
1179_eic.png	FALSE	TRUE
1782_eic.png	TRUE	TRUE
2298_eic.png	TRUE	TRUE
1548_eic.png	FALSE	TRUE
446_eic.png	TRUE	FALSE
[truncated: 401 more rows]

## Sheet: 07_mouse_brain_pos_eva_check
image	eic	eim
2047_eic.png	FALSE	FALSE
63_eic.png	TRUE	TRUE
2135_eic.png	TRUE	FALSE
153_eic.png	TRUE	TRUE
876_eic.png	TRUE	TRUE
1997_eic.png	FALSE	FALSE
2799_eic.png	TRUE	TRUE
2621_eic.png	TRUE	TRUE
2132_eic.png	TRUE	TRUE
606_eic.png	FALSE	TRUE
1906_eic.png	TRUE	TRUE
2160_eic.png	FALSE	TRUE
387_eic.png	TRUE	TRUE
2688_eic.png	TRUE	TRUE
2567_eic.png	FALSE	TRUE
2136_eic.png	TRUE	TRUE
2846_eic.png	FALSE	TRUE
2823_eic.png	TRUE	TRUE
1410_eic.png	TRUE	TRUE
2727_eic.png	TRUE	TRUE
2995_eic.png	FALSE	FALSE
2377_eic.png	TRUE	TRUE
295_eic.png	FALSE	TRUE
3060_eic.png	FALSE	FALSE
1107_eic.png	TRUE	TRUE
603_eic.png	TRUE	TRUE
3044_eic.png	FALSE	FALSE
380_eic.png	TRUE	TRUE
2277_eic.png	TRUE	TRUE
427_eic.png	TRUE	FALSE
674_eic.png	TRUE	TRUE
1752_eic.png	FALSE	TRUE
900_eic.png	TRUE	TRUE
2211_eic.png	TRUE	TRUE
543_eic.png	TRUE	TRUE
816_eic.png	TRUE	TRUE
2157_eic.png	TRUE	TRUE
1999_eic.png	FALSE	FALSE
1337_eic.png	TRUE	TRUE
1192_eic.png	TRUE	TRUE
2121_eic.png	FALSE	TRUE
2514_eic.png	TRUE	TRUE
303_eic.png	FALSE	FALSE
2596_eic.png	TRUE	TRUE
2095_eic.png	FALSE	TRUE
2220_eic.png	FALSE	TRUE
137_eic.png	TRUE	TRUE
2968_eic.png	TRUE	TRUE
9_eic.png	TRUE	TRUE
2959_eic.png	TRUE	TRUE
2707_eic.png	TRUE	TRUE
2181_eic.png	TRUE	TRUE
1168_eic.png	TRUE	TRUE
2917_eic.png	TRUE	TRUE
2790_eic.png	TRUE	TRUE
139_eic.png	TRUE	TRUE
2108_eic.png	TRUE	TRUE
506_eic.png	TRUE	TRUE
2399_eic.png	TRUE	TRUE
2526_eic.png	TRUE	FALSE
2267_eic.png	FALSE	TRUE
2172_eic.png	TRUE	TRUE
1314_eic.png	TRUE	TRUE
200_eic.png	TRUE	TRUE
67_eic.png	TRUE	TRUE
2891_eic.png	TRUE	TRUE
2801_eic.png	TRUE	TRUE
757_eic.png	TRUE	TRUE
1140_eic.png	TRUE	TRUE
810_eic.png	TRUE	TRUE
622_eic.png	TRUE	TRUE
2389_eic.png	TRUE	TRUE
29_eic.png	TRUE	TRUE
1788_eic.png	FALSE	FALSE
2677_eic.png	TRUE	TRUE
1360_eic.png	TRUE	TRUE
2624_eic.png	TRUE	FALSE
2629_eic.png	TRUE	TRUE
2771_eic.png	FALSE	FALSE
267_eic.png	TRUE	TRUE
897_eic.png	TRUE	TRUE
576_eic.png	TRUE	TRUE
298_eic.png	TRUE	TRUE
903_eic.png	TRUE	TRUE
2520_eic.png	FALSE	TRUE
2637_eic.png	TRUE	FALSE
1100_eic.png	FALSE	TRUE
2197_eic.png	FALSE	TRUE
1867_eic.png	TRUE	TRUE
2101_eic.png	TRUE	TRUE
1213_eic.png	TRUE	TRUE
471_eic.png	TRUE	TRUE
1727_eic.png	TRUE	TRUE
3000_eic.png	FALSE	FALSE
1666_eic.png	TRUE	TRUE
1003_eic.png	TRUE	TRUE
245_eic.png	TRUE	FALSE
2929_eic.png	FALSE	FALSE
247_eic.png	TRUE	TRUE
386_eic.png	TRUE	FALSE
2351_eic.png	TRUE	FALSE
2616_eic.png	TRUE	TRUE
2293_eic.png	FALSE	TRUE
2205_eic.png	FALSE	TRUE
691_eic.png	TRUE	TRUE
2074_eic.png	FALSE	TRUE
1773_eic.png	FALSE	TRUE
2137_eic.png	FALSE	TRUE
2014_eic.png	TRUE	TRUE
2069_eic.png	FALSE	FALSE
594_eic.png	TRUE	TRUE
479_eic.png	TRUE	TRUE
2580_eic.png	TRUE	TRUE
2866_eic.png	FALSE	FALSE
344_eic.png	TRUE	TRUE
1265_eic.png	TRUE	TRUE
994_eic.png	TRUE	TRUE
228_eic.png	TRUE	TRUE
1078_eic.png	TRUE	TRUE
2892_eic.png	TRUE	TRUE
1805_eic.png	TRUE	TRUE
2403_eic.png	TRUE	TRUE
2821_eic.png	TRUE	TRUE
1533_eic.png	TRUE	TRUE
1429_eic.png	TRUE	TRUE
165_eic.png	TRUE	TRUE
857_eic.png	TRUE	TRUE
1576_eic.png	TRUE	TRUE
809_eic.png	TRUE	TRUE
847_eic.png	TRUE	TRUE
2241_eic.png	TRUE	TRUE
1743_eic.png	TRUE	TRUE
927_eic.png	FALSE	TRUE
2516_eic.png	TRUE	FALSE
2208_eic.png	TRUE	TRUE
1380_eic.png	TRUE	TRUE
2676_eic.png	TRUE	TRUE
2648_eic.png	TRUE	TRUE
620_eic.png	FALSE	TRUE
1454_eic.png	TRUE	TRUE
65_eic.png	TRUE	TRUE
868_eic.png	TRUE	TRUE
2794_eic.png	TRUE	TRUE
1056_eic.png	TRUE	TRUE
2600_eic.png	TRUE	FALSE
2572_eic.png	TRUE	TRUE
2938_eic.png	FALSE	TRUE
938_eic.png	TRUE	TRUE
2687_eic.png	TRUE	TRUE
500_eic.png	TRUE	FALSE
2333_eic.png	TRUE	TRUE
920_eic.png	TRUE	TRUE
3008_eic.png	FALSE	FALSE
366_eic.png	TRUE	TRUE
3026_eic.png	FALSE	FALSE
2428_eic.png	FALSE	TRUE
2658_eic.png	TRUE	FALSE
2066_eic.png	FALSE	FALSE
2235_eic.png	FALSE	TRUE
296_eic.png	TRUE	TRUE
2021_eic.png	TRUE	TRUE
906_eic.png	TRUE	TRUE
1427_eic.png	TRUE	TRUE
1320_eic.png	TRUE	TRUE
2216_eic.png	FALSE	TRUE
549_eic.png	TRUE	TRUE
669_eic.png	TRUE	TRUE
5_eic.png	TRUE	TRUE
662_eic.png	TRUE	TRUE
2144_eic.png	FALSE	TRUE
364_eic.png	TRUE	TRUE
963_eic.png	TRUE	TRUE
1398_eic.png	TRUE	TRUE
618_eic.png	TRUE	TRUE
707_eic.png	TRUE	TRUE
2681_eic.png	TRUE	FALSE
3034_eic.png	FALSE	FALSE
13_eic.png	TRUE	TRUE
318_eic.png	TRUE	TRUE
2162_eic.png	TRUE	TRUE
779_eic.png	FALSE	TRUE
2420_eic.png	TRUE	TRUE
2390_eic.png	TRUE	FALSE
950_eic.png	TRUE	TRUE
1435_eic.png	TRUE	TRUE
3012_eic.png	TRUE	FALSE
2075_eic.png	FALSE	TRUE
2894_eic.png	TRUE	TRUE
1806_eic.png	TRUE	TRUE
3053_eic.png	FALSE	FALSE
484_eic.png	FALSE	TRUE
335_eic.png	FALSE	TRUE
2279_eic.png	FALSE	TRUE
1486_eic.png	TRUE	TRUE
1167_eic.png	TRUE	TRUE
31_eic.png	TRUE	TRUE
581_eic.png	TRUE	TRUE
1079_eic.png	TRUE	TRUE
2820_eic.png	TRUE	TRUE
2454_eic.png	FALSE	TRUE
1813_eic.png	TRUE	TRUE
185_eic.png	TRUE	TRUE
186_eic.png	TRUE	TRUE
705_eic.png	TRUE	TRUE
3066_eic.png	FALSE	FALSE
2495_eic.png	TRUE	FALSE
1779_eic.png	FALSE	TRUE
1995_eic.png	FALSE	TRUE
203_eic.png	TRUE	TRUE
1301_eic.png	TRUE	TRUE
2822_eic.png	TRUE	TRUE
501_eic.png	TRUE	TRUE
2442_eic.png	FALSE	TRUE
833_eic.png	TRUE	TRUE
463_eic.png	FALSE	TRUE
2999_eic.png	FALSE	FALSE
2770_eic.png	FALSE	TRUE
2736_eic.png	TRUE	TRUE
1177_eic.png	TRUE	TRUE
2610_eic.png	TRUE	TRUE
1620_eic.png	TRUE	TRUE
792_eic.png	TRUE	TRUE
746_eic.png	TRUE	TRUE
2027_eic.png	FALSE	FALSE
1595_eic.png	TRUE	TRUE
2881_eic.png	FALSE	TRUE
688_eic.png	TRUE	TRUE
2307_eic.png	FALSE	TRUE
2107_eic.png	TRUE	TRUE
1797_eic.png	TRUE	TRUE
2338_eic.png	TRUE	TRUE
572_eic.png	TRUE	TRUE
1362_eic.png	TRUE	TRUE
1650_eic.png	TRUE	TRUE
1130_eic.png	TRUE	TRUE
1688_eic.png	TRUE	TRUE
1092_eic.png	TRUE	TRUE
1742_eic.png	TRUE	TRUE
2841_eic.png	TRUE	FALSE
2941_eic.png	FALSE	TRUE
354_eic.png	FALSE	TRUE
1097_eic.png	TRUE	TRUE
2450_eic.png	TRUE	FALSE
136_eic.png	TRUE	TRUE
2282_eic.png	TRUE	TRUE
2394_eic.png	TRUE	TRUE
238_eic.png	TRUE	TRUE
1492_eic.png	TRUE	TRUE
2451_eic.png	TRUE	FALSE
151_eic.png	TRUE	TRUE
1046_eic.png	TRUE	TRUE
2262_eic.png	TRUE	TRUE
1723_eic.png	TRUE	TRUE
804_eic.png	TRUE	TRUE
1910_eic.png	TRUE	TRUE
1490_eic.png	TRUE	TRUE
770_eic.png	TRUE	TRUE
1851_eic.png	TRUE	TRUE
467_eic.png	TRUE	TRUE
540_eic.png	TRUE	TRUE
1868_eic.png	TRUE	TRUE
643_eic.png	TRUE	TRUE
1883_eic.png	TRUE	TRUE
2129_eic.png	TRUE	TRUE
864_eic.png	TRUE	TRUE
1747_eic.png	TRUE	TRUE
2507_eic.png	FALSE	FALSE
2265_eic.png	TRUE	TRUE
1818_eic.png	TRUE	TRUE
410_eic.png	TRUE	FALSE
681_eic.png	TRUE	TRUE
1848_eic.png	FALSE	TRUE
50_eic.png	TRUE	TRUE
384_eic.png	TRUE	TRUE
2644_eic.png	FALSE	TRUE
2455_eic.png	TRUE	TRUE
1123_eic.png	TRUE	TRUE
696_eic.png	TRUE	TRUE
1745_eic.png	TRUE	TRUE
1735_eic.png	TRUE	TRUE
1331_eic.png	TRUE	TRUE
2044_eic.png	FALSE	FALSE
1891_eic.png	TRUE	TRUE
2073_eic.png	FALSE	FALSE
2226_eic.png	TRUE	TRUE
1604_eic.png	TRUE	TRUE
2868_eic.png	TRUE	TRUE
1144_eic.png	TRUE	TRUE
2356_eic.png	FALSE	FALSE
2294_eic.png	TRUE	TRUE
1683_eic.png	TRUE	TRUE
2655_eic.png	TRUE	FALSE
2559_eic.png	TRUE	TRUE
2329_eic.png	TRUE	TRUE
475_eic.png	FALSE	TRUE
2731_eic.png	TRUE	TRUE
2170_eic.png	FALSE	TRUE
2842_eic.png	FALSE	FALSE
1783_eic.png	FALSE	FALSE
495_eic.png	TRUE	FALSE
2147_eic.png	TRUE	TRUE
733_eic.png	FALSE	TRUE
1290_eic.png	TRUE	TRUE
1269_eic.png	TRUE	TRUE
1502_eic.png	TRUE	TRUE
1942_eic.png	TRUE	TRUE
1819_eic.png	TRUE	TRUE
2643_eic.png	TRUE	FALSE
2134_eic.png	TRUE	TRUE
1203_eic.png	TRUE	TRUE
709_eic.png	TRUE	TRUE
1886_eic.png	TRUE	TRUE
2747_eic.png	TRUE	TRUE
890_eic.png	TRUE	TRUE
2939_eic.png	FALSE	TRUE
2563_eic.png	TRUE	TRUE
887_eic.png	TRUE	FALSE
1361_eic.png	TRUE	TRUE
2537_eic.png	TRUE	FALSE
1874_eic.png	FALSE	FALSE
1231_eic.png	TRUE	TRUE
1350_eic.png	TRUE	TRUE
765_eic.png	TRUE	TRUE
221_eic.png	TRUE	TRUE
1714_eic.png	TRUE	TRUE
2111_eic.png	TRUE	TRUE
965_eic.png	TRUE	TRUE
2916_eic.png	FALSE	FALSE
2360_eic.png	TRUE	TRUE
1417_eic.png	FALSE	TRUE
2005_eic.png	FALSE	FALSE
2098_eic.png	TRUE	FALSE
1291_eic.png	TRUE	TRUE
2662_eic.png	TRUE	FALSE
1401_eic.png	FALSE	TRUE
62_eic.png	TRUE	TRUE
3067_eic.png	TRUE	FALSE
3040_eic.png	FALSE	FALSE
2052_eic.png	FALSE	FALSE
567_eic.png	TRUE	TRUE
1450_eic.png	TRUE	TRUE
1061_eic.png	TRUE	TRUE
1170_eic.png	TRUE	TRUE
2051_eic.png	FALSE	FALSE
1328_eic.png	TRUE	TRUE
545_eic.png	TRUE	TRUE
355_eic.png	TRUE	FALSE
1267_eic.png	TRUE	TRUE
1777_eic.png	FALSE	FALSE
1601_eic.png	TRUE	TRUE
2086_eic.png	TRUE	TRUE
2078_eic.png	FALSE	FALSE
754_eic.png	TRUE	TRUE
61_eic.png	TRUE	TRUE
2292_eic.png	FALSE	TRUE
902_eic.png	TRUE	TRUE
2810_eic.png	FALSE	TRUE
1679_eic.png	TRUE	TRUE
2527_eic.png	FALSE	FALSE
468_eic.png	TRUE	TRUE
2234_eic.png	TRUE	TRUE
953_eic.png	FALSE	TRUE
232_eic.png	TRUE	TRUE
1817_eic.png	TRUE	TRUE
2709_eic.png	TRUE	FALSE
1936_eic.png	FALSE	TRUE
740_eic.png	TRUE	TRUE
1911_eic.png	FALSE	TRUE
508_eic.png	FALSE	FALSE
2407_eic.png	FALSE	TRUE
249_eic.png	TRUE	TRUE
1185_eic.png	TRUE	TRUE
2887_eic.png	TRUE	TRUE
1955_eic.png	TRUE	FALSE
2464_eic.png	TRUE	FALSE
2472_eic.png	TRUE	TRUE
2861_eic.png	FALSE	FALSE
1161_eic.png	TRUE	TRUE
1488_eic.png	TRUE	TRUE
2031_eic.png	FALSE	FALSE
2777_eic.png	FALSE	FALSE
969_eic.png	TRUE	TRUE
477_eic.png	FALSE	TRUE
729_eic.png	TRUE	TRUE
644_eic.png	TRUE	TRUE
2084_eic.png	TRUE	TRUE
708_eic.png	TRUE	TRUE
2711_eic.png	FALSE	TRUE
512_eic.png	TRUE	TRUE
385_eic.png	TRUE	TRUE
478_eic.png	TRUE	TRUE
2660_eic.png	TRUE	FALSE
2540_eic.png	TRUE	TRUE
2446_eic.png	TRUE	FALSE
2318_eic.png	TRUE	TRUE
697_eic.png	TRUE	TRUE
424_eic.png	TRUE	FALSE
2286_eic.png	FALSE	TRUE
991_eic.png	TRUE	TRUE
2631_eic.png	TRUE	TRUE
2312_eic.png	FALSE	FALSE
1563_eic.png	TRUE	TRUE
2963_eic.png	TRUE	TRUE
2180_eic.png	TRUE	TRUE
713_eic.png	TRUE	TRUE
2204_eic.png	FALSE	TRUE
1415_eic.png	TRUE	TRUE
2255_eic.png	TRUE	TRUE
1105_eic.png	FALSE	TRUE
781_eic.png	TRUE	TRUE
2016_eic.png	FALSE	TRUE
2194_eic.png	TRUE	TRUE
2462_eic.png	TRUE	TRUE
931_eic.png	TRUE	TRUE
2186_eic.png	FALSE	TRUE
1110_eic.png	FALSE	TRUE
256_eic.png	TRUE	TRUE
2224_eic.png	TRUE	TRUE
1068_eic.png	TRUE	TRUE
2758_eic.png	FALSE	TRUE
1609_eic.png	TRUE	TRUE
875_eic.png	TRUE	TRUE
2448_eic.png	TRUE	TRUE
914_eic.png	TRUE	TRUE
1475_eic.png	TRUE	TRUE
464_eic.png	FALSE	TRUE
891_eic.png	TRUE	TRUE
1739_eic.png	TRUE	FALSE
1373_eic.png	TRUE	TRUE
297_eic.png	TRUE	TRUE
72_eic.png	TRUE	TRUE
2417_eic.png	FALSE	TRUE
1171_eic.png	TRUE	TRUE
2860_eic.png	TRUE	TRUE
1899_eic.png	TRUE	FALSE
1507_eic.png	TRUE	TRUE
1233_eic.png	TRUE	TRUE
1639_eic.png	TRUE	TRUE
389_eic.png	TRUE	TRUE
2502_eic.png	FALSE	TRUE
1921_eic.png	TRUE	TRUE
1082_eic.png	TRUE	TRUE
2195_eic.png	FALSE	TRUE
2675_eic.png	TRUE	TRUE
259_eic.png	TRUE	FALSE
1007_eic.png	TRUE	TRUE
1728_eic.png	TRUE	TRUE
772_eic.png	TRUE	TRUE
453_eic.png	FALSE	TRUE
715_eic.png	TRUE	TRUE
2850_eic.png	FALSE	FALSE
2786_eic.png	TRUE	TRUE
2824_eic.png	TRUE	FALSE
2477_eic.png	TRUE	FALSE
820_eic.png	TRUE	TRUE
798_eic.png	FALSE	TRUE
2057_eic.png	FALSE	TRUE
2017_eic.png	TRUE	FALSE
2215_eic.png	TRUE	TRUE
1262_eic.png	TRUE	TRUE
647_eic.png	TRUE	TRUE
258_eic.png	TRUE	TRUE
2682_eic.png	FALSE	TRUE
535_eic.png	TRUE	TRUE
1356_eic.png	TRUE	TRUE
2837_eic.png	TRUE	FALSE
222_eic.png	TRUE	TRUE
333_eic.png	TRUE	TRUE
602_eic.png	TRUE	TRUE
1826_eic.png	TRUE	TRUE
2555_eic.png	TRUE	TRUE
90_eic.png	TRUE	TRUE
94_eic.png	TRUE	TRUE
2449_eic.png	TRUE	FALSE
642_eic.png	TRUE	TRUE
668_eic.png	TRUE	TRUE
2717_eic.png	TRUE	TRUE
343_eic.png	TRUE	TRUE
1321_eic.png	TRUE	TRUE
226_eic.png	TRUE	TRUE
78_eic.png	TRUE	TRUE
2207_eic.png	FALSE	FALSE
2209_eic.png	FALSE	TRUE
1115_eic.png	TRUE	TRUE
66_eic.png	TRUE	FALSE
2427_eic.png	TRUE	TRUE
1655_eic.png	TRUE	TRUE
268_eic.png	TRUE	FALSE
2923_eic.png	FALSE	FALSE
2553_eic.png	TRUE	FALSE
1812_eic.png	TRUE	TRUE
2468_eic.png	TRUE	TRUE
2544_eic.png	FALSE	TRUE
1889_eic.png	TRUE	TRUE
2882_eic.png	TRUE	TRUE
205_eic.png	TRUE	TRUE
801_eic.png	TRUE	TRUE
2789_eic.png	TRUE	TRUE
1086_eic.png	TRUE	TRUE
951_eic.png	FALSE	TRUE
1897_eic.png	FALSE	TRUE
752_eic.png	TRUE	TRUE
1498_eic.png	TRUE	TRUE
653_eic.png	TRUE	TRUE
1027_eic.png	FALSE	TRUE
760_eic.png	TRUE	TRUE
1976_eic.png	FALSE	FALSE
3046_eic.png	FALSE	FALSE
2345_eic.png	TRUE	TRUE
693_eic.png	TRUE	TRUE
589_eic.png	TRUE	TRUE
2239_eic.png	TRUE	TRUE
470_eic.png	FALSE	TRUE
2769_eic.png	FALSE	TRUE
2149_eic.png	FALSE	TRUE
2048_eic.png	FALSE	FALSE
2347_eic.png	TRUE	FALSE
2601_eic.png	TRUE	TRUE
2409_eic.png	FALSE	FALSE
2365_eic.png	TRUE	FALSE
2708_eic.png	TRUE	TRUE
1033_eic.png	TRUE	TRUE
2817_eic.png	TRUE	TRUE
595_eic.png	TRUE	FALSE
578_eic.png	TRUE	TRUE
2946_eic.png	FALSE	TRUE
507_eic.png	TRUE	TRUE
2424_eic.png	FALSE	TRUE
1900_eic.png	TRUE	TRUE
348_eic.png	TRUE	FALSE
2797_eic.png	FALSE	FALSE
2213_eic.png	TRUE	FALSE
288_eic.png	TRUE	TRUE
1125_eic.png	TRUE	TRUE
2030_eic.png	FALSE	FALSE
2970_eic.png	TRUE	TRUE
2214_eic.png	TRUE	TRUE
1793_eic.png	TRUE	TRUE
2425_eic.png	TRUE	TRUE
1653_eic.png	TRUE	TRUE
1978_eic.png	TRUE	TRUE
1810_eic.png	FALSE	FALSE
1680_eic.png	TRUE	TRUE
1746_eic.png	TRUE	FALSE
2951_eic.png	TRUE	TRUE
2018_eic.png	FALSE	TRUE
2324_eic.png	TRUE	TRUE
717_eic.png	TRUE	TRUE
391_eic.png	TRUE	TRUE
2755_eic.png	FALSE	TRUE
551_eic.png	TRUE	TRUE
1368_eic.png	TRUE	TRUE
1426_eic.png	TRUE	TRUE
1457_eic.png	TRUE	TRUE
1787_eic.png	FALSE	FALSE
909_eic.png	TRUE	TRUE
2015_eic.png	FALSE	FALSE
1803_eic.png	FALSE	TRUE
544_eic.png	TRUE	TRUE
2061_eic.png	FALSE	TRUE
357_eic.png	TRUE	TRUE
2696_eic.png	TRUE	TRUE
1652_eic.png	TRUE	TRUE
2103_eic.png	FALSE	TRUE
2586_eic.png	TRUE	TRUE
84_eic.png	TRUE	TRUE
2729_eic.png	TRUE	TRUE
2382_eic.png	TRUE	TRUE
2952_eic.png	TRUE	TRUE
2245_eic.png	TRUE	TRUE
435_eic.png	TRUE	TRUE
2054_eic.png	FALSE	TRUE
213_eic.png	TRUE	TRUE
2309_eic.png	FALSE	TRUE
187_eic.png	TRUE	TRUE
2359_eic.png	TRUE	FALSE
1253_eic.png	TRUE	TRUE
1814_eic.png	TRUE	TRUE
711_eic.png	FALSE	TRUE
377_eic.png	TRUE	TRUE
2145_eic.png	TRUE	TRUE
1958_eic.png	TRUE	FALSE
871_eic.png	TRUE	TRUE
2949_eic.png	TRUE	FALSE
2803_eic.png	TRUE	TRUE
487_eic.png	TRUE	TRUE
123_eic.png	TRUE	TRUE
583_eic.png	TRUE	TRUE
383_eic.png	TRUE	TRUE
1037_eic.png	TRUE	TRUE
218_eic.png	FALSE	TRUE
1737_eic.png	FALSE	TRUE
1521_eic.png	TRUE	TRUE
181_eic.png	TRUE	TRUE
455_eic.png	FALSE	TRUE
1581_eic.png	TRUE	TRUE
2212_eic.png	FALSE	TRUE
1223_eic.png	FALSE	TRUE
3025_eic.png	FALSE	FALSE
1597_eic.png	TRUE	TRUE
684_eic.png	TRUE	TRUE
612_eic.png	FALSE	TRUE
2050_eic.png	TRUE	FALSE
817_eic.png	TRUE	TRUE
2045_eic.png	TRUE	FALSE
952_eic.png	TRUE	TRUE
1698_eic.png	TRUE	TRUE
1121_eic.png	TRUE	TRUE
107_eic.png	TRUE	TRUE
2878_eic.png	FALSE	FALSE
3038_eic.png	TRUE	FALSE
392_eic.png	TRUE	TRUE
2138_eic.png	TRUE	TRUE
2577_eic.png	TRUE	FALSE
1922_eic.png	FALSE	TRUE
1885_eic.png	FALSE	TRUE
1956_eic.png	TRUE	FALSE
1126_eic.png	TRUE	TRUE
569_eic.png	TRUE	TRUE
2588_eic.png	FALSE	FALSE
2165_eic.png	TRUE	TRUE
3068_eic.png	FALSE	FALSE
2994_eic.png	FALSE	FALSE
294_eic.png	TRUE	TRUE
2985_eic.png	TRUE	TRUE
3003_eic.png	TRUE	FALSE
2504_eic.png	FALSE	TRUE
1871_eic.png	TRUE	TRUE
1148_eic.png	TRUE	TRUE
1630_eic.png	TRUE	TRUE
2191_eic.png	FALSE	TRUE
619_eic.png	TRUE	TRUE
2964_eic.png	TRUE	TRUE
926_eic.png	FALSE	TRUE
2759_eic.png	FALSE	TRUE
1178_eic.png	TRUE	TRUE
2443_eic.png	TRUE	FALSE
1726_eic.png	TRUE	TRUE
462_eic.png	FALSE	TRUE
2698_eic.png	TRUE	FALSE
1496_eic.png	TRUE	TRUE
1237_eic.png	TRUE	TRUE
454_eic.png	FALSE	TRUE
2735_eic.png	TRUE	TRUE
2007_eic.png	FALSE	FALSE
168_eic.png	TRUE	FALSE
1249_eic.png	TRUE	TRUE
2932_eic.png	TRUE	FALSE
2712_eic.png	TRUE	TRUE
1243_eic.png	TRUE	TRUE
756_eic.png	TRUE	TRUE
3045_eic.png	FALSE	FALSE
1770_eic.png	FALSE	TRUE
229_eic.png	TRUE	TRUE
865_eic.png	TRUE	TRUE
1259_eic.png	TRUE	TRUE
2971_eic.png	TRUE	TRUE
358_eic.png	TRUE	TRUE
2148_eic.png	FALSE	FALSE
1983_eic.png	FALSE	TRUE
2831_eic.png	TRUE	TRUE
2280_eic.png	TRUE	TRUE
1866_eic.png	TRUE	TRUE
1629_eic.png	TRUE	TRUE
2182_eic.png	TRUE	FALSE
2508_eic.png	TRUE	TRUE
416_eic.png	TRUE	FALSE
2499_eic.png	TRUE	TRUE
2620_eic.png	TRUE	TRUE
2874_eic.png	TRUE	TRUE
1228_eic.png	TRUE	TRUE
2862_eic.png	FALSE	FALSE
1766_eic.png	FALSE	FALSE
301_eic.png	TRUE	TRUE
450_eic.png	TRUE	TRUE
1467_eic.png	TRUE	TRUE
2198_eic.png	FALSE	TRUE
734_eic.png	TRUE	TRUE
280_eic.png	TRUE	TRUE
1880_eic.png	TRUE	TRUE
1917_eic.png	FALSE	TRUE
2706_eic.png	TRUE	TRUE
735_eic.png	TRUE	TRUE
306_eic.png	TRUE	FALSE
2945_eic.png	FALSE	TRUE
286_eic.png	TRUE	TRUE
2093_eic.png	TRUE	FALSE
4_eic.png	TRUE	TRUE
70_eic.png	TRUE	TRUE
482_eic.png	FALSE	FALSE
2737_eic.png	TRUE	TRUE
2169_eic.png	TRUE	TRUE
1592_eic.png	TRUE	TRUE
260_eic.png	TRUE	TRUE
720_eic.png	TRUE	TRUE
884_eic.png	TRUE	TRUE
1695_eic.png	TRUE	TRUE
745_eic.png	TRUE	TRUE
1721_eic.png	TRUE	TRUE
2037_eic.png	FALSE	TRUE
629_eic.png	TRUE	TRUE
2411_eic.png	FALSE	FALSE
3_eic.png	FALSE	FALSE
2733_eic.png	TRUE	TRUE
2435_eic.png	FALSE	TRUE
2889_eic.png	FALSE	TRUE
1543_eic.png	TRUE	TRUE
2768_eic.png	FALSE	TRUE
1832_eic.png	TRUE	TRUE
1800_eic.png	TRUE	TRUE
1763_eic.png	FALSE	FALSE
2775_eic.png	FALSE	TRUE
1026_eic.png	TRUE	TRUE
2386_eic.png	TRUE	TRUE
1162_eic.png	FALSE	TRUE
1152_eic.png	TRUE	TRUE
2605_eic.png	TRUE	TRUE
2152_eic.png	TRUE	TRUE
2552_eic.png	TRUE	FALSE
769_eic.png	TRUE	TRUE
2602_eic.png	TRUE	TRUE
1663_eic.png	TRUE	TRUE
959_eic.png	TRUE	TRUE
1772_eic.png	TRUE	FALSE
1557_eic.png	TRUE	TRUE
1157_eic.png	TRUE	TRUE
751_eic.png	TRUE	TRUE
521_eic.png	TRUE	TRUE
104_eic.png	TRUE	TRUE
451_eic.png	TRUE	TRUE
208_eic.png	TRUE	TRUE
702_eic.png	TRUE	TRUE
750_eic.png	TRUE	TRUE
2297_eic.png	FALSE	TRUE
1250_eic.png	TRUE	TRUE
292_eic.png	TRUE	TRUE
1059_eic.png	TRUE	TRUE
1371_eic.png	TRUE	TRUE
1940_eic.png	TRUE	TRUE
101_eic.png	TRUE	TRUE
2582_eic.png	TRUE	FALSE
2575_eic.png	FALSE	TRUE
2004_eic.png	FALSE	FALSE
2261_eic.png	FALSE	TRUE
2815_eic.png	TRUE	TRUE
331_eic.png	TRUE	TRUE
608_eic.png	TRUE	FALSE
2159_eic.png	FALSE	TRUE
548_eic.png	TRUE	TRUE
1946_eic.png	TRUE	TRUE
2646_eic.png	TRUE	TRUE
1512_eic.png	TRUE	FALSE
1261_eic.png	TRUE	TRUE
154_eic.png	TRUE	TRUE
237_eic.png	TRUE	FALSE
2104_eic.png	TRUE	FALSE
942_eic.png	TRUE	TRUE
300_eic.png	TRUE	TRUE
365_eic.png	TRUE	FALSE
459_eic.png	FALSE	TRUE
893_eic.png	TRUE	TRUE
1234_eic.png	TRUE	TRUE
974_eic.png	TRUE	TRUE
2153_eic.png	FALSE	TRUE
949_eic.png	TRUE	TRUE
2557_eic.png	TRUE	FALSE
1081_eic.png	TRUE	TRUE
2798_eic.png	TRUE	TRUE
657_eic.png	TRUE	TRUE
609_eic.png	TRUE	TRUE
2884_eic.png	FALSE	FALSE
1024_eic.png	TRUE	TRUE
2124_eic.png	FALSE	TRUE
2355_eic.png	TRUE	FALSE
2374_eic.png	TRUE	FALSE
334_eic.png	TRUE	TRUE
2151_eic.png	FALSE	TRUE
2529_eic.png	TRUE	TRUE
2597_eic.png	FALSE	TRUE
722_eic.png	TRUE	TRUE
1531_eic.png	TRUE	TRUE
2565_eic.png	TRUE	FALSE
2029_eic.png	FALSE	FALSE
1294_eic.png	FALSE	TRUE
2518_eic.png	TRUE	TRUE
962_eic.png	TRUE	TRUE
683_eic.png	TRUE	TRUE
1047_eic.png	TRUE	TRUE
1717_eic.png	TRUE	TRUE
1556_eic.png	TRUE	TRUE
1840_eic.png	TRUE	TRUE
1957_eic.png	TRUE	FALSE
2238_eic.png	TRUE	TRUE
472_eic.png	FALSE	TRUE
174_eic.png	TRUE	TRUE
2114_eic.png	FALSE	TRUE
1896_eic.png	FALSE	TRUE
758_eic.png	TRUE	TRUE
2484_eic.png	TRUE	TRUE
2713_eic.png	TRUE	TRUE
1209_eic.png	TRUE	TRUE
2664_eic.png	FALSE	TRUE
2080_eic.png	TRUE	FALSE
1020_eic.png	FALSE	TRUE
2469_eic.png	FALSE	FALSE
2574_eic.png	TRUE	TRUE
1208_eic.png	TRUE	TRUE
2225_eic.png	FALSE	TRUE
2437_eic.png	FALSE	TRUE
457_eic.png	FALSE	TRUE
2076_eic.png	FALSE	TRUE
2143_eic.png	TRUE	TRUE
11_eic.png	TRUE	TRUE
774_eic.png	TRUE	TRUE
532_eic.png	TRUE	TRUE
694_eic.png	TRUE	TRUE
19_eic.png	TRUE	TRUE
2672_eic.png	FALSE	TRUE
555_eic.png	TRUE	TRUE
1199_eic.png	TRUE	TRUE
571_eic.png	TRUE	TRUE
2609_eic.png	TRUE	TRUE
1744_eic.png	TRUE	TRUE
682_eic.png	FALSE	TRUE
591_eic.png	TRUE	TRUE
539_eic.png	FALSE	TRUE
762_eic.png	FALSE	FALSE
2290_eic.png	FALSE	TRUE
311_eic.png	TRUE	TRUE
1935_eic.png	TRUE	TRUE
1704_eic.png	TRUE	TRUE
852_eic.png	TRUE	TRUE
2367_eic.png	TRUE	TRUE
320_eic.png	TRUE	TRUE
466_eic.png	TRUE	TRUE
2684_eic.png	TRUE	TRUE
1610_eic.png	TRUE	TRUE
2453_eic.png	FALSE	FALSE
601_eic.png	TRUE	TRUE
2221_eic.png	TRUE	TRUE
2002_eic.png	FALSE	TRUE
790_eic.png	TRUE	TRUE
1544_eic.png	TRUE	TRUE
133_eic.png	TRUE	TRUE
2302_eic.png	TRUE	TRUE
2319_eic.png	FALSE	FALSE
1690_eic.png	TRUE	TRUE
41_eic.png	TRUE	TRUE
1587_eic.png	TRUE	TRUE
1011_eic.png	TRUE	TRUE
1692_eic.png	TRUE	TRUE
2836_eic.png	TRUE	TRUE
2805_eic.png	TRUE	TRUE
2257_eic.png	TRUE	TRUE
1378_eic.png	TRUE	TRUE
1926_eic.png	FALSE	TRUE
209_eic.png	TRUE	TRUE
2835_eic.png	TRUE	TRUE
2142_eic.png	TRUE	TRUE
2032_eic.png	FALSE	FALSE
1646_eic.png	TRUE	TRUE
2928_eic.png	FALSE	FALSE
2270_eic.png	TRUE	TRUE
1437_eic.png	TRUE	TRUE
2459_eic.png	FALSE	TRUE
2934_eic.png	TRUE	TRUE
2489_eic.png	FALSE	FALSE
1383_eic.png	TRUE	TRUE
2776_eic.png	TRUE	TRUE
3004_eic.png	FALSE	TRUE
1021_eic.png	FALSE	TRUE
855_eic.png	TRUE	TRUE
2089_eic.png	TRUE	FALSE
1363_eic.png	TRUE	TRUE
721_eic.png	TRUE	TRUE
1025_eic.png	TRUE	TRUE
658_eic.png	TRUE	TRUE
2542_eic.png	TRUE	FALSE
2067_eic.png	FALSE	FALSE
40_eic.png	TRUE	TRUE
1522_eic.png	TRUE	TRUE
2899_eic.png	TRUE	TRUE
1673_eic.png	TRUE	TRUE
1859_eic.png	TRUE	TRUE
2387_eic.png	FALSE	TRUE
2990_eic.png	TRUE	TRUE
943_eic.png	TRUE	TRUE
2585_eic.png	FALSE	TRUE
979_eic.png	TRUE	TRUE
2511_eic.png	TRUE	TRUE
152_eic.png	TRUE	TRUE
262_eic.png	TRUE	TRUE
126_eic.png	TRUE	TRUE
800_eic.png	TRUE	TRUE
27_eic.png	TRUE	TRUE
2686_eic.png	TRUE	FALSE
1903_eic.png	FALSE	TRUE
2911_eic.png	FALSE	FALSE
2528_eic.png	TRUE	TRUE
948_eic.png	TRUE	TRUE
1430_eic.png	TRUE	TRUE
2299_eic.png	TRUE	TRUE
503_eic.png	TRUE	FALSE
2689_eic.png	TRUE	TRUE
302_eic.png	TRUE	TRUE
184_eic.png	TRUE	TRUE
304_eic.png	TRUE	TRUE
2845_eic.png	FALSE	TRUE
2263_eic.png	TRUE	TRUE
1736_eic.png	TRUE	FALSE
1558_eic.png	TRUE	TRUE
1877_eic.png	TRUE	FALSE
1648_eic.png	TRUE	TRUE
2120_eic.png	FALSE	TRUE
1996_eic.png	FALSE	TRUE
671_eic.png	TRUE	TRUE
2498_eic.png	TRUE	FALSE
1785_eic.png	FALSE	FALSE
2117_eic.png	FALSE	TRUE
1202_eic.png	TRUE	TRUE
815_eic.png	TRUE	TRUE
2445_eic.png	TRUE	TRUE
382_eic.png	TRUE	TRUE
1064_eic.png	FALSE	FALSE
2433_eic.png	FALSE	TRUE
660_eic.png	TRUE	TRUE
1317_eic.png	TRUE	TRUE
191_eic.png	TRUE	TRUE
1035_eic.png	TRUE	TRUE
1778_eic.png	FALSE	FALSE
623_eic.png	TRUE	TRUE
158_eic.png	TRUE	TRUE
2630_eic.png	TRUE	TRUE
1979_eic.png	TRUE	TRUE
1004_eic.png	TRUE	FALSE
2721_eic.png	TRUE	TRUE
1671_eic.png	TRUE	TRUE
655_eic.png	TRUE	TRUE
2808_eic.png	TRUE	TRUE
793_eic.png	TRUE	FALSE
1422_eic.png	TRUE	TRUE
675_eic.png	TRUE	TRUE
631_eic.png	TRUE	TRUE
3039_eic.png	TRUE	FALSE
2886_eic.png	TRUE	FALSE
145_eic.png	TRUE	TRUE
2611_eic.png	FALSE	TRUE
3017_eic.png	FALSE	TRUE
580_eic.png	TRUE	TRUE
2127_eic.png	FALSE	TRUE
2011_eic.png	FALSE	TRUE
946_eic.png	TRUE	FALSE
444_eic.png	FALSE	TRUE
325_eic.png	TRUE	TRUE
2901_eic.png	FALSE	TRUE
1062_eic.png	TRUE	TRUE
2666_eic.png	TRUE	FALSE
257_eic.png	TRUE	TRUE
1176_eic.png	TRUE	TRUE
1134_eic.png	TRUE	TRUE
2915_eic.png	FALSE	FALSE
190_eic.png	TRUE	TRUE
1907_eic.png	TRUE	TRUE
1918_eic.png	FALSE	TRUE
488_eic.png	FALSE	FALSE
2178_eic.png	FALSE	TRUE
469_eic.png	TRUE	TRUE
2362_eic.png	FALSE	TRUE
2509_eic.png	FALSE	TRUE
1106_eic.png	TRUE	TRUE
834_eic.png	TRUE	TRUE
895_eic.png	TRUE	FALSE
1878_eic.png	TRUE	TRUE
2094_eic.png	TRUE	FALSE
1194_eic.png	TRUE	TRUE
1181_eic.png	TRUE	TRUE
973_eic.png	TRUE	TRUE
525_eic.png	FALSE	TRUE
2413_eic.png	TRUE	TRUE
1884_eic.png	TRUE	FALSE
2773_eic.png	TRUE	TRUE
1073_eic.png	TRUE	TRUE
2590_eic.png	TRUE	TRUE
2485_eic.png	FALSE	FALSE
2291_eic.png	FALSE	TRUE
21_eic.png	TRUE	TRUE
1438_eic.png	FALSE	TRUE
2561_eic.png	TRUE	FALSE
2560_eic.png	FALSE	TRUE
2412_eic.png	FALSE	TRUE
553_eic.png	FALSE	TRUE
1019_eic.png	TRUE	TRUE
2702_eic.png	TRUE	FALSE
493_eic.png	TRUE	FALSE
2085_eic.png	TRUE	TRUE
242_eic.png	TRUE	FALSE
2670_eic.png	FALSE	FALSE
791_eic.png	FALSE	TRUE
3033_eic.png	FALSE	FALSE
1665_eic.png	TRUE	TRUE
166_eic.png	TRUE	TRUE
2423_eic.png	TRUE	TRUE
510_eic.png	FALSE	TRUE
1622_eic.png	TRUE	TRUE
2242_eic.png	FALSE	TRUE
2358_eic.png	TRUE	TRUE
465_eic.png	TRUE	TRUE
598_eic.png	FALSE	TRUE
1596_eic.png	TRUE	TRUE
1039_eic.png	FALSE	TRUE
937_eic.png	TRUE	TRUE
1821_eic.png	TRUE	TRUE
824_eic.png	TRUE	TRUE
2330_eic.png	FALSE	FALSE
2473_eic.png	TRUE	FALSE
1388_eic.png	TRUE	TRUE
1822_eic.png	TRUE	TRUE
2525_eic.png	FALSE	FALSE
2983_eic.png	TRUE	TRUE
2322_eic.png	TRUE	FALSE
985_eic.png	FALSE	TRUE
1718_eic.png	TRUE	TRUE
8_eic.png	TRUE	TRUE
474_eic.png	FALSE	FALSE
2323_eic.png	TRUE	TRUE
2196_eic.png	TRUE	TRUE
1101_eic.png	TRUE	TRUE
2232_eic.png	TRUE	TRUE
1953_eic.png	TRUE	TRUE
1982_eic.png	FALSE	FALSE
2870_eic.png	TRUE	FALSE
317_eic.png	TRUE	TRUE
2091_eic.png	FALSE	FALSE
2461_eic.png	TRUE	FALSE
934_eic.png	TRUE	TRUE
1816_eic.png	TRUE	TRUE
2634_eic.png	TRUE	FALSE
2176_eic.png	TRUE	TRUE
656_eic.png	TRUE	TRUE
1499_eic.png	FALSE	TRUE
704_eic.png	FALSE	TRUE
2742_eic.png	TRUE	TRUE
2288_eic.png	FALSE	TRUE
1075_eic.png	FALSE	TRUE
1857_eic.png	TRUE	TRUE
613_eic.png	TRUE	TRUE
1801_eic.png	TRUE	TRUE
2099_eic.png	FALSE	TRUE
315_eic.png	TRUE	TRUE
923_eic.png	TRUE	TRUE
23_eic.png	TRUE	FALSE
1423_eic.png	TRUE	TRUE
1103_eic.png	TRUE	TRUE
1994_eic.png	FALSE	TRUE
2092_eic.png	TRUE	FALSE
7_eic.png	TRUE	TRUE
353_eic.png	TRUE	TRUE
604_eic.png	TRUE	FALSE
1284_eic.png	TRUE	TRUE
2300_eic.png	FALSE	FALSE
1096_eic.png	TRUE	TRUE
2651_eic.png	TRUE	TRUE
822_eic.png	TRUE	TRUE
1463_eic.png	TRUE	TRUE
2058_eic.png	TRUE	TRUE
1808_eic.png	TRUE	TRUE
2515_eic.png	TRUE	TRUE
1890_eic.png	TRUE	TRUE
1908_eic.png	TRUE	TRUE
664_eic.png	TRUE	TRUE
388_eic.png	TRUE	TRUE
2754_eic.png	FALSE	TRUE
2900_eic.png	FALSE	FALSE
977_eic.png	TRUE	TRUE
2930_eic.png	FALSE	FALSE
2200_eic.png	TRUE	FALSE
2802_eic.png	TRUE	FALSE
2068_eic.png	TRUE	TRUE
2640_eic.png	TRUE	TRUE
1135_eic.png	FALSE	TRUE
529_eic.png	TRUE	TRUE
2039_eic.png	FALSE	TRUE
2189_eic.png	FALSE	FALSE
321_eic.png	TRUE	TRUE
866_eic.png	TRUE	TRUE
2341_eic.png	FALSE	TRUE
784_eic.png	TRUE	TRUE
2847_eic.png	TRUE	TRUE
665_eic.png	TRUE	TRUE
2372_eic.png	TRUE	TRUE
605_eic.png	FALSE	TRUE
2926_eic.png	TRUE	TRUE
3058_eic.png	FALSE	FALSE
1232_eic.png	TRUE	TRUE
2764_eic.png	FALSE	FALSE
2304_eic.png	TRUE	TRUE
337_eic.png	TRUE	TRUE
2998_eic.png	FALSE	FALSE
33_eic.png	TRUE	TRUE
700_eic.png	TRUE	TRUE
1023_eic.png	TRUE	TRUE
524_eic.png	TRUE	TRUE
2716_eic.png	TRUE	TRUE
456_eic.png	FALSE	TRUE
2880_eic.png	FALSE	FALSE
283_eic.png	TRUE	TRUE
1839_eic.png	TRUE	TRUE
1943_eic.png	TRUE	TRUE
2105_eic.png	TRUE	TRUE
1472_eic.png	TRUE	TRUE
1540_eic.png	TRUE	TRUE
560_eic.png	TRUE	TRUE
2800_eic.png	TRUE	TRUE
1224_eic.png	TRUE	TRUE
2589_eic.png	TRUE	FALSE
2694_eic.png	FALSE	TRUE
1951_eic.png	TRUE	TRUE
2082_eic.png	FALSE	FALSE
1781_eic.png	FALSE	TRUE
2541_eic.png	FALSE	FALSE
859_eic.png	TRUE	TRUE
2647_eic.png	TRUE	FALSE
1617_eic.png	TRUE	FALSE
1691_eic.png	TRUE	TRUE
1732_eic.png	TRUE	TRUE
537_eic.png	TRUE	TRUE
886_eic.png	FALSE	TRUE
579_eic.png	TRUE	FALSE
1932_eic.png	TRUE	FALSE
2404_eic.png	TRUE	TRUE
2008_eic.png	FALSE	TRUE
2757_eic.png	TRUE	TRUE
3005_eic.png	FALSE	TRUE
2872_eic.png	FALSE	TRUE
1776_eic.png	FALSE	FALSE
2719_eic.png	TRUE	TRUE
2296_eic.png	FALSE	TRUE
1235_eic.png	TRUE	TRUE
731_eic.png	TRUE	TRUE
2268_eic.png	FALSE	TRUE
252_eic.png	TRUE	FALSE
783_eic.png	FALSE	FALSE
1767_eic.png	FALSE	TRUE
1051_eic.png	TRUE	TRUE
2793_eic.png	TRUE	FALSE
2987_eic.png	TRUE	TRUE
2361_eic.png	FALSE	TRUE
2150_eic.png	FALSE	FALSE
1040_eic.png	TRUE	TRUE
2896_eic.png	FALSE	FALSE
2264_eic.png	TRUE	TRUE
936_eic.png	TRUE	TRUE
2512_eic.png	TRUE	FALSE
2024_eic.png	FALSE	TRUE
1089_eic.png	TRUE	TRUE
3036_eic.png	FALSE	FALSE
308_eic.png	TRUE	TRUE
2059_eic.png	FALSE	FALSE
2535_eic.png	TRUE	TRUE
2825_eic.png	TRUE	TRUE
2183_eic.png	TRUE	TRUE
679_eic.png	TRUE	TRUE
2305_eic.png	FALSE	FALSE
1258_eic.png	TRUE	TRUE
502_eic.png	TRUE	FALSE
759_eic.png	TRUE	TRUE
1716_eic.png	TRUE	TRUE
1645_eic.png	TRUE	TRUE
1150_eic.png	TRUE	TRUE
3051_eic.png	FALSE	FALSE
2522_eic.png	FALSE	TRUE
2026_eic.png	FALSE	TRUE
494_eic.png	TRUE	FALSE
2285_eic.png	FALSE	TRUE
2247_eic.png	TRUE	TRUE
2203_eic.png	FALSE	FALSE
989_eic.png	TRUE	TRUE
3002_eic.png	TRUE	FALSE
687_eic.png	TRUE	TRUE
596_eic.png	FALSE	TRUE
554_eic.png	TRUE	TRUE
1919_eic.png	TRUE	FALSE
32_eic.png	TRUE	TRUE
2827_eic.png	TRUE	TRUE
77_eic.png	TRUE	TRUE
1091_eic.png	TRUE	TRUE
2188_eic.png	TRUE	TRUE
2604_eic.png	TRUE	FALSE
196_eic.png	TRUE	TRUE
1949_eic.png	TRUE	TRUE
1547_eic.png	TRUE	TRUE
400_eic.png	TRUE	TRUE
2885_eic.png	TRUE	TRUE
2650_eic.png	TRUE	FALSE
773_eic.png	TRUE	TRUE
2100_eic.png	TRUE	TRUE
1465_eic.png	FALSE	FALSE
1018_eic.png	TRUE	TRUE
945_eic.png	TRUE	TRUE
2028_eic.png	FALSE	FALSE
2034_eic.png	TRUE	FALSE
2613_eic.png	TRUE	TRUE
362_eic.png	TRUE	TRUE
2723_eic.png	FALSE	TRUE
1598_eic.png	TRUE	TRUE
686_eic.png	TRUE	TRUE
2096_eic.png	TRUE	FALSE
2965_eic.png	TRUE	TRUE
634_eic.png	TRUE	TRUE
349_eic.png	TRUE	TRUE
3023_eic.png	FALSE	TRUE
2350_eic.png	TRUE	TRUE
1909_eic.png	TRUE	TRUE
85_eic.png	TRUE	TRUE
290_eic.png	TRUE	TRUE
1149_eic.png	TRUE	TRUE
2490_eic.png	TRUE	TRUE
1585_eic.png	TRUE	TRUE
1568_eic.png	TRUE	TRUE
2167_eic.png	FALSE	TRUE
1116_eic.png	TRUE	TRUE
730_eic.png	FALSE	TRUE
460_eic.png	FALSE	FALSE
1099_eic.png	TRUE	TRUE
2888_eic.png	TRUE	TRUE
1031_eic.png	TRUE	TRUE
1159_eic.png	TRUE	TRUE
1843_eic.png	TRUE	TRUE
542_eic.png	TRUE	TRUE
2141_eic.png	TRUE	TRUE
2474_eic.png	TRUE	TRUE
2984_eic.png	TRUE	TRUE
2869_eic.png	FALSE	FALSE
1748_eic.png	FALSE	FALSE
1634_eic.png	TRUE	TRUE
1093_eic.png	FALSE	TRUE
2370_eic.png	TRUE	TRUE
129_eic.png	TRUE	TRUE
1111_eic.png	TRUE	TRUE
2379_eic.png	TRUE	FALSE
1686_eic.png	TRUE	TRUE
2441_eic.png	FALSE	TRUE
2748_eic.png	TRUE	TRUE
2638_eic.png	TRUE	TRUE
2023_eic.png	FALSE	FALSE
1451_eic.png	TRUE	TRUE
2022_eic.png	FALSE	FALSE
2025_eic.png	FALSE	FALSE
2458_eic.png	TRUE	TRUE
789_eic.png	TRUE	TRUE
2158_eic.png	TRUE	TRUE
1108_eic.png	FALSE	TRUE
64_eic.png	TRUE	TRUE
550_eic.png	TRUE	TRUE
1332_eic.png	TRUE	TRUE
1425_eic.png	TRUE	TRUE
1888_eic.png	FALSE	TRUE
1589_eic.png	TRUE	TRUE
2991_eic.png	TRUE	TRUE
418_eic.png	TRUE	FALSE
2530_eic.png	TRUE	FALSE
1582_eic.png	TRUE	TRUE
2937_eic.png	TRUE	FALSE
2997_eic.png	FALSE	FALSE
719_eic.png	TRUE	TRUE
1545_eic.png	TRUE	TRUE
1837_eic.png	TRUE	TRUE
941_eic.png	FALSE	TRUE
49_eic.png	TRUE	TRUE
2834_eic.png	TRUE	TRUE
1950_eic.png	TRUE	TRUE
2366_eic.png	FALSE	TRUE
2700_eic.png	TRUE	TRUE
2349_eic.png	FALSE	FALSE
511_eic.png	FALSE	TRUE
2814_eic.png	TRUE	TRUE
2397_eic.png	TRUE	TRUE
1706_eic.png	TRUE	TRUE
3043_eic.png	FALSE	TRUE
2500_eic.png	TRUE	TRUE
1029_eic.png	TRUE	TRUE
861_eic.png	TRUE	TRUE
266_eic.png	TRUE	TRUE
192_eic.png	TRUE	TRUE
1005_eic.png	TRUE	TRUE
771_eic.png	TRUE	TRUE
1012_eic.png	TRUE	TRUE
1602_eic.png	TRUE	TRUE
1944_eic.png	TRUE	FALSE
2996_eic.png	TRUE	TRUE
157_eic.png	TRUE	TRUE
1998_eic.png	FALSE	TRUE
2315_eic.png	FALSE	TRUE
2728_eic.png	TRUE	TRUE
2384_eic.png	TRUE	TRUE
648_eic.png	TRUE	TRUE
2623_eic.png	TRUE	TRUE
908_eic.png	TRUE	TRUE
2784_eic.png	TRUE	TRUE
223_eic.png	TRUE	TRUE
712_eic.png	TRUE	TRUE
489_eic.png	FALSE	FALSE
3056_eic.png	FALSE	FALSE
175_eic.png	TRUE	TRUE
2856_eic.png	FALSE	FALSE
1939_eic.png	TRUE	TRUE
1696_eic.png	TRUE	TRUE
1703_eic.png	TRUE	TRUE
2452_eic.png	TRUE	TRUE
2431_eic.png	FALSE	TRUE
436_eic.png	TRUE	TRUE
1984_eic.png	FALSE	TRUE
805_eic.png	TRUE	TRUE
2097_eic.png	FALSE	FALSE
627_eic.png	TRUE	TRUE
1173_eic.png	TRUE	TRUE
2392_eic.png	TRUE	TRUE
2376_eic.png	TRUE	TRUE
2438_eic.png	TRUE	TRUE
287_eic.png	TRUE	TRUE
2283_eic.png	FALSE	TRUE
799_eic.png	TRUE	TRUE
2699_eic.png	TRUE	FALSE
2231_eic.png	TRUE	TRUE
1095_eic.png	TRUE	TRUE
2072_eic.png	FALSE	FALSE
347_eic.png	TRUE	TRUE
2187_eic.png	FALSE	FALSE
723_eic.png	TRUE	TRUE
1318_eic.png	TRUE	TRUE
907_eic.png	TRUE	TRUE
2109_eic.png	TRUE	FALSE
1724_eic.png	TRUE	TRUE
894_eic.png	FALSE	FALSE
2156_eic.png	FALSE	FALSE
2907_eic.png	TRUE	TRUE
3061_eic.png	FALSE	FALSE
727_eic.png	TRUE	TRUE
850_eic.png	TRUE	TRUE
312_eic.png	TRUE	TRUE
2460_eic.png	TRUE	TRUE
947_eic.png	TRUE	TRUE
1297_eic.png	TRUE	TRUE
1190_eic.png	TRUE	TRUE
1156_eic.png	TRUE	TRUE
925_eic.png	TRUE	TRUE
527_eic.png	TRUE	TRUE
2761_eic.png	FALSE	TRUE
1504_eic.png	FALSE	TRUE
2780_eic.png	FALSE	FALSE
2809_eic.png	FALSE	TRUE
2633_eic.png	TRUE	FALSE
654_eic.png	TRUE	TRUE
122_eic.png	TRUE	TRUE
170_eic.png	TRUE	TRUE
1313_eic.png	TRUE	TRUE
285_eic.png	TRUE	TRUE
2219_eic.png	TRUE	TRUE
1015_eic.png	TRUE	TRUE
2734_eic.png	TRUE	TRUE
1916_eic.png	TRUE	TRUE
1750_eic.png	TRUE	TRUE
1000_eic.png	FALSE	TRUE
2811_eic.png	TRUE	FALSE
2243_eic.png	TRUE	FALSE
2739_eic.png	TRUE	TRUE
878_eic.png	TRUE	TRUE
649_eic.png	TRUE	TRUE
1211_eic.png	TRUE	TRUE
1842_eic.png	TRUE	TRUE
2000_eic.png	FALSE	FALSE
1828_eic.png	TRUE	FALSE
1396_eic.png	TRUE	TRUE
1829_eic.png	TRUE	TRUE
870_eic.png	TRUE	TRUE
2931_eic.png	FALSE	FALSE
1905_eic.png	FALSE	TRUE
1311_eic.png	TRUE	TRUE
92_eic.png	TRUE	TRUE
2571_eic.png	FALSE	TRUE
2960_eic.png	TRUE	TRUE
1070_eic.png	TRUE	TRUE
845_eic.png	TRUE	TRUE
921_eic.png	TRUE	TRUE
853_eic.png	TRUE	TRUE
666_eic.png	TRUE	TRUE
640_eic.png	FALSE	TRUE
10_eic.png	TRUE	TRUE
1055_eic.png	TRUE	TRUE
1120_eic.png	TRUE	TRUE
1439_eic.png	TRUE	TRUE
2539_eic.png	FALSE	FALSE
1248_eic.png	TRUE	TRUE
1566_eic.png	TRUE	TRUE
1855_eic.png	TRUE	TRUE
797_eic.png	TRUE	TRUE
350_eic.png	TRUE	TRUE
1586_eic.png	TRUE	TRUE
767_eic.png	FALSE	FALSE
3013_eic.png	FALSE	FALSE
574_eic.png	TRUE	TRUE
2381_eic.png	TRUE	TRUE
2335_eic.png	TRUE	TRUE
363_eic.png	TRUE	TRUE
2192_eic.png	TRUE	TRUE
2783_eic.png	FALSE	TRUE
378_eic.png	TRUE	TRUE
2487_eic.png	TRUE	TRUE
518_eic.png	FALSE	FALSE
1789_eic.png	FALSE	TRUE
1775_eic.png	FALSE	FALSE
1802_eic.png	TRUE	FALSE
1758_eic.png	FALSE	TRUE
2774_eic.png	TRUE	TRUE
1186_eic.png	TRUE	TRUE
1330_eic.png	TRUE	TRUE
194_eic.png	TRUE	TRUE
127_eic.png	TRUE	TRUE
2444_eic.png	TRUE	TRUE
806_eic.png	FALSE	TRUE
346_eic.png	TRUE	TRUE
1529_eic.png	TRUE	TRUE
2796_eic.png	FALSE	TRUE
132_eic.png	TRUE	TRUE
1865_eic.png	FALSE	FALSE
1661_eic.png	TRUE	TRUE
2852_eic.png	TRUE	TRUE
2772_eic.png	FALSE	TRUE
338_eic.png	TRUE	TRUE
2070_eic.png	FALSE	TRUE
692_eic.png	TRUE	TRUE
2762_eic.png	FALSE	FALSE
561_eic.png	TRUE	TRUE
2732_eic.png	TRUE	TRUE
2622_eic.png	TRUE	FALSE
3032_eic.png	FALSE	FALSE
2139_eic.png	TRUE	TRUE
2744_eic.png	TRUE	TRUE
699_eic.png	FALSE	TRUE
1155_eic.png	TRUE	TRUE
1731_eic.png	FALSE	FALSE
452_eic.png	FALSE	FALSE
827_eic.png	TRUE	TRUE
1418_eic.png	TRUE	TRUE
1700_eic.png	TRUE	TRUE
2201_eic.png	TRUE	TRUE
2918_eic.png	TRUE	TRUE
1796_eic.png	FALSE	TRUE
1689_eic.png	TRUE	TRUE
1864_eic.png	TRUE	TRUE
659_eic.png	TRUE	TRUE
2010_eic.png	FALSE	FALSE
768_eic.png	TRUE	TRUE
2110_eic.png	FALSE	FALSE
724_eic.png	TRUE	TRUE
3064_eic.png	FALSE	FALSE
1113_eic.png	TRUE	TRUE
1506_eic.png	TRUE	TRUE
2977_eic.png	TRUE	TRUE
2229_eic.png	TRUE	TRUE
2760_eic.png	FALSE	TRUE
633_eic.png	TRUE	TRUE
1898_eic.png	TRUE	FALSE
53_eic.png	TRUE	TRUE
225_eic.png	TRUE	TRUE
1484_eic.png	TRUE	TRUE
2792_eic.png	FALSE	TRUE
178_eic.png	TRUE	TRUE
863_eic.png	TRUE	TRUE
1607_eic.png	TRUE	TRUE
329_eic.png	TRUE	TRUE
1794_eic.png	TRUE	TRUE
1662_eic.png	TRUE	TRUE
698_eic.png	TRUE	TRUE
171_eic.png	TRUE	TRUE
2895_eic.png	TRUE	TRUE
3054_eic.png	FALSE	TRUE
2603_eic.png	TRUE	TRUE
1790_eic.png	FALSE	FALSE
1985_eic.png	FALSE	TRUE
2190_eic.png	FALSE	TRUE
1751_eic.png	FALSE	TRUE
1964_eic.png	TRUE	FALSE
368_eic.png	TRUE	TRUE
2750_eic.png	FALSE	FALSE
628_eic.png	TRUE	TRUE
284_eic.png	TRUE	TRUE
91_eic.png	TRUE	TRUE
1764_eic.png	FALSE	FALSE
1730_eic.png	FALSE	FALSE
1734_eic.png	TRUE	FALSE
2683_eic.png	TRUE	TRUE
1761_eic.png	FALSE	FALSE
2380_eic.png	TRUE	TRUE
1539_eic.png	TRUE	TRUE
2598_eic.png	TRUE	TRUE
299_eic.png	TRUE	TRUE
2632_eic.png	TRUE	TRUE
1357_eic.png	TRUE	TRUE
359_eic.png	TRUE	TRUE
1615_eic.png	TRUE	TRUE
448_eic.png	TRUE	TRUE
415_eic.png	TRUE	FALSE
2935_eic.png	FALSE	FALSE
1993_eic.png	TRUE	TRUE
2275_eic.png	FALSE	FALSE
216_eic.png	TRUE	TRUE
743_eic.png	TRUE	TRUE
718_eic.png	TRUE	TRUE
2406_eic.png	FALSE	TRUE
2656_eic.png	TRUE	TRUE
351_eic.png	TRUE	FALSE
2470_eic.png	TRUE	TRUE
562_eic.png	FALSE	TRUE
492_eic.png	TRUE	TRUE
695_eic.png	TRUE	TRUE
1268_eic.png	TRUE	TRUE
2112_eic.png	FALSE	FALSE
291_eic.png	TRUE	FALSE
564_eic.png	TRUE	TRUE
2546_eic.png	TRUE	TRUE
1528_eic.png	TRUE	TRUE
814_eic.png	TRUE	TRUE
2653_eic.png	TRUE	TRUE
2492_eic.png	FALSE	FALSE
1811_eic.png	TRUE	TRUE
1279_eic.png	TRUE	TRUE
172_eic.png	TRUE	TRUE
361_eic.png	TRUE	TRUE
1163_eic.png	FALSE	TRUE
1256_eic.png	TRUE	TRUE
25_eic.png	TRUE	FALSE
2210_eic.png	FALSE	TRUE
1567_eic.png	TRUE	TRUE
316_eic.png	TRUE	TRUE
76_eic.png	TRUE	TRUE
2636_eic.png	TRUE	FALSE
2171_eic.png	TRUE	TRUE
2962_eic.png	TRUE	FALSE
1394_eic.png	TRUE	TRUE
1461_eic.png	TRUE	TRUE
2314_eic.png	FALSE	FALSE
1554_eic.png	TRUE	TRUE
2113_eic.png	TRUE	TRUE
423_eic.png	TRUE	FALSE
2493_eic.png	TRUE	FALSE
2476_eic.png	TRUE	FALSE
748_eic.png	TRUE	TRUE
2566_eic.png	TRUE	TRUE
14_eic.png	TRUE	TRUE
2337_eic.png	FALSE	FALSE
1988_eic.png	FALSE	TRUE
2465_eic.png	TRUE	TRUE
160_eic.png	TRUE	TRUE
651_eic.png	TRUE	TRUE
2332_eic.png	TRUE	TRUE
509_eic.png	TRUE	FALSE
2020_eic.png	FALSE	FALSE
2551_eic.png	FALSE	TRUE
1197_eic.png	TRUE	TRUE
2595_eic.png	FALSE	TRUE
233_eic.png	TRUE	TRUE
1694_eic.png	TRUE	TRUE
2079_eic.png	FALSE	TRUE
1934_eic.png	TRUE	TRUE
182_eic.png	TRUE	TRUE
2920_eic.png	TRUE	TRUE
1555_eic.png	TRUE	TRUE
289_eic.png	TRUE	TRUE
787_eic.png	TRUE	FALSE
197_eic.png	TRUE	TRUE
600_eic.png	TRUE	TRUE
2278_eic.png	FALSE	TRUE
3024_eic.png	FALSE	FALSE
2128_eic.png	FALSE	TRUE
2391_eic.png	TRUE	TRUE
2313_eic.png	FALSE	FALSE
1965_eic.png	TRUE	FALSE
2710_eic.png	FALSE	TRUE
2479_eic.png	TRUE	TRUE
44_eic.png	TRUE	TRUE
1303_eic.png	TRUE	TRUE
1738_eic.png	FALSE	FALSE
2787_eic.png	FALSE	TRUE
2680_eic.png	TRUE	TRUE
2133_eic.png	TRUE	TRUE
1381_eic.png	TRUE	TRUE
742_eic.png	TRUE	TRUE
2083_eic.png	TRUE	FALSE
552_eic.png	FALSE	TRUE
3028_eic.png	FALSE	TRUE
848_eic.png	TRUE	TRUE
3050_eic.png	FALSE	FALSE
2346_eic.png	TRUE	TRUE
2260_eic.png	FALSE	TRUE
611_eic.png	TRUE	TRUE
1931_eic.png	TRUE	TRUE
2877_eic.png	FALSE	FALSE
1312_eic.png	TRUE	TRUE
1967_eic.png	TRUE	TRUE
2665_eic.png	TRUE	TRUE
2273_eic.png	FALSE	FALSE
883_eic.png	TRUE	TRUE
703_eic.png	TRUE	TRUE
2722_eic.png	TRUE	TRUE
116_eic.png	TRUE	TRUE
2006_eic.png	FALSE	FALSE
2955_eic.png	TRUE	TRUE
2266_eic.png	TRUE	FALSE
20_eic.png	TRUE	TRUE
2904_eic.png	FALSE	TRUE
369_eic.png	TRUE	TRUE
1791_eic.png	TRUE	FALSE
2564_eic.png	TRUE	TRUE
2308_eic.png	FALSE	TRUE
2161_eic.png	TRUE	TRUE
2819_eic.png	TRUE	TRUE
2310_eic.png	TRUE	TRUE
1971_eic.png	TRUE	TRUE
1131_eic.png	TRUE	TRUE
339_eic.png	TRUE	FALSE
2130_eic.png	TRUE	TRUE
413_eic.png	TRUE	FALSE
476_eic.png	TRUE	TRUE
978_eic.png	TRUE	TRUE
880_eic.png	FALSE	FALSE
2340_eic.png	TRUE	TRUE
2064_eic.png	FALSE	FALSE
2019_eic.png	TRUE	TRUE
1749_eic.png	TRUE	FALSE
1550_eic.png	TRUE	TRUE
2065_eic.png	FALSE	FALSE
1729_eic.png	TRUE	TRUE
1355_eic.png	TRUE	TRUE
737_eic.png	TRUE	TRUE
2715_eic.png	TRUE	TRUE
1497_eic.png	TRUE	TRUE
414_eic.png	TRUE	TRUE
826_eic.png	TRUE	FALSE
1510_eic.png	TRUE	TRUE
2041_eic.png	FALSE	TRUE
2855_eic.png	TRUE	TRUE
1815_eic.png	TRUE	TRUE
2521_eic.png	TRUE	TRUE
621_eic.png	TRUE	TRUE
786_eic.png	TRUE	TRUE
913_eic.png	TRUE	TRUE
264_eic.png	TRUE	TRUE
2401_eic.png	TRUE	TRUE
1954_eic.png	TRUE	TRUE
1644_eic.png	TRUE	TRUE
2246_eic.png	TRUE	TRUE
1674_eic.png	TRUE	TRUE
993_eic.png	TRUE	TRUE
2612_eic.png	TRUE	FALSE
2373_eic.png	TRUE	TRUE
2383_eic.png	TRUE	TRUE
1471_eic.png	TRUE	TRUE
2828_eic.png	TRUE	TRUE
2416_eic.png	TRUE	FALSE
1098_eic.png	TRUE	TRUE
2036_eic.png	FALSE	FALSE
3057_eic.png	FALSE	FALSE
1160_eic.png	FALSE	FALSE
706_eic.png	TRUE	TRUE
961_eic.png	TRUE	TRUE
2353_eic.png	TRUE	TRUE
3019_eic.png	FALSE	TRUE
557_eic.png	TRUE	TRUE
2398_eic.png	TRUE	FALSE
2523_eic.png	FALSE	TRUE
1240_eic.png	TRUE	TRUE
3048_eic.png	FALSE	FALSE
1612_eic.png	TRUE	TRUE
2674_eic.png	TRUE	TRUE
2618_eic.png	TRUE	FALSE
1861_eic.png	TRUE	TRUE
215_eic.png	TRUE	TRUE
87_eic.png	TRUE	TRUE
2853_eic.png	TRUE	TRUE
2693_eic.png	TRUE	FALSE
1241_eic.png	TRUE	TRUE
2973_eic.png	TRUE	TRUE
1508_eic.png	TRUE	TRUE
2317_eic.png	TRUE	TRUE
2042_eic.png	FALSE	TRUE
3029_eic.png	FALSE	FALSE
1273_eic.png	TRUE	TRUE
1188_eic.png	TRUE	TRUE
2475_eic.png	TRUE	TRUE
1154_eic.png	TRUE	TRUE
2956_eic.png	TRUE	TRUE
838_eic.png	TRUE	TRUE
2639_eic.png	TRUE	FALSE
2830_eic.png	TRUE	TRUE
2287_eic.png	FALSE	TRUE
1264_eic.png	TRUE	TRUE
1937_eic.png	TRUE	TRUE
2667_eic.png	TRUE	TRUE
1382_eic.png	TRUE	TRUE
513_eic.png	FALSE	FALSE
327_eic.png	TRUE	TRUE
47_eic.png	TRUE	TRUE
1251_eic.png	FALSE	FALSE
2876_eic.png	FALSE	TRUE
1699_eic.png	TRUE	TRUE
1315_eic.png	TRUE	TRUE
1016_eic.png	TRUE	TRUE
3047_eic.png	FALSE	FALSE
38_eic.png	TRUE	TRUE
1191_eic.png	TRUE	TRUE
2545_eic.png	FALSE	TRUE
1087_eic.png	TRUE	TRUE
732_eic.png	TRUE	TRUE
1017_eic.png	TRUE	TRUE
3062_eic.png	FALSE	FALSE
1447_eic.png	TRUE	TRUE
625_eic.png	TRUE	TRUE
2289_eic.png	FALSE	FALSE
275_eic.png	TRUE	TRUE
881_eic.png	TRUE	TRUE
1060_eic.png	TRUE	TRUE
1923_eic.png	TRUE	TRUE
16_eic.png	TRUE	TRUE
56_eic.png	TRUE	TRUE
2230_eic.png	TRUE	FALSE
2628_eic.png	TRUE	FALSE
360_eic.png	TRUE	TRUE
2641_eic.png	TRUE	TRUE
2562_eic.png	TRUE	TRUE
2986_eic.png	TRUE	TRUE
1010_eic.png	TRUE	TRUE
1870_eic.png	TRUE	TRUE
1928_eic.png	TRUE	TRUE
2251_eic.png	FALSE	FALSE
2857_eic.png	TRUE	TRUE
159_eic.png	TRUE	TRUE
776_eic.png	TRUE	TRUE
1771_eic.png	FALSE	FALSE
1109_eic.png	TRUE	TRUE
2531_eic.png	FALSE	FALSE
1619_eic.png	FALSE	TRUE
2269_eic.png	FALSE	FALSE
1741_eic.png	FALSE	TRUE
2348_eic.png	TRUE	TRUE
2883_eic.png	FALSE	FALSE
2781_eic.png	FALSE	FALSE
2422_eic.png	TRUE	TRUE
1_eic.png	FALSE	FALSE
2456_eic.png	TRUE	FALSE
458_eic.png	TRUE	FALSE
2126_eic.png	FALSE	TRUE
607_eic.png	TRUE	TRUE
2548_eic.png	TRUE	TRUE
2940_eic.png	FALSE	FALSE
1044_eic.png	TRUE	TRUE
2547_eic.png	TRUE	TRUE
2060_eic.png	FALSE	TRUE
1894_eic.png	TRUE	TRUE
2342_eic.png	FALSE	TRUE
497_eic.png	TRUE	FALSE
2738_eic.png	TRUE	TRUE
2236_eic.png	FALSE	FALSE
2250_eic.png	TRUE	TRUE
2606_eic.png	TRUE	FALSE
2434_eic.png	FALSE	TRUE
313_eic.png	TRUE	TRUE
2258_eic.png	FALSE	TRUE
1715_eic.png	TRUE	TRUE
2_eic.png	FALSE	FALSE
2385_eic.png	TRUE	TRUE
2116_eic.png	FALSE	FALSE
650_eic.png	TRUE	TRUE
577_eic.png	FALSE	TRUE
120_eic.png	TRUE	FALSE
874_eic.png	TRUE	TRUE
661_eic.png	TRUE	TRUE
565_eic.png	TRUE	TRUE
534_eic.png	TRUE	TRUE
1204_eic.png	TRUE	TRUE
2661_eic.png	TRUE	TRUE
2040_eic.png	FALSE	FALSE
2701_eic.png	TRUE	TRUE
485_eic.png	FALSE	TRUE
2615_eic.png	TRUE	TRUE
3042_eic.png	TRUE	FALSE
156_eic.png	TRUE	TRUE
1792_eic.png	TRUE	TRUE
2893_eic.png	TRUE	TRUE
2155_eic.png	TRUE	TRUE
519_eic.png	TRUE	TRUE
1660_eic.png	TRUE	TRUE
1927_eic.png	TRUE	TRUE
3035_eic.png	FALSE	FALSE
538_eic.png	TRUE	TRUE
2125_eic.png	FALSE	TRUE
491_eic.png	FALSE	FALSE
585_eic.png	TRUE	TRUE
2102_eic.png	TRUE	FALSE
1973_eic.png	TRUE	TRUE
214_eic.png	TRUE	TRUE
739_eic.png	TRUE	TRUE
2175_eic.png	TRUE	TRUE
110_eic.png	TRUE	TRUE
2751_eic.png	FALSE	TRUE
2043_eic.png	FALSE	FALSE
1780_eic.png	TRUE	TRUE
1048_eic.png	TRUE	TRUE
1151_eic.png	TRUE	TRUE
2164_eic.png	FALSE	TRUE
2436_eic.png	TRUE	TRUE
2879_eic.png	TRUE	TRUE
2981_eic.png	TRUE	TRUE
3069_eic.png	FALSE	FALSE
425_eic.png	TRUE	TRUE
1584_eic.png	TRUE	TRUE
1254_eic.png	TRUE	TRUE
43_eic.png	TRUE	TRUE
2140_eic.png	FALSE	TRUE
2849_eic.png	FALSE	FALSE
279_eic.png	TRUE	TRUE
1933_eic.png	TRUE	TRUE
2906_eic.png	FALSE	FALSE
2405_eic.png	FALSE	FALSE
2248_eic.png	TRUE	TRUE
1640_eic.png	TRUE	TRUE
2851_eic.png	FALSE	FALSE
2838_eic.png	TRUE	FALSE
710_eic.png	TRUE	TRUE
1137_eic.png	TRUE	TRUE
2980_eic.png	TRUE	TRUE
2430_eic.png	FALSE	TRUE
615_eic.png	TRUE	TRUE
2865_eic.png	FALSE	TRUE
1606_eic.png	FALSE	TRUE
575_eic.png	TRUE	TRUE
915_eic.png	TRUE	TRUE
741_eic.png	TRUE	TRUE
3063_eic.png	FALSE	FALSE
2976_eic.png	TRUE	TRUE
1795_eic.png	TRUE	TRUE
2481_eic.png	TRUE	TRUE
811_eic.png	TRUE	TRUE
744_eic.png	TRUE	TRUE
2979_eic.png	TRUE	TRUE
2843_eic.png	FALSE	TRUE
2570_eic.png	TRUE	FALSE
689_eic.png	TRUE	TRUE
2368_eic.png	TRUE	TRUE
314_eic.png	TRUE	TRUE
1827_eic.png	TRUE	TRUE
1198_eic.png	TRUE	TRUE
1845_eic.png	TRUE	TRUE
1924_eic.png	TRUE	TRUE
1831_eic.png	TRUE	TRUE
28_eic.png	TRUE	TRUE
896_eic.png	FALSE	TRUE
341_eic.png	TRUE	TRUE
1972_eic.png	FALSE	TRUE
812_eic.png	TRUE	TRUE
889_eic.png	TRUE	TRUE
2483_eic.png	TRUE	FALSE
2576_eic.png	TRUE	TRUE
1913_eic.png	TRUE	FALSE
3059_eic.png	FALSE	FALSE
1672_eic.png	TRUE	TRUE
1226_eic.png	TRUE	TRUE
1172_eic.png	TRUE	TRUE
241_eic.png	TRUE	FALSE
2704_eic.png	TRUE	TRUE
1846_eic.png	TRUE	TRUE
869_eic.png	TRUE	TRUE
2966_eic.png	TRUE	TRUE
2958_eic.png	TRUE	TRUE
802_eic.png	TRUE	TRUE
60_eic.png	TRUE	FALSE
566_eic.png	TRUE	TRUE
2510_eic.png	TRUE	FALSE
443_eic.png	TRUE	TRUE
1245_eic.png	TRUE	TRUE
1434_eic.png	TRUE	TRUE
71_eic.png	TRUE	TRUE
499_eic.png	TRUE	FALSE
2480_eic.png	TRUE	FALSE
2854_eic.png	FALSE	TRUE
2909_eic.png	TRUE	TRUE
1358_eic.png	TRUE	TRUE
2873_eic.png	TRUE	TRUE
3030_eic.png	FALSE	FALSE
2303_eic.png	TRUE	FALSE
2594_eic.png	TRUE	TRUE
1769_eic.png	TRUE	FALSE
57_eic.png	TRUE	TRUE
2584_eic.png	FALSE	TRUE
2429_eic.png	FALSE	TRUE
2745_eic.png	TRUE	TRUE
461_eic.png	TRUE	FALSE
570_eic.png	TRUE	TRUE
1468_eic.png	TRUE	TRUE
2657_eic.png	TRUE	TRUE
2753_eic.png	FALSE	TRUE
2890_eic.png	FALSE	TRUE
2320_eic.png	TRUE	TRUE
173_eic.png	TRUE	TRUE
1834_eic.png	TRUE	TRUE
328_eic.png	TRUE	TRUE
2228_eic.png	FALSE	TRUE
2593_eic.png	TRUE	TRUE
1391_eic.png	TRUE	TRUE
505_eic.png	TRUE	TRUE
641_eic.png	TRUE	TRUE
2691_eic.png	TRUE	FALSE
981_eic.png	TRUE	TRUE
169_eic.png	TRUE	TRUE
860_eic.png	TRUE	TRUE
1872_eic.png	TRUE	TRUE
778_eic.png	TRUE	TRUE
2327_eic.png	TRUE	FALSE
1119_eic.png	TRUE	TRUE
2867_eic.png	FALSE	TRUE
1709_eic.png	TRUE	TRUE
2532_eic.png	TRUE	FALSE
59_eic.png	TRUE	TRUE
2659_eic.png	TRUE	TRUE
2206_eic.png	TRUE	FALSE
1651_eic.png	TRUE	TRUE
879_eic.png	TRUE	TRUE
1588_eic.png	TRUE	TRUE
2363_eic.png	FALSE	TRUE
1658_eic.png	TRUE	TRUE
919_eic.png	TRUE	TRUE
2223_eic.png	TRUE	TRUE
1647_eic.png	TRUE	TRUE
1623_eic.png	TRUE	TRUE
1354_eic.png	TRUE	TRUE
2652_eic.png	TRUE	TRUE
673_eic.png	TRUE	TRUE
236_eic.png	TRUE	TRUE
2478_eic.png	TRUE	TRUE
3055_eic.png	FALSE	TRUE
2284_eic.png	TRUE	TRUE
3015_eic.png	FALSE	TRUE
2328_eic.png	TRUE	TRUE
319_eic.png	TRUE	TRUE
2244_eic.png	FALSE	TRUE
183_eic.png	TRUE	TRUE
966_eic.png	TRUE	TRUE
2331_eic.png	TRUE	TRUE
2174_eic.png	TRUE	TRUE
2756_eic.png	FALSE	TRUE
2281_eic.png	FALSE	FALSE
2944_eic.png	FALSE	TRUE
2908_eic.png	TRUE	TRUE
726_eic.png	TRUE	TRUE
1445_eic.png	TRUE	TRUE
2506_eic.png	FALSE	FALSE
1065_eic.png	TRUE	TRUE
775_eic.png	TRUE	TRUE
1083_eic.png	TRUE	TRUE
2679_eic.png	TRUE	TRUE
533_eic.png	TRUE	TRUE
2569_eic.png	TRUE	FALSE
593_eic.png	TRUE	TRUE
1553_eic.png	TRUE	TRUE
147_eic.png	TRUE	TRUE
2785_eic.png	TRUE	TRUE
3027_eic.png	FALSE	FALSE
2163_eic.png	FALSE	TRUE
1625_eic.png	TRUE	TRUE
1701_eic.png	TRUE	TRUE
932_eic.png	TRUE	TRUE
1431_eic.png	TRUE	TRUE
2782_eic.png	FALSE	TRUE
738_eic.png	TRUE	TRUE
690_eic.png	TRUE	TRUE
986_eic.png	TRUE	TRUE
2625_eic.png	TRUE	TRUE
98_eic.png	TRUE	TRUE
1419_eic.png	TRUE	TRUE
2829_eic.png	TRUE	TRUE
231_eic.png	TRUE	TRUE
342_eic.png	TRUE	TRUE
432_eic.png	TRUE	TRUE
2765_eic.png	FALSE	FALSE
1493_eic.png	FALSE	TRUE
2233_eic.png	TRUE	TRUE
138_eic.png	TRUE	TRUE
1333_eic.png	TRUE	TRUE
763_eic.png	FALSE	TRUE
1989_eic.png	FALSE	TRUE
2969_eic.png	TRUE	TRUE
332_eic.png	TRUE	TRUE
243_eic.png	TRUE	TRUE
2905_eic.png	TRUE	TRUE
375_eic.png	TRUE	TRUE
3022_eic.png	FALSE	FALSE
235_eic.png	FALSE	TRUE
2619_eic.png	TRUE	TRUE
1503_eic.png	TRUE	TRUE
[truncated: 496 more rows]

## Sheet: 08_mouse_brain_neg_eva_check
image	eic	eim
63_eic.png	TRUE	TRUE
153_eic.png	TRUE	TRUE
876_eic.png	TRUE	FALSE
872_eic.png	TRUE	TRUE
670_eic.png	TRUE	TRUE
606_eic.png	FALSE	TRUE
980_eic.png	TRUE	TRUE
1410_eic.png	FALSE	TRUE
295_eic.png	TRUE	FALSE
1107_eic.png	TRUE	TRUE
603_eic.png	TRUE	TRUE
380_eic.png	TRUE	TRUE
193_eic.png	TRUE	TRUE
427_eic.png	TRUE	FALSE
674_eic.png	TRUE	TRUE
900_eic.png	FALSE	TRUE
999_eic.png	TRUE	TRUE
816_eic.png	FALSE	TRUE
1337_eic.png	TRUE	TRUE
1192_eic.png	FALSE	TRUE
303_eic.png	TRUE	TRUE
137_eic.png	TRUE	TRUE
73_eic.png	TRUE	TRUE
1280_eic.png	TRUE	FALSE
9_eic.png	TRUE	FALSE
1432_eic.png	FALSE	FALSE
1168_eic.png	FALSE	FALSE
139_eic.png	TRUE	TRUE
1314_eic.png	TRUE	TRUE
200_eic.png	TRUE	TRUE
1169_eic.png	FALSE	TRUE
757_eic.png	TRUE	TRUE
1140_eic.png	FALSE	TRUE
810_eic.png	TRUE	TRUE
1278_eic.png	TRUE	TRUE
622_eic.png	TRUE	TRUE
29_eic.png	TRUE	TRUE
1367_eic.png	TRUE	TRUE
1300_eic.png	FALSE	TRUE
1360_eic.png	TRUE	TRUE
992_eic.png	TRUE	TRUE
267_eic.png	TRUE	TRUE
897_eic.png	TRUE	TRUE
576_eic.png	TRUE	TRUE
1628_eic.png	FALSE	FALSE
1594_eic.png	TRUE	TRUE
1385_eic.png	FALSE	FALSE
903_eic.png	TRUE	TRUE
1100_eic.png	FALSE	TRUE
276_eic.png	TRUE	TRUE
1213_eic.png	FALSE	TRUE
1666_eic.png	FALSE	FALSE
1003_eic.png	TRUE	TRUE
247_eic.png	TRUE	TRUE
386_eic.png	TRUE	FALSE
691_eic.png	FALSE	TRUE
594_eic.png	TRUE	TRUE
344_eic.png	TRUE	TRUE
1265_eic.png	TRUE	TRUE
994_eic.png	TRUE	TRUE
228_eic.png	TRUE	TRUE
164_eic.png	TRUE	TRUE
1078_eic.png	FALSE	TRUE
1533_eic.png	TRUE	TRUE
1429_eic.png	TRUE	FALSE
165_eic.png	TRUE	TRUE
825_eic.png	TRUE	TRUE
857_eic.png	FALSE	TRUE
1576_eic.png	TRUE	TRUE
809_eic.png	TRUE	TRUE
230_eic.png	TRUE	TRUE
847_eic.png	FALSE	TRUE
927_eic.png	FALSE	TRUE
1380_eic.png	TRUE	TRUE
1366_eic.png	TRUE	TRUE
620_eic.png	FALSE	TRUE
1454_eic.png	TRUE	TRUE
65_eic.png	TRUE	FALSE
868_eic.png	TRUE	TRUE
1056_eic.png	TRUE	TRUE
938_eic.png	FALSE	TRUE
500_eic.png	TRUE	FALSE
920_eic.png	TRUE	TRUE
1560_eic.png	TRUE	TRUE
1334_eic.png	TRUE	TRUE
296_eic.png	TRUE	FALSE
906_eic.png	TRUE	TRUE
1427_eic.png	TRUE	TRUE
1320_eic.png	TRUE	TRUE
549_eic.png	TRUE	TRUE
669_eic.png	TRUE	TRUE
5_eic.png	TRUE	TRUE
662_eic.png	FALSE	TRUE
963_eic.png	TRUE	FALSE
1398_eic.png	TRUE	TRUE
618_eic.png	TRUE	TRUE
707_eic.png	TRUE	TRUE
13_eic.png	TRUE	TRUE
318_eic.png	TRUE	FALSE
779_eic.png	TRUE	TRUE
851_eic.png	FALSE	FALSE
950_eic.png	FALSE	TRUE
1435_eic.png	TRUE	TRUE
1443_eic.png	FALSE	TRUE
484_eic.png	TRUE	FALSE
1486_eic.png	TRUE	TRUE
1167_eic.png	TRUE	TRUE
31_eic.png	TRUE	TRUE
581_eic.png	FALSE	TRUE
185_eic.png	TRUE	TRUE
705_eic.png	TRUE	TRUE
217_eic.png	TRUE	TRUE
203_eic.png	TRUE	TRUE
1301_eic.png	TRUE	TRUE
841_eic.png	FALSE	TRUE
1416_eic.png	TRUE	TRUE
833_eic.png	TRUE	FALSE
1177_eic.png	FALSE	TRUE
1620_eic.png	TRUE	TRUE
792_eic.png	TRUE	TRUE
746_eic.png	TRUE	TRUE
1595_eic.png	TRUE	FALSE
688_eic.png	TRUE	TRUE
86_eic.png	TRUE	FALSE
1175_eic.png	FALSE	TRUE
1325_eic.png	TRUE	TRUE
572_eic.png	TRUE	FALSE
1362_eic.png	TRUE	TRUE
1650_eic.png	FALSE	FALSE
1130_eic.png	FALSE	TRUE
1092_eic.png	FALSE	FALSE
996_eic.png	TRUE	TRUE
610_eic.png	TRUE	TRUE
547_eic.png	TRUE	FALSE
1097_eic.png	FALSE	TRUE
136_eic.png	TRUE	TRUE
238_eic.png	TRUE	TRUE
151_eic.png	TRUE	TRUE
1046_eic.png	TRUE	TRUE
804_eic.png	TRUE	TRUE
1490_eic.png	TRUE	TRUE
770_eic.png	TRUE	TRUE
1403_eic.png	TRUE	TRUE
1480_eic.png	TRUE	FALSE
540_eic.png	TRUE	TRUE
643_eic.png	TRUE	TRUE
864_eic.png	TRUE	TRUE
901_eic.png	TRUE	TRUE
1329_eic.png	FALSE	TRUE
410_eic.png	FALSE	TRUE
681_eic.png	TRUE	TRUE
50_eic.png	TRUE	TRUE
384_eic.png	TRUE	FALSE
144_eic.png	TRUE	TRUE
998_eic.png	TRUE	TRUE
1123_eic.png	FALSE	TRUE
696_eic.png	TRUE	TRUE
1331_eic.png	FALSE	TRUE
1420_eic.png	FALSE	TRUE
449_eic.png	TRUE	TRUE
1604_eic.png	FALSE	TRUE
1144_eic.png	FALSE	FALSE
1397_eic.png	FALSE	TRUE
475_eic.png	TRUE	FALSE
82_eic.png	FALSE	FALSE
495_eic.png	TRUE	TRUE
733_eic.png	FALSE	TRUE
1290_eic.png	FALSE	FALSE
1269_eic.png	TRUE	TRUE
1502_eic.png	FALSE	FALSE
844_eic.png	TRUE	TRUE
1399_eic.png	TRUE	TRUE
1203_eic.png	TRUE	TRUE
1104_eic.png	FALSE	TRUE
709_eic.png	TRUE	TRUE
890_eic.png	TRUE	TRUE
887_eic.png	TRUE	TRUE
1361_eic.png	TRUE	TRUE
1231_eic.png	FALSE	TRUE
1350_eic.png	TRUE	FALSE
765_eic.png	TRUE	TRUE
221_eic.png	TRUE	TRUE
616_eic.png	FALSE	TRUE
1417_eic.png	TRUE	TRUE
1291_eic.png	FALSE	TRUE
924_eic.png	TRUE	TRUE
964_eic.png	TRUE	TRUE
1401_eic.png	TRUE	TRUE
62_eic.png	TRUE	TRUE
1220_eic.png	FALSE	TRUE
567_eic.png	TRUE	FALSE
1450_eic.png	TRUE	TRUE
1057_eic.png	TRUE	TRUE
1170_eic.png	FALSE	FALSE
1577_eic.png	TRUE	TRUE
1328_eic.png	TRUE	TRUE
1267_eic.png	TRUE	TRUE
1601_eic.png	TRUE	TRUE
754_eic.png	TRUE	TRUE
1624_eic.png	TRUE	TRUE
902_eic.png	FALSE	TRUE
953_eic.png	FALSE	TRUE
508_eic.png	FALSE	FALSE
249_eic.png	TRUE	FALSE
1185_eic.png	TRUE	TRUE
1161_eic.png	TRUE	TRUE
1488_eic.png	FALSE	FALSE
862_eic.png	TRUE	TRUE
969_eic.png	TRUE	TRUE
477_eic.png	TRUE	FALSE
644_eic.png	TRUE	TRUE
708_eic.png	TRUE	TRUE
385_eic.png	TRUE	TRUE
478_eic.png	TRUE	FALSE
808_eic.png	FALSE	TRUE
1187_eic.png	FALSE	FALSE
163_eic.png	TRUE	TRUE
424_eic.png	TRUE	FALSE
991_eic.png	TRUE	TRUE
1657_eic.png	FALSE	FALSE
1563_eic.png	TRUE	TRUE
1038_eic.png	TRUE	TRUE
713_eic.png	TRUE	TRUE
1415_eic.png	TRUE	TRUE
1105_eic.png	FALSE	TRUE
1452_eic.png	TRUE	TRUE
781_eic.png	TRUE	TRUE
421_eic.png	TRUE	TRUE
1255_eic.png	TRUE	TRUE
931_eic.png	TRUE	TRUE
1110_eic.png	TRUE	TRUE
1605_eic.png	TRUE	TRUE
1068_eic.png	FALSE	TRUE
1609_eic.png	TRUE	FALSE
875_eic.png	TRUE	FALSE
1569_eic.png	TRUE	TRUE
975_eic.png	TRUE	FALSE
914_eic.png	TRUE	TRUE
1638_eic.png	FALSE	FALSE
891_eic.png	TRUE	TRUE
1373_eic.png	TRUE	TRUE
297_eic.png	TRUE	TRUE
1171_eic.png	TRUE	TRUE
1507_eic.png	FALSE	TRUE
1233_eic.png	FALSE	FALSE
626_eic.png	TRUE	TRUE
1639_eic.png	FALSE	FALSE
389_eic.png	TRUE	TRUE
1242_eic.png	FALSE	TRUE
1082_eic.png	FALSE	TRUE
982_eic.png	TRUE	TRUE
1007_eic.png	TRUE	FALSE
1611_eic.png	FALSE	TRUE
772_eic.png	TRUE	TRUE
453_eic.png	TRUE	TRUE
820_eic.png	TRUE	TRUE
798_eic.png	TRUE	TRUE
69_eic.png	TRUE	TRUE
1340_eic.png	TRUE	TRUE
1262_eic.png	TRUE	TRUE
647_eic.png	TRUE	TRUE
535_eic.png	FALSE	TRUE
1356_eic.png	TRUE	TRUE
222_eic.png	TRUE	TRUE
333_eic.png	TRUE	TRUE
602_eic.png	TRUE	TRUE
90_eic.png	TRUE	TRUE
94_eic.png	TRUE	TRUE
642_eic.png	TRUE	TRUE
668_eic.png	TRUE	TRUE
1537_eic.png	TRUE	TRUE
1321_eic.png	FALSE	FALSE
226_eic.png	TRUE	TRUE
78_eic.png	FALSE	FALSE
1664_eic.png	FALSE	FALSE
1115_eic.png	FALSE	TRUE
88_eic.png	TRUE	TRUE
940_eic.png	TRUE	TRUE
1655_eic.png	FALSE	FALSE
1489_eic.png	TRUE	FALSE
268_eic.png	TRUE	TRUE
205_eic.png	TRUE	TRUE
801_eic.png	TRUE	TRUE
1086_eic.png	FALSE	FALSE
1218_eic.png	FALSE	TRUE
1387_eic.png	TRUE	TRUE
1643_eic.png	FALSE	FALSE
752_eic.png	TRUE	TRUE
1498_eic.png	TRUE	TRUE
653_eic.png	TRUE	TRUE
496_eic.png	TRUE	TRUE
1027_eic.png	TRUE	TRUE
760_eic.png	TRUE	TRUE
693_eic.png	FALSE	TRUE
589_eic.png	TRUE	FALSE
911_eic.png	TRUE	TRUE
1033_eic.png	TRUE	TRUE
595_eic.png	TRUE	TRUE
578_eic.png	FALSE	TRUE
507_eic.png	FALSE	TRUE
348_eic.png	TRUE	TRUE
447_eic.png	TRUE	TRUE
288_eic.png	TRUE	TRUE
1125_eic.png	TRUE	TRUE
1653_eic.png	FALSE	FALSE
1541_eic.png	TRUE	TRUE
1147_eic.png	FALSE	TRUE
74_eic.png	TRUE	TRUE
917_eic.png	FALSE	TRUE
717_eic.png	TRUE	TRUE
391_eic.png	TRUE	TRUE
1368_eic.png	TRUE	TRUE
1426_eic.png	TRUE	TRUE
1352_eic.png	FALSE	TRUE
1457_eic.png	TRUE	FALSE
909_eic.png	FALSE	TRUE
1536_eic.png	TRUE	TRUE
1295_eic.png	FALSE	TRUE
1292_eic.png	TRUE	TRUE
846_eic.png	FALSE	TRUE
544_eic.png	TRUE	TRUE
1652_eic.png	FALSE	FALSE
84_eic.png	TRUE	FALSE
89_eic.png	TRUE	TRUE
435_eic.png	TRUE	TRUE
213_eic.png	TRUE	TRUE
187_eic.png	TRUE	TRUE
1253_eic.png	TRUE	FALSE
711_eic.png	TRUE	TRUE
377_eic.png	TRUE	TRUE
958_eic.png	FALSE	FALSE
871_eic.png	TRUE	FALSE
487_eic.png	FALSE	TRUE
123_eic.png	TRUE	TRUE
583_eic.png	TRUE	FALSE
383_eic.png	TRUE	TRUE
1037_eic.png	TRUE	TRUE
218_eic.png	TRUE	TRUE
1521_eic.png	TRUE	FALSE
455_eic.png	FALSE	TRUE
1581_eic.png	TRUE	TRUE
1597_eic.png	TRUE	TRUE
1614_eic.png	TRUE	TRUE
684_eic.png	TRUE	TRUE
612_eic.png	TRUE	TRUE
1238_eic.png	FALSE	TRUE
952_eic.png	FALSE	TRUE
1121_eic.png	FALSE	TRUE
392_eic.png	FALSE	TRUE
428_eic.png	FALSE	TRUE
1421_eic.png	FALSE	FALSE
1126_eic.png	TRUE	TRUE
569_eic.png	TRUE	TRUE
1222_eic.png	FALSE	FALSE
294_eic.png	TRUE	FALSE
141_eic.png	TRUE	TRUE
1148_eic.png	FALSE	FALSE
764_eic.png	TRUE	TRUE
1630_eic.png	TRUE	FALSE
619_eic.png	TRUE	TRUE
1342_eic.png	TRUE	TRUE
926_eic.png	TRUE	TRUE
1178_eic.png	FALSE	FALSE
462_eic.png	FALSE	TRUE
1496_eic.png	TRUE	TRUE
1237_eic.png	FALSE	TRUE
454_eic.png	FALSE	FALSE
168_eic.png	TRUE	TRUE
624_eic.png	FALSE	TRUE
1249_eic.png	FALSE	FALSE
1085_eic.png	FALSE	TRUE
1441_eic.png	TRUE	TRUE
1406_eic.png	TRUE	TRUE
1243_eic.png	FALSE	TRUE
756_eic.png	TRUE	TRUE
1500_eic.png	TRUE	FALSE
229_eic.png	TRUE	TRUE
865_eic.png	TRUE	TRUE
1259_eic.png	TRUE	TRUE
140_eic.png	TRUE	TRUE
395_eic.png	FALSE	FALSE
1629_eic.png	TRUE	TRUE
416_eic.png	TRUE	TRUE
1271_eic.png	TRUE	TRUE
1228_eic.png	FALSE	FALSE
301_eic.png	TRUE	TRUE
450_eic.png	FALSE	FALSE
1467_eic.png	FALSE	TRUE
734_eic.png	FALSE	TRUE
1564_eic.png	TRUE	FALSE
1201_eic.png	TRUE	TRUE
1517_eic.png	TRUE	TRUE
306_eic.png	TRUE	TRUE
286_eic.png	TRUE	FALSE
4_eic.png	TRUE	TRUE
70_eic.png	TRUE	TRUE
482_eic.png	TRUE	FALSE
1592_eic.png	TRUE	TRUE
260_eic.png	TRUE	TRUE
324_eic.png	FALSE	FALSE
720_eic.png	TRUE	TRUE
884_eic.png	FALSE	TRUE
745_eic.png	TRUE	TRUE
629_eic.png	TRUE	TRUE
3_eic.png	TRUE	TRUE
1543_eic.png	TRUE	TRUE
1026_eic.png	TRUE	TRUE
1162_eic.png	FALSE	TRUE
1152_eic.png	TRUE	TRUE
1212_eic.png	FALSE	TRUE
1516_eic.png	TRUE	TRUE
769_eic.png	TRUE	TRUE
1663_eic.png	FALSE	FALSE
959_eic.png	TRUE	TRUE
795_eic.png	TRUE	TRUE
1557_eic.png	TRUE	TRUE
1157_eic.png	FALSE	TRUE
751_eic.png	TRUE	TRUE
521_eic.png	FALSE	TRUE
104_eic.png	TRUE	TRUE
451_eic.png	FALSE	TRUE
208_eic.png	TRUE	TRUE
1580_eic.png	TRUE	FALSE
188_eic.png	TRUE	TRUE
702_eic.png	TRUE	TRUE
1324_eic.png	FALSE	FALSE
750_eic.png	TRUE	TRUE
1250_eic.png	TRUE	TRUE
292_eic.png	TRUE	TRUE
1059_eic.png	FALSE	FALSE
1371_eic.png	TRUE	TRUE
331_eic.png	TRUE	TRUE
1247_eic.png	FALSE	TRUE
608_eic.png	TRUE	TRUE
548_eic.png	TRUE	TRUE
1512_eic.png	TRUE	TRUE
1261_eic.png	TRUE	FALSE
154_eic.png	TRUE	TRUE
237_eic.png	TRUE	TRUE
942_eic.png	TRUE	TRUE
397_eic.png	FALSE	TRUE
300_eic.png	TRUE	TRUE
365_eic.png	TRUE	TRUE
459_eic.png	FALSE	FALSE
1482_eic.png	TRUE	TRUE
1599_eic.png	FALSE	TRUE
893_eic.png	FALSE	TRUE
1234_eic.png	FALSE	TRUE
974_eic.png	TRUE	FALSE
1323_eic.png	TRUE	TRUE
949_eic.png	TRUE	TRUE
1515_eic.png	TRUE	TRUE
657_eic.png	TRUE	TRUE
609_eic.png	TRUE	TRUE
1024_eic.png	TRUE	TRUE
434_eic.png	FALSE	FALSE
334_eic.png	TRUE	TRUE
1519_eic.png	TRUE	TRUE
412_eic.png	TRUE	TRUE
1347_eic.png	FALSE	TRUE
1531_eic.png	TRUE	FALSE
830_eic.png	TRUE	TRUE
1294_eic.png	FALSE	TRUE
962_eic.png	TRUE	TRUE
1032_eic.png	TRUE	TRUE
51_eic.png	TRUE	TRUE
1047_eic.png	TRUE	TRUE
1556_eic.png	TRUE	TRUE
758_eic.png	TRUE	TRUE
1209_eic.png	FALSE	TRUE
523_eic.png	FALSE	TRUE
1020_eic.png	TRUE	TRUE
1307_eic.png	TRUE	TRUE
1208_eic.png	FALSE	TRUE
399_eic.png	FALSE	TRUE
1298_eic.png	FALSE	TRUE
11_eic.png	TRUE	TRUE
774_eic.png	TRUE	TRUE
532_eic.png	TRUE	TRUE
694_eic.png	FALSE	TRUE
19_eic.png	TRUE	TRUE
555_eic.png	TRUE	TRUE
1199_eic.png	FALSE	TRUE
592_eic.png	TRUE	TRUE
1308_eic.png	TRUE	TRUE
571_eic.png	TRUE	FALSE
682_eic.png	TRUE	TRUE
591_eic.png	TRUE	TRUE
539_eic.png	TRUE	FALSE
762_eic.png	TRUE	TRUE
311_eic.png	TRUE	TRUE
852_eic.png	FALSE	FALSE
1613_eic.png	TRUE	FALSE
466_eic.png	FALSE	TRUE
1610_eic.png	FALSE	TRUE
601_eic.png	TRUE	TRUE
790_eic.png	TRUE	TRUE
1544_eic.png	TRUE	TRUE
41_eic.png	TRUE	TRUE
1587_eic.png	TRUE	TRUE
1011_eic.png	FALSE	FALSE
987_eic.png	TRUE	TRUE
1193_eic.png	FALSE	TRUE
1378_eic.png	TRUE	TRUE
1343_eic.png	FALSE	TRUE
209_eic.png	TRUE	TRUE
1552_eic.png	TRUE	TRUE
1646_eic.png	FALSE	FALSE
1437_eic.png	TRUE	TRUE
1562_eic.png	TRUE	TRUE
420_eic.png	FALSE	TRUE
1383_eic.png	FALSE	TRUE
930_eic.png	FALSE	TRUE
1021_eic.png	TRUE	TRUE
855_eic.png	TRUE	FALSE
1363_eic.png	TRUE	TRUE
106_eic.png	TRUE	TRUE
1049_eic.png	TRUE	TRUE
721_eic.png	TRUE	TRUE
837_eic.png	TRUE	TRUE
1025_eic.png	TRUE	TRUE
658_eic.png	TRUE	TRUE
1286_eic.png	TRUE	FALSE
40_eic.png	TRUE	TRUE
199_eic.png	TRUE	TRUE
943_eic.png	TRUE	TRUE
979_eic.png	TRUE	TRUE
152_eic.png	TRUE	FALSE
126_eic.png	TRUE	TRUE
800_eic.png	TRUE	TRUE
27_eic.png	TRUE	TRUE
948_eic.png	TRUE	TRUE
1430_eic.png	TRUE	TRUE
302_eic.png	TRUE	TRUE
184_eic.png	TRUE	TRUE
304_eic.png	TRUE	TRUE
401_eic.png	TRUE	TRUE
1558_eic.png	TRUE	TRUE
1648_eic.png	FALSE	FALSE
671_eic.png	TRUE	TRUE
119_eic.png	TRUE	TRUE
1459_eic.png	TRUE	TRUE
1440_eic.png	TRUE	TRUE
1202_eic.png	FALSE	TRUE
815_eic.png	TRUE	TRUE
382_eic.png	TRUE	TRUE
1064_eic.png	TRUE	FALSE
660_eic.png	FALSE	TRUE
1013_eic.png	TRUE	TRUE
1379_eic.png	FALSE	TRUE
1317_eic.png	TRUE	TRUE
191_eic.png	TRUE	TRUE
271_eic.png	FALSE	FALSE
1035_eic.png	TRUE	TRUE
623_eic.png	TRUE	TRUE
1004_eic.png	TRUE	TRUE
1671_eic.png	FALSE	FALSE
655_eic.png	TRUE	TRUE
793_eic.png	TRUE	TRUE
1422_eic.png	TRUE	TRUE
675_eic.png	TRUE	TRUE
584_eic.png	TRUE	TRUE
631_eic.png	FALSE	TRUE
1458_eic.png	TRUE	TRUE
590_eic.png	TRUE	TRUE
145_eic.png	TRUE	TRUE
580_eic.png	TRUE	FALSE
411_eic.png	TRUE	TRUE
946_eic.png	TRUE	TRUE
444_eic.png	FALSE	TRUE
325_eic.png	TRUE	TRUE
1062_eic.png	TRUE	FALSE
257_eic.png	TRUE	TRUE
1176_eic.png	FALSE	TRUE
1134_eic.png	TRUE	FALSE
393_eic.png	TRUE	TRUE
488_eic.png	TRUE	TRUE
1106_eic.png	TRUE	TRUE
1310_eic.png	TRUE	FALSE
834_eic.png	TRUE	FALSE
895_eic.png	FALSE	TRUE
1194_eic.png	FALSE	FALSE
1181_eic.png	FALSE	TRUE
1390_eic.png	FALSE	FALSE
973_eic.png	TRUE	TRUE
525_eic.png	TRUE	TRUE
1392_eic.png	FALSE	TRUE
1073_eic.png	FALSE	FALSE
210_eic.png	TRUE	TRUE
1207_eic.png	FALSE	TRUE
1260_eic.png	FALSE	FALSE
21_eic.png	TRUE	TRUE
370_eic.png	TRUE	TRUE
1438_eic.png	TRUE	TRUE
1088_eic.png	FALSE	FALSE
1404_eic.png	TRUE	FALSE
1019_eic.png	TRUE	TRUE
493_eic.png	FALSE	TRUE
791_eic.png	TRUE	TRUE
1665_eic.png	FALSE	FALSE
1649_eic.png	FALSE	FALSE
510_eic.png	FALSE	TRUE
1622_eic.png	FALSE	FALSE
598_eic.png	TRUE	TRUE
1596_eic.png	FALSE	FALSE
128_eic.png	TRUE	TRUE
1039_eic.png	TRUE	TRUE
1215_eic.png	FALSE	TRUE
937_eic.png	TRUE	TRUE
824_eic.png	FALSE	TRUE
220_eic.png	TRUE	TRUE
1388_eic.png	TRUE	TRUE
985_eic.png	TRUE	FALSE
8_eic.png	TRUE	TRUE
1305_eic.png	TRUE	TRUE
1101_eic.png	FALSE	TRUE
1579_eic.png	TRUE	TRUE
934_eic.png	FALSE	TRUE
1654_eic.png	FALSE	FALSE
656_eic.png	TRUE	TRUE
1499_eic.png	TRUE	TRUE
704_eic.png	TRUE	TRUE
1075_eic.png	FALSE	TRUE
1466_eic.png	TRUE	TRUE
613_eic.png	TRUE	TRUE
1339_eic.png	TRUE	TRUE
390_eic.png	TRUE	TRUE
923_eic.png	TRUE	TRUE
23_eic.png	TRUE	TRUE
1400_eic.png	TRUE	TRUE
1423_eic.png	TRUE	TRUE
1103_eic.png	FALSE	TRUE
7_eic.png	TRUE	FALSE
1583_eic.png	TRUE	TRUE
604_eic.png	TRUE	TRUE
517_eic.png	FALSE	TRUE
1284_eic.png	TRUE	TRUE
373_eic.png	TRUE	TRUE
1096_eic.png	TRUE	TRUE
822_eic.png	FALSE	TRUE
1463_eic.png	TRUE	TRUE
388_eic.png	TRUE	TRUE
977_eic.png	TRUE	TRUE
1135_eic.png	FALSE	TRUE
529_eic.png	TRUE	TRUE
321_eic.png	TRUE	FALSE
1527_eic.png	TRUE	FALSE
866_eic.png	TRUE	FALSE
784_eic.png	TRUE	TRUE
605_eic.png	TRUE	TRUE
1232_eic.png	FALSE	TRUE
337_eic.png	TRUE	TRUE
33_eic.png	TRUE	TRUE
524_eic.png	TRUE	TRUE
1487_eic.png	TRUE	FALSE
1472_eic.png	FALSE	FALSE
1540_eic.png	TRUE	TRUE
560_eic.png	FALSE	TRUE
1224_eic.png	FALSE	TRUE
859_eic.png	TRUE	TRUE
1617_eic.png	TRUE	FALSE
886_eic.png	FALSE	TRUE
579_eic.png	TRUE	TRUE
1235_eic.png	FALSE	TRUE
731_eic.png	TRUE	TRUE
252_eic.png	TRUE	TRUE
783_eic.png	TRUE	TRUE
747_eic.png	TRUE	TRUE
1538_eic.png	TRUE	TRUE
118_eic.png	TRUE	TRUE
121_eic.png	TRUE	TRUE
856_eic.png	FALSE	FALSE
1040_eic.png	TRUE	TRUE
957_eic.png	FALSE	TRUE
1667_eic.png	FALSE	FALSE
936_eic.png	TRUE	TRUE
1336_eic.png	FALSE	TRUE
1089_eic.png	TRUE	TRUE
308_eic.png	TRUE	TRUE
679_eic.png	TRUE	TRUE
1258_eic.png	FALSE	TRUE
759_eic.png	TRUE	TRUE
1645_eic.png	FALSE	FALSE
1150_eic.png	FALSE	TRUE
96_eic.png	TRUE	TRUE
989_eic.png	TRUE	TRUE
1289_eic.png	TRUE	TRUE
687_eic.png	TRUE	TRUE
596_eic.png	TRUE	TRUE
554_eic.png	TRUE	TRUE
32_eic.png	TRUE	TRUE
77_eic.png	TRUE	TRUE
1091_eic.png	FALSE	TRUE
1221_eic.png	TRUE	FALSE
196_eic.png	TRUE	TRUE
1547_eic.png	TRUE	TRUE
400_eic.png	FALSE	TRUE
773_eic.png	TRUE	TRUE
1465_eic.png	TRUE	TRUE
945_eic.png	TRUE	TRUE
79_eic.png	FALSE	FALSE
1326_eic.png	TRUE	TRUE
1598_eic.png	TRUE	TRUE
686_eic.png	TRUE	TRUE
634_eic.png	TRUE	TRUE
349_eic.png	TRUE	TRUE
85_eic.png	TRUE	TRUE
1149_eic.png	TRUE	TRUE
840_eic.png	TRUE	TRUE
1585_eic.png	TRUE	TRUE
1568_eic.png	TRUE	FALSE
1477_eic.png	TRUE	TRUE
1014_eic.png	TRUE	TRUE
1227_eic.png	FALSE	FALSE
1570_eic.png	TRUE	TRUE
1116_eic.png	TRUE	TRUE
588_eic.png	TRUE	TRUE
1099_eic.png	FALSE	TRUE
1031_eic.png	TRUE	TRUE
1159_eic.png	FALSE	TRUE
542_eic.png	TRUE	TRUE
1374_eic.png	TRUE	TRUE
1634_eic.png	FALSE	TRUE
1093_eic.png	FALSE	FALSE
1408_eic.png	FALSE	TRUE
129_eic.png	TRUE	TRUE
1111_eic.png	FALSE	TRUE
1206_eic.png	TRUE	FALSE
1451_eic.png	TRUE	TRUE
789_eic.png	TRUE	TRUE
1108_eic.png	TRUE	TRUE
64_eic.png	TRUE	TRUE
1332_eic.png	TRUE	TRUE
1425_eic.png	TRUE	TRUE
1589_eic.png	FALSE	TRUE
418_eic.png	TRUE	TRUE
1582_eic.png	TRUE	TRUE
719_eic.png	TRUE	TRUE
1545_eic.png	TRUE	TRUE
941_eic.png	TRUE	TRUE
49_eic.png	TRUE	TRUE
1029_eic.png	TRUE	TRUE
861_eic.png	TRUE	TRUE
426_eic.png	TRUE	TRUE
192_eic.png	TRUE	TRUE
1005_eic.png	TRUE	TRUE
771_eic.png	TRUE	TRUE
1074_eic.png	FALSE	TRUE
1602_eic.png	TRUE	TRUE
157_eic.png	TRUE	TRUE
648_eic.png	TRUE	TRUE
908_eic.png	TRUE	FALSE
223_eic.png	TRUE	TRUE
712_eic.png	TRUE	TRUE
175_eic.png	TRUE	TRUE
1444_eic.png	TRUE	TRUE
805_eic.png	TRUE	TRUE
627_eic.png	TRUE	TRUE
1173_eic.png	FALSE	TRUE
287_eic.png	TRUE	FALSE
799_eic.png	TRUE	TRUE
1095_eic.png	FALSE	TRUE
347_eic.png	TRUE	TRUE
723_eic.png	TRUE	TRUE
1318_eic.png	FALSE	TRUE
907_eic.png	TRUE	TRUE
1281_eic.png	TRUE	FALSE
1590_eic.png	TRUE	TRUE
894_eic.png	TRUE	TRUE
727_eic.png	TRUE	TRUE
842_eic.png	FALSE	FALSE
850_eic.png	FALSE	TRUE
1297_eic.png	FALSE	TRUE
1190_eic.png	FALSE	TRUE
1156_eic.png	TRUE	TRUE
925_eic.png	TRUE	TRUE
527_eic.png	FALSE	TRUE
1504_eic.png	TRUE	TRUE
918_eic.png	TRUE	TRUE
654_eic.png	TRUE	TRUE
1491_eic.png	TRUE	TRUE
122_eic.png	TRUE	TRUE
1313_eic.png	TRUE	TRUE
285_eic.png	TRUE	TRUE
1015_eic.png	TRUE	TRUE
1000_eic.png	TRUE	TRUE
878_eic.png	TRUE	TRUE
649_eic.png	TRUE	TRUE
1211_eic.png	TRUE	FALSE
1182_eic.png	TRUE	TRUE
1396_eic.png	TRUE	TRUE
870_eic.png	TRUE	FALSE
404_eic.png	FALSE	TRUE
1311_eic.png	FALSE	TRUE
1070_eic.png	FALSE	TRUE
845_eic.png	FALSE	FALSE
1520_eic.png	FALSE	TRUE
853_eic.png	FALSE	TRUE
666_eic.png	TRUE	TRUE
640_eic.png	TRUE	TRUE
10_eic.png	TRUE	TRUE
1055_eic.png	TRUE	FALSE
1120_eic.png	FALSE	FALSE
1439_eic.png	TRUE	TRUE
1248_eic.png	FALSE	FALSE
1566_eic.png	TRUE	TRUE
797_eic.png	TRUE	TRUE
350_eic.png	TRUE	TRUE
1586_eic.png	TRUE	TRUE
767_eic.png	TRUE	TRUE
574_eic.png	TRUE	TRUE
378_eic.png	TRUE	TRUE
518_eic.png	FALSE	TRUE
1283_eic.png	FALSE	TRUE
281_eic.png	TRUE	TRUE
1186_eic.png	TRUE	TRUE
1330_eic.png	FALSE	TRUE
194_eic.png	TRUE	TRUE
127_eic.png	TRUE	TRUE
806_eic.png	TRUE	TRUE
346_eic.png	TRUE	TRUE
1529_eic.png	TRUE	FALSE
132_eic.png	TRUE	TRUE
1661_eic.png	FALSE	FALSE
338_eic.png	TRUE	TRUE
1293_eic.png	TRUE	TRUE
692_eic.png	TRUE	TRUE
561_eic.png	TRUE	FALSE
976_eic.png	TRUE	TRUE
1155_eic.png	FALSE	TRUE
1009_eic.png	TRUE	TRUE
452_eic.png	FALSE	TRUE
827_eic.png	TRUE	TRUE
1418_eic.png	TRUE	TRUE
419_eic.png	TRUE	TRUE
933_eic.png	TRUE	TRUE
659_eic.png	TRUE	TRUE
204_eic.png	TRUE	TRUE
768_eic.png	TRUE	TRUE
724_eic.png	TRUE	TRUE
1113_eic.png	FALSE	TRUE
1506_eic.png	FALSE	TRUE
407_eic.png	FALSE	TRUE
899_eic.png	FALSE	TRUE
52_eic.png	TRUE	TRUE
633_eic.png	TRUE	TRUE
53_eic.png	TRUE	TRUE
135_eic.png	TRUE	TRUE
225_eic.png	TRUE	TRUE
1484_eic.png	TRUE	TRUE
178_eic.png	TRUE	TRUE
863_eic.png	TRUE	TRUE
1607_eic.png	TRUE	FALSE
1662_eic.png	FALSE	FALSE
171_eic.png	TRUE	TRUE
1476_eic.png	TRUE	TRUE
368_eic.png	TRUE	TRUE
628_eic.png	TRUE	TRUE
284_eic.png	TRUE	TRUE
91_eic.png	TRUE	TRUE
1539_eic.png	TRUE	TRUE
956_eic.png	FALSE	FALSE
1481_eic.png	TRUE	TRUE
1357_eic.png	FALSE	TRUE
1615_eic.png	TRUE	TRUE
448_eic.png	TRUE	TRUE
415_eic.png	TRUE	TRUE
216_eic.png	FALSE	TRUE
743_eic.png	TRUE	TRUE
718_eic.png	TRUE	TRUE
1442_eic.png	FALSE	TRUE
398_eic.png	FALSE	TRUE
562_eic.png	FALSE	FALSE
843_eic.png	FALSE	TRUE
492_eic.png	FALSE	TRUE
1299_eic.png	FALSE	FALSE
1268_eic.png	FALSE	TRUE
1166_eic.png	TRUE	TRUE
291_eic.png	TRUE	FALSE
1375_eic.png	FALSE	TRUE
564_eic.png	TRUE	TRUE
1528_eic.png	TRUE	TRUE
814_eic.png	TRUE	TRUE
1279_eic.png	TRUE	FALSE
1359_eic.png	TRUE	TRUE
361_eic.png	TRUE	TRUE
1163_eic.png	FALSE	TRUE
111_eic.png	TRUE	TRUE
1256_eic.png	FALSE	FALSE
1559_eic.png	TRUE	TRUE
25_eic.png	TRUE	TRUE
1200_eic.png	FALSE	TRUE
1567_eic.png	TRUE	FALSE
76_eic.png	TRUE	TRUE
1402_eic.png	FALSE	TRUE
1394_eic.png	TRUE	FALSE
1461_eic.png	TRUE	TRUE
1554_eic.png	TRUE	TRUE
1341_eic.png	TRUE	TRUE
423_eic.png	FALSE	TRUE
748_eic.png	TRUE	TRUE
14_eic.png	TRUE	TRUE
160_eic.png	TRUE	TRUE
651_eic.png	TRUE	TRUE
509_eic.png	FALSE	TRUE
1197_eic.png	FALSE	FALSE
233_eic.png	TRUE	TRUE
839_eic.png	TRUE	TRUE
182_eic.png	TRUE	TRUE
1555_eic.png	TRUE	TRUE
787_eic.png	TRUE	TRUE
197_eic.png	TRUE	TRUE
600_eic.png	TRUE	TRUE
430_eic.png	TRUE	TRUE
44_eic.png	TRUE	TRUE
1303_eic.png	FALSE	TRUE
1600_eic.png	TRUE	TRUE
442_eic.png	FALSE	TRUE
1381_eic.png	TRUE	TRUE
742_eic.png	TRUE	TRUE
552_eic.png	TRUE	TRUE
848_eic.png	FALSE	TRUE
1542_eic.png	TRUE	TRUE
611_eic.png	TRUE	TRUE
1312_eic.png	TRUE	TRUE
883_eic.png	TRUE	FALSE
703_eic.png	TRUE	TRUE
438_eic.png	FALSE	TRUE
1344_eic.png	FALSE	TRUE
46_eic.png	TRUE	TRUE
1549_eic.png	TRUE	TRUE
1309_eic.png	TRUE	TRUE
20_eic.png	TRUE	TRUE
1217_eic.png	TRUE	TRUE
1195_eic.png	FALSE	FALSE
369_eic.png	TRUE	TRUE
1036_eic.png	TRUE	TRUE
796_eic.png	TRUE	TRUE
1131_eic.png	FALSE	TRUE
1066_eic.png	FALSE	TRUE
422_eic.png	TRUE	TRUE
413_eic.png	FALSE	TRUE
476_eic.png	TRUE	FALSE
978_eic.png	TRUE	TRUE
880_eic.png	TRUE	TRUE
206_eic.png	TRUE	TRUE
1550_eic.png	FALSE	TRUE
1574_eic.png	TRUE	TRUE
440_eic.png	FALSE	TRUE
1355_eic.png	FALSE	FALSE
1497_eic.png	TRUE	TRUE
414_eic.png	TRUE	TRUE
826_eic.png	TRUE	TRUE
1510_eic.png	TRUE	TRUE
621_eic.png	TRUE	TRUE
786_eic.png	FALSE	TRUE
913_eic.png	FALSE	TRUE
1644_eic.png	FALSE	FALSE
993_eic.png	FALSE	FALSE
1471_eic.png	TRUE	TRUE
1160_eic.png	FALSE	TRUE
706_eic.png	TRUE	TRUE
961_eic.png	TRUE	FALSE
557_eic.png	TRUE	TRUE
1612_eic.png	FALSE	TRUE
1495_eic.png	FALSE	TRUE
215_eic.png	TRUE	TRUE
1241_eic.png	FALSE	FALSE
1508_eic.png	FALSE	TRUE
1273_eic.png	FALSE	TRUE
1188_eic.png	FALSE	TRUE
1043_eic.png	TRUE	TRUE
1154_eic.png	TRUE	TRUE
838_eic.png	FALSE	TRUE
1264_eic.png	TRUE	TRUE
1319_eic.png	TRUE	TRUE
1382_eic.png	TRUE	TRUE
327_eic.png	TRUE	TRUE
47_eic.png	TRUE	TRUE
1251_eic.png	FALSE	TRUE
1315_eic.png	TRUE	TRUE
1016_eic.png	TRUE	TRUE
1214_eic.png	TRUE	FALSE
38_eic.png	TRUE	TRUE
1191_eic.png	FALSE	TRUE
1087_eic.png	FALSE	TRUE
732_eic.png	TRUE	TRUE
1345_eic.png	FALSE	FALSE
1017_eic.png	TRUE	TRUE
1447_eic.png	TRUE	TRUE
625_eic.png	TRUE	TRUE
1196_eic.png	TRUE	FALSE
275_eic.png	TRUE	TRUE
881_eic.png	TRUE	FALSE
1060_eic.png	FALSE	FALSE
211_eic.png	TRUE	TRUE
1424_eic.png	TRUE	TRUE
16_eic.png	TRUE	TRUE
56_eic.png	TRUE	TRUE
1572_eic.png	TRUE	TRUE
1229_eic.png	FALSE	TRUE
1348_eic.png	TRUE	TRUE
1010_eic.png	TRUE	TRUE
776_eic.png	TRUE	TRUE
269_eic.png	TRUE	TRUE
1109_eic.png	TRUE	FALSE
1619_eic.png	TRUE	TRUE
1346_eic.png	TRUE	FALSE
586_eic.png	TRUE	TRUE
1_eic.png	FALSE	FALSE
114_eic.png	TRUE	TRUE
458_eic.png	TRUE	TRUE
607_eic.png	TRUE	TRUE
1044_eic.png	TRUE	TRUE
514_eic.png	FALSE	TRUE
6_eic.png	TRUE	TRUE
313_eic.png	TRUE	FALSE
1669_eic.png	FALSE	FALSE
2_eic.png	FALSE	FALSE
149_eic.png	TRUE	TRUE
650_eic.png	TRUE	TRUE
577_eic.png	FALSE	FALSE
120_eic.png	TRUE	TRUE
1377_eic.png	FALSE	TRUE
874_eic.png	TRUE	TRUE
661_eic.png	TRUE	TRUE
565_eic.png	TRUE	TRUE
534_eic.png	TRUE	TRUE
1204_eic.png	FALSE	TRUE
156_eic.png	TRUE	TRUE
1524_eic.png	TRUE	TRUE
867_eic.png	TRUE	FALSE
835_eic.png	FALSE	TRUE
1660_eic.png	FALSE	FALSE
538_eic.png	TRUE	TRUE
585_eic.png	TRUE	TRUE
214_eic.png	TRUE	TRUE
739_eic.png	TRUE	TRUE
1048_eic.png	TRUE	TRUE
1151_eic.png	TRUE	TRUE
587_eic.png	TRUE	TRUE
766_eic.png	TRUE	TRUE
371_eic.png	TRUE	TRUE
1372_eic.png	FALSE	TRUE
425_eic.png	FALSE	TRUE
1413_eic.png	TRUE	TRUE
1584_eic.png	TRUE	TRUE
1254_eic.png	TRUE	TRUE
43_eic.png	TRUE	TRUE
279_eic.png	TRUE	TRUE
113_eic.png	TRUE	TRUE
115_eic.png	TRUE	TRUE
1640_eic.png	FALSE	FALSE
710_eic.png	TRUE	TRUE
1494_eic.png	TRUE	TRUE
1137_eic.png	TRUE	FALSE
676_eic.png	TRUE	TRUE
615_eic.png	TRUE	TRUE
1606_eic.png	TRUE	TRUE
575_eic.png	TRUE	TRUE
915_eic.png	TRUE	TRUE
811_eic.png	FALSE	TRUE
744_eic.png	TRUE	TRUE
1136_eic.png	FALSE	TRUE
689_eic.png	TRUE	TRUE
1198_eic.png	TRUE	TRUE
28_eic.png	TRUE	TRUE
896_eic.png	TRUE	TRUE
812_eic.png	TRUE	TRUE
889_eic.png	TRUE	TRUE
1226_eic.png	FALSE	TRUE
1608_eic.png	TRUE	FALSE
1172_eic.png	TRUE	TRUE
869_eic.png	TRUE	TRUE
802_eic.png	TRUE	TRUE
566_eic.png	FALSE	FALSE
1370_eic.png	FALSE	TRUE
443_eic.png	TRUE	TRUE
1565_eic.png	TRUE	TRUE
1245_eic.png	FALSE	TRUE
1434_eic.png	TRUE	TRUE
499_eic.png	TRUE	TRUE
1358_eic.png	FALSE	TRUE
57_eic.png	TRUE	TRUE
408_eic.png	FALSE	TRUE
570_eic.png	TRUE	TRUE
701_eic.png	FALSE	TRUE
1468_eic.png	TRUE	TRUE
1076_eic.png	FALSE	TRUE
328_eic.png	TRUE	TRUE
1391_eic.png	FALSE	TRUE
505_eic.png	TRUE	FALSE
641_eic.png	TRUE	TRUE
860_eic.png	TRUE	TRUE
778_eic.png	TRUE	TRUE
1119_eic.png	FALSE	FALSE
599_eic.png	TRUE	TRUE
630_eic.png	TRUE	TRUE
1651_eic.png	FALSE	FALSE
879_eic.png	TRUE	TRUE
1588_eic.png	TRUE	TRUE
1658_eic.png	FALSE	FALSE
1174_eic.png	FALSE	TRUE
919_eic.png	TRUE	TRUE
1647_eic.png	TRUE	FALSE
1623_eic.png	TRUE	TRUE
1354_eic.png	TRUE	TRUE
673_eic.png	TRUE	TRUE
236_eic.png	TRUE	FALSE
319_eic.png	TRUE	TRUE
1626_eic.png	FALSE	TRUE
966_eic.png	TRUE	TRUE
755_eic.png	TRUE	TRUE
726_eic.png	TRUE	TRUE
1445_eic.png	TRUE	TRUE
1065_eic.png	FALSE	FALSE
775_eic.png	TRUE	TRUE
1083_eic.png	FALSE	TRUE
1296_eic.png	FALSE	FALSE
593_eic.png	TRUE	TRUE
1553_eic.png	TRUE	TRUE
147_eic.png	TRUE	TRUE
108_eic.png	TRUE	TRUE
1668_eic.png	FALSE	FALSE
1625_eic.png	FALSE	TRUE
932_eic.png	TRUE	TRUE
738_eic.png	TRUE	TRUE
176_eic.png	TRUE	TRUE
1469_eic.png	TRUE	TRUE
690_eic.png	FALSE	TRUE
986_eic.png	TRUE	TRUE
1449_eic.png	TRUE	TRUE
98_eic.png	TRUE	TRUE
1419_eic.png	TRUE	TRUE
394_eic.png	TRUE	TRUE
432_eic.png	FALSE	TRUE
1493_eic.png	TRUE	TRUE
138_eic.png	TRUE	TRUE
763_eic.png	TRUE	TRUE
375_eic.png	TRUE	TRUE
1045_eic.png	TRUE	TRUE
1503_eic.png	TRUE	FALSE
1133_eic.png	FALSE	TRUE
81_eic.png	TRUE	TRUE
972_eic.png	TRUE	FALSE
1635_eic.png	FALSE	TRUE
433_eic.png	TRUE	TRUE
97_eic.png	TRUE	TRUE
761_eic.png	TRUE	TRUE
1054_eic.png	TRUE	TRUE
582_eic.png	TRUE	TRUE
819_eic.png	TRUE	TRUE
1369_eic.png	TRUE	TRUE
635_eic.png	TRUE	TRUE
672_eic.png	TRUE	TRUE
1448_eic.png	TRUE	TRUE
1525_eic.png	TRUE	FALSE
939_eic.png	TRUE	TRUE
1139_eic.png	FALSE	TRUE
968_eic.png	TRUE	TRUE
437_eic.png	TRUE	TRUE
1244_eic.png	FALSE	TRUE
1090_eic.png	FALSE	TRUE
1501_eic.png	TRUE	TRUE
1143_eic.png	FALSE	TRUE
1071_eic.png	FALSE	TRUE
323_eic.png	TRUE	TRUE
1462_eic.png	TRUE	TRUE
1080_eic.png	FALSE	TRUE
99_eic.png	TRUE	TRUE
828_eic.png	TRUE	TRUE
1573_eic.png	TRUE	TRUE
1132_eic.png	FALSE	TRUE
1428_eic.png	TRUE	TRUE
326_eic.png	TRUE	TRUE
12_eic.png	TRUE	TRUE
441_eic.png	TRUE	FALSE
1642_eic.png	FALSE	FALSE
1263_eic.png	TRUE	FALSE
68_eic.png	TRUE	TRUE
24_eic.png	TRUE	TRUE
207_eic.png	TRUE	TRUE
898_eic.png	TRUE	TRUE
1063_eic.png	FALSE	TRUE
823_eic.png	TRUE	TRUE
30_eic.png	TRUE	TRUE
818_eic.png	FALSE	TRUE
1210_eic.png	FALSE	TRUE
1189_eic.png	TRUE	TRUE
1578_eic.png	TRUE	TRUE
1179_eic.png	FALSE	TRUE
1548_eic.png	TRUE	TRUE
446_eic.png	TRUE	TRUE
1479_eic.png	TRUE	TRUE
250_eic.png	TRUE	TRUE
1112_eic.png	FALSE	TRUE
960_eic.png	TRUE	TRUE
1205_eic.png	FALSE	FALSE
1127_eic.png	FALSE	TRUE
381_eic.png	TRUE	TRUE
1389_eic.png	TRUE	TRUE
928_eic.png	FALSE	TRUE
1058_eic.png	TRUE	TRUE
367_eic.png	TRUE	TRUE
124_eic.png	TRUE	TRUE
1631_eic.png	FALSE	TRUE
248_eic.png	TRUE	TRUE
1287_eic.png	TRUE	FALSE
1277_eic.png	TRUE	FALSE
614_eic.png	TRUE	TRUE
1338_eic.png	FALSE	FALSE
143_eic.png	TRUE	TRUE
667_eic.png	TRUE	TRUE
632_eic.png	TRUE	TRUE
1603_eic.png	FALSE	TRUE
526_eic.png	FALSE	TRUE
714_eic.png	TRUE	TRUE
637_eic.png	TRUE	TRUE
1473_eic.png	TRUE	TRUE
409_eic.png	FALSE	FALSE
1405_eic.png	FALSE	TRUE
1084_eic.png	FALSE	FALSE
905_eic.png	FALSE	TRUE
782_eic.png	TRUE	TRUE
1158_eic.png	TRUE	TRUE
528_eic.png	TRUE	TRUE
563_eic.png	TRUE	TRUE
1446_eic.png	TRUE	TRUE
829_eic.png	TRUE	TRUE
1384_eic.png	FALSE	TRUE
379_eic.png	TRUE	TRUE
1316_eic.png	TRUE	TRUE
15_eic.png	TRUE	TRUE
307_eic.png	TRUE	TRUE
1142_eic.png	FALSE	FALSE
882_eic.png	FALSE	TRUE
95_eic.png	TRUE	TRUE
42_eic.png	TRUE	TRUE
1616_eic.png	TRUE	FALSE
1659_eic.png	FALSE	FALSE
677_eic.png	TRUE	TRUE
531_eic.png	TRUE	TRUE
246_eic.png	TRUE	TRUE
142_eic.png	TRUE	TRUE
716_eic.png	TRUE	TRUE
1534_eic.png	TRUE	TRUE
134_eic.png	TRUE	TRUE
1069_eic.png	TRUE	TRUE
35_eic.png	TRUE	TRUE
405_eic.png	FALSE	TRUE
536_eic.png	TRUE	TRUE
445_eic.png	FALSE	TRUE
54_eic.png	TRUE	TRUE
161_eic.png	TRUE	TRUE
1001_eic.png	TRUE	TRUE
1455_eic.png	TRUE	TRUE
1641_eic.png	FALSE	FALSE
1526_eic.png	TRUE	TRUE
1633_eic.png	TRUE	TRUE
1216_eic.png	FALSE	TRUE
244_eic.png	TRUE	TRUE
1006_eic.png	TRUE	TRUE
877_eic.png	TRUE	FALSE
310_eic.png	TRUE	TRUE
345_eic.png	TRUE	TRUE
1460_eic.png	TRUE	TRUE
1285_eic.png	TRUE	TRUE
971_eic.png	TRUE	TRUE
1351_eic.png	TRUE	TRUE
849_eic.png	FALSE	TRUE
1124_eic.png	TRUE	TRUE
556_eic.png	TRUE	TRUE
274_eic.png	TRUE	TRUE
1219_eic.png	FALSE	FALSE
26_eic.png	TRUE	TRUE
1632_eic.png	TRUE	FALSE
568_eic.png	TRUE	TRUE
645_eic.png	FALSE	TRUE
1028_eic.png	TRUE	FALSE
1551_eic.png	TRUE	TRUE
504_eic.png	TRUE	TRUE
983_eic.png	TRUE	FALSE
725_eic.png	TRUE	TRUE
219_eic.png	TRUE	TRUE
80_eic.png	TRUE	FALSE
1670_eic.png	FALSE	FALSE
58_eic.png	TRUE	TRUE
1052_eic.png	TRUE	TRUE
1656_eic.png	FALSE	FALSE
753_eic.png	TRUE	TRUE
1386_eic.png	FALSE	TRUE
1464_eic.png	TRUE	TRUE
1225_eic.png	FALSE	FALSE
1030_eic.png	TRUE	TRUE
1272_eic.png	FALSE	FALSE
1456_eic.png	TRUE	FALSE
102_eic.png	TRUE	TRUE
1575_eic.png	TRUE	TRUE
1395_eic.png	FALSE	TRUE
1513_eic.png	TRUE	TRUE
45_eic.png	TRUE	FALSE
1621_eic.png	FALSE	FALSE
1637_eic.png	FALSE	FALSE
1129_eic.png	FALSE	TRUE
803_eic.png	TRUE	TRUE
34_eic.png	TRUE	TRUE
1364_eic.png	TRUE	TRUE
1118_eic.png	FALSE	TRUE
1485_eic.png	TRUE	TRUE
1114_eic.png	FALSE	TRUE
18_eic.png	TRUE	TRUE
1523_eic.png	TRUE	TRUE
224_eic.png	TRUE	TRUE
910_eic.png	TRUE	TRUE
1257_eic.png	TRUE	FALSE
680_eic.png	TRUE	TRUE
597_eic.png	TRUE	TRUE
1067_eic.png	FALSE	FALSE
736_eic.png	TRUE	TRUE
573_eic.png	TRUE	FALSE
1146_eic.png	FALSE	FALSE
1164_eic.png	FALSE	TRUE
558_eic.png	TRUE	FALSE
639_eic.png	TRUE	TRUE
1414_eic.png	TRUE	TRUE
1288_eic.png	FALSE	FALSE
1252_eic.png	TRUE	TRUE
788_eic.png	TRUE	TRUE
1239_eic.png	FALSE	TRUE
1322_eic.png	TRUE	TRUE
1282_eic.png	TRUE	TRUE
854_eic.png	FALSE	FALSE
1627_eic.png	TRUE	TRUE
858_eic.png	FALSE	FALSE
37_eic.png	TRUE	TRUE
1072_eic.png	TRUE	TRUE
1436_eic.png	TRUE	TRUE
1165_eic.png	TRUE	TRUE
253_eic.png	TRUE	TRUE
1050_eic.png	TRUE	TRUE
777_eic.png	TRUE	TRUE
995_eic.png	TRUE	TRUE
1433_eic.png	TRUE	TRUE
652_eic.png	TRUE	TRUE
1546_eic.png	TRUE	FALSE
1511_eic.png	TRUE	TRUE
935_eic.png	TRUE	TRUE
1530_eic.png	FALSE	TRUE
807_eic.png	TRUE	TRUE
984_eic.png	TRUE	FALSE
305_eic.png	TRUE	TRUE
261_eic.png	TRUE	TRUE
749_eic.png	TRUE	TRUE
967_eic.png	TRUE	TRUE
431_eic.png	FALSE	FALSE
794_eic.png	FALSE	TRUE
1591_eic.png	TRUE	TRUE
429_eic.png	FALSE	TRUE
1453_eic.png	FALSE	TRUE
541_eic.png	TRUE	TRUE
39_eic.png	TRUE	TRUE
559_eic.png	TRUE	TRUE
1335_eic.png	TRUE	TRUE
1302_eic.png	TRUE	TRUE
234_eic.png	TRUE	TRUE
954_eic.png	TRUE	TRUE
873_eic.png	TRUE	TRUE
646_eic.png	TRUE	TRUE
1514_eic.png	TRUE	TRUE
1180_eic.png	FALSE	FALSE
1393_eic.png	TRUE	TRUE
189_eic.png	TRUE	TRUE
990_eic.png	TRUE	FALSE
372_eic.png	TRUE	TRUE
988_eic.png	TRUE	FALSE
130_eic.png	TRUE	TRUE
685_eic.png	TRUE	TRUE
1276_eic.png	TRUE	FALSE
1376_eic.png	TRUE	FALSE
831_eic.png	FALSE	TRUE
1518_eic.png	TRUE	TRUE
1636_eic.png	FALSE	FALSE
1593_eic.png	TRUE	TRUE
55_eic.png	TRUE	TRUE
1183_eic.png	FALSE	TRUE
272_eic.png	TRUE	TRUE
201_eic.png	TRUE	TRUE
780_eic.png	TRUE	TRUE
195_eic.png	TRUE	TRUE
1478_eic.png	TRUE	TRUE
888_eic.png	TRUE	TRUE
1022_eic.png	TRUE	TRUE
678_eic.png	TRUE	TRUE
473_eic.png	FALSE	TRUE
1153_eic.png	FALSE	TRUE
202_eic.png	TRUE	TRUE
330_eic.png	TRUE	TRUE
530_eic.png	TRUE	TRUE
1306_eic.png	TRUE	TRUE
785_eic.png	TRUE	TRUE
1184_eic.png	FALSE	TRUE
1002_eic.png	TRUE	TRUE
212_eic.png	TRUE	TRUE
821_eic.png	FALSE	FALSE
1561_eic.png	TRUE	TRUE
403_eic.png	TRUE	TRUE
1141_eic.png	FALSE	TRUE
1483_eic.png	TRUE	TRUE
904_eic.png	TRUE	TRUE
1407_eic.png	FALSE	TRUE
22_eic.png	TRUE	TRUE
278_eic.png	TRUE	TRUE
1618_eic.png	TRUE	TRUE
1470_eic.png	FALSE	FALSE
663_eic.png	TRUE	TRUE
1349_eic.png	FALSE	TRUE
617_eic.png	TRUE	TRUE
836_eic.png	TRUE	TRUE
1353_eic.png	TRUE	TRUE
636_eic.png	TRUE	TRUE
251_eic.png	TRUE	TRUE
1102_eic.png	TRUE	TRUE
1094_eic.png	FALSE	TRUE
1270_eic.png	TRUE	TRUE
916_eic.png	FALSE	TRUE
439_eic.png	FALSE	TRUE
1122_eic.png	FALSE	TRUE
227_eic.png	TRUE	FALSE
638_eic.png	FALSE	TRUE
1409_eic.png	TRUE	TRUE
1505_eic.png	TRUE	FALSE
402_eic.png	TRUE	TRUE
1532_eic.png	TRUE	TRUE
1412_eic.png	TRUE	TRUE
1138_eic.png	TRUE	FALSE
1304_eic.png	TRUE	TRUE
546_eic.png	TRUE	TRUE
1275_eic.png	TRUE	TRUE
1365_eic.png	TRUE	TRUE
374_eic.png	TRUE	TRUE
1246_eic.png	FALSE	TRUE
1411_eic.png	FALSE	TRUE
1034_eic.png	TRUE	TRUE

## Sheet: 09_293T_cell_pos_eva_check
image	eic	eim
2047_eic.png	FALSE	FALSE
63_eic.png	TRUE	TRUE
2135_eic.png	TRUE	TRUE
153_eic.png	TRUE	TRUE
876_eic.png	TRUE	TRUE
3362_eic.png	TRUE	FALSE
1707_eic.png	TRUE	TRUE
1997_eic.png	FALSE	TRUE
3296_eic.png	FALSE	TRUE
2799_eic.png	TRUE	TRUE
2621_eic.png	TRUE	TRUE
606_eic.png	FALSE	TRUE
1906_eic.png	FALSE	TRUE
2160_eic.png	TRUE	FALSE
980_eic.png	FALSE	TRUE
2688_eic.png	TRUE	TRUE
2567_eic.png	TRUE	TRUE
2136_eic.png	FALSE	TRUE
2823_eic.png	FALSE	FALSE
1410_eic.png	TRUE	TRUE
3379_eic.png	TRUE	TRUE
1474_eic.png	FALSE	TRUE
2377_eic.png	TRUE	TRUE
295_eic.png	TRUE	TRUE
1952_eic.png	FALSE	FALSE
3060_eic.png	TRUE	TRUE
3488_eic.png	FALSE	TRUE
3044_eic.png	TRUE	FALSE
380_eic.png	TRUE	TRUE
3346_eic.png	TRUE	TRUE
193_eic.png	TRUE	TRUE
674_eic.png	FALSE	TRUE
1752_eic.png	TRUE	TRUE
3311_eic.png	TRUE	TRUE
900_eic.png	TRUE	TRUE
1710_eic.png	TRUE	TRUE
543_eic.png	FALSE	TRUE
816_eic.png	TRUE	TRUE
2157_eic.png	TRUE	TRUE
1999_eic.png	FALSE	TRUE
1337_eic.png	TRUE	TRUE
3454_eic.png	TRUE	TRUE
2121_eic.png	TRUE	TRUE
2596_eic.png	TRUE	TRUE
2220_eic.png	TRUE	TRUE
131_eic.png	TRUE	TRUE
137_eic.png	TRUE	TRUE
73_eic.png	TRUE	FALSE
2968_eic.png	FALSE	FALSE
1280_eic.png	TRUE	TRUE
3442_eic.png	TRUE	TRUE
9_eic.png	TRUE	TRUE
2959_eic.png	FALSE	FALSE
167_eic.png	TRUE	TRUE
3170_eic.png	TRUE	FALSE
2181_eic.png	FALSE	TRUE
1432_eic.png	TRUE	TRUE
2917_eic.png	TRUE	TRUE
3199_eic.png	TRUE	TRUE
2790_eic.png	TRUE	TRUE
139_eic.png	TRUE	TRUE
2108_eic.png	TRUE	FALSE
506_eic.png	FALSE	TRUE
3161_eic.png	TRUE	TRUE
2172_eic.png	TRUE	TRUE
200_eic.png	TRUE	TRUE
67_eic.png	TRUE	TRUE
3329_eic.png	TRUE	TRUE
2801_eic.png	TRUE	FALSE
757_eic.png	TRUE	TRUE
3177_eic.png	TRUE	TRUE
180_eic.png	TRUE	TRUE
810_eic.png	TRUE	TRUE
1278_eic.png	TRUE	TRUE
622_eic.png	FALSE	TRUE
2389_eic.png	TRUE	TRUE
29_eic.png	TRUE	FALSE
3438_eic.png	FALSE	TRUE
1788_eic.png	FALSE	TRUE
1367_eic.png	TRUE	TRUE
2677_eic.png	FALSE	TRUE
3464_eic.png	FALSE	FALSE
1300_eic.png	TRUE	TRUE
1360_eic.png	TRUE	TRUE
2624_eic.png	TRUE	TRUE
2629_eic.png	TRUE	TRUE
992_eic.png	TRUE	TRUE
2771_eic.png	TRUE	FALSE
267_eic.png	TRUE	TRUE
3368_eic.png	TRUE	TRUE
897_eic.png	TRUE	TRUE
3122_eic.png	TRUE	TRUE
2038_eic.png	FALSE	TRUE
903_eic.png	TRUE	TRUE
2520_eic.png	FALSE	FALSE
2637_eic.png	FALSE	TRUE
3338_eic.png	TRUE	TRUE
2197_eic.png	FALSE	TRUE
1867_eic.png	FALSE	TRUE
2101_eic.png	TRUE	TRUE
1213_eic.png	TRUE	TRUE
3000_eic.png	FALSE	TRUE
1003_eic.png	FALSE	TRUE
2929_eic.png	FALSE	TRUE
386_eic.png	TRUE	TRUE
2351_eic.png	TRUE	TRUE
2616_eic.png	TRUE	TRUE
2293_eic.png	FALSE	TRUE
2205_eic.png	FALSE	TRUE
3094_eic.png	TRUE	TRUE
691_eic.png	TRUE	TRUE
1773_eic.png	TRUE	TRUE
2137_eic.png	TRUE	TRUE
2014_eic.png	FALSE	FALSE
2069_eic.png	TRUE	FALSE
3175_eic.png	TRUE	FALSE
3467_eic.png	TRUE	TRUE
594_eic.png	FALSE	TRUE
479_eic.png	TRUE	TRUE
3398_eic.png	FALSE	TRUE
1265_eic.png	TRUE	TRUE
3072_eic.png	TRUE	TRUE
228_eic.png	TRUE	TRUE
164_eic.png	TRUE	TRUE
2892_eic.png	TRUE	FALSE
1805_eic.png	TRUE	TRUE
2403_eic.png	TRUE	TRUE
3505_eic.png	TRUE	FALSE
3423_eic.png	TRUE	TRUE
3087_eic.png	TRUE	TRUE
1429_eic.png	TRUE	TRUE
165_eic.png	TRUE	TRUE
825_eic.png	TRUE	TRUE
1576_eic.png	FALSE	TRUE
230_eic.png	TRUE	TRUE
847_eic.png	FALSE	TRUE
1743_eic.png	TRUE	TRUE
3429_eic.png	TRUE	TRUE
927_eic.png	TRUE	TRUE
3201_eic.png	TRUE	FALSE
1875_eic.png	FALSE	FALSE
2516_eic.png	FALSE	TRUE
2208_eic.png	TRUE	TRUE
1380_eic.png	TRUE	TRUE
2676_eic.png	FALSE	TRUE
2648_eic.png	TRUE	TRUE
1366_eic.png	FALSE	TRUE
620_eic.png	FALSE	TRUE
1454_eic.png	TRUE	TRUE
65_eic.png	TRUE	TRUE
3138_eic.png	TRUE	TRUE
868_eic.png	TRUE	TRUE
2794_eic.png	TRUE	TRUE
1056_eic.png	TRUE	TRUE
1685_eic.png	TRUE	TRUE
2600_eic.png	TRUE	TRUE
2572_eic.png	TRUE	FALSE
938_eic.png	FALSE	TRUE
2687_eic.png	TRUE	TRUE
500_eic.png	TRUE	TRUE
2333_eic.png	TRUE	TRUE
920_eic.png	TRUE	TRUE
366_eic.png	FALSE	TRUE
2556_eic.png	TRUE	TRUE
3261_eic.png	TRUE	TRUE
2658_eic.png	FALSE	FALSE
2066_eic.png	FALSE	TRUE
2235_eic.png	TRUE	TRUE
1334_eic.png	TRUE	TRUE
2021_eic.png	FALSE	TRUE
906_eic.png	TRUE	TRUE
1427_eic.png	TRUE	TRUE
1320_eic.png	TRUE	TRUE
2216_eic.png	FALSE	TRUE
5_eic.png	TRUE	TRUE
662_eic.png	TRUE	TRUE
2144_eic.png	FALSE	TRUE
364_eic.png	FALSE	TRUE
963_eic.png	TRUE	TRUE
1398_eic.png	TRUE	TRUE
3531_eic.png	TRUE	TRUE
707_eic.png	TRUE	FALSE
2681_eic.png	TRUE	TRUE
3034_eic.png	TRUE	TRUE
13_eic.png	TRUE	TRUE
3501_eic.png	TRUE	TRUE
318_eic.png	TRUE	FALSE
779_eic.png	TRUE	TRUE
2390_eic.png	TRUE	TRUE
950_eic.png	FALSE	TRUE
1676_eic.png	TRUE	TRUE
2075_eic.png	FALSE	TRUE
3533_eic.png	TRUE	TRUE
3125_eic.png	TRUE	TRUE
1806_eic.png	TRUE	TRUE
2568_eic.png	TRUE	TRUE
1443_eic.png	TRUE	TRUE
3131_eic.png	TRUE	TRUE
3053_eic.png	TRUE	TRUE
3156_eic.png	TRUE	TRUE
1486_eic.png	TRUE	TRUE
3336_eic.png	TRUE	TRUE
31_eic.png	TRUE	TRUE
3510_eic.png	TRUE	TRUE
2820_eic.png	FALSE	FALSE
2454_eic.png	FALSE	FALSE
1813_eic.png	TRUE	TRUE
185_eic.png	TRUE	TRUE
186_eic.png	TRUE	TRUE
705_eic.png	TRUE	TRUE
3066_eic.png	FALSE	TRUE
2495_eic.png	TRUE	TRUE
1779_eic.png	TRUE	TRUE
1995_eic.png	FALSE	TRUE
217_eic.png	TRUE	TRUE
2795_eic.png	TRUE	FALSE
203_eic.png	TRUE	TRUE
1301_eic.png	TRUE	TRUE
841_eic.png	FALSE	TRUE
3221_eic.png	FALSE	TRUE
2822_eic.png	FALSE	FALSE
501_eic.png	TRUE	TRUE
2442_eic.png	FALSE	TRUE
1416_eic.png	TRUE	TRUE
833_eic.png	FALSE	TRUE
2999_eic.png	FALSE	TRUE
2770_eic.png	TRUE	TRUE
2736_eic.png	TRUE	TRUE
1177_eic.png	TRUE	TRUE
2610_eic.png	TRUE	TRUE
1620_eic.png	TRUE	TRUE
746_eic.png	TRUE	TRUE
1595_eic.png	FALSE	TRUE
2881_eic.png	FALSE	TRUE
688_eic.png	TRUE	TRUE
86_eic.png	TRUE	TRUE
2307_eic.png	TRUE	FALSE
3468_eic.png	FALSE	TRUE
2107_eic.png	FALSE	FALSE
1325_eic.png	TRUE	TRUE
1797_eic.png	TRUE	TRUE
2338_eic.png	FALSE	TRUE
1650_eic.png	TRUE	TRUE
1688_eic.png	TRUE	TRUE
239_eic.png	TRUE	TRUE
1092_eic.png	TRUE	TRUE
996_eic.png	TRUE	TRUE
3332_eic.png	TRUE	TRUE
1742_eic.png	TRUE	TRUE
2841_eic.png	FALSE	FALSE
610_eic.png	FALSE	TRUE
2941_eic.png	FALSE	TRUE
354_eic.png	FALSE	FALSE
1097_eic.png	FALSE	TRUE
3390_eic.png	TRUE	TRUE
2450_eic.png	FALSE	TRUE
136_eic.png	TRUE	TRUE
2394_eic.png	TRUE	TRUE
238_eic.png	TRUE	TRUE
1492_eic.png	TRUE	TRUE
2451_eic.png	FALSE	TRUE
151_eic.png	TRUE	TRUE
1046_eic.png	TRUE	TRUE
2262_eic.png	FALSE	TRUE
1723_eic.png	TRUE	TRUE
1910_eic.png	FALSE	TRUE
770_eic.png	TRUE	TRUE
3263_eic.png	TRUE	TRUE
1851_eic.png	TRUE	FALSE
1480_eic.png	TRUE	TRUE
100_eic.png	TRUE	FALSE
17_eic.png	TRUE	TRUE
540_eic.png	FALSE	TRUE
1868_eic.png	TRUE	TRUE
2129_eic.png	FALSE	TRUE
864_eic.png	TRUE	TRUE
901_eic.png	TRUE	TRUE
2507_eic.png	FALSE	TRUE
3305_eic.png	FALSE	TRUE
1818_eic.png	TRUE	TRUE
410_eic.png	TRUE	TRUE
681_eic.png	FALSE	TRUE
1848_eic.png	TRUE	TRUE
50_eic.png	TRUE	TRUE
384_eic.png	FALSE	TRUE
3219_eic.png	FALSE	TRUE
144_eic.png	TRUE	TRUE
3434_eic.png	FALSE	TRUE
998_eic.png	TRUE	TRUE
2644_eic.png	TRUE	TRUE
1123_eic.png	TRUE	TRUE
696_eic.png	TRUE	TRUE
1745_eic.png	TRUE	TRUE
1735_eic.png	TRUE	TRUE
3494_eic.png	TRUE	TRUE
2044_eic.png	FALSE	TRUE
1891_eic.png	FALSE	FALSE
1420_eic.png	TRUE	TRUE
2073_eic.png	FALSE	TRUE
3359_eic.png	TRUE	TRUE
2226_eic.png	FALSE	TRUE
1604_eic.png	TRUE	TRUE
2356_eic.png	TRUE	TRUE
1683_eic.png	TRUE	TRUE
3134_eic.png	TRUE	TRUE
3275_eic.png	TRUE	TRUE
2559_eic.png	TRUE	TRUE
475_eic.png	TRUE	TRUE
2731_eic.png	TRUE	TRUE
2218_eic.png	TRUE	TRUE
82_eic.png	TRUE	TRUE
1783_eic.png	TRUE	TRUE
2147_eic.png	TRUE	TRUE
3307_eic.png	FALSE	TRUE
733_eic.png	TRUE	TRUE
1502_eic.png	TRUE	TRUE
1942_eic.png	FALSE	TRUE
1399_eic.png	TRUE	TRUE
1819_eic.png	TRUE	TRUE
2643_eic.png	FALSE	TRUE
2352_eic.png	TRUE	TRUE
2134_eic.png	TRUE	TRUE
1203_eic.png	TRUE	TRUE
709_eic.png	TRUE	TRUE
1886_eic.png	FALSE	TRUE
890_eic.png	TRUE	TRUE
2939_eic.png	FALSE	TRUE
2563_eic.png	TRUE	FALSE
887_eic.png	TRUE	TRUE
1361_eic.png	TRUE	TRUE
2537_eic.png	FALSE	FALSE
1874_eic.png	TRUE	TRUE
1231_eic.png	TRUE	TRUE
221_eic.png	TRUE	TRUE
1714_eic.png	TRUE	TRUE
2111_eic.png	TRUE	TRUE
2360_eic.png	TRUE	TRUE
616_eic.png	FALSE	TRUE
1417_eic.png	TRUE	TRUE
2005_eic.png	FALSE	TRUE
93_eic.png	TRUE	TRUE
2098_eic.png	TRUE	TRUE
1291_eic.png	FALSE	TRUE
964_eic.png	FALSE	TRUE
2662_eic.png	FALSE	TRUE
1401_eic.png	TRUE	TRUE
62_eic.png	TRUE	TRUE
1220_eic.png	TRUE	TRUE
3067_eic.png	TRUE	FALSE
3040_eic.png	TRUE	FALSE
2052_eic.png	FALSE	TRUE
1450_eic.png	TRUE	TRUE
3546_eic.png	TRUE	TRUE
1057_eic.png	TRUE	TRUE
1170_eic.png	TRUE	TRUE
2051_eic.png	FALSE	TRUE
3516_eic.png	TRUE	TRUE
545_eic.png	FALSE	TRUE
355_eic.png	FALSE	TRUE
1777_eic.png	TRUE	TRUE
1601_eic.png	TRUE	TRUE
2078_eic.png	TRUE	FALSE
754_eic.png	TRUE	TRUE
61_eic.png	TRUE	TRUE
1624_eic.png	TRUE	TRUE
2292_eic.png	TRUE	TRUE
902_eic.png	TRUE	TRUE
2810_eic.png	FALSE	TRUE
468_eic.png	TRUE	TRUE
2234_eic.png	FALSE	TRUE
953_eic.png	TRUE	TRUE
232_eic.png	TRUE	TRUE
1817_eic.png	TRUE	TRUE
1936_eic.png	FALSE	TRUE
740_eic.png	TRUE	TRUE
1911_eic.png	FALSE	TRUE
2407_eic.png	FALSE	TRUE
2887_eic.png	TRUE	TRUE
1955_eic.png	FALSE	TRUE
3520_eic.png	TRUE	TRUE
2472_eic.png	TRUE	TRUE
2861_eic.png	FALSE	TRUE
1488_eic.png	TRUE	TRUE
2031_eic.png	FALSE	FALSE
862_eic.png	TRUE	TRUE
729_eic.png	TRUE	TRUE
3554_eic.png	TRUE	FALSE
3411_eic.png	TRUE	TRUE
644_eic.png	TRUE	TRUE
2084_eic.png	TRUE	TRUE
3507_eic.png	TRUE	TRUE
385_eic.png	TRUE	TRUE
3164_eic.png	TRUE	TRUE
3130_eic.png	TRUE	FALSE
808_eic.png	TRUE	TRUE
2540_eic.png	FALSE	TRUE
2446_eic.png	TRUE	FALSE
2318_eic.png	TRUE	TRUE
163_eic.png	TRUE	TRUE
424_eic.png	FALSE	FALSE
3159_eic.png	TRUE	TRUE
2286_eic.png	FALSE	TRUE
991_eic.png	TRUE	TRUE
2631_eic.png	TRUE	TRUE
2312_eic.png	TRUE	TRUE
1657_eic.png	TRUE	TRUE
1563_eic.png	FALSE	TRUE
2963_eic.png	TRUE	TRUE
1038_eic.png	TRUE	TRUE
713_eic.png	TRUE	TRUE
2975_eic.png	FALSE	TRUE
2204_eic.png	FALSE	TRUE
3476_eic.png	TRUE	TRUE
3556_eic.png	FALSE	TRUE
2255_eic.png	FALSE	TRUE
1452_eic.png	TRUE	TRUE
781_eic.png	TRUE	TRUE
421_eic.png	FALSE	TRUE
2016_eic.png	FALSE	TRUE
2462_eic.png	FALSE	TRUE
3443_eic.png	TRUE	TRUE
2186_eic.png	FALSE	FALSE
1110_eic.png	FALSE	TRUE
256_eic.png	TRUE	TRUE
254_eic.png	TRUE	FALSE
1605_eic.png	TRUE	TRUE
2224_eic.png	TRUE	TRUE
3376_eic.png	TRUE	TRUE
875_eic.png	TRUE	TRUE
1569_eic.png	FALSE	TRUE
975_eic.png	TRUE	TRUE
2448_eic.png	FALSE	TRUE
914_eic.png	TRUE	FALSE
1638_eic.png	TRUE	TRUE
1475_eic.png	TRUE	TRUE
891_eic.png	TRUE	TRUE
1373_eic.png	TRUE	TRUE
72_eic.png	TRUE	TRUE
2417_eic.png	TRUE	TRUE
2860_eic.png	FALSE	FALSE
1899_eic.png	FALSE	TRUE
3405_eic.png	FALSE	TRUE
3412_eic.png	FALSE	TRUE
1507_eic.png	FALSE	TRUE
1233_eic.png	TRUE	TRUE
396_eic.png	FALSE	TRUE
626_eic.png	FALSE	TRUE
2502_eic.png	TRUE	TRUE
1921_eic.png	FALSE	TRUE
3092_eic.png	TRUE	TRUE
2195_eic.png	FALSE	TRUE
982_eic.png	TRUE	FALSE
3375_eic.png	TRUE	TRUE
772_eic.png	TRUE	TRUE
453_eic.png	FALSE	TRUE
112_eic.png	TRUE	TRUE
3255_eic.png	FALSE	TRUE
715_eic.png	TRUE	TRUE
2850_eic.png	FALSE	FALSE
2786_eic.png	TRUE	TRUE
3123_eic.png	TRUE	TRUE
2824_eic.png	FALSE	TRUE
520_eic.png	FALSE	TRUE
2477_eic.png	TRUE	FALSE
3120_eic.png	TRUE	TRUE
69_eic.png	TRUE	TRUE
2057_eic.png	TRUE	TRUE
3136_eic.png	TRUE	TRUE
2017_eic.png	FALSE	TRUE
2581_eic.png	TRUE	TRUE
2215_eic.png	TRUE	TRUE
1262_eic.png	TRUE	TRUE
3445_eic.png	TRUE	FALSE
2682_eic.png	FALSE	TRUE
535_eic.png	TRUE	TRUE
2463_eic.png	FALSE	FALSE
1356_eic.png	TRUE	TRUE
2837_eic.png	FALSE	TRUE
222_eic.png	TRUE	TRUE
3081_eic.png	TRUE	TRUE
1826_eic.png	TRUE	FALSE
2555_eic.png	TRUE	TRUE
90_eic.png	TRUE	TRUE
94_eic.png	TRUE	TRUE
2449_eic.png	TRUE	TRUE
2717_eic.png	TRUE	TRUE
343_eic.png	TRUE	FALSE
1537_eic.png	TRUE	TRUE
3479_eic.png	FALSE	TRUE
1321_eic.png	TRUE	TRUE
78_eic.png	TRUE	FALSE
2207_eic.png	TRUE	TRUE
1664_eic.png	TRUE	TRUE
2209_eic.png	FALSE	TRUE
88_eic.png	TRUE	TRUE
66_eic.png	TRUE	FALSE
2427_eic.png	TRUE	FALSE
940_eic.png	TRUE	TRUE
1655_eic.png	TRUE	TRUE
3453_eic.png	TRUE	TRUE
3155_eic.png	TRUE	FALSE
3562_eic.png	FALSE	TRUE
1489_eic.png	TRUE	TRUE
2923_eic.png	FALSE	TRUE
2553_eic.png	TRUE	TRUE
1812_eic.png	TRUE	TRUE
3308_eic.png	FALSE	TRUE
2468_eic.png	FALSE	FALSE
2544_eic.png	TRUE	FALSE
1889_eic.png	FALSE	TRUE
205_eic.png	TRUE	TRUE
801_eic.png	TRUE	TRUE
2789_eic.png	TRUE	FALSE
1086_eic.png	TRUE	TRUE
1218_eic.png	FALSE	TRUE
1387_eic.png	TRUE	TRUE
1643_eic.png	TRUE	TRUE
1897_eic.png	FALSE	FALSE
752_eic.png	TRUE	TRUE
1498_eic.png	TRUE	TRUE
653_eic.png	TRUE	TRUE
760_eic.png	TRUE	TRUE
1976_eic.png	FALSE	FALSE
3046_eic.png	TRUE	TRUE
3112_eic.png	TRUE	TRUE
2345_eic.png	TRUE	TRUE
693_eic.png	TRUE	TRUE
2239_eic.png	FALSE	TRUE
470_eic.png	FALSE	TRUE
2769_eic.png	TRUE	TRUE
2048_eic.png	FALSE	FALSE
2347_eic.png	TRUE	TRUE
3534_eic.png	FALSE	FALSE
2409_eic.png	TRUE	TRUE
2365_eic.png	TRUE	TRUE
2817_eic.png	FALSE	FALSE
3216_eic.png	FALSE	TRUE
595_eic.png	TRUE	TRUE
2946_eic.png	FALSE	FALSE
3566_eic.png	FALSE	TRUE
1712_eic.png	TRUE	TRUE
2424_eic.png	TRUE	TRUE
1900_eic.png	FALSE	FALSE
2797_eic.png	TRUE	FALSE
2213_eic.png	FALSE	TRUE
288_eic.png	TRUE	TRUE
2030_eic.png	TRUE	TRUE
3430_eic.png	TRUE	TRUE
2970_eic.png	TRUE	FALSE
2214_eic.png	TRUE	TRUE
1793_eic.png	FALSE	TRUE
2425_eic.png	TRUE	TRUE
1653_eic.png	TRUE	TRUE
1978_eic.png	TRUE	TRUE
1810_eic.png	TRUE	TRUE
3073_eic.png	FALSE	FALSE
3352_eic.png	TRUE	TRUE
1746_eic.png	TRUE	TRUE
3280_eic.png	TRUE	FALSE
2951_eic.png	FALSE	TRUE
1541_eic.png	TRUE	TRUE
2018_eic.png	TRUE	TRUE
2324_eic.png	TRUE	TRUE
74_eic.png	TRUE	TRUE
270_eic.png	TRUE	TRUE
917_eic.png	TRUE	FALSE
717_eic.png	TRUE	TRUE
3318_eic.png	FALSE	TRUE
3489_eic.png	FALSE	TRUE
391_eic.png	FALSE	TRUE
2755_eic.png	TRUE	TRUE
1368_eic.png	TRUE	TRUE
1426_eic.png	TRUE	TRUE
3402_eic.png	FALSE	TRUE
1352_eic.png	TRUE	TRUE
1457_eic.png	TRUE	FALSE
3071_eic.png	TRUE	TRUE
1787_eic.png	FALSE	TRUE
909_eic.png	TRUE	TRUE
2015_eic.png	TRUE	TRUE
3289_eic.png	TRUE	TRUE
3448_eic.png	FALSE	FALSE
1295_eic.png	FALSE	TRUE
1803_eic.png	TRUE	TRUE
3312_eic.png	TRUE	TRUE
2061_eic.png	FALSE	TRUE
1720_eic.png	TRUE	TRUE
357_eic.png	FALSE	TRUE
2696_eic.png	TRUE	TRUE
2103_eic.png	TRUE	FALSE
2586_eic.png	TRUE	TRUE
84_eic.png	TRUE	TRUE
89_eic.png	TRUE	TRUE
2382_eic.png	TRUE	TRUE
2952_eic.png	FALSE	FALSE
2054_eic.png	TRUE	TRUE
213_eic.png	TRUE	TRUE
2309_eic.png	TRUE	FALSE
187_eic.png	TRUE	TRUE
2359_eic.png	TRUE	TRUE
1814_eic.png	TRUE	TRUE
3109_eic.png	TRUE	TRUE
711_eic.png	TRUE	TRUE
377_eic.png	TRUE	TRUE
3481_eic.png	TRUE	FALSE
2145_eic.png	TRUE	TRUE
3095_eic.png	TRUE	TRUE
1958_eic.png	TRUE	TRUE
871_eic.png	TRUE	TRUE
2949_eic.png	FALSE	FALSE
2803_eic.png	TRUE	TRUE
487_eic.png	TRUE	TRUE
123_eic.png	TRUE	TRUE
583_eic.png	FALSE	TRUE
383_eic.png	FALSE	TRUE
218_eic.png	TRUE	FALSE
1521_eic.png	TRUE	TRUE
181_eic.png	TRUE	TRUE
2212_eic.png	FALSE	TRUE
1223_eic.png	TRUE	TRUE
3549_eic.png	TRUE	TRUE
3025_eic.png	TRUE	FALSE
1614_eic.png	TRUE	TRUE
684_eic.png	TRUE	TRUE
612_eic.png	FALSE	TRUE
2050_eic.png	FALSE	TRUE
1238_eic.png	TRUE	TRUE
817_eic.png	TRUE	TRUE
2045_eic.png	TRUE	FALSE
952_eic.png	TRUE	TRUE
3116_eic.png	TRUE	TRUE
3435_eic.png	FALSE	TRUE
1121_eic.png	FALSE	TRUE
107_eic.png	TRUE	FALSE
2878_eic.png	FALSE	FALSE
392_eic.png	FALSE	TRUE
428_eic.png	TRUE	FALSE
1421_eic.png	TRUE	TRUE
2138_eic.png	TRUE	TRUE
2577_eic.png	TRUE	TRUE
1922_eic.png	FALSE	FALSE
1885_eic.png	FALSE	TRUE
1956_eic.png	FALSE	TRUE
3404_eic.png	TRUE	TRUE
1126_eic.png	TRUE	TRUE
2588_eic.png	TRUE	TRUE
2165_eic.png	FALSE	TRUE
3232_eic.png	FALSE	TRUE
2642_eic.png	TRUE	TRUE
2994_eic.png	FALSE	FALSE
1222_eic.png	TRUE	TRUE
2985_eic.png	FALSE	FALSE
3003_eic.png	FALSE	FALSE
2504_eic.png	TRUE	FALSE
141_eic.png	TRUE	TRUE
1871_eic.png	FALSE	TRUE
764_eic.png	TRUE	TRUE
1630_eic.png	TRUE	TRUE
2191_eic.png	FALSE	TRUE
619_eic.png	FALSE	TRUE
1342_eic.png	TRUE	TRUE
926_eic.png	TRUE	TRUE
2759_eic.png	TRUE	TRUE
3260_eic.png	FALSE	TRUE
2443_eic.png	TRUE	TRUE
1726_eic.png	TRUE	TRUE
2698_eic.png	TRUE	TRUE
1237_eic.png	TRUE	TRUE
454_eic.png	TRUE	TRUE
2735_eic.png	TRUE	TRUE
2007_eic.png	FALSE	FALSE
3274_eic.png	FALSE	TRUE
168_eic.png	TRUE	TRUE
624_eic.png	FALSE	TRUE
1441_eic.png	TRUE	TRUE
3100_eic.png	TRUE	TRUE
2712_eic.png	TRUE	TRUE
756_eic.png	TRUE	TRUE
1500_eic.png	TRUE	TRUE
3576_eic.png	TRUE	TRUE
3045_eic.png	TRUE	FALSE
1770_eic.png	TRUE	TRUE
1915_eic.png	FALSE	TRUE
229_eic.png	TRUE	TRUE
865_eic.png	TRUE	TRUE
1259_eic.png	TRUE	TRUE
358_eic.png	FALSE	TRUE
140_eic.png	FALSE	TRUE
2148_eic.png	TRUE	TRUE
1983_eic.png	FALSE	TRUE
2831_eic.png	FALSE	TRUE
395_eic.png	FALSE	TRUE
1866_eic.png	TRUE	TRUE
3225_eic.png	FALSE	TRUE
1629_eic.png	TRUE	TRUE
2182_eic.png	TRUE	TRUE
2508_eic.png	FALSE	TRUE
416_eic.png	FALSE	TRUE
3371_eic.png	TRUE	TRUE
1271_eic.png	TRUE	TRUE
2499_eic.png	TRUE	TRUE
2620_eic.png	TRUE	TRUE
2874_eic.png	FALSE	TRUE
1228_eic.png	TRUE	TRUE
2862_eic.png	FALSE	FALSE
301_eic.png	TRUE	TRUE
450_eic.png	TRUE	FALSE
1467_eic.png	TRUE	TRUE
2198_eic.png	FALSE	TRUE
734_eic.png	TRUE	TRUE
1880_eic.png	FALSE	TRUE
1917_eic.png	FALSE	FALSE
3521_eic.png	TRUE	TRUE
735_eic.png	TRUE	TRUE
1517_eic.png	TRUE	TRUE
2945_eic.png	TRUE	FALSE
2093_eic.png	TRUE	FALSE
4_eic.png	TRUE	TRUE
70_eic.png	TRUE	TRUE
2737_eic.png	TRUE	TRUE
2169_eic.png	FALSE	TRUE
1592_eic.png	TRUE	TRUE
3490_eic.png	TRUE	TRUE
720_eic.png	TRUE	TRUE
884_eic.png	TRUE	TRUE
745_eic.png	TRUE	TRUE
2037_eic.png	TRUE	TRUE
629_eic.png	TRUE	TRUE
2411_eic.png	TRUE	TRUE
3_eic.png	TRUE	TRUE
3203_eic.png	TRUE	TRUE
3361_eic.png	TRUE	FALSE
2733_eic.png	TRUE	FALSE
2435_eic.png	TRUE	TRUE
1543_eic.png	TRUE	TRUE
2768_eic.png	TRUE	TRUE
1800_eic.png	TRUE	TRUE
1763_eic.png	TRUE	TRUE
2775_eic.png	TRUE	TRUE
1026_eic.png	TRUE	TRUE
3258_eic.png	TRUE	TRUE
2605_eic.png	TRUE	TRUE
2152_eic.png	TRUE	TRUE
2552_eic.png	TRUE	TRUE
1212_eic.png	TRUE	TRUE
1516_eic.png	TRUE	TRUE
769_eic.png	TRUE	TRUE
2602_eic.png	TRUE	TRUE
1663_eic.png	TRUE	TRUE
959_eic.png	TRUE	TRUE
3163_eic.png	TRUE	TRUE
1772_eic.png	TRUE	TRUE
795_eic.png	TRUE	TRUE
1557_eic.png	TRUE	TRUE
751_eic.png	TRUE	TRUE
3364_eic.png	TRUE	TRUE
104_eic.png	TRUE	TRUE
3493_eic.png	TRUE	TRUE
208_eic.png	TRUE	TRUE
1580_eic.png	TRUE	TRUE
188_eic.png	TRUE	TRUE
702_eic.png	TRUE	TRUE
1324_eic.png	TRUE	TRUE
750_eic.png	TRUE	TRUE
2297_eic.png	TRUE	TRUE
1250_eic.png	TRUE	TRUE
1371_eic.png	TRUE	TRUE
1940_eic.png	TRUE	FALSE
3323_eic.png	TRUE	TRUE
101_eic.png	TRUE	TRUE
2582_eic.png	TRUE	TRUE
2575_eic.png	TRUE	TRUE
2004_eic.png	FALSE	TRUE
2261_eic.png	FALSE	TRUE
2505_eic.png	TRUE	FALSE
2815_eic.png	FALSE	TRUE
3425_eic.png	FALSE	TRUE
608_eic.png	FALSE	TRUE
2371_eic.png	TRUE	TRUE
2062_eic.png	FALSE	FALSE
2159_eic.png	FALSE	FALSE
1946_eic.png	FALSE	FALSE
2646_eic.png	TRUE	TRUE
1512_eic.png	TRUE	TRUE
3113_eic.png	TRUE	FALSE
1261_eic.png	TRUE	TRUE
3075_eic.png	TRUE	TRUE
237_eic.png	TRUE	TRUE
2104_eic.png	TRUE	FALSE
942_eic.png	TRUE	TRUE
300_eic.png	TRUE	TRUE
365_eic.png	TRUE	TRUE
893_eic.png	TRUE	TRUE
974_eic.png	FALSE	TRUE
2153_eic.png	FALSE	TRUE
3293_eic.png	TRUE	TRUE
949_eic.png	FALSE	TRUE
2557_eic.png	TRUE	TRUE
1515_eic.png	TRUE	TRUE
3387_eic.png	TRUE	FALSE
2798_eic.png	TRUE	TRUE
609_eic.png	FALSE	TRUE
2884_eic.png	FALSE	TRUE
1024_eic.png	TRUE	TRUE
3250_eic.png	TRUE	TRUE
2124_eic.png	TRUE	TRUE
2355_eic.png	TRUE	TRUE
3388_eic.png	TRUE	TRUE
2374_eic.png	TRUE	TRUE
2151_eic.png	TRUE	TRUE
2529_eic.png	FALSE	TRUE
3414_eic.png	FALSE	TRUE
412_eic.png	TRUE	TRUE
1347_eic.png	TRUE	TRUE
3209_eic.png	TRUE	FALSE
722_eic.png	TRUE	FALSE
2565_eic.png	TRUE	TRUE
3331_eic.png	TRUE	TRUE
830_eic.png	FALSE	TRUE
1294_eic.png	TRUE	TRUE
2518_eic.png	TRUE	TRUE
240_eic.png	TRUE	TRUE
1032_eic.png	TRUE	TRUE
51_eic.png	TRUE	TRUE
683_eic.png	TRUE	TRUE
1047_eic.png	TRUE	TRUE
2871_eic.png	FALSE	TRUE
3262_eic.png	FALSE	FALSE
1957_eic.png	FALSE	TRUE
2238_eic.png	TRUE	TRUE
3083_eic.png	TRUE	TRUE
174_eic.png	TRUE	TRUE
2114_eic.png	TRUE	TRUE
758_eic.png	TRUE	TRUE
2484_eic.png	FALSE	FALSE
3176_eic.png	TRUE	TRUE
2767_eic.png	TRUE	TRUE
2713_eic.png	TRUE	TRUE
3190_eic.png	TRUE	TRUE
3315_eic.png	TRUE	TRUE
1209_eic.png	FALSE	TRUE
2664_eic.png	FALSE	TRUE
2080_eic.png	TRUE	TRUE
3428_eic.png	FALSE	TRUE
3503_eic.png	TRUE	TRUE
1020_eic.png	TRUE	TRUE
2469_eic.png	TRUE	FALSE
1307_eic.png	FALSE	TRUE
2574_eic.png	TRUE	TRUE
2437_eic.png	TRUE	TRUE
399_eic.png	FALSE	TRUE
2720_eic.png	FALSE	TRUE
1298_eic.png	TRUE	TRUE
11_eic.png	TRUE	TRUE
532_eic.png	FALSE	TRUE
1852_eic.png	TRUE	TRUE
694_eic.png	TRUE	TRUE
3246_eic.png	TRUE	TRUE
19_eic.png	TRUE	TRUE
2672_eic.png	FALSE	TRUE
1199_eic.png	FALSE	TRUE
592_eic.png	FALSE	TRUE
1308_eic.png	TRUE	TRUE
2609_eic.png	FALSE	TRUE
1744_eic.png	TRUE	TRUE
682_eic.png	TRUE	TRUE
591_eic.png	FALSE	TRUE
539_eic.png	FALSE	TRUE
762_eic.png	TRUE	TRUE
311_eic.png	TRUE	FALSE
1935_eic.png	FALSE	TRUE
1704_eic.png	TRUE	TRUE
852_eic.png	TRUE	TRUE
2367_eic.png	TRUE	TRUE
1613_eic.png	TRUE	TRUE
3424_eic.png	TRUE	TRUE
3282_eic.png	TRUE	TRUE
3223_eic.png	FALSE	TRUE
3342_eic.png	TRUE	TRUE
1860_eic.png	TRUE	FALSE
320_eic.png	TRUE	TRUE
2684_eic.png	FALSE	FALSE
1610_eic.png	TRUE	TRUE
601_eic.png	FALSE	TRUE
3294_eic.png	TRUE	TRUE
2221_eic.png	FALSE	TRUE
2002_eic.png	FALSE	TRUE
1544_eic.png	TRUE	TRUE
1945_eic.png	TRUE	TRUE
133_eic.png	TRUE	TRUE
2302_eic.png	TRUE	TRUE
2319_eic.png	TRUE	TRUE
970_eic.png	TRUE	TRUE
2954_eic.png	FALSE	TRUE
1011_eic.png	FALSE	TRUE
1692_eic.png	TRUE	TRUE
2836_eic.png	FALSE	TRUE
3235_eic.png	FALSE	FALSE
1193_eic.png	TRUE	TRUE
3396_eic.png	FALSE	FALSE
2805_eic.png	TRUE	TRUE
2257_eic.png	FALSE	TRUE
1378_eic.png	TRUE	TRUE
1343_eic.png	TRUE	TRUE
1920_eic.png	FALSE	TRUE
3455_eic.png	TRUE	TRUE
1926_eic.png	FALSE	TRUE
209_eic.png	TRUE	TRUE
1552_eic.png	TRUE	TRUE
2835_eic.png	FALSE	FALSE
2032_eic.png	FALSE	FALSE
1646_eic.png	TRUE	TRUE
2928_eic.png	FALSE	FALSE
3466_eic.png	FALSE	TRUE
1437_eic.png	TRUE	TRUE
2459_eic.png	FALSE	TRUE
3351_eic.png	TRUE	TRUE
2934_eic.png	FALSE	TRUE
3343_eic.png	TRUE	TRUE
3508_eic.png	TRUE	TRUE
2489_eic.png	TRUE	TRUE
1383_eic.png	TRUE	TRUE
2776_eic.png	TRUE	TRUE
3283_eic.png	TRUE	FALSE
1021_eic.png	TRUE	TRUE
855_eic.png	TRUE	TRUE
2089_eic.png	TRUE	TRUE
1363_eic.png	TRUE	TRUE
106_eic.png	TRUE	TRUE
721_eic.png	TRUE	TRUE
2714_eic.png	TRUE	TRUE
1025_eic.png	TRUE	TRUE
2067_eic.png	FALSE	FALSE
40_eic.png	TRUE	TRUE
2899_eic.png	TRUE	FALSE
1673_eic.png	TRUE	TRUE
1859_eic.png	TRUE	TRUE
2387_eic.png	TRUE	TRUE
2990_eic.png	FALSE	FALSE
3086_eic.png	TRUE	TRUE
3226_eic.png	FALSE	FALSE
199_eic.png	TRUE	TRUE
2585_eic.png	TRUE	TRUE
2511_eic.png	FALSE	FALSE
152_eic.png	TRUE	TRUE
262_eic.png	TRUE	TRUE
3413_eic.png	TRUE	FALSE
126_eic.png	TRUE	TRUE
27_eic.png	TRUE	TRUE
2686_eic.png	TRUE	TRUE
1903_eic.png	FALSE	TRUE
3374_eic.png	TRUE	TRUE
2528_eic.png	FALSE	TRUE
948_eic.png	TRUE	TRUE
3257_eic.png	FALSE	TRUE
1430_eic.png	FALSE	TRUE
2299_eic.png	FALSE	TRUE
2689_eic.png	TRUE	TRUE
1854_eic.png	TRUE	FALSE
302_eic.png	TRUE	FALSE
184_eic.png	TRUE	TRUE
2845_eic.png	FALSE	TRUE
3497_eic.png	TRUE	TRUE
401_eic.png	TRUE	TRUE
3264_eic.png	TRUE	TRUE
1736_eic.png	TRUE	TRUE
1558_eic.png	TRUE	TRUE
2120_eic.png	TRUE	TRUE
3197_eic.png	TRUE	TRUE
1996_eic.png	FALSE	TRUE
671_eic.png	TRUE	TRUE
119_eic.png	TRUE	TRUE
1459_eic.png	TRUE	TRUE
3567_eic.png	TRUE	TRUE
1440_eic.png	TRUE	TRUE
2498_eic.png	FALSE	TRUE
1785_eic.png	TRUE	TRUE
2117_eic.png	TRUE	TRUE
1202_eic.png	TRUE	TRUE
815_eic.png	TRUE	TRUE
2445_eic.png	FALSE	TRUE
382_eic.png	FALSE	FALSE
1064_eic.png	TRUE	TRUE
2433_eic.png	FALSE	TRUE
660_eic.png	TRUE	TRUE
1013_eic.png	TRUE	TRUE
1379_eic.png	TRUE	TRUE
191_eic.png	TRUE	TRUE
3441_eic.png	TRUE	TRUE
1778_eic.png	TRUE	TRUE
623_eic.png	FALSE	TRUE
2630_eic.png	TRUE	TRUE
3372_eic.png	TRUE	TRUE
1979_eic.png	FALSE	FALSE
1004_eic.png	TRUE	TRUE
2721_eic.png	FALSE	FALSE
1671_eic.png	TRUE	TRUE
3407_eic.png	FALSE	TRUE
1422_eic.png	TRUE	TRUE
675_eic.png	TRUE	TRUE
584_eic.png	FALSE	TRUE
631_eic.png	TRUE	TRUE
1458_eic.png	TRUE	TRUE
590_eic.png	FALSE	TRUE
3273_eic.png	TRUE	TRUE
145_eic.png	TRUE	TRUE
2611_eic.png	FALSE	TRUE
3017_eic.png	TRUE	TRUE
411_eic.png	TRUE	TRUE
3356_eic.png	TRUE	FALSE
498_eic.png	FALSE	TRUE
2127_eic.png	TRUE	TRUE
2011_eic.png	FALSE	TRUE
946_eic.png	TRUE	TRUE
3173_eic.png	TRUE	TRUE
2901_eic.png	TRUE	FALSE
1062_eic.png	TRUE	TRUE
2666_eic.png	FALSE	TRUE
2915_eic.png	TRUE	TRUE
393_eic.png	TRUE	TRUE
190_eic.png	TRUE	TRUE
1907_eic.png	TRUE	TRUE
2649_eic.png	TRUE	TRUE
1918_eic.png	FALSE	FALSE
2178_eic.png	TRUE	TRUE
469_eic.png	TRUE	TRUE
2362_eic.png	TRUE	TRUE
2509_eic.png	TRUE	TRUE
3522_eic.png	TRUE	TRUE
1310_eic.png	TRUE	TRUE
3167_eic.png	TRUE	TRUE
2035_eic.png	FALSE	TRUE
2543_eic.png	TRUE	TRUE
895_eic.png	TRUE	TRUE
3224_eic.png	FALSE	TRUE
1878_eic.png	FALSE	TRUE
2094_eic.png	TRUE	TRUE
1194_eic.png	TRUE	TRUE
1390_eic.png	TRUE	TRUE
3106_eic.png	TRUE	TRUE
2413_eic.png	TRUE	TRUE
1884_eic.png	FALSE	TRUE
1392_eic.png	TRUE	TRUE
2773_eic.png	TRUE	TRUE
210_eic.png	TRUE	TRUE
1207_eic.png	TRUE	TRUE
2590_eic.png	TRUE	TRUE
2485_eic.png	FALSE	TRUE
21_eic.png	TRUE	TRUE
370_eic.png	FALSE	TRUE
516_eic.png	TRUE	TRUE
1438_eic.png	TRUE	TRUE
2561_eic.png	TRUE	TRUE
1088_eic.png	TRUE	TRUE
2560_eic.png	TRUE	FALSE
2412_eic.png	TRUE	TRUE
3418_eic.png	TRUE	TRUE
1404_eic.png	TRUE	TRUE
2702_eic.png	TRUE	TRUE
2085_eic.png	TRUE	FALSE
242_eic.png	TRUE	TRUE
2670_eic.png	FALSE	TRUE
1665_eic.png	TRUE	TRUE
1649_eic.png	TRUE	TRUE
166_eic.png	TRUE	TRUE
2423_eic.png	TRUE	TRUE
510_eic.png	FALSE	TRUE
1622_eic.png	TRUE	TRUE
465_eic.png	TRUE	FALSE
598_eic.png	FALSE	TRUE
1596_eic.png	TRUE	TRUE
128_eic.png	TRUE	TRUE
1215_eic.png	TRUE	TRUE
937_eic.png	TRUE	TRUE
824_eic.png	FALSE	TRUE
2330_eic.png	FALSE	TRUE
220_eic.png	TRUE	TRUE
2473_eic.png	TRUE	FALSE
1388_eic.png	TRUE	TRUE
1822_eic.png	TRUE	TRUE
2525_eic.png	TRUE	TRUE
2983_eic.png	TRUE	FALSE
2322_eic.png	TRUE	TRUE
2961_eic.png	FALSE	FALSE
8_eic.png	TRUE	TRUE
474_eic.png	FALSE	TRUE
2323_eic.png	TRUE	FALSE
3234_eic.png	TRUE	FALSE
1305_eic.png	TRUE	TRUE
2196_eic.png	FALSE	TRUE
1101_eic.png	FALSE	TRUE
2232_eic.png	TRUE	TRUE
1579_eic.png	TRUE	TRUE
1953_eic.png	FALSE	TRUE
1982_eic.png	FALSE	TRUE
2870_eic.png	FALSE	TRUE
317_eic.png	TRUE	FALSE
2461_eic.png	FALSE	TRUE
934_eic.png	FALSE	TRUE
1816_eic.png	TRUE	TRUE
1654_eic.png	TRUE	TRUE
2176_eic.png	FALSE	TRUE
3512_eic.png	TRUE	TRUE
704_eic.png	TRUE	TRUE
3444_eic.png	TRUE	TRUE
1466_eic.png	TRUE	TRUE
1857_eic.png	TRUE	TRUE
613_eic.png	TRUE	TRUE
1339_eic.png	TRUE	TRUE
1801_eic.png	TRUE	TRUE
2099_eic.png	TRUE	FALSE
315_eic.png	TRUE	FALSE
390_eic.png	FALSE	TRUE
923_eic.png	TRUE	TRUE
23_eic.png	TRUE	TRUE
1400_eic.png	TRUE	TRUE
1994_eic.png	FALSE	TRUE
7_eic.png	TRUE	TRUE
1583_eic.png	FALSE	TRUE
353_eic.png	FALSE	TRUE
604_eic.png	FALSE	TRUE
517_eic.png	FALSE	TRUE
1571_eic.png	FALSE	TRUE
373_eic.png	FALSE	TRUE
2300_eic.png	TRUE	TRUE
1096_eic.png	TRUE	TRUE
2651_eic.png	TRUE	TRUE
822_eic.png	TRUE	TRUE
1463_eic.png	TRUE	TRUE
2058_eic.png	FALSE	TRUE
3381_eic.png	TRUE	TRUE
1808_eic.png	TRUE	TRUE
2515_eic.png	TRUE	FALSE
1890_eic.png	FALSE	TRUE
1908_eic.png	FALSE	TRUE
388_eic.png	FALSE	TRUE
148_eic.png	TRUE	TRUE
2754_eic.png	TRUE	TRUE
2788_eic.png	TRUE	TRUE
1681_eic.png	TRUE	TRUE
2930_eic.png	FALSE	FALSE
3115_eic.png	TRUE	TRUE
2200_eic.png	FALSE	TRUE
2068_eic.png	TRUE	FALSE
2640_eic.png	TRUE	FALSE
1135_eic.png	TRUE	TRUE
529_eic.png	TRUE	TRUE
2039_eic.png	FALSE	FALSE
3345_eic.png	TRUE	TRUE
2189_eic.png	FALSE	TRUE
1527_eic.png	TRUE	TRUE
866_eic.png	TRUE	TRUE
2341_eic.png	TRUE	TRUE
2847_eic.png	FALSE	TRUE
665_eic.png	TRUE	TRUE
605_eic.png	FALSE	TRUE
3058_eic.png	TRUE	FALSE
1232_eic.png	TRUE	TRUE
2764_eic.png	TRUE	TRUE
2304_eic.png	TRUE	FALSE
337_eic.png	TRUE	TRUE
2998_eic.png	TRUE	FALSE
33_eic.png	TRUE	TRUE
700_eic.png	TRUE	TRUE
1023_eic.png	TRUE	TRUE
524_eic.png	TRUE	TRUE
2716_eic.png	TRUE	TRUE
3431_eic.png	TRUE	FALSE
2880_eic.png	FALSE	FALSE
1487_eic.png	TRUE	TRUE
1943_eic.png	FALSE	TRUE
2105_eic.png	TRUE	TRUE
1472_eic.png	TRUE	TRUE
1540_eic.png	TRUE	TRUE
2800_eic.png	TRUE	TRUE
1224_eic.png	TRUE	TRUE
2589_eic.png	TRUE	TRUE
1951_eic.png	FALSE	TRUE
2082_eic.png	TRUE	FALSE
2541_eic.png	TRUE	FALSE
859_eic.png	TRUE	TRUE
2647_eic.png	FALSE	FALSE
3540_eic.png	TRUE	TRUE
1617_eic.png	TRUE	TRUE
1691_eic.png	TRUE	TRUE
1732_eic.png	FALSE	TRUE
537_eic.png	TRUE	TRUE
886_eic.png	TRUE	TRUE
579_eic.png	FALSE	TRUE
3192_eic.png	TRUE	FALSE
3231_eic.png	FALSE	TRUE
3419_eic.png	FALSE	TRUE
1932_eic.png	TRUE	TRUE
2008_eic.png	FALSE	TRUE
2757_eic.png	TRUE	TRUE
3005_eic.png	FALSE	TRUE
2872_eic.png	FALSE	TRUE
3316_eic.png	FALSE	FALSE
2719_eic.png	TRUE	FALSE
2296_eic.png	TRUE	TRUE
3230_eic.png	FALSE	TRUE
731_eic.png	TRUE	TRUE
3575_eic.png	TRUE	TRUE
783_eic.png	TRUE	TRUE
1767_eic.png	TRUE	TRUE
747_eic.png	TRUE	TRUE
2793_eic.png	TRUE	FALSE
1538_eic.png	TRUE	TRUE
118_eic.png	TRUE	TRUE
2987_eic.png	FALSE	FALSE
121_eic.png	TRUE	TRUE
2361_eic.png	TRUE	TRUE
3099_eic.png	FALSE	TRUE
856_eic.png	TRUE	TRUE
3217_eic.png	FALSE	TRUE
957_eic.png	TRUE	TRUE
2896_eic.png	TRUE	FALSE
1667_eic.png	TRUE	TRUE
1336_eic.png	TRUE	TRUE
2512_eic.png	FALSE	TRUE
2024_eic.png	FALSE	FALSE
3036_eic.png	TRUE	FALSE
308_eic.png	TRUE	FALSE
2059_eic.png	TRUE	TRUE
2825_eic.png	TRUE	FALSE
2183_eic.png	FALSE	TRUE
679_eic.png	FALSE	TRUE
2305_eic.png	TRUE	TRUE
1258_eic.png	TRUE	TRUE
759_eic.png	TRUE	TRUE
3215_eic.png	FALSE	TRUE
1645_eic.png	TRUE	TRUE
96_eic.png	TRUE	TRUE
2522_eic.png	TRUE	TRUE
2026_eic.png	FALSE	FALSE
2203_eic.png	FALSE	TRUE
3103_eic.png	TRUE	TRUE
1289_eic.png	TRUE	TRUE
3353_eic.png	TRUE	TRUE
3150_eic.png	TRUE	TRUE
3002_eic.png	FALSE	TRUE
687_eic.png	TRUE	TRUE
596_eic.png	FALSE	TRUE
1820_eic.png	TRUE	TRUE
1919_eic.png	FALSE	TRUE
32_eic.png	TRUE	FALSE
77_eic.png	TRUE	TRUE
1091_eic.png	FALSE	TRUE
3287_eic.png	TRUE	TRUE
3180_eic.png	TRUE	FALSE
2188_eic.png	TRUE	TRUE
3446_eic.png	TRUE	TRUE
1221_eic.png	TRUE	TRUE
2604_eic.png	TRUE	TRUE
196_eic.png	TRUE	TRUE
1949_eic.png	FALSE	TRUE
3355_eic.png	TRUE	FALSE
400_eic.png	FALSE	FALSE
2650_eic.png	FALSE	FALSE
773_eic.png	TRUE	TRUE
2100_eic.png	TRUE	TRUE
1465_eic.png	TRUE	TRUE
3141_eic.png	TRUE	TRUE
1018_eic.png	TRUE	TRUE
2028_eic.png	FALSE	TRUE
2613_eic.png	TRUE	TRUE
79_eic.png	TRUE	TRUE
362_eic.png	TRUE	TRUE
2723_eic.png	FALSE	TRUE
1598_eic.png	TRUE	TRUE
686_eic.png	FALSE	TRUE
3301_eic.png	TRUE	TRUE
2096_eic.png	TRUE	TRUE
2965_eic.png	FALSE	TRUE
634_eic.png	TRUE	TRUE
349_eic.png	FALSE	TRUE
3023_eic.png	TRUE	TRUE
2350_eic.png	TRUE	TRUE
3093_eic.png	TRUE	TRUE
1909_eic.png	FALSE	FALSE
3185_eic.png	TRUE	TRUE
85_eic.png	TRUE	TRUE
3450_eic.png	TRUE	TRUE
3196_eic.png	TRUE	TRUE
2490_eic.png	TRUE	TRUE
3107_eic.png	TRUE	TRUE
3325_eic.png	TRUE	TRUE
1568_eic.png	FALSE	TRUE
1477_eic.png	TRUE	TRUE
1227_eic.png	TRUE	TRUE
1966_eic.png	FALSE	FALSE
3211_eic.png	FALSE	TRUE
730_eic.png	TRUE	TRUE
588_eic.png	FALSE	TRUE
460_eic.png	TRUE	TRUE
1099_eic.png	FALSE	TRUE
2888_eic.png	TRUE	TRUE
1031_eic.png	TRUE	TRUE
1159_eic.png	FALSE	TRUE
1843_eic.png	TRUE	TRUE
2474_eic.png	FALSE	FALSE
2984_eic.png	FALSE	FALSE
2869_eic.png	FALSE	FALSE
1374_eic.png	TRUE	TRUE
1748_eic.png	TRUE	TRUE
1634_eic.png	TRUE	TRUE
1408_eic.png	TRUE	TRUE
2370_eic.png	TRUE	TRUE
129_eic.png	TRUE	TRUE
2379_eic.png	TRUE	TRUE
3128_eic.png	TRUE	FALSE
1686_eic.png	TRUE	TRUE
3233_eic.png	FALSE	TRUE
3102_eic.png	TRUE	FALSE
2441_eic.png	FALSE	FALSE
3357_eic.png	TRUE	TRUE
1206_eic.png	TRUE	TRUE
2023_eic.png	TRUE	TRUE
1451_eic.png	TRUE	TRUE
2022_eic.png	FALSE	FALSE
2025_eic.png	FALSE	FALSE
2458_eic.png	FALSE	TRUE
789_eic.png	TRUE	TRUE
997_eic.png	TRUE	TRUE
64_eic.png	TRUE	TRUE
1332_eic.png	TRUE	TRUE
1425_eic.png	TRUE	TRUE
1888_eic.png	FALSE	FALSE
3272_eic.png	TRUE	TRUE
418_eic.png	TRUE	TRUE
2530_eic.png	FALSE	TRUE
1582_eic.png	TRUE	TRUE
2997_eic.png	FALSE	TRUE
719_eic.png	TRUE	TRUE
941_eic.png	TRUE	TRUE
49_eic.png	TRUE	TRUE
3344_eic.png	TRUE	FALSE
3248_eic.png	TRUE	TRUE
3500_eic.png	FALSE	TRUE
2834_eic.png	FALSE	TRUE
1950_eic.png	FALSE	FALSE
3457_eic.png	TRUE	TRUE
2366_eic.png	TRUE	TRUE
2700_eic.png	TRUE	TRUE
2349_eic.png	TRUE	TRUE
3076_eic.png	FALSE	TRUE
2814_eic.png	FALSE	FALSE
2397_eic.png	TRUE	TRUE
1706_eic.png	TRUE	TRUE
3043_eic.png	FALSE	TRUE
2500_eic.png	FALSE	TRUE
1029_eic.png	TRUE	TRUE
426_eic.png	FALSE	FALSE
3380_eic.png	TRUE	TRUE
192_eic.png	TRUE	TRUE
1005_eic.png	TRUE	TRUE
1012_eic.png	TRUE	TRUE
1602_eic.png	TRUE	TRUE
3525_eic.png	TRUE	FALSE
1944_eic.png	FALSE	TRUE
157_eic.png	TRUE	TRUE
1998_eic.png	FALSE	TRUE
2315_eic.png	TRUE	TRUE
3078_eic.png	FALSE	TRUE
2728_eic.png	TRUE	TRUE
2384_eic.png	TRUE	TRUE
2623_eic.png	TRUE	TRUE
3571_eic.png	TRUE	TRUE
908_eic.png	TRUE	TRUE
2784_eic.png	TRUE	FALSE
223_eic.png	TRUE	TRUE
1904_eic.png	FALSE	TRUE
712_eic.png	FALSE	TRUE
489_eic.png	FALSE	TRUE
3056_eic.png	TRUE	TRUE
175_eic.png	TRUE	TRUE
2856_eic.png	TRUE	TRUE
1939_eic.png	FALSE	FALSE
1696_eic.png	TRUE	TRUE
1444_eic.png	TRUE	TRUE
2452_eic.png	FALSE	TRUE
1984_eic.png	FALSE	TRUE
2097_eic.png	FALSE	TRUE
627_eic.png	TRUE	TRUE
3485_eic.png	FALSE	FALSE
3340_eic.png	TRUE	TRUE
2376_eic.png	TRUE	TRUE
2438_eic.png	TRUE	TRUE
3397_eic.png	FALSE	TRUE
2699_eic.png	TRUE	TRUE
2231_eic.png	TRUE	TRUE
1095_eic.png	TRUE	TRUE
2072_eic.png	TRUE	TRUE
347_eic.png	FALSE	TRUE
2187_eic.png	FALSE	TRUE
723_eic.png	TRUE	FALSE
907_eic.png	TRUE	TRUE
1281_eic.png	TRUE	TRUE
1724_eic.png	TRUE	TRUE
894_eic.png	TRUE	TRUE
2156_eic.png	FALSE	TRUE
3061_eic.png	FALSE	TRUE
727_eic.png	TRUE	TRUE
842_eic.png	TRUE	TRUE
2460_eic.png	FALSE	TRUE
3126_eic.png	TRUE	TRUE
1297_eic.png	TRUE	TRUE
1190_eic.png	TRUE	TRUE
3171_eic.png	TRUE	TRUE
925_eic.png	TRUE	TRUE
2761_eic.png	TRUE	TRUE
2780_eic.png	TRUE	TRUE
2809_eic.png	TRUE	TRUE
2633_eic.png	TRUE	TRUE
918_eic.png	TRUE	TRUE
654_eic.png	FALSE	TRUE
1491_eic.png	TRUE	TRUE
122_eic.png	TRUE	TRUE
170_eic.png	TRUE	TRUE
3465_eic.png	TRUE	TRUE
1313_eic.png	TRUE	TRUE
285_eic.png	TRUE	TRUE
3194_eic.png	TRUE	TRUE
1015_eic.png	TRUE	TRUE
1916_eic.png	FALSE	TRUE
3400_eic.png	FALSE	TRUE
1750_eic.png	TRUE	TRUE
1000_eic.png	TRUE	TRUE
2811_eic.png	FALSE	TRUE
2739_eic.png	TRUE	TRUE
878_eic.png	TRUE	TRUE
1211_eic.png	TRUE	TRUE
3236_eic.png	FALSE	FALSE
2000_eic.png	FALSE	TRUE
1828_eic.png	TRUE	TRUE
1829_eic.png	TRUE	TRUE
870_eic.png	TRUE	TRUE
2931_eic.png	FALSE	FALSE
404_eic.png	TRUE	TRUE
1905_eic.png	FALSE	TRUE
1311_eic.png	TRUE	TRUE
3265_eic.png	TRUE	TRUE
92_eic.png	TRUE	FALSE
2571_eic.png	TRUE	FALSE
2960_eic.png	FALSE	TRUE
1520_eic.png	FALSE	TRUE
921_eic.png	TRUE	TRUE
853_eic.png	TRUE	TRUE
640_eic.png	TRUE	TRUE
10_eic.png	TRUE	TRUE
1055_eic.png	TRUE	TRUE
2539_eic.png	FALSE	FALSE
1566_eic.png	FALSE	TRUE
1855_eic.png	TRUE	FALSE
3370_eic.png	FALSE	TRUE
350_eic.png	FALSE	TRUE
767_eic.png	TRUE	TRUE
3013_eic.png	FALSE	FALSE
2381_eic.png	TRUE	TRUE
2335_eic.png	FALSE	FALSE
363_eic.png	TRUE	TRUE
2192_eic.png	FALSE	TRUE
2783_eic.png	TRUE	TRUE
378_eic.png	FALSE	TRUE
2487_eic.png	FALSE	TRUE
3135_eic.png	TRUE	TRUE
518_eic.png	TRUE	TRUE
1775_eic.png	TRUE	TRUE
1802_eic.png	TRUE	TRUE
3317_eic.png	TRUE	TRUE
1283_eic.png	FALSE	TRUE
1756_eic.png	TRUE	TRUE
1758_eic.png	TRUE	TRUE
2774_eic.png	TRUE	TRUE
3290_eic.png	FALSE	TRUE
3321_eic.png	FALSE	TRUE
1186_eic.png	TRUE	TRUE
1330_eic.png	TRUE	TRUE
194_eic.png	TRUE	TRUE
127_eic.png	TRUE	TRUE
3415_eic.png	TRUE	TRUE
2444_eic.png	FALSE	TRUE
806_eic.png	TRUE	TRUE
346_eic.png	TRUE	TRUE
1529_eic.png	TRUE	TRUE
3348_eic.png	TRUE	TRUE
162_eic.png	TRUE	TRUE
1865_eic.png	FALSE	TRUE
1661_eic.png	TRUE	TRUE
2772_eic.png	TRUE	TRUE
3133_eic.png	TRUE	TRUE
1293_eic.png	TRUE	TRUE
2070_eic.png	TRUE	FALSE
692_eic.png	TRUE	TRUE
2762_eic.png	TRUE	TRUE
3557_eic.png	FALSE	TRUE
561_eic.png	FALSE	TRUE
2732_eic.png	TRUE	TRUE
2622_eic.png	FALSE	TRUE
3032_eic.png	TRUE	TRUE
2139_eic.png	FALSE	TRUE
2744_eic.png	TRUE	TRUE
699_eic.png	TRUE	TRUE
3070_eic.png	FALSE	TRUE
976_eic.png	TRUE	TRUE
1009_eic.png	FALSE	TRUE
1731_eic.png	TRUE	TRUE
2201_eic.png	TRUE	TRUE
419_eic.png	FALSE	TRUE
933_eic.png	TRUE	TRUE
1796_eic.png	FALSE	TRUE
1754_eic.png	TRUE	TRUE
1689_eic.png	TRUE	TRUE
659_eic.png	TRUE	TRUE
204_eic.png	TRUE	TRUE
2010_eic.png	TRUE	TRUE
3515_eic.png	TRUE	TRUE
768_eic.png	TRUE	TRUE
2110_eic.png	TRUE	TRUE
724_eic.png	TRUE	TRUE
3064_eic.png	TRUE	FALSE
1506_eic.png	FALSE	TRUE
2977_eic.png	FALSE	TRUE
899_eic.png	TRUE	TRUE
2229_eic.png	FALSE	TRUE
2760_eic.png	TRUE	TRUE
1898_eic.png	TRUE	TRUE
53_eic.png	TRUE	TRUE
135_eic.png	TRUE	TRUE
225_eic.png	TRUE	TRUE
1484_eic.png	TRUE	TRUE
2792_eic.png	TRUE	FALSE
178_eic.png	TRUE	TRUE
863_eic.png	TRUE	TRUE
3384_eic.png	TRUE	TRUE
1607_eic.png	TRUE	TRUE
329_eic.png	TRUE	TRUE
1794_eic.png	TRUE	TRUE
3251_eic.png	TRUE	TRUE
1662_eic.png	TRUE	TRUE
698_eic.png	TRUE	TRUE
171_eic.png	TRUE	TRUE
3054_eic.png	TRUE	FALSE
2603_eic.png	TRUE	TRUE
2910_eic.png	TRUE	TRUE
1985_eic.png	TRUE	TRUE
2190_eic.png	FALSE	TRUE
75_eic.png	TRUE	TRUE
1751_eic.png	TRUE	TRUE
1964_eic.png	FALSE	FALSE
368_eic.png	FALSE	TRUE
2766_eic.png	TRUE	TRUE
628_eic.png	TRUE	TRUE
3373_eic.png	TRUE	TRUE
91_eic.png	TRUE	FALSE
1764_eic.png	TRUE	TRUE
1734_eic.png	TRUE	TRUE
2683_eic.png	FALSE	TRUE
1761_eic.png	TRUE	TRUE
2380_eic.png	TRUE	FALSE
2598_eic.png	TRUE	TRUE
299_eic.png	TRUE	TRUE
1481_eic.png	TRUE	TRUE
2632_eic.png	TRUE	FALSE
1357_eic.png	TRUE	TRUE
359_eic.png	FALSE	FALSE
1615_eic.png	TRUE	TRUE
3406_eic.png	FALSE	TRUE
448_eic.png	TRUE	TRUE
415_eic.png	TRUE	TRUE
2935_eic.png	TRUE	FALSE
3524_eic.png	TRUE	TRUE
1993_eic.png	FALSE	TRUE
3543_eic.png	TRUE	TRUE
216_eic.png	TRUE	TRUE
743_eic.png	TRUE	TRUE
3337_eic.png	TRUE	TRUE
718_eic.png	TRUE	TRUE
1442_eic.png	TRUE	TRUE
2406_eic.png	TRUE	TRUE
351_eic.png	FALSE	TRUE
2470_eic.png	TRUE	TRUE
398_eic.png	FALSE	TRUE
562_eic.png	FALSE	TRUE
3090_eic.png	TRUE	FALSE
843_eic.png	FALSE	TRUE
1299_eic.png	TRUE	TRUE
695_eic.png	TRUE	TRUE
3229_eic.png	TRUE	TRUE
2112_eic.png	FALSE	TRUE
1375_eic.png	TRUE	TRUE
2546_eic.png	TRUE	TRUE
1528_eic.png	TRUE	TRUE
814_eic.png	TRUE	TRUE
2653_eic.png	TRUE	FALSE
2492_eic.png	TRUE	FALSE
1811_eic.png	TRUE	TRUE
172_eic.png	TRUE	TRUE
1359_eic.png	TRUE	TRUE
361_eic.png	FALSE	FALSE
111_eic.png	TRUE	TRUE
1256_eic.png	TRUE	TRUE
1559_eic.png	TRUE	TRUE
25_eic.png	TRUE	TRUE
3470_eic.png	TRUE	TRUE
3277_eic.png	TRUE	TRUE
1200_eic.png	TRUE	TRUE
76_eic.png	TRUE	TRUE
1402_eic.png	TRUE	TRUE
2636_eic.png	TRUE	TRUE
2171_eic.png	FALSE	TRUE
1461_eic.png	TRUE	TRUE
1824_eic.png	TRUE	TRUE
2314_eic.png	TRUE	FALSE
1554_eic.png	TRUE	TRUE
1341_eic.png	FALSE	TRUE
2113_eic.png	TRUE	TRUE
2493_eic.png	TRUE	FALSE
2476_eic.png	TRUE	FALSE
748_eic.png	TRUE	TRUE
2566_eic.png	TRUE	TRUE
14_eic.png	TRUE	TRUE
2337_eic.png	TRUE	TRUE
1988_eic.png	TRUE	TRUE
160_eic.png	TRUE	TRUE
2332_eic.png	TRUE	TRUE
3410_eic.png	FALSE	TRUE
2595_eic.png	TRUE	TRUE
233_eic.png	TRUE	TRUE
3409_eic.png	FALSE	TRUE
1694_eic.png	TRUE	TRUE
1934_eic.png	FALSE	TRUE
1901_eic.png	FALSE	FALSE
182_eic.png	TRUE	TRUE
2920_eic.png	FALSE	FALSE
1555_eic.png	TRUE	TRUE
3475_eic.png	TRUE	FALSE
787_eic.png	TRUE	TRUE
197_eic.png	TRUE	TRUE
600_eic.png	FALSE	TRUE
3447_eic.png	TRUE	FALSE
3111_eic.png	TRUE	TRUE
2128_eic.png	TRUE	TRUE
430_eic.png	TRUE	FALSE
2391_eic.png	TRUE	TRUE
2313_eic.png	TRUE	TRUE
3212_eic.png	FALSE	TRUE
1965_eic.png	FALSE	TRUE
2710_eic.png	TRUE	FALSE
3278_eic.png	TRUE	TRUE
3147_eic.png	TRUE	TRUE
2479_eic.png	FALSE	FALSE
44_eic.png	TRUE	TRUE
3392_eic.png	TRUE	TRUE
3268_eic.png	TRUE	TRUE
2787_eic.png	TRUE	FALSE
2680_eic.png	FALSE	TRUE
83_eic.png	TRUE	TRUE
1381_eic.png	TRUE	TRUE
742_eic.png	TRUE	TRUE
2083_eic.png	TRUE	TRUE
552_eic.png	TRUE	TRUE
3558_eic.png	FALSE	TRUE
3050_eic.png	TRUE	TRUE
2346_eic.png	TRUE	TRUE
611_eic.png	FALSE	TRUE
1931_eic.png	FALSE	TRUE
1312_eic.png	TRUE	TRUE
1967_eic.png	FALSE	TRUE
2665_eic.png	FALSE	TRUE
1892_eic.png	FALSE	FALSE
2273_eic.png	FALSE	TRUE
883_eic.png	TRUE	TRUE
703_eic.png	TRUE	TRUE
438_eic.png	TRUE	FALSE
2722_eic.png	FALSE	TRUE
46_eic.png	TRUE	TRUE
116_eic.png	TRUE	TRUE
2006_eic.png	FALSE	TRUE
2955_eic.png	FALSE	FALSE
3383_eic.png	TRUE	TRUE
3238_eic.png	FALSE	TRUE
20_eic.png	TRUE	TRUE
1217_eic.png	TRUE	TRUE
369_eic.png	FALSE	TRUE
1791_eic.png	FALSE	TRUE
2564_eic.png	TRUE	TRUE
3269_eic.png	TRUE	TRUE
2308_eic.png	TRUE	TRUE
2161_eic.png	FALSE	TRUE
3564_eic.png	FALSE	TRUE
3420_eic.png	FALSE	TRUE
3471_eic.png	TRUE	TRUE
2310_eic.png	TRUE	TRUE
796_eic.png	TRUE	TRUE
1971_eic.png	FALSE	TRUE
1131_eic.png	TRUE	TRUE
1066_eic.png	TRUE	TRUE
3563_eic.png	FALSE	FALSE
2130_eic.png	TRUE	FALSE
422_eic.png	FALSE	TRUE
480_eic.png	TRUE	TRUE
978_eic.png	TRUE	TRUE
880_eic.png	TRUE	TRUE
3478_eic.png	FALSE	TRUE
2340_eic.png	TRUE	TRUE
2064_eic.png	FALSE	TRUE
2019_eic.png	FALSE	TRUE
206_eic.png	TRUE	TRUE
1948_eic.png	FALSE	TRUE
1574_eic.png	TRUE	TRUE
2065_eic.png	FALSE	TRUE
737_eic.png	TRUE	TRUE
1041_eic.png	TRUE	TRUE
1497_eic.png	TRUE	TRUE
826_eic.png	FALSE	TRUE
3110_eic.png	TRUE	TRUE
1510_eic.png	FALSE	TRUE
2041_eic.png	FALSE	FALSE
3080_eic.png	TRUE	TRUE
3303_eic.png	TRUE	TRUE
1815_eic.png	TRUE	TRUE
621_eic.png	FALSE	TRUE
913_eic.png	TRUE	TRUE
2401_eic.png	TRUE	TRUE
1954_eic.png	FALSE	TRUE
1644_eic.png	FALSE	TRUE
1674_eic.png	TRUE	TRUE
3538_eic.png	TRUE	TRUE
993_eic.png	TRUE	TRUE
3187_eic.png	TRUE	TRUE
2612_eic.png	FALSE	FALSE
2373_eic.png	TRUE	FALSE
2383_eic.png	TRUE	TRUE
1471_eic.png	FALSE	TRUE
2416_eic.png	TRUE	TRUE
2036_eic.png	FALSE	FALSE
3182_eic.png	FALSE	TRUE
3213_eic.png	FALSE	TRUE
706_eic.png	TRUE	TRUE
3385_eic.png	TRUE	TRUE
2353_eic.png	TRUE	TRUE
3019_eic.png	TRUE	TRUE
3220_eic.png	TRUE	TRUE
2523_eic.png	FALSE	FALSE
2554_eic.png	TRUE	TRUE
3048_eic.png	TRUE	TRUE
3271_eic.png	TRUE	TRUE
1612_eic.png	TRUE	TRUE
2674_eic.png	TRUE	TRUE
1959_eic.png	FALSE	FALSE
1861_eic.png	TRUE	FALSE
215_eic.png	TRUE	TRUE
2853_eic.png	FALSE	TRUE
2693_eic.png	TRUE	TRUE
2973_eic.png	FALSE	FALSE
1508_eic.png	TRUE	TRUE
2317_eic.png	TRUE	FALSE
2042_eic.png	TRUE	TRUE
3029_eic.png	FALSE	FALSE
1188_eic.png	TRUE	TRUE
3334_eic.png	FALSE	TRUE
2475_eic.png	TRUE	TRUE
2956_eic.png	FALSE	TRUE
3077_eic.png	FALSE	TRUE
838_eic.png	FALSE	TRUE
2639_eic.png	TRUE	TRUE
2830_eic.png	FALSE	TRUE
3542_eic.png	TRUE	TRUE
1937_eic.png	FALSE	FALSE
2667_eic.png	FALSE	TRUE
513_eic.png	TRUE	TRUE
327_eic.png	TRUE	FALSE
47_eic.png	TRUE	TRUE
1251_eic.png	FALSE	TRUE
2876_eic.png	FALSE	TRUE
1753_eic.png	TRUE	TRUE
2826_eic.png	FALSE	TRUE
1699_eic.png	TRUE	TRUE
1315_eic.png	TRUE	TRUE
1016_eic.png	TRUE	TRUE
3535_eic.png	FALSE	TRUE
1214_eic.png	TRUE	TRUE
3047_eic.png	TRUE	FALSE
38_eic.png	TRUE	TRUE
2545_eic.png	TRUE	FALSE
1087_eic.png	TRUE	TRUE
732_eic.png	TRUE	TRUE
1017_eic.png	TRUE	TRUE
1447_eic.png	TRUE	TRUE
2806_eic.png	FALSE	TRUE
2501_eic.png	TRUE	TRUE
625_eic.png	FALSE	TRUE
881_eic.png	TRUE	TRUE
1060_eic.png	TRUE	TRUE
1923_eic.png	FALSE	TRUE
[truncated: 856 more rows]

## Sheet: 10_293T_cell_neg_eva_check
image	eic	eim
[truncated: 1,827 more rows]
