# Supplementary material for: A mass spectrum-oriented computational method for ion mobility-resolved untargeted metabolomics
Source: Nat Commun. 2023 Mar 31;14:1813. doi: 10.1038/s41467-023-37539-0 (PMC10066191; doi:10.1038/s41467-023-37539-0)
Supplement: Supplementary file 10 — Supplementary Data 7 [file 41467_2023_37539_MOESM10_ESM.xlsx]

## Sheet: Sheet1
Compound_name	adduct	library_mz	mz_error/ppm	library_rt	rt_error/s	library_ccs	error_ccs/%	feature_name	experimental_mz	experimental_rt	experimental_ccs	1X						4X						16X						64X						256X
												Replicate_1	Replicate_2	Replicate_3	Replicate_4	Replicate_5	Replicate_6	Replicate_1	Replicate_2	Replicate_3	Replicate_4	Replicate_5	Replicate_6	Replicate_1	Replicate_2	Replicate_3	Replicate_4	Replicate_5	Replicate_6	Replicate_1	Replicate_2	Replicate_3	Replicate_4	Replicate_5	Replicate_6	Replicate_1	Replicate_2	Replicate_3	Replicate_4	Replicate_5	Replicate_6
Pimaricin	[M+Na]+	688.294	-3.90076	270	-4.84074	266	-0.685347	M688T265C264_2	688.291	265.159	264.177	22826.2	22076.2	22654.6	22890.8	21662.1	22420.5	9737.9	6206.21	10029.4	8974.1	9658.9	8315.11	2054.72	1930.96	4776	4584	3917	1441	1195.88	1245	932	3036	890	316	141	0	382	0	77	131
Cyromazine	[M+H]+	167.104	1.67844	116.58	-9.16502	135.8	0.15506	M167T107C136	167.104	107.415	136.011	6.35755e+07	6.20315e+07	6.48122e+07	6.33651e+07	6.5303e+07	6.52876e+07	2.27006e+07	2.18152e+07	2.28064e+07	2.1624e+07	3.51236e+06	2.21246e+07	6.86322e+06	6.7951e+06	6.58756e+06	6.67323e+06	6.59033e+06	6.65359e+06	1.83862e+06	1.85817e+06	1.87492e+06	1.8497e+06	1.77751e+06	1.7953e+06	400290	470771	401200	388903	388542	378585
Daminozide	[M+H]+	161.092	1.59697	288	4.17825	128.8	1.96403	M161T292C131	161.092	292.178	131.33	220406	196056	201651	217931	191340	224332	66486.3	78490.2	101193	86849.1	82197.1	82273.7	46005	26413	39597	22393.2	47832	24485.9	5576	7701.23	15589	8326	13094	12101	4546	6371	3906	2616	0	8555
Anisomycin	[M+H]+	266.139	-2.10516	92	-8.85454	163.9	0.72051	M266T83C165	266.138	83.1455	165.081	3.71102e+06	3.80634e+06	3.65965e+06	3.92961e+06	3.56271e+06	3.90833e+06	742567	830859	769539	822717	751009	759130	198482	195235	207336	180838	223580	224445	57285.7	54613.9	40755.8	41483	43798.2	50652.2	20347	17526	25761	17333	27365	17450
Kaempferitrin	[M+H]+	579.171	-3.70799	158.34	-3.9181	242.2	0.197327	M579T154C243	579.169	154.422	242.678	180250	176577	170983	181222	166674	177908	81198.9	82370	90148.4	84271.1	85976.1	92159.9	29981.5	30741	28953.3	29445.8	30206.5	26520.4	10331.6	10988.6	8992.91	9353.14	9707.52	9041.71	1324.14	2722.77	2748.62	2596.04	2725.04	1882.1
Neosperidin dihydrochalcone	[M+H]+	613.213	-3.78307	191.16	1.21018	233.4	0.362665	M613T192C234	613.21	192.37	234.246	941771	921370	905799	939088	930861	901656	220625	206238	227473	205152	223643	210193	46529.9	52247.5	41795.5	52725.3	40964.6	38820.2	11672.8	11988	14685.1	14499.9	10191	15445.3	2230	4226	5753	5455	5424	10578
Vitexin-2''-O-rhamnoside	[M+H]+	579.171	-4.0709	268	4.06453	221.6	-0.359482	M579T272C221	579.168	272.065	220.803	210226	206979	204426	210505	208909	207630	53303.5	53847.7	51929.9	54868.7	56103.3	50944.9	14333.4	13982.6	13231.7	12962.7	14008.2	16404.5	3289.89	4727.58	3044.19	3483.76	4678.57	3695.95	1495	1745	1678	680.466	829.743	1113.67
Crotaline	[M+H]+	326.16	-2.48643	140.82	-15.4683	176.1	-0.360329	M326T125C175	326.159	125.352	175.465	3.2724e+06	1.26916e+08	1.2511e+08	3.02181e+06	1.22686e+08	1.25904e+08	1.08535e+06	4.2737e+07	4.41303e+07	4.23908e+07	1.63733e+06	4.21819e+07	1.19008e+07	1.13158e+07	1.14779e+07	1.16914e+07	701960	1.12471e+07	2.8588e+06	2.88083e+06	2.92233e+06	2.76966e+06	2.77635e+06	2.89894e+06	692698	700404	691534	690217	687947	708092
Secoxyloganin	[M+Na]+	427.121	-3.9153	277.5	11.2927	192.7	-0.0355471	M427T289C193	427.119	288.793	192.632	24126.9	28693.8	25815	32300	26077.6	28381.8	4885.01	5915.87	5990.15	13007.1	9411.62	5017.9	3271	2985	4536	2691	5595	2973.61	3457	983.058	812	880	876	1659	514	1308	262	1273	1129	406
Dauricine	[M+H]+	625.327	-3.76204	171.54	-0.0676751	248.4	-0.56209	M625T171C247	625.325	171.472	247.004	167136	75576.1	164168	163036	159044	159330	39642.3	39108.3	37447.8	40067.5	39020.3	42149.2	12531.3	10026.1	11817.1	10593.2	11384.1	10128.8	2223.29	3397.96	5917	3725.42	5966	2682.16	1010	1576	987	1146	1297	855
Neferine	[M+H]+	625.327	-3.91178	130.44	-9.40782	242.5	1.53176	M625T121C246	625.325	121.032	246.215	1.81496e+07	1.82256e+07	1.66833e+07	1.72588e+07	1.74839e+07	1.79113e+07	3.44129e+06	3.47405e+06	3.64645e+06	3.5849e+06	3.6106e+06	3.30059e+06	719030	703102	740985	767121	761004	759153	175356	177305	171202	176960	174137	190316	37957.9	43003.2	39900.2	41874.9	50696.4	46652.3
Isoliensinine	[M+H]+	611.312	-3.70993	130	-18.9661	238.1	-0.695595	M611T111C236	611.309	111.034	236.444	1.46261e+07	1.43989e+07	1.43339e+07	1.51297e+07	1.43484e+07	1.42527e+07	2.43055e+06	2.34076e+06	2.35049e+06	2.26286e+06	2.3752e+06	2.35496e+06	509196	539473	506938	504277	517384	498216	132134	119128	126205	119831	128745	129515	31842.3	32120.2	29673.9	32338.6	30055.5	33079.6
Spinosin	[M+H]+	609.181	-3.69229	223.74	16.7973	236.1	-0.266623	M609T241C235	609.179	240.537	235.471	611824	612499	627472	623810	623672	622068	173767	168851	165433	173221	173445	170829	46959.5	43141.8	50335.3	45822.4	45980.1	46574.5	13194.2	14505	11421.9	13571.7	14232	13197.6	3063.09	2955.17	4293.46	5368	3320.66	4222.27
Gemcitabine	[M+H]+	264.079	-1.89826	116.76	4.63123	152	-1.05536	M264T121C150	264.079	121.391	150.396	3.48764e+06	3.3399e+06	3.84802e+06	4.03389e+06	3.3907e+06	3.71207e+06	2.04487e+06	1.67045e+06	1.47828e+06	2.10151e+06	2.02036e+06	666203	808234	885589	787507	880381	614950	831309	273408	281343	190103	270396	289746	252855	68567	71509	67062.1	64615	65770.3	76935.4
Clofarabine	[M+H]+	304.061	-2.65742	64.14	-16.0068	158.2	0.161634	M304T48C158	304.06	48.1332	158.456	4.48735e+06	4.73585e+06	4.3865e+06	4.53936e+06	4.43781e+06	4.63181e+06	896117	101307	48405.7	982870	930062	915545	87631.7	876626	856664	859522	817316	804008	310837	267759	258422	259833	275526	300722	71259	75421	71031.7	73832.9	70873.6	69752.2
Aminicotin	[M+H]+	123.055	2.70587	62.7	-11.9226	125.4	-0.972214	M123T51C124	123.056	50.7774	124.181	488284	618802	628718	540814	464831	547802	190632	187880	177380	196664	191248	192644	72168.9	70929.7	75737.3	21576.4	73377.7	76001.1	40771	38943.7	37034.8	44869.7	35185.2	32560.1	18216.1	16911.1	16563.4	25667.5	17280.8	19512.6
Fluorocytosine	[M+H]+	130.041	2.77963	143.34	6.67586	120	-0.772308	M130T150C119	130.042	150.016	119.073	3.80662e+06	3.76499e+06	3.80093e+06	3.75062e+06	3.58371e+06	3.45886e+06	1.18625e+06	871045	812226	1.24138e+06	911625	990584	249944	258764	272385	257565	292771	242989	114422	96003.2	107837	93405.6	110943	97626.7	27356.3	26273.7	31829.2	33520.5	29699.3	38912.3
Cytarabine	[M+H]+	244.093	-3.04569	215.4	16.2426	157.3	-1.99338	M244T232C154	244.092	231.643	154.164	35693	38497.3	43457.8	36935.9	42369.2	40041.6	15667.3	22525.4	13697.5	14866.8	22325.3	17418.2	8089.52	8621	3697	9713.88	5251.24	6827	2720	1824	4074	5445	2808	3233	946	653	3591	3492	946	822
Aciclovir	[M+H]+	226.093	-1.68206	189.9	10.8142	149.1	-0.250844	M226T201C149	226.093	200.714	148.726	374340	427060	441401	418903	452292	429799	201681	162823	185847	168562	182399	194209	47461	62542.7	52806.7	68854.3	57573.2	56380	24962	16369.6	18576.6	27223	20888	15497	10177	4133	11738	3961	13836	7140
Thioguanine	[M+H]+	168.034	0.740954	150.6	7.40872	132.6	-0.106385	M168T158C132	168.034	158.009	132.459	1.46324e+06	1.41989e+06	1.33459e+06	1.39542e+06	1.37773e+06	1.41995e+06	468452	500909	524927	484058	525908	537456	136106	129342	127686	137620	127823	129177	31828.3	34245.5	31618.5	31778.8	30333.7	28221	8388.74	7689.58	8668.04	7646.33	7563.78	7722.09
