# Supplementary material for: A mass spectrum-oriented computational method for ion mobility-resolved untargeted metabolomics
Source: Nat Commun. 2023 Mar 31;14:1813. doi: 10.1038/s41467-023-37539-0 (PMC10066191; doi:10.1038/s41467-023-37539-0)
Supplement: Supplementary file 11 — Supplementary Data 8 [file 41467_2023_37539_MOESM11_ESM.xlsx]

## Sheet: Column names of ID table
Column name	Description
name	The feature name
mz	Feature m/z in Da
rt	Feature RT in second
ccs	Feature CCS in Å^2
errorMZ	m/z error of matched metabolite in ppm
errorRT	RT error of matched metabolite in second
errorCCS	CCS error of matched metabolite in %
scoreRT	RT match score
scoreCCS	CCS match score
scoreReverse	Reverse dp MS2 spectral match score
scoreForward	Forward dp MS2 spectral match score
score	Combined score of RT, CCS and reverse MS2 match
adducts	Adduct form of match metabolite
labids	Lab ID of annotated metabolites
compound_name	Compound name
database	The sources of metabolite
formula	Fomula of metabolite
smiles	SMILES string of annotated metabolite
inchi	InChI string of annotated metabolite
inchikey	InChIKey of annotated metabolite
confidence_level	Confidence level of annotated metabolite
kingdom; superclass; class; subclass	Kingdom class, Super class, Class and Subclass definded by ClassyFire

## Sheet: 01_NIST_human_urine_pos
name	mz	rt	ccs	errorMZ	errorRT	errorCCS	scoreRT	scoreCCS	scoreReverse	scoreForward	score	adducts	labids	compound_name	database	formula	smiles	inchi	inchikey	confidence_level	kingdom	superclass	class	subclass
M110T76C116	110.06	75.9887	116.412	-2	44	-3.78	0.77	0.74	0.9979	0.1655	0.8485	[M+H]+	m4x_029637	2-Acetylpyrrole	HMDB0035882	C6H7NO	CC(=O)C1=CC=CN1	InChI=1S/C6H7NO/c1-5(8)6-3-2-4-7-6/h2-4,7H,1H3	IGJQUJNPMOYEJY-UHFFFAOYSA-N	2	Organic compounds	Organic oxygen compounds	Organooxygen compounds	Carbonyl compounds
M110T27C118	110.06	27.1107	118.348	-2	-5	-2.18	1	1	0.9979	0.4626	0.9991	[M+H]+	m4x_029637	2-Acetylpyrrole	HMDB0035882	C6H7NO	CC(=O)C1=CC=CN1	InChI=1S/C6H7NO/c1-5(8)6-3-2-4-7-6/h2-4,7H,1H3	IGJQUJNPMOYEJY-UHFFFAOYSA-N	2	Organic compounds	Organic oxygen compounds	Organooxygen compounds	Carbonyl compounds
M112T191C117	112.05	191.42	117.048	-1	4	-5.57	1	0.14	0.9062	0.9062	0.6198	[M+H]+	m4x_000291	Cytosine	C00380	C4H5N3O	C1=C(NC(=O)N=C1)N	InChI=1S/C4H5N3O/c5-3-1-2-6-4(8)7-3/h1-2H,(H3,5,6,7,8)	OPTASPLRGRRNAP-UHFFFAOYSA-N	1	Organic compounds	Organoheterocyclic compounds	Diazines	Pyrimidines and pyrimidine derivatives
M112T159C117	112.05	159.125	117.41	-2	-28	-5.28	1	0.24	0.897	0.8321	0.6551	[M+H]+	m4x_000291	Cytosine	C00380	C4H5N3O	C1=C(NC(=O)N=C1)N	InChI=1S/C4H5N3O/c5-3-1-2-6-4(8)7-3/h1-2H,(H3,5,6,7,8)	OPTASPLRGRRNAP-UHFFFAOYSA-N	1	Organic compounds	Organoheterocyclic compounds	Diazines	Pyrimidines and pyrimidine derivatives
M122T19C119	122.096	18.5759	118.835	-3	-16	-4.45	1	0.52	0.9367	0.6698	0.7812	[M+H]+	m4x_009802	N-Ethylaniline	C14455	C8H11N	CCNC1=CC=CC=C1	InChI=1S/C8H11N/c1-2-9-8-6-4-3-5-7-8/h3-7,9H,2H2,1H3	OJGMBLNIHDZDGS-UHFFFAOYSA-N	2	Organic compounds	Organic nitrogen compounds	Organonitrogen compounds	Amines
M124T289C121	124.087	289.213	121.045	-1	-45	-4.95	0.75	0.35	0.906	0.8417	0.6536	[M-H2O+H]+	m4x_000605	L-Histidinol	C00860	C6H11N3O	C1=C(NC=N1)C[C@@H](CO)N	InChI=1S/C6H11N3O/c7-5(3-10)1-6-2-8-4-9-6/h2,4-5,10H,1,3,7H2,(H,8,9)/t5-/m0/s1	ZQISRDCJNBUVMM-YFKPBYRVSA-N	1	Organic compounds	Organic nitrogen compounds	Organonitrogen compounds	Amines
M123T97C120	123.091	97.0413	120.299	-1	22	-4.32	1	0.56	0.843	0.3058	0.7607	[M+H]+	m4x_009748	2,4-Diaminotoluene	C14401	C7H10N2	CC1=C(C=C(C=C1)N)N	InChI=1S/C7H10N2/c1-5-2-3-6(8)4-7(5)9/h2-4H,8-9H2,1H3	VOZKAJLKRJDJLL-UHFFFAOYSA-N	2	Organic compounds	Benzenoids	Benzene and substituted derivatives	Toluenes
M114T164C123	114.066	164.145	122.742	-1	1	-1.08	1	1	0.9389	0.8819	0.9756	[M+H]+	m4x_000550	Creatinine	C00791	C4H7N3O	CN1CC(=O)N=C1N	InChI=1S/C4H7N3O/c1-7-2-3(8)6-4(7)5/h2H2,1H3,(H2,5,6,8)	DDRJAANPRJIHGJ-UHFFFAOYSA-N	1	Organic compounds	Organic acids and derivatives	Carboxylic acids and derivatives	Amino acids, peptides, and analogues
M118T267C121	118.086	266.693	121.37	-2	-1	-1.15	1	1	0.9983	0.9528	0.9993	[M+H]+	m4x_000506	Betaine	C00719	C5H11NO2	C[N+](C)(C)CC(=O)[O-]	InChI=1S/C5H11NO2/c1-6(2,3)4-5(7)8/h4H2,1-3H3	KWIUHFFTVRNATP-UHFFFAOYSA-N	1	Organic compounds	Organic acids and derivatives	Carboxylic acids and derivatives	Amino acids, peptides, and analogues
M122T19C122	122.096	18.9135	122.183	0	-16	-1.76	1	1	0.9924	0.4606	0.997	[M+H]+	m4x_009802	N-Ethylaniline	C14455	C8H11N	CCNC1=CC=CC=C1	InChI=1S/C8H11N/c1-2-9-8-6-4-3-5-7-8/h3-7,9H,2H2,1H3	OJGMBLNIHDZDGS-UHFFFAOYSA-N	2	Organic compounds	Organic nitrogen compounds	Organonitrogen compounds	Amines
M124T371C122	124.087	371.032	121.881	-1	37	-4.29	0.88	0.57	0.9425	0.7756	0.7815	[M-H2O+H]+	m4x_000605	L-Histidinol	C00860	C6H11N3O	C1=C(NC=N1)C[C@@H](CO)N	InChI=1S/C6H11N3O/c7-5(3-10)1-6-2-8-4-9-6/h2,4-5,10H,1,3,7H2,(H,8,9)/t5-/m0/s1	ZQISRDCJNBUVMM-YFKPBYRVSA-N	1	Organic compounds	Organic nitrogen compounds	Organonitrogen compounds	Amines
M124T343C122	124.087	343.329	121.881	-1	9	-4.29	1	0.57	0.8939	0.8574	0.7855	[M-H2O+H]+	m4x_000605	L-Histidinol	C00860	C6H11N3O	C1=C(NC=N1)C[C@@H](CO)N	InChI=1S/C6H11N3O/c7-5(3-10)1-6-2-8-4-9-6/h2,4-5,10H,1,3,7H2,(H,8,9)/t5-/m0/s1	ZQISRDCJNBUVMM-YFKPBYRVSA-N	1	Organic compounds	Organic nitrogen compounds	Organonitrogen compounds	Amines
M124T274C120	124.075	273.866	120.449	-1	-13	-2.96	1	1	0.997	0.441	0.9988	[M-H2O+H]+	m4x_006688	Arecaidine	C10128	C7H11NO2	CN1CCC=C(C1)C(=O)O	InChI=1S/C7H11NO2/c1-8-4-2-3-6(5-8)7(9)10/h3H,2,4-5H2,1H3,(H,9,10)	DNJFTXKSFAMXQF-UHFFFAOYSA-N	2	Organic compounds	Alkaloids and derivatives	NA	NA
M132T110C122	132.08	109.596	122.267	-2	76	-1.08	0.24	1	0.8989	0.6301	0.8076	[M+H]+	m4x_004902	Skatole	C08313	C9H9N	CC1=CNC2=CC=CC=C12	InChI=1S/C9H9N/c1-7-6-10-9-5-3-2-4-8(7)9/h2-6,10H,1H3	ZFRKQXVRDFCRJG-UHFFFAOYSA-N	2	Organic compounds	Organoheterocyclic compounds	Indoles and derivatives	Indoles
M122T38C122	122.096	37.6568	122.422	-1	3	-1.57	1	1	0.9457	0.677	0.9783	[M+H]+	m4x_009802	N-Ethylaniline	C14455	C8H11N	CCNC1=CC=CC=C1	InChI=1S/C8H11N/c1-2-9-8-6-4-3-5-7-8/h3-7,9H,2H2,1H3	OJGMBLNIHDZDGS-UHFFFAOYSA-N	2	Organic compounds	Organic nitrogen compounds	Organonitrogen compounds	Amines
M123T51C125	123.055	50.5996	124.839	-2	-9	-0.48	1	1	0.8885	0.8798	0.9554	[M+H]+	m4x_000127	Nicotinamide	C00153	C6H6N2O	C1=CC(=CN=C1)C(=O)N	InChI=1S/C6H6N2O/c7-6(9)5-2-1-3-8-4-5/h1-4H,(H2,7,9)	DFPAKSUCGFBDDF-UHFFFAOYSA-N	1	Organic compounds	Organoheterocyclic compounds	Pyridines and derivatives	Pyridinecarboxylic acids and derivatives
M126T372C124	126.102	372.269	123.964	-1	43	-2.48	0.78	1	1	0.2208	0.9558	[M+H]+	m4x_002777	N-Methylhistamine	C05127	C6H11N3	CN1C=C(N=C1)CCN	InChI=1S/C6H11N3/c1-9-4-6(2-3-7)8-5-9/h4-5H,2-3,7H2,1H3	FHQDWPCFSJMNCT-UHFFFAOYSA-N	1	Organic compounds	Organic nitrogen compounds	Organonitrogen compounds	Amines
M132T172C124	132.08	171.858	124.164	-2	60	-2.85	0.5	1	0.8561	0.7674	0.8429	[M-H2O+H]+	m4x_004890	D-Cathinone	C08301	C9H11NO	C[C@@H](C(=O)C1=CC=CC=C1)N	InChI=1S/C9H11NO/c1-7(10)9(11)8-5-3-2-4-6-8/h2-7H,10H2,1H3/t7-/m0/s1	PUAQLLVFLMYYJJ-ZETCQYMHSA-N	2	Organic compounds	Organic oxygen compounds	Organooxygen compounds	Carbonyl compounds
M132T78C121	132.081	77.9802	121.2	-1;-1	44;-34	-1.94;-5.17	0.77;0.93	1;0.28	0.9571;0.8345	0.9319;0.8119	0.9362;0.6312	[M+H]+;[M-H2O+H]+	m4x_004902;m4x_004890	Skatole;D-Cathinone	C08313;C08301	C9H9N;C9H11NO	CC1=CNC2=CC=CC=C12;C[C@@H](C(=O)C1=CC=CC=C1)N	InChI=1S/C9H9N/c1-7-6-10-9-5-3-2-4-8(7)9/h2-6,10H,1H3;InChI=1S/C9H11NO/c1-7(10)9(11)8-5-3-2-4-6-8/h2-7H,10H2,1H3/t7-/m0/s1	ZFRKQXVRDFCRJG-UHFFFAOYSA-N;PUAQLLVFLMYYJJ-ZETCQYMHSA-N	2;2	Organic compounds;Organic compounds	Organoheterocyclic compounds;Organic oxygen compounds	Indoles and derivatives;Organooxygen compounds	Indoles;Carbonyl compounds
M134T151C123	134.096	151.117	123.054	-1	-47	-5.34	0.72	0.22	1	0.2627	0.6319	[M-H2O+H]+	m4x_004889	D-Cathine	C08300	C9H13NO	C[C@@H]([C@H](C1=CC=CC=C1)O)N	InChI=1S/C9H13NO/c1-7(10)9(11)8-5-3-2-4-6-8/h2-7,9,11H,10H2,1H3/t7-,9+/m0/s1	DLNKOYKMWOXYQA-IONNQARKSA-N	2	Organic compounds	Benzenoids	Benzene and substituted derivatives	Phenylpropanes
M136T275C124	136.076	275.062	123.963	0	42	-4.53	0.8	0.49	0.9967	0.8707	0.7544	[M-H2O+H]+	m4x_180934	Norfenefrine	HMDB0255737	C8H11NO2	NCC(O)C1=CC(O)=CC=C1	InChI=1S/C8H11NO2/c9-5-8(11)6-2-1-3-7(10)4-6/h1-4,8,10-11H,5,9H2	LRCXRAABFLIVAI-UHFFFAOYSA-N	2	Organic compounds	Benzenoids	Phenols	1-hydroxy-4-unsubstituted benzenoids
M136T254C124	136.075	253.555	123.727	-2	49	-4.39	0.69	0.54	0.9643	0.3475	0.7392	[M-H2O+H]+	m4x_002183	Dopamine	C03758	C8H11NO2	C1=CC(=C(C=C1CCN)O)O	InChI=1S/C8H11NO2/c9-4-3-6-1-2-7(10)8(11)5-6/h1-2,5,10-11H,3-4,9H2	VYFYYTLLBUKUHU-UHFFFAOYSA-N	1	Organic compounds	Benzenoids	Phenols	Benzenediols
M137T139C123	137.059	139.014	123.296	-1	22	-3.68	1	0.77	0.9948	0.898	0.9068	[M+H]+	m4x_004033	Phenylacetic acid	C07086	C8H8O2	C1=CC=C(C=C1)CC(=O)O	InChI=1S/C8H8O2/c9-8(10)6-7-4-2-1-3-5-7/h1-5H,6H2,(H,9,10)	WLJVXDMOQOGPHL-UHFFFAOYSA-N	1	Organic compounds	Benzenoids	Benzene and substituted derivatives	NA
M132T342C126	132.077	342.231	126.178	0	0	-4.05	1	0.65	0.981	0.8255	0.852	[M+H]+	m4x_000236	Creatine	C00300	C4H9N3O2	CN(CC(=O)O)C(=N)N	InChI=1S/C4H9N3O2/c1-7(4(5)6)2-3(8)9/h2H2,1H3,(H3,5,6)(H,8,9)	CVSVTCORWBXHQV-UHFFFAOYSA-N	1	Organic compounds	Organic acids and derivatives	Carboxylic acids and derivatives	Amino acids, peptides, and analogues
M136T154C125	136.061	154.343	125.264	-2	2	-2.97	1	1	0.9545	0.9216	0.9818	[M+H]+	m4x_000122	Adenine	C00147	C5H5N5	C1=NC2=C(N1)C(=NC=N2)N	InChI=1S/C5H5N5/c6-4-3-5(9-1-7-3)10-2-8-4/h1-2H,(H3,6,7,8,9,10)	GFFGJBXGBJISGV-UHFFFAOYSA-N	1	Organic compounds	Organoheterocyclic compounds	Imidazopyrimidines	Purines and purine derivatives
M136T100C125	136.062	99.6922	125.264	-1	-52	-2.97	0.63	1	0.932	0.8769	0.8984	[M+H]+	m4x_000122	Adenine	C00147	C5H5N5	C1=NC2=C(N1)C(=NC=N2)N	InChI=1S/C5H5N5/c6-4-3-5(9-1-7-3)10-2-8-4/h1-2H,(H3,6,7,8,9,10)	GFFGJBXGBJISGV-UHFFFAOYSA-N	1	Organic compounds	Organoheterocyclic compounds	Imidazopyrimidines	Purines and purine derivatives
M139T39C123	139.039	38.9221	122.557	-2;-2	7;3	-4.93;-5.04	1;1	0.36;0.32	0.8414;0.8733	0.5801;0.6269	0.6797;0.677	[M+H]+;[M+H]+	m4x_000563;m4x_003038	Salicylate;Gentisate aldehyde	C00805;C05585	C7H6O3;C7H6O3	C1=CC=C(C(=C1)C(=O)O)O;C1=CC(=C(C=C1O)C=O)O	InChI=1S/C7H6O3/c8-6-4-2-1-3-5(6)7(9)10/h1-4,8H,(H,9,10);InChI=1S/C7H6O3/c8-4-5-3-6(9)1-2-7(5)10/h1-4,9-10H	YGSDEFSMJLZEOE-UHFFFAOYSA-N;CLFRCXCBWIQVRN-UHFFFAOYSA-N	1;1	Organic compounds;Organic compounds	Benzenoids;Organic oxygen compounds	Benzene and substituted derivatives;Organooxygen compounds	Benzoic acids and derivatives;Carbonyl compounds
M120T248C128	120.08	248.034	127.634	-2	37	1.84	0.88	1	0.8378	0.5969	0.9117	[M-H2O+H]+	m4x_000354	Tyramine	C00483	C8H11NO	C1=CC(=CC=C1CCN)O	InChI=1S/C8H11NO/c9-6-5-7-1-3-8(10)4-2-7/h1-4,10H,5-6,9H2	DZGWFCGJZKJUFP-UHFFFAOYSA-N	1	Organic compounds	Benzenoids	Benzene and substituted derivatives	Phenethylamines
M136T161C128	136.112	160.822	127.621	-2	24	1.06	1	1	0.8133	0.0406	0.9253	[M+H]+	m4x_180542	N,N-DIMETHYLBENZYLAMINE	HMDB0255260	C9H13N	CN(C)CC1=CC=CC=C1	InChI=1S/C9H13N/c1-10(2)8-9-6-4-3-5-7-9/h3-7H,8H2,1-2H3	XXBDWLFCJWSEKW-UHFFFAOYSA-N	2	Organic compounds	Benzenoids	Benzene and substituted derivatives	Phenylmethylamines
M137T146C127	137.046	145.693	127.429	-1	-14	-0.57	1	1	0.9256	0.4923	0.9702	[M+H]+	m4x_000214	Hypoxanthine	C00262	C5H4N4O	C1=NC2=C(N1)C(=O)N=CN2	InChI=1S/C5H4N4O/c10-5-3-4(7-1-6-3)8-2-9-5/h1-2H,(H2,6,7,8,9,10)	FDGQSTZJBFJUBT-UHFFFAOYSA-N	1	Organic compounds	Organoheterocyclic compounds	Imidazopyrimidines	Purines and purine derivatives
M137T167C128	137.046	166.535	127.665	-1	7	-0.39	1	1	0.9067	0.7987	0.9627	[M+H]+	m4x_000214	Hypoxanthine	C00262	C5H4N4O	C1=NC2=C(N1)C(=O)N=CN2	InChI=1S/C5H4N4O/c10-5-3-4(7-1-6-3)8-2-9-5/h1-2H,(H2,6,7,8,9,10)	FDGQSTZJBFJUBT-UHFFFAOYSA-N	1	Organic compounds	Organoheterocyclic compounds	Imidazopyrimidines	Purines and purine derivatives
M137T124C128	137.046	124.342	127.783	-1	-36	-0.29	0.91	1	0.9303	0.9303	0.9533	[M+H]+	m4x_000214	Hypoxanthine	C00262	C5H4N4O	C1=NC2=C(N1)C(=O)N=CN2	InChI=1S/C5H4N4O/c10-5-3-4(7-1-6-3)8-2-9-5/h1-2H,(H2,6,7,8,9,10)	FDGQSTZJBFJUBT-UHFFFAOYSA-N	1	Organic compounds	Organoheterocyclic compounds	Imidazopyrimidines	Purines and purine derivatives
M138T280C124_2	138.055	280.256	124.402	0	0	-1.1	1	1	0.9974	0.9955	0.999	[M+H]+	m4x_000693	N-Methylnicotinate	C01004	C7H7NO2	C[N+]1=CC=CC(=C1)C(=O)[O-]	InChI=1S/C7H7NO2/c1-8-4-2-3-6(5-8)7(9)10/h2-5H,1H3	WWNNZCOKKKDOPX-UHFFFAOYSA-N	1	Organic compounds	Alkaloids and derivatives	NA	NA
M144T249C126	144.08	249.357	126.43	10	69	-2.84	0.34	1	0.9429	0.0519	0.846	[M+Na]+	m4x_227321	N-Methylbenzylamine	HMDB0303384	C8H11N	CNCC1=CC=CC=C1	InChI=1S/C8H11N/c1-9-7-8-5-3-2-4-6-8/h2-6,9H,7H2,1H3	RIWRFSMVIUAEBX-UHFFFAOYSA-N	2	Organic compounds	Benzenoids	Benzene and substituted derivatives	Phenylmethylamines
M145T51C126	145.049	51.0719	126.362	-1	-90	-4.04	0	0.65	0.9454	0.653	0.6401	[M-H2O+H]+	m4x_016239	Levoglucosan	HMDB0000640	C6H10O5	[H][C@@]12OC[C@@H](O1)[C@@H](O)[C@H](O)[C@H]2O	InChI=1S/C6H10O5/c7-3-2-1-10-6(11-2)5(9)4(3)8/h2-9H,1H2/t2-,3-,4+,5-,6-/m1/s1	TWNIBLMWSKIRAT-VFUOTHLCSA-N	2	Organic compounds	Organoheterocyclic compounds	Oxepanes	NA
M146T48C127	146.06	47.6672	126.643	1	17	-2.48	1	1	0.8229	0.639	0.9292	[M+H]+	m4x_005074	Indole-3-carboxaldehyde	C08493	C9H7NO	C1=CC=C2C(=C1)C(=CN2)C=O	InChI=1S/C9H7NO/c11-6-7-5-10-9-4-2-1-3-8(7)9/h1-6,10H	OLNJUISKUQQNIM-UHFFFAOYSA-N	1	Organic compounds	Organoheterocyclic compounds	Indoles and derivatives	Indoles
M150T272C127	150.055	272.237	126.723	-2	11	-4.02	1	0.66	0.8726	0.6379	0.8125	[M-H2O+H]+	m4x_180345	N-(4-Hydroxyphenyl)glycine	HMDB0255011	C8H9NO3	OC(=O)CNC1=CC=C(O)C=C1	InChI=1S/C8H9NO3/c10-7-3-1-6(2-4-7)9-5-8(11)12/h1-4,9-10H,5H2,(H,11,12)	WRUZLCLJULHLEY-UHFFFAOYSA-N	2	Organic compounds	Organic acids and derivatives	Carboxylic acids and derivatives	Amino acids, peptides, and analogues
M151T25C126	151.075	24.9939	126.304	-3	-29	-3.77	1	0.74	0.9468	0.6835	0.8755	[M+H]+	m4x_016600	4-Ethylbenzoic acid	HMDB0002097	C9H10O2	CCC1=CC=C(C=C1)C(O)=O	InChI=1S/C9H10O2/c1-2-7-3-5-8(6-4-7)9(10)11/h3-6H,2H2,1H3,(H,10,11)	ZQVKTHRQIXSMGY-UHFFFAOYSA-N	2	Organic compounds	Benzenoids	Benzene and substituted derivatives	Benzoic acids and derivatives
M153T25C125	153.054	25.028	125.475	-1	-9	-4.94	1	0.35	0.9522	0.4582	0.7216	[M+H]+	m4x_000527	4-Hydroxy-3-methoxy-benzaldehyde	C00755	C8H8O3	COC1=C(C=CC(=C1)C=O)O	InChI=1S/C8H8O3/c1-11-8-4-6(5-9)2-3-7(8)10/h2-5,10H,1H3	MWOOGOJBHIARFG-UHFFFAOYSA-N	1	Organic compounds	Benzenoids	Phenols	Methoxyphenols
M138T47C127	138.091	46.5467	126.758	-1	17	-0.35	1	1	0.9411	0.2457	0.9764	[M+NH4]+	m4x_003063	4-Hydroxystyrene	C05627	C8H8O	C=CC1=CC=C(C=C1)O	InChI=1S/C8H8O/c1-2-7-3-5-8(9)6-4-7/h2-6,9H,1H2	FUGYGGDSWSUORM-UHFFFAOYSA-N	1	Organic compounds	Benzenoids	Benzene and substituted derivatives	Styrenes
M138T27C127	138.091	26.5906	127.23	-2	-3	0.02	1	1	0.9411	0.2101	0.9764	[M+NH4]+	m4x_003063	4-Hydroxystyrene	C05627	C8H8O	C=CC1=CC=C(C=C1)O	InChI=1S/C8H8O/c1-2-7-3-5-8(9)6-4-7/h2-6,9H,1H2	FUGYGGDSWSUORM-UHFFFAOYSA-N	1	Organic compounds	Benzenoids	Benzene and substituted derivatives	Styrenes
M139T150C129	139.05	150.376	128.804	-1;-1	30;23	0.34;0.06	0.99;1	1;1	0.9696;0.8561	0.1362;0.8483	0.9866;0.9424	[M-H2O+H]+;[M+H]+	m4x_016191;m4x_016776	5-Hydroxymethyl-4-methyluracil;Nicotinamide N-oxide	HMDB0000544;HMDB0002730	C6H8N2O3;C6H6N2O2	CC1=C(CO)C(=O)NC(=O)N1;NC(=O)C1=C[N+]([O-])=CC=C1	InChI=1S/C6H8N2O3/c1-3-4(2-9)5(10)8-6(11)7-3/h9H,2H2,1H3,(H2,7,8,10,11);InChI=1S/C6H6N2O2/c7-6(9)5-2-1-3-8(10)4-5/h1-4H,(H2,7,9)	XBAVGYMDOXCWQU-UHFFFAOYSA-N;USSFUVKEHXDAPM-UHFFFAOYSA-N	2;2	Organic compounds;Organic compounds	Organoheterocyclic compounds;Organoheterocyclic compounds	Diazines;Pyridines and derivatives	Pyrimidines and pyrimidine derivatives;Pyridinecarboxylic acids and derivatives
M141T295C128	141.066	295.453	128.062	-1	-8	-1.59	1	1	0.9962	0.8177	0.9985	[M+H]+	m4x_003178	Methylimidazoleacetic acid	C05828	C6H8N2O2	CN1C=C(N=C1)CC(=O)O	InChI=1S/C6H8N2O2/c1-8-3-5(7-4-8)2-6(9)10/h3-4H,2H2,1H3,(H,9,10)	ZHCKPJGJQOPTLB-UHFFFAOYSA-N	1	Organic compounds	Organoheterocyclic compounds	Azoles	Imidazoles
M144T266C128	144.102	265.588	127.721	0	-7	0.43	1	1	0.9967	0.9879	0.9987	[M+H]+	m4x_006732	Stachydrine	C10172	C7H13NO2	C[N+]1(CCC[C@H]1C(=O)[O-])C	InChI=1S/C7H13NO2/c1-8(2)5-3-4-6(8)7(9)10/h6H,3-5H2,1-2H3/t6-/m0/s1	CMUNUTVVOOHQPW-LURJTMIESA-N	1	Organic compounds	Organic acids and derivatives	Carboxylic acids and derivatives	Amino acids, peptides, and analogues
M144T290C128	144.102	290.34	127.838	-1	17	0.52	1	1	0.8509	0.7616	0.9404	[M+H]+	m4x_006732	Stachydrine	C10172	C7H13NO2	C[N+]1(CCC[C@H]1C(=O)[O-])C	InChI=1S/C7H13NO2/c1-8(2)5-3-4-6(8)7(9)10/h6H,3-5H2,1-2H3/t6-/m0/s1	CMUNUTVVOOHQPW-LURJTMIESA-N	1	Organic compounds	Organic acids and derivatives	Carboxylic acids and derivatives	Amino acids, peptides, and analogues
M148T40C128	148.039	40.4874	127.678	-1	7	-1.88	1	1	0.8558	0.0506	0.9423	[M+H]+	m4x_181550	Phthalimide	HMDB0256502	C8H5NO2	OC1=NC(=O)C2=CC=CC=C12	InChI=1S/C8H5NO2/c10-7-5-3-1-2-4-6(5)8(11)9-7/h1-4H,(H,9,10,11)	XKJCHHZQLQNZHY-UHFFFAOYSA-N	2	Organic compounds	Organoheterocyclic compounds	Isoindoles and derivatives	Isoindolines
M149T23C127	149.059	22.7657	126.672	-2	-76	-4.15	0.23	0.62	0.8237	0.6311	0.6219	[M-H2O+H]+	m4x_003052	Phenyllactate	C05607	C9H10O3	C1=CC=C(C=C1)C[C@H](C(=O)O)O	InChI=1S/C9H10O3/c10-8(9(11)12)6-7-4-2-1-3-5-7/h1-5,8,10H,6H2,(H,11,12)/t8-/m1/s1	VOXXWSYKYCBWHO-MRVPVSSYSA-N	1	Organic compounds	Phenylpropanoids and polyketides	Phenylpropanoic acids	NA
M150T259C128	150.091	258.594	127.774	-1	61	-3.64	0.49	0.79	1	0.1127	0.8122	[M-H2O+H]+	m4x_003039	3-Methoxytyramine	C05587	C9H13NO2	COC1=C(C=CC(=C1)CCN)O	InChI=1S/C9H13NO2/c1-12-9-6-7(4-5-10)2-3-8(9)11/h2-3,6,11H,4-5,10H2,1H3	DIVQKHQLANKJQO-UHFFFAOYSA-N	1	Organic compounds	Benzenoids	Phenols	Methoxyphenols
M150T233C128	150.091	233.205	127.774	-1	-24	-4.1	1	0.63	0.998	0.242	0.8527	[M-H2O+H]+	m4x_004304	Phenylephrine	C07441	C9H13NO2	CNC[C@@H](C1=CC(=CC=C1)O)O	InChI=1S/C9H13NO2/c1-10-6-9(12)7-3-2-4-8(11)5-7/h2-5,9-12H,6H2,1H3/t9-/m0/s1	SONNWYBIRXJNDC-VIFPVBQESA-N	2	Organic compounds	Benzenoids	Phenols	1-hydroxy-4-unsubstituted benzenoids
M153T160C128	153.04	159.559	127.813	-1	7	-2.88	1	1	0.9917	0.8217	0.9967	[M+H]+	m4x_004448	Alloxanthine	C07599	C5H4N4O2	C1=C2C(=NC(=O)NC2=O)NN1	InChI=1S/C5H4N4O2/c10-4-2-1-6-9-3(2)7-5(11)8-4/h1H,(H3,6,7,8,9,10,11)	HXNFUBHNUDHIGC-UHFFFAOYSA-N	1	Organic compounds	Organoheterocyclic compounds	Imidazopyrimidines	Purines and purine derivatives
M140T284C127	140.07	283.747	126.842	-1	-7	-3.41	1	0.86	0.9735	0.2784	0.9348	[M+H]+	m4x_008540	Gabaculine	C12110	C7H9NO2	C1C(C=CC=C1C(=O)O)N	InChI=1S/C7H9NO2/c8-6-3-1-2-5(4-6)7(9)10/h1-3,6H,4,8H2,(H,9,10)	KFNRJXCQEJIBER-UHFFFAOYSA-N	2	Organic compounds	Organic acids and derivatives	Carboxylic acids and derivatives	Amino acids, peptides, and analogues
M146T349C130	146.092	348.815	129.924	-1	5	-2.22	1	1	0.9817	0.9809	0.9927	[M+H]+	m4x_000716	4-Guanidinobutanoate	C01035	C5H11N3O2	C(CC(=O)O)CN=C(N)N	InChI=1S/C5H11N3O2/c6-5(7)8-3-1-2-4(9)10/h1-3H2,(H,9,10)(H4,6,7,8)	TUHVEAJXIMEOSA-UHFFFAOYSA-N	1	Organic compounds	Organic acids and derivatives	Carboxylic acids and derivatives	Amino acids, peptides, and analogues
M148T27C130	148.075	26.7044	129.901	-1	-78	-2.32	0.2	1	0.9888	0.121	0.8345	[M-H2O+H]+	m4x_181494	Phenyl-Alanine	HMDB0256428	C9H11NO2	CC(NC1=CC=CC=C1)C(O)=O	InChI=1S/C9H11NO2/c1-7(9(11)12)10-8-5-3-2-4-6-8/h2-7,10H,1H3,(H,11,12)	XWKAVQKJQBISOL-UHFFFAOYSA-N	2	Organic compounds	Organic acids and derivatives	Carboxylic acids and derivatives	Amino acids, peptides, and analogues
M150T174C127	150.077	173.89	126.838	-1	2	-4.11	1	0.63	0.9266	0.9135	0.8228	[M+H]+	m4x_000640	3-Methyladenine	C00913	C6H7N5	CN1C=NC(=C2C1=NC=N2)N	InChI=1S/C6H7N5/c1-11-3-10-5(7)4-6(11)9-2-8-4/h2-3H,7H2,1H3	FSASIHFSFGAIJM-UHFFFAOYSA-N	1	Organic compounds	Organoheterocyclic compounds	Imidazopyrimidines	Purines and purine derivatives
M142T228C132	142.123	228.425	131.859	-1	-10	0.66	1	1	0.9292	0.3759	0.9717	[M+H]+	m4x_027480	Conhydrinone	HMDB0033364	C8H15NO	CCC(=O)C1CCCCN1	InChI=1S/C8H15NO/c1-2-8(10)7-5-3-4-6-9-7/h7,9H,2-6H2,1H3	FDOBDBWYWMTMKT-UHFFFAOYSA-N	2	Organic compounds	Organoheterocyclic compounds	Piperidines	NA
M148T191C131	148.075	191.284	131.422	-4	80	-0.03	0.16	1	0.9994	0.9484	0.8322	[M-H2O+H]+	m4x_052698	Benzyl glycinate	HMDB0059934	C9H11NO2	NCC(=O)OCC1=CC=CC=C1	InChI=1S/C9H11NO2/c10-6-9(11)12-7-8-4-2-1-3-5-8/h1-5H,6-7,10H2	JXYACYYPACQCDM-UHFFFAOYSA-N	2	Organic compounds	Organic acids and derivatives	Carboxylic acids and derivatives	Amino acids, peptides, and analogues
M152T269C131	152.057	268.992	131.148	-1	48	-0.96	0.7	1	0.9037	0.7416	0.9015	[M+H]+	m4x_000196	Guanine	C00242	C5H5N5O	C1=NC2=C(N1)C(=O)N=C(N2)N	InChI=1S/C5H5N5O/c6-5-9-3-2(4(11)10-5)7-1-8-3/h1H,(H4,6,7,8,9,10,11)	UYTPUPDQBNUYGX-UHFFFAOYSA-N	1	Organic compounds	Organoheterocyclic compounds	Imidazopyrimidines	Purines and purine derivatives
M152T50C131	152.07	49.6889	131.38	-1	6	-0.93	1	1	0.9035	0.8703	0.9614	[M+H]+	m4x_003824	Acetaminophen	C06804	C8H9NO2	CC(=O)NC1=CC=C(C=C1)O	InChI=1S/C8H9NO2/c1-6(10)9-7-2-4-8(11)5-3-7/h2-5,11H,1H3,(H,9,10)	RZVAJINKPMORJF-UHFFFAOYSA-N	1	Organic compounds	Benzenoids	Phenols	1-hydroxy-2-unsubstituted benzenoids
M152T242C131	152.107	242.498	130.561	0;0	44;44	-2.94;-2.94	0.76;0.76	1;1	1;0.8389	0.0746;0.0625	0.9517;0.8872	[M+H]+;[M+H]+	m4x_004889;m4x_001461	D-Cathine;(+)-Norephedrine	C08300;C02343	C9H13NO;C9H13NO	C[C@@H]([C@H](C1=CC=CC=C1)O)N;C[C@H]([C@H](C1=CC=CC=C1)O)N	InChI=1S/C9H13NO/c1-7(10)9(11)8-5-3-2-4-6-8/h2-7,9,11H,10H2,1H3/t7-,9+/m0/s1;InChI=1S/C9H13NO/c1-7(10)9(11)8-5-3-2-4-6-8/h2-7,9,11H,10H2,1H3/t7-,9-/m1/s1	DLNKOYKMWOXYQA-IONNQARKSA-N;DLNKOYKMWOXYQA-VXNVDRBHSA-N	2;2	Organic compounds;Organic compounds	Benzenoids;Benzenoids	Benzene and substituted derivatives;Benzene and substituted derivatives	Phenylpropanes;Phenylpropanes
M153T210C130	153.04	210.099	130.382	-1	5	-0.9	1	1	0.9214	0.9049	0.9686	[M+H]+	m4x_000293	Xanthine	C00385	C5H4N4O2	C1=NC2=C(N1)C(=O)NC(=O)N2	InChI=1S/C5H4N4O2/c10-4-2-3(7-1-6-2)8-5(11)9-4/h1H,(H3,6,7,8,9,10,11)	LRFVTYWOQMYALW-UHFFFAOYSA-N	1	Organic compounds	Organoheterocyclic compounds	Imidazopyrimidines	Purines and purine derivatives
M153T122C132	153.066	122.351	131.78	-1	42	0.07	0.79	1	0.8244	0.5278	0.8886	[M+H]+	m4x_003190	N1-Methyl-2-pyridone-5-carboxamide	C05842	C7H8N2O2	CN1C=C(C=CC1=O)C(=O)N	InChI=1S/C7H8N2O2/c1-9-4-5(7(8)11)2-3-6(9)10/h2-4H,1H3,(H2,8,11)	JLQSXXWTCJPCBC-UHFFFAOYSA-N	1	Organic compounds	Organoheterocyclic compounds	Pyridines and derivatives	Pyridinecarboxylic acids and derivatives
M163T85C130	163.123	84.8722	130.338	-1	12	-2.98	1	1	0.9144	0.8803	0.9658	[M+H]+	m4x_000520	Nicotine	C00745	C10H14N2	CN1CCC[C@H]1C2=CN=CC=C2	InChI=1S/C10H14N2/c1-12-7-3-5-10(12)9-4-2-6-11-8-9/h2,4,6,8,10H,3,5,7H2,1H3/t10-/m0/s1	SNICXCGAKADSCV-JTQLQIEISA-N	1	Organic compounds	Organoheterocyclic compounds	Pyridines and derivatives	Pyrrolidinylpyridines
M149T121C131	149.046	121.204	130.535	5	59	-2.06	0.51	1	0.9589	0.3152	0.8862	[M+H]+	m4x_000772	L-Arabinono-1,4-lactone	C01114	C5H8O5	C([C@H]1[C@@H]([C@H](C(=O)O1)O)O)O	InChI=1S/C5H8O5/c6-1-2-3(7)4(8)5(9)10-2/h2-4,6-8H,1H2/t2-,3-,4+/m0/s1	CUOKHACJLGPRHD-YVZJFKFKSA-N	1	Organic compounds	Organic oxygen compounds	Organooxygen compounds	Carbohydrates and carbohydrate conjugates
M153T80C132	153.066	80.2253	131.897	0	0	0.16	1	1	0.9801	0.9795	0.992	[M+H]+	m4x_003190	N1-Methyl-2-pyridone-5-carboxamide	C05842	C7H8N2O2	CN1C=C(C=CC1=O)C(=O)N	InChI=1S/C7H8N2O2/c1-9-4-5(7(8)11)2-3-6(9)10/h2-4H,1H3,(H2,8,11)	JLQSXXWTCJPCBC-UHFFFAOYSA-N	1	Organic compounds	Organoheterocyclic compounds	Pyridines and derivatives	Pyridinecarboxylic acids and derivatives
M153T16C132	153.066	15.6803	131.897	-1	-22	0.6	1	1	0.9963	0.4412	0.9985	[M+H]+	m4x_011419	2-Amino-4-nitrotoluene	C16398	C7H8N2O2	CC1=C(C=C(C=C1)[N+](=O)[O-])N	InChI=1S/C7H8N2O2/c1-5-2-3-6(9(10)11)4-7(5)8/h2-4H,8H2,1H3	DSBIJCMXAIKKKI-UHFFFAOYSA-N	2	Organic compounds	Benzenoids	Benzene and substituted derivatives	Nitrobenzenes
M153T97C132	153.066	97.1017	132.13	-2	17	0.34	1	1	0.9228	0.879	0.9691	[M+H]+	m4x_003190	N1-Methyl-2-pyridone-5-carboxamide	C05842	C7H8N2O2	CN1C=C(C=CC1=O)C(=O)N	InChI=1S/C7H8N2O2/c1-9-4-5(7(8)11)2-3-6(9)10/h2-4H,1H3,(H2,8,11)	JLQSXXWTCJPCBC-UHFFFAOYSA-N	1	Organic compounds	Organoheterocyclic compounds	Pyridines and derivatives	Pyridinecarboxylic acids and derivatives
M156T423C132	156.076	422.917	131.816	-2	56	-1.99	0.57	1	0.9712	0.9138	0.9021	[M+H]+	m4x_000114	L-Histidine	C00135	C6H9N3O2	C1=C(NC=N1)C[C@@H](C(=O)O)N	InChI=1S/C6H9N3O2/c7-5(6(10)11)1-4-2-8-3-9-4/h2-3,5H,1,7H2,(H,8,9)(H,10,11)/t5-/m0/s1	HNDVDQJCIGZPNO-YFKPBYRVSA-N	1	Organic compounds	Organic acids and derivatives	Carboxylic acids and derivatives	Amino acids, peptides, and analogues
M160T355C131	160.097	354.523	130.983	-1	58	-0.89	0.54	1	0.9556	0.8294	0.8905	[M+H]+	m4x_022069	3-Dehydrocarnitine	HMDB0012154	C7H13NO3	C[N+](C)(C)CC(=O)CC([O-])=O	InChI=1S/C7H13NO3/c1-8(2,3)5-6(9)4-7(10)11/h4-5H2,1-3H3	YNOWULSFLVIUDH-UHFFFAOYSA-N	2	Organic compounds	Organic acids and derivatives	Keto acids and derivatives	Short-chain keto acids and derivatives
M162T190C131	162.055	190.461	131.214	-1	78	-1.29	0.19	1	0.8699	0.855	0.7864	[M+H]+	m4x_016683	2-Indolecarboxylic acid	HMDB0002285	C9H7NO2	OC(=O)C1=CC2=C(N1)C=CC=C2	InChI=1S/C9H7NO2/c11-9(12)8-5-6-3-1-2-4-7(6)10-8/h1-5,10H,(H,11,12)	HCUARRIEZVDMPT-UHFFFAOYSA-N	2	Organic compounds	Organoheterocyclic compounds	Indoles and derivatives	Indolecarboxylic acids and derivatives
M162T29C131	162.055	28.8416	131.214	-1;-1	-17;-83	-0.97;-1.29	1;0.11	1;1	0.8743;0.8853	0.8555;0.8759	0.9497;0.7769	[M+H]+;[M+H]+	m4x_003457;m4x_016683	Quinolin-2,8-diol;2-Indolecarboxylic acid	C06342;HMDB0002285	C9H7NO2;C9H7NO2	C1=CC2=C(C(=C1)O)NC(=O)C=C2;OC(=O)C1=CC2=C(N1)C=CC=C2	InChI=1S/C9H7NO2/c11-7-3-1-2-6-4-5-8(12)10-9(6)7/h1-5,11H,(H,10,12);InChI=1S/C9H7NO2/c11-9(12)8-5-6-3-1-2-4-7(6)10-8/h1-5,10H,(H,11,12)	ZXZKYYHTWHJHFT-UHFFFAOYSA-N;HCUARRIEZVDMPT-UHFFFAOYSA-N	2;2	Organic compounds;Organic compounds	Organoheterocyclic compounds;Organoheterocyclic compounds	Quinolines and derivatives;Indoles and derivatives	Quinolones and derivatives;Indolecarboxylic acids and derivatives
M162T95C131	162.055	95.0807	131.098	-1	16	-1.87	1	1	0.9215	0.7109	0.9686	[M+H]+	m4x_014446	Indole-3-carboxylate	C19837	C9H7NO2	C1=CC=C2C(=C1)C(=CN2)C(=O)O	InChI=1S/C9H7NO2/c11-9(12)7-5-10-8-4-2-1-3-6(7)8/h1-5,10H,(H,11,12)	KMAKOBLIOCQGJP-UHFFFAOYSA-N	1	Organic compounds	Organoheterocyclic compounds	Indoles and derivatives	Indolecarboxylic acids and derivatives
M164T241C132	164.107	240.653	132.484	0	12	-3.23	1	0.92	0.926	0.4773	0.9394	[M-H2O+H]+	m4x_178084	Etilefrine	HMDB0252100	C10H15NO2	CCNCC(O)C1=CC(O)=CC=C1	InChI=1S/C10H15NO2/c1-2-11-7-10(13)8-4-3-5-9(12)6-8/h3-6,10-13H,2,7H2,1H3	SQVIAVUSQAWMKL-UHFFFAOYSA-N	2	Organic compounds	Benzenoids	Phenols	1-hydroxy-4-unsubstituted benzenoids
M165T246C132	165.054	245.875	131.965	-2	87	-1.84	0.05	1	0.9441	0.8411	0.788	[M+H]+	m4x_000568	4-Coumarate	C00811	C9H8O3	C1=CC(=CC=C1/C=C/C(=O)O)O	InChI=1S/C9H8O3/c10-8-4-1-7(2-5-8)3-6-9(11)12/h1-6,10H,(H,11,12)/b6-3+	NGSWKAQJJWESNS-ZZXKWVIFSA-N	1	Organic compounds	Phenylpropanoids and polyketides	Cinnamic acids and derivatives	Hydroxycinnamic acids and derivatives
M166T179C132	166.072	179.452	132.138	0	-8	-2.64	1	1	0.9948	0.9924	0.9979	[M+H]+	m4x_001416	7-Methylguanine	C02242	C6H7N5O	CN1C=NC2=C1C(=O)N=C(N2)N	InChI=1S/C6H7N5O/c1-11-2-8-4-3(11)5(12)10-6(7)9-4/h2H,1H3,(H3,7,9,10,12)	FZWGECJQACGGTI-UHFFFAOYSA-N	1	Organic compounds	Organoheterocyclic compounds	Imidazopyrimidines	Purines and purine derivatives
M166T200C132	166.072	200.3	132.138	0	13	-2.64	1	1	0.9472	0.9006	0.9789	[M+H]+	m4x_001416	7-Methylguanine	C02242	C6H7N5O	CN1C=NC2=C1C(=O)N=C(N2)N	InChI=1S/C6H7N5O/c1-11-2-8-4-3(11)5(12)10-6(7)9-4/h2H,1H3,(H3,7,9,10,12)	FZWGECJQACGGTI-UHFFFAOYSA-N	1	Organic compounds	Organoheterocyclic compounds	Imidazopyrimidines	Purines and purine derivatives
M166T223C134	166.072	222.515	134.223	-1	36	-1.1	0.91	1	0.8667	0.8286	0.9283	[M+H]+	m4x_001416	7-Methylguanine	C02242	C6H7N5O	CN1C=NC2=C1C(=O)N=C(N2)N	InChI=1S/C6H7N5O/c1-11-2-8-4-3(11)5(12)10-6(7)9-4/h2H,1H3,(H3,7,9,10,12)	FZWGECJQACGGTI-UHFFFAOYSA-N	1	Organic compounds	Organoheterocyclic compounds	Imidazopyrimidines	Purines and purine derivatives
M167T123C132	167.056	122.697	131.619	0	3	-2.33	1	1	0.9912	0.771	0.9965	[M+H]+	m4x_011383	7-Methylxanthine	C16353	C6H6N4O2	CN1C=NC2=C1C(=O)NC(=O)N2	InChI=1S/C6H6N4O2/c1-10-2-7-4-3(10)5(11)9-6(12)8-4/h2H,1H3,(H2,8,9,11,12)	PFWLFWPASULGAN-UHFFFAOYSA-N	1	Organic compounds	Organoheterocyclic compounds	Imidazopyrimidines	Purines and purine derivatives
M167T160C129	167.072	159.718	129.069	11	16	-4.81	1	0.4	0.8036	0.0115	0.6803	[M+H]+	m4x_007962	3-(3-Hydroxyphenyl)propanoic acid	C11457	C9H10O3	C1=CC(=CC(=C1)O)CCC(=O)O	InChI=1S/C9H10O3/c10-8-3-1-2-7(6-8)4-5-9(11)12/h1-3,6,10H,4-5H2,(H,11,12)	QVWAEZJXDYOKEH-UHFFFAOYSA-N	1	Organic compounds	Phenylpropanoids and polyketides	Phenylpropanoic acids	NA
M169T316C132	169.036	316.251	131.508	0	-11	-2.37	1	1	0.8955	0.8898	0.9582	[M+H]+	m4x_000285	Urate	C00366	C5H4N4O3	C12=C(NC(=O)N1)NC(=O)NC2=O	InChI=1S/C5H4N4O3/c10-3-1-2(7-4(11)6-1)8-5(12)9-3/h(H4,6,7,8,9,10,11,12)	LEHOTFFKMJEONL-UHFFFAOYSA-N	1	Organic compounds	Organoheterocyclic compounds	Imidazopyrimidines	Purines and purine derivatives
M152T31C132	152.07	31.2455	131.614	-1	-13	-0.75	1	1	0.9854	0.9851	0.9941	[M+H]+	m4x_003824	Acetaminophen	C06804	C8H9NO2	CC(=O)NC1=CC=C(C=C1)O	InChI=1S/C8H9NO2/c1-6(10)9-7-2-4-8(11)5-3-7/h2-5,11H,1H3,(H,9,10)	RZVAJINKPMORJF-UHFFFAOYSA-N	1	Organic compounds	Benzenoids	Phenols	1-hydroxy-2-unsubstituted benzenoids
M153T113C132	153.066	113.21	131.897	-1	75	0.6	0.25	1	0.9963	0.2205	0.8478	[M+H]+	m4x_011419	2-Amino-4-nitrotoluene	C16398	C7H8N2O2	CC1=C(C=C(C=C1)[N+](=O)[O-])N	InChI=1S/C7H8N2O2/c1-5-2-3-6(9(10)11)4-7(5)8/h2-4H,8H2,1H3	DSBIJCMXAIKKKI-UHFFFAOYSA-N	2	Organic compounds	Benzenoids	Benzene and substituted derivatives	Nitrobenzenes
M158T304C133	158.092	304.417	132.735	-2	-79	-1.52	0.19	1	1	0.9392	0.8381	[M-H2O+H]+	m4x_000259	L-Citrulline	C00327	C6H13N3O3	C(C[C@@H](C(=O)O)N)CNC(=O)N	InChI=1S/C6H13N3O3/c7-4(5(10)11)2-1-3-9-6(8)12/h4H,1-3,7H2,(H,10,11)(H3,8,9,12)/t4-/m0/s1	RHGKLRLOHDJJDR-BYPYZUCNSA-N	1	Organic compounds	Organic acids and derivatives	Carboxylic acids and derivatives	Amino acids, peptides, and analogues
M162T55C131	162.055	54.5942	131.098	0;0;0	9;11;-57	-1.06;-1.06;-1.38	1;1;0.54	1;1;1	0.9707;0.8451;0.8647	0.8976;0.7845;0.8217	0.9883;0.938;0.8545	[M+H]+;[M+H]+;[M+H]+	m4x_003457;m4x_011701;m4x_016683	Quinolin-2,8-diol;4-Hydroxy-2-quinolone;2-Indolecarboxylic acid	C06342;C16716;HMDB0002285	C9H7NO2;C9H7NO2;C9H7NO2	C1=CC2=C(C(=C1)O)NC(=O)C=C2;C1=CC=C2C(=C1)C(=CC(=O)N2)O;OC(=O)C1=CC2=C(N1)C=CC=C2	InChI=1S/C9H7NO2/c11-7-3-1-2-6-4-5-8(12)10-9(6)7/h1-5,11H,(H,10,12);InChI=1S/C9H7NO2/c11-8-5-9(12)10-7-4-2-1-3-6(7)8/h1-5H,(H2,10,11,12);InChI=1S/C9H7NO2/c11-9(12)8-5-6-3-1-2-4-7(6)10-8/h1-5,10H,(H,11,12)	ZXZKYYHTWHJHFT-UHFFFAOYSA-N;HDHQZCHIXUUSMK-UHFFFAOYSA-N;HCUARRIEZVDMPT-UHFFFAOYSA-N	2;2;2	Organic compounds;Organic compounds;Organic compounds	Organoheterocyclic compounds;Organoheterocyclic compounds;Organoheterocyclic compounds	Quinolines and derivatives;Quinolines and derivatives;Indoles and derivatives	Quinolones and derivatives;Quinolones and derivatives;Indolecarboxylic acids and derivatives
M162T347C134	162.113	347.172	133.763	0	0	-0.33	1	1	0.9974	0.9973	0.9989	[M+H]+	m4x_000252	L-Carnitine	C00318	C7H15NO3	C[N+](C)(C)C[C@@H](CC(=O)[O-])O	InChI=1S/C7H15NO3/c1-8(2,3)5-6(9)4-7(10)11/h6,9H,4-5H2,1-3H3/t6-/m1/s1	PHIQHXFUZVPYII-ZCFIWIBFSA-N	1	Organic compounds	Organic nitrogen compounds	Organonitrogen compounds	Quaternary ammonium salts
M162T384C133	162.112	384.377	133.299	-1	37	-0.67	0.88	1	0.9017	0.7903	0.9361	[M+H]+	m4x_000252	L-Carnitine	C00318	C7H15NO3	C[N+](C)(C)C[C@@H](CC(=O)[O-])O	InChI=1S/C7H15NO3/c1-8(2,3)5-6(9)4-7(10)11/h6,9H,4-5H2,1-3H3/t6-/m1/s1	PHIQHXFUZVPYII-ZCFIWIBFSA-N	1	Organic compounds	Organic nitrogen compounds	Organonitrogen compounds	Quaternary ammonium salts
M162T410C134	162.112	409.871	133.531	0	63	-0.5	0.45	1	0.9387	0.9387	0.8659	[M+H]+	m4x_000252	L-Carnitine	C00318	C7H15NO3	C[N+](C)(C)C[C@@H](CC(=O)[O-])O	InChI=1S/C7H15NO3/c1-8(2,3)5-6(9)4-7(10)11/h6,9H,4-5H2,1-3H3/t6-/m1/s1	PHIQHXFUZVPYII-ZCFIWIBFSA-N	1	Organic compounds	Organic nitrogen compounds	Organonitrogen compounds	Quaternary ammonium salts
M162T417C133	162.113	416.559	133.415	1	70	-0.59	0.34	1	0.8152	0.7331	0.7942	[M+H]+	m4x_000252	L-Carnitine	C00318	C7H15NO3	C[N+](C)(C)C[C@@H](CC(=O)[O-])O	InChI=1S/C7H15NO3/c1-8(2,3)5-6(9)4-7(10)11/h6,9H,4-5H2,1-3H3/t6-/m1/s1	PHIQHXFUZVPYII-ZCFIWIBFSA-N	1	Organic compounds	Organic nitrogen compounds	Organonitrogen compounds	Quaternary ammonium salts
M166T40C132	166.05	40.4874	132.487	0	1	-1.73	1	1	0.9669	0.9344	0.9868	[M-H2O+H]+	m4x_000594	4-Pyridoxate	C00847	C8H9NO4	CC1=NC=C(C(=C1O)C(=O)O)CO	InChI=1S/C8H9NO4/c1-4-7(11)6(8(12)13)5(3-10)2-9-4/h2,10-11H,3H2,1H3,(H,12,13)	HXACOUQIXZGNBF-UHFFFAOYSA-N	1	Organic compounds	Organoheterocyclic compounds	Pyridines and derivatives	Pyridinecarboxylic acids and derivatives
M166T154C134	166.072	153.523	133.528	-1	0	-1.49	1	1	0.9425	0.9396	0.977	[M+H]+	m4x_016831	1-Methylguanine	HMDB0003282	C6H7N5O	CN1C(N)=NC2=C(NC=N2)C1=O	InChI=1S/C6H7N5O/c1-11-5(12)3-4(9-2-8-3)10-6(11)7/h2H,1H3,(H2,7,10)(H,8,9)	RFLVMTUMFYRZCB-UHFFFAOYSA-N	1	Organic compounds	Organoheterocyclic compounds	Imidazopyrimidines	Purines and purine derivatives
M166T262C133	166.085	261.962	133.296	-5;-6	20;76	-3.42;-1.5	1;0.23	0.86;1	0.9995;0.8333	0.4404;0.4347	0.9433;0.7801	[M-H2O+H]+;[M+H]+	m4x_008223;m4x_017337	Levonordefrin;Norsalsolinol	C11768;HMDB0006044	C9H13NO3;C9H11NO2	C[C@@H]([C@@H](C1=CC(=C(C=C1)O)O)O)N;OC1=C(O)C=C2CNCCC2=C1	InChI=1S/C9H13NO3/c1-5(10)9(13)6-2-3-7(11)8(12)4-6/h2-5,9,11-13H,10H2,1H3/t5-,9-/m0/s1;InChI=1S/C9H11NO2/c11-8-3-6-1-2-10-5-7(6)4-9(8)12/h3-4,10-12H,1-2,5H2	GEFQWZLICWMTKF-CDUCUWFYSA-N;MBFUSGLXKQWVDW-UHFFFAOYSA-N	2;2	Organic compounds;Organic compounds	Benzenoids;Organoheterocyclic compounds	Benzene and substituted derivatives;Tetrahydroisoquinolines	Phenylpropanes;NA
M167T152C133	167.056	151.509	132.545	-1	46	-1.53	0.74	1	0.9516	0.1026	0.9289	[M+H]+	m4x_011388	1-Methylxanthine	C16358	C6H6N4O2	CN1C(=O)C2=C(NC1=O)N=CN2	InChI=1S/C6H6N4O2/c1-10-5(11)3-4(8-2-7-3)9-6(10)12/h2H,1H3,(H,7,8)(H,9,12)	MVOYJPOZRLFTCP-UHFFFAOYSA-N	1	Organic compounds	Organoheterocyclic compounds	Imidazopyrimidines	Purines and purine derivatives
M169T99C134	169.073	99.4814	133.704	-16	41	-1.04	0.81	1	0.8289	0.3004	0.8933	[M+H]+	m4x_014672	beta-Carboline	C20157	C11H8N2	C1=CC=C2C(=C1)C3=C(N2)C=NC=C3	InChI=1S/C11H8N2/c1-2-4-10-8(3-1)9-5-6-12-7-11(9)13-10/h1-7,13H	AIFRHYZBTHREPW-UHFFFAOYSA-N	2	Organic compounds	Organoheterocyclic compounds	Indoles and derivatives	Pyridoindoles
M170T433C134	170.092	433.391	133.763	-1	66	-2.99	0.39	1	0.9531	0.9065	0.8599	[M+H]+	m4x_000797	N(pi)-Methyl-L-histidine	C01152	C7H11N3O2	CN1C=NC=C1C[C@@H](C(=O)O)N	InChI=1S/C7H11N3O2/c1-10-4-9-3-5(10)2-6(8)7(11)12/h3-4,6H,2,8H2,1H3,(H,11,12)/t6-/m0/s1	JDHILDINMRGULE-LURJTMIESA-N	1	Organic compounds	Organic acids and derivatives	Carboxylic acids and derivatives	Amino acids, peptides, and analogues
M181T19C132	181.072	18.9378	132.498	0	-39	-3.9	0.85	0.7	0.9776	0.738	0.8412	[M+H]+	m4x_009236	1,7-Dimethylxanthine	C13747	C7H8N4O2	CN1C=NC2=C1C(=O)N(C(=O)N2)C	InChI=1S/C7H8N4O2/c1-10-3-8-5-4(10)6(12)11(2)7(13)9-5/h3H,1-2H3,(H,9,13)	QUNWUDVFRNGTCO-UHFFFAOYSA-N	1	Organic compounds	Organoheterocyclic compounds	Imidazopyrimidines	Purines and purine derivatives
M164T168C136	164.107	168.166	135.613	-1	-61	-0.95	0.49	1	0.9989	0.029	0.8968	[M-H2O+H]+	m4x_178084	Etilefrine	HMDB0252100	C10H15NO2	CCNCC(O)C1=CC(O)=CC=C1	InChI=1S/C10H15NO2/c1-2-11-7-10(13)8-4-3-5-9(12)6-8/h3-6,10-13H,2,7H2,1H3	SQVIAVUSQAWMKL-UHFFFAOYSA-N	2	Organic compounds	Benzenoids	Phenols	1-hydroxy-4-unsubstituted benzenoids
M166T228C135	166.086	227.772	134.916	-1	-27	-1.39	1	1	1	0.211	1	[M+H]+	m4x_000064	L-Phenylalanine	C00079	C9H11NO2	C1=CC=C(C=C1)C[C@@H](C(=O)O)N	InChI=1S/C9H11NO2/c10-8(9(11)12)6-7-4-2-1-3-5-7/h1-5,8H,6,10H2,(H,11,12)/t8-/m0/s1	COLNVLDHVKWLRT-QMMMGPOBSA-N	1	Organic compounds	Organic acids and derivatives	Carboxylic acids and derivatives	Amino acids, peptides, and analogues
M166T94C135	166.086	94.3357	134.569	-2	-11	-1.97	1	1	0.9774	0.3528	0.9909	[M+H]+	m4x_181494	Phenyl-Alanine	HMDB0256428	C9H11NO2	CC(NC1=CC=CC=C1)C(O)=O	InChI=1S/C9H11NO2/c1-7(9(11)12)10-8-5-3-2-4-6-8/h2-7,10H,1H3,(H,11,12)	XWKAVQKJQBISOL-UHFFFAOYSA-N	2	Organic compounds	Organic acids and derivatives	Carboxylic acids and derivatives	Amino acids, peptides, and analogues
M170T369C135	170.092	368.748	134.687	-1	2	-2.32	1	1	0.999	0.9989	0.9996	[M+H]+	m4x_000797	N(pi)-Methyl-L-histidine	C01152	C7H11N3O2	CN1C=NC=C1C[C@@H](C(=O)O)N	InChI=1S/C7H11N3O2/c1-10-4-9-3-5(10)2-6(8)7(11)12/h3-4,6H,2,8H2,1H3,(H,11,12)/t6-/m0/s1	JDHILDINMRGULE-LURJTMIESA-N	1	Organic compounds	Organic acids and derivatives	Carboxylic acids and derivatives	Amino acids, peptides, and analogues
M170T395C134	170.092	394.952	134.456	-1	28	-2.48	1	1	0.97	0.9551	0.988	[M+H]+	m4x_000797	N(pi)-Methyl-L-histidine	C01152	C7H11N3O2	CN1C=NC=C1C[C@@H](C(=O)O)N	InChI=1S/C7H11N3O2/c1-10-4-9-3-5(10)2-6(8)7(11)12/h3-4,6H,2,8H2,1H3,(H,11,12)/t6-/m0/s1	JDHILDINMRGULE-LURJTMIESA-N	1	Organic compounds	Organic acids and derivatives	Carboxylic acids and derivatives	Amino acids, peptides, and analogues
M170T455C134	170.092	455.341	133.763	-1	84	-3.38	0.09	0.87	0.9779	0.7928	0.7597	[M+H]+	m4x_016024	1-Methylhistidine	HMDB0000001	C7H11N3O2	[H]OC(=O)[C@@]([H])(N([H])[H])C([H])([H])C1=C([H])N(C([H])=N1)C([H])([H])[H]	InChI=1S/C7H11N3O2/c1-10-3-5(9-4-10)2-6(8)7(11)12/h3-4,6H,2,8H2,1H3,(H,11,12)/t6-/m0/s1	BRMWTNUJHUMWMS-LURJTMIESA-N	1	Organic compounds	Organic acids and derivatives	Carboxylic acids and derivatives	Amino acids, peptides, and analogues
M181T48C134	181.072	48.4576	134.338	1;1	-10;-3	-2.56;-2.44	1;1	1;1	0.9991;0.8933	0.999;0.885	0.9996;0.9573	[M+H]+;[M+H]+	m4x_009236;m4x_004074	1,7-Dimethylxanthine;Theophylline	C13747;C07130	C7H8N4O2;C7H8N4O2	CN1C=NC2=C1C(=O)N(C(=O)N2)C;CN1C2=C(C(=O)N(C1=O)C)NC=N2	InChI=1S/C7H8N4O2/c1-10-3-8-5-4(10)6(12)11(2)7(13)9-5/h3H,1-2H3,(H,9,13);InChI=1S/C7H8N4O2/c1-10-5-4(8-3-9-5)6(12)11(2)7(10)13/h3H,1-2H3,(H,8,9)	QUNWUDVFRNGTCO-UHFFFAOYSA-N;ZFXYFBGIUFBOJW-UHFFFAOYSA-N	1;1	Organic compounds;Organic compounds	Organoheterocyclic compounds;Organoheterocyclic compounds	Imidazopyrimidines;Imidazopyrimidines	Purines and purine derivatives;Purines and purine derivatives
M166T321C134	166.086	320.869	134.222	-1	66	-1.9	0.4	1	1	0.9279	0.8804	[M+H]+	m4x_000064	L-Phenylalanine	C00079	C9H11NO2	C1=CC=C(C=C1)C[C@@H](C(=O)O)N	InChI=1S/C9H11NO2/c10-8(9(11)12)6-7-4-2-1-3-5-7/h1-5,8H,6,10H2,(H,11,12)/t8-/m0/s1	COLNVLDHVKWLRT-QMMMGPOBSA-N	1	Organic compounds	Organic acids and derivatives	Carboxylic acids and derivatives	Amino acids, peptides, and analogues
M168T59C134	168.065	59.3447	133.645	-2	-86	-2.06	0.07	1	0.9985	0.14	0.8139	[M+H]+	m4x_003181	3-Methoxyanthranilate	C05831	C8H9NO3	COC1=CC=CC(=C1N)C(=O)O	InChI=1S/C8H9NO3/c1-12-6-4-2-3-5(7(6)9)8(10)11/h2-4H,9H2,1H3,(H,10,11)	SXOPCLUOUFQBJV-UHFFFAOYSA-N	2	Organic compounds	Benzenoids	Benzene and substituted derivatives	Benzoic acids and derivatives
M170T427C134	170.092	427.318	133.878	-1	60	-2.9	0.49	1	0.9257	0.8776	0.8692	[M+H]+	m4x_000797	N(pi)-Methyl-L-histidine	C01152	C7H11N3O2	CN1C=NC=C1C[C@@H](C(=O)O)N	InChI=1S/C7H11N3O2/c1-10-4-9-3-5(10)2-6(8)7(11)12/h3-4,6H,2,8H2,1H3,(H,11,12)/t6-/m0/s1	JDHILDINMRGULE-LURJTMIESA-N	1	Organic compounds	Organic acids and derivatives	Carboxylic acids and derivatives	Amino acids, peptides, and analogues
M170T343C134	170.092	342.746	133.531	-1	-28	-3.54	1	0.82	0.9789	0.9408	0.919	[M+H]+	m4x_016024	1-Methylhistidine	HMDB0000001	C7H11N3O2	[H]OC(=O)[C@@]([H])(N([H])[H])C([H])([H])C1=C([H])N(C([H])=N1)C([H])([H])[H]	InChI=1S/C7H11N3O2/c1-10-3-5(9-4-10)2-6(8)7(11)12/h3-4,6H,2,8H2,1H3,(H,11,12)/t6-/m0/s1	BRMWTNUJHUMWMS-LURJTMIESA-N	1	Organic compounds	Organic acids and derivatives	Carboxylic acids and derivatives	Amino acids, peptides, and analogues
M175T244C136	175.057	243.503	136.26	-3;-3;-3	13;3;5	-3.08;-3.08;-3.08	1;1;1	0.97;0.97;0.97	0.8745;0.8442;0.8241	0.6775;0.654;0.6385	0.939;0.9268;0.9188	[M+Na]+;[M+Na]+;[M+Na]+	m4x_016794;m4x_000394;m4x_000290	D-Xylitol;L-Arabitol;Xylitol	HMDB0002917;C00532;C00379	C5H12O5;C5H12O5;C5H12O5	OC[C@H](O)[C@@H](O)[C@H](O)CO;C([C@@H](C([C@H](CO)O)O)O)O;C([C@H](C([C@H](CO)O)O)O)O	InChI=1S/C5H12O5/c6-1-3(8)5(10)4(9)2-7/h3-10H,1-2H2/t3-,4+,5+;InChI=1S/C5H12O5/c6-1-3(8)5(10)4(9)2-7/h3-10H,1-2H2/t3-,4-/m0/s1;InChI=1S/C5H12O5/c6-1-3(8)5(10)4(9)2-7/h3-10H,1-2H2/t3-,4+,5?	HEBKCHPVOIAQTA-SCDXWVJYSA-N;HEBKCHPVOIAQTA-IMJSIDKUSA-N;HEBKCHPVOIAQTA-NGQZWQHPSA-N	1;1;1	Organic compounds;Organic compounds;Organic compounds	Organic oxygen compounds;Organic oxygen compounds;Organic oxygen compounds	Organooxygen compounds;Organooxygen compounds;Organooxygen compounds	Carbohydrates and carbohydrate conjugates;Carbohydrates and carbohydrate conjugates;Carbohydrates and carbohydrate conjugates
M175T534C136	175.144	534.467	136.486	-1	3	-4.1	1	0.63	0.9876	0.8028	0.8487	[M+H]+	m4x_022543	Ne,Ne dimethyllysine	HMDB0013287	C8H18N2O2	CN(C)CCCCC(N)C(O)=O	InChI=1S/C8H18N2O2/c1-10(2)6-4-3-5-7(9)8(11)12/h7H,3-6,9H2,1-2H3,(H,11,12)	XXEWFEBMSGLYBY-UHFFFAOYSA-N	1	Organic compounds	Organic acids and derivatives	Carboxylic acids and derivatives	Amino acids, peptides, and analogues
M175T596C137	175.144	596.168	136.601	-1	65	-4.02	0.41	0.66	0.9262	0.8018	0.7177	[M+H]+	m4x_022543	Ne,Ne dimethyllysine	HMDB0013287	C8H18N2O2	CN(C)CCCCC(N)C(O)=O	InChI=1S/C8H18N2O2/c1-10(2)6-4-3-5-7(9)8(11)12/h7H,3-6,9H2,1-2H3,(H,11,12)	XXEWFEBMSGLYBY-UHFFFAOYSA-N	1	Organic compounds	Organic acids and derivatives	Carboxylic acids and derivatives	Amino acids, peptides, and analogues
M181T19C133	181.072	18.7123	132.958	-1;-1	-32;-39	-3.44;-3.56	0.96;0.85	0.85;0.81	0.8813;0.9237	0.1868;0.1958	0.8863;0.8634	[M+H]+;[M+H]+	m4x_004074;m4x_009236	Theophylline;1,7-Dimethylxanthine	C07130;C13747	C7H8N4O2;C7H8N4O2	CN1C2=C(C(=O)N(C1=O)C)NC=N2;CN1C=NC2=C1C(=O)N(C(=O)N2)C	InChI=1S/C7H8N4O2/c1-10-5-4(8-3-9-5)6(12)11(2)7(10)13/h3H,1-2H3,(H,8,9);InChI=1S/C7H8N4O2/c1-10-3-8-5-4(10)6(12)11(2)7(13)9-5/h3H,1-2H3,(H,9,13)	ZFXYFBGIUFBOJW-UHFFFAOYSA-N;QUNWUDVFRNGTCO-UHFFFAOYSA-N	1;1	Organic compounds;Organic compounds	Organoheterocyclic compounds;Organoheterocyclic compounds	Imidazopyrimidines;Imidazopyrimidines	Purines and purine derivatives;Purines and purine derivatives
M183T46C136	183.088	46.0289	135.618	-19	-14	-1.49	1	1	0.9288	0.2715	0.9715	[M+H]+	m4x_005775	Harman	C09209	C12H10N2	CC1=NC=CC2=C1NC3=CC=CC=C23	InChI=1S/C12H10N2/c1-8-12-10(6-7-13-8)9-4-2-3-5-11(9)14-12/h2-7,14H,1H3	PSFDQSOCUJVVGF-UHFFFAOYSA-N	2	Organic compounds	Alkaloids and derivatives	Harmala alkaloids	NA
M184T41C136	184.06	41.0041	136.144	0	2	-2.12	1	1	0.9848	0.9838	0.9939	[M+H]+	m4x_000594	4-Pyridoxate	C00847	C8H9NO4	CC1=NC=C(C(=C1O)C(=O)O)CO	InChI=1S/C8H9NO4/c1-4-7(11)6(8(12)13)5(3-10)2-9-4/h2,10-11H,3H2,1H3,(H,12,13)	HXACOUQIXZGNBF-UHFFFAOYSA-N	1	Organic compounds	Organoheterocyclic compounds	Pyridines and derivatives	Pyridinecarboxylic acids and derivatives
M193T75C135	193.097	75.2136	134.807	-1	-2	-5.24	1	0.25	0.9191	0.3572	0.6692	[M+H]+	m4x_016456	Cotinine N-oxide	HMDB0001411	C10H12N2O2	CN1[C@@H](CCC1=O)C1=C[N+]([O-])=CC=C1	InChI=1S/C10H12N2O2/c1-11-9(4-5-10(11)13)8-3-2-6-12(14)7-8/h2-3,6-7,9H,4-5H2,1H3/t9-/m0/s1	CIPULDKLIIVIER-VIFPVBQESA-N	2	Organic compounds	Organoheterocyclic compounds	Pyridines and derivatives	Pyrrolidinylpyridines
M166T85C136	166.086	84.5516	135.842	-2	58	-0.11	0.54	1	0.9565	0.3454	0.8907	[M+H]+	m4x_180346	N-(4-Methoxyphenyl)acetamide	HMDB0255013	C9H11NO2	COC1=CC=C(C=C1)N=C(C)O	InChI=1S/C9H11NO2/c1-7(11)10-8-3-5-9(12-2)6-4-8/h3-6H,1-2H3,(H,10,11)	XVAIDCNLVLTVFM-UHFFFAOYSA-N	2	Organic compounds	Benzenoids	Benzene and substituted derivatives	Anilides
M172T190C138	172.039	190.461	138.269	-1	8	2.7	1	1	0.8386	0.7922	0.9354	[M-H2O+H]+	m4x_001110	4-Hydroxy-2-quinolinecarboxylic acid	C01717	C10H7NO3	C1=CC=C2C(=C1)C(=O)C=C(N2)C(=O)O	InChI=1S/C10H7NO3/c12-9-5-8(10(13)14)11-7-4-2-1-3-6(7)9/h1-5H,(H,11,12)(H,13,14)	HCZHHEIFKROPDY-UHFFFAOYSA-N	1	Organic compounds	Organoheterocyclic compounds	Quinolines and derivatives	Quinoline carboxylic acids
M175T506C137	175.119	505.681	137.178	-1	9	-1.12	1	1	0.9982	0.9972	0.9993	[M+H]+	m4x_000050	L-Arginine	C00062	C6H14N4O2	C(C[C@@H](C(=O)O)N)CN=C(N)N	InChI=1S/C6H14N4O2/c7-4(5(11)12)2-1-3-10-6(8)9/h4H,1-3,7H2,(H,11,12)(H4,8,9,10)/t4-/m0/s1	ODKSFYDXXFIFQN-BYPYZUCNSA-N	1	Organic compounds	Organic acids and derivatives	Carboxylic acids and derivatives	Amino acids, peptides, and analogues
M175T528C137	175.119	528.307	136.718	-2	31	-1.46	0.98	1	0.9946	0.5341	0.9935	[M+H]+	m4x_000050	L-Arginine	C00062	C6H14N4O2	C(C[C@@H](C(=O)O)N)CN=C(N)N	InChI=1S/C6H14N4O2/c7-4(5(11)12)2-1-3-10-6(8)9/h4H,1-3,7H2,(H,11,12)(H4,8,9,10)/t4-/m0/s1	ODKSFYDXXFIFQN-BYPYZUCNSA-N	1	Organic compounds	Organic acids and derivatives	Carboxylic acids and derivatives	Amino acids, peptides, and analogues
M178T171C137	178.134	171.426	137.478	-1	-56	-1.66	0.57	1	0.8521	0.1938	0.8556	[M+H]+	m4x_180332	N-(3-(Aminomethyl)benzyl)acetamidine	HMDB0254998	C10H15N3	CC(=N)NCC1=CC=CC(CN)=C1	InChI=1S/C10H15N3/c1-8(12)13-7-10-4-2-3-9(5-10)6-11/h2-5H,6-7,11H2,1H3,(H2,12,13)	RODUKNYOEVZQPR-UHFFFAOYSA-N	2	Organic compounds	Benzenoids	Benzene and substituted derivatives	Phenylmethylamines
M179T55C138	179.118	55.1219	137.772	-1	25	-0.83	1	1	0.9974	0.3324	0.999	[M+H]+	m4x_180827	Nikethamide	HMDB0255604	C10H14N2O	CCN(CC)C(=O)C1=CN=CC=C1	InChI=1S/C10H14N2O/c1-3-12(4-2)10(13)9-6-5-7-11-8-9/h5-8H,3-4H2,1-2H3	NCYVXEGFNDZQCU-UHFFFAOYSA-N	2	Organic compounds	Organoheterocyclic compounds	Pyridines and derivatives	Pyridinecarboxylic acids and derivatives
M179T80C137	179.118	80.2845	137.082	-1	50	-1.33	0.66	1	0.8553	0.2722	0.8745	[M+H]+	m4x_180827	Nikethamide	HMDB0255604	C10H14N2O	CCN(CC)C(=O)C1=CN=CC=C1	InChI=1S/C10H14N2O/c1-3-12(4-2)10(13)9-6-5-7-11-8-9/h5-8H,3-4H2,1-2H3	NCYVXEGFNDZQCU-UHFFFAOYSA-N	2	Organic compounds	Organoheterocyclic compounds	Pyridines and derivatives	Pyridinecarboxylic acids and derivatives
M180T279C135	180.088	278.64	134.848	4	-38	-4.24	0.86	0.59	0.9748	0.1525	0.7972	[M+H]+	m4x_004937	beta-D-Glucosamine	C08349	C6H13NO5	C([C@@H]1[C@H]([C@@H]([C@H]([C@@H](O1)O)N)O)O)O	InChI=1S/C6H13NO5/c7-3-5(10)4(9)2(1-8)12-6(3)11/h2-6,8-11H,1,7H2/t2-,3-,4-,5-,6-/m1/s1	MSWZFWKMSRAUBD-QZABAPFNSA-N	2	Organic compounds	Organic oxygen compounds	Organooxygen compounds	Carbohydrates and carbohydrate conjugates
M180T258C137	180.101	258.375	137.376	-3;-3;-3	42;71;74	-2.27;-2.6;-1.69	0.79;0.31;0.26	1;1;1	0.9531;0.9874;0.969	0.5172;0.2589;0.2541	0.94;0.857;0.8397	[M+H]+;[M-H2O+H]+;[M+H]+	m4x_012116;m4x_015775;m4x_006207	L-Homophenylalanine;Deglymidodrine;(-)-Salsolinol	C17235;C21521;C09642	C10H13NO2;C10H15NO3;C10H13NO2	C1=CC=C(C=C1)CC[C@@H](C(=O)O)N;COC1=CC(=C(C=C1)OC)C(CN)O;C[C@H]1C2=CC(=C(C=C2CCN1)O)O	InChI=1S/C10H13NO2/c11-9(10(12)13)7-6-8-4-2-1-3-5-8/h1-5,9H,6-7,11H2,(H,12,13)/t9-/m0/s1;InChI=1S/C10H15NO3/c1-13-7-3-4-10(14-2)8(5-7)9(12)6-11/h3-5,9,12H,6,11H2,1-2H3;InChI=1S/C10H13NO2/c1-6-8-5-10(13)9(12)4-7(8)2-3-11-6/h4-6,11-13H,2-3H2,1H3/t6-/m0/s1	JTTHKOPSMAVJFE-VIFPVBQESA-N;VFRCNXKYZVQYLX-UHFFFAOYSA-N;IBRKLUSXDYATLG-LURJTMIESA-N	2;2;2	Organic compounds;Organic compounds;Organic compounds	Organic acids and derivatives;Benzenoids;Organoheterocyclic compounds	Carboxylic acids and derivatives;Benzene and substituted derivatives;Tetrahydroisoquinolines	Amino acids, peptides, and analogues;Methoxybenzenes;NA
M181T127C137	181.097	127.226	136.866	-1	69	-2.17	0.35	1	0.9798	0.1183	0.8612	[M+H]+	m4x_014084	Dulcin	C19415	C9H12N2O2	CCOC1=CC=C(C=C1)NC(=O)N	InChI=1S/C9H12N2O2/c1-2-13-8-5-3-7(4-6-8)11-9(10)12/h3-6H,2H2,1H3,(H3,10,11,12)	GGLIEWRLXDLBBF-UHFFFAOYSA-N	2	Organic compounds	Benzenoids	Benzene and substituted derivatives	N-phenylureas
M181T47C138	181.097	46.7428	137.899	0	-11	-1.43	1	1	0.987	0.2573	0.9948	[M+H]+	m4x_014084	Dulcin	C19415	C9H12N2O2	CCOC1=CC=C(C=C1)NC(=O)N	InChI=1S/C9H12N2O2/c1-2-13-8-5-3-7(4-6-8)11-9(10)12/h3-6H,2H2,1H3,(H3,10,11,12)	GGLIEWRLXDLBBF-UHFFFAOYSA-N	2	Organic compounds	Benzenoids	Benzene and substituted derivatives	N-phenylureas
M183T141C138	183.089	140.721	137.799	-13	81	0.09	0.15	1	0.9983	0.3965	0.8302	[M+H]+	m4x_005775	Harman	C09209	C12H10N2	CC1=NC=CC2=C1NC3=CC=CC=C23	InChI=1S/C12H10N2/c1-8-12-10(6-7-13-8)9-4-2-3-5-11(9)14-12/h2-7,14H,1H3	PSFDQSOCUJVVGF-UHFFFAOYSA-N	2	Organic compounds	Alkaloids and derivatives	Harmala alkaloids	NA
M189T537C135	189.16	536.748	134.641	-1	29	-5.73	1	0.09	0.9904	0.9904	0.6325	[M+H]+	m4x_002199	N6,N6,N6-Trimethyl-L-lysine	C03793	C9H20N2O2	C[N+](C)(C)CCCC[C@@H](C(=O)[O-])N	InChI=1S/C9H20N2O2/c1-11(2,3)7-5-4-6-8(10)9(12)13/h8H,4-7,10H2,1-3H3/t8-/m0/s1	MXNRLFUSFKVQSK-QMMMGPOBSA-N	1	Organic compounds	Organic acids and derivatives	Carboxylic acids and derivatives	Amino acids, peptides, and analogues
M190T190C137	190.05	190.461	137.12	-1	8	-1.42	1	1	0.9967	0.9967	0.9987	[M+H]+	m4x_001110	4-Hydroxy-2-quinolinecarboxylic acid	C01717	C10H7NO3	C1=CC=C2C(=C1)C(=O)C=C(N2)C(=O)O	InChI=1S/C10H7NO3/c12-9-5-8(10(13)14)11-7-4-2-1-3-6(7)9/h1-5H,(H,11,12)(H,13,14)	HCZHHEIFKROPDY-UHFFFAOYSA-N	1	Organic compounds	Organoheterocyclic compounds	Quinolines and derivatives	Quinoline carboxylic acids
M163T85C137	163.123	85.2213	137.293	-1	12	2.19	1	1	0.9595	0.9571	0.9838	[M+H]+	m4x_000520	Nicotine	C00745	C10H14N2	CN1CCC[C@H]1C2=CN=CC=C2	InChI=1S/C10H14N2/c1-12-7-3-5-10(12)9-4-2-6-11-8-9/h2,4,6,8,10H,3,5,7H2,1H3/t10-/m0/s1	SNICXCGAKADSCV-JTQLQIEISA-N	1	Organic compounds	Organoheterocyclic compounds	Pyridines and derivatives	Pyrrolidinylpyridines
M175T571C137	175.144	570.64	136.716	0	40	-3.94	0.84	0.69	0.9746	0.9331	0.8329	[M+H]+	m4x_022543	Ne,Ne dimethyllysine	HMDB0013287	C8H18N2O2	CN(C)CCCCC(N)C(O)=O	InChI=1S/C8H18N2O2/c1-10(2)6-4-3-5-7(9)8(11)12/h7H,3-6,9H2,1-2H3,(H,11,12)	XXEWFEBMSGLYBY-UHFFFAOYSA-N	1	Organic compounds	Organic acids and derivatives	Carboxylic acids and derivatives	Amino acids, peptides, and analogues
M176T354C139	176.103	354.208	138.506	-1	-29	-0.04	1	1	1	0.4063	1	[M+H]+	m4x_000259	L-Citrulline	C00327	C6H13N3O3	C(C[C@@H](C(=O)O)N)CNC(=O)N	InChI=1S/C6H13N3O3/c7-4(5(10)11)2-1-3-9-6(8)12/h4H,1-3,7H2,(H,10,11)(H3,8,9,12)/t4-/m0/s1	RHGKLRLOHDJJDR-BYPYZUCNSA-N	1	Organic compounds	Organic acids and derivatives	Carboxylic acids and derivatives	Amino acids, peptides, and analogues
M176T470C139	176.103	469.972	138.736	1	87	0.12	0.05	1	1	0.3159	0.8101	[M+H]+	m4x_000259	L-Citrulline	C00327	C6H13N3O3	C(C[C@@H](C(=O)O)N)CNC(=O)N	InChI=1S/C6H13N3O3/c7-4(5(10)11)2-1-3-9-6(8)12/h4H,1-3,7H2,(H,10,11)(H3,8,9,12)/t4-/m0/s1	RHGKLRLOHDJJDR-BYPYZUCNSA-N	1	Organic compounds	Organic acids and derivatives	Carboxylic acids and derivatives	Amino acids, peptides, and analogues
M183T109C138	183.091	109.23	138.258	-3	49	0.42	0.68	1	0.9262	0.5384	0.9064	[M+H]+	m4x_005775	Harman	C09209	C12H10N2	CC1=NC=CC2=C1NC3=CC=CC=C23	InChI=1S/C12H10N2/c1-8-12-10(6-7-13-8)9-4-2-3-5-11(9)14-12/h2-7,14H,1H3	PSFDQSOCUJVVGF-UHFFFAOYSA-N	2	Organic compounds	Alkaloids and derivatives	Harmala alkaloids	NA
M183T42C138	183.091	41.9913	138.028	-2	-18	0.26	1	1	0.902	0.8602	0.9608	[M+H]+	m4x_005775	Harman	C09209	C12H10N2	CC1=NC=CC2=C1NC3=CC=CC=C23	InChI=1S/C12H10N2/c1-8-12-10(6-7-13-8)9-4-2-3-5-11(9)14-12/h2-7,14H,1H3	PSFDQSOCUJVVGF-UHFFFAOYSA-N	2	Organic compounds	Alkaloids and derivatives	Harmala alkaloids	NA
M191T214C139	191.08	214.386	139.132	5	-63	-1.77	0.46	1	0.9782	0.6006	0.8826	[M+Na]+	m4x_000396	Pyridoxamine	C00534	C8H12N2O2	CC1=NC=C(C(=C1O)CN)CO	InChI=1S/C8H12N2O2/c1-5-8(12)7(2-9)6(4-11)3-10-5/h3,11-12H,2,4,9H2,1H3	NHZMQXZHNVQTQA-UHFFFAOYSA-N	1	Organic compounds	Organoheterocyclic compounds	Pyridines and derivatives	Pyridoxamines
M164T145C140	164.143	144.957	140.006	0	60	2.83	0.5	1	0.8276	0.1271	0.8312	[M+H]+	m4x_035168	Dimethylamphetamine	HMDB0041880	C11H17N	CC(CC1=CC=CC=C1)N(C)C	InChI=1S/C11H17N/c1-10(12(2)3)9-11-7-5-4-6-8-11/h4-8,10H,9H2,1-3H3	OBDSVYOSYSKVMX-UHFFFAOYSA-N	2	Organic compounds	Benzenoids	Benzene and substituted derivatives	Phenethylamines
M176T393C139	176.103	392.691	138.506	0	10	-0.04	1	1	1	0.1992	1	[M+H]+	m4x_000259	L-Citrulline	C00327	C6H13N3O3	C(C[C@@H](C(=O)O)N)CNC(=O)N	InChI=1S/C6H13N3O3/c7-4(5(10)11)2-1-3-9-6(8)12/h4H,1-3,7H2,(H,10,11)(H3,8,9,12)/t4-/m0/s1	RHGKLRLOHDJJDR-BYPYZUCNSA-N	1	Organic compounds	Organic acids and derivatives	Carboxylic acids and derivatives	Amino acids, peptides, and analogues
M177T47C137	177.102	46.7428	136.842	0	-21	-1.31	1	1	0.9667	0.1264	0.9867	[M+H]+	m4x_016377	Cotinine	HMDB0001046	C10H12N2O	CN1C(CCC1=O)C1=CN=CC=C1	InChI=1S/C10H12N2O/c1-12-9(4-5-10(12)13)8-3-2-6-11-7-8/h2-3,6-7,9H,4-5H2,1H3	UIKROCXWUNQSPJ-UHFFFAOYSA-N	2	Organic compounds	Organoheterocyclic compounds	Pyridines and derivatives	Pyrrolidinylpyridines
M183T271C138	183.051	271.333	137.915	-1	-5	0.16	1	1	0.9286	0.914	0.9714	[M+H]+	m4x_011389	1-Methyluric acid	C16359	C6H6N4O3	CN1C(=O)C2=C(NC(=O)N2)NC1=O	InChI=1S/C6H6N4O3/c1-10-4(11)2-3(9-6(10)13)8-5(12)7-2/h1H3,(H,9,13)(H2,7,8,12)	QFDRTQONISXGJA-UHFFFAOYSA-N	1	Organic compounds	Organoheterocyclic compounds	Imidazopyrimidines	Purines and purine derivatives
M188T191C141	188.07	191.116	140.533	10	80	-0.27	0.16	1	0.9994	0.1507	0.8327	[M+Na]+	m4x_052698	Benzyl glycinate	HMDB0059934	C9H11NO2	NCC(=O)OCC1=CC=CC=C1	InChI=1S/C9H11NO2/c10-6-9(11)12-7-8-4-2-1-3-5-8/h1-5H,6-7,10H2	JXYACYYPACQCDM-UHFFFAOYSA-N	2	Organic compounds	Organic acids and derivatives	Carboxylic acids and derivatives	Amino acids, peptides, and analogues
M192T43C140	192.066	43.0655	139.772	12	-59	-1.23	0.52	1	0.8539	0.2413	0.8451	[M+Na]+	m4x_000249	Pyridoxine	C00314	C8H11NO3	CC1=NC=C(C(=C1O)CO)CO	InChI=1S/C8H11NO3/c1-5-8(12)7(4-11)6(3-10)2-9-5/h2,10-12H,3-4H2,1H3	LXNHXLLTXMVWPM-UHFFFAOYSA-N	1	Organic compounds	Organoheterocyclic compounds	Pyridines and derivatives	Pyridoxines
M203T534C140	203.15	533.583	139.513	-2	61	-4.93	0.49	0.36	0.9661	0.9457	0.6277	[M+H]+	m4x_002112	NG,NG-Dimethyl-L-arginine	C03626	C8H18N4O2	CN(C)C(=NCCC[C@@H](C(=O)O)N)N	InChI=1S/C8H18N4O2/c1-12(2)8(10)11-5-3-4-6(9)7(13)14/h6H,3-5,9H2,1-2H3,(H2,10,11)(H,13,14)/t6-/m0/s1	YDGMGEXADBMOMJ-LURJTMIESA-N	1	Organic compounds	Organic acids and derivatives	Carboxylic acids and derivatives	Amino acids, peptides, and analogues
M206T35C139	206.078	34.5104	139.166	-14	-5	-2.66	1	1	0.9972	0.4686	0.9989	[M+H]+	m4x_024763	Edulitine	HMDB0030179	C11H11NO3	COC1=CC(=O)NC2=C(OC)C=CC=C12	InChI=1S/C11H11NO3/c1-14-8-5-3-4-7-9(15-2)6-10(13)12-11(7)8/h3-6H,1-2H3,(H,12,13)	HPPSTURWGYFXQN-UHFFFAOYSA-N	2	Organic compounds	Organoheterocyclic compounds	Quinolines and derivatives	Quinolones and derivatives
M189T342C143	189.123	342.294	143.224	-1;-1	3;-41	0.49;0.44	1;0.82	1;1	0.9986;0.998	0.9812;0.9806	0.9994;0.9635	[M+H]+;[M+H]+	m4x_001647;m4x_009000	N6-Acetyl-L-lysine;N2-Acetyl-L-lysine	C02727;C12989	C8H16N2O3;C8H16N2O3	CC(=O)NCCCC[C@@H](C(=O)O)N;CC(=O)N[C@@H](CCCCN)C(=O)O	InChI=1S/C8H16N2O3/c1-6(11)10-5-3-2-4-7(9)8(12)13/h7H,2-5,9H2,1H3,(H,10,11)(H,12,13)/t7-/m0/s1;InChI=1S/C8H16N2O3/c1-6(11)10-7(8(12)13)4-2-3-5-9/h7H,2-5,9H2,1H3,(H,10,11)(H,12,13)/t7-/m0/s1	DTERQYGMUDWYAZ-ZETCQYMHSA-N;VEYYWZRYIYDQJM-ZETCQYMHSA-N	1;1	Organic compounds;Organic compounds	Organic acids and derivatives;Organic acids and derivatives	Carboxylic acids and derivatives;Carboxylic acids and derivatives	Amino acids, peptides, and analogues;Amino acids, peptides, and analogues
M190T171C141	190.086	170.776	140.893	-1	-1	-1.19	1	1	0.9966	0.1113	0.9986	[M-H2O+H]+	m4x_002062	N-Acetyl-L-phenylalanine	C03519	C11H13NO3	CC(=O)N[C@@H](CC1=CC=CC=C1)C(=O)O	InChI=1S/C11H13NO3/c1-8(13)12-10(11(14)15)7-9-5-3-2-4-6-9/h2-6,10H,7H2,1H3,(H,12,13)(H,14,15)/t10-/m0/s1	CBQJSKKFNMDLON-JTQLQIEISA-N	1	Organic compounds	Organic acids and derivatives	Carboxylic acids and derivatives	Amino acids, peptides, and analogues
M190T353C141	190.118	353.258	141.463	-1	-18	-0.05	1	1	0.8353	0.2558	0.9341	[M+H]+	m4x_001500	L-Homocitrulline	C02427	C7H15N3O3	C(CCNC(=O)N)C[C@@H](C(=O)O)N	InChI=1S/C7H15N3O3/c8-5(6(11)12)3-1-2-4-10-7(9)13/h5H,1-4,8H2,(H,11,12)(H3,9,10,13)/t5-/m0/s1	XIGSAGMEBXLVJJ-YFKPBYRVSA-N	1	Organic compounds	Organic acids and derivatives	Carboxylic acids and derivatives	Amino acids, peptides, and analogues
M192T207C141	192.065	206.99	141.142	-2;-2	0;79	-0.01;0.36	1;0.18	1;1	0.9802;0.9998	0.9496;0.1122	0.9921;0.8366	[M+H]+;[M-H2O+H]+	m4x_003067;m4x_002154	5-Hydroxyindoleacetate;N-Benzyloxycarbonylglycine	C05635;C03710	C10H9NO3;C10H11NO4	C1=CC2=C(C=C1O)C(=CN2)CC(=O)O;C1=CC=C(C=C1)COC(=O)NCC(=O)O	InChI=1S/C10H9NO3/c12-7-1-2-9-8(4-7)6(5-11-9)3-10(13)14/h1-2,4-5,11-12H,3H2,(H,13,14);InChI=1S/C10H11NO4/c12-9(13)6-11-10(14)15-7-8-4-2-1-3-5-8/h1-5H,6-7H2,(H,11,14)(H,12,13)	DUUGKQCEGZLZNO-UHFFFAOYSA-N;CJUMAFVKTCBCJK-UHFFFAOYSA-N	1;1	Organic compounds;Organic compounds	Organoheterocyclic compounds;Benzenoids	Indoles and derivatives;Benzene and substituted derivatives	Indolyl carboxylic acids and derivatives;Benzyloxycarbonyls
M195T41C141	195.087	41.0041	140.889	-2	4	-0.08	1	1	0.9667	0.9545	0.9867	[M+H]+	m4x_004337	Caffeine	C07481	C8H10N4O2	CN1C=NC2=C1C(=O)N(C(=O)N2C)C	InChI=1S/C8H10N4O2/c1-10-4-9-6-5(10)7(13)12(3)8(14)11(6)2/h4H,1-3H3	RYYVLZVUVIJVGH-UHFFFAOYSA-N	1	Organic compounds	Organoheterocyclic compounds	Imidazopyrimidines	Purines and purine derivatives
M197T220C141	197.067	220.382	141.028	-1	1	0.31	1	1	0.9889	0.9695	0.9955	[M+H]+	m4x_011386	1,7-Dimethyluric acid	C16356	C7H8N4O3	CN1C2=C(NC1=O)NC(=O)N(C2=O)C	InChI=1S/C7H8N4O3/c1-10-3-4(8-6(10)13)9-7(14)11(2)5(3)12/h1-2H3,(H,8,13)(H,9,14)	NOFNCLGCUJJPKU-UHFFFAOYSA-N	1	Organic compounds	Organoheterocyclic compounds	Imidazopyrimidines	Purines and purine derivatives
M199T196C138	199.082	195.857	138.432	-2	-3	-2.82	1	1	0.9167	0.8778	0.9667	[M+H]+	m4x_011396	5-Acetylamino-6-amino-3-methyluracil	C16366	C7H10N4O3	CC(=O)NC1=C(NC(=O)N(C1=O)C)N	InChI=1S/C7H10N4O3/c1-3(12)9-4-5(8)10-7(14)11(2)6(4)13/h8H2,1-2H3,(H,9,12)(H,10,14)	POQOTWQIYYNXAT-UHFFFAOYSA-N	1	Organic compounds	Organic nitrogen compounds	Organonitrogen compounds	N-arylamides
M200T132C141	200.128	131.964	141.236	0	76	-3.4	0.23	0.87	0.8566	0.034	0.7363	[M+NH4]+	m4x_227256	(????)-erythro-Anethole glycol	HMDB0303315	C10H14O3	COC1=CC=C(C=C1)C(O)C(C)O	InChI=1S/C10H14O3/c1-7(11)10(12)8-3-5-9(13-2)6-4-8/h3-7,10-12H,1-2H3	MRDZSBVJWOXBRW-UHFFFAOYSA-N	2	Organic compounds	Benzenoids	Benzene and substituted derivatives	Phenylpropanes
M206T222C141	206.043	221.927	141.441	-9	7	-1.06	1	1	0.8117	0.6542	0.9247	[M+H]+	m4x_001517	Xanthurenic acid	C02470	C10H7NO4	C1=CC2=C(C(=C1)O)NC(=CC2=O)C(=O)O	InChI=1S/C10H7NO4/c12-7-3-1-2-5-8(13)4-6(10(14)15)11-9(5)7/h1-4,12H,(H,11,13)(H,14,15)	FBZONXHGGPHHIY-UHFFFAOYSA-N	1	Organic compounds	Organoheterocyclic compounds	Quinolines and derivatives	Quinoline carboxylic acids
M188T388C143	188.176	388.412	143.385	-1	78	0.31	0.19	1	0.8353	0.807	0.7727	[M+H]+	m4x_000712	N8-Acetylspermidine	C01029	C9H21N3O	CC(=O)NCCCCNCCCN	InChI=1S/C9H21N3O/c1-9(13)12-8-3-2-6-11-7-4-5-10/h11H,2-8,10H2,1H3,(H,12,13)	FONIWJIDLJEJTL-UHFFFAOYSA-N	1	Organic compounds	Organic acids and derivatives	Carboximidic acids and derivatives	Carboximidic acids
M189T517C143	189.16	516.816	143.337	0	9	0.36	1	1	0.9986	0.9985	0.9994	[M+H]+	m4x_002199	N6,N6,N6-Trimethyl-L-lysine	C03793	C9H20N2O2	C[N+](C)(C)CCCC[C@@H](C(=O)[O-])N	InChI=1S/C9H20N2O2/c1-11(2,3)7-5-4-6-8(10)9(12)13/h8H,4-7,10H2,1-3H3/t8-/m0/s1	MXNRLFUSFKVQSK-QMMMGPOBSA-N	1	Organic compounds	Organic acids and derivatives	Carboxylic acids and derivatives	Amino acids, peptides, and analogues
M189T580C143	189.16	580.145	143.223	-1	72	0.28	0.3	1	0.9828	0.9775	0.8526	[M+H]+	m4x_002199	N6,N6,N6-Trimethyl-L-lysine	C03793	C9H20N2O2	C[N+](C)(C)CCCC[C@@H](C(=O)[O-])N	InChI=1S/C9H20N2O2/c1-11(2,3)7-5-4-6-8(10)9(12)13/h8H,4-7,10H2,1-3H3/t8-/m0/s1	MXNRLFUSFKVQSK-QMMMGPOBSA-N	1	Organic compounds	Organic acids and derivatives	Carboxylic acids and derivatives	Amino acids, peptides, and analogues
M189T564C143	189.159	564.364	143.223	-2	56	0.28	0.56	1	0.9946	0.9934	0.91	[M+H]+	m4x_002199	N6,N6,N6-Trimethyl-L-lysine	C03793	C9H20N2O2	C[N+](C)(C)CCCC[C@@H](C(=O)[O-])N	InChI=1S/C9H20N2O2/c1-11(2,3)7-5-4-6-8(10)9(12)13/h8H,4-7,10H2,1-3H3/t8-/m0/s1	MXNRLFUSFKVQSK-QMMMGPOBSA-N	1	Organic compounds	Organic acids and derivatives	Carboxylic acids and derivatives	Amino acids, peptides, and analogues
M189T540C143	189.16	540.249	143.108	-1	32	0.2	0.96	1	0.9893	0.9853	0.9882	[M+H]+	m4x_002199	N6,N6,N6-Trimethyl-L-lysine	C03793	C9H20N2O2	C[N+](C)(C)CCCC[C@@H](C(=O)[O-])N	InChI=1S/C9H20N2O2/c1-11(2,3)7-5-4-6-8(10)9(12)13/h8H,4-7,10H2,1-3H3/t8-/m0/s1	MXNRLFUSFKVQSK-QMMMGPOBSA-N	1	Organic compounds	Organic acids and derivatives	Carboxylic acids and derivatives	Amino acids, peptides, and analogues
M189T431C143	189.159	430.95	143.109	-3	-77	0.2	0.22	1	0.911	0.8258	0.8076	[M+H]+	m4x_002199	N6,N6,N6-Trimethyl-L-lysine	C03793	C9H20N2O2	C[N+](C)(C)CCCC[C@@H](C(=O)[O-])N	InChI=1S/C9H20N2O2/c1-11(2,3)7-5-4-6-8(10)9(12)13/h8H,4-7,10H2,1-3H3/t8-/m0/s1	MXNRLFUSFKVQSK-QMMMGPOBSA-N	1	Organic compounds	Organic acids and derivatives	Carboxylic acids and derivatives	Amino acids, peptides, and analogues
M192T188C143	192.101	188.189	142.511	-3	78	-1.15	0.2	1	0.9368	0.7673	0.8141	[M-H2O+H]+	m4x_000971	Tyr-OEt	C01458	C11H15NO3	CCOC(=O)[C@H](CC1=CC=C(C=C1)O)N	InChI=1S/C11H15NO3/c1-2-15-11(14)10(12)7-8-3-5-9(13)6-4-8/h3-6,10,13H,2,7,12H2,1H3/t10-/m0/s1	SBBWEQLNKVHYCX-JTQLQIEISA-N	2	Organic compounds	Organic acids and derivatives	Carboxylic acids and derivatives	Amino acids, peptides, and analogues
M193T96C141	193.097	96.0154	140.752	-1	19	-1.06	1	1	0.9979	0.1438	0.9991	[M+H]+	m4x_016456	Cotinine N-oxide	HMDB0001411	C10H12N2O2	CN1[C@@H](CCC1=O)C1=C[N+]([O-])=CC=C1	InChI=1S/C10H12N2O2/c1-11-9(4-5-10(11)13)8-3-2-6-12(14)7-8/h2-3,6-7,9H,4-5H2,1H3/t9-/m0/s1	CIPULDKLIIVIER-VIFPVBQESA-N	2	Organic compounds	Organoheterocyclic compounds	Pyridines and derivatives	Pyrrolidinylpyridines
M198T305C143	198.087	304.677	143.147	-1	-9	-0.19	1	1	0.9944	0.9771	0.9978	[M+H]+	m4x_001789	N-Acetyl-L-histidine	C02997	C8H11N3O3	CC(=O)N[C@@H](CC1=CN=CN1)C(=O)O	InChI=1S/C8H11N3O3/c1-5(12)11-7(8(13)14)2-6-3-9-4-10-6/h3-4,7H,2H2,1H3,(H,9,10)(H,11,12)(H,13,14)/t7-/m0/s1	KBOJOGQFRVVWBH-ZETCQYMHSA-N	1	Organic compounds	Organic acids and derivatives	Carboxylic acids and derivatives	Amino acids, peptides, and analogues
M227T413C142	227.114	413.272	142.236	0	7	-5.25	1	0.25	0.9821	0.6217	0.6933	[M+H]+	m4x_000294	Carnosine	C00386	C9H14N4O3	C1=C(NC=N1)C[C@@H](C(=O)O)NC(=O)CCN	InChI=1S/C9H14N4O3/c10-2-1-8(14)13-7(9(15)16)3-6-4-11-5-12-6/h4-5,7H,1-3,10H2,(H,11,12)(H,13,14)(H,15,16)/t7-/m0/s1	CQOVPNPJLQNMDC-ZETCQYMHSA-N	1	Organic compounds	Organic acids and derivatives	Peptidomimetics	Hybrid peptides
M177T47C145	177.102	47.3961	144.882	-1	-21	4.49	1	0.5	0.8557	0.0362	0.7432	[M+H]+	m4x_016377	Cotinine	HMDB0001046	C10H12N2O	CN1C(CCC1=O)C1=CN=CC=C1	InChI=1S/C10H12N2O/c1-12-9(4-5-10(12)13)8-3-2-6-11-7-8/h2-3,6-7,9H,4-5H2,1H3	UIKROCXWUNQSPJ-UHFFFAOYSA-N	2	Organic compounds	Organoheterocyclic compounds	Pyridines and derivatives	Pyrrolidinylpyridines
M197T174C144	197.128	174.124	144.329	-1	14	-1.58	1	1	0.9794	0.4163	0.9918	[M-H2O+H]+	m4x_016869	Dethiobiotin	HMDB0003581	C10H18N2O3	C[C@@H]1NC(=O)N[C@@H]1CCCCCC(O)=O	InChI=1S/C10H18N2O3/c1-7-8(12-10(15)11-7)5-3-2-4-6-9(13)14/h7-8H,2-6H2,1H3,(H,13,14)(H2,11,12,15)/t7-,8+/m0/s1	AUTOLBMXDDTRRT-JGVFFNPUSA-N	2	Organic compounds	Lipids and lipid-like molecules	Fatty Acyls	Fatty acids and conjugates
M203T425C145	203.15	424.677	144.972	-2	-48	-1.21	0.69	1	0.9662	0.8217	0.9254	[M+H]+	m4x_002112	NG,NG-Dimethyl-L-arginine	C03626	C8H18N4O2	CN(C)C(=NCCC[C@@H](C(=O)O)N)N	InChI=1S/C8H18N4O2/c1-12(2)8(10)11-5-3-4-6(9)7(13)14/h6H,3-5,9H2,1-2H3,(H2,10,11)(H,13,14)/t6-/m0/s1	YDGMGEXADBMOMJ-LURJTMIESA-N	1	Organic compounds	Organic acids and derivatives	Carboxylic acids and derivatives	Amino acids, peptides, and analogues
M204T298C144	204.123	298.201	144.476	0	-6	-0.48	1	1	0.9992	0.9989	0.9997	[M+H]+	m4x_016037	L-Acetylcarnitine	HMDB0000201	C9H17NO4	CC(=O)O[C@H](CC([O-])=O)C[N+](C)(C)C	InChI=1S/C9H17NO4/c1-7(11)14-8(5-9(12)13)6-10(2,3)4/h8H,5-6H2,1-4H3/t8-/m1/s1	RDHQFKQIGNGIED-MRVPVSSYSA-N	1	Organic compounds	Lipids and lipid-like molecules	Fatty Acyls	Fatty acid esters
M205T23C144	205.086	22.8839	144.208	0	-11	1.42	1	1	0.9491	0.0958	0.9796	[M+H]+	m4x_028925	7-Ethoxy-4-methyl-2H-1-benzopyran-2-one	HMDB0035095	C12H12O3	CCOC1=CC2=C(C=C1)C(C)=CC(=O)O2	InChI=1S/C12H12O3/c1-3-14-9-4-5-10-8(2)6-12(13)15-11(10)7-9/h4-7H,3H2,1-2H3	NKRISXMDKXBVRJ-UHFFFAOYSA-N	2	Organic compounds	Phenylpropanoids and polyketides	Coumarins and derivatives	NA
M210T41C144	210.112	41.0041	143.773	-1	2	-2.9	1	1	0.985	0.3745	0.994	[M+H]+	m4x_009681	Propoxur	C14334	C11H15NO3	CC(C)OC1=CC=CC=C1OC(=O)NC	InChI=1S/C11H15NO3/c1-8(2)14-9-6-4-5-7-10(9)15-11(13)12-3/h4-8H,1-3H3,(H,12,13)	ISRUGXGCCGIOQO-UHFFFAOYSA-N	2	Organic compounds	Benzenoids	Phenol ethers	NA
M189T382C146	189.123	382.388	146.192	-2;-2	-1;43	2.52;2.57	1;0.78	1;1	0.9869;0.9965	0.9857;0.9838	0.9948;0.954	[M+H]+;[M+H]+	m4x_009000;m4x_001647	N2-Acetyl-L-lysine;N6-Acetyl-L-lysine	C12989;C02727	C8H16N2O3;C8H16N2O3	CC(=O)N[C@@H](CCCCN)C(=O)O;CC(=O)NCCCC[C@@H](C(=O)O)N	InChI=1S/C8H16N2O3/c1-6(11)10-7(8(12)13)4-2-3-5-9/h7H,2-5,9H2,1H3,(H,10,11)(H,12,13)/t7-/m0/s1;InChI=1S/C8H16N2O3/c1-6(11)10-5-3-2-4-7(9)8(12)13/h7H,2-5,9H2,1H3,(H,10,11)(H,12,13)/t7-/m0/s1	VEYYWZRYIYDQJM-ZETCQYMHSA-N;DTERQYGMUDWYAZ-ZETCQYMHSA-N	1;1	Organic compounds;Organic compounds	Organic acids and derivatives;Organic acids and derivatives	Carboxylic acids and derivatives;Carboxylic acids and derivatives	Amino acids, peptides, and analogues;Amino acids, peptides, and analogues
M192T33C144	192.138	33.4013	143.65	0	-1	1.31	1	1	0.8279	0.2939	0.9312	[M+H]+	m4x_007487	N,N-Diethyl-m-toluamide	C10935	C12H17NO	CCN(CC)C(=O)C1=CC(=CC=C1)C	InChI=1S/C12H17NO/c1-4-13(5-2)12(14)11-8-6-7-10(3)9-11/h6-9H,4-5H2,1-3H3	MMOXZBCLCQITDF-UHFFFAOYSA-N	2	Organic compounds	Benzenoids	Benzene and substituted derivatives	Toluenes
M194T241C144	194.117	241.499	143.557	-2;-2;-2;-3	18;11;53;52	-1.53;-1.33;-1.52;0	1;1;0.61;0.63	1;1;1;1	0.982;0.9057;0.9976;0.9145	0.1037;0.0956;0.1053;0.0965	0.9928;0.9623;0.9207;0.8908	[M-H2O+H]+;[M-H2O+H]+;[M-H2O+H]+;[M+H]+	m4x_004016;m4x_004082;m4x_004367;m4x_006205	Isoproterenol;Metaproterenol;Methoxamine;(-)-Salsoline	C07056;C07144;C07513;C09640	C11H17NO3;C11H17NO3;C11H17NO3;C11H15NO2	CC(C)NCC(C1=CC(=C(C=C1)O)O)O;CC(C)NCC(C1=CC(=CC(=C1)O)O)O;CC(C(C1=C(C=CC(=C1)OC)OC)O)N;C[C@H]1C2=CC(=C(C=C2CCN1)O)OC	InChI=1S/C11H17NO3/c1-7(2)12-6-11(15)8-3-4-9(13)10(14)5-8/h3-5,7,11-15H,6H2,1-2H3;InChI=1S/C11H17NO3/c1-7(2)12-6-11(15)8-3-9(13)5-10(14)4-8/h3-5,7,11-15H,6H2,1-2H3;InChI=1S/C11H17NO3/c1-7(12)11(13)9-6-8(14-2)4-5-10(9)15-3/h4-7,11,13H,12H2,1-3H3;InChI=1S/C11H15NO2/c1-7-9-6-11(14-2)10(13)5-8(9)3-4-12-7/h5-7,12-13H,3-4H2,1-2H3/t7-/m0/s1	JWZZKOKVBUJMES-UHFFFAOYSA-N;LMOINURANNBYCM-UHFFFAOYSA-N;WJAJPNHVVFWKKL-UHFFFAOYSA-N;YTPRLBGPGZHUPD-ZETCQYMHSA-N	2;2;2;2	Organic compounds;Organic compounds;Organic compounds;Organic compounds	Benzenoids;Benzenoids;Benzenoids;Organoheterocyclic compounds	Phenols;Phenols;Benzene and substituted derivatives;Tetrahydroisoquinolines	Benzenediols;Benzenediols;Methoxybenzenes;NA
M203T513C145	203.15	513.178	145.199	-1	40	-1.05	0.83	1	0.9896	0.9868	0.9619	[M+H]+	m4x_002112	NG,NG-Dimethyl-L-arginine	C03626	C8H18N4O2	CN(C)C(=NCCC[C@@H](C(=O)O)N)N	InChI=1S/C8H18N4O2/c1-12(2)8(10)11-5-3-4-6(9)7(13)14/h6H,3-5,9H2,1-2H3,(H2,10,11)(H,13,14)/t6-/m0/s1	YDGMGEXADBMOMJ-LURJTMIESA-N	1	Organic compounds	Organic acids and derivatives	Carboxylic acids and derivatives	Amino acids, peptides, and analogues
M203T487C145	203.15	486.718	145.199	0	14	-1.05	1	1	0.9727	0.8372	0.9891	[M+H]+	m4x_002112	NG,NG-Dimethyl-L-arginine	C03626	C8H18N4O2	CN(C)C(=NCCC[C@@H](C(=O)O)N)N	InChI=1S/C8H18N4O2/c1-12(2)8(10)11-5-3-4-6(9)7(13)14/h6H,3-5,9H2,1-2H3,(H2,10,11)(H,13,14)/t6-/m0/s1	YDGMGEXADBMOMJ-LURJTMIESA-N	1	Organic compounds	Organic acids and derivatives	Carboxylic acids and derivatives	Amino acids, peptides, and analogues
M203T556C145	203.15	555.802	144.972	-1	83	-1.21	0.12	1	0.993	0.9879	0.8212	[M+H]+	m4x_002112	NG,NG-Dimethyl-L-arginine	C03626	C8H18N4O2	CN(C)C(=NCCC[C@@H](C(=O)O)N)N	InChI=1S/C8H18N4O2/c1-12(2)8(10)11-5-3-4-6(9)7(13)14/h6H,3-5,9H2,1-2H3,(H2,10,11)(H,13,14)/t6-/m0/s1	YDGMGEXADBMOMJ-LURJTMIESA-N	1	Organic compounds	Organic acids and derivatives	Carboxylic acids and derivatives	Amino acids, peptides, and analogues
M203T431C145	203.15	431.207	144.972	-2	-42	-1.21	0.8	1	0.9767	0.8263	0.9514	[M+H]+	m4x_002112	NG,NG-Dimethyl-L-arginine	C03626	C8H18N4O2	CN(C)C(=NCCC[C@@H](C(=O)O)N)N	InChI=1S/C8H18N4O2/c1-12(2)8(10)11-5-3-4-6(9)7(13)14/h6H,3-5,9H2,1-2H3,(H2,10,11)(H,13,14)/t6-/m0/s1	YDGMGEXADBMOMJ-LURJTMIESA-N	1	Organic compounds	Organic acids and derivatives	Carboxylic acids and derivatives	Amino acids, peptides, and analogues
M203T401C145	203.15	400.922	145.199	-2	-72	-1.05	0.3	1	0.9673	0.6501	0.8467	[M+H]+	m4x_002112	NG,NG-Dimethyl-L-arginine	C03626	C8H18N4O2	CN(C)C(=NCCC[C@@H](C(=O)O)N)N	InChI=1S/C8H18N4O2/c1-12(2)8(10)11-5-3-4-6(9)7(13)14/h6H,3-5,9H2,1-2H3,(H2,10,11)(H,13,14)/t6-/m0/s1	YDGMGEXADBMOMJ-LURJTMIESA-N	1	Organic compounds	Organic acids and derivatives	Carboxylic acids and derivatives	Amino acids, peptides, and analogues
M210T47C146	210.112	46.6633	146.267	-1	8	-1.21	1	1	0.985	0.1159	0.994	[M+H]+	m4x_009681	Propoxur	C14334	C11H15NO3	CC(C)OC1=CC=CC=C1OC(=O)NC	InChI=1S/C11H15NO3/c1-8(2)14-9-6-4-5-7-10(9)15-11(13)12-3/h4-8H,1-3H3,(H,12,13)	ISRUGXGCCGIOQO-UHFFFAOYSA-N	2	Organic compounds	Benzenoids	Phenol ethers	NA
M226T176C146	226.082	176.417	146.335	-1	-61	-3.54	0.49	0.82	0.9405	0.9118	0.8028	[M-H2O+H]+	m4x_000347	Cytidine	C00475	C9H13N3O5	C1=CN(C(=O)N=C1N)[C@H]2[C@@H]([C@@H]([C@H](O2)CO)O)O	InChI=1S/C9H13N3O5/c10-5-1-2-12(9(16)11-5)8-7(15)6(14)4(3-13)17-8/h1-2,4,6-8,13-15H,3H2,(H2,10,11,16)/t4-,6-,7-,8-/m1/s1	UHDGCWIWMRVCDJ-XVFCMESISA-N	1	Organic compounds	Nucleosides, nucleotides, and analogues	Pyrimidine nucleosides	NA
M218T314C149	218.138	314.337	149.112	-2	4	-1.11	1	1	0.8087	0.6041	0.9235	[M+H]+	m4x_001800	O-Propanoylcarnitine	C03017	C10H19NO4	CCC(=O)OC(CC(=O)[O-])C[N+](C)(C)C	InChI=1S/C10H19NO4/c1-5-10(14)15-8(6-9(12)13)7-11(2,3)4/h8H,5-7H2,1-4H3	UFAHZIUFPNSHSL-UHFFFAOYSA-N	1	Organic compounds	Lipids and lipid-like molecules	Fatty Acyls	Fatty acid esters
M223T435C148	223.074	434.634	147.91	-2	-11	0.82	1	1	0.976	0.9718	0.9904	[M+H]+	m4x_016149	Allocystathionine	HMDB0000455	C7H14N2O4S	N[C@@H](CCSCC(N)C(O)=O)C(O)=O	InChI=1S/C7H14N2O4S/c8-4(6(10)11)1-2-14-3-5(9)7(12)13/h4-5H,1-3,8-9H2,(H,10,11)(H,12,13)/t4-,5?/m0/s1	ILRYLPWNYFXEMH-ROLXFIACSA-N	1	Organic compounds	Organic acids and derivatives	Carboxylic acids and derivatives	Amino acids, peptides, and analogues
M218T273C150	218.139	272.64	149.789	0	-37	-0.66	0.88	1	0.9963	0.9947	0.974	[M+H]+	m4x_001800	O-Propanoylcarnitine	C03017	C10H19NO4	CCC(=O)OC(CC(=O)[O-])C[N+](C)(C)C	InChI=1S/C10H19NO4/c1-5-10(14)15-8(6-9(12)13)7-11(2,3)4/h8H,5-7H2,1-4H3	UFAHZIUFPNSHSL-UHFFFAOYSA-N	1	Organic compounds	Lipids and lipid-like molecules	Fatty Acyls	Fatty acid esters
M229T361C150	229.154	360.993	150.279	-1	74	-2.1	0.27	1	0.9675	0.8619	0.8404	[M+H]+	m4x_228574	Pro-Ile	HMDB0304810	C11H20N2O3	[H][C@](C)(CC)[C@]([H])(N=C(O)[C@]1([H])CCCN1)C(O)=O	InChI=1S/C11H20N2O3/c1-3-7(2)9(11(15)16)13-10(14)8-5-4-6-12-8/h7-9,12H,3-6H2,1-2H3,(H,13,14)(H,15,16)/t7-,8-,9-/m0/s1	OCYROESYHWUPBP-CIUDSAMLSA-N	2	NA	NA	NA	NA
M230T271C148	230.139	270.719	147.769	0	-46	-4.91	0.73	0.36	0.9917	0.9902	0.6873	[M-H2O+H]+	m4x_022487	3-Hydroxybutyrylcarnitine	HMDB0013127	C11H21NO5	C[C@@H](O)CC(=O)O[C@@H](CC([O-])=O)C[N+](C)(C)C	InChI=1S/C11H21NO5/c1-8(13)5-11(16)17-9(6-10(14)15)7-12(2,3)4/h8-9,13H,5-7H2,1-4H3/t8-,9+/m1/s1	UEFRDQSMQXDWTO-BDAKNGLRSA-N	1	NA	NA	NA	NA
M239T69C149	239.148	69.2956	149.039	-2	-41	-1.25	0.82	1	0.8785	0.1726	0.9157	[M+H]+	m4x_181351	Pentaethylene glycol	HMDB0256256	C10H22O6	OCCOCCOCCOCCOCCO	InChI=1S/C10H22O6/c11-1-3-13-5-7-15-9-10-16-8-6-14-4-2-12/h11-12H,1-10H2	JLFNLZLINWHATN-UHFFFAOYSA-N	2	Organic compounds	Organic oxygen compounds	Organooxygen compounds	Ethers
M241T415C150	241.031	414.628	149.539	-1	-9	0.39	1	1	0.9531	0.9455	0.9812	[M+H]+	m4x_000360	L-Cystine	C00491	C6H12N2O4S2	C([C@@H](C(=O)O)N)SSC[C@@H](C(=O)O)N	InChI=1S/C6H12N2O4S2/c7-3(5(9)10)1-13-14-2-4(8)6(11)12/h3-4H,1-2,7-8H2,(H,9,10)(H,11,12)/t3-,4-/m0/s1	LEVWYRKDKASIDU-IMJSIDKUSA-N	1	Organic compounds	Organic acids and derivatives	Carboxylic acids and derivatives	Amino acids, peptides, and analogues
M241T405C148	241.13	405.061	147.628	0	5	-4.57	1	0.48	0.9414	0.9351	0.7671	[M+H]+	m4x_000869	beta-Alanyl-N(pi)-methyl-L-histidine	C01262	C10H16N4O3	CN1C=NC=C1C[C@@H](C(=O)O)NC(=O)CCN	InChI=1S/C10H16N4O3/c1-14-6-12-5-7(14)4-8(10(16)17)13-9(15)2-3-11/h5-6,8H,2-4,11H2,1H3,(H,13,15)(H,16,17)/t8-/m0/s1	MYYIAHXIVFADCU-QMMMGPOBSA-N	1	Organic compounds	Organic acids and derivatives	Peptidomimetics	Hybrid peptides
M223T98C151	223.105	97.5547	151.289	-11	-35	1.72	0.91	1	0.978	0.1855	0.973	[M+NH4]+	m4x_003092	5-Methoxyindoleacetate	C05660	C11H11NO3	COC1=CC2=C(C=C1)NC=C2CC(=O)O	InChI=1S/C11H11NO3/c1-15-8-2-3-10-9(5-8)7(6-12-10)4-11(13)14/h2-3,5-6,12H,4H2,1H3,(H,13,14)	COCNDHOPIHDTHK-UHFFFAOYSA-N	1	Organic compounds	Organoheterocyclic compounds	Indoles and derivatives	Indolyl carboxylic acids and derivatives
M226T391C151	226.155	390.68	151.288	1	-3	0.54	1	1	0.8408	0.5979	0.9363	[M-H2O+H]+	m4x_023726	Lysylproline	HMDB0028959	C11H21N3O3	NCCCC[C@H](N)C(=O)N1CCC[C@H]1C(O)=O	InChI=1S/C11H21N3O3/c12-6-2-1-4-8(13)10(15)14-7-3-5-9(14)11(16)17/h8-9H,1-7,12-13H2,(H,16,17)/t8-,9-/m0/s1	AIXUQKMMBQJZCU-IUCAKERBSA-N	2	NA	NA	NA	NA
M227T413C151	227.113	412.996	151.028	-2	7	0.61	1	1	0.996	0.9945	0.9984	[M+H]+	m4x_000294	Carnosine	C00386	C9H14N4O3	C1=C(NC=N1)C[C@@H](C(=O)O)NC(=O)CCN	InChI=1S/C9H14N4O3/c10-2-1-8(14)13-7(9(15)16)3-6-4-11-5-12-6/h4-5,7H,1-3,10H2,(H,11,12)(H,13,14)(H,15,16)/t7-/m0/s1	CQOVPNPJLQNMDC-ZETCQYMHSA-N	1	Organic compounds	Organic acids and derivatives	Peptidomimetics	Hybrid peptides
M229T23C149	229.085	22.9458	149.044	7;-3	-20;-12	-0.44;-1.22	1;1	1;1	0.9317;0.8549	0.3628;0.4811	0.9727;0.942	[M+Na]+;[M+H]+	m4x_008845;m4x_009632	3-Dimethylallyl-4-hydroxybenzoate;2-Hydroxy-4-methoxybenzophenone	C12458;C14285	C12H14O3;C14H12O3	CC(=CCC1=C(C=CC(=C1)C(=O)O)O)C;COC1=CC(=C(C=C1)C(=O)C2=CC=CC=C2)O	InChI=1S/C12H14O3/c1-8(2)3-4-9-7-10(12(14)15)5-6-11(9)13/h3,5-7,13H,4H2,1-2H3,(H,14,15);InChI=1S/C14H12O3/c1-17-11-7-8-12(13(15)9-11)14(16)10-5-3-2-4-6-10/h2-9,15H,1H3	LBSJJNAMGVDGCU-UHFFFAOYSA-N;DXGLGDHPHMLXJC-UHFFFAOYSA-N	2;2	Organic compounds;Organic compounds	Benzenoids;Benzenoids	Benzene and substituted derivatives;Benzene and substituted derivatives	Benzoic acids and derivatives;Benzophenones
M229T117C150	229.119	116.664	150.393	-16	46	-2.81	0.74	1	0.988	0.1779	0.943	[M-H2O+H]+	m4x_181722	6-(2-Prop-2-ynoxyphenyl)hexanoic acid	HMDB0256719	C15H18O3	OC(=O)CCCCCC1=CC=CC=C1OCC#C	InChI=1S/C15H18O3/c1-2-12-18-14-10-7-6-9-13(14)8-4-3-5-11-15(16)17/h1,6-7,9-10H,3-5,8,11-12H2,(H,16,17)	CUNYTKVXYZYERK-UHFFFAOYSA-N	2	Organic compounds	Benzenoids	Phenol ethers	NA
M229T293C151	229.155	293.311	150.617	0	6	-1.89	1	1	0.9656	0.7883	0.9862	[M+H]+	m4x_228574	Pro-Ile	HMDB0304810	C11H20N2O3	[H][C@](C)(CC)[C@]([H])(N=C(O)[C@]1([H])CCCN1)C(O)=O	InChI=1S/C11H20N2O3/c1-3-7(2)9(11(15)16)13-10(14)8-5-4-6-12-8/h7-9,12H,3-6H2,1-2H3,(H,13,14)(H,15,16)/t7-,8-,9-/m0/s1	OCYROESYHWUPBP-CIUDSAMLSA-N	2	NA	NA	NA	NA
M230T59C150	230.118	58.9514	150.47	5;5	23;21	-0.85;-0.4	1;1	1;1	0.9837;0.9677	0.4571;0.4497	0.9935;0.9871	[M+H]+;[M+H]+	m4x_009659;m4x_013507	Propazine;Trietazine	C14312;C18814	C9H16ClN5;C9H16ClN5	CC(C)NC1=NC(=NC(=N1)Cl)NC(C)C;CCNC1=NC(=NC(=N1)Cl)N(CC)CC	InChI=1S/C9H16ClN5/c1-5(2)11-8-13-7(10)14-9(15-8)12-6(3)4/h5-6H,1-4H3,(H2,11,12,13,14,15);InChI=1S/C9H16ClN5/c1-4-11-8-12-7(10)13-9(14-8)15(5-2)6-3/h4-6H2,1-3H3,(H,11,12,13,14)	WJNRPILHGGKWCK-UHFFFAOYSA-N;HFBWPRKWDIRYNX-UHFFFAOYSA-N	2;2	Organic compounds;Organic compounds	Organoheterocyclic compounds;Organoheterocyclic compounds	Triazines;Triazines	Aminotriazines;Aminotriazines
M241T435C150	241.031	434.646	150.324	1	11	0.92	1	1	0.9175	0.8606	0.967	[M+H]+	m4x_000360	L-Cystine	C00491	C6H12N2O4S2	C([C@@H](C(=O)O)N)SSC[C@@H](C(=O)O)N	InChI=1S/C6H12N2O4S2/c7-3(5(9)10)1-13-14-2-4(8)6(11)12/h3-4H,1-2,7-8H2,(H,9,10)(H,11,12)/t3-,4-/m0/s1	LEVWYRKDKASIDU-IMJSIDKUSA-N	1	Organic compounds	Organic acids and derivatives	Carboxylic acids and derivatives	Amino acids, peptides, and analogues
M244T261C151	244.079	261.372	151.011	-3	4	-1.73	1	1	0.8256	0.123	0.9302	[M+Na]+	m4x_054285	Aldehydo-N-acetyl-D-glucosamine	HMDB0062641	C8H15NO6	[H]C(=O)[C@H](NC(C)=O)[C@@H](O)[C@H](O)[C@H](O)CO	InChI=1S/C8H15NO6/c1-4(12)9-5(2-10)7(14)8(15)6(13)3-11/h2,5-8,11,13-15H,3H2,1H3,(H,9,12)/t5-,6+,7+,8+/m0/s1	MBLBDJOUHNCFQT-LXGUWJNJSA-N	1	Organic compounds	Organic oxygen compounds	Organooxygen compounds	Carbohydrates and carbohydrate conjugates
M227T319C152	227.102	318.602	152.153	-1	-80	1.83	0.16	1	0.8615	0.858	0.7766	[M-H2O+H]+	m4x_023606	Glutamylproline	HMDB0028827	C10H16N2O5	N[C@@H](CCC(O)=O)C(=O)N1CCC[C@H]1C(O)=O	InChI=1S/C10H16N2O5/c11-6(3-4-8(13)14)9(15)12-5-1-2-7(12)10(16)17/h6-7H,1-5,11H2,(H,13,14)(H,16,17)/t6-,7-/m0/s1	YBTCBQBIJKGSJP-BQBZGAKWSA-N	2	Organic compounds	Organic acids and derivatives	Carboxylic acids and derivatives	Amino acids, peptides, and analogues
M229T320C150	229.154	320.293	150.279	-1	33	-2.1	0.95	1	0.9564	0.8691	0.9716	[M+H]+	m4x_228574	Pro-Ile	HMDB0304810	C11H20N2O3	[H][C@](C)(CC)[C@]([H])(N=C(O)[C@]1([H])CCCN1)C(O)=O	InChI=1S/C11H20N2O3/c1-3-7(2)9(11(15)16)13-10(14)8-5-4-6-12-8/h7-9,12H,3-6H2,1-2H3,(H,13,14)(H,15,16)/t7-,8-,9-/m0/s1	OCYROESYHWUPBP-CIUDSAMLSA-N	2	NA	NA	NA	NA
M245T240C152	245.077	240.013	151.763	-1	4	-2.11	1	1	0.9263	0.8917	0.9705	[M+H]+	m4x_001316	Pseudouridine	C02067	C9H12N2O6	C1=C(C(=O)NC(=O)N1)[C@H]2[C@@H]([C@@H]([C@H](O2)CO)O)O	InChI=1S/C9H12N2O6/c12-2-4-5(13)6(14)7(17-4)3-1-10-9(16)11-8(3)15/h1,4-7,12-14H,2H2,(H2,10,11,15,16)/t4-,5-,6-,7+/m1/s1	PTJWIQPHWPFNBW-GBNDHIKLSA-N	1	Organic compounds	Nucleosides, nucleotides, and analogues	Nucleoside and nucleotide analogues	NA
M250T97C152	250.093	96.8988	151.831	-1	-53	-3.94	0.61	0.69	0.9977	0.9664	0.7965	[M-H2O+H]+	m4x_000172	Adenosine	C00212	C10H13N5O4	C1=NC2=C(C(=N1)N)N=CN2[C@H]3[C@@H]([C@@H]([C@H](O3)CO)O)O	InChI=1S/C10H13N5O4/c11-8-5-9(13-2-12-8)15(3-14-5)10-7(18)6(17)4(1-16)19-10/h2-4,6-7,10,16-18H,1H2,(H2,11,12,13)/t4-,6-,7-,10-/m1/s1	OIRDTQYFTABQOQ-KQYNXXCUSA-N	1	Organic compounds	Nucleosides, nucleotides, and analogues	Purine nucleosides	NA
M250T146C150	250.18	146.37	149.59	-2	-1	-5.91	1	0.03	0.9749	0.5422	0.6014	[M+H]+	m4x_053340	O-Desmethyltramadol	HMDB0060997	C15H23NO2	CN(C)C[C@H]1CCCC[C@]1(O)C1=CC(O)=CC=C1	InChI=1S/C15H23NO2/c1-16(2)11-13-6-3-4-9-15(13,18)12-7-5-8-14(17)10-12/h5,7-8,10,13,17-18H,3-4,6,9,11H2,1-2H3/t13-,15+/m1/s1	UWJUQVWARXYRCG-HIFRSBDPSA-N	2	Organic compounds	Benzenoids	Benzene and substituted derivatives	Cyclohexylphenols
M230T271C154	230.138	270.658	154.064	-1	-46	-0.86	0.73	1	0.9958	0.9927	0.9438	[M-H2O+H]+	m4x_022487	3-Hydroxybutyrylcarnitine	HMDB0013127	C11H21NO5	C[C@@H](O)CC(=O)O[C@@H](CC([O-])=O)C[N+](C)(C)C	InChI=1S/C11H21NO5/c1-8(13)5-11(16)17-9(6-10(14)15)7-12(2,3)4/h8-9,13H,5-7H2,1-4H3/t8-,9+/m1/s1	UEFRDQSMQXDWTO-BDAKNGLRSA-N	1	NA	NA	NA	NA
M230T348C154	230.186	347.668	154.287	-1	11	-0.33	1	1	0.9656	0.5447	0.9862	[M+H]+	m4x_035208	N1,N8-Diacetylspermidine	HMDB0041947	C11H23N3O2	CC(=O)NCCCCNCCCNC(C)=O	InChI=1S/C11H23N3O2/c1-10(15)13-8-4-3-6-12-7-5-9-14-11(2)16/h12H,3-9H2,1-2H3,(H,13,15)(H,14,16)	BKCVMAZDKFQPHB-UHFFFAOYSA-N	1	Organic compounds	Organic acids and derivatives	Carboxylic acids and derivatives	Carboxylic acid derivatives
M236T207C154	236.114	207.326	153.628	-1	-34	1.57	0.94	1	0.8258	0.3076	0.9181	[M-H2O+H]+	m4x_004284	Penciclovir	C07417	C10H15N5O3	C1=NC2=C(N1CCC(CO)CO)NC(=NC2=O)N	InChI=1S/C10H15N5O3/c11-10-13-8-7(9(18)14-10)12-5-15(8)2-1-6(3-16)4-17/h5-6,16-17H,1-4H2,(H3,11,13,14,18)	JNTOCHDNEULJHD-UHFFFAOYSA-N	2	Organic compounds	Organoheterocyclic compounds	Imidazopyrimidines	Purines and purine derivatives
M246T234C151	246.17	234.362	151.393	0	-8	-5.01	1	0.33	0.9967	0.9948	0.731	[M+H]+	m4x_015248	Isovalerylcarnitine	C20826	C12H23NO4	CC(C)CC(=O)O[C@H](CC(=O)[O-])C[N+](C)(C)C	InChI=1S/C12H23NO4/c1-9(2)6-12(16)17-10(7-11(14)15)8-13(3,4)5/h9-10H,6-8H2,1-5H3/t10-/m1/s1	IGQBPDJNUXPEMT-SNVBAGLBSA-N	1	Organic compounds	Lipids and lipid-like molecules	Fatty Acyls	Fatty acid esters
M265T217C151	265.118	217.074	151.174	0	2	-5.09	1	0.3	0.9371	0.8841	0.6967	[M+H]+	m4x_002370	Phenylacetylglutamine	C04148	C13H16N2O4	C1=CC=C(C=C1)CC(=O)N[C@@H](CCC(=O)N)C(=O)O	InChI=1S/C13H16N2O4/c14-11(16)7-6-10(13(18)19)15-12(17)8-9-4-2-1-3-5-9/h1-5,10H,6-8H2,(H2,14,16)(H,15,17)(H,18,19)/t10-/m0/s1	JFLIEFSWGNOPJJ-JTQLQIEISA-N	1	Organic compounds	Organic acids and derivatives	Carboxylic acids and derivatives	Amino acids, peptides, and analogues
M232T252C155	232.154	251.792	154.889	0	-7	-0.72	1	1	0.9997	0.9997	0.9999	[M+H]+	m4x_016559	Butyrylcarnitine	HMDB0002013	C11H21NO4	CCCC(=O)O[C@H](CC([O-])=O)C[N+](C)(C)C	InChI=1S/C11H21NO4/c1-5-6-11(15)16-9(7-10(13)14)8-12(2,3)4/h9H,5-8H2,1-4H3/t9-/m1/s1	QWYFHHGCZUCMBN-SECBINFHSA-N	1	Organic compounds	Lipids and lipid-like molecules	Fatty Acyls	Fatty acid esters
M241T405C155	241.13	404.948	155.25	0	5	0.36	1	1	0.9268	0.925	0.9707	[M+H]+	m4x_000869	beta-Alanyl-N(pi)-methyl-L-histidine	C01262	C10H16N4O3	CN1C=NC=C1C[C@@H](C(=O)O)NC(=O)CCN	InChI=1S/C10H16N4O3/c1-14-6-12-5-7(14)4-8(10(16)17)13-9(15)2-3-11/h5-6,8H,2-4,11H2,1H3,(H,13,15)(H,16,17)/t8-/m0/s1	MYYIAHXIVFADCU-QMMMGPOBSA-N	1	Organic compounds	Organic acids and derivatives	Peptidomimetics	Hybrid peptides
M241T427C155	241.129	426.774	154.914	-2	27	0.14	1	1	0.8427	0.5872	0.9371	[M+H]+	m4x_000869	beta-Alanyl-N(pi)-methyl-L-histidine	C01262	C10H16N4O3	CN1C=NC=C1C[C@@H](C(=O)O)NC(=O)CCN	InChI=1S/C10H16N4O3/c1-14-6-12-5-7(14)4-8(10(16)17)13-9(15)2-3-11/h5-6,8H,2-4,11H2,1H3,(H,13,15)(H,16,17)/t8-/m0/s1	MYYIAHXIVFADCU-QMMMGPOBSA-N	1	Organic compounds	Organic acids and derivatives	Peptidomimetics	Hybrid peptides
M243T155C156	243.097	155.402	156.415	-1	61	1.36	0.48	1	1	0.0625	0.8953	[M+H]+	m4x_000174	Thymidine	C00214	C10H14N2O5	CC1=CN(C(=O)NC1=O)[C@H]2C[C@@H]([C@H](O2)CO)O	InChI=1S/C10H14N2O5/c1-5-3-12(10(16)11-9(5)15)8-2-6(14)7(4-13)17-8/h3,6-8,13-14H,2,4H2,1H3,(H,11,15,16)/t6-,7+,8+/m0/s1	IQFYYKKMVGJFEH-XLPZGREQSA-N	1	Organic compounds	Nucleosides, nucleotides, and analogues	Pyrimidine nucleosides	Pyrimidine 2'-deoxyribonucleosides
M247T217C156	247.107	216.974	155.502	-2	2	-0.3	1	1	0.8038	0.7934	0.9215	[M-H2O+H]+	m4x_002370	Phenylacetylglutamine	C04148	C13H16N2O4	C1=CC=C(C=C1)CC(=O)N[C@@H](CCC(=O)N)C(=O)O	InChI=1S/C13H16N2O4/c14-11(16)7-6-10(13(18)19)15-12(17)8-9-4-2-1-3-5-9/h1-5,10H,6-8H2,(H2,14,16)(H,15,17)(H,18,19)/t10-/m0/s1	JFLIEFSWGNOPJJ-JTQLQIEISA-N	1	Organic compounds	Organic acids and derivatives	Carboxylic acids and derivatives	Amino acids, peptides, and analogues
M251T124C154	251.077	124.026	154.483	-3	-88	-1.43	0.03	1	0.9997	0.9988	0.8066	[M-H2O+H]+	m4x_000232	Inosine	C00294	C10H12N4O5	C1=NC(=O)C2=C(N1)N(C=N2)[C@H]3[C@@H]([C@@H]([C@H](O3)CO)O)O	InChI=1S/C10H12N4O5/c15-1-4-6(16)7(17)10(19-4)14-3-13-5-8(14)11-2-12-9(5)18/h2-4,6-7,10,15-17H,1H2,(H,11,12,18)/t4-,6-,7-,10-/m1/s1	UGQMRVRMYYASKQ-KQYNXXCUSA-N	1	Organic compounds	Nucleosides, nucleotides, and analogues	Purine nucleosides	NA
M264T136C155	264.195	136.15	154.543	-1	33	-5.35	0.95	0.22	1	0.9794	0.6755	[M+H]+	m4x_183812	Ultram	HMDB0259401	C16H25NO2	COC1=CC=CC(=C1)C1(O)CCCCC1CN(C)C	InChI=1S/C16H25NO2/c1-17(2)12-14-7-4-5-10-16(14,18)13-8-6-9-15(11-13)19-3/h6,8-9,11,14,18H,4-5,7,10,12H2,1-3H3	TVYLLZQTGLZFBW-UHFFFAOYSA-N	2	Organic compounds	Benzenoids	Phenol ethers	Anisoles
M232T131C155	232.17	131.017	154.552	0	-16	-0.46	1	1	0.9749	0.8839	0.9899	[M-H2O+H]+	m4x_053340	O-Desmethyltramadol	HMDB0060997	C15H23NO2	CN(C)C[C@H]1CCCC[C@]1(O)C1=CC(O)=CC=C1	InChI=1S/C15H23NO2/c1-16(2)11-13-6-3-4-9-15(13,18)12-7-5-8-14(17)10-12/h5,7-8,10,13,17-18H,3-4,6,9,11H2,1-2H3/t13-,15+/m1/s1	UWJUQVWARXYRCG-HIFRSBDPSA-N	2	Organic compounds	Benzenoids	Benzene and substituted derivatives	Cyclohexylphenols
M248T313C157	248.149	313.14	157.032	0	-4	-0.89	1	1	0.9995	0.9988	0.9998	[M+H]+	m4x_022487	3-Hydroxybutyrylcarnitine	HMDB0013127	C11H21NO5	C[C@@H](O)CC(=O)O[C@@H](CC([O-])=O)C[N+](C)(C)C	InChI=1S/C11H21NO5/c1-8(13)5-11(16)17-9(6-10(14)15)7-12(2,3)4/h8-9,13H,5-7H2,1-4H3/t8-,9+/m1/s1	UEFRDQSMQXDWTO-BDAKNGLRSA-N	1	NA	NA	NA	NA
M258T244C157	258.108	244.353	156.947	-3	23	-1.31	1	1	0.9994	0.9977	0.9998	[M+H]+	m4x_016362	5-Methylcytidine	HMDB0000982	C10H15N3O5	CC1=CN([C@@H]2O[C@H](CO)[C@@H](O)[C@H]2O)C(=O)N=C1N	InChI=1S/C10H15N3O5/c1-4-2-13(10(17)12-8(4)11)9-7(16)6(15)5(3-14)18-9/h2,5-7,9,14-16H,3H2,1H3,(H2,11,12,17)/t5-,6-,7-,9-/m1/s1	ZAYHVCMSTBRABG-JXOAFFINSA-N	1	Organic compounds	Nucleosides, nucleotides, and analogues	Pyrimidine nucleosides	NA
M258T380C157	258.11	379.512	157.393	-1;5	0;-39	1.18;0.92	1;0.84	1;1	0.9888;0.9078	0.9503;0.2155	0.9955;0.9315	[M+H]+;[M-H2O+H]+	m4x_016031;m4x_002852	Glycerophosphocholine;(5-L-Glutamyl)-L-glutamine	HMDB0000086;C05283	C8H20NO6P;C10H17N3O6	C[N+](C)(C)CCOP([O-])(=O)OC[C@H](O)CO;C(CC(=O)N[C@@H](CCC(=O)N)C(=O)O)[C@@H](C(=O)O)N	InChI=1S/C8H20NO6P/c1-9(2,3)4-5-14-16(12,13)15-7-8(11)6-10/h8,10-11H,4-7H2,1-3H3/t8-/m1/s1;InChI=1S/C10H17N3O6/c11-5(9(16)17)1-4-8(15)13-6(10(18)19)2-3-7(12)14/h5-6H,1-4,11H2,(H2,12,14)(H,13,15)(H,16,17)(H,18,19)/t5-,6-/m0/s1	SUHOQUVVVLNYQR-MRVPVSSYSA-N;JBFYFLXEJFQWMU-WDSKDSINSA-N	1;1	Organic compounds;Organic compounds	Lipids and lipid-like molecules;Organic acids and derivatives	Glycerophospholipids;Carboxylic acids and derivatives	Glycerophosphocholines;Amino acids, peptides, and analogues
M268T168C156	268.104	168.485	156.327	-1	18	-3.31	1	0.9	0.9989	0.9569	0.9585	[M+H]+	m4x_000172	Adenosine	C00212	C10H13N5O4	C1=NC2=C(C(=N1)N)N=CN2[C@H]3[C@@H]([C@@H]([C@H](O3)CO)O)O	InChI=1S/C10H13N5O4/c11-8-5-9(13-2-12-8)15(3-14-5)10-7(18)6(17)4(1-16)19-10/h2-4,6-7,10,16-18H,1H2,(H2,11,12,13)/t4-,6-,7-,10-/m1/s1	OIRDTQYFTABQOQ-KQYNXXCUSA-N	1	Organic compounds	Nucleosides, nucleotides, and analogues	Purine nucleosides	NA
M246T83C159	246.185	83.3615	158.658	-1;-2;-1	-20;13;-50	-0.65;-0.13;-0.8	1;1;0.67	1;1;1	1;0.9904;0.8368	0.9904;0.0528;0.0446	1;0.9962;0.8693	[M-H2O+H]+;[M+H]+;[M-H2O+H]+	m4x_183812;m4x_181921;m4x_023431	Ultram;PYROVALERONE;Desvenlafaxine	HMDB0259401;HMDB0256994;HMDB0015646	C16H25NO2;C16H23NO;C16H25NO2	COC1=CC=CC(=C1)C1(O)CCCCC1CN(C)C;CCCC(N1CCCC1)C(=O)C1=CC=C(C)C=C1;CN(C)CC(C1=CC=C(O)C=C1)C1(O)CCCCC1	InChI=1S/C16H25NO2/c1-17(2)12-14-7-4-5-10-16(14,18)13-8-6-9-15(11-13)19-3/h6,8-9,11,14,18H,4-5,7,10,12H2,1-3H3;InChI=1S/C16H23NO/c1-3-6-15(17-11-4-5-12-17)16(18)14-9-7-13(2)8-10-14/h7-10,15H,3-6,11-12H2,1-2H3;InChI=1S/C16H25NO2/c1-17(2)12-15(13-6-8-14(18)9-7-13)16(19)10-4-3-5-11-16/h6-9,15,18-19H,3-5,10-12H2,1-2H3	TVYLLZQTGLZFBW-UHFFFAOYSA-N;SWUVZKWCOBGPTH-UHFFFAOYSA-N;KYYIDSXMWOZKMP-UHFFFAOYSA-N	2;2;2	Organic compounds;Organic compounds;Organic compounds	Benzenoids;Organic oxygen compounds;Organic oxygen compounds	Phenol ethers;Organooxygen compounds;Organooxygen compounds	Anisoles;Carbonyl compounds;Alcohols and polyols
M250T97C158	250.093	96.5668	158.42	-1	-53	0.23	0.61	1	0.9985	0.8543	0.9213	[M-H2O+H]+	m4x_000172	Adenosine	C00212	C10H13N5O4	C1=NC2=C(C(=N1)N)N=CN2[C@H]3[C@@H]([C@@H]([C@H](O3)CO)O)O	InChI=1S/C10H13N5O4/c11-8-5-9(13-2-12-8)15(3-14-5)10-7(18)6(17)4(1-16)19-10/h2-4,6-7,10,16-18H,1H2,(H2,11,12,13)/t4-,6-,7-,10-/m1/s1	OIRDTQYFTABQOQ-KQYNXXCUSA-N	1	Organic compounds	Nucleosides, nucleotides, and analogues	Purine nucleosides	NA
M250T132C158	250.18	132.128	158.306	1	-15	-0.43	1	1	0.9749	0.9738	0.9899	[M+H]+	m4x_053340	O-Desmethyltramadol	HMDB0060997	C15H23NO2	CN(C)C[C@H]1CCCC[C@]1(O)C1=CC(O)=CC=C1	InChI=1S/C15H23NO2/c1-16(2)11-13-6-3-4-9-15(13,18)12-7-5-8-14(17)10-12/h5,7-8,10,13,17-18H,3-4,6,9,11H2,1-2H3/t13-,15+/m1/s1	UWJUQVWARXYRCG-HIFRSBDPSA-N	2	Organic compounds	Benzenoids	Benzene and substituted derivatives	Cyclohexylphenols
M250T175C158	250.18	174.794	158.083	-2	28	-0.57	1	1	0.9749	0.9669	0.9899	[M+H]+	m4x_053340	O-Desmethyltramadol	HMDB0060997	C15H23NO2	CN(C)C[C@H]1CCCC[C@]1(O)C1=CC(O)=CC=C1	InChI=1S/C15H23NO2/c1-16(2)11-13-6-3-4-9-15(13,18)12-7-5-8-14(17)10-12/h5,7-8,10,13,17-18H,3-4,6,9,11H2,1-2H3/t13-,15+/m1/s1	UWJUQVWARXYRCG-HIFRSBDPSA-N	2	Organic compounds	Benzenoids	Benzene and substituted derivatives	Cyclohexylphenols
M262T285C158	262.038	284.757	157.945	0	-12	0.85	1	1	0.9541	0.9424	0.9816	[M+H]+	m4x_116323	O-Sulfotyrosine	HMDB0155722	C9H11NO6S	N[C@@H](CC1=CC=C(OS(O)(=O)=O)C=C1)C(O)=O	InChI=1S/C9H11NO6S/c10-8(9(11)12)5-6-1-3-7(4-2-6)16-17(13,14)15/h1-4,8H,5,10H2,(H,11,12)(H,13,14,15)/t8-/m0/s1	CIQHWLTYGMYQQR-QMMMGPOBSA-N	1	NA	NA	NA	NA
M262T452C158	262.139	451.813	157.719	-2	24	0.66	1	1	0.9689	0.9494	0.9875	[M+H]+	m4x_023714	Lysylaspartic acid	HMDB0028947	C10H19N3O5	NCCCC[C@H](N)C(=O)N[C@@H](CC(O)=O)C(O)=O	InChI=1S/C10H19N3O5/c11-4-2-1-3-6(12)9(16)13-7(10(17)18)5-8(14)15/h6-7H,1-5,11-12H2,(H,13,16)(H,14,15)(H,17,18)/t6-,7-/m0/s1	CIOWSLJGLSUOME-BQBZGAKWSA-N	2	NA	NA	NA	NA
M264T148C155	264.196	148.45	154.766	-1	45	-5.22	0.74	0.26	1	0.9939	0.6527	[M+H]+	m4x_183812	Ultram	HMDB0259401	C16H25NO2	COC1=CC=CC(=C1)C1(O)CCCCC1CN(C)C	InChI=1S/C16H25NO2/c1-17(2)12-14-7-4-5-10-16(14,18)13-8-6-9-15(11-13)19-3/h6,8-9,11,14,18H,4-5,7,10,12H2,1-3H3	TVYLLZQTGLZFBW-UHFFFAOYSA-N	2	Organic compounds	Benzenoids	Phenol ethers	Anisoles
M283T77C158	283.175	77.3727	158.04	-1	-42	-1.53	0.81	1	0.9195	0.3793	0.929	[M+H]+	m4x_053873	Hexaethylene glycol	HMDB0061822	C12H26O7	OCCOCCOCCOCCOCCOCCO	InChI=1S/C12H26O7/c13-1-3-15-5-7-17-9-11-19-12-10-18-8-6-16-4-2-14/h13-14H,1-12H2	IIRDTKBZINWQAW-UHFFFAOYSA-N	2	Organic compounds	Organic oxygen compounds	Organooxygen compounds	Ethers
M283T62C158	283.175	61.5837	157.818	-1	-57	-1.67	0.54	1	0.9195	0.5361	0.8764	[M+H]+	m4x_053873	Hexaethylene glycol	HMDB0061822	C12H26O7	OCCOCCOCCOCCOCCOCCO	InChI=1S/C12H26O7/c13-1-3-15-5-7-17-9-11-19-12-10-18-8-6-16-4-2-14/h13-14H,1-12H2	IIRDTKBZINWQAW-UHFFFAOYSA-N	2	Organic compounds	Organic oxygen compounds	Organooxygen compounds	Ethers
M246T234C160	246.17	234.338	159.998	0	-8	0.39	1	1	0.9999	0.9998	1	[M+H]+	m4x_015248	Isovalerylcarnitine	C20826	C12H23NO4	CC(C)CC(=O)O[C@H](CC(=O)[O-])C[N+](C)(C)C	InChI=1S/C12H23NO4/c1-9(2)6-12(16)17-10(7-11(14)15)8-13(3,4)5/h9-10H,6-8H2,1-5H3/t10-/m1/s1	IGQBPDJNUXPEMT-SNVBAGLBSA-N	1	Organic compounds	Lipids and lipid-like molecules	Fatty Acyls	Fatty acid esters
M247T191C158	247.144	190.829	157.734	-2	-13	1.01	1	1	0.9782	0.9715	0.9913	[M+H]+	m4x_005779	Hypaphorine	C09213	C14H18N2O2	C[N+](C)(C)[C@@H](CC1=CNC2=CC=CC=C21)C(=O)[O-]	InChI=1S/C14H18N2O2/c1-16(2,3)13(14(17)18)8-10-9-15-12-7-5-4-6-11(10)12/h4-7,9,13,15H,8H2,1-3H3/t13-/m0/s1	AOHCBEAZXHZMOR-ZDUSSCGKSA-N	1	Organic compounds	Organic acids and derivatives	Carboxylic acids and derivatives	Amino acids, peptides, and analogues
M262T476C160	262.139	475.545	159.833	-2	48	2.01	0.71	1	0.9875	0.9242	0.9365	[M+H]+	m4x_023714	Lysylaspartic acid	HMDB0028947	C10H19N3O5	NCCCC[C@H](N)C(=O)N[C@@H](CC(O)=O)C(O)=O	InChI=1S/C10H19N3O5/c11-4-2-1-3-6(12)9(16)13-7(10(17)18)5-8(14)15/h6-7H,1-5,11-12H2,(H,13,16)(H,14,15)(H,17,18)/t6-,7-/m0/s1	CIOWSLJGLSUOME-BQBZGAKWSA-N	2	NA	NA	NA	NA
M269T318C160	269.124	318.031	160.187	0	-4	0.18	1	1	0.9842	0.9841	0.9937	[M+H]+	m4x_022392	Acetylcarnosine	HMDB0012881	C11H16N4O4	CC(=O)NCCC(=O)N[C@H](CC1=CN=CN1)C(O)=O	InChI=1S/C11H16N4O4/c1-7(16)13-3-2-10(17)15-9(11(18)19)4-8-5-12-6-14-8/h5-6,9H,2-4H2,1H3,(H,12,14)(H,13,16)(H,15,17)(H,18,19)/t9-/m1/s1	BKAYIFDRRZZKNF-SECBINFHSA-N	1	Organic compounds	Organic acids and derivatives	Peptidomimetics	Hybrid peptides
M271T411C159	271.104	411.298	159.022	1	-54	-0.1	0.6	1	0.9825	0.6396	0.914	[M+H]+	m4x_023652	Histidylaspartic acid	HMDB0028881	C10H14N4O5	N[C@@H](CC1=CNC=N1)C(=O)N[C@@H](CC(O)=O)C(O)=O	InChI=1S/C10H14N4O5/c11-6(1-5-3-12-4-13-5)9(17)14-7(10(18)19)2-8(15)16/h3-4,6-7H,1-2,11H2,(H,12,13)(H,14,17)(H,15,16)(H,18,19)/t6-,7-/m0/s1	MDCTVRUPVLZSPG-BQBZGAKWSA-N	2	NA	NA	NA	NA
M282T104C159	282.119	104.258	159.396	-3	0	-3.46	1	0.85	0.9993	0.6446	0.939	[M+H]+	m4x_017325	3'-O-Methyladenosine	HMDB0006023	C11H15N5O4	CO[C@@H]1[C@@H](CO)O[C@H]([C@@H]1O)N1C=NC2=C1N=CN=C2N	InChI=1S/C11H15N5O4/c1-19-8-5(2-17)20-11(7(8)18)16-4-15-6-9(12)13-3-14-10(6)16/h3-5,7-8,11,17-18H,2H2,1H3,(H2,12,13,14)/t5-,7-,8-,11-/m1/s1	RYAFZRROCNNRFK-IOSLPCCCSA-N	1	Organic compounds	Nucleosides, nucleotides, and analogues	Purine nucleosides	NA
M229T262C160	229.155	261.635	159.595	0	-25	3.96	1	0.68	0.971	0.971	0.8599	[M+H]+	m4x_228574	Pro-Ile	HMDB0304810	C11H20N2O3	[H][C@](C)(CC)[C@]([H])(N=C(O)[C@]1([H])CCCN1)C(O)=O	InChI=1S/C11H20N2O3/c1-3-7(2)9(11(15)16)13-10(14)8-5-4-6-12-8/h7-9,12H,3-6H2,1-2H3,(H,13,14)(H,15,16)/t7-,8-,9-/m0/s1	OCYROESYHWUPBP-CIUDSAMLSA-N	2	NA	NA	NA	NA
M246T61C158	246.185	60.9271	158.435	-2	-42	-0.79	0.8	1	1	0.7443	0.9598	[M-H2O+H]+	m4x_183812	Ultram	HMDB0259401	C16H25NO2	COC1=CC=CC(=C1)C1(O)CCCCC1CN(C)C	InChI=1S/C16H25NO2/c1-17(2)12-14-7-4-5-10-16(14,18)13-8-6-9-15(11-13)19-3/h6,8-9,11,14,18H,4-5,7,10,12H2,1-3H3	TVYLLZQTGLZFBW-UHFFFAOYSA-N	2	Organic compounds	Benzenoids	Phenol ethers	Anisoles
M250T146C162	250.18	146.079	161.872	-1	-1	1.81	1	1	0.9749	0.0324	0.9899	[M+H]+	m4x_053340	O-Desmethyltramadol	HMDB0060997	C15H23NO2	CN(C)C[C@H]1CCCC[C@]1(O)C1=CC(O)=CC=C1	InChI=1S/C15H23NO2/c1-16(2)11-13-6-3-4-9-15(13,18)12-7-5-8-14(17)10-12/h5,7-8,10,13,17-18H,3-4,6,9,11H2,1-2H3/t13-,15+/m1/s1	UWJUQVWARXYRCG-HIFRSBDPSA-N	2	Organic compounds	Benzenoids	Benzene and substituted derivatives	Cyclohexylphenols
M262T497C160	262.136	496.563	159.944	-13	69	2.08	0.36	1	0.9965	0.6018	0.8701	[M+H]+	m4x_023714	Lysylaspartic acid	HMDB0028947	C10H19N3O5	NCCCC[C@H](N)C(=O)N[C@@H](CC(O)=O)C(O)=O	InChI=1S/C10H19N3O5/c11-4-2-1-3-6(12)9(16)13-7(10(17)18)5-8(14)15/h6-7H,1-5,11-12H2,(H,13,16)(H,14,15)(H,17,18)/t6-,7-/m0/s1	CIOWSLJGLSUOME-BQBZGAKWSA-N	2	NA	NA	NA	NA
M264T187C162	264.194	187.212	161.883	-5	84	-0.86	0.1	1	1	0.8008	0.8193	[M+H]+	m4x_183812	Ultram	HMDB0259401	C16H25NO2	COC1=CC=CC(=C1)C1(O)CCCCC1CN(C)C	InChI=1S/C16H25NO2/c1-17(2)12-14-7-4-5-10-16(14,18)13-8-6-9-15(11-13)19-3/h6,8-9,11,14,18H,4-5,7,10,12H2,1-3H3	TVYLLZQTGLZFBW-UHFFFAOYSA-N	2	Organic compounds	Benzenoids	Phenol ethers	Anisoles
M264T122C162	264.196	122.032	161.883	-1	19	-0.86	1	1	1	0.9988	1	[M+H]+	m4x_183812	Ultram	HMDB0259401	C16H25NO2	COC1=CC=CC(=C1)C1(O)CCCCC1CN(C)C	InChI=1S/C16H25NO2/c1-17(2)12-14-7-4-5-10-16(14,18)13-8-6-9-15(11-13)19-3/h6,8-9,11,14,18H,4-5,7,10,12H2,1-3H3	TVYLLZQTGLZFBW-UHFFFAOYSA-N	2	Organic compounds	Benzenoids	Phenol ethers	Anisoles
M265T217C161	265.118	217.024	160.523	0	2	0.78	1	1	0.9982	0.9974	0.9993	[M+H]+	m4x_002370	Phenylacetylglutamine	C04148	C13H16N2O4	C1=CC=C(C=C1)CC(=O)N[C@@H](CCC(=O)N)C(=O)O	InChI=1S/C13H16N2O4/c14-11(16)7-6-10(13(18)19)15-12(17)8-9-4-2-1-3-5-9/h1-5,10H,6-8H2,(H2,14,16)(H,15,17)(H,18,19)/t10-/m0/s1	JFLIEFSWGNOPJJ-JTQLQIEISA-N	1	Organic compounds	Organic acids and derivatives	Carboxylic acids and derivatives	Amino acids, peptides, and analogues
M269T52C161	269.113	51.5441	160.632	-7	-19	-1.25	1	1	0.988	0.06	0.9952	[M+Na]+	m4x_181722	6-(2-Prop-2-ynoxyphenyl)hexanoic acid	HMDB0256719	C15H18O3	OC(=O)CCCCCC1=CC=CC=C1OCC#C	InChI=1S/C15H18O3/c1-2-12-18-14-10-7-6-9-13(14)8-4-3-5-11-15(16)17/h1,6-7,9-10H,3-5,8,11-12H2,(H,16,17)	CUNYTKVXYZYERK-UHFFFAOYSA-N	2	Organic compounds	Benzenoids	Phenol ethers	NA
M275T40C161	275.091	40.1313	161.354	-1;-1	-11;-47	-1.73;-2.23	1;0.72	1;1	0.9916;0.8616	0.592;0.6696	0.9967;0.8884	[M+H]+;[M+H]+	m4x_000541;m4x_005886	Phloretin;Afzelechin	C00774;C09320	C15H14O5;C15H14O5	C1=CC(=CC=C1CCC(=O)C2=C(C=C(C=C2O)O)O)O;C1[C@@H]([C@H](OC2=CC(=CC(=C21)O)O)C3=CC=C(C=C3)O)O	InChI=1S/C15H14O5/c16-10-4-1-9(2-5-10)3-6-12(18)15-13(19)7-11(17)8-14(15)20/h1-2,4-5,7-8,16-17,19-20H,3,6H2;InChI=1S/C15H14O5/c16-9-3-1-8(2-4-9)15-13(19)7-11-12(18)5-10(17)6-14(11)20-15/h1-6,13,15-19H,7H2/t13-,15+/m0/s1	VGEREEWJJVICBM-UHFFFAOYSA-N;RSYUFYQTACJFML-DZGCQCFKSA-N	2;2	Organic compounds;Organic compounds	Phenylpropanoids and polyketides;Phenylpropanoids and polyketides	Linear 1,3-diarylpropanoids;Flavonoids	Chalcones and dihydrochalcones;Flavans
M277T433C161	277.139	433.31	161.077	-1	-6	0.29	1	1	0.9989	0.9941	0.9996	[M+H]+	m4x_000334	N6-(L-1,3-Dicarboxypropyl)-L-lysine	C00449	C11H20N2O6	C(CCN[C@@H](CCC(=O)O)C(=O)O)C[C@@H](C(=O)O)N	InChI=1S/C11H20N2O6/c12-7(10(16)17)3-1-2-6-13-8(11(18)19)4-5-9(14)15/h7-8,13H,1-6,12H2,(H,14,15)(H,16,17)(H,18,19)/t7-,8-/m0/s1	ZDGJAHTZVHVLOT-YUMQZZPRSA-N	1	Organic compounds	Organic acids and derivatives	Carboxylic acids and derivatives	Amino acids, peptides, and analogues
M280T380C160	280.091	379.512	160.335	-2	0	0.73	1	1	0.8152	0.3922	0.9261	[M+Na]+	m4x_016031	Glycerophosphocholine	HMDB0000086	C8H20NO6P	C[N+](C)(C)CCOP([O-])(=O)OC[C@H](O)CO	InChI=1S/C8H20NO6P/c1-9(2,3)4-5-14-16(12,13)15-7-8(11)6-10/h8,10-11H,4-7H2,1-3H3/t8-/m1/s1	SUHOQUVVVLNYQR-MRVPVSSYSA-N	1	Organic compounds	Lipids and lipid-like molecules	Glycerophospholipids	Glycerophosphocholines
M246T63C163	246.185	63.4686	163.006	-1	-40	2.08	0.84	1	1	0.9249	0.9682	[M-H2O+H]+	m4x_183812	Ultram	HMDB0259401	C16H25NO2	COC1=CC=CC(=C1)C1(O)CCCCC1CN(C)C	InChI=1S/C16H25NO2/c1-17(2)12-14-7-4-5-10-16(14,18)13-8-6-9-15(11-13)19-3/h6,8-9,11,14,18H,4-5,7,10,12H2,1-3H3	TVYLLZQTGLZFBW-UHFFFAOYSA-N	2	Organic compounds	Benzenoids	Phenol ethers	Anisoles
M263T228C163	263.138	228.029	163.246	-2	-61	0.83	0.48	1	0.966	0.9557	0.8832	[M+H]+	m4x_021234	Phenylalanylproline	HMDB0011177	C14H18N2O3	N[C@@H](CC1=CC=CC=C1)C(=O)N1CCC[C@H]1C(O)=O	InChI=1S/C14H18N2O3/c15-11(9-10-5-2-1-3-6-10)13(17)16-8-4-7-12(16)14(18)19/h1-3,5-6,11-12H,4,7-9,15H2,(H,18,19)/t11-,12-/m0/s1	WEQJQNWXCSUVMA-RYUDHWBXSA-N	2	Organic compounds	Organic acids and derivatives	Carboxylic acids and derivatives	Amino acids, peptides, and analogues
M264T87C162	264.196	87.1239	162.327	0	-16	-0.59	1	1	1	0.9996	1	[M+H]+	m4x_183812	Ultram	HMDB0259401	C16H25NO2	COC1=CC=CC(=C1)C1(O)CCCCC1CN(C)C	InChI=1S/C16H25NO2/c1-17(2)12-14-7-4-5-10-16(14,18)13-8-6-9-15(11-13)19-3/h6,8-9,11,14,18H,4-5,7,10,12H2,1-3H3	TVYLLZQTGLZFBW-UHFFFAOYSA-N	2	Organic compounds	Benzenoids	Phenol ethers	Anisoles
M264T62C162	264.196	62.3905	162.327	0	-41	-0.59	0.82	1	1	1	0.9646	[M+H]+	m4x_183812	Ultram	HMDB0259401	C16H25NO2	COC1=CC=CC(=C1)C1(O)CCCCC1CN(C)C	InChI=1S/C16H25NO2/c1-17(2)12-14-7-4-5-10-16(14,18)13-8-6-9-15(11-13)19-3/h6,8-9,11,14,18H,4-5,7,10,12H2,1-3H3	TVYLLZQTGLZFBW-UHFFFAOYSA-N	2	Organic compounds	Benzenoids	Phenol ethers	Anisoles
M264T149C162	264.196	149.324	162.438	-1	46	-0.52	0.73	1	1	0.8263	0.9456	[M+H]+	m4x_183812	Ultram	HMDB0259401	C16H25NO2	COC1=CC=CC(=C1)C1(O)CCCCC1CN(C)C	InChI=1S/C16H25NO2/c1-17(2)12-14-7-4-5-10-16(14,18)13-8-6-9-15(11-13)19-3/h6,8-9,11,14,18H,4-5,7,10,12H2,1-3H3	TVYLLZQTGLZFBW-UHFFFAOYSA-N	2	Organic compounds	Benzenoids	Phenol ethers	Anisoles
M264T134C163	264.196	133.852	162.66	-1	31	-0.38	0.99	1	1	0.9981	0.9972	[M+H]+	m4x_183812	Ultram	HMDB0259401	C16H25NO2	COC1=CC=CC(=C1)C1(O)CCCCC1CN(C)C	InChI=1S/C16H25NO2/c1-17(2)12-14-7-4-5-10-16(14,18)13-8-6-9-15(11-13)19-3/h6,8-9,11,14,18H,4-5,7,10,12H2,1-3H3	TVYLLZQTGLZFBW-UHFFFAOYSA-N	2	Organic compounds	Benzenoids	Phenol ethers	Anisoles
M264T107C162	264.196	107.227	162.105	-1	4	-0.72	1	1	1	0.9998	1	[M+H]+	m4x_183812	Ultram	HMDB0259401	C16H25NO2	COC1=CC=CC(=C1)C1(O)CCCCC1CN(C)C	InChI=1S/C16H25NO2/c1-17(2)12-14-7-4-5-10-16(14,18)13-8-6-9-15(11-13)19-3/h6,8-9,11,14,18H,4-5,7,10,12H2,1-3H3	TVYLLZQTGLZFBW-UHFFFAOYSA-N	2	Organic compounds	Benzenoids	Phenol ethers	Anisoles
M264T181C162	264.196	181.238	162.105	0	78	-0.72	0.2	1	1	0.9859	0.8392	[M+H]+	m4x_183812	Ultram	HMDB0259401	C16H25NO2	COC1=CC=CC(=C1)C1(O)CCCCC1CN(C)C	InChI=1S/C16H25NO2/c1-17(2)12-14-7-4-5-10-16(14,18)13-8-6-9-15(11-13)19-3/h6,8-9,11,14,18H,4-5,7,10,12H2,1-3H3	TVYLLZQTGLZFBW-UHFFFAOYSA-N	2	Organic compounds	Benzenoids	Phenol ethers	Anisoles
M268T169C162	268.104	168.527	162.435	-1	19	0.47	1	1	0.9988	0.9958	0.9995	[M+H]+	m4x_000172	Adenosine	C00212	C10H13N5O4	C1=NC2=C(C(=N1)N)N=CN2[C@H]3[C@@H]([C@@H]([C@H](O3)CO)O)O	InChI=1S/C10H13N5O4/c11-8-5-9(13-2-12-8)15(3-14-5)10-7(18)6(17)4(1-16)19-10/h2-4,6-7,10,16-18H,1H2,(H2,11,12,13)/t4-,6-,7-,10-/m1/s1	OIRDTQYFTABQOQ-KQYNXXCUSA-N	1	Organic compounds	Nucleosides, nucleotides, and analogues	Purine nucleosides	NA
M282T130C162	282.12	129.895	161.832	0;0	2;3	-1.75;-2.36	1;1	1;1	1;0.9979	0.9884;0.99	1;0.9992	[M+H]+;[M+H]+	m4x_001528;m4x_016914	1-Methyladenosine;N6-Methyladenosine	C02494;HMDB0004044	C11H15N5O4;C11H15N5O4	CN1C=NC2=C(C1=N)N=CN2[C@H]3[C@@H]([C@@H]([C@H](O3)CO)O)O;CNC1=NC=NC2=C1N=CN2[C@@H]1O[C@H](CO)[C@@H](O)[C@H]1O	InChI=1S/C11H15N5O4/c1-15-3-14-10-6(9(15)12)13-4-16(10)11-8(19)7(18)5(2-17)20-11/h3-5,7-8,11-12,17-19H,2H2,1H3/t5-,7-,8-,11-/m1/s1;InChI=1S/C11H15N5O4/c1-12-9-6-10(14-3-13-9)16(4-15-6)11-8(19)7(18)5(2-17)20-11/h3-5,7-8,11,17-19H,2H2,1H3,(H,12,13,14)/t5-,7-,8-,11-/m1/s1	GFYLSDSUCHVORB-IOSLPCCCSA-N;VQAYFKKCNSOZKM-IOSLPCCCSA-N	1;1	Organic compounds;Organic compounds	Nucleosides, nucleotides, and analogues;Nucleosides, nucleotides, and analogues	Purine nucleosides;Purine nucleosides	NA;NA
M283T148C163	283.103	148.255	162.692	-1	7	-0.88	1	1	0.9999	0.9962	1	[M+H]+	m4x_016773	1-Methylinosine	HMDB0002721	C11H14N4O5	CN1C=NC2=C(N=CN2[C@@H]2O[C@H](CO)[C@@H](O)[C@H]2O)C1=O	InChI=1S/C11H14N4O5/c1-14-3-13-9-6(10(14)19)12-4-15(9)11-8(18)7(17)5(2-16)20-11/h3-5,7-8,11,16-18H,2H2,1H3/t5-,7-,8-,11-/m1/s1	WJNGQIYEQLPJMN-IOSLPCCCSA-N	1	Organic compounds	Nucleosides, nucleotides, and analogues	Purine nucleosides	NA
M246T88C163	246.185	87.6887	162.895	-2	-15	2.01	1	1	1	0.9896	1	[M-H2O+H]+	m4x_183812	Ultram	HMDB0259401	C16H25NO2	COC1=CC=CC(=C1)C1(O)CCCCC1CN(C)C	InChI=1S/C16H25NO2/c1-17(2)12-14-7-4-5-10-16(14,18)13-8-6-9-15(11-13)19-3/h6,8-9,11,14,18H,4-5,7,10,12H2,1-3H3	TVYLLZQTGLZFBW-UHFFFAOYSA-N	2	Organic compounds	Benzenoids	Phenol ethers	Anisoles
M263T262C164	263.138	261.672	164.467	-2	-2	1.5	1	1	0.9998	0.996	0.9999	[M+H]+	m4x_021236	Prolylphenylalanine	HMDB0011179	C14H18N2O3	OC(=O)[C@H](CC1=CC=CC=C1)NC(=O)[C@@H]1CCCN1	InChI=1S/C14H18N2O3/c17-13(11-7-4-8-15-11)16-12(14(18)19)9-10-5-2-1-3-6-10/h1-3,5-6,11-12,15H,4,7-9H2,(H,16,17)(H,18,19)/t11-,12-/m0/s1	IWIANZLCJVYEFX-RYUDHWBXSA-N	2	NA	NA	NA	NA
M264T15C162	264.196	15.0595	161.772	-1	-88	-0.93	0.03	1	1	0.9909	0.8069	[M+H]+	m4x_183812	Ultram	HMDB0259401	C16H25NO2	COC1=CC=CC(=C1)C1(O)CCCCC1CN(C)C	InChI=1S/C16H25NO2/c1-17(2)12-14-7-4-5-10-16(14,18)13-8-6-9-15(11-13)19-3/h6,8-9,11,14,18H,4-5,7,10,12H2,1-3H3	TVYLLZQTGLZFBW-UHFFFAOYSA-N	2	Organic compounds	Benzenoids	Phenol ethers	Anisoles
M271T122C164	271.18	122.042	163.789	0	32	1.02	0.97	1	0.8057	0.7993	0.9155	[M+H]+	m4x_016526	Doxylamine	HMDB0001936	C17H22N2O	CN(C)CCOC(C)(C1=CC=CC=C1)C1=CC=CC=N1	InChI=1S/C17H22N2O/c1-17(20-14-13-19(2)3,15-9-5-4-6-10-15)16-11-7-8-12-18-16/h4-12H,13-14H2,1-3H3	HCFDWZZGGLSKEP-UHFFFAOYSA-N	2	Organic compounds	Benzenoids	Benzene and substituted derivatives	Benzylethers
M275T41C165	275.091	40.7464	165.119	-2	-10	0.56	1	1	0.9916	0.8247	0.9967	[M+H]+	m4x_000541	Phloretin	C00774	C15H14O5	C1=CC(=CC=C1CCC(=O)C2=C(C=C(C=C2O)O)O)O	InChI=1S/C15H14O5/c16-10-4-1-9(2-5-10)3-6-12(18)15-13(19)7-11(17)8-14(15)20/h1-2,4-5,7-8,16-17,19-20H,3,6H2	VGEREEWJJVICBM-UHFFFAOYSA-N	2	Organic compounds	Phenylpropanoids and polyketides	Linear 1,3-diarylpropanoids	Chalcones and dihydrochalcones
M286T160C164	286.104	159.858	163.941	1	2	-0.07	1	1	0.988	0.9878	0.9952	[M+H]+	m4x_017313	N4-Acetylcytidine	HMDB0005923	C11H15N3O6	CC(=O)NC1=NC(=O)N(C=C1)[C@@H]1O[C@H](CO)[C@@H](O)[C@H]1O	InChI=1S/C11H15N3O6/c1-5(16)12-7-2-3-14(11(19)13-7)10-9(18)8(17)6(4-15)20-10/h2-3,6,8-10,15,17-18H,4H2,1H3,(H,12,13,16,19)/t6-,8-,9-,10-/m1/s1	NIDVTARKFBZMOT-PEBGCTIMSA-N	1	Organic compounds	Nucleosides, nucleotides, and analogues	Pyrimidine nucleosides	NA
M289T57C165	289.11	56.8944	164.859	11	17	-1.15	1	1	0.8088	0.0646	0.9235	[M-H2O+H]+	m4x_005567	Cimifugin	C09000	C16H18O6	CC(C)([C@@H]1CC2=C(O1)C=C3C(=C2OC)C(=O)C=C(O3)CO)O	InChI=1S/C16H18O6/c1-16(2,19)13-5-9-11(22-13)6-12-14(15(9)20-3)10(18)4-8(7-17)21-12/h4,6,13,17,19H,5,7H2,1-3H3/t13-/m0/s1	ATDBDSBKYKMRGZ-ZDUSSCGKSA-N	2	Organic compounds	Organoheterocyclic compounds	Benzopyrans	1-benzopyrans
M290T470C165	290.146	469.826	165.164	0	42	1.64	0.8	1	0.832	0.7584	0.8934	[M+H]+	m4x_023492	Arginylaspartic acid	HMDB0028705	C10H19N5O5	N[C@@H](CCCNC(N)=N)C(=O)N[C@@H](CC(O)=O)C(O)=O	InChI=1S/C10H19N5O5/c11-5(2-1-3-14-10(12)13)8(18)15-6(9(19)20)4-7(16)17/h5-6H,1-4,11H2,(H,15,18)(H,16,17)(H,19,20)(H4,12,13,14)/t5-,6-/m0/s1	SIFXMYAHXJGAFC-WDSKDSINSA-N	2	NA	NA	NA	NA
M298T81C165	298.097	80.8238	165.19	-1	-13	-1.78	1	1	0.9441	0.8459	0.9776	[M+H]+	m4x_000140	5'-Methylthioadenosine	C00170	C11H15N5O3S	CSC[C@@H]1[C@H]([C@H]([C@@H](O1)N2C=NC3=C2N=CN=C3N)O)O	InChI=1S/C11H15N5O3S/c1-20-2-5-7(17)8(18)11(19-5)16-4-15-6-9(12)13-3-14-10(6)16/h3-5,7-8,11,17-18H,2H2,1H3,(H2,12,13,14)/t5-,7-,8-,11-/m1/s1	WUUGFSXJNOTRMR-IOSLPCCCSA-N	1	Organic compounds	Nucleosides, nucleotides, and analogues	5'-deoxyribonucleosides	5'-deoxy-5'-thionucleosides
M298T98C165	298.097	97.8908	164.529	-1	4	-2.18	1	1	0.9276	0.9006	0.971	[M+H]+	m4x_000140	5'-Methylthioadenosine	C00170	C11H15N5O3S	CSC[C@@H]1[C@H]([C@H]([C@@H](O1)N2C=NC3=C2N=CN=C3N)O)O	InChI=1S/C11H15N5O3S/c1-20-2-5-7(17)8(18)11(19-5)16-4-15-6-9(12)13-3-14-10(6)16/h3-5,7-8,11,17-18H,2H2,1H3,(H2,12,13,14)/t5-,7-,8-,11-/m1/s1	WUUGFSXJNOTRMR-IOSLPCCCSA-N	1	Organic compounds	Nucleosides, nucleotides, and analogues	5'-deoxyribonucleosides	5'-deoxy-5'-thionucleosides
M312T189C164	312.131	189.281	164.211	1	3	-3.8	1	0.73	0.9989	0.5071	0.8931	[M+H]+	m4x_016975	N2,N2-Dimethylguanosine	HMDB0004824	C12H17N5O5	CN(C)C1=NC(=O)C2=C(N1)N(C=N2)[C@@H]1O[C@H](CO)[C@@H](O)[C@H]1O	InChI=1S/C12H17N5O5/c1-16(2)12-14-9-6(10(21)15-12)13-4-17(9)11-8(20)7(19)5(3-18)22-11/h4-5,7-8,11,18-20H,3H2,1-2H3,(H,14,15,21)/t5-,7-,8-,11-/m1/s1	RSPURTUNRHNVGF-IOSLPCCCSA-N	1	Organic compounds	Nucleosides, nucleotides, and analogues	Purine nucleosides	NA
M281T336C167	281.112	336.28	167.385	-4	-2	2.46	1	1	0.9251	0.8995	0.97	[M+H]+	m4x_016262	Aspartylphenylalanine	HMDB0000706	C13H16N2O5	N[C@@H](CC(O)=O)C(=O)N[C@@H](CC1=CC=CC=C1)C(O)=O	InChI=1S/C13H16N2O5/c14-9(7-11(16)17)12(18)15-10(13(19)20)6-8-4-2-1-3-5-8/h1-5,9-10H,6-7,14H2,(H,15,18)(H,16,17)(H,19,20)/t9-,10-/m0/s1	YZQCXOFQZKCETR-UWVGGRQHSA-N	1	Organic compounds	Organic acids and derivatives	Carboxylic acids and derivatives	Amino acids, peptides, and analogues
M286T142C167	286.143	141.7	166.59	-2;-2;12;-2	9;-39;13;-61	-0.01;-0.96;2;-1.47	1;0.84;1;0.48	1;1;1;1	0.9082;0.9766;0.8034;0.9855	0.3573;0.3842;0.3161;0.3877	0.9633;0.9596;0.9214;0.8899	[M+H]+;[M+H]+;[M+H]+;[M+H]+	m4x_005113;m4x_004005;m4x_014098;m4x_001002	Narwedine;Hydromorphone;HC Blue No. 2;Morphine	C08534;C07042;C19429;C01516	C17H19NO3;C17H19NO3;C12H19N3O5;C17H19NO3	CN1CC[C@@]23C=CC(=O)C[C@@H]2OC4=C(C=CC(=C34)C1)OC;CN1CC[C@]23[C@@H]4[C@H]1CC5=C2C(=C(C=C5)O)O[C@H]3C(=O)CC4;C1=CC(=C(C=C1N(CCO)CCO)[N+](=O)[O-])NCCO;CN1CC[C@]23[C@@H]4[C@H]1CC5=C2C(=C(C=C5)O)O[C@H]3[C@H](C=C4)O	InChI=1S/C17H19NO3/c1-18-8-7-17-6-5-12(19)9-14(17)21-16-13(20-2)4-3-11(10-18)15(16)17/h3-6,14H,7-10H2,1-2H3/t14-,17-/m0/s1;InChI=1S/C17H19NO3/c1-18-7-6-17-10-3-5-13(20)16(17)21-15-12(19)4-2-9(14(15)17)8-11(10)18/h2,4,10-11,16,19H,3,5-8H2,1H3/t10-,11+,16-,17-/m0/s1;InChI=1S/C12H19N3O5/c16-6-3-13-11-2-1-10(9-12(11)15(19)20)14(4-7-17)5-8-18/h1-2,9,13,16-18H,3-8H2;InChI=1S/C17H19NO3/c1-18-7-6-17-10-3…	QENVUHCAYXAROT-YOEHRIQHSA-N;WVLOADHCBXTIJK-YNHQPCIGSA-N;MIWUTEVJIISHCP-UHFFFAOYSA-N;BQJCRHHNABKAKU-KBQPJGBKSA-N	2;2;2;2	Organic compounds;Organic compounds;Organic compounds;Organic compounds	Alkaloids and derivatives;Alkaloids and derivatives;Benzenoids;Alkaloids and derivatives	Amaryllidaceae alkaloids;Morphinans;Benzene and substituted derivatives;Morphinans	Galanthamine-type amaryllidaceae alkaloids;NA;Nitrobenzenes;NA
M291T451C166	291.13	450.758	166.022	-1	-18	2.25	1	1	0.9694	0.9643	0.9878	[M+H]+	m4x_002006	N-(L-Arginino)succinate	C03406	C10H18N4O6	C(C[C@@H](C(=O)O)N)CN=C(N)N[C@@H](CC(=O)O)C(=O)O	InChI=1S/C10H18N4O6/c11-5(8(17)18)2-1-3-13-10(12)14-6(9(19)20)4-7(15)16/h5-6H,1-4,11H2,(H,15,16)(H,17,18)(H,19,20)(H3,12,13,14)/t5-,6-/m0/s1	KDZOASGQNOPSCU-WDSKDSINSA-N	1	Organic compounds	Organic acids and derivatives	Carboxylic acids and derivatives	Amino acids, peptides, and analogues
M270T239C166	270.133	238.883	166.144	7	-78	2.51	0.2	1	0.9955	0.9619	0.8378	[M+Na]+	m4x_022487	3-Hydroxybutyrylcarnitine	HMDB0013127	C11H21NO5	C[C@@H](O)CC(=O)O[C@@H](CC([O-])=O)C[N+](C)(C)C	InChI=1S/C11H21NO5/c1-8(13)5-11(16)17-9(6-10(14)15)7-12(2,3)4/h8-9,13H,5-7H2,1-4H3/t8-,9+/m1/s1	UEFRDQSMQXDWTO-BDAKNGLRSA-N	1	NA	NA	NA	NA
M287T78C168	287.113	77.7766	168.109	-15	38	-1.05	0.87	1	0.9781	0.1171	0.9653	[M-H2O+H]+	m4x_184194	Lificiguat	HMDB0259948	C19H16N2O2	OCC1=CC=C(O1)C1=NN(CC2=CC=CC=C2)C2=CC=CC=C12	InChI=1S/C19H16N2O2/c22-13-15-10-11-18(23-15)19-16-8-4-5-9-17(16)21(20-19)12-14-6-2-1-3-7-14/h1-11,22H,12-13H2	OQQVFCKUDYMWGV-UHFFFAOYSA-N	2	Organic compounds	Organoheterocyclic compounds	Benzopyrazoles	Indazoles
M292T478C170	292.103	478.428	169.964	4	36	4.28	0.89	0.57	0.9497	0.9497	0.7874	[M+Na]+	m4x_023651	Histidylasparagine	HMDB0028880	C10H15N5O4	N[C@@H](CC1=CNC=N1)C(=O)N[C@@H](CC(N)=O)C(O)=O	InChI=1S/C10H15N5O4/c11-6(1-5-3-13-4-14-5)9(17)15-7(10(18)19)2-8(12)16/h3-4,6-7H,1-2,11H2,(H2,12,16)(H,13,14)(H,15,17)(H,18,19)/t6-,7-/m0/s1	WSDOHRLQDGAOGU-BQBZGAKWSA-N	2	NA	NA	NA	NA
M298T193C168	298.114	192.633	167.613	-1;-1	-29;3	-0.05;0.26	1;1	1;1	0.9993;0.9959	0.9986;0.9955	0.9997;0.9984	[M+H]+;[M+H]+	m4x_017308;m4x_016493	2-Methylguanosine;1-Methylguanosine	HMDB0005862;HMDB0001563	C11H15N5O5;C11H15N5O5	CNC1=NC(=O)C2=C(N1)N(C=N2)[C@@H]1O[C@H](CO)[C@@H](O)[C@H]1O;CN1C(N)=NC2=C(N=CN2[C@@H]2O[C@H](CO)[C@@H](O)[C@H]2O)C1=O	InChI=1S/C11H15N5O5/c1-12-11-14-8-5(9(20)15-11)13-3-16(8)10-7(19)6(18)4(2-17)21-10/h3-4,6-7,10,17-19H,2H2,1H3,(H2,12,14,15,20)/t4-,6-,7-,10-/m1/s1;InChI=1S/C11H15N5O5/c1-15-9(20)5-8(14-11(15)12)16(3-13-5)10-7(19)6(18)4(2-17)21-10/h3-4,6-7,10,17-19H,2H2,1H3,(H2,12,14)/t4-,6-,7-,10-/m1/s1	SLEHROROQDYRAW-KQYNXXCUSA-N;UTAIYTHAJQNQDW-KQYNXXCUSA-N	1;1	Organic compounds;Organic compounds	Nucleosides, nucleotides, and analogues;Nucleosides, nucleotides, and analogues	Purine nucleosides;Purine nucleosides	NA;NA
M328T296C168	328.102	296.341	168.379	-1	-5	-4.14	1	0.62	0.969	0.9646	0.8353	[M+H]+	m4x_020771	Acetaminophen glucuronide	HMDB0010316	C14H17NO8	CC(=O)NC1=CC=C(O[C@@H]2O[C@@H]([C@@H](O)[C@H](O)[C@H]2O)C(O)=O)C=C1	InChI=1S/C14H17NO8/c1-6(16)15-7-2-4-8(5-3-7)22-14-11(19)9(17)10(18)12(23-14)13(20)21/h2-5,9-12,14,17-19H,1H3,(H,15,16)(H,20,21)/t9-,10-,11+,12-,14+/m0/s1	IPROLSVTVHAQLE-BYNIDDHOSA-N	1	Organic compounds	Organic oxygen compounds	Organooxygen compounds	Carbohydrates and carbohydrate conjugates
M286T177C170	286.144	176.503	169.898	-1;-1;13	-26;44;48	0.49;1.97;4.03	1;0.77;0.71	1;1;0.66	0.9754;0.8363;0.8034	0.4717;0.4399;0.3082	0.9902;0.8895;0.7258	[M+H]+;[M+H]+;[M+H]+	m4x_001002;m4x_005113;m4x_014098	Morphine;Narwedine;HC Blue No. 2	C01516;C08534;C19429	C17H19NO3;C17H19NO3;C12H19N3O5	CN1CC[C@]23[C@@H]4[C@H]1CC5=C2C(=C(C=C5)O)O[C@H]3[C@H](C=C4)O;CN1CC[C@@]23C=CC(=O)C[C@@H]2OC4=C(C=CC(=C34)C1)OC;C1=CC(=C(C=C1N(CCO)CCO)[N+](=O)[O-])NCCO	InChI=1S/C17H19NO3/c1-18-7-6-17-10-3-5-13(20)16(17)21-15-12(19)4-2-9(14(15)17)8-11(10)18/h2-5,10-11,13,16,19-20H,6-8H2,1H3/t10-,11+,13-,16-,17-/m0/s1;InChI=1S/C17H19NO3/c1-18-8-7-17-6-5-12(19)9-14(17)21-16-13(20-2)4-3-11(10-18)15(16)17/h3-6,14H,7-10H2,1-2H3/t14-,17-/m0/s1;InChI=1S/C12H19N3O5/c16-6-3-13-11-2-1-10(9-12(11)15(19)20)14(4-7-17)5-8-18/h1-2,9,13,16-18H,3-8H2	BQJCRHHNABKAKU-KBQPJGBKSA-N;QENVUHCAYXAROT-YOEHRIQHSA-N;MIWUTEVJIISHCP-UHFFFAOYSA-N	2;2;2	Organic compounds;Organic compounds;Organic compounds	Alkaloids and derivatives;Alkaloids and derivatives;Benzenoids	Morphinans;Amaryllidaceae alkaloids;Benzene and substituted derivatives	NA;Galanthamine-type amaryllidaceae alkaloids;Nitrobenzenes
M284T402C171	284.135	401.937	171.053	-2	-37	5.34	0.88	0.22	0.9845	0.9704	0.6578	[M+H]+	m4x_023654	Histidylglutamine	HMDB0028883	C11H17N5O4	N[C@@H](CC1=CNC=N1)C(=O)N[C@@H](CCC(N)=O)C(O)=O	InChI=1S/C11H17N5O4/c12-7(3-6-4-14-5-15-6)10(18)16-8(11(19)20)1-2-9(13)17/h4-5,7-8H,1-3,12H2,(H2,13,17)(H,14,15)(H,16,18)(H,19,20)/t7-,8-/m0/s1	CTCFZNBRZBNKAX-YUMQZZPRSA-N	2	NA	NA	NA	NA
M285T185C172	285.18	184.917	172.126	-3	-33	3.12	0.95	0.96	0.9349	0.0898	0.9471	[M+NH4]+	m4x_180072	Metoprolol acid	HMDB0254682	C14H21NO4	CC(C)NCC(O)COC1=CC=C(CC(O)=O)C=C1	InChI=1S/C14H21NO4/c1-10(2)15-8-12(16)9-19-13-5-3-11(4-6-13)7-14(17)18/h3-6,10,12,15-16H,7-9H2,1-2H3,(H,17,18)	PUQIRTNPJRFRCZ-UHFFFAOYSA-N	2	Organic compounds	Benzenoids	Phenol ethers	NA
M295T150C171	295.18	149.91	171.316	-2;-2;-2	-18;-18;54	-1.52;-1.52;-0.39	1;1;0.6	1;1;1	0.9875;0.909;0.9968	0.3665;0.3373;0.3699	0.995;0.9636;0.919	[M+H]+;[M+H]+;[M+H]+	m4x_003594;m4x_024858;m4x_005716	Cinchonine;Cinchonidine;Eburnamonine	C06528;HMDB0030282;C09149	C19H22N2O;C19H22N2O;C19H22N2O	C=C[C@H]1CN2CCC1C[C@@H]2[C@H](C3=CC=NC4=CC=CC=C34)O;OC(C1CC2CCN1CC2C=C)C1=CC=NC2=C1C=CC=C2;CC[C@@]12CCCN3[C@@H]1C4=C(CC3)C5=CC=CC=C5N4C(=O)C2	InChI=1S/C19H22N2O/c1-2-13-12-21-10-8-14(13)11-18(21)19(22)16-7-9-20-17-6-4-3-5-15(16)17/h2-7,9,13-14,18-19,22H,1,8,10-12H2/t13-,14?,18+,19-/m0/s1;InChI=1S/C19H22N2O/c1-2-13-12-21-10-8-14(13)11-18(21)19(22)16-7-9-20-17-6-4-3-5-15(16)17/h2-7,9,13-14,18-19,22H,1,8,10-12H2;InChI=1S/C19H22N2O/c1-2-19-9-5-10-20-11-8-14-13-6-3-4-7-15(13)21(16(22)12-19)17(14)18(19)20/h3-4,6-7,18H,2,5,8-12H2,1H3/t18-,19+…	KMPWYEUPVWOPIM-FGVBSWQGSA-N;KMPWYEUPVWOPIM-UHFFFAOYSA-N;WYJAPUKIYAZSEM-MOPGFXCFSA-N	2;2;2	Organic compounds;Organic compounds;Organic compounds	Alkaloids and derivatives;Alkaloids and derivatives;Alkaloids and derivatives	Cinchona alkaloids;Cinchona alkaloids;Eburnan-type alkaloids	NA;NA;NA
M300T105C171	300.159	104.784	170.753	0	-75	-1.5	0.25	1	0.9765	0.8477	0.8399	[M+H]+	m4x_003363	Codeine	C06174	C18H21NO3	CN1CC[C@]23[C@@H]4[C@H]1CC5=C2C(=C(C=C5)OC)O[C@H]3[C@H](C=C4)O	InChI=1S/C18H21NO3/c1-19-8-7-18-11-4-5-13(20)17(18)22-16-14(21-2)6-3-10(15(16)18)9-12(11)19/h3-6,11-13,17,20H,7-9H2,1-2H3/t11-,12+,13-,17-,18-/m0/s1	OROGSEYTTFOCAN-DNJOTXNNSA-N	2	Organic compounds	Alkaloids and derivatives	Morphinans	NA
M328T296C168_2	328.103	296.107	167.94	0	-5	-4.39	1	0.54	0.9882	0.9836	0.8097	[M+H]+	m4x_020771	Acetaminophen glucuronide	HMDB0010316	C14H17NO8	CC(=O)NC1=CC=C(O[C@@H]2O[C@@H]([C@@H](O)[C@H](O)[C@H]2O)C(O)=O)C=C1	InChI=1S/C14H17NO8/c1-6(16)15-7-2-4-8(5-3-7)22-14-11(19)9(17)10(18)12(23-14)13(20)21/h2-5,9-12,14,17-19H,1H3,(H,15,16)(H,20,21)/t9-,10-,11+,12-,14+/m0/s1	IPROLSVTVHAQLE-BYNIDDHOSA-N	1	Organic compounds	Organic oxygen compounds	Organooxygen compounds	Carbohydrates and carbohydrate conjugates
M328T242C171	328.103	241.982	170.569	1	-59	-2.9	0.52	1	0.9026	0.8417	0.8643	[M+H]+	m4x_020771	Acetaminophen glucuronide	HMDB0010316	C14H17NO8	CC(=O)NC1=CC=C(O[C@@H]2O[C@@H]([C@@H](O)[C@H](O)[C@H]2O)C(O)=O)C=C1	InChI=1S/C14H17NO8/c1-6(16)15-7-2-4-8(5-3-7)22-14-11(19)9(17)10(18)12(23-14)13(20)21/h2-5,9-12,14,17-19H,1H3,(H,15,16)(H,20,21)/t9-,10-,11+,12-,14+/m0/s1	IPROLSVTVHAQLE-BYNIDDHOSA-N	1	Organic compounds	Organic oxygen compounds	Organooxygen compounds	Carbohydrates and carbohydrate conjugates
M298T81C172	298.097	80.5704	172.232	-1	-13	2.4	1	1	0.9981	0.9974	0.9992	[M+H]+	m4x_000140	5'-Methylthioadenosine	C00170	C11H15N5O3S	CSC[C@@H]1[C@H]([C@H]([C@@H](O1)N2C=NC3=C2N=CN=C3N)O)O	InChI=1S/C11H15N5O3S/c1-20-2-5-7(17)8(18)11(19-5)16-4-15-6-9(12)13-3-14-10(6)16/h3-5,7-8,11,17-18H,2H2,1H3,(H2,12,13,14)/t5-,7-,8-,11-/m1/s1	WUUGFSXJNOTRMR-IOSLPCCCSA-N	1	Organic compounds	Nucleosides, nucleotides, and analogues	5'-deoxyribonucleosides	5'-deoxy-5'-thionucleosides
M312T190C172	312.13	189.911	171.899	0	4	0.71	1	1	0.9989	0.963	0.9996	[M+H]+	m4x_016975	N2,N2-Dimethylguanosine	HMDB0004824	C12H17N5O5	CN(C)C1=NC(=O)C2=C(N1)N(C=N2)[C@@H]1O[C@H](CO)[C@@H](O)[C@H]1O	InChI=1S/C12H17N5O5/c1-16(2)12-14-9-6(10(21)15-12)13-4-17(9)11-8(20)7(19)5(3-18)22-11/h4-5,7-8,11,18-20H,3H2,1-2H3,(H,14,15,21)/t5-,7-,8-,11-/m1/s1	RSPURTUNRHNVGF-IOSLPCCCSA-N	1	Organic compounds	Nucleosides, nucleotides, and analogues	Purine nucleosides	NA
M305T146C175	305.085	145.872	174.695	-1	5	3.8	1	0.73	0.9995	0.0976	0.8934	[M+Na]+	m4x_016773	1-Methylinosine	HMDB0002721	C11H14N4O5	CN1C=NC2=C(N=CN2[C@@H]2O[C@H](CO)[C@@H](O)[C@H]2O)C1=O	InChI=1S/C11H14N4O5/c1-14-3-13-9-6(10(14)19)12-4-15(9)11-8(18)7(17)5(2-16)20-11/h3-5,7-8,11,16-18H,2H2,1H3/t5-,7-,8-,11-/m1/s1	WJNGQIYEQLPJMN-IOSLPCCCSA-N	1	Organic compounds	Nucleosides, nucleotides, and analogues	Purine nucleosides	NA
M314T239C175	314.196	238.883	174.701	0	21	0.37	1	1	0.8721	0.2162	0.9488	[M+H]+	m4x_006884	Heliotrine	C10324	C16H27NO5	C[C@H]([C@@](C(C)C)(C(=O)OCC1=CCN2[C@H]1[C@H](CC2)O)O)OC	InChI=1S/C16H27NO5/c1-10(2)16(20,11(3)21-4)15(19)22-9-12-5-7-17-8-6-13(18)14(12)17/h5,10-11,13-14,18,20H,6-9H2,1-4H3/t11-,13+,14-,16+/m1/s1	LMFKRLGHEKVMNT-UJDVCPFMSA-N	2	Organic compounds	Alkaloids and derivatives	NA	NA
M328T297C170	328.103	296.838	169.584	0	-4	-3.46	1	0.85	0.9674	0.9493	0.9261	[M+H]+	m4x_020771	Acetaminophen glucuronide	HMDB0010316	C14H17NO8	CC(=O)NC1=CC=C(O[C@@H]2O[C@@H]([C@@H](O)[C@H](O)[C@H]2O)C(O)=O)C=C1	InChI=1S/C14H17NO8/c1-6(16)15-7-2-4-8(5-3-7)22-14-11(19)9(17)10(18)12(23-14)13(20)21/h2-5,9-12,14,17-19H,1H3,(H,15,16)(H,20,21)/t9-,10-,11+,12-,14+/m0/s1	IPROLSVTVHAQLE-BYNIDDHOSA-N	1	Organic compounds	Organic oxygen compounds	Organooxygen compounds	Carbohydrates and carbohydrate conjugates
M330T278C174	330.059	277.74	173.592	-2	-42	0.01	0.8	1	0.9855	0.677	0.9533	[M+H]+	m4x_000422	3',5'-Cyclic AMP	C00575	C10H12N5O6P	C1[C@@H]2[C@H]([C@H]([C@@H](O2)N3C=NC4=C3N=CN=C4N)O)OP(=O)(O1)O	InChI=1S/C10H12N5O6P/c11-8-5-9(13-2-12-8)15(3-14-5)10-6(16)7-4(20-10)1-19-22(17,18)21-7/h2-4,6-7,10,16H,1H2,(H,17,18)(H2,11,12,13)/t4-,6-,7-,10-/m1/s1	IVOMOUWHDPKRLL-KQYNXXCUSA-N	1	Organic compounds	Nucleosides, nucleotides, and analogues	Purine nucleotides	Cyclic purine nucleotides
M345T296C171	345.129	295.795	170.784	-1	-5	-4.33	1	0.56	0.9905	0.962	0.8187	[M+NH4]+	m4x_020771	Acetaminophen glucuronide	HMDB0010316	C14H17NO8	CC(=O)NC1=CC=C(O[C@@H]2O[C@@H]([C@@H](O)[C@H](O)[C@H]2O)C(O)=O)C=C1	InChI=1S/C14H17NO8/c1-6(16)15-7-2-4-8(5-3-7)22-14-11(19)9(17)10(18)12(23-14)13(20)21/h2-5,9-12,14,17-19H,1H3,(H,15,16)(H,20,21)/t9-,10-,11+,12-,14+/m0/s1	IPROLSVTVHAQLE-BYNIDDHOSA-N	1	Organic compounds	Organic oxygen compounds	Organooxygen compounds	Carbohydrates and carbohydrate conjugates
M350T299C174	350.085	298.959	173.748	0	-2	-3.12	1	0.96	0.9866	0.9864	0.979	[M+Na]+	m4x_020771	Acetaminophen glucuronide	HMDB0010316	C14H17NO8	CC(=O)NC1=CC=C(O[C@@H]2O[C@@H]([C@@H](O)[C@H](O)[C@H]2O)C(O)=O)C=C1	InChI=1S/C14H17NO8/c1-6(16)15-7-2-4-8(5-3-7)22-14-11(19)9(17)10(18)12(23-14)13(20)21/h2-5,9-12,14,17-19H,1H3,(H,15,16)(H,20,21)/t9-,10-,11+,12-,14+/m0/s1	IPROLSVTVHAQLE-BYNIDDHOSA-N	1	Organic compounds	Organic oxygen compounds	Organooxygen compounds	Carbohydrates and carbohydrate conjugates
M311T155C175	311.175	155.363	175.427	0	-30	-1.98	1	1	0.9207	0.404	0.9683	[M-H2O+H]+	m4x_004019	Labetalol	C07063	C19H24N2O3	CC(CCC1=CC=CC=C1)NCC(C2=CC(=C(C=C2)O)C(=O)N)O	InChI=1S/C19H24N2O3/c1-13(7-8-14-5-3-2-4-6-14)21-12-18(23)15-9-10-17(22)16(11-15)19(20)24/h2-6,9-11,13,18,21-23H,7-8,12H2,1H3,(H2,20,24)	SGUAFYQXFOLMHL-UHFFFAOYSA-N	2	Organic compounds	Benzenoids	Benzene and substituted derivatives	Benzoic acids and derivatives
M313T127C177	313.175	126.585	176.694	19	-27	2.77	1	1	0.955	0.0296	0.982	[M+NH4]+	m4x_004205	Sumatriptan	C07319	C14H21N3O2S	CNS(=O)(=O)CC1=CC2=C(C=C1)NC=C2CCN(C)C	InChI=1S/C14H21N3O2S/c1-15-20(18,19)10-11-4-5-14-13(8-11)12(9-16-14)6-7-17(2)3/h4-5,8-9,15-16H,6-7,10H2,1-3H3	KQKPFRSPSRPDEB-UHFFFAOYSA-N	2	Organic compounds	Organoheterocyclic compounds	Indoles and derivatives	Tryptamines and derivatives
M342T124C175	342.189	123.856	175.424	-11	-21	-4.09	1	0.64	0.833	0.571	0.7881	[M+H]+	m4x_178168	Fenethylline	HMDB0252198	C18H23N5O2	CC(CC1=CC=CC=C1)NCCN1C=NC2=C1C(=O)N(C)C(=O)N2C	InChI=1S/C18H23N5O2/c1-13(11-14-7-5-4-6-8-14)19-9-10-23-12-20-16-15(23)17(24)22(3)18(25)21(16)2/h4-8,12-13,19H,9-11H2,1-3H3	NMCHYWGKBADVMK-UHFFFAOYSA-N	2	Organic compounds	Organoheterocyclic compounds	Imidazopyrimidines	Purines and purine derivatives
M365T438C174	365.105	437.996	174.136	-2;-2	18;40	-4.14;-3.99	1;0.83	0.62;0.67	0.9983;0.9961	0.6596;0.6582	0.8477;0.8332	[M+Na]+;[M+Na]+	m4x_001004;m4x_024503	Nigerose;Neotrehalose	C01518;HMDB0029880	C12H22O11;C12H22O11	C([C@@H]1[C@H]([C@@H]([C@H]([C@H](O1)O[C@H]2[C@@H]([C@H](OC([C@@H]2O)O)CO)O)O)O)O)O;[H][C@@]1(O[C@H]2O[C@H](CO)[C@@H](O)[C@H](O)[C@H]2O)O[C@H](CO)[C@@H](O)[C@H](O)[C@H]1O	InChI=1S/C12H22O11/c13-1-3-5(15)7(17)8(18)12(22-3)23-10-6(16)4(2-14)21-11(20)9(10)19/h3-20H,1-2H2/t3-,4-,5-,6-,7+,8-,9-,10+,11?,12-/m1/s1;InChI=1S/C12H22O11/c13-1-3-5(15)7(17)9(19)11(21-3)23-12-10(20)8(18)6(16)4(2-14)22-12/h3-20H,1-2H2/t3-,4-,5-,6-,7+,8+,9-,10-,11-,12+/m1/s1	QIGJYVCQYDKYDW-NSYYTRPSSA-N;HDTRYLNUVZCQOY-BTLHAWITSA-N	2;2	Organic compounds;Organic compounds	Organic oxygen compounds;Organic oxygen compounds	Organooxygen compounds;Organooxygen compounds	Carbohydrates and carbohydrate conjugates;Carbohydrates and carbohydrate conjugates
M314T221C177	314.196	221.36	177.327	-1	3	1.88	1	1	0.8721	0.1264	0.9488	[M+H]+	m4x_006884	Heliotrine	C10324	C16H27NO5	C[C@H]([C@@](C(C)C)(C(=O)OCC1=CCN2[C@H]1[C@H](CC2)O)O)OC	InChI=1S/C16H27NO5/c1-10(2)16(20,11(3)21-4)15(19)22-9-12-5-7-17-8-6-13(18)14(12)17/h5,10-11,13-14,18,20H,6-9H2,1-4H3/t11-,13+,14-,16+/m1/s1	LMFKRLGHEKVMNT-UJDVCPFMSA-N	2	Organic compounds	Alkaloids and derivatives	NA	NA
M308T38C178	308.176	38.4092	178.343	-1	2	1.91	1	1	0.9808	0.3908	0.9923	[M+H]+	m4x_180960	N-(1-Adamantyl)quinoxaline-2-carboxamide	HMDB0255767	C19H21N3O	O=C(NC12CC3CC(CC(C3)C1)C2)C1=NC2=CC=CC=C2N=C1	InChI=1S/C19H21N3O/c23-18(17-11-20-15-3-1-2-4-16(15)21-17)22-19-8-12-5-13(9-19)7-14(6-12)10-19/h1-4,11-14H,5-10H2,(H,22,23)	ZKFVOZCCAXQXBU-UHFFFAOYSA-N	2	Organic compounds	Organoheterocyclic compounds	Diazanaphthalenes	Benzodiazines
M313T120C177	313.175	119.579	176.803	18	-34	2.84	0.93	1	0.955	0.1429	0.9673	[M+NH4]+	m4x_004205	Sumatriptan	C07319	C14H21N3O2S	CNS(=O)(=O)CC1=CC2=C(C=C1)NC=C2CCN(C)C	InChI=1S/C14H21N3O2S/c1-15-20(18,19)10-11-4-5-14-13(8-11)12(9-16-14)6-7-17(2)3/h4-5,8-9,15-16H,6-7,10H2,1-3H3	KQKPFRSPSRPDEB-UHFFFAOYSA-N	2	Organic compounds	Organoheterocyclic compounds	Indoles and derivatives	Tryptamines and derivatives
M316T182C179	316.247	182.417	178.809	-3	-19	-4.37	1	0.54	0.9965	0.9407	0.8164	[M+H]+	m4x_001960	O-Decanoyl-L-carnitine	C03299	C17H33NO4	CCCCCCCCCC(=O)O[C@H](CC(=O)[O-])C[N+](C)(C)C	InChI=1S/C17H33NO4/c1-5-6-7-8-9-10-11-12-17(21)22-15(13-16(19)20)14-18(2,3)4/h15H,5-14H2,1-4H3/t15-/m1/s1	LZOSYCMHQXPBFU-OAHLLOKOSA-N	1	Organic compounds	Lipids and lipid-like molecules	Fatty Acyls	Fatty acid esters
M325T129C179	325.191	128.642	178.5	0;0;0	-35;-35;-35	-1.49;-1.45;-1.51	0.91;0.91;0.91	1;1;1	0.8999;0.8711;0.8131	0.7615;0.8493;0.7944	0.9421;0.9306;0.9074	[M+H]+;[M+H]+;[M+H]+	m4x_003592;m4x_023055;m4x_023191	Quinine;Quinine;Quinidine	C06526;HMDB0014611;HMDB0015044	C20H24N2O2;C20H24N2O2;C20H24N2O2	COC1=CC2=C(C=CN=C2C=C1)[C@H]([C@@H]3CC4CCN3C[C@@H]4C=C)O;[H][C@]1(C[C@@H]2CC[N@]1C[C@@H]2C=C)[C@H](O)C1=CC=NC2=CC=C(OC)C=C12;[H][C@@]12CCN(C[C@@H]1C=C)[C@]([H])(C2)[C@@H](O)C1=C2C=C(OC)C=CC2=NC=C1	InChI=1S/C20H24N2O2/c1-3-13-12-22-9-7-14(13)10-19(22)20(23)16-6-8-21-18-5-4-15(24-2)11-17(16)18/h3-6,8,11,13-14,19-20,23H,1,7,9-10,12H2,2H3/t13-,14?,19-,20+/m0/s1;InChI=1S/C20H24N2O2/c1-3-13-12-22-9-7-14(13)10-19(22)20(23)16-6-8-21-18-5-4-15(24-2)11-17(16)18/h3-6,8,11,13-14,19-20,23H,1,7,9-10,12H2,2H3/t13-,14-,19-,20+/m0/s1;InChI=1S/C20H24N2O2/c1-3-13-12-22-9-7-14(13)10-19(22)20(23)16-6-8-21-18-5…	LOUPRKONTZGTKE-VOMFEXJBSA-N;LOUPRKONTZGTKE-WZBLMQSHSA-N;LOUPRKONTZGTKE-LHHVKLHASA-N	2;2;2	Organic compounds;Organic compounds;Organic compounds	Alkaloids and derivatives;Alkaloids and derivatives;Alkaloids and derivatives	Cinchona alkaloids;Cinchona alkaloids;Cinchona alkaloids	NA;NA;NA
M325T151C179	325.191	150.945	178.718	-1;-1;-1	-13;-13;-13	-1.37;-1.33;-1.39	1;1;1	1;1;1	0.9178;0.8933;0.8573	0.7879;0.8496;0.8196	0.9671;0.9573;0.9429	[M+H]+;[M+H]+;[M+H]+	m4x_003592;m4x_023055;m4x_023191	Quinine;Quinine;Quinidine	C06526;HMDB0014611;HMDB0015044	C20H24N2O2;C20H24N2O2;C20H24N2O2	COC1=CC2=C(C=CN=C2C=C1)[C@H]([C@@H]3CC4CCN3C[C@@H]4C=C)O;[H][C@]1(C[C@@H]2CC[N@]1C[C@@H]2C=C)[C@H](O)C1=CC=NC2=CC=C(OC)C=C12;[H][C@@]12CCN(C[C@@H]1C=C)[C@]([H])(C2)[C@@H](O)C1=C2C=C(OC)C=CC2=NC=C1	InChI=1S/C20H24N2O2/c1-3-13-12-22-9-7-14(13)10-19(22)20(23)16-6-8-21-18-5-4-15(24-2)11-17(16)18/h3-6,8,11,13-14,19-20,23H,1,7,9-10,12H2,2H3/t13-,14?,19-,20+/m0/s1;InChI=1S/C20H24N2O2/c1-3-13-12-22-9-7-14(13)10-19(22)20(23)16-6-8-21-18-5-4-15(24-2)11-17(16)18/h3-6,8,11,13-14,19-20,23H,1,7,9-10,12H2,2H3/t13-,14-,19-,20+/m0/s1;InChI=1S/C20H24N2O2/c1-3-13-12-22-9-7-14(13)10-19(22)20(23)16-6-8-21-18-5…	LOUPRKONTZGTKE-VOMFEXJBSA-N;LOUPRKONTZGTKE-WZBLMQSHSA-N;LOUPRKONTZGTKE-LHHVKLHASA-N	2;2;2	Organic compounds;Organic compounds;Organic compounds	Alkaloids and derivatives;Alkaloids and derivatives;Alkaloids and derivatives	Cinchona alkaloids;Cinchona alkaloids;Cinchona alkaloids	NA;NA;NA
M325T177C178	325.191	177.077	178.391	-2;-2;-2	13;13;13	-1.51;-1.57;-1.55	1;1;1	1;1;1	0.9099;0.897;0.8694	0.6619;0.6525;0.6324	0.964;0.9588;0.9477	[M+H]+;[M+H]+;[M+H]+	m4x_023055;m4x_023191;m4x_003592	Quinine;Quinidine;Quinine	HMDB0014611;HMDB0015044;C06526	C20H24N2O2;C20H24N2O2;C20H24N2O2	[H][C@]1(C[C@@H]2CC[N@]1C[C@@H]2C=C)[C@H](O)C1=CC=NC2=CC=C(OC)C=C12;[H][C@@]12CCN(C[C@@H]1C=C)[C@]([H])(C2)[C@@H](O)C1=C2C=C(OC)C=CC2=NC=C1;COC1=CC2=C(C=CN=C2C=C1)[C@H]([C@@H]3CC4CCN3C[C@@H]4C=C)O	InChI=1S/C20H24N2O2/c1-3-13-12-22-9-7-14(13)10-19(22)20(23)16-6-8-21-18-5-4-15(24-2)11-17(16)18/h3-6,8,11,13-14,19-20,23H,1,7,9-10,12H2,2H3/t13-,14-,19-,20+/m0/s1;InChI=1S/C20H24N2O2/c1-3-13-12-22-9-7-14(13)10-19(22)20(23)16-6-8-21-18-5-4-15(24-2)11-17(16)18/h3-6,8,11,13-14,19-20,23H,1,7,9-10,12H2,2H3/t13-,14-,19+,20-/m0/s1;InChI=1S/C20H24N2O2/c1-3-13-12-22-9-7-14(13)10-19(22)20(23)16-6-8-21-18-5…	LOUPRKONTZGTKE-WZBLMQSHSA-N;LOUPRKONTZGTKE-LHHVKLHASA-N;LOUPRKONTZGTKE-VOMFEXJBSA-N	2;2;2	Organic compounds;Organic compounds;Organic compounds	Alkaloids and derivatives;Alkaloids and derivatives;Alkaloids and derivatives	Cinchona alkaloids;Cinchona alkaloids;Cinchona alkaloids	NA;NA;NA
M328T296C178	328.103	296.206	178.11	0	-5	1.4	1	1	0.9928	0.9765	0.9971	[M+H]+	m4x_020771	Acetaminophen glucuronide	HMDB0010316	C14H17NO8	CC(=O)NC1=CC=C(O[C@@H]2O[C@@H]([C@@H](O)[C@H](O)[C@H]2O)C(O)=O)C=C1	InChI=1S/C14H17NO8/c1-6(16)15-7-2-4-8(5-3-7)22-14-11(19)9(17)10(18)12(23-14)13(20)21/h2-5,9-12,14,17-19H,1H3,(H,15,16)(H,20,21)/t9-,10-,11+,12-,14+/m0/s1	IPROLSVTVHAQLE-BYNIDDHOSA-N	1	Organic compounds	Organic oxygen compounds	Organooxygen compounds	Carbohydrates and carbohydrate conjugates
M330T278C178	330.06	277.676	178.287	1	-42	2.72	0.79	1	0.9994	0.853	0.9587	[M+H]+	m4x_000422	3',5'-Cyclic AMP	C00575	C10H12N5O6P	C1[C@@H]2[C@H]([C@H]([C@@H](O2)N3C=NC4=C3N=CN=C4N)O)OP(=O)(O1)O	InChI=1S/C10H12N5O6P/c11-8-5-9(13-2-12-8)15(3-14-5)10-6(16)7-4(20-10)1-19-22(17,18)21-7/h2-4,6-7,10,16H,1H2,(H,17,18)(H2,11,12,13)/t4-,6-,7-,10-/m1/s1	IVOMOUWHDPKRLL-KQYNXXCUSA-N	1	Organic compounds	Nucleosides, nucleotides, and analogues	Purine nucleotides	Cyclic purine nucleotides
M365T394C177	365.105	394.209	177.181	-1;-1;-1	-7;6;13	-2.82;-2.46;-2.46	1;1;1	1;1;1	0.8692;0.842;0.8061	0.7947;0.7698;0.7369	0.9477;0.9368;0.9224	[M+Na]+;[M+Na]+;[M+Na]+	m4x_000206;m4x_000747;m4x_016035	Isomaltose;alpha,alpha-Trehalose;D-Maltose	C00252;C01083;HMDB0000163	C12H22O11;C12H22O11;C12H22O11	C([C@@H]1[C@H]([C@@H]([C@H]([C@H](O1)OC[C@@H]2[C@H]([C@@H]([C@H](C(O2)O)O)O)O)O)O)O)O;C([C@@H]1[C@H]([C@@H]([C@H]([C@H](O1)O[C@@H]2[C@@H]([C@H]([C@@H]([C@H](O2)CO)O)O)O)O)O)O)O;OC[C@H]1O[C@H](O[C@H]2[C@H](O)[C@H](O)[C@@H](O)O[C@@H]2CO)[C@H](O)[C@@H](O)[C@@H]1O	InChI=1S/C12H22O11/c13-1-3-5(14)8(17)10(19)12(23-3)21-2-4-6(15)7(16)9(18)11(20)22-4/h3-20H,1-2H2/t3-,4-,5-,6-,7+,8+,9-,10-,11?,12+/m1/s1;InChI=1S/C12H22O11/c13-1-3-5(15)7(17)9(19)11(21-3)23-12-10(20)8(18)6(16)4(2-14)22-12/h3-20H,1-2H2/t3-,4-,5-,6-,7+,8+,9-,10-,11-,12-/m1/s1;InChI=1S/C12H22O11/c13-1-3-5(15)6(16)9(19)12(22-3)23-10-4(2-14)21-11(20)8(18)7(10)17/h3-20H,1-2H2/t3-,4-,5-,6+,7-,8+,9-,10-,…	DLRVVLDZNNYCBX-RTPHMHGBSA-N;HDTRYLNUVZCQOY-LIZSDCNHSA-N;GUBGYTABKSRVRQ-DKBJLJRDSA-N	1;1;1	Organic compounds;Organic compounds;Organic compounds	Organic oxygen compounds;Organic oxygen compounds;Organic oxygen compounds	Organooxygen compounds;Organooxygen compounds;Organooxygen compounds	Carbohydrates and carbohydrate conjugates;Carbohydrates and carbohydrate conjugates;Carbohydrates and carbohydrate conjugates
M345T296C178	345.129	296.003	177.546	-1	-5	-0.54	1	1	0.9981	0.9978	0.9992	[M+NH4]+	m4x_020771	Acetaminophen glucuronide	HMDB0010316	C14H17NO8	CC(=O)NC1=CC=C(O[C@@H]2O[C@@H]([C@@H](O)[C@H](O)[C@H]2O)C(O)=O)C=C1	InChI=1S/C14H17NO8/c1-6(16)15-7-2-4-8(5-3-7)22-14-11(19)9(17)10(18)12(23-14)13(20)21/h2-5,9-12,14,17-19H,1H3,(H,15,16)(H,20,21)/t9-,10-,11+,12-,14+/m0/s1	IPROLSVTVHAQLE-BYNIDDHOSA-N	1	Organic compounds	Organic oxygen compounds	Organooxygen compounds	Carbohydrates and carbohydrate conjugates
M360T411C181	360.149	411.37	181.287	-2;-2;-2;-2;-2	10;23;30;3;49	-0.14;0.23;0.23;-0.14;0.81	1;1;0.99;1;0.68	1;1;1;1;1	0.9606;0.9556;0.9306;0.8087;0.9031	0.8973;0.8837;0.8523;0.7555;0.8352	0.9842;0.9822;0.971;0.9235;0.8967	[M+NH4]+;[M+NH4]+;[M+NH4]+;[M+NH4]+;[M+NH4]+	m4x_000206;m4x_000747;m4x_016035;m4x_016028;m4x_000074	Isomaltose;alpha,alpha-Trehalose;D-Maltose;Melibiose;Sucrose	C00252;C01083;HMDB0000163;HMDB0000048;C00089	C12H22O11;C12H22O11;C12H22O11;C12H22O11;C12H22O11	C([C@@H]1[C@H]([C@@H]([C@H]([C@H](O1)OC[C@@H]2[C@H]([C@@H]([C@H](C(O2)O)O)O)O)O)O)O)O;C([C@@H]1[C@H]([C@@H]([C@H]([C@H](O1)O[C@@H]2[C@@H]([C@H]([C@@H]([C@H](O2)CO)O)O)O)O)O)O)O;OC[C@H]1O[C@H](O[C@H]2[C@H](O)[C@H](O)[C@@H](O)O[C@@H]2CO)[C@H](O)[C@@H](O)[C@@H]1O;OC[C@H]1O[C@H](OC[C@H]2O[C@H](O)[C@H](O)[C@@H](O)[C@@H]2O)[C@H](O)[C@@H](O)[C@H]1O;C([C@@H]1[C@H]([C@@H]([C@H]([C@H](O1)O[C@]2([C@H]([C@@H…	InChI=1S/C12H22O11/c13-1-3-5(14)8(17)10(19)12(23-3)21-2-4-6(15)7(16)9(18)11(20)22-4/h3-20H,1-2H2/t3-,4-,5-,6-,7+,8+,9-,10-,11?,12+/m1/s1;InChI=1S/C12H22O11/c13-1-3-5(15)7(17)9(19)11(21-3)23-12-10(20)8(18)6(16)4(2-14)22-12/h3-20H,1-2H2/t3-,4-,5-,6-,7+,8+,9-,10-,11-,12-/m1/s1;InChI=1S/C12H22O11/c13-1-3-5(15)6(16)9(19)12(22-3)23-10-4(2-14)21-11(20)8(18)7(10)17/h3-20H,1-2H2/t3-,4-,5-,6+,7-,8+,9-,10-,…	DLRVVLDZNNYCBX-RTPHMHGBSA-N;HDTRYLNUVZCQOY-LIZSDCNHSA-N;GUBGYTABKSRVRQ-DKBJLJRDSA-N;DLRVVLDZNNYCBX-CQHUIXDMSA-N;CZMRCDWAGMRECN-UGDNZRGBSA-N	1;1;1;1;1	Organic compounds;Organic compounds;Organic compounds;NA;Organic compounds	Organic oxygen compounds;Organic oxygen compounds;Organic oxygen compounds;NA;Organic oxygen compounds	Organooxygen compounds;Organooxygen compounds;Organooxygen compounds;NA;Organooxygen compounds	Carbohydrates and carbohydrate conjugates;Carbohydrates and carbohydrate conjugates;Carbohydrates and carbohydrate conjugates;NA;Carbohydrates and carbohydrate conjugates
M346T276C183	346.222	275.806	183.397	-5	4	1	1	1	0.9981	0.0525	0.9993	[M+H]+	m4x_178744	2-[4-[4-(4-Carbamimidoylphenyl)piperazin-1-yl]piperidin-1-yl]acetic acid	HMDB0252929	C18H27N5O2	NC(=N)C1=CC=C(C=C1)N1CCN(CC1)C1CCN(CC(O)=O)CC1	InChI=1S/C18H27N5O2/c19-18(20)14-1-3-15(4-2-14)22-9-11-23(12-10-22)16-5-7-21(8-6-16)13-17(24)25/h1-4,16H,5-13H2,(H3,19,20)(H,24,25)	QGEGSJUSWLLZLH-UHFFFAOYSA-N	2	Organic compounds	Organoheterocyclic compounds	Diazinanes	Piperazines
M360T390C182	360.15	390.254	181.83	0	-22	0.53	1	1	0.8124	0.4607	0.925	[M+NH4]+	m4x_003508	beta-Cellobiose	C06422	C12H22O11	C([C@@H]1[C@H]([C@@H]([C@H]([C@@H](O1)O[C@@H]2[C@H](O[C@H]([C@@H]([C@H]2O)O)O)CO)O)O)O)O	InChI=1S/C12H22O11/c13-1-3-5(15)6(16)9(19)12(22-3)23-10-4(2-14)21-11(20)8(18)7(10)17/h3-20H,1-2H2/t3-,4-,5-,6+,7-,8-,9-,10-,11-,12+/m1/s1	GUBGYTABKSRVRQ-QRZGKKJRSA-N	2	Organic compounds	Organic oxygen compounds	Organooxygen compounds	Carbohydrates and carbohydrate conjugates
M325T411C182	325.113	410.969	181.882	0	10	3.44	1	0.85	0.8284	0.6875	0.8724	[M-H2O+H]+	m4x_000206	Isomaltose	C00252	C12H22O11	C([C@@H]1[C@H]([C@@H]([C@H]([C@H](O1)OC[C@@H]2[C@H]([C@@H]([C@H](C(O2)O)O)O)O)O)O)O)O	InChI=1S/C12H22O11/c13-1-3-5(14)8(17)10(19)12(23-3)21-2-4-6(15)7(16)9(18)11(20)22-4/h3-20H,1-2H2/t3-,4-,5-,6-,7+,8+,9-,10-,11?,12+/m1/s1	DLRVVLDZNNYCBX-RTPHMHGBSA-N	1	Organic compounds	Organic oxygen compounds	Organooxygen compounds	Carbohydrates and carbohydrate conjugates
M328T296C186	328.103	296.206	185.625	0	-5	5.68	1	0.11	0.9603	0.9475	0.6274	[M+H]+	m4x_020771	Acetaminophen glucuronide	HMDB0010316	C14H17NO8	CC(=O)NC1=CC=C(O[C@@H]2O[C@@H]([C@@H](O)[C@H](O)[C@H]2O)C(O)=O)C=C1	InChI=1S/C14H17NO8/c1-6(16)15-7-2-4-8(5-3-7)22-14-11(19)9(17)10(18)12(23-14)13(20)21/h2-5,9-12,14,17-19H,1H3,(H,15,16)(H,20,21)/t9-,10-,11+,12-,14+/m0/s1	IPROLSVTVHAQLE-BYNIDDHOSA-N	1	Organic compounds	Organic oxygen compounds	Organooxygen compounds	Carbohydrates and carbohydrate conjugates
M335T46C183	335.195	46.494	183.079	20	8	0.87	1	1	0.9962	0.734	0.9985	[M-H2O+H]+	m4x_004618	Clidinium	C07853	C22H26NO3	C[N+]12CCC(CC1)C(C2)OC(=O)C(C3=CC=CC=C3)(C4=CC=CC=C4)O	InChI=1S/C22H26NO3/c1-23-14-12-17(13-15-23)20(16-23)26-21(24)22(25,18-8-4-2-5-9-18)19-10-6-3-7-11-19/h2-11,17,20,25H,12-16H2,1H3/q+1	HOOSGZJRQIVJSZ-UHFFFAOYSA-N	2	Organic compounds	Benzenoids	Benzene and substituted derivatives	Diphenylmethanes
M342T151C182	342.189	151.311	181.848	-10	6	-0.58	1	1	0.833	0.3859	0.9332	[M+H]+	m4x_178168	Fenethylline	HMDB0252198	C18H23N5O2	CC(CC1=CC=CC=C1)NCCN1C=NC2=C1C(=O)N(C)C(=O)N2C	InChI=1S/C18H23N5O2/c1-13(11-14-7-5-4-6-8-14)19-9-10-23-12-20-16-15(23)17(24)22(3)18(25)21(16)2/h4-8,12-13,19H,9-11H2,1-3H3	NMCHYWGKBADVMK-UHFFFAOYSA-N	2	Organic compounds	Organoheterocyclic compounds	Imidazopyrimidines	Purines and purine derivatives
M316T177C188	316.248	176.987	188.292	-1	-24	0.71	1	1	0.9983	0.9361	0.9993	[M+H]+	m4x_001960	O-Decanoyl-L-carnitine	C03299	C17H33NO4	CCCCCCCCCC(=O)O[C@H](CC(=O)[O-])C[N+](C)(C)C	InChI=1S/C17H33NO4/c1-5-6-7-8-9-10-11-12-17(21)22-15(13-16(19)20)14-18(2,3)4/h15H,5-14H2,1-4H3/t15-/m1/s1	LZOSYCMHQXPBFU-OAHLLOKOSA-N	1	Organic compounds	Lipids and lipid-like molecules	Fatty Acyls	Fatty acid esters
M338T184C190	338.232	184.373	189.637	6	-17	-0.19	1	1	0.9957	0.8458	0.9983	[M+Na]+	m4x_001960	O-Decanoyl-L-carnitine	C03299	C17H33NO4	CCCCCCCCCC(=O)O[C@H](CC(=O)[O-])C[N+](C)(C)C	InChI=1S/C17H33NO4/c1-5-6-7-8-9-10-11-12-17(21)22-15(13-16(19)20)14-18(2,3)4/h15H,5-14H2,1-4H3/t15-/m1/s1	LZOSYCMHQXPBFU-OAHLLOKOSA-N	1	Organic compounds	Lipids and lipid-like molecules	Fatty Acyls	Fatty acid esters
M375T51C190	375.194	51.0216	189.893	-3	17	3.41	1	0.86	0.9939	0.0379	0.9427	[M+NH4]+	m4x_034710	5-Chloro-2-(3,5-di-tert-butyl-2-hydroxyphenyl)-2H-benzotriazole	HMDB0041339	C20H24ClN3O	CC(C)(C)C1=CC(=C(O)C(=C1)N1N=C2C=CC(Cl)=CC2=N1)C(C)(C)C	InChI=1S/C20H24ClN3O/c1-19(2,3)12-9-14(20(4,5)6)18(25)17(10-12)24-22-15-8-7-13(21)11-16(15)23-24/h7-11,25H,1-6H3	UWSMKYBKUPAEJQ-UHFFFAOYSA-N	2	Organic compounds	Organoheterocyclic compounds	Azoles	Triazoles
M399T458C187	399.144	457.848	186.91	-1	-71	-0.78	0.31	1	0.9359	0.9009	0.8372	[M+H]+	m4x_000017	S-Adenosyl-L-methionine	C00019	C15H22N6O5S	C[S+](CC[C@@H](C(=O)[O-])N)C[C@@H]1[C@H]([C@H]([C@@H](O1)N2C=NC3=C2N=CN=C3N)O)O	InChI=1S/C15H22N6O5S/c1-27(3-2-7(16)15(24)25)4-8-10(22)11(23)14(26-8)21-6-20-9-12(17)18-5-19-13(9)21/h5-8,10-11,14,22-23H,2-4,16H2,1H3,(H2-,17,18,19,24,25)/t7-,8+,10+,11+,14+,27?/m0/s1	MEFKEPWMEQBLKI-AIRLBKTGSA-N	1	Organic compounds	Nucleosides, nucleotides, and analogues	5'-deoxyribonucleosides	5'-deoxy-5'-thionucleosides
M384T391C190	384.115	390.514	190.171	-1	5	3.41	1	0.86	0.9655	0.8339	0.9316	[M+H]+	m4x_016343	Succinyladenosine	HMDB0000912	C14H17N5O8	OC[C@H]1O[C@H]([C@H](O)[C@@H]1O)N1C=NC2=C(N[C@@H](CC(O)=O)C(O)=O)N=CN=C12	InChI=1S/C14H17N5O8/c20-2-6-9(23)10(24)13(27-6)19-4-17-8-11(15-3-16-12(8)19)18-5(14(25)26)1-7(21)22/h3-6,9-10,13,20,23-24H,1-2H2,(H,21,22)(H,25,26)(H,15,16,18)/t5-,6+,9+,10+,13+/m0/s1	VKGZCEJTCKHMRL-VWJPMABRSA-N	1	Organic compounds	Nucleosides, nucleotides, and analogues	Purine nucleosides	NA
M389T96C201	389.162	95.7639	200.622	-2	-23	4.94	1	0.35	0.9849	0.9524	0.7353	[M+H]+	m4x_004579	Cetirizine	C07778	C21H25ClN2O3	C1CN(CCN1CCOCC(=O)O)C(C2=CC=CC=C2)C3=CC=C(C=C3)Cl	InChI=1S/C21H25ClN2O3/c22-19-8-6-18(7-9-19)21(17-4-2-1-3-5-17)24-12-10-23(11-13-24)14-15-27-16-20(25)26/h1-9,21H,10-16H2,(H,25,26)	ZKLPARSLTMPFCP-UHFFFAOYSA-N	1	Organic compounds	Benzenoids	Benzene and substituted derivatives	Diphenylmethanes
M389T130C201	389.162	129.523	200.622	-1	11	4.94	1	0.35	0.999	0.9763	0.741	[M+H]+	m4x_004579	Cetirizine	C07778	C21H25ClN2O3	C1CN(CCN1CCOCC(=O)O)C(C2=CC=CC=C2)C3=CC=C(C=C3)Cl	InChI=1S/C21H25ClN2O3/c22-19-8-6-18(7-9-19)21(17-4-2-1-3-5-17)24-12-10-23(11-13-24)14-15-27-16-20(25)26/h1-9,21H,10-16H2,(H,25,26)	ZKLPARSLTMPFCP-UHFFFAOYSA-N	1	Organic compounds	Benzenoids	Benzene and substituted derivatives	Diphenylmethanes
M425T47C200	425.206	46.5108	199.944	-3	-38	-1.2	0.86	1	0.8161	0.7073	0.8981	[M+H]+	m4x_003853	Benazepril	C06843	C24H28N2O5	CCOC(=O)[C@H](CCC1=CC=CC=C1)N[C@H]2CCC3=CC=CC=C3N(C2=O)CC(=O)O	InChI=1S/C24H28N2O5/c1-2-31-24(30)20(14-12-17-8-4-3-5-9-17)25-19-15-13-18-10-6-7-11-21(18)26(23(19)29)16-22(27)28/h3-11,19-20,25H,2,12-16H2,1H3,(H,27,28)/t19-,20-/m0/s1	XPCFTKFZXHTYIP-PMACEKPBSA-N	2	Organic compounds	Organic acids and derivatives	Carboxylic acids and derivatives	Amino acids, peptides, and analogues
M402T221C203	402.285	220.662	203.293	0	-49	-1.91	0.68	1	0.961	0.2086	0.9199	[M+H]+	m4x_014502	Myriocin	C19914	C21H39NO6	CCCCCCC(=O)CCCCCC/C=C/C[C@H]([C@@H]([C@@](CO)(C(=O)O)N)O)O	InChI=1S/C21H39NO6/c1-2-3-4-10-13-17(24)14-11-8-6-5-7-9-12-15-18(25)19(26)21(22,16-23)20(27)28/h9,12,18-19,23,25-26H,2-8,10-11,13-16,22H2,1H3,(H,27,28)/b12-9+/t18-,19+,21+/m1/s1	ZZIKIHCNFWXKDY-GNTQXERDSA-N	2	Organic compounds	Lipids and lipid-like molecules	Fatty Acyls	Fatty acids and conjugates
M431T242C206	431.097	242.017	206.05	0	-9	3.62	1	0.79	0.9978	0.7103	0.9169	[M+H]+	m4x_035061	Daidzein 4'-O-glucuronide	HMDB0041717	C21H18O10	O[C@@H]1[C@@H](O)[C@H](OC2=CC=C(C=C2)C2=COC3=CC(O)=CC=C3C2=O)O[C@@H]([C@H]1O)C(O)=O	InChI=1S/C21H18O10/c22-10-3-6-12-14(7-10)29-8-13(15(12)23)9-1-4-11(5-2-9)30-21-18(26)16(24)17(25)19(31-21)20(27)28/h1-8,16-19,21-22,24-26H,(H,27,28)/t16-,17-,18+,19-,21+/m0/s1	ATUYSKUVHUPXBV-ZFORQUDYSA-N	2	Organic compounds	Phenylpropanoids and polyketides	Isoflavonoids	Isoflavonoid O-glycosides
M462T378C206	462.175	377.816	206.053	-3;-3	68;71	-0.78;-0.61	0.37;0.32	1;1	0.9998;0.9431	0.6518;0.6148	0.8738;0.8412	[M+H]+;[M+H]+	m4x_011644;m4x_011586	Morphine-3-glucuronide;Morphine-6-glucuronide	C16643;C16578	C23H27NO9;C23H27NO9	CN1CC[C@]23[C@@H]4[C@H]1CC5=C2C(=C(C=C5)O[C@H]6[C@@H]([C@H]([C@@H]([C@H](O6)C(=O)O)O)O)O)O[C@H]3[C@H](C=C4)O;CN1CC[C@]23[C@@H]4[C@H]1CC5=C2C(=C(C=C5)O)O[C@H]3[C@H](C=C4)O[C@H]6[C@@H]([C@H]([C@@H]([C@H](O6)C(=O)O)O)O)O	InChI=1S/C23H27NO9/c1-24-7-6-23-10-3-4-12(25)20(23)32-18-13(5-2-9(14(18)23)8-11(10)24)31-22-17(28)15(26)16(27)19(33-22)21(29)30/h2-5,10-12,15-17,19-20,22,25-28H,6-8H2,1H3,(H,29,30)/t10-,11+,12-,15-,16-,17+,19-,20-,22+,23-/m0/s1;InChI=1S/C23H27NO9/c1-24-7-6-23-10-3-5-13(31-22-17(28)15(26)16(27)19(33-22)21(29)30)20(23)32-18-12(25)4-2-9(14(18)23)8-11(10)24/h2-5,10-11,13,15-17,19-20,22,25-28H,6-8H2,1…	WAEXKFONHRHFBZ-ZXDZBKESSA-N;GNJCUHZOSOYIEC-GAROZEBRSA-N	2;2	Organic compounds;Organic compounds	Alkaloids and derivatives;Alkaloids and derivatives	Morphinans;Morphinans	NA;NA
M402T212C208	402.284	211.633	208.102	-2	-58	0.42	0.53	1	0.961	0.4339	0.8898	[M+H]+	m4x_014502	Myriocin	C19914	C21H39NO6	CCCCCCC(=O)CCCCCC/C=C/C[C@H]([C@@H]([C@@](CO)(C(=O)O)N)O)O	InChI=1S/C21H39NO6/c1-2-3-4-10-13-17(24)14-11-8-6-5-7-9-12-15-18(25)19(26)21(22,16-23)20(27)28/h9,12,18-19,23,25-26H,2-8,10-11,13-16,22H2,1H3,(H,27,28)/b12-9+/t18-,19+,21+/m1/s1	ZZIKIHCNFWXKDY-GNTQXERDSA-N	2	Organic compounds	Lipids and lipid-like molecules	Fatty Acyls	Fatty acids and conjugates
M414T168C208	414.336	167.918	208.011	-1;-1	1;1	-0.36;-0.36	1;1	1;1	0.9921;0.9843	0.7848;0.7787	0.9969;0.9937	[M+H]+;[M+H]+	m4x_029098;m4x_007376	Solasodine;Solasodine	HMDB0035282;C10822	C27H43NO2;C27H43NO2	CC1C2C(CC3C4CC=C5CC(O)CCC5(C)C4CCC23C)OC11CCC(C)CN1;C[C@@H]1CC[C@@]2([C@H]([C@H]3[C@@H](O2)C[C@@H]4[C@@]3(CC[C@H]5[C@H]4CC=C6[C@@]5(CC[C@@H](C6)O)C)C)C)NC1	InChI=1S/C27H43NO2/c1-16-7-12-27(28-15-16)17(2)24-23(30-27)14-22-20-6-5-18-13-19(29)8-10-25(18,3)21(20)9-11-26(22,24)4/h5,16-17,19-24,28-29H,6-15H2,1-4H3;InChI=1S/C27H43NO2/c1-16-7-12-27(28-15-16)17(2)24-23(30-27)14-22-20-6-5-18-13-19(29)8-10-25(18,3)21(20)9-11-26(22,24)4/h5,16-17,19-24,28-29H,6-15H2,1-4H3/t16-,17+,19+,20-,21+,22+,23+,24+,25+,26+,27-/m1/s1	KWVISVAMQJWJSZ-UHFFFAOYSA-N;KWVISVAMQJWJSZ-VKROHFNGSA-N	2;2	Organic compounds;Organic compounds	Lipids and lipid-like molecules;Lipids and lipid-like molecules	Steroids and steroid derivatives;Steroids and steroid derivatives	Steroidal glycosides;Steroidal alkaloids
M527T438C209	527.158	438.446	209.349	-1;-1	0;-7	-1.6;-1.87	1;1	1;1	0.9849;0.9479	0.4276;0.4115	0.9939;0.9792	[M+Na]+;[M+Na]+	m4x_000361;m4x_001185	Raffinose;Maltotriose	C00492;C01835	C18H32O16;C18H32O16	C([C@@H]1[C@@H]([C@@H]([C@H]([C@H](O1)OC[C@@H]2[C@H]([C@@H]([C@H]([C@H](O2)O[C@]3([C@H]([C@@H]([C@H](O3)CO)O)O)CO)O)O)O)O)O)O)O;C([C@@H]1[C@H]([C@@H]([C@H]([C@H](O1)O[C@@H]2[C@H](O[C@@H]([C@@H]([C@H]2O)O)O[C@@H]3[C@H](OC([C@@H]([C@H]3O)O)O)CO)CO)O)O)O)O	InChI=1S/C18H32O16/c19-1-5-8(22)11(25)13(27)16(31-5)30-3-7-9(23)12(26)14(28)17(32-7)34-18(4-21)15(29)10(24)6(2-20)33-18/h5-17,19-29H,1-4H2/t5-,6-,7-,8+,9-,10-,11+,12+,13-,14-,15+,16+,17-,18+/m1/s1;InChI=1S/C18H32O16/c19-1-4-7(22)8(23)12(27)17(31-4)34-15-6(3-21)32-18(13(28)10(15)25)33-14-5(2-20)30-16(29)11(26)9(14)24/h4-29H,1-3H2/t4-,5-,6-,7-,8+,9-,10-,11-,12-,13-,14-,15-,16?,17-,18-/m1/s1	MUPFEKGTMRGPLJ-ZQSKZDJDSA-N;FYGDTMLNYKFZSV-DZOUCCHMSA-N	1;1	Organic compounds;Organic compounds	Organic oxygen compounds;Organic oxygen compounds	Organooxygen compounds;Organooxygen compounds	Carbohydrates and carbohydrate conjugates;Carbohydrates and carbohydrate conjugates
M522T439C211	522.203	438.635	210.986	-1;-1	-6;1	-0.9;-0.63	1;1	1;1	0.9304;0.9242	0.9266;0.9204	0.9721;0.9697	[M+NH4]+;[M+NH4]+	m4x_001185;m4x_000361	Maltotriose;Raffinose	C01835;C00492	C18H32O16;C18H32O16	C([C@@H]1[C@H]([C@@H]([C@H]([C@H](O1)O[C@@H]2[C@H](O[C@@H]([C@@H]([C@H]2O)O)O[C@@H]3[C@H](OC([C@@H]([C@H]3O)O)O)CO)CO)O)O)O)O;C([C@@H]1[C@@H]([C@@H]([C@H]([C@H](O1)OC[C@@H]2[C@H]([C@@H]([C@H]([C@H](O2)O[C@]3([C@H]([C@@H]([C@H](O3)CO)O)O)CO)O)O)O)O)O)O)O	InChI=1S/C18H32O16/c19-1-4-7(22)8(23)12(27)17(31-4)34-15-6(3-21)32-18(13(28)10(15)25)33-14-5(2-20)30-16(29)11(26)9(14)24/h4-29H,1-3H2/t4-,5-,6-,7-,8+,9-,10-,11-,12-,13-,14-,15-,16?,17-,18-/m1/s1;InChI=1S/C18H32O16/c19-1-5-8(22)11(25)13(27)16(31-5)30-3-7-9(23)12(26)14(28)17(32-7)34-18(4-21)15(29)10(24)6(2-20)33-18/h5-17,19-29H,1-4H2/t5-,6-,7-,8+,9-,10-,11+,12+,13-,14-,15+,16+,17-,18+/m1/s1	FYGDTMLNYKFZSV-DZOUCCHMSA-N;MUPFEKGTMRGPLJ-ZQSKZDJDSA-N	1;1	Organic compounds;Organic compounds	Organic oxygen compounds;Organic oxygen compounds	Organooxygen compounds;Organooxygen compounds	Carbohydrates and carbohydrate conjugates;Carbohydrates and carbohydrate conjugates
M484T207C213	484.29	206.821	212.782	-1	-1	-0.89	1	1	0.8282	0.6895	0.9313	[M+NH4]+	m4x_017352	5-alpha-Dihydrotestosterone glucuronide	HMDB0006203	C25H38O8	[H][C@@]12CC[C@H](O[C@]3([H])O[C@@H]([C@@H](O)[C@H](O)[C@H]3O)C(O)=O)[C@@]1(C)CC[C@@]1([H])[C@@]2([H])CC[C@@]2([H])CC(=O)CC[C@]12C	InChI=1S/C25H38O8/c1-24-9-7-13(26)11-12(24)3-4-14-15-5-6-17(25(15,2)10-8-16(14)24)32-23-20(29)18(27)19(28)21(33-23)22(30)31/h12,14-21,23,27-29H,3-11H2,1-2H3,(H,30,31)/t12-,14-,15-,16-,17-,18-,19-,20+,21-,23+,24-,25-/m0/s1	CLQMBSSRTBUNDV-CPKOJWPQSA-N	2	Organic compounds	Lipids and lipid-like molecules	Steroids and steroid derivatives	Steroidal glycosides
M552T417C210	552.191	417.021	209.955	1	29	-3.88	1	0.71	0.806	0.0716	0.8051	[M+Na]+	m4x_017459	Lewis a trisaccharide	HMDB0006582	C20H35NO15	[H][C@@](O[C@@H]1O[C@@H](C)[C@@H](O)[C@@H](O)[C@@H]1O)([C@H](O)CO)[C@]([H])(O[C@@H]1O[C@H](CO)[C@H](O)[C@H](O)[C@H]1O)[C@@H](NC(C)=O)C=O	InChI=1S/C20H35NO15/c1-6-11(27)13(29)15(31)19(33-6)36-18(9(26)4-23)17(8(3-22)21-7(2)25)35-20-16(32)14(30)12(28)10(5-24)34-20/h3,6,8-20,23-24,26-32H,4-5H2,1-2H3,(H,21,25)/t6-,8-,9+,10+,11+,12-,13+,14-,15-,16+,17+,18+,19-,20-/m0/s1	HHQLEBOUBWWITP-MBKDEEHCSA-N	2	Organic compounds	Lipids and lipid-like molecules	Fatty Acyls	Fatty acyl glycosides
M447T262C212	447.092	262.087	212.311	0;0	26;-3	5.2;5.54	1;1	0.27;0.15	0.9966;0.9984	0.6255;0.6267	0.7047;0.6606	[M+H]+;[M+H]+	m4x_006586;m4x_035081	Baicalin;Genistein 4'-O-glucuronide	C10025;HMDB0041737	C21H18O11;C21H18O11	C1=CC=C(C=C1)C2=CC(=O)C3=C(C(=C(C=C3O2)O[C@H]4[C@@H]([C@H]([C@@H]([C@H](O4)C(=O)O)O)O)O)O)O;O[C@@H]1[C@@H](O)[C@H](OC2=CC=C(C=C2)C2=COC3=C(C(O)=CC(O)=C3)C2=O)O[C@@H]([C@H]1O)C(O)=O	InChI=1S/C21H18O11/c22-9-6-10(8-4-2-1-3-5-8)30-11-7-12(14(23)15(24)13(9)11)31-21-18(27)16(25)17(26)19(32-21)20(28)29/h1-7,16-19,21,23-27H,(H,28,29)/t16-,17-,18+,19-,21+/m0/s1;InChI=1S/C21H18O11/c22-9-5-12(23)14-13(6-9)30-7-11(15(14)24)8-1-3-10(4-2-8)31-21-18(27)16(25)17(26)19(32-21)20(28)29/h1-7,16-19,21-23,25-27H,(H,28,29)/t16-,17-,18+,19-,21+/m0/s1	IKIIZLYTISPENI-ZFORQUDYSA-N;NHEBJNCJBWUPCK-ZFORQUDYSA-N	2;2	Organic compounds;Organic compounds	Phenylpropanoids and polyketides;Phenylpropanoids and polyketides	Flavonoids;Isoflavonoids	Flavonoid glycosides;Isoflavonoid O-glycosides
M530T413C214	530.208	413.088	214.284	1;1	25;25	-1.14;-1.13	1;1	1;1	0.9073;0.8649	0.8905;0.8481	0.9629;0.9459	[M+H]+;[M+H]+	m4x_017459;m4x_017450	Lewis a trisaccharide;Lewis X trisaccharide	HMDB0006582;HMDB0006568	C20H35NO15;C20H35NO15	[H][C@@](O[C@@H]1O[C@@H](C)[C@@H](O)[C@@H](O)[C@@H]1O)([C@H](O)CO)[C@]([H])(O[C@@H]1O[C@H](CO)[C@H](O)[C@H](O)[C@H]1O)[C@@H](NC(C)=O)C=O;[H][C@@](O[C@@H]1O[C@H](CO)[C@H](O)[C@H](O)[C@H]1O)([C@H](O)CO)[C@]([H])(O[C@@H]1O[C@@H](C)[C@@H](O)[C@@H](O)[C@@H]1O)[C@@H](NC(C)=O)C=O	InChI=1S/C20H35NO15/c1-6-11(27)13(29)15(31)19(33-6)36-18(9(26)4-23)17(8(3-22)21-7(2)25)35-20-16(32)14(30)12(28)10(5-24)34-20/h3,6,8-20,23-24,26-32H,4-5H2,1-2H3,(H,21,25)/t6-,8-,9+,10+,11+,12-,13+,14-,15-,16+,17+,18+,19-,20-/m0/s1;InChI=1S/C20H35NO15/c1-6-11(27)13(29)15(31)19(33-6)35-17(8(3-22)21-7(2)25)18(9(26)4-23)36-20-16(32)14(30)12(28)10(5-24)34-20/h3,6,8-20,23-24,26-32H,4-5H2,1-2H3,(H,21,25)…	HHQLEBOUBWWITP-MBKDEEHCSA-N;ZAFUNKXZZPSTLA-MBKDEEHCSA-N	2;2	Organic compounds;Organic compounds	Lipids and lipid-like molecules;Lipids and lipid-like molecules	Fatty Acyls;Fatty Acyls	Fatty acyl glycosides;Fatty acyl glycosides
M502T201C224	502.295	200.771	223.755	0	-15	-0.19	1	1	0.9207	0.9158	0.9683	[M+H]+	m4x_003973	Fexofenadine	C06999	C32H39NO4	CC(C)(C1=CC=C(C=C1)C(CCCN2CCC(CC2)C(C3=CC=CC=C3)(C4=CC=CC=C4)O)O)C(=O)O	InChI=1S/C32H39NO4/c1-31(2,30(35)36)25-17-15-24(16-18-25)29(34)14-9-21-33-22-19-28(20-23-33)32(37,26-10-5-3-6-11-26)27-12-7-4-8-13-27/h3-8,10-13,15-18,28-29,34,37H,9,14,19-23H2,1-2H3,(H,35,36)	RWTNPBWLLIMQHL-UHFFFAOYSA-N	1	Organic compounds	Benzenoids	Benzene and substituted derivatives	Diphenylmethanes
M502T201C230	502.295	200.855	230.268	0	-15	2.71	1	1	0.966	0.937	0.9864	[M+H]+	m4x_003973	Fexofenadine	C06999	C32H39NO4	CC(C)(C1=CC=C(C=C1)C(CCCN2CCC(CC2)C(C3=CC=CC=C3)(C4=CC=CC=C4)O)O)C(=O)O	InChI=1S/C32H39NO4/c1-31(2,30(35)36)25-17-15-24(16-18-25)29(34)14-9-21-33-22-19-28(20-23-33)32(37,26-10-5-3-6-11-26)27-12-7-4-8-13-27/h3-8,10-13,15-18,28-29,34,37H,9,14,19-23H2,1-2H3,(H,35,36)	RWTNPBWLLIMQHL-UHFFFAOYSA-N	1	Organic compounds	Benzenoids	Benzene and substituted derivatives	Diphenylmethanes
M684T485C237	684.253	485.216	236.961	-5	-4	-0.72	1	1	0.8685	0.7901	0.9474	[M+NH4]+	m4x_001062	Stachyose	C01613	C24H42O21	C([C@@H]1[C@@H]([C@@H]([C@H]([C@H](O1)OC[C@@H]2[C@@H]([C@@H]([C@H]([C@H](O2)OC[C@@H]3[C@H]([C@@H]([C@H]([C@H](O3)O[C@]4([C@H]([C@@H]([C@H](O4)CO)O)O)CO)O)O)O)O)O)O)O)O)O)O	InChI=1S/C24H42O21/c25-1-6-10(28)14(32)17(35)21(41-6)39-3-8-11(29)15(33)18(36)22(42-8)40-4-9-12(30)16(34)19(37)23(43-9)45-24(5-27)20(38)13(31)7(2-26)44-24/h6-23,25-38H,1-5H2/t6-,7-,8-,9-,10+,11+,12-,13-,14+,15+,16+,17-,18-,19-,20+,21+,22+,23-,24+/m1/s1	UQZIYBXSHAGNOE-XNSRJBNMSA-N	1	Organic compounds	Organic oxygen compounds	Organooxygen compounds	Carbohydrates and carbohydrate conjugates
M675T414C243	675.245	413.54	242.515	-1	-19	0.3	1	1	0.9113	0.859	0.9645	[M+H]+	m4x_017461	6-Sialyl-N-acetyllactosamine	HMDB0006584	C25H42N2O19	[H][C@]1(O[C@](C[C@H](O)[C@H]1NC(C)=O)(OC[C@H]1O[C@@H](O[C@H]2[C@H](O)[C@@H](NC(C)=O)C(O)O[C@@H]2CO)[C@H](O)[C@@H](O)[C@H]1O)C(O)=O)[C@H](O)[C@H](O)CO	InChI=1S/C25H42N2O19/c1-7(30)26-13-9(32)3-25(24(40)41,46-21(13)15(34)10(33)4-28)42-6-12-16(35)18(37)19(38)23(44-12)45-20-11(5-29)43-22(39)14(17(20)36)27-8(2)31/h9-23,28-29,32-39H,3-6H2,1-2H3,(H,26,30)(H,27,31)(H,40,41)/t9-,10+,11+,12+,13+,14+,15+,16-,17+,18-,19+,20+,21+,22?,23-,25-/m0/s1	RPSBVJXBTXEJJG-RAMSCCQBSA-N	2	Organic compounds	Organic oxygen compounds	Organooxygen compounds	Carbohydrates and carbohydrate conjugates
M692T463C244	692.26	462.842	243.948	-17	30	0.68	1	1	0.8267	0.6157	0.9307	[M+NH4]+	m4x_017461	6-Sialyl-N-acetyllactosamine	HMDB0006584	C25H42N2O19	[H][C@]1(O[C@](C[C@H](O)[C@H]1NC(C)=O)(OC[C@H]1O[C@@H](O[C@H]2[C@H](O)[C@@H](NC(C)=O)C(O)O[C@@H]2CO)[C@H](O)[C@@H](O)[C@H]1O)C(O)=O)[C@H](O)[C@H](O)CO	InChI=1S/C25H42N2O19/c1-7(30)26-13-9(32)3-25(24(40)41,46-21(13)15(34)10(33)4-28)42-6-12-16(35)18(37)19(38)23(44-12)45-20-11(5-29)43-22(39)14(17(20)36)27-8(2)31/h9-23,28-29,32-39H,3-6H2,1-2H3,(H,26,30)(H,27,31)(H,40,41)/t9-,10+,11+,12+,13+,14+,15+,16-,17+,18-,19+,20+,21+,22?,23-,25-/m0/s1	RPSBVJXBTXEJJG-RAMSCCQBSA-N	2	Organic compounds	Organic oxygen compounds	Organooxygen compounds	Carbohydrates and carbohydrate conjugates
M103T183C124	103.054	183.461	124.15	18;18	-45;-46	1.161;-1.867	0.76;0.74	1;1	NA;NA	NA;NA	NA;NA	[M+H]+;[M+H]+	m4x_053109;m4x_179791	3-Amino-2-oxazolidone;MALONAMIDE	HMDB0060739;HMDB0254314	C3H6N2O2;C3H6N2O2	NN1CCOC1=O;OC(=N)CC(O)=N	InChI=1S/C3H6N2O2/c4-5-1-2-7-3(5)6/h1-2,4H2;InChI=1S/C3H6N2O2/c4-2(6)1-3(5)7/h1H2,(H2,4,6)(H2,5,7)	KYCJNIUHWNJNCT-UHFFFAOYSA-N;WRIRWRKPLXCTFD-UHFFFAOYSA-N	3;3	Organic compounds;Organic compounds	Organoheterocyclic compounds;Organic oxygen compounds	Azolidines;Organooxygen compounds	Oxazolidines;Carbonyl compounds
M104T35C123	104.049	35.1369	123.416	-19;-19;-19	-1;-51;-55	3.414;3.638;3.453	1;0.65;0.59	0.86;0.79;0.85	NA;NA;NA	NA;NA;NA	NA;NA;NA	[M+H]+;[M+H]+;[M+H]+	m4x_026057;m4x_183432;m4x_183520	(??)-2-Methylthiazolidine;tetrahydrothiazine;Thiomorpholine	HMDB0031682;HMDB0258908;HMDB0259017	C4H9NS;C4H9NS;C4H9NS	CC1NCCS1;C1CCSNC1;C1CSCCN1	InChI=1S/C4H9NS/c1-4-5-2-3-6-4/h4-5H,2-3H2,1H3;InChI=1S/C4H9NS/c1-2-4-6-5-3-1/h5H,1-4H2;InChI=1S/C4H9NS/c1-3-6-4-2-5-1/h5H,1-4H2	DQMLFUMEBNHPPB-UHFFFAOYSA-N;AJZGFFKDLABHDD-UHFFFAOYSA-N;BRNULMACUQOKMR-UHFFFAOYSA-N	3;3;3	Organic compounds;NA;Organic compounds	Organoheterocyclic compounds;NA;Organoheterocyclic compounds	Azolidines;NA;Thiazinanes	Thiazolidines;NA;Thiomorpholines
M105T28C131	105.033	27.8161	131.046	-19;-19;-19	-3;-9;8	5.879;5.47;4.706	1;1;1	0.04;0.18;0.43	NA;NA;NA	NA;NA;NA	NA;NA;NA	[M+H]+;[M+H]+;[M+H]+	m4x_026185;m4x_103781;m4x_183511	3-(Methylthio)propanal;Allyl methyl sulfoxide;thiobutyric acid	HMDB0031857;HMDB0112254;HMDB0259005	C4H8OS;C4H8OS;C4H8OS	CSCCC=O;CS(=O)CC=C;CCCC(S)=O	InChI=1S/C4H8OS/c1-6-4-2-3-5/h3H,2,4H2,1H3;InChI=1S/C4H8OS/c1-3-4-6(2)5/h3H,1,4H2,2H3;InChI=1S/C4H8OS/c1-2-3-4(5)6/h2-3H2,1H3,(H,5,6)	CLUWOWRTHNNBBU-UHFFFAOYSA-N;JWWFEYMQBBFIRT-UHFFFAOYSA-N;DGAODIKUWGRDBO-UHFFFAOYSA-N	3;3;3	Organic compounds;Organic compounds;Organic compounds	Organic oxygen compounds;Organosulfur compounds;Organic acids and derivatives	Organooxygen compounds;Sulfoxides;Carbothioic S-acids	Carbonyl compounds;NA;NA
M106T78C117	106.065	78.022	117.099	-19	-62	-5.849	0.47	0.05	NA	NA	NA	[M+H]+	m4x_001986	3-Methylthiopropanamine	C03354	C4H11NS	CSCCCN	InChI=1S/C4H11NS/c1-6-4-2-3-5/h2-5H2,1H3	KKYSBGWCYXYOHA-UHFFFAOYSA-N	3	Organic compounds	Organosulfur compounds	Thioethers	Dialkylthioethers
M107T175C123	107.073	174.605	122.924	12;12	79;41	-4.36;-3.188	0.19;0.82	0.55;0.94	NA;NA	NA;NA	NA;NA	[M+H]+;[M+H]+	m4x_028676;m4x_053967	(2R*,3R*)-1,2,3-Butanetriol;Trihydroxybutane	HMDB0034778;HMDB0061944	C4H10O3;C4H10O3	CC(O)C(O)CO;CCCC(O)(O)O	InChI=1S/C4H10O3/c1-3(6)4(7)2-5/h3-7H,2H2,1H3;InChI=1S/C4H10O3/c1-2-3-4(5,6)7/h5-7H,2-3H2,1H3	YAXKTBLXMTYWDQ-UHFFFAOYSA-N;GTTSNKDQDACYLV-UHFFFAOYSA-N	3;3	Organic compounds;Organic compounds	Organic oxygen compounds;Organic acids and derivatives	Organooxygen compounds;Orthocarboxylic acid derivatives	Alcohols and polyols;NA
M108T194C116	108.08	194.156	115.536	-2	69	-5.518	0.35	0.16	NA	NA	NA	[M+H]+	m4x_010876	Benzylamine	C15562	C7H9N	C1=CC=C(C=C1)CN	InChI=1S/C7H9N/c8-6-7-4-2-1-3-5-7/h1-5H,6,8H2	WGQKYBSKWIADBV-UHFFFAOYSA-N	3	Organic compounds	Benzenoids	Benzene and substituted derivatives	Phenylmethylamines
M109T220C122	109.076	220.4	121.602	-1	40	-0.18	0.83	1	NA	NA	NA	[M+H]+	m4x_012707	2-Pyridinemethanamine	C17926	C6H8N2	C1=CC=NC(=C1)CN	InChI=1S/C6H8N2/c7-5-6-3-1-2-4-8-6/h1-4H,5,7H2	WOXFMYVTSLAQMO-UHFFFAOYSA-N	3	Organic compounds	Organoheterocyclic compounds	Pyridines and derivatives	2-pyridylmethylamines
M110T109C127	110.035	108.814	127.406	-2	-23	5.781	1	0.07	NA	NA	NA	[M+H]+	m4x_179135	Imidazooxazole	HMDB0253423	C4H3N3O	C1OC2=NC=NC2=N1	InChI=1S/C4H3N3O/c1-5-3-4(6-1)8-2-7-3/h1H,2H2	NQFKGOQVVYYPJL-UHFFFAOYSA-N	3	NA	NA	NA	NA
M110T26C125	110.06	26.3175	125.113	-2;-2;-2	-9;-19;-25	1.184;1.077;1.1	1;1;1	1;1;1	NA;NA;NA	NA;NA;NA	NA;NA;NA	[M+H]+;[M+H]+;[M+H]+	m4x_001275;m4x_001481;m4x_001640	2-Aminophenol;4-Hydroxyaniline;Hydroxylaminobenzene	C01987;C02372;C02720	C6H7NO;C6H7NO;C6H7NO	C1=CC=C(C(=C1)N)O;C1=CC(=CC=C1N)O;C1=CC=C(C=C1)NO	InChI=1S/C6H7NO/c7-5-3-1-2-4-6(5)8/h1-4,8H,7H2;InChI=1S/C6H7NO/c7-5-1-3-6(8)4-2-5/h1-4,8H,7H2;InChI=1S/C6H7NO/c8-7-6-4-2-1-3-5-6/h1-5,7-8H	CDAWCLOXVUBKRW-UHFFFAOYSA-N;PLIKAWJENQZMHA-UHFFFAOYSA-N;CKRZKMFTZCFYGB-UHFFFAOYSA-N	3;3;3	Organic compounds;Organic compounds;Organic compounds	Benzenoids;Benzenoids;Benzenoids	Benzene and substituted derivatives;Benzene and substituted derivatives;N-phenylhydroxylamines	Aniline and substituted anilines;Aniline and substituted anilines;NA
M110T31C128	110.06	30.5214	128.488	-2;-2;-2	-4;-14;-10	3.914;3.803;4.113	1;1;1	0.7;0.73;0.63	NA;NA;NA	NA;NA;NA	NA;NA;NA	[M+H]+;[M+H]+;[M+H]+	m4x_001275;m4x_001481;m4x_002752	2-Aminophenol;4-Hydroxyaniline;m-Aminophenol	C01987;C02372;C05058	C6H7NO;C6H7NO;C6H7NO	C1=CC=C(C(=C1)N)O;C1=CC(=CC=C1N)O;C1=CC(=CC(=C1)O)N	InChI=1S/C6H7NO/c7-5-3-1-2-4-6(5)8/h1-4,8H,7H2;InChI=1S/C6H7NO/c7-5-1-3-6(8)4-2-5/h1-4,8H,7H2;InChI=1S/C6H7NO/c7-5-2-1-3-6(8)4-5/h1-4,8H,7H2	CDAWCLOXVUBKRW-UHFFFAOYSA-N;PLIKAWJENQZMHA-UHFFFAOYSA-N;CWLKGDAVCFYWJK-UHFFFAOYSA-N	3;3;3	Organic compounds;Organic compounds;Organic compounds	Benzenoids;Benzenoids;Benzenoids	Benzene and substituted derivatives;Benzene and substituted derivatives;Benzene and substituted derivatives	Aniline and substituted anilines;Aniline and substituted anilines;Aniline and substituted anilines
M112T147C120	112.039	147.492	120.429	-2	-20	-2.159	1	1	NA	NA	NA	[M+H]+	m4x_003235	Pyrrole-2-carboxylate	C05942	C5H5NO2	C1=CNC(=C1)C(=O)O	InChI=1S/C5H5NO2/c7-5(8)4-2-1-3-6-4/h1-3,6H,(H,7,8)	WRHZVMBBRYBTKZ-UHFFFAOYSA-N	3	Organic compounds	Organoheterocyclic compounds	Pyrroles	Pyrrole carboxylic acids and derivatives
M117T172C118	117.07	171.961	117.747	18	22	-5.724	1	0.09	NA	NA	NA	[M+H]+	m4x_013957	N-Nitrosomorpholine	C19283	C4H8N2O2	C1COCCN1N=O	InChI=1S/C4H8N2O2/c7-5-6-1-3-8-4-2-6/h1-4H2	ZKXDGKXYMTYWTB-UHFFFAOYSA-N	3	Organic compounds	Organoheterocyclic compounds	Oxazinanes	Morpholines
M117T172C136	117.07	172.135	135.832	18;18	81;-76	5.856;5.893	0.15;0.24	0.05;0.04	NA;NA	NA;NA	NA;NA	[M+H]+;[M+H]+	m4x_014151;m4x_182828	3-(N-Nitrosomethylamino)propionaldehyde;3-Amino-4-oxobutanamide	C19484;HMDB0258109	C4H8N2O2;C4H8N2O2	CN(CCC=O)N=O;NC(CC(N)=O)C=O	InChI=1S/C4H8N2O2/c1-6(5-8)3-2-4-7/h4H,2-3H2,1H3;InChI=1S/C4H8N2O2/c5-3(2-7)1-4(6)8/h2-3H,1,5H2,(H2,6,8)	CQGSPCLZUXSVHE-UHFFFAOYSA-N;FVRHIJPPPSYMGI-UHFFFAOYSA-N	3;3	Organic compounds;NA	Organic oxygen compounds;NA	Organooxygen compounds;NA	Carbonyl compounds;NA
M117T172C136_2	117.07	172.241	135.832	18;18	81;-76	5.856;5.893	0.15;0.24	0.05;0.04	NA;NA	NA;NA	NA;NA	[M+H]+;[M+H]+	m4x_014151;m4x_182828	3-(N-Nitrosomethylamino)propionaldehyde;3-Amino-4-oxobutanamide	C19484;HMDB0258109	C4H8N2O2;C4H8N2O2	CN(CCC=O)N=O;NC(CC(N)=O)C=O	InChI=1S/C4H8N2O2/c1-6(5-8)3-2-4-7/h4H,2-3H2,1H3;InChI=1S/C4H8N2O2/c5-3(2-7)1-4(6)8/h2-3H,1,5H2,(H2,6,8)	CQGSPCLZUXSVHE-UHFFFAOYSA-N;FVRHIJPPPSYMGI-UHFFFAOYSA-N	3;3	Organic compounds;NA	Organic oxygen compounds;NA	Organooxygen compounds;NA	Carbonyl compounds;NA
M117T78C122	117.057	77.6611	122.193	12;12;12	-38;-71;38	-4.731;-4.227;-3.714	0.86;0.31;0.87	0.42;0.59;0.76	NA;NA;NA	NA;NA;NA	NA;NA;NA	[M+H]+;[M+H]+;[M+H]+	m4x_001409;m4x_001946;m4x_028406	3-Oxopentanoic acid;5-Oxopentanoate;Acetoxyacetone	C02233;C03273;HMDB0034466	C5H8O3;C5H8O3;C5H8O3	CCC(=O)CC(=O)O;C(CC=O)CC(=O)O;CC(=O)COC(C)=O	InChI=1S/C5H8O3/c1-2-4(6)3-5(7)8/h2-3H2,1H3,(H,7,8);InChI=1S/C5H8O3/c6-4-2-1-3-5(7)8/h4H,1-3H2,(H,7,8);InChI=1S/C5H8O3/c1-4(6)3-8-5(2)7/h3H2,1-2H3	FHSUFDYFOHSYHI-UHFFFAOYSA-N;VBKPPDYGFUZOAJ-UHFFFAOYSA-N;DBERHVIZRVGDFO-UHFFFAOYSA-N	3;3;3	Organic compounds;Organic compounds;Organic compounds	Organic acids and derivatives;Lipids and lipid-like molecules;Organic oxygen compounds	Keto acids and derivatives;Fatty Acyls;Organooxygen compounds	Short-chain keto acids and derivatives;Fatty acids and conjugates;Carbonyl compounds
M118T241C137	118.065	241.047	136.556	19	23	5.99	1	0	NA	NA	NA	[M+H]+	m4x_182656	(Diaminomethylideneamino) acetate	HMDB0257915	C3H7N3O2	CC(=O)ON=C(N)N	InChI=1S/C3H7N3O2/c1-2(7)8-6-3(4)5/h1H3,(H4,4,5,6)	HRKLTCXWTZNGPE-UHFFFAOYSA-N	3	NA	NA	NA	NA
M118T250C133	118.065	249.675	132.739	18	32	3.028	0.97	0.99	NA	NA	NA	[M+H]+	m4x_182656	(Diaminomethylideneamino) acetate	HMDB0257915	C3H7N3O2	CC(=O)ON=C(N)N	InChI=1S/C3H7N3O2/c1-2(7)8-6-3(4)5/h1H3,(H4,4,5,6)	HRKLTCXWTZNGPE-UHFFFAOYSA-N	3	NA	NA	NA	NA
M118T460C121	118.086	460.424	120.891	-1	89	-5.265	0.01	0.25	NA	NA	NA	[M+H]+	m4x_000322	5-Aminopentanoate	C00431	C5H11NO2	C(CCN)CC(=O)O	InChI=1S/C5H11NO2/c6-4-2-1-3-5(7)8/h1-4,6H2,(H,7,8)	JJMDCOVWQOJGCB-UHFFFAOYSA-N	3	Organic compounds	Organic acids and derivatives	Carboxylic acids and derivatives	Amino acids, peptides, and analogues
M119T140C125	119.049	139.705	124.869	-2;-2;-2	10;-34;-30	0.872;0.216;0.309	1;0.93;1	1;1;1	NA;NA;NA	NA;NA;NA	NA;NA;NA	[M+H]+;[M+H]+;[M+H]+	m4x_025462;m4x_032476;m4x_033949	2,4,6-Octatriyn-1-ol;3,5,7-Octatriyn-1-ol;xi-2,3-Octadiene-5,7-diyn-1-ol	HMDB0030968;HMDB0038998;HMDB0040549	C8H6O;C8H6O;C8H6O	CC#CC#CC#CCO;OCCC#CC#CC#C;OCC=C=CC#CC#C	InChI=1S/C8H6O/c1-2-3-4-5-6-7-8-9/h9H,8H2,1H3;InChI=1S/C8H6O/c1-2-3-4-5-6-7-8-9/h1,9H,7-8H2;InChI=1S/C8H6O/c1-2-3-4-5-6-7-8-9/h1,5,7,9H,8H2	CDDRQTICNABTAT-UHFFFAOYSA-N;UKLDABCYBVVGHL-UHFFFAOYSA-N;MFQBYQJLDHIYCH-UHFFFAOYSA-N	3;3;3	Organic compounds;Organic compounds;Organic compounds	Lipids and lipid-like molecules;Lipids and lipid-like molecules;Lipids and lipid-like molecules	Fatty Acyls;Fatty Acyls;Fatty Acyls	Fatty alcohols;Fatty alcohols;Fatty alcohols
M120T179C119	120.081	178.623	118.901	-1	17	-3.276	1	0.91	NA	NA	NA	[M+H]+	m4x_179315	Isoindoline	HMDB0253648	C8H9N	C1NCC2=CC=CC=C12	InChI=1S/C8H9N/c1-2-4-8-6-9-5-7(8)3-1/h1-4,9H,5-6H2	GWVMLCQWXVFZCN-UHFFFAOYSA-N	3	Organic compounds	Organoheterocyclic compounds	Isoindoles and derivatives	Isoindoles
M120T248C120	120.08	247.562	120.219	-2	86	-2.203	0.07	1	NA	NA	NA	[M+H]+	m4x_179315	Isoindoline	HMDB0253648	C8H9N	C1NCC2=CC=CC=C12	InChI=1S/C8H9N/c1-2-4-8-6-9-5-7(8)3-1/h1-4,9H,5-6H2	GWVMLCQWXVFZCN-UHFFFAOYSA-N	3	Organic compounds	Organoheterocyclic compounds	Isoindoles and derivatives	Isoindoles
M120T40C121	120.08	39.6335	120.938	-2	-3	-1.569	1	1	NA	NA	NA	[M+H]+	m4x_179179	Indoline	HMDB0253472	C8H9N	C1CC2=CC=CC=C2N1	InChI=1S/C8H9N/c1-2-4-8-7(3-1)5-6-9-8/h1-4,9H,5-6H2	LPAGFVYQRIESJQ-UHFFFAOYSA-N	3	Organic compounds	Organoheterocyclic compounds	Indoles and derivatives	Indolines
M120T77C124	120.081	77.2323	123.571	-1;-1	34;-85	0.575;0.523	0.93;0.09	1;1	NA;NA	NA;NA	NA;NA	[M+H]+;[M+H]+	m4x_179179;m4x_179315	Indoline;Isoindoline	HMDB0253472;HMDB0253648	C8H9N;C8H9N	C1CC2=CC=CC=C2N1;C1NCC2=CC=CC=C12	InChI=1S/C8H9N/c1-2-4-8-7(3-1)5-6-9-8/h1-4,9H,5-6H2;InChI=1S/C8H9N/c1-2-4-8-6-9-5-7(8)3-1/h1-4,9H,5-6H2	LPAGFVYQRIESJQ-UHFFFAOYSA-N;GWVMLCQWXVFZCN-UHFFFAOYSA-N	3;3	Organic compounds;Organic compounds	Organoheterocyclic compounds;Organoheterocyclic compounds	Indoles and derivatives;Isoindoles and derivatives	Indolines;Isoindoles
M121T146C126	121.028	146.015	126.227	-18;-18	-11;61	-0.398;-1.304	1;0.48	1;1	NA;NA	NA;NA	NA;NA	[M+H]+;[M+H]+	m4x_004867;m4x_015947	3-(Methylthio)propanoate;4-Sulfanylbutanoate	C08276;C21736	C4H8O2S;C4H8O2S	CSCCC(=O)O;C(CC(=O)O)CS	InChI=1S/C4H8O2S/c1-7-3-2-4(5)6/h2-3H2,1H3,(H,5,6);InChI=1S/C4H8O2S/c5-4(6)2-1-3-7/h7H,1-3H2,(H,5,6)	CAOMCZAIALVUPA-UHFFFAOYSA-N;DTRIDVOOPAQEEL-UHFFFAOYSA-N	3;3	Organic compounds;Organic compounds	Lipids and lipid-like molecules;Lipids and lipid-like molecules	Fatty Acyls;Fatty Acyls	Fatty acids and conjugates;Fatty acids and conjugates
M121T168C117	121.028	168.431	116.896	-18	-75	-4.494	0.26	0.5	NA	NA	NA	[M+H]+	m4x_183195	Sulfobetaine	HMDB0258591	C4H8O2S	C[S+](C)CC([O-])=O	InChI=1S/C4H8O2S/c1-7(2)3-4(5)6/h3H2,1-2H3	PSBDWGZCVUAZQS-UHFFFAOYSA-N	3	Organic compounds	Organic acids and derivatives	Carboxylic acids and derivatives	Carboxylic acid derivatives
M121T168C126	121.028	168.357	126.107	-18;-18;-18	11;83;-75	-0.492;-1.397;3.032	1;0.11;0.26	1;1;0.99	NA;NA;NA	NA;NA;NA	NA;NA;NA	[M+H]+;[M+H]+;[M+H]+	m4x_004867;m4x_015947;m4x_183195	3-(Methylthio)propanoate;4-Sulfanylbutanoate;Sulfobetaine	C08276;C21736;HMDB0258591	C4H8O2S;C4H8O2S;C4H8O2S	CSCCC(=O)O;C(CC(=O)O)CS;C[S+](C)CC([O-])=O	InChI=1S/C4H8O2S/c1-7-3-2-4(5)6/h2-3H2,1H3,(H,5,6);InChI=1S/C4H8O2S/c5-4(6)2-1-3-7/h7H,1-3H2,(H,5,6);InChI=1S/C4H8O2S/c1-7(2)3-4(5)6/h3H2,1-2H3	CAOMCZAIALVUPA-UHFFFAOYSA-N;DTRIDVOOPAQEEL-UHFFFAOYSA-N;PSBDWGZCVUAZQS-UHFFFAOYSA-N	3;3;3	Organic compounds;Organic compounds;Organic compounds	Lipids and lipid-like molecules;Lipids and lipid-like molecules;Organic acids and derivatives	Fatty Acyls;Fatty Acyls;Carboxylic acids and derivatives	Fatty acids and conjugates;Fatty acids and conjugates;Carboxylic acid derivatives
M121T212C126	121.028	211.643	126.346	-19;-19	55;-31	-0.304;3.228	0.59;0.98	1;0.92	NA;NA	NA;NA	NA;NA	[M+H]+;[M+H]+	m4x_004867;m4x_183195	3-(Methylthio)propanoate;Sulfobetaine	C08276;HMDB0258591	C4H8O2S;C4H8O2S	CSCCC(=O)O;C[S+](C)CC([O-])=O	InChI=1S/C4H8O2S/c1-7-3-2-4(5)6/h2-3H2,1H3,(H,5,6);InChI=1S/C4H8O2S/c1-7(2)3-4(5)6/h3H2,1-2H3	CAOMCZAIALVUPA-UHFFFAOYSA-N;PSBDWGZCVUAZQS-UHFFFAOYSA-N	3;3	Organic compounds;Organic compounds	Lipids and lipid-like molecules;Organic acids and derivatives	Fatty Acyls;Carboxylic acids and derivatives	Fatty acids and conjugates;Carboxylic acid derivatives
M121T230C118	121.028	230.314	118.094	-19	-13	-3.515	1	0.83	NA	NA	NA	[M+H]+	m4x_183195	Sulfobetaine	HMDB0258591	C4H8O2S	C[S+](C)CC([O-])=O	InChI=1S/C4H8O2S/c1-7(2)3-4(5)6/h3H2,1-2H3	PSBDWGZCVUAZQS-UHFFFAOYSA-N	3	Organic compounds	Organic acids and derivatives	Carboxylic acids and derivatives	Carboxylic acid derivatives
M121T25C127	121.028	24.6764	127.063	-18;-18;-18	-60;-7;-29	-0.65;-0.757;1.797	0.49;1;1	1;1;1	NA;NA;NA	NA;NA;NA	NA;NA;NA	[M+H]+;[M+H]+;[M+H]+	m4x_015947;m4x_103782;m4x_183198	4-Sulfanylbutanoate;Allyl methyl sulfone;Sulfolane	C21736;HMDB0112255;HMDB0258594	C4H8O2S;C4H8O2S;C4H8O2S	C(CC(=O)O)CS;CS(=O)(=O)CC=C;O=S1(=O)CCCC1	InChI=1S/C4H8O2S/c5-4(6)2-1-3-7/h7H,1-3H2,(H,5,6);InChI=1S/C4H8O2S/c1-3-4-7(2,5)6/h3H,1,4H2,2H3;InChI=1S/C4H8O2S/c5-7(6)3-1-2-4-7/h1-4H2	DTRIDVOOPAQEEL-UHFFFAOYSA-N;WOPDMJYIAAXDMN-UHFFFAOYSA-N;HXJUTPCZVOIRIF-UHFFFAOYSA-N	3;3;3	Organic compounds;Organic compounds;Organic compounds	Lipids and lipid-like molecules;Organosulfur compounds;Organoheterocyclic compounds	Fatty Acyls;Sulfonyls;Thiolanes	Fatty acids and conjugates;Sulfones;NA
M121T269C126	121.028	269.471	125.869	-18	26	2.837	1	1	NA	NA	NA	[M+H]+	m4x_183195	Sulfobetaine	HMDB0258591	C4H8O2S	C[S+](C)CC([O-])=O	InChI=1S/C4H8O2S/c1-7(2)3-4(5)6/h3H2,1-2H3	PSBDWGZCVUAZQS-UHFFFAOYSA-N	3	Organic compounds	Organic acids and derivatives	Carboxylic acids and derivatives	Carboxylic acid derivatives
M122T175C121	122.096	174.605	121.466	-1;-1	32;19	-3.046;-3.413	0.97;1	0.98;0.86	NA;NA	NA;NA	NA;NA	[M+H]+;[M+H]+	m4x_001509;m4x_002881	1-Phenylethylamine;Phenethylamine	C02455;C05332	C8H11N;C8H11N	CC(C1=CC=CC=C1)N;C1=CC=C(C=C1)CCN	InChI=1S/C8H11N/c1-7(9)8-5-3-2-4-6-8/h2-7H,9H2,1H3;InChI=1S/C8H11N/c9-7-6-8-4-2-1-3-5-8/h1-5H,6-7,9H2	RQEUFEKYXDPUSK-UHFFFAOYSA-N;BHHGXPLMPWCGHP-UHFFFAOYSA-N	3;3	Organic compounds;Organic compounds	Organic nitrogen compounds;Benzenoids	Organonitrogen compounds;Benzene and substituted derivatives	Amines;Phenethylamines
M122T70C128	122.071	69.9247	127.914	-1	8	2.689	1	1	NA	NA	NA	[M+H]+	m4x_182464	Pyridin-4-ylmethyldiazene	HMDB0257681	C6H7N3	N=NCC1=CC=NC=C1	InChI=1S/C6H7N3/c7-9-5-6-1-3-8-4-2-6/h1-4,7H,5H2	QXWSHDPBHDZORM-UHFFFAOYSA-N	3	Organic compounds	Organoheterocyclic compounds	Pyridines and derivatives	NA
M122T72C128	122.071	71.6979	128.391	-3	10	3.072	1	0.98	NA	NA	NA	[M+H]+	m4x_182464	Pyridin-4-ylmethyldiazene	HMDB0257681	C6H7N3	N=NCC1=CC=NC=C1	InChI=1S/C6H7N3/c7-9-5-6-1-3-8-4-2-6/h1-4,7H,5H2	QXWSHDPBHDZORM-UHFFFAOYSA-N	3	Organic compounds	Organoheterocyclic compounds	Pyridines and derivatives	NA
M122T89C127	122.071	88.8441	127.437	-1	27	2.306	1	1	NA	NA	NA	[M+H]+	m4x_182464	Pyridin-4-ylmethyldiazene	HMDB0257681	C6H7N3	N=NCC1=CC=NC=C1	InChI=1S/C6H7N3/c7-9-5-6-1-3-8-4-2-6/h1-4,7H,5H2	QXWSHDPBHDZORM-UHFFFAOYSA-N	3	Organic compounds	Organoheterocyclic compounds	Pyridines and derivatives	NA
M123T48C124	123.091	48.4007	123.523	-3;-3;-3	-32;-77;-51	-0.756;-1.472;-1.107	0.97;0.22;0.66	1;1;1	NA;NA;NA	NA;NA;NA	NA;NA;NA	[M+H]+;[M+H]+;[M+H]+	m4x_034626;m4x_034930;m4x_034931	2-Ethyl-3-methylpyrazine, 9CI;2-Ethyl-5-methylpyrazine, 9CI, 8CI;2-Ethyl-6-methylpyrazine	HMDB0041254;HMDB0041568;HMDB0041569	C7H10N2;C7H10N2;C7H10N2	CCC1=NC=CN=C1C;CCC1=NC=C(C)N=C1;CCC1=NC(C)=CN=C1	InChI=1S/C7H10N2/c1-3-7-6(2)8-4-5-9-7/h4-5H,3H2,1-2H3;InChI=1S/C7H10N2/c1-3-7-5-8-6(2)4-9-7/h4-5H,3H2,1-2H3;InChI=1S/C7H10N2/c1-3-7-5-8-4-6(2)9-7/h4-5H,3H2,1-2H3	LNIMMWYNSBZESE-UHFFFAOYSA-N;OXCKCFJIKRGXMM-UHFFFAOYSA-N;RAFHQTNQEZECFL-UHFFFAOYSA-N	3;3;3	Organic compounds;Organic compounds;Organic compounds	Organoheterocyclic compounds;Organoheterocyclic compounds;Organoheterocyclic compounds	Diazines;Diazines;Diazines	Pyrazines;Pyrazines;Pyrazines
M124T122C127	124.05	122.1	127.248	-1;-1;-1	-26;17;47	0.621;0.28;0.306	1;1;0.71	1;1;1	NA;NA;NA	NA;NA;NA	NA;NA;NA	[M+H]+;[M+H]+;[M+H]+	m4x_001259;m4x_178347;m4x_180528	Pyrazinamide;N-(2-Pyrimidinyl)formamide;N-pyrimidin-5-ylformamide	C01956;HMDB0252442;HMDB0255241	C5H5N3O;C5H5N3O;C5H5N3O	C1=CN=C(C=N1)C(=O)N;O=CNC1=NC=CC=N1;O=CNC1=CN=CN=C1	InChI=1S/C5H5N3O/c6-5(9)4-3-7-1-2-8-4/h1-3H,(H2,6,9);InChI=1S/C5H5N3O/c9-4-8-5-6-2-1-3-7-5/h1-4H,(H,6,7,8,9);InChI=1S/C5H5N3O/c9-4-8-5-1-6-3-7-2-5/h1-4H,(H,8,9)	IPEHBUMCGVEMRF-UHFFFAOYSA-N;ANCSTOBSCOWSPF-UHFFFAOYSA-N;NKKLCOFTJVNYAQ-UHFFFAOYSA-N	3;3;3	Organic compounds;Organic compounds;NA	Organoheterocyclic compounds;Organic nitrogen compounds;NA	Diazines;Organonitrogen compounds;NA	Pyrazines;N-arylamides;NA
M124T138C122	124.075	138.058	122.478	-3;-3;-3	80;77;87	-2.923;-2.993;-1.945	0.17;0.22;0.05	1;1;1	NA;NA;NA	NA;NA;NA	NA;NA;NA	[M+H]+;[M+H]+;[M+H]+	m4x_013869;m4x_013997;m4x_026718	ortho-Anisidine;para-Anisidine;2-Propionylpyrrole	C19191;C19326;HMDB0032492	C7H9NO;C7H9NO;C7H9NO	COC1=CC=CC=C1N;COC1=CC=C(C=C1)N;CCC(=O)C1=CC=CN1	InChI=1S/C7H9NO/c1-9-7-5-3-2-4-6(7)8/h2-5H,8H2,1H3;InChI=1S/C7H9NO/c1-9-7-4-2-6(8)3-5-7/h2-5H,8H2,1H3;InChI=1S/C7H9NO/c1-2-7(9)6-4-3-5-8-6/h3-5,8H,2H2,1H3	VMPITZXILSNTON-UHFFFAOYSA-N;BHAAPTBBJKJZER-UHFFFAOYSA-N;AEJPPSRYXGEVDT-UHFFFAOYSA-N	3;3;3	Organic compounds;Organic compounds;Organic compounds	Benzenoids;Benzenoids;Organooxygen compounds	Phenol ethers;Phenol ethers;Carbonyl compounds	Aminophenyl ethers;Aminophenyl ethers;Ketones
M124T237C121	124.075	236.866	120.927	-2	47	-4.429	0.72	0.52	NA	NA	NA	[M+H]+	m4x_026768	4-Hydroxybenzylamine	HMDB0032578	C7H9NO	NCC1=CC=C(O)C=C1	InChI=1S/C7H9NO/c8-5-6-1-3-7(9)4-2-6/h1-4,9H,5,8H2	RQJDUEKERVZLLU-UHFFFAOYSA-N	3	Organic compounds	Benzenoids	Benzene and substituted derivatives	Phenylmethylamines
M124T27C122	124.075	26.8369	122.478	-2;-2;-2	-24;8;1	-1.945;-1.532;-0.729	1;1;1	1;1;1	NA;NA;NA	NA;NA;NA	NA;NA;NA	[M+H]+;[M+H]+;[M+H]+	m4x_026718;m4x_029798;m4x_033777	2-Propionylpyrrole;1-Ethyl-1H-pyrrole-2-carboxaldehyde;2-Acetyl-1-methylpyrrole	HMDB0032492;HMDB0036058;HMDB0040360	C7H9NO;C7H9NO;C7H9NO	CCC(=O)C1=CC=CN1;CCN1C=CC=C1C=O;CN1C=CC=C1C(C)=O	InChI=1S/C7H9NO/c1-2-7(9)6-4-3-5-8-6/h3-5,8H,2H2,1H3;InChI=1S/C7H9NO/c1-2-8-5-3-4-7(8)6-9/h3-6H,2H2,1H3;InChI=1S/C7H9NO/c1-6(9)7-4-3-5-8(7)2/h3-5H,1-2H3	AEJPPSRYXGEVDT-UHFFFAOYSA-N;DVLGEHCERRWDIX-UHFFFAOYSA-N;NZFLWVDXYUGFAV-UHFFFAOYSA-N	3;3;3	Organic compounds;Organic compounds;Organic compounds	Organooxygen compounds;Organic oxygen compounds;Organooxygen compounds	Carbonyl compounds;Organooxygen compounds;Carbonyl compounds	Ketones;Carbonyl compounds;Ketones
M124T97C118	124.075	96.8615	118.419	-2;-2;-2	46;78;71	-5.195;-4.795;-4.02	0.74;0.2;0.32	0.27;0.4;0.66	NA;NA;NA	NA;NA;NA	NA;NA;NA	[M+H]+;[M+H]+;[M+H]+	m4x_026718;m4x_029798;m4x_033777	2-Propionylpyrrole;1-Ethyl-1H-pyrrole-2-carboxaldehyde;2-Acetyl-1-methylpyrrole	HMDB0032492;HMDB0036058;HMDB0040360	C7H9NO;C7H9NO;C7H9NO	CCC(=O)C1=CC=CN1;CCN1C=CC=C1C=O;CN1C=CC=C1C(C)=O	InChI=1S/C7H9NO/c1-2-7(9)6-4-3-5-8-6/h3-5,8H,2H2,1H3;InChI=1S/C7H9NO/c1-2-8-5-3-4-7(8)6-9/h3-6H,2H2,1H3;InChI=1S/C7H9NO/c1-6(9)7-4-3-5-8(7)2/h3-5H,1-2H3	AEJPPSRYXGEVDT-UHFFFAOYSA-N;DVLGEHCERRWDIX-UHFFFAOYSA-N;NZFLWVDXYUGFAV-UHFFFAOYSA-N	3;3;3	Organic compounds;Organic compounds;Organic compounds	Organooxygen compounds;Organic oxygen compounds;Organooxygen compounds	Carbonyl compounds;Organooxygen compounds;Carbonyl compounds	Ketones;Carbonyl compounds;Ketones
M125T115C123	125.071	114.54	123.104	-2;-2;-2	46;52;55	-2.81;-2.627;-2.453	0.74;0.64;0.59	1;1;1	NA;NA;NA	NA;NA;NA	NA;NA;NA	[M+H]+;[M+H]+;[M+H]+	m4x_003177;m4x_033578;m4x_033580	Methylimidazole acetaldehyde;2-Methoxy-5-methylpyrazine;2-Methoxy-6-methylpyrazine	C05827;HMDB0040141;HMDB0040143	C6H8N2O;C6H8N2O;C6H8N2O	CN1C=C(N=C1)CC=O;COC1=NC=C(C)N=C1;COC1=CN=CC(C)=N1	InChI=1S/C6H8N2O/c1-8-4-6(2-3-9)7-5-8/h3-5H,2H2,1H3;InChI=1S/C6H8N2O/c1-5-3-8-6(9-2)4-7-5/h3-4H,1-2H3;InChI=1S/C6H8N2O/c1-5-3-7-4-6(8-5)9-2/h3-4H,1-2H3	GCQHUBANENYTLB-UHFFFAOYSA-N;OHQNWZNVCSEVEQ-UHFFFAOYSA-N;MYDVJLOKNIAHPH-UHFFFAOYSA-N	3;3;3	Organic compounds;Organic compounds;Organic compounds	Organoheterocyclic compounds;Organoheterocyclic compounds;Organoheterocyclic compounds	Azoles;Diazines;Diazines	Imidazoles;Pyrazines;Pyrazines
M125T139C123	125.071	138.69	122.865	-1;-1;-1	70;76;79	-2.998;-2.816;-2.642	0.34;0.24;0.19	1;1;1	NA;NA;NA	NA;NA;NA	NA;NA;NA	[M+H]+;[M+H]+;[M+H]+	m4x_003177;m4x_033578;m4x_033580	Methylimidazole acetaldehyde;2-Methoxy-5-methylpyrazine;2-Methoxy-6-methylpyrazine	C05827;HMDB0040141;HMDB0040143	C6H8N2O;C6H8N2O;C6H8N2O	CN1C=C(N=C1)CC=O;COC1=NC=C(C)N=C1;COC1=CN=CC(C)=N1	InChI=1S/C6H8N2O/c1-8-4-6(2-3-9)7-5-8/h3-5H,2H2,1H3;InChI=1S/C6H8N2O/c1-5-3-8-6(9-2)4-7-5/h3-4H,1-2H3;InChI=1S/C6H8N2O/c1-5-3-7-4-6(8-5)9-2/h3-4H,1-2H3	GCQHUBANENYTLB-UHFFFAOYSA-N;OHQNWZNVCSEVEQ-UHFFFAOYSA-N;MYDVJLOKNIAHPH-UHFFFAOYSA-N	3;3;3	Organic compounds;Organic compounds;Organic compounds	Organoheterocyclic compounds;Organoheterocyclic compounds;Organoheterocyclic compounds	Azoles;Diazines;Diazines	Imidazoles;Pyrazines;Pyrazines
M125T177C124	125.071	177.24	123.58	-2	67	-3.497	0.38	0.83	NA	NA	NA	[M+H]+	m4x_226386	Diaminopropane	HMDB0302347	C6H8N2O	NC1=CC(N)=C(O)C=C1	InChI=1S/C6H8N2O/c7-4-1-2-6(9)5(8)3-4/h1-3,9H,7-8H2	XIWMTQIUUWJNRP-UHFFFAOYSA-N	3	Organic compounds	Benzenoids	Benzene and substituted derivatives	Aniline and substituted anilines
M125T51C123	125.071	51.0289	122.627	-2;-2;-2	-18;-12;-9	-3.186;-2.974;-2.831	1;1;1	0.94;1;1	NA;NA;NA	NA;NA;NA	NA;NA;NA	[M+H]+;[M+H]+;[M+H]+	m4x_003177;m4x_026180;m4x_033580	Methylimidazole acetaldehyde;2-Methoxy-3-methylpyrazine;2-Methoxy-6-methylpyrazine	C05827;HMDB0031852;HMDB0040143	C6H8N2O;C6H8N2O;C6H8N2O	CN1C=C(N=C1)CC=O;COC1=NC=CN=C1C;COC1=CN=CC(C)=N1	InChI=1S/C6H8N2O/c1-8-4-6(2-3-9)7-5-8/h3-5H,2H2,1H3;InChI=1S/C6H8N2O/c1-5-6(9-2)8-4-3-7-5/h3-4H,1-2H3;InChI=1S/C6H8N2O/c1-5-3-7-4-6(8-5)9-2/h3-4H,1-2H3	GCQHUBANENYTLB-UHFFFAOYSA-N;VKJIAEQRKBQLLA-UHFFFAOYSA-N;MYDVJLOKNIAHPH-UHFFFAOYSA-N	3;3;3	Organic compounds;Organic compounds;Organic compounds	Organoheterocyclic compounds;Organoheterocyclic compounds;Organoheterocyclic compounds	Azoles;Diazines;Diazines	Imidazoles;Pyrazines;Pyrazines
M125T90C123	125.071	89.5011	122.865	-2;-2;-2	21;27;30	-2.998;-2.816;-2.642	1;1;1	1;1;1	NA;NA;NA	NA;NA;NA	NA;NA;NA	[M+H]+;[M+H]+;[M+H]+	m4x_003177;m4x_033578;m4x_033580	Methylimidazole acetaldehyde;2-Methoxy-5-methylpyrazine;2-Methoxy-6-methylpyrazine	C05827;HMDB0040141;HMDB0040143	C6H8N2O;C6H8N2O;C6H8N2O	CN1C=C(N=C1)CC=O;COC1=NC=C(C)N=C1;COC1=CN=CC(C)=N1	InChI=1S/C6H8N2O/c1-8-4-6(2-3-9)7-5-8/h3-5H,2H2,1H3;InChI=1S/C6H8N2O/c1-5-3-8-6(9-2)4-7-5/h3-4H,1-2H3;InChI=1S/C6H8N2O/c1-5-3-7-4-6(8-5)9-2/h3-4H,1-2H3	GCQHUBANENYTLB-UHFFFAOYSA-N;OHQNWZNVCSEVEQ-UHFFFAOYSA-N;MYDVJLOKNIAHPH-UHFFFAOYSA-N	3;3;3	Organic compounds;Organic compounds;Organic compounds	Organoheterocyclic compounds;Organoheterocyclic compounds;Organoheterocyclic compounds	Azoles;Diazines;Diazines	Imidazoles;Pyrazines;Pyrazines
M126T183C124	126.066	182.78	123.967	-1;-1;-1	-5;48;25	-2.451;-2.854;-2.199	1;0.7;1	1;1;1	NA;NA;NA	NA;NA;NA	NA;NA;NA	[M+H]+;[M+H]+;[M+H]+	m4x_001484;m4x_016943;m4x_021611	5-Methylcytosine;2-O-Methylcytosine;3-Methylcytosine	C02376;HMDB0004339;HMDB0011601	C5H7N3O;C5H7N3O;C5H7N3O	CC1=C(NC(=O)N=C1)N;COC1=NC=CC(N)=N1;CN1C(N)=CC=NC1=O	InChI=1S/C5H7N3O/c1-3-2-7-5(9)8-4(3)6/h2H,1H3,(H3,6,7,8,9);InChI=1S/C5H7N3O/c1-9-5-7-3-2-4(6)8-5/h2-3H,1H3,(H2,6,7,8);InChI=1S/C5H7N3O/c1-8-4(6)2-3-7-5(8)9/h2-3H,6H2,1H3	LRSASMSXMSNRBT-UHFFFAOYSA-N;DHYLZDVDOQLEAQ-UHFFFAOYSA-N;KOLPWZCZXAMXKS-UHFFFAOYSA-N	3;3;3	Organic compounds;Organic compounds;Organic compounds	Organoheterocyclic compounds;Organoheterocyclic compounds;Organoheterocyclic compounds	Diazines;Diazines;Diazines	Pyrimidines and pyrimidine derivatives;Pyrimidines and pyrimidine derivatives;Pyrimidines and pyrimidine derivatives
M126T244C124	126.066	244.11	123.729	-1;-1	56;86	-2.638;-2.387	0.56;0.06	1;1	NA;NA	NA;NA	NA;NA	[M+H]+;[M+H]+	m4x_001484;m4x_021611	5-Methylcytosine;3-Methylcytosine	C02376;HMDB0011601	C5H7N3O;C5H7N3O	CC1=C(NC(=O)N=C1)N;CN1C(N)=CC=NC1=O	InChI=1S/C5H7N3O/c1-3-2-7-5(9)8-4(3)6/h2H,1H3,(H3,6,7,8,9);InChI=1S/C5H7N3O/c1-8-4(6)2-3-7-5(8)9/h2-3H,6H2,1H3	LRSASMSXMSNRBT-UHFFFAOYSA-N;KOLPWZCZXAMXKS-UHFFFAOYSA-N	3;3	Organic compounds;Organic compounds	Organoheterocyclic compounds;Organoheterocyclic compounds	Diazines;Diazines	Pyrimidines and pyrimidine derivatives;Pyrimidines and pyrimidine derivatives
M126T316C135	126.029	316.251	134.778	-10	9	2.363	1	1	NA	NA	NA	[M+H]+	m4x_002194	D-(1-Aminoethyl)phosphonate	C03782	C2H8NO3P	C[C@H](N)P(=O)(O)O	InChI=1S/C2H8NO3P/c1-2(3)7(4,5)6/h2H,3H2,1H3,(H2,4,5,6)/t2-/m1/s1	UIQSKEDQPSEGAU-UWTATZPHSA-N	3	Organic compounds	Organic acids and derivatives	Organic phosphonic acids and derivatives	Organic phosphonic acids
M126T395C124	126.102	395.058	124.202	-2;-2	56;67	-2.095;-2.378	0.57;0.38	1;1	NA;NA	NA;NA	NA;NA	[M+H]+;[M+H]+	m4x_016507;m4x_053794	3-Methylhistamine;N-Methylhistamine	HMDB0001861;HMDB0061685	C6H11N3;C6H11N3	CN1C=NC=C1CCN;CNCCC1=CN=CN1	InChI=1S/C6H11N3/c1-9-5-8-4-6(9)2-3-7/h4-5H,2-3,7H2,1H3;InChI=1S/C6H11N3/c1-7-3-2-6-4-8-5-9-6/h4-5,7H,2-3H2,1H3,(H,8,9)	CPAGZVLINCPJEH-UHFFFAOYSA-N;PHSPJQZRQAJPPF-UHFFFAOYSA-N	3;3	Organic compounds;Organic compounds	Organic nitrogen compounds;Organic nitrogen compounds	Organonitrogen compounds;Organonitrogen compounds	Amines;Amines
M126T419C124	126.102	418.744	124.083	-2	80	-2.189	0.17	1	NA	NA	NA	[M+H]+	m4x_016507	3-Methylhistamine	HMDB0001861	C6H11N3	CN1C=NC=C1CCN	InChI=1S/C6H11N3/c1-9-5-8-4-6(9)2-3-7/h4-5H,2-3,7H2,1H3	CPAGZVLINCPJEH-UHFFFAOYSA-N	3	Organic compounds	Organic nitrogen compounds	Organonitrogen compounds	Amines
M126T65C133	126.091	65.2892	132.876	-1;-1;-1	-6;22;21	5.647;4.568;4.544	1;1;1	0.12;0.48;0.49	NA;NA;NA	NA;NA;NA	NA;NA;NA	[M+H]+;[M+H]+;[M+H]+	m4x_028741;m4x_031395;m4x_031402	3,4-Dihydro-5-propanoyl-2H-pyrrole;4-Methyl-2-propyloxazole;5-Methyl-2-propyloxazole	HMDB0034883;HMDB0037854;HMDB0037861	C7H11NO;C7H11NO;C7H11NO	CCC(=O)C1=NCCC1;CCCC1=NC(C)=CO1;CCCC1=NC=C(C)O1	InChI=1S/C7H11NO/c1-2-7(9)6-4-3-5-8-6/h2-5H2,1H3;InChI=1S/C7H11NO/c1-3-4-7-8-6(2)5-9-7/h5H,3-4H2,1-2H3;InChI=1S/C7H11NO/c1-3-4-7-8-5-6(2)9-7/h5H,3-4H2,1-2H3	OVNCGQSYSSYBPO-UHFFFAOYSA-N;BUOGNIOVIYHMFO-UHFFFAOYSA-N;NZRDFBNIWMSPHP-UHFFFAOYSA-N	3;3;3	Organic compounds;Organic compounds;Organic compounds	Organoheterocyclic compounds;Organoheterocyclic compounds;Organoheterocyclic compounds	Pyrrolines;Azoles;Azoles	NA;Oxazoles;Oxazoles
M126T66C121	126.091	66.1735	120.63	-1;-1;-1	7;-5;7	-3.309;-4.09;-3.547	1;1;1	0.9;0.64;0.82	NA;NA;NA	NA;NA;NA	NA;NA;NA	[M+H]+;[M+H]+;[M+H]+	m4x_024912;m4x_028741;m4x_227731	6-Acetyl-1,2,3,4-tetrahydropyridine;3,4-Dihydro-5-propanoyl-2H-pyrrole;2-acetyl-1,4,5,6-tetrahydropyridine	HMDB0030345;HMDB0034883;HMDB0303846	C7H11NO;C7H11NO;C7H11NO	CC(=O)C1=NCCCC1;CCC(=O)C1=NCCC1;CC(=O)C1=CCCCN1	InChI=1S/C7H11NO/c1-6(9)7-4-2-3-5-8-7/h2-5H2,1H3;InChI=1S/C7H11NO/c1-2-7(9)6-4-3-5-8-6/h2-5H2,1H3;InChI=1S/C7H11NO/c1-6(9)7-4-2-3-5-8-7/h4,8H,2-3,5H2,1H3	GNZWXNKZMHJXNU-UHFFFAOYSA-N;OVNCGQSYSSYBPO-UHFFFAOYSA-N;HRAOWRVFLSYJKN-UHFFFAOYSA-N	3;3;3	Organic compounds;Organic compounds;Organic compounds	Organoheterocyclic compounds;Organoheterocyclic compounds;Organoheterocyclic compounds	Pyridines and derivatives;Pyrrolines;Pyridines and derivatives	Hydropyridines;NA;Hydropyridines
M126T73C122	126.055	72.6176	121.944	-1;-1;-1	30;40;45	-3.513;-5.77;-3.869	1;0.84;0.76	0.83;0.08;0.71	NA;NA;NA	NA;NA;NA	NA;NA;NA	[M+H]+;[M+H]+;[M+H]+	m4x_001710;m4x_178023;m4x_181881	N-Furfurylformamide;Ethyl 2-cyanoacrylate;pyramid	C02854;HMDB0252026;HMDB0256941	C6H7NO2;C6H7NO2;C6H7NO2	C1=COC(=C1)CNC=O;CCOC(=O)C(=C)C#N;NC(=O)C1OC=CC=C1	InChI=1S/C6H7NO2/c8-5-7-4-6-2-1-3-9-6/h1-3,5H,4H2,(H,7,8);InChI=1S/C6H7NO2/c1-3-9-6(8)5(2)4-7/h2-3H2,1H3;InChI=1S/C6H7NO2/c7-6(8)5-3-1-2-4-9-5/h1-5H,(H2,7,8)	RAZUCHVCRRKTKX-UHFFFAOYSA-N;FGBJXOREULPLGL-UHFFFAOYSA-N;MMTVHLPXGYWNOJ-UHFFFAOYSA-N	3;3;3	Organic compounds;Organic compounds;Organic compounds	Organoheterocyclic compounds;Organic acids and derivatives;Organoheterocyclic compounds	Heteroaromatic compounds;Carboxylic acids and derivatives;Pyrans	NA;Carboxylic acid derivatives;NA
M127T40C120	127.039	39.9805	119.833	-1;-1;-1	20;16;-20	-4.799;-5.052;-4.021	1;1;1	0.4;0.32;0.66	NA;NA;NA	NA;NA;NA	NA;NA;NA	[M+H]+;[M+H]+;[M+H]+	m4x_024389;m4x_025714;m4x_052545	Methyl 2-furoate;4-Hydroxy-2H-pyran-3-carboxaldehyde;5-Methylfuran-2-carboxylic acid	HMDB0029750;HMDB0031256;HMDB0059735	C6H6O3;C6H6O3;C6H6O3	COC(=O)C1=CC=CO1;OC1=C(COC=C1)C=O;CC1=CC=C(O1)C(O)=O	InChI=1S/C6H6O3/c1-8-6(7)5-3-2-4-9-5/h2-4H,1H3;InChI=1S/C6H6O3/c7-3-5-4-9-2-1-6(5)8/h1-3,8H,4H2;InChI=1S/C6H6O3/c1-4-2-3-5(9-4)6(7)8/h2-3H,1H3,(H,7,8)	HDJLSECJEQSPKW-UHFFFAOYSA-N;ZNUNRMPPGAAKKR-UHFFFAOYSA-N;OVOCLWJUABOAPL-UHFFFAOYSA-N	3;3;3	Organic compounds;Organic compounds;Organic compounds	Organoheterocyclic compounds;Organoheterocyclic compounds;Organoheterocyclic compounds	Furans;Pyrans;Furans	Furoic acid derivatives;NA;Furoic acid and derivatives
M128T212C123	128.07	211.563	123.196	-1;-1;-1	-89;-46;-89	-3.466;-5.167;-3.466	0.01;0.73;0.01	0.84;0.28;0.84	NA;NA;NA	NA;NA;NA	NA;NA;NA	[M+H]+;[M+H]+;[M+H]+	m4x_004860;m4x_180037;m4x_226832	L-Baikiain;Methylenecyclopropylglycine;Baikiain	C08268;HMDB0254639;HMDB0302856	C6H9NO2;C6H9NO2;C6H9NO2	C1C=CCN[C@@H]1C(=O)O;OC(=O)C(=C)NC1CC1;OC(=O)C1CC=CCN1	InChI=1S/C6H9NO2/c8-6(9)5-3-1-2-4-7-5/h1-2,5,7H,3-4H2,(H,8,9)/t5-/m0/s1;InChI=1S/C6H9NO2/c1-4(6(8)9)7-5-2-3-5/h5,7H,1-3H2,(H,8,9);InChI=1S/C6H9NO2/c8-6(9)5-3-1-2-4-7-5/h1-2,5,7H,3-4H2,(H,8,9)	YCQPUTODZKESPK-YFKPBYRVSA-N;BCLPBTWFAXCEPU-UHFFFAOYSA-N;YCQPUTODZKESPK-UHFFFAOYSA-N	3;3;3	Organic compounds;NA;Organic compounds	Organic acids and derivatives;NA;Organic acids and derivatives	Carboxylic acids and derivatives;NA;Carboxylic acids and derivatives	Amino acids, peptides, and analogues;NA;Amino acids, peptides, and analogues
M129T38C122	129.054	38.2385	122.28	-1;-1;-1	-13;10;13	-3.709;-4.204;-3.087	1;1;1	0.76;0.6;0.97	NA;NA;NA	NA;NA;NA	NA;NA;NA	[M+H]+;[M+H]+;[M+H]+	m4x_014939;m4x_025758;m4x_034123	5-Hydroxymethylfurfuryl alcohol;3-Hydroxy-4,5-dimethyl-2(5H)-furanone;2,7-Oxepanedione	C20443;HMDB0031306;HMDB0040732	C6H8O3;C6H8O3;C6H8O3	C1=C(OC(=C1)CO)CO;CC1OC(=O)C(O)=C1C;O=C1CCCCC(=O)O1	InChI=1S/C6H8O3/c7-3-5-1-2-6(4-8)9-5/h1-2,7-8H,3-4H2;InChI=1S/C6H8O3/c1-3-4(2)9-6(8)5(3)7/h4,7H,1-2H3;InChI=1S/C6H8O3/c7-5-3-1-2-4-6(8)9-5/h1-4H2	DSLRVRBSNLHVBH-UHFFFAOYSA-N;UNYNVICDCJHOPO-UHFFFAOYSA-N;JPSKCQCQZUGWNM-UHFFFAOYSA-N	3;3;3	Organic compounds;Organic compounds;Organic compounds	Organoheterocyclic compounds;Organoheterocyclic compounds;Organoheterocyclic compounds	Heteroaromatic compounds;Dihydrofurans;Lactones	NA;Furanones;NA
M130T110C122	130.065	109.869	121.72	-18;-18;-1	76;44;-74	-3.409;-5.335;-2.795	0.24;0.77;0.26	0.86;0.22;1	NA;NA;NA	NA;NA;NA	NA;NA;NA	[M+H]+;[M+H]+;[M+H]+	m4x_032453;m4x_226405;m4x_227303	2,5-Dihydro-2,4,5-trimethylthiazole;5-(Methylthio)-pentanonitrile;3-Phenyl-2-propenenitrile	HMDB0038973;HMDB0302371;HMDB0303365	C6H11NS;C6H11NS;C9H7N	CC1SC(C)C(C)=N1;CSCCCCC#N;N#C\C=C/C1=CC=CC=C1	InChI=1S/C6H11NS/c1-4-5(2)8-6(3)7-4/h5-6H,1-3H3;InChI=1S/C6H11NS/c1-8-6-4-2-3-5-7/h2-4,6H2,1H3;InChI=1S/C9H7N/c10-8-4-7-9-5-2-1-3-6-9/h1-7H/b7-4-	AIVVNNYXOSPRCW-UHFFFAOYSA-N;XPUDGEZWSNPCMM-UHFFFAOYSA-N;ZWKNLRXFUTWSOY-DAXSKMNVSA-N	3;3;3	Organic compounds;Organic compounds;NA	Organoheterocyclic compounds;Organic nitrogen compounds;NA	Azolines;Organonitrogen compounds;NA	Thiazolines;Organic cyanides;NA
M130T137C122	130.065	137.029	121.601	-19;-2	71;-47	-5.427;-2.89	0.32;0.72	0.19;1	NA;NA	NA;NA	NA;NA	[M+H]+;[M+H]+	m4x_226405;m4x_227303	5-(Methylthio)-pentanonitrile;3-Phenyl-2-propenenitrile	HMDB0302371;HMDB0303365	C6H11NS;C9H7N	CSCCCCC#N;N#C\C=C/C1=CC=CC=C1	InChI=1S/C6H11NS/c1-8-6-4-2-3-5-7/h2-4,6H2,1H3;InChI=1S/C9H7N/c10-8-4-7-9-5-2-1-3-6-9/h1-7H/b7-4-	XPUDGEZWSNPCMM-UHFFFAOYSA-N;ZWKNLRXFUTWSOY-DAXSKMNVSA-N	3;3	Organic compounds;NA	Organic nitrogen compounds;NA	Organonitrogen compounds;NA	Organic cyanides;NA
M130T172C123	130.065	171.611	122.552	-1	-12	-2.131	1	1	NA	NA	NA	[M+H]+	m4x_227303	3-Phenyl-2-propenenitrile	HMDB0303365	C9H7N	N#C\C=C/C1=CC=CC=C1	InChI=1S/C9H7N/c10-8-4-7-9-5-2-1-3-6-9/h1-7H/b7-4-	ZWKNLRXFUTWSOY-DAXSKMNVSA-N	3	NA	NA	NA	NA
M130T223C122	130.065	222.788	121.958	-1	39	-2.606	0.85	1	NA	NA	NA	[M+H]+	m4x_227303	3-Phenyl-2-propenenitrile	HMDB0303365	C9H7N	N#C\C=C/C1=CC=CC=C1	InChI=1S/C9H7N/c10-8-4-7-9-5-2-1-3-6-9/h1-7H/b7-4-	ZWKNLRXFUTWSOY-DAXSKMNVSA-N	3	NA	NA	NA	NA
M130T239C122	130.065	239.06	122.195	-2	55	-2.416	0.58	1	NA	NA	NA	[M+H]+	m4x_227303	3-Phenyl-2-propenenitrile	HMDB0303365	C9H7N	N#C\C=C/C1=CC=CC=C1	InChI=1S/C9H7N/c10-8-4-7-9-5-2-1-3-6-9/h1-7H/b7-4-	ZWKNLRXFUTWSOY-DAXSKMNVSA-N	3	NA	NA	NA	NA
M130T46C121	130.065	46.4391	121.483	-18;-18;-18	11;12;-20	-5.66;-3.597;-5.52	1;1;1	0.11;0.8;0.16	NA;NA;NA	NA;NA;NA	NA;NA;NA	[M+H]+;[M+H]+;[M+H]+	m4x_026601;m4x_032453;m4x_226405	Isoamyl isothiocyanate;2,5-Dihydro-2,4,5-trimethylthiazole;5-(Methylthio)-pentanonitrile	HMDB0032341;HMDB0038973;HMDB0302371	C6H11NS;C6H11NS;C6H11NS	CC(C)CCN=C=S;CC1SC(C)C(C)=N1;CSCCCCC#N	InChI=1S/C6H11NS/c1-6(2)3-4-7-5-8/h6H,3-4H2,1-2H3;InChI=1S/C6H11NS/c1-4-5(2)8-6(3)7-4/h5-6H,1-3H3;InChI=1S/C6H11NS/c1-8-6-4-2-3-5-7/h2-4,6H2,1H3	JATNWMBUDXLMEO-UHFFFAOYSA-N;AIVVNNYXOSPRCW-UHFFFAOYSA-N;XPUDGEZWSNPCMM-UHFFFAOYSA-N	3;3;3	Organic compounds;Organic compounds;Organic compounds	Organosulfur compounds;Organoheterocyclic compounds;Organic nitrogen compounds	Isothiocyanates;Azolines;Organonitrogen compounds	NA;Thiazolines;Organic cyanides
M130T77C122	130.065	77.2378	121.72	-18;-18;-18	42;43;11	-5.476;-3.409;-5.335	0.8;0.78;1	0.17;0.86;0.22	NA;NA;NA	NA;NA;NA	NA;NA;NA	[M+H]+;[M+H]+;[M+H]+	m4x_026601;m4x_032453;m4x_226405	Isoamyl isothiocyanate;2,5-Dihydro-2,4,5-trimethylthiazole;5-(Methylthio)-pentanonitrile	HMDB0032341;HMDB0038973;HMDB0302371	C6H11NS;C6H11NS;C6H11NS	CC(C)CCN=C=S;CC1SC(C)C(C)=N1;CSCCCCC#N	InChI=1S/C6H11NS/c1-6(2)3-4-7-5-8/h6H,3-4H2,1-2H3;InChI=1S/C6H11NS/c1-4-5(2)8-6(3)7-4/h5-6H,1-3H3;InChI=1S/C6H11NS/c1-8-6-4-2-3-5-7/h2-4,6H2,1H3	JATNWMBUDXLMEO-UHFFFAOYSA-N;AIVVNNYXOSPRCW-UHFFFAOYSA-N;XPUDGEZWSNPCMM-UHFFFAOYSA-N	3;3;3	Organic compounds;Organic compounds;Organic compounds	Organosulfur compounds;Organoheterocyclic compounds;Organic nitrogen compounds	Isothiocyanates;Azolines;Organonitrogen compounds	NA;Thiazolines;Organic cyanides
M132T266C124	132.102	265.787	124.162	-1;-1;-1	-18;-22;-23	-5.944;-5.862;-4.123	1;1;1	0.02;0.05;0.63	NA;NA;NA	NA;NA;NA	NA;NA;NA	[M+H]+;[M+H]+;[M+H]+	m4x_001525;m4x_011647;m4x_030099	(3R)-beta-Leucine;N,N-Diethylglycine;6-Deoxyfagomine	C02486;C16647;HMDB0036382	C6H13NO2;C6H13NO2;C6H13NO2	CC(C)[C@@H](CC(=O)O)N;CCN(CC)CC(=O)O;CC1NCCC(O)C1O	InChI=1S/C6H13NO2/c1-4(2)5(7)3-6(8)9/h4-5H,3,7H2,1-2H3,(H,8,9)/t5-/m1/s1;InChI=1S/C6H13NO2/c1-3-7(4-2)5-6(8)9/h3-5H2,1-2H3,(H,8,9);InChI=1S/C6H13NO2/c1-4-6(9)5(8)2-3-7-4/h4-9H,2-3H2,1H3	GLUJNGJDHCTUJY-RXMQYKEDSA-N;SGXDXUYKISDCAZ-UHFFFAOYSA-N;RMJCALHKIHCSMY-UHFFFAOYSA-N	3;3;3	Organic compounds;Organic compounds;Organic compounds	Organic acids and derivatives;Organic acids and derivatives;Organoheterocyclic compounds	Carboxylic acids and derivatives;Carboxylic acids and derivatives;Piperidines	Amino acids, peptides, and analogues;Amino acids, peptides, and analogues;NA
M132T319C123	132.081	318.595	123.216	19	-27	-5.678	1	0.11	NA	NA	NA	[M+H]+	m4x_001830	3-Guanidinopropanoate	C03065	C4H9N3O2	C(CN=C(N)N)C(=O)O	InChI=1S/C4H9N3O2/c5-4(6)7-2-1-3(8)9/h1-2H2,(H,8,9)(H4,5,6,7)	KMXXSJLYVJEBHI-UHFFFAOYSA-N	3	Organic compounds	Organic nitrogen compounds	Organonitrogen compounds	Guanidines
M132T347C126	132.101	346.571	126.295	-3;-3;-3	-3;59;58	-0.712;-4.246;-2.476	1;0.52;0.54	1;0.58;1	NA;NA;NA	NA;NA;NA	NA;NA;NA	[M+H]+;[M+H]+;[M+H]+	m4x_004855;m4x_011647;m4x_030099	beta-Alaninebetaine;N,N-Diethylglycine;6-Deoxyfagomine	C08263;C16647;HMDB0036382	C6H13NO2;C6H13NO2;C6H13NO2	C[N+](C)(C)CCC(=O)[O-];CCN(CC)CC(=O)O;CC1NCCC(O)C1O	InChI=1S/C6H13NO2/c1-7(2,3)5-4-6(8)9/h4-5H2,1-3H3;InChI=1S/C6H13NO2/c1-3-7(4-2)5-6(8)9/h3-5H2,1-2H3,(H,8,9);InChI=1S/C6H13NO2/c1-4-6(9)5(8)2-3-7-4/h4-9H,2-3H2,1H3	ACZVSMNFVFBOTM-UHFFFAOYSA-N;SGXDXUYKISDCAZ-UHFFFAOYSA-N;RMJCALHKIHCSMY-UHFFFAOYSA-N	3;3;3	Organic compounds;Organic compounds;Organic compounds	Organic nitrogen compounds;Organic acids and derivatives;Organoheterocyclic compounds	Organonitrogen compounds;Carboxylic acids and derivatives;Piperidines	Quaternary ammonium salts;Amino acids, peptides, and analogues;NA
M132T35C121	132.044	34.9034	120.609	-1;-1	8;16	-4.114;-3.27	1;1	0.63;0.91	NA;NA	NA;NA	NA;NA	[M+H]+;[M+H]+	m4x_015634;m4x_179173	Benzoyl cyanide;indol-2-one	C21329;HMDB0253466	C8H5NO;C8H5NO	C1=CC=C(C=C1)C(=O)C#N;O=C1C=C2C=CC=CC2=N1	InChI=1S/C8H5NO/c9-6-8(10)7-4-2-1-3-5-7/h1-5H;InChI=1S/C8H5NO/c10-8-5-6-3-1-2-4-7(6)9-8/h1-5H	GJQBHOAJJGIPRH-UHFFFAOYSA-N;QNLOWBMKUIXCOW-UHFFFAOYSA-N	3;3	Organic compounds;NA	Benzenoids;NA	Benzene and substituted derivatives;NA	Benzoyl derivatives;NA
M133T172C126	133.088	172.213	126.094	12;12;12	67;70;83	-4.827;-4.42;-3.661	0.38;0.33;0.11	0.39;0.53;0.78	NA;NA;NA	NA;NA;NA	NA;NA;NA	[M+H]+;[M+H]+;[M+H]+	m4x_016058;m4x_016545;m4x_227109	2-Hydroxy-3-methylpentanoic acid;2-Ethyl-2-Hydroxybutyric acid;Methyl 3-hydroxyisovalerate	HMDB0000317;HMDB0001975;HMDB0303162	C6H12O3;C6H12O3;C6H12O3	CC[C@@H](C)[C@@H](O)C(O)=O;CCC(O)(CC)C(O)=O;COC(=O)CC(C)(C)O	InChI=1S/C6H12O3/c1-3-4(2)5(7)6(8)9/h4-5,7H,3H2,1-2H3,(H,8,9)/t4-,5-/m1/s1;InChI=1S/C6H12O3/c1-3-6(9,4-2)5(7)8/h9H,3-4H2,1-2H3,(H,7,8);InChI=1S/C6H12O3/c1-6(2,8)4-5(7)9-3/h8H,4H2,1-3H3	RILPIWOPNGRASR-RFZPGFLSSA-N;LXVSANCQXSSLPA-UHFFFAOYSA-N;JNURPEZKOSMRMZ-UHFFFAOYSA-N	3;3;3	Organic compounds;Organic compounds;Organic compounds	Lipids and lipid-like molecules;Lipids and lipid-like molecules;Lipids and lipid-like molecules	Fatty Acyls;Fatty Acyls;Fatty Acyls	Fatty acids and conjugates;Fatty acids and conjugates;Fatty acid esters
M133T172C134	133.088	172.135	133.655	12;12;12	30;58;72	2.566;2.058;1.412	1;0.53;0.3	1;1;1	NA;NA;NA	NA;NA;NA	NA;NA;NA	[M+H]+;[M+H]+;[M+H]+	m4x_003333;m4x_035153;m4x_227733	6-Hydroxyhexanoic acid;Butoxyacetic acid;ethyl 4-hydroxybutanoate	C06103;HMDB0041844;HMDB0303848	C6H12O3;C6H12O3;C6H12O3	C(CCC(=O)O)CCO;CCCCOCC(O)=O;CCOC(=O)CCCO	InChI=1S/C6H12O3/c7-5-3-1-2-4-6(8)9/h7H,1-5H2,(H,8,9);InChI=1S/C6H12O3/c1-2-3-4-9-5-6(7)8/h2-5H2,1H3,(H,7,8);InChI=1S/C6H12O3/c1-2-9-6(8)4-3-5-7/h7H,2-5H2,1H3	IWHLYPDWHHPVAA-UHFFFAOYSA-N;AJQOASGWDCBKCJ-UHFFFAOYSA-N;AYPJVXQBVHCUCJ-UHFFFAOYSA-N	3;3;3	Organic compounds;Organic compounds;Organic compounds	Organic acids and derivatives;Organic acids and derivatives;Lipids and lipid-like molecules	Hydroxy acids and derivatives;Carboxylic acids and derivatives;Fatty Acyls	Medium-chain hydroxy acids and derivatives;Carboxylic acids;Fatty acid esters
M133T21C124	133.052	21.334	124.085	12;12;12	-89;-44;-49	-5.495;-4.398;-5.676	0.02;0.77;0.69	0.17;0.53;0.11	NA;NA;NA	NA;NA;NA	NA;NA;NA	[M+H]+;[M+H]+;[M+H]+	m4x_016210;m4x_027989;m4x_182446	Monoethyl malonic acid;2-Deoxy-L-ribono-1,4-lactone;Formyl 3-hydroxybutanoate	HMDB0000576;HMDB0033958;HMDB0257659	C5H8O4;C5H8O4;C5H8O4	CCOC(=O)CC(O)=O;OCC1OC(=O)CC1O;CC(O)CC(=O)OC=O	InChI=1S/C5H8O4/c1-2-9-5(8)3-4(6)7/h2-3H2,1H3,(H,6,7);InChI=1S/C5H8O4/c6-2-4-3(7)1-5(8)9-4/h3-4,6-7H,1-2H2;InChI=1S/C5H8O4/c1-4(7)2-5(8)9-3-6/h3-4,7H,2H2,1H3	HGINADPHJQTSKN-UHFFFAOYSA-N;YIXDEYPPAGPYDP-UHFFFAOYSA-N;QMGUAHPNVSCSPM-UHFFFAOYSA-N	3;3;3	Organic compounds;Organic compounds;NA	Organic acids and derivatives;Organoheterocyclic compounds;NA	Carboxylic acids and derivatives;Lactones;NA	Dicarboxylic acids and derivatives;Gamma butyrolactones;NA
M134T100C121	134.06	99.9243	121.398	-1;-1;-1	39;78;73	-5.331;-4.246;-4.244	0.85;0.2;0.28	0.22;0.58;0.59	NA;NA;NA	NA;NA;NA	NA;NA;NA	[M+H]+;[M+H]+;[M+H]+	m4x_001587;m4x_008724;m4x_179314	(S)-Mandelonitrile;Indolin-2-one;Isoindolin-1-one	C02615;C12312;HMDB0253647	C8H7NO;C8H7NO;C8H7NO	C1=CC=C(C=C1)[C@@H](C#N)O;C1C2=CC=CC=C2NC1=O;O=C1NCC2=CC=CC=C12	InChI=1S/C8H7NO/c9-6-8(10)7-4-2-1-3-5-7/h1-5,8,10H/t8-/m1/s1;InChI=1S/C8H7NO/c10-8-5-6-3-1-2-4-7(6)9-8/h1-4H,5H2,(H,9,10);InChI=1S/C8H7NO/c10-8-7-4-2-1-3-6(7)5-9-8/h1-4H,5H2,(H,9,10)	NNICRUQPODTGRU-MRVPVSSYSA-N;JYGFTBXVXVMTGB-UHFFFAOYSA-N;PXZQEOJJUGGUIB-UHFFFAOYSA-N	3;3;3	Organic compounds;Organic compounds;Organic compounds	Benzenoids;Organoheterocyclic compounds;Organoheterocyclic compounds	Benzene and substituted derivatives;Indoles and derivatives;Isoindoles and derivatives	NA;Indolines;Isoindolines
M134T168C125	134.096	167.519	124.947	-2;-2	26;28	-3.481;-1.513	1;1	0.84;1	NA;NA	NA;NA	NA;NA	[M+H]+;[M+H]+	m4x_004089;m4x_022298	Tranylcypromine;1,2,3,4-Tetrahydroisoquinoline	C07155;HMDB0012489	C9H11N;C9H11N	C1[C@H](C1C2=CC=CC=C2)N;C1CC2=C(CN1)C=CC=C2	InChI=1S/C9H11N/c10-9-6-8(9)7-4-2-1-3-5-7/h1-5,8-9H,6,10H2/t8?,9-/m1/s1;InChI=1S/C9H11N/c1-2-4-9-7-10-6-5-8(9)3-1/h1-4,10H,5-7H2	AELCINSCMGFISI-YGPZHTELSA-N;UWYZHKAOTLEWKK-UHFFFAOYSA-N	3;3	Organic compounds;Organic compounds	Organic nitrogen compounds;Organoheterocyclic compounds	Organonitrogen compounds;Tetrahydroisoquinolines	Amines;NA
M134T240C127	134.06	239.811	127.315	19;-2	-58;10	-3.624;-0.717	0.53;1	0.79;1	NA;NA	NA;NA	NA;NA	[M+H]+;[M+H]+	m4x_003483;m4x_028583	N-(Carboxyaminomethyl)urea;(??)-2-Hydroxy-2-phenylacetonitrile	C06382;HMDB0034666	C3H7N3O3;C8H7NO	C(NC(=O)N)NC(=O)O;OC(C#N)C1=CC=CC=C1	InChI=1S/C3H7N3O3/c4-2(7)5-1-6-3(8)9/h6H,1H2,(H,8,9)(H3,4,5,7);InChI=1S/C8H7NO/c9-6-8(10)7-4-2-1-3-5-7/h1-5,8,10H	HEQOQFYJHRGZCD-UHFFFAOYSA-N;NNICRUQPODTGRU-UHFFFAOYSA-N	3;3	Organic compounds;Organic compounds	Organic acids and derivatives;Benzenoids	Organic carbonic acids and derivatives;Benzene and substituted derivatives	Ureas;NA
M134T28C128	134.06	27.6218	127.552	0;0;0	-33;-33;-11	-0.532;-0.532;0.135	0.94;0.94;1	1;1;1	NA;NA;NA	NA;NA;NA	NA;NA;NA	[M+H]+;[M+H]+;[M+H]+	m4x_000415;m4x_001587;m4x_002188	Mandelonitrile;(S)-Mandelonitrile;4-Hydroxyphenylacetonitrile	C00561;C02615;C03766	C8H7NO;C8H7NO;C8H7NO	C1=CC=C(C=C1)[C@H](C#N)O;C1=CC=C(C=C1)[C@@H](C#N)O;C1=CC(=CC=C1CC#N)O	InChI=1S/C8H7NO/c9-6-8(10)7-4-2-1-3-5-7/h1-5,8,10H/t8-/m0/s1;InChI=1S/C8H7NO/c9-6-8(10)7-4-2-1-3-5-7/h1-5,8,10H/t8-/m1/s1;InChI=1S/C8H7NO/c9-6-5-7-1-3-8(10)4-2-7/h1-4,10H,5H2	NNICRUQPODTGRU-QMMMGPOBSA-N;NNICRUQPODTGRU-MRVPVSSYSA-N;AYKYOOPFBCOXSL-UHFFFAOYSA-N	3;3;3	Organic compounds;Organic compounds;Organic compounds	Benzenoids;Benzenoids;Benzenoids	Benzene and substituted derivatives;Benzene and substituted derivatives;Benzene and substituted derivatives	NA;NA;Benzyl cyanides
M135T173C125	135.092	173.414	124.986	0;0;0	89;83;68	-3.679;-2.153;-2.375	0.01;0.11;0.36	0.77;1;1	NA;NA;NA	NA;NA;NA	NA;NA;NA	[M+H]+;[M+H]+;[M+H]+	m4x_027280;m4x_033430;m4x_033431	5,6,7,8-Tetrahydroquinoxaline;2-Methyl-6-(2-propenyl)pyrazine;2-Methyl-5-(2-propenyl)pyrazine	HMDB0033154;HMDB0039992;HMDB0039993	C8H10N2;C8H10N2;C8H10N2	C1CCC2=C(C1)N=CC=N2;CC1=NC(CC=C)=CN=C1;CC1=CN=C(CC=C)C=N1	InChI=1S/C8H10N2/c1-2-4-8-7(3-1)9-5-6-10-8/h5-6H,1-4H2;InChI=1S/C8H10N2/c1-3-4-8-6-9-5-7(2)10-8/h3,5-6H,1,4H2,2H3;InChI=1S/C8H10N2/c1-3-4-8-6-9-7(2)5-10-8/h3,5-6H,1,4H2,2H3	XCZPDOCRSYZOBI-UHFFFAOYSA-N;QMVGUEIAPNPNMZ-UHFFFAOYSA-N;JCZDTOUEQCNMKI-UHFFFAOYSA-N	3;3;3	Organic compounds;Organic compounds;Organic compounds	Organoheterocyclic compounds;Organoheterocyclic compounds;Organoheterocyclic compounds	Diazines;Diazines;Diazines	Pyrazines;Pyrazines;Pyrazines
M135T37C121	135.044	37.4549	120.848	-3;-3;-3	14;-6;16	-4.3;-4.593;-5.439	1;1;1	0.57;0.47;0.19	NA;NA;NA	NA;NA;NA	NA;NA;NA	[M+H]+;[M+H]+;[M+H]+	m4x_026707;m4x_053950;m4x_181037	Phthalide;Phenylglyoxal;o-Phthalaldehyde	HMDB0032469;HMDB0061916;HMDB0255866	C8H6O2;C8H6O2;C8H6O2	O=C1OCC2=CC=CC=C12;O=CC(=O)C1=CC=CC=C1;O=CC1=CC=CC=C1C=O	InChI=1S/C8H6O2/c9-8-7-4-2-1-3-6(7)5-10-8/h1-4H,5H2;InChI=1S/C8H6O2/c9-6-8(10)7-4-2-1-3-5-7/h1-6H;InChI=1S/C8H6O2/c9-5-7-3-1-2-4-8(7)6-10/h1-6H	WNZQDUSMALZDQF-UHFFFAOYSA-N;OJUGVDODNPJEEC-UHFFFAOYSA-N;ZWLUXSQADUDCSB-UHFFFAOYSA-N	3;3;3	Organic compounds;Organic compounds;Organic compounds	Organoheterocyclic compounds;Benzenoids;Benzenoids	Isobenzofurans;Benzene and substituted derivatives;Benzene and substituted derivatives	Isobenzofuranones;Phenylacetaldehydes;Benzoyl derivatives
M135T58C126	135.055	58.3735	125.58	-1	17	-2.122	1	1	NA	NA	NA	[M+H]+	m4x_015968	5-Hydroxybenzimidazole	C21764	C7H6N2O	C1=CC2=C(C=C1O)NC=N2	InChI=1S/C7H6N2O/c10-5-1-2-6-7(3-5)9-4-8-6/h1-4,10H,(H,8,9)	KRKSOBREFNTJJY-UHFFFAOYSA-N	3	Organic compounds	Organoheterocyclic compounds	Benzimidazoles	NA
M136T114C127	136.039	114.068	127.155	0	78	0.263	0.2	1	NA	NA	NA	[M+H]+	m4x_027074	2-Benzoxazolol	HMDB0032931	C7H5NO2	O=C1NC2=CC=CC=C2O1	InChI=1S/C7H5NO2/c9-7-8-5-3-1-2-4-6(5)10-7/h1-4H,(H,8,9)	ASSKVPFEZFQQNQ-UHFFFAOYSA-N	3	Organic compounds	Organoheterocyclic compounds	Benzoxazoles	Benzoxazolones
M136T18C123	136.021	18.1166	122.667	-1;-1;-1	-2;-11;-13	-2.005;-3.119;-0.668	1;1;1	1;0.96;1	NA;NA;NA	NA;NA;NA	NA;NA;NA	[M+H]+;[M+H]+;[M+H]+	m4x_027073;m4x_179353;m4x_183498	Benzothiazole;Isothiocyanatobenzene;thieno[3,2-b]pyridine	HMDB0032930;HMDB0253699;HMDB0258986	C7H5NS;C7H5NS;C7H5NS	S1C=NC2=CC=CC=C12;S=C=NC1=CC=CC=C1;S1C=CC2=C1C=CC=N2	InChI=1S/C7H5NS/c1-2-4-7-6(3-1)8-5-9-7/h1-5H;InChI=1S/C7H5NS/c9-6-8-7-4-2-1-3-5-7/h1-5H;InChI=1S/C7H5NS/c1-2-7-6(8-4-1)3-5-9-7/h1-5H	IOJUPLGTWVMSFF-UHFFFAOYSA-N;QKFJKGMPGYROCL-UHFFFAOYSA-N;DBDCNCCRPKTRSD-UHFFFAOYSA-N	3;3;3	Organic compounds;Organic compounds;Organic compounds	Organoheterocyclic compounds;Benzenoids;Organoheterocyclic compounds	Benzothiazoles;Benzene and substituted derivatives;Thienopyridines	NA;NA;NA
M136T88C128	136.039	88.3788	127.627	-1	52	0.636	0.63	1	NA	NA	NA	[M+H]+	m4x_027074	2-Benzoxazolol	HMDB0032931	C7H5NO2	O=C1NC2=CC=CC=C2O1	InChI=1S/C7H5NO2/c9-7-8-5-3-1-2-4-6(5)10-7/h1-4H,(H,8,9)	ASSKVPFEZFQQNQ-UHFFFAOYSA-N	3	Organic compounds	Organoheterocyclic compounds	Benzoxazoles	Benzoxazolones
M137T105C126	137.107	105.13	126.009	0;0;0	20;-31;27	-2.578;-2.535;-1.891	1;0.99;1	1;1;1	NA;NA;NA	NA;NA;NA	NA;NA;NA	[M+H]+;[M+H]+;[M+H]+	m4x_024374;m4x_033438;m4x_034624	5-Ethyl-2,3-dimethylpyrazine;2-Methyl-5-propylpyrazine;2-Methyl-3-propylpyrazine	HMDB0029727;HMDB0040000;HMDB0041252	C8H12N2;C8H12N2;C8H12N2	CCC1=CN=C(C)C(C)=N1;CCCC1=NC=C(C)N=C1;CCCC1=C(C)N=CC=N1	InChI=1S/C8H12N2/c1-4-8-5-9-6(2)7(3)10-8/h5H,4H2,1-3H3;InChI=1S/C8H12N2/c1-3-4-8-6-9-7(2)5-10-8/h5-6H,3-4H2,1-2H3;InChI=1S/C8H12N2/c1-3-4-8-7(2)9-5-6-10-8/h5-6H,3-4H2,1-2H3	CIBKSMZEVHTQLG-UHFFFAOYSA-N;DAOYAWODBHNYDA-UHFFFAOYSA-N;XAWKNALRUSOTOY-UHFFFAOYSA-N	3;3;3	Organic compounds;Organic compounds;Organic compounds	Organoheterocyclic compounds;Organoheterocyclic compounds;Organoheterocyclic compounds	Diazines;Diazines;Diazines	Pyrazines;Pyrazines;Pyrazines
M137T184C126	137.107	184.008	126.127	0;0;0	18;42;48	-3.118;-2.774;-2.444	1;0.8;0.7	0.96;1;1	NA;NA;NA	NA;NA;NA	NA;NA;NA	[M+H]+;[M+H]+;[M+H]+	m4x_030437;m4x_030438;m4x_033438	2,5-Diethylpyrazine;2,6-Diethylpyrazine;2-Methyl-5-propylpyrazine	HMDB0036808;HMDB0036809;HMDB0040000	C8H12N2;C8H12N2;C8H12N2	CCC1=CN=C(CC)C=N1;CCC1=CN=CC(CC)=N1;CCCC1=NC=C(C)N=C1	InChI=1S/C8H12N2/c1-3-7-5-10-8(4-2)6-9-7/h5-6H,3-4H2,1-2H3;InChI=1S/C8H12N2/c1-3-7-5-9-6-8(4-2)10-7/h5-6H,3-4H2,1-2H3;InChI=1S/C8H12N2/c1-3-4-8-6-9-7(2)5-10-8/h5-6H,3-4H2,1-2H3	WAVOLMBVDCRBGR-UHFFFAOYSA-N;QDWOWLUANUBTGE-UHFFFAOYSA-N;DAOYAWODBHNYDA-UHFFFAOYSA-N	3;3;3	Organic compounds;Organic compounds;Organic compounds	Organoheterocyclic compounds;Organoheterocyclic compounds;Organoheterocyclic compounds	Diazines;Diazines;Diazines	Pyrazines;Pyrazines;Pyrazines
M137T220C126	137.071	220.326	126.13	-1;-1	46;73	-2.642;-2.178	0.73;0.28	1;1	NA;NA	NA;NA	NA;NA	[M+H]+;[M+H]+	m4x_027981;m4x_054033	2-Aminobenzamide;1,2-Diacylglycerol-Bile-PC-pool	HMDB0033947;HMDB0062267	C7H8N2O;C7H8N2O	NC1=CC=CC=C1C(O)=N;OC(=N)NC1=CC=CC=C1	InChI=1S/C7H8N2O/c8-6-4-2-1-3-5(6)7(9)10/h1-4H,8H2,(H2,9,10);InChI=1S/C7H8N2O/c8-7(10)9-6-4-2-1-3-5-6/h1-5H,(H3,8,9,10)	PXBFMLJZNCDSMP-UHFFFAOYSA-N;LUBJCRLGQSPQNN-UHFFFAOYSA-N	3;3	Organic compounds;Organic compounds	Benzenoids;Benzenoids	Benzene and substituted derivatives;Benzene and substituted derivatives	Benzoic acids and derivatives;N-phenylureas
M137T220C133	137.071	220.29	133.435	-1;-1	46;73	2.997;3.487	0.73;0.28	1;0.84	NA;NA	NA;NA	NA;NA	[M+H]+;[M+H]+	m4x_027981;m4x_054033	2-Aminobenzamide;1,2-Diacylglycerol-Bile-PC-pool	HMDB0033947;HMDB0062267	C7H8N2O;C7H8N2O	NC1=CC=CC=C1C(O)=N;OC(=N)NC1=CC=CC=C1	InChI=1S/C7H8N2O/c8-6-4-2-1-3-5(6)7(9)10/h1-4H,8H2,(H2,9,10);InChI=1S/C7H8N2O/c8-7(10)9-6-4-2-1-3-5-6/h1-5H,(H3,8,9,10)	PXBFMLJZNCDSMP-UHFFFAOYSA-N;LUBJCRLGQSPQNN-UHFFFAOYSA-N	3;3	Organic compounds;Organic compounds	Benzenoids;Benzenoids	Benzene and substituted derivatives;Benzene and substituted derivatives	Benzoic acids and derivatives;N-phenylureas
M137T32C121	137.059	32.2839	120.577	-1;-1;-1	-13;9;2	-5.582;-4.952;-3.48	1;1;1	0.14;0.35;0.84	NA;NA;NA	NA;NA;NA	NA;NA;NA	[M+H]+;[M+H]+;[M+H]+	m4x_000407;m4x_027260;m4x_181143	Phenyl acetate;4-(2-Furanyl)-3-buten-2-one;Oxonol	C00548;HMDB0033128;HMDB0256000	C8H8O2;C8H8O2;C8H8O2	CC(=O)OC1=CC=CC=C1;CC(=O)\C=C/C1=CC=CO1;O\C1=C\C=C/C=C\C=C/O1	InChI=1S/C8H8O2/c1-7(9)10-8-5-3-2-4-6-8/h2-6H,1H3;InChI=1S/C8H8O2/c1-7(9)4-5-8-3-2-6-10-8/h2-6H,1H3/b5-4-;InChI=1S/C8H8O2/c9-8-6-4-2-1-3-5-7-10-8/h1-7,9H/b3-1-,4-2-,7-5-,8-6-	IPBVNPXQWQGGJP-UHFFFAOYSA-N;GBKGJMYPQZODMI-PLNGDYQASA-N;FPJNARSNQQWPEX-KZPCVFJPSA-N	3;3;3	Organic compounds;Organic compounds;NA	Benzenoids;Organoheterocyclic compounds;NA	Phenol esters;Heteroaromatic compounds;NA	NA;NA;NA
M137T40C133	137.107	39.6633	133.432	-1;-1;-1	-23;-53;4	3.365;2.597;3.469	1;0.61;1	0.88;1;0.84	NA;NA;NA	NA;NA;NA	NA;NA;NA	[M+H]+;[M+H]+;[M+H]+	m4x_002391;m4x_004295;m4x_180571	N,N-Dimethyl-1,4-phenylenediamine;Phenelzine;N1,N1-Dimethylbenzene-1,2-diamine	C04203;C07430;HMDB0255291	C8H12N2;C8H12N2;C8H12N2	CN(C)C1=CC=C(C=C1)N;C1=CC=C(C=C1)CCNN;CN(C)C1=CC=CC=C1N	InChI=1S/C8H12N2/c1-10(2)8-5-3-7(9)4-6-8/h3-6H,9H2,1-2H3;InChI=1S/C8H12N2/c9-10-7-6-8-4-2-1-3-5-8/h1-5,10H,6-7,9H2;InChI=1S/C8H12N2/c1-10(2)8-6-4-3-5-7(8)9/h3-6H,9H2,1-2H3	BZORFPDSXLZWJF-UHFFFAOYSA-N;RMUCZJUITONUFY-UHFFFAOYSA-N;HJXIRCMNJLIHQR-UHFFFAOYSA-N	3;3;3	Organic compounds;Organic compounds;Organic compounds	Organic nitrogen compounds;Benzenoids;Organic nitrogen compounds	Organonitrogen compounds;Benzene and substituted derivatives;Organonitrogen compounds	Amines;NA;Amines
M137T99C126	137.107	98.5609	125.655	-2;-2;-2	49;21;-2	-2.156;-2.167;-1.98	0.69;1;1	1;1;1	NA;NA;NA	NA;NA;NA	NA;NA;NA	[M+H]+;[M+H]+;[M+H]+	m4x_030752;m4x_034624;m4x_034625	2-Isopropyl-5-methylpyrazine;2-Methyl-3-propylpyrazine;2,3-Diethylpyrazine	HMDB0037151;HMDB0041252;HMDB0041253	C8H12N2;C8H12N2;C8H12N2	CC(C)C1=NC=C(C)N=C1;CCCC1=C(C)N=CC=N1;CCC1=NC=CN=C1CC	InChI=1S/C8H12N2/c1-6(2)8-5-9-7(3)4-10-8/h4-6H,1-3H3;InChI=1S/C8H12N2/c1-3-4-8-7(2)9-5-6-10-8/h5-6H,3-4H2,1-2H3;InChI=1S/C8H12N2/c1-3-7-8(4-2)10-6-5-9-7/h5-6H,3-4H2,1-2H3	PGTQKVQDZHXLOP-UHFFFAOYSA-N;XAWKNALRUSOTOY-UHFFFAOYSA-N;GZXXANJCCWGCSV-UHFFFAOYSA-N	3;3;3	Organic compounds;Organic compounds;Organic compounds	Organoheterocyclic compounds;Organoheterocyclic compounds;Organoheterocyclic compounds	Diazines;Diazines;Diazines	Pyrazines;Pyrazines;Pyrazines
M138T18C126	138.091	18.2755	126.286	-1;-1;-1	-6;-46;-17	-0.815;-1.415;-0.493	1;0.74;1	1;1;1	NA;NA;NA	NA;NA;NA	NA;NA;NA	[M+H]+;[M+H]+;[M+H]+	m4x_000821;m4x_013097;m4x_024393	N,N-Dimethylaniline N-oxide;Methyridine;2-Acetyl-1-ethylpyrrole	C01183;C18396;HMDB0029759	C8H11NO;C8H11NO;C8H11NO	C[N+](C)(C1=CC=CC=C1)[O-];COCCC1=CC=CC=N1;CCN1C=CC=C1C(C)=O	InChI=1S/C8H11NO/c1-9(2,10)8-6-4-3-5-7-8/h3-7H,1-2H3;InChI=1S/C8H11NO/c1-10-7-5-8-4-2-3-6-9-8/h2-4,6H,5,7H2,1H3;InChI=1S/C8H11NO/c1-3-9-6-4-5-8(9)7(2)10/h4-6H,3H2,1-2H3	LKQUDAOAMBKKQW-UHFFFAOYSA-N;QRBVCAWHUSTDOT-UHFFFAOYSA-N;HQADRFRTIALOCB-UHFFFAOYSA-N	3;3;3	Organic compounds;Organic compounds;Organic compounds	Benzenoids;Organoheterocyclic compounds;Organic oxygen compounds	Benzene and substituted derivatives;Pyridines and derivatives;Organooxygen compounds	NA;NA;Carbonyl compounds
M138T212C126	138.091	211.794	125.815	-3;-3	46;25	-3.743;-2.131	0.74;1	0.75;1	NA;NA	NA;NA	NA;NA	[M+H]+;[M+H]+	m4x_001651;m4x_033497	Phenylethanolamine;(??)-2-(2-Furanyl)pyrrolidine	C02735;HMDB0040059	C8H11NO;C8H11NO	C1=CC=C(C=C1)C(CN)O;C1CNC(C1)C1=CC=CO1	InChI=1S/C8H11NO/c9-6-8(10)7-4-2-1-3-5-7/h1-5,8,10H,6,9H2;InChI=1S/C8H11NO/c1-3-7(9-5-1)8-4-2-6-10-8/h2,4,6-7,9H,1,3,5H2	ULSIYEODSMZIPX-UHFFFAOYSA-N;LIFJPSLQRGQNMM-UHFFFAOYSA-N	3;3	Organic compounds;Organic compounds	Organic nitrogen compounds;Organic nitrogen compounds	Organonitrogen compounds;Organonitrogen compounds	Amines;Amines
M138T215C123	138.055	214.749	122.749	-2;-2;-2	-47;-4;80	-4.462;-4.187;-2.521	0.71;1;0.17	0.51;0.6;1	NA;NA;NA	NA;NA;NA	NA;NA;NA	[M+H]+;[M+H]+;[M+H]+	m4x_016488;m4x_053092;m4x_178958	3-Pyridylacetic acid;2-Pyridylacetic acid;Homarine	HMDB0001538;HMDB0060722;HMDB0253198	C7H7NO2;C7H7NO2;C7H7NO2	OC(=O)CC1=CN=CC=C1;OC(=O)CC1=CC=CC=N1;C[N+]1=CC=CC=C1C([O-])=O	InChI=1S/C7H7NO2/c9-7(10)4-6-2-1-3-8-5-6/h1-3,5H,4H2,(H,9,10);InChI=1S/C7H7NO2/c9-7(10)5-6-3-1-2-4-8-6/h1-4H,5H2,(H,9,10);InChI=1S/C7H7NO2/c1-8-5-3-2-4-6(8)7(9)10/h2-5H,1H3	WGNUNYPERJMVRM-UHFFFAOYSA-N;BPSNETAIJADFTO-UHFFFAOYSA-N;BRTLKRNVNFIOPJ-UHFFFAOYSA-N	3;3;3	Organic compounds;Organic compounds;Organic compounds	Organoheterocyclic compounds;Organoheterocyclic compounds;Organoheterocyclic compounds	Pyridines and derivatives;Pyridines and derivatives;Pyridines and derivatives	NA;NA;Pyridinecarboxylic acids and derivatives
M138T234C125	138.091	234.243	125.461	-1;-1	68;47	-4.014;-2.406	0.36;0.71	0.66;1	NA;NA	NA;NA	NA;NA	[M+H]+;[M+H]+	m4x_001651;m4x_033497	Phenylethanolamine;(??)-2-(2-Furanyl)pyrrolidine	C02735;HMDB0040059	C8H11NO;C8H11NO	C1=CC=C(C=C1)C(CN)O;C1CNC(C1)C1=CC=CO1	InChI=1S/C8H11NO/c9-6-8(10)7-4-2-1-3-5-7/h1-5,8,10H,6,9H2;InChI=1S/C8H11NO/c1-3-7(9-5-1)8-4-2-6-10-8/h2,4,6-7,9H,1,3,5H2	ULSIYEODSMZIPX-UHFFFAOYSA-N;LIFJPSLQRGQNMM-UHFFFAOYSA-N	3;3	Organic compounds;Organic compounds	Organic nitrogen compounds;Organic nitrogen compounds	Organonitrogen compounds;Organonitrogen compounds	Amines;Amines
M138T272C126	138.091	271.771	125.579	-2;-2	89;85	-3.375;-2.315	0.02;0.09	0.87;1	NA;NA	NA;NA	NA;NA	[M+H]+;[M+H]+	m4x_002040;m4x_033497	1-(p-Hydroxyphenyl)ethylamine;(??)-2-(2-Furanyl)pyrrolidine	C03473;HMDB0040059	C8H11NO;C8H11NO	CC(C1=CC=C(C=C1)O)N;C1CNC(C1)C1=CC=CO1	InChI=1S/C8H11NO/c1-6(9)7-2-4-8(10)5-3-7/h2-6,10H,9H2,1H3;InChI=1S/C8H11NO/c1-3-7(9-5-1)8-4-2-6-10-8/h2,4,6-7,9H,1,3,5H2	CDQPLIAKRDYOCB-UHFFFAOYSA-N;LIFJPSLQRGQNMM-UHFFFAOYSA-N	3;3	Organic compounds;Organic compounds	Benzenoids;Organic nitrogen compounds	Phenols;Organonitrogen compounds	1-hydroxy-2-unsubstituted benzenoids;Amines
M138T311C124	138.055	311.105	123.693	-1;-1	49;43	-3.727;-4.283	0.68;0.78	0.76;0.57	NA;NA	NA;NA	NA;NA	[M+H]+;[M+H]+	m4x_016488;m4x_016514	3-Pyridylacetic acid;m-Aminobenzoic acid	HMDB0001538;HMDB0001891	C7H7NO2;C7H7NO2	OC(=O)CC1=CN=CC=C1;NC1=CC=CC(=C1)C(O)=O	InChI=1S/C7H7NO2/c9-7(10)4-6-2-1-3-8-5-6/h1-3,5H,4H2,(H,9,10);InChI=1S/C7H7NO2/c8-6-3-1-2-5(4-6)7(9)10/h1-4H,8H2,(H,9,10)	WGNUNYPERJMVRM-UHFFFAOYSA-N;XFDUHJPVQKIXHO-UHFFFAOYSA-N	3;3	Organic compounds;Organic compounds	Organoheterocyclic compounds;Benzenoids	Pyridines and derivatives;Benzene and substituted derivatives	NA;Benzoic acids and derivatives
M138T41C126	138.055	40.6969	126.289	-2;-2;-2	-51;-85;-14	-2.47;-2.517;-1.678	0.64;0.08;1	1;1;1	NA;NA;NA	NA;NA;NA	NA;NA;NA	[M+H]+;[M+H]+;[M+H]+	m4x_000091;m4x_000419;m4x_024440	Anthranilate;4-Aminobenzoate;Methyl nicotinate	C00108;C00568;HMDB0029806	C7H7NO2;C7H7NO2;C7H7NO2	C1=CC=C(C(=C1)C(=O)O)N;C1=CC(=CC=C1C(=O)O)N;COC(=O)C1=CN=CC=C1	InChI=1S/C7H7NO2/c8-6-4-2-1-3-5(6)7(9)10/h1-4H,8H2,(H,9,10);InChI=1S/C7H7NO2/c8-6-3-1-5(2-4-6)7(9)10/h1-4H,8H2,(H,9,10);InChI=1S/C7H7NO2/c1-10-7(9)6-3-2-4-8-5-6/h2-5H,1H3	RWZYAGGXGHYGMB-UHFFFAOYSA-N;ALYNCZNDIQEVRV-UHFFFAOYSA-N;YNBADRVTZLEFNH-UHFFFAOYSA-N	3;3;3	Organic compounds;Organic compounds;Organic compounds	Benzenoids;Benzenoids;Organoheterocyclic compounds	Benzene and substituted derivatives;Benzene and substituted derivatives;Pyridines and derivatives	Benzoic acids and derivatives;Benzoic acids and derivatives;Pyridinecarboxylic acids and derivatives
M139T120C136	139.037	120.205	135.741	-8;-8	88;89	5.812;5.907	0.03;0.01	0.06;0.03	NA;NA	NA;NA	NA;NA	[M+H]+;[M+H]+	m4x_013036;m4x_184427	2-Hydroxy-5-methylquinone;3,6-Dihydroxycyclohepta-2,4,6-trien-1-one	C18316;HMDB0260262	C7H6O3;C7H6O3	CC1=CC(=O)C(=O)C=C1O;OC1=CC(=O)C=C(O)C=C1	InChI=1S/C7H6O3/c1-4-2-6(9)7(10)3-5(4)8/h2-3,8H,1H3;InChI=1S/C7H6O3/c8-5-1-2-6(9)4-7(10)3-5/h1-4,8-9H	VARNMYNPBOOFAZ-UHFFFAOYSA-N;CPXFBGBTVDGTBZ-UHFFFAOYSA-N	3;3	Organic compounds;NA	Organic oxygen compounds;NA	Organooxygen compounds;NA	Carbonyl compounds;NA
M139T123C125	139.098	123.437	124.559	-1;-1	51;39	-3.437;-4.368	0.64;0.84	0.85;0.54	NA;NA	NA;NA	NA;NA	[M+H]+;[M+H]+	m4x_009184;m4x_181375	Pentylenetetrazole;Pentenyltetrazol	C13692;HMDB0256283	C6H10N4;C6H10N4	C1CCC2=NN=NN2CC1;CCCC=CC1=NNN=N1	InChI=1S/C6H10N4/c1-2-4-6-7-8-9-10(6)5-3-1/h1-5H2;InChI=1S/C6H10N4/c1-2-3-4-5-6-7-9-10-8-6/h4-5H,2-3H2,1H3,(H,7,8,9,10)	CWRVKFFCRWGWCS-UHFFFAOYSA-N;GECJYLXQMRQGAZ-UHFFFAOYSA-N	3;3	Organic compounds;NA	Organoheterocyclic compounds;NA	Azepines;NA	NA;NA
M139T125C136	139.098	124.588	135.853	-1;-1	53;41	5.319;4.304	0.62;0.82	0.23;0.57	NA;NA	NA;NA	NA;NA	[M+H]+;[M+H]+	m4x_009184;m4x_181375	Pentylenetetrazole;Pentenyltetrazol	C13692;HMDB0256283	C6H10N4;C6H10N4	C1CCC2=NN=NN2CC1;CCCC=CC1=NNN=N1	InChI=1S/C6H10N4/c1-2-4-6-7-8-9-10(6)5-3-1/h1-5H2;InChI=1S/C6H10N4/c1-2-3-4-5-6-7-9-10-8-6/h4-5H,2-3H2,1H3,(H,7,8,9,10)	CWRVKFFCRWGWCS-UHFFFAOYSA-N;GECJYLXQMRQGAZ-UHFFFAOYSA-N	3;3	Organic compounds;NA	Organoheterocyclic compounds;NA	Azepines;NA	NA;NA
M139T47C127	139.086	46.6364	127.153	-2;-2;-2	-32;-44;-4	-1.796;-1.74;-2.311	0.96;0.76;1	1;1;1	NA;NA;NA	NA;NA;NA	NA;NA;NA	[M+H]+;[M+H]+;[M+H]+	m4x_008220;m4x_033492;m4x_034294	1-Methyl-1,6-dihydropyridine-2-carbaldoxime;3-Ethyl-2-methoxypyrazine;2-Methoxy-3,5-dimethylpyrimidine	C11765;HMDB0040054;HMDB0040911	C7H10N2O;C7H10N2O;C7H10N2O	CN1C=CCC=C1/C=N/O;CCC1=C(OC)N=CC=N1;COC1=C(C)N=C(C)C=N1	InChI=1S/C7H10N2O/c1-9-5-3-2-4-7(9)6-8-10/h3-6,10H,2H2,1H3/b8-6+;InChI=1S/C7H10N2O/c1-3-6-7(10-2)9-5-4-8-6/h4-5H,3H2,1-2H3;InChI=1S/C7H10N2O/c1-5-4-8-7(10-3)6(2)9-5/h4H,1-3H3	ZWDNKJLSSOTOJV-SOFGYWHQSA-N;DPCILIMHENXHQX-UHFFFAOYSA-N;BXKLSVWRSUPMBO-UHFFFAOYSA-N	3;3;3	Organic compounds;Organic compounds;Organic compounds	Organoheterocyclic compounds;Organoheterocyclic compounds;Organoheterocyclic compounds	Pyridines and derivatives;Diazines;Diazines	Hydropyridines;Pyrazines;Pyrazines
M140T118C128	140.07	117.937	128.255	-1;-1;-1	-67;87;65	-1.614;-0.686;-0.622	0.38;0.05;0.42	1;1;1	NA;NA;NA	NA;NA;NA	NA;NA;NA	[M+H]+;[M+H]+;[M+H]+	m4x_022068;m4x_031690;m4x_052638	3,4-Dihydroxybenzylamine;5-Acetyl-2,4-dimethyloxazole;Ethyl 2-pyrrolecarboxylate	HMDB0012153;HMDB0038174;HMDB0059856	C7H9NO2;C7H9NO2;C7H9NO2	NCC1=CC=C(O)C(O)=C1;CC(=O)C1=C(C)N=C(C)O1;CCOC(=O)C1=CC=CN1	InChI=1S/C7H9NO2/c8-4-5-1-2-6(9)7(10)3-5/h1-3,9-10H,4,8H2;InChI=1S/C7H9NO2/c1-4-7(5(2)9)10-6(3)8-4/h1-3H3;InChI=1S/C7H9NO2/c1-2-10-7(9)6-4-3-5-8-6/h3-5,8H,2H2,1H3	YFMPSMITLLBENU-UHFFFAOYSA-N;YJWCNOMJKJYKLQ-UHFFFAOYSA-N;PAEYAKGINDQUCT-UHFFFAOYSA-N	3;3;3	Organic compounds;Organic compounds;Organic compounds	Benzenoids;Organoheterocyclic compounds;Organoheterocyclic compounds	Phenols;Azoles;Pyrroles	Benzenediols;Oxazoles;Pyrrole carboxylic acids and derivatives
M140T125C129	140.081	124.578	129.195	-3	-86	-0.438	0.06	1	NA	NA	NA	[M+H]+	m4x_182977	(2Z)-2-Morpholin-4-yliminoacetonitrile	HMDB0258300	C6H9N3O	N#CC=NN1CCOCC1	InChI=1S/C6H9N3O/c7-1-2-8-9-3-5-10-6-4-9/h2H,3-6H2	XMPLPXUYWIJXFL-UHFFFAOYSA-N	3	NA	NA	NA	NA
M140T130C124	140.07	130.44	124.486	-2;-2	-55;77	-4.505;-3.542	0.59;0.21	0.5;0.82	NA;NA	NA;NA	NA;NA	[M+H]+;[M+H]+	m4x_022068;m4x_052638	3,4-Dihydroxybenzylamine;Ethyl 2-pyrrolecarboxylate	HMDB0012153;HMDB0059856	C7H9NO2;C7H9NO2	NCC1=CC=C(O)C(O)=C1;CCOC(=O)C1=CC=CN1	InChI=1S/C7H9NO2/c8-4-5-1-2-6(9)7(10)3-5/h1-3,9-10H,4,8H2;InChI=1S/C7H9NO2/c1-2-10-7(9)6-4-3-5-8-6/h3-5,8H,2H2,1H3	YFMPSMITLLBENU-UHFFFAOYSA-N;PAEYAKGINDQUCT-UHFFFAOYSA-N	3;3	Organic compounds;Organic compounds	Benzenoids;Organoheterocyclic compounds	Phenols;Pyrroles	Benzenediols;Pyrrole carboxylic acids and derivatives
M141T35C125	141.054	35.0649	124.885	-1;-1;-1	1;10;12	-2.895;-3.053;-4.089	1;1;1	1;0.98;0.64	NA;NA;NA	NA;NA;NA	NA;NA;NA	[M+H]+;[M+H]+;[M+H]+	m4x_028223;m4x_052644;m4x_052659	Furfuryl acetate;Ethyl furoate;Ethyl 3-furoate	HMDB0034246;HMDB0059862;HMDB0059880	C7H8O3;C7H8O3;C7H8O3	CC(=O)OCC1=CC=CO1;CCOC(=O)C1=CC=CO1;[H]C1=C([H])C(=C([H])O1)C(=O)OC([H])([H])C([H])([H])[H]	InChI=1S/C7H8O3/c1-6(8)10-5-7-3-2-4-9-7/h2-4H,5H2,1H3;InChI=1S/C7H8O3/c1-2-9-7(8)6-4-3-5-10-6/h3-5H,2H2,1H3;InChI=1S/C7H8O3/c1-2-10-7(8)6-3-4-9-5-6/h3-5H,2H2,1H3	CKOYRRWBOKMNRG-UHFFFAOYSA-N;NHXSTXWKZVAVOQ-UHFFFAOYSA-N;LOFDXZJSDVCYAS-UHFFFAOYSA-N	3;3;3	Organic compounds;Organic compounds;Organic compounds	Organoheterocyclic compounds;Organoheterocyclic compounds;Organoheterocyclic compounds	Heteroaromatic compounds;Furans;Furans	NA;Furoic acid and derivatives;Furoic acid and derivatives
M141T81C125	141.066	81.0804	125.002	1	33	-3.03	0.95	0.99	NA	NA	NA	[M+H]+	m4x_016618	1,3-Dimethyluracil	HMDB0002144	C6H8N2O2	CN1C=CC(=O)N(C)C1=O	InChI=1S/C6H8N2O2/c1-7-4-3-5(9)8(2)6(7)10/h3-4H,1-2H3	JSDBKAHWADVXFU-UHFFFAOYSA-N	3	Organic compounds	Organoheterocyclic compounds	Diazines	Pyrimidines and pyrimidine derivatives
M142T116C126	142.086	115.615	125.987	-4	82	-2.859	0.14	1	NA	NA	NA	[M+H]+	m4x_004360	Ethosuximide	C07505	C7H11NO2	CCC1(CC(=O)NC1=O)C	InChI=1S/C7H11NO2/c1-3-7(2)4-5(9)8-6(7)10/h3-4H2,1-2H3,(H,8,9,10)	HAPOVYFOVVWLRS-UHFFFAOYSA-N	3	Organic compounds	Organoheterocyclic compounds	Pyrrolidines	Pyrrolidones
M142T199C128	142.086	198.754	127.868	-1	-62	-1.391	0.46	1	NA	NA	NA	[M+H]+	m4x_011793	Guvacoline	C16821	C7H11NO2	COC(=O)C1=CCCNC1	InChI=1S/C7H11NO2/c1-10-7(9)6-3-2-4-8-5-6/h3,8H,2,4-5H2,1H3	DYPLDWLIOGXSSE-UHFFFAOYSA-N	3	Organic compounds	Alkaloids and derivatives	NA	NA
M142T225C128	142.086	224.742	127.751	-2;-2	-36;-79	-1.481;-3.269	0.9;0.18	1;0.91	NA;NA	NA;NA	NA;NA	[M+H]+;[M+H]+	m4x_011793;m4x_179088	Guvacoline;Icofungipen	C16821;HMDB0253367	C7H11NO2;C7H11NO2	COC(=O)C1=CCCNC1;NC1CC(=C)CC1C(O)=O	InChI=1S/C7H11NO2/c1-10-7(9)6-3-2-4-8-5-6/h3,8H,2,4-5H2,1H3;InChI=1S/C7H11NO2/c1-4-2-5(7(9)10)6(8)3-4/h5-6H,1-3,8H2,(H,9,10)	DYPLDWLIOGXSSE-UHFFFAOYSA-N;RKOUGZGFAYMUIO-UHFFFAOYSA-N	3;3	Organic compounds;NA	Alkaloids and derivatives;NA	NA;NA	NA;NA
M142T228C136	142.123	228.278	136.431	0;0;0	38;-12;38	2.816;4.838;2.816	0.86;1;0.86	1;0.39;1	NA;NA;NA	NA;NA;NA	NA;NA;NA	[M+H]+;[M+H]+;[M+H]+	m4x_007418;m4x_008831;m4x_024906	Physoperuvine;Trachelanthamidine;Physoperuvine	C10864;C12440;HMDB0030338	C8H15NO;C8H15NO;C8H15NO	CN1C2CCCC1(CC2)O;C1C[C@H]2[C@@H](CCN2C1)CO;CN1[C@@H]2CCC1(O)CCC2	InChI=1S/C8H15NO/c1-9-7-3-2-5-8(9,10)6-4-7/h7,10H,2-6H2,1H3;InChI=1S/C8H15NO/c10-6-7-3-5-9-4-1-2-8(7)9/h7-8,10H,1-6H2/t7-,8-/m0/s1;InChI=1S/C8H15NO/c1-9-7-3-2-5-8(9,10)6-4-7/h7,10H,2-6H2,1H3/t7-,8?/m0/s1	BKWVNPXVPQOROM-UHFFFAOYSA-N;LOFDEIYZIAVXHE-YUMQZZPRSA-N;BKWVNPXVPQOROM-JAMMHHFISA-N	3;3;3	Organic compounds;Organic compounds;Organic compounds	Alkaloids and derivatives;Organoheterocyclic compounds;Alkaloids and derivatives	Tropane alkaloids;Pyrrolizidines;Tropane alkaloids	NA;NA;NA
M142T253C127	142.086	253.147	126.928	-1;-1;-1	-54;-54;-51	-3.967;-3.967;-3.893	0.6;0.6;0.65	0.68;0.68;0.7	NA;NA;NA	NA;NA;NA	NA;NA;NA	[M+H]+;[M+H]+;[M+H]+	m4x_004878;m4x_024131;m4x_179088	Hypoglycin;L-Hypoglycin A;Icofungipen	C08287;HMDB0029427;HMDB0253367	C7H11NO2;C7H11NO2;C7H11NO2	C=C1C[C@H]1C[C@@H](C(=O)O)N;NC(CC1CC1=C)C(O)=O;NC1CC(=C)CC1C(O)=O	InChI=1S/C7H11NO2/c1-4-2-5(4)3-6(8)7(9)10/h5-6H,1-3,8H2,(H,9,10)/t5-,6-/m0/s1;InChI=1S/C7H11NO2/c1-4-2-5(4)3-6(8)7(9)10/h5-6H,1-3,8H2,(H,9,10);InChI=1S/C7H11NO2/c1-4-2-5(7(9)10)6(8)3-4/h5-6H,1-3,8H2,(H,9,10)	OOJZCXFXPZGUBJ-WDSKDSINSA-N;OOJZCXFXPZGUBJ-UHFFFAOYSA-N;RKOUGZGFAYMUIO-UHFFFAOYSA-N	3;3;3	Organic compounds;Organic compounds;NA	Organic acids and derivatives;Organic acids and derivatives;NA	Carboxylic acids and derivatives;Carboxylic acids and derivatives;NA	Amino acids, peptides, and analogues;Amino acids, peptides, and analogues;NA
M142T52C128	142.086	51.5458	128.221	-1	18	-1.136	1	1	NA	NA	NA	[M+H]+	m4x_004360	Ethosuximide	C07505	C7H11NO2	CCC1(CC(=O)NC1=O)C	InChI=1S/C7H11NO2/c1-3-7(2)4-5(9)8-6(7)10/h3-4H2,1-2H3,(H,8,9,10)	HAPOVYFOVVWLRS-UHFFFAOYSA-N	3	Organic compounds	Organoheterocyclic compounds	Pyrrolidines	Pyrrolidones
M142T89C132	142.086	89.4677	132.448	-2	55	2.123	0.58	1	NA	NA	NA	[M+H]+	m4x_004360	Ethosuximide	C07505	C7H11NO2	CCC1(CC(=O)NC1=O)C	InChI=1S/C7H11NO2/c1-3-7(2)4-5(9)8-6(7)10/h3-4H2,1-2H3,(H,8,9,10)	HAPOVYFOVVWLRS-UHFFFAOYSA-N	3	Organic compounds	Organoheterocyclic compounds	Pyrrolidines	Pyrrolidones
M142T90C126	142.086	90.3022	125.516	-2	56	-3.222	0.56	0.93	NA	NA	NA	[M+H]+	m4x_004360	Ethosuximide	C07505	C7H11NO2	CCC1(CC(=O)NC1=O)C	InChI=1S/C7H11NO2/c1-3-7(2)4-5(9)8-6(7)10/h3-4H2,1-2H3,(H,8,9,10)	HAPOVYFOVVWLRS-UHFFFAOYSA-N	3	Organic compounds	Organoheterocyclic compounds	Pyrrolidines	Pyrrolidones
M143T38C124	143.034	37.8724	124.271	-2;-2;-2	-87;-56;-25	-5.86;-4.758;-4.674	0.05;0.56;1	0.05;0.41;0.44	NA;NA;NA	NA;NA;NA	NA;NA;NA	[M+H]+;[M+H]+;[M+H]+	m4x_000485;m4x_002348;m4x_015304	2-Hydroxymuconate semialdehyde;2,5-Dihydro-5-oxofuran-2-acetate;5-(Dihydroxymethyl)furan-2-carbaldehyde	C00682;C04105;C20900	C6H6O4;C6H6O4;C6H6O4	C(=C/C(=O)C(=O)O)\C=C\O;C1=CC(=O)OC1CC(=O)O;C1=C(OC(=C1)C(O)O)C=O	InChI=1S/C6H6O4/c7-4-2-1-3-5(8)6(9)10/h1-4,7H,(H,9,10)/b3-1+,4-2+;InChI=1S/C6H6O4/c7-5(8)3-4-1-2-6(9)10-4/h1-2,4H,3H2,(H,7,8);InChI=1S/C6H6O4/c7-3-4-1-2-5(10-4)6(8)9/h1-3,6,8-9H	MTOBWJUHQXQURZ-ZPUQHVIOSA-N;HPEKPJGPWNSAAV-UHFFFAOYSA-N;FJQLSMXKPJRYLC-UHFFFAOYSA-N	3;3;3	Organic compounds;Organic compounds;Organic compounds	Organic acids and derivatives;Organoheterocyclic compounds;Organic oxygen compounds	Keto acids and derivatives;Dihydrofurans;Organooxygen compounds	Medium-chain keto acids and derivatives;Furanones;Carbonyl compounds
M143T42C128	143.045	41.9631	128.033	0	-83	-1.726	0.12	1	NA	NA	NA	[M+H]+	m4x_002850	5-Methylbarbiturate	C05281	C5H6N2O3	CC1C(=O)NC(=O)NC1=O	InChI=1S/C5H6N2O3/c1-2-3(8)6-5(10)7-4(2)9/h2H,1H3,(H2,6,7,8,9,10)	GOMAEJQBTWAPAN-UHFFFAOYSA-N	3	Organic compounds	Organoheterocyclic compounds	Diazines	Pyrimidines and pyrimidine derivatives
M144T241C128	144.102	241.265	127.721	-2;-2	-88;-32	0.433;-5.978	0.04;0.97	1;0.01	NA;NA	NA;NA	NA;NA	[M+H]+;[M+H]+	m4x_015768;m4x_024967	D-Proline betaine;L-2-Amino-3-methylenehexanoic acid	C21514;HMDB0030410	C7H13NO2;C7H13NO2	C[N+]1(CCC[C@@H]1C(=O)[O-])C;CCCC(=C)C(N)C(O)=O	InChI=1S/C7H13NO2/c1-8(2)5-3-4-6(8)7(9)10/h6H,3-5H2,1-2H3/t6-/m1/s1;InChI=1S/C7H13NO2/c1-3-4-5(2)6(8)7(9)10/h6H,2-4,8H2,1H3,(H,9,10)	CMUNUTVVOOHQPW-ZCFIWIBFSA-N;ZJMPUKNPMYTOOX-UHFFFAOYSA-N	3;3	Organic compounds;Organic compounds	Organic acids and derivatives;Organic acids and derivatives	Carboxylic acids and derivatives;Carboxylic acids and derivatives	Amino acids, peptides, and analogues;Amino acids, peptides, and analogues
M144T242C128	144.065	241.539	128.193	-2;-2;-2	3;-84;-38	-3.867;-2.315;-0.735	1;0.09;0.86	0.71;1;1	NA;NA;NA	NA;NA;NA	NA;NA;NA	[M+H]+;[M+H]+;[M+H]+	m4x_016335;m4x_053811;m4x_179957	Vinylacetylglycine;6-Oxopiperidine-2-carboxylic acid;methoprolol	HMDB0000894;HMDB0061705;HMDB0254537	C6H9NO3;C6H9NO3;C6H9NO3	OC(=O)CNC(=O)CC=C;OC(=O)C1CCCC(O)=N1;ON1CCC2CC12C(O)=O	InChI=1S/C6H9NO3/c1-2-3-5(8)7-4-6(9)10/h2H,1,3-4H2,(H,7,8)(H,9,10);InChI=1S/C6H9NO3/c8-5-3-1-2-4(7-5)6(9)10/h4H,1-3H2,(H,7,8)(H,9,10);InChI=1S/C6H9NO3/c8-5(9)6-3-4(6)1-2-7(6)10/h4,10H,1-3H2,(H,8,9)	UKISAGFGRDHYFO-UHFFFAOYSA-N;FZXCPFJMYOQZCA-UHFFFAOYSA-N;BQDKQPQPQCASQH-UHFFFAOYSA-N	3;3;3	Organic compounds;Organic compounds;NA	Organic acids and derivatives;Organic acids and derivatives;NA	Carboxylic acids and derivatives;Carboxylic acids and derivatives;NA	Amino acids, peptides, and analogues;Amino acids, peptides, and analogues;NA
M144T259C129	144.065	259.108	128.897	-2;-2;-2	20;-67;-21	-3.339;-1.778;-0.189	1;0.39;1	0.89;1;1	NA;NA;NA	NA;NA;NA	NA;NA;NA	[M+H]+;[M+H]+;[M+H]+	m4x_016335;m4x_053811;m4x_179957	Vinylacetylglycine;6-Oxopiperidine-2-carboxylic acid;methoprolol	HMDB0000894;HMDB0061705;HMDB0254537	C6H9NO3;C6H9NO3;C6H9NO3	OC(=O)CNC(=O)CC=C;OC(=O)C1CCCC(O)=N1;ON1CCC2CC12C(O)=O	InChI=1S/C6H9NO3/c1-2-3-5(8)7-4-6(9)10/h2H,1,3-4H2,(H,7,8)(H,9,10);InChI=1S/C6H9NO3/c8-5-3-1-2-4(7-5)6(9)10/h4H,1-3H2,(H,7,8)(H,9,10);InChI=1S/C6H9NO3/c8-5(9)6-3-4(6)1-2-7(6)10/h4,10H,1-3H2,(H,8,9)	UKISAGFGRDHYFO-UHFFFAOYSA-N;FZXCPFJMYOQZCA-UHFFFAOYSA-N;BQDKQPQPQCASQH-UHFFFAOYSA-N	3;3;3	Organic compounds;Organic compounds;NA	Organic acids and derivatives;Organic acids and derivatives;NA	Carboxylic acids and derivatives;Carboxylic acids and derivatives;NA	Amino acids, peptides, and analogues;Amino acids, peptides, and analogues;NA
M144T312C129	144.102	312.276	128.543	-1;-1	-17;39	1.079;-5.373	1;0.85	1;0.21	NA;NA	NA;NA	NA;NA	[M+H]+;[M+H]+	m4x_015768;m4x_024967	D-Proline betaine;L-2-Amino-3-methylenehexanoic acid	C21514;HMDB0030410	C7H13NO2;C7H13NO2	C[N+]1(CCC[C@@H]1C(=O)[O-])C;CCCC(=C)C(N)C(O)=O	InChI=1S/C7H13NO2/c1-8(2)5-3-4-6(8)7(9)10/h6H,3-5H2,1-2H3/t6-/m1/s1;InChI=1S/C7H13NO2/c1-3-4-5(2)6(8)7(9)10/h6H,2-4,8H2,1H3,(H,9,10)	CMUNUTVVOOHQPW-ZCFIWIBFSA-N;ZJMPUKNPMYTOOX-UHFFFAOYSA-N	3;3	Organic compounds;Organic compounds	Organic acids and derivatives;Organic acids and derivatives	Carboxylic acids and derivatives;Carboxylic acids and derivatives	Amino acids, peptides, and analogues;Amino acids, peptides, and analogues
M144T341C128	144.102	340.666	128.425	-2;-2	12;68	0.986;-5.459	1;0.37	1;0.18	NA;NA	NA;NA	NA;NA	[M+H]+;[M+H]+	m4x_015768;m4x_024967	D-Proline betaine;L-2-Amino-3-methylenehexanoic acid	C21514;HMDB0030410	C7H13NO2;C7H13NO2	C[N+]1(CCC[C@@H]1C(=O)[O-])C;CCCC(=C)C(N)C(O)=O	InChI=1S/C7H13NO2/c1-8(2)5-3-4-6(8)7(9)10/h6H,3-5H2,1-2H3/t6-/m1/s1;InChI=1S/C7H13NO2/c1-3-4-5(2)6(8)7(9)10/h6H,2-4,8H2,1H3,(H,9,10)	CMUNUTVVOOHQPW-ZCFIWIBFSA-N;ZJMPUKNPMYTOOX-UHFFFAOYSA-N	3;3	Organic compounds;Organic compounds	Organic acids and derivatives;Organic acids and derivatives	Carboxylic acids and derivatives;Carboxylic acids and derivatives	Amino acids, peptides, and analogues;Amino acids, peptides, and analogues
M145T112C129	145.076	112.04	128.824	-2;-2;-2	66;23;72	0.933;0.526;-0.529	0.4;1;0.3	1;1;1	NA;NA;NA	NA;NA;NA	NA;NA;NA	[M+H]+;[M+H]+;[M+H]+	m4x_027304;m4x_028165;m4x_227761	5-Methylquinoxaline;2-Aminoquinoline;2-methyl chinoxaline	HMDB0033178;HMDB0034175;HMDB0303877	C9H8N2;C9H8N2;C9H8N2	CC1=C2N=CC=NC2=CC=C1;N=C1NC2=CC=CC=C2C=C1;CC1=NC2=CC=CC=C2N=C1	InChI=1S/C9H8N2/c1-7-3-2-4-8-9(7)11-6-5-10-8/h2-6H,1H3;InChI=1S/C9H8N2/c10-9-6-5-7-3-1-2-4-8(7)11-9/h1-6H,(H2,10,11);InChI=1S/C9H8N2/c1-7-6-10-8-4-2-3-5-9(8)11-7/h2-6H,1H3	CQLOYHZZZCWHSG-UHFFFAOYSA-N;GCMNJUJAKQGROZ-UHFFFAOYSA-N;ALHUXMDEZNLFTA-UHFFFAOYSA-N	3;3;3	Organic compounds;Organic compounds;Organic compounds	Organoheterocyclic compounds;Organoheterocyclic compounds;Organoheterocyclic compounds	Naphthyridines;Quinolines and derivatives;Diazanaphthalenes	Quinoxalines;Aminoquinolines and derivatives;Benzodiazines
M145T46C127	145.101	46.1761	127.297	20	-15	-4.586	1	0.47	NA	NA	NA	[M+H]+	m4x_179359	ISOVALERYLUREA	HMDB0253706	C6H12N2O2	CC(C)CC(=O)NC(N)=O	InChI=1S/C6H12N2O2/c1-4(2)3-5(9)8-6(7)10/h4H,3H2,1-2H3,(H3,7,8,9,10)	KBJPBSNKRUDROY-UHFFFAOYSA-N	3	Organic compounds	Organic acids and derivatives	Organic carbonic acids and derivatives	Ureas
M145T57C129	145.076	56.7666	129.293	-2;-2;-2	11;-32;17	1.3;0.892;-0.166	1;0.96;1	1;1;1	NA;NA;NA	NA;NA;NA	NA;NA;NA	[M+H]+;[M+H]+;[M+H]+	m4x_027304;m4x_028165;m4x_227761	5-Methylquinoxaline;2-Aminoquinoline;2-methyl chinoxaline	HMDB0033178;HMDB0034175;HMDB0303877	C9H8N2;C9H8N2;C9H8N2	CC1=C2N=CC=NC2=CC=C1;N=C1NC2=CC=CC=C2C=C1;CC1=NC2=CC=CC=C2N=C1	InChI=1S/C9H8N2/c1-7-3-2-4-8-9(7)11-6-5-10-8/h2-6H,1H3;InChI=1S/C9H8N2/c10-9-6-5-7-3-1-2-4-8(7)11-9/h1-6H,(H2,10,11);InChI=1S/C9H8N2/c1-7-6-10-8-4-2-3-5-9(8)11-7/h2-6H,1H3	CQLOYHZZZCWHSG-UHFFFAOYSA-N;GCMNJUJAKQGROZ-UHFFFAOYSA-N;ALHUXMDEZNLFTA-UHFFFAOYSA-N	3;3;3	Organic compounds;Organic compounds;Organic compounds	Organoheterocyclic compounds;Organoheterocyclic compounds;Organoheterocyclic compounds	Naphthyridines;Quinolines and derivatives;Diazanaphthalenes	Quinoxalines;Aminoquinolines and derivatives;Benzodiazines
M146T100C126	146.059	99.744	126.174	-3;-3	59;75	-1.794;-1.406	0.52;0.25	1;1	NA;NA	NA;NA	NA;NA	[M+H]+;[M+H]+	m4x_001680;m4x_003458	3-Methyleneoxindole;4-Hydroxyquinoline	C02796;C06343	C9H7NO;C9H7NO	C=C1C2=CC=CC=C2NC1=O;C1=CC=C2C(=C1)C(=O)C=CN2	InChI=1S/C9H7NO/c1-6-7-4-2-3-5-8(7)10-9(6)11/h2-5H,1H2,(H,10,11);InChI=1S/C9H7NO/c11-9-5-6-10-8-4-2-1-3-7(8)9/h1-6H,(H,10,11)	IGXUUWYVUGBMFT-UHFFFAOYSA-N;PMZDQRJGMBOQBF-UHFFFAOYSA-N	3;3	Organic compounds;Organic compounds	Organoheterocyclic compounds;Organoheterocyclic compounds	Indoles and derivatives;Quinolines and derivatives	Indolines;Quinolones and derivatives
M146T110C126	146.071	109.703	126.173	-1	-29	-2.581	1	1	NA	NA	NA	[M+H]+	m4x_181956	quinazolin-4-ylamine	HMDB0257034	C8H7N3	N=C1NC=NC2=CC=CC=C12	InChI=1S/C8H7N3/c9-8-6-3-1-2-4-7(6)10-5-11-8/h1-5H,(H2,9,10,11)	DRYRBWIFRVMRPV-UHFFFAOYSA-N	3	Organic compounds	Organoheterocyclic compounds	Diazanaphthalenes	Benzodiazines
M146T120C126	146.081	119.814	126.407	-1;-1;-1	-87;-54;-21	-5.122;-5.874;-5.846	0.05;0.6;1	0.29;0.04;0.05	NA;NA;NA	NA;NA;NA	NA;NA;NA	[M+H]+;[M+H]+;[M+H]+	m4x_016273;m4x_179979;m4x_182590	Isobutyrylglycine;methyl 2-amino-4-oxopentanoate;But-2-en-2-yl 2-aminoethaneperoxoate	HMDB0000730;HMDB0254565;HMDB0257836	C6H11NO3;C6H11NO3;C6H11NO3	CC(C)C(=O)NCC(O)=O;COC(=O)C(N)CC(C)=O;CC=C(C)OOC(=O)CN	InChI=1S/C6H11NO3/c1-4(2)6(10)7-3-5(8)9/h4H,3H2,1-2H3,(H,7,10)(H,8,9);InChI=1S/C6H11NO3/c1-4(8)3-5(7)6(9)10-2/h5H,3,7H2,1-2H3;InChI=1S/C6H11NO3/c1-3-5(2)9-10-6(8)4-7/h3H,4,7H2,1-2H3	DCICDMMXFIELDF-UHFFFAOYSA-N;FLQHIIVXMKXKFT-UHFFFAOYSA-N;XMMJXLKCWNEBJT-UHFFFAOYSA-N	3;3;3	Organic compounds;Organic compounds;NA	Organic acids and derivatives;Organic acids and derivatives;NA	Carboxylic acids and derivatives;Carboxylic acids and derivatives;NA	Amino acids, peptides, and analogues;Amino acids, peptides, and analogues;NA
M146T299C129	146.081	298.636	129.339	-2;-2;-2	-45;-55;-8	-1.802;-2.056;-1.194	0.74;0.58;1	1;1;1	NA;NA;NA	NA;NA;NA	NA;NA;NA	[M+H]+;[M+H]+;[M+H]+	m4x_024129;m4x_024130;m4x_053476	L-cis-4-(Hydroxymethyl)-2-pyrrolidinecarboxylic acid;L-trans-5-Hydroxy-2-piperidinecarboxylic acid;N-(2-Carboxymethyl)-morpholine	HMDB0029425;HMDB0029426;HMDB0061156	C6H11NO3;C6H11NO3;C6H11NO3	OCC1CNC(C1)C(O)=O;OC1CCC(NC1)C(O)=O;OC(=O)CN1CCOCC1	InChI=1S/C6H11NO3/c8-3-4-1-5(6(9)10)7-2-4/h4-5,7-8H,1-3H2,(H,9,10);InChI=1S/C6H11NO3/c8-4-1-2-5(6(9)10)7-3-4/h4-5,7-8H,1-3H2,(H,9,10);InChI=1S/C6H11NO3/c8-6(9)5-7-1-3-10-4-2-7/h1-5H2,(H,8,9)	CISMGNUPDUKNQK-UHFFFAOYSA-N;RKEYKDXXZCICFZ-UHFFFAOYSA-N;VIWZVFVJPXTXPA-UHFFFAOYSA-N	3;3;3	Organic compounds;Organic compounds;Organic compounds	Organic acids and derivatives;Organic acids and derivatives;Organic acids and derivatives	Carboxylic acids and derivatives;Carboxylic acids and derivatives;Carboxylic acids and derivatives	Amino acids, peptides, and analogues;Amino acids, peptides, and analogues;Amino acids, peptides, and analogues
M146T369C130	146.117	369.004	130.273	-1	27	-0.794	1	1	NA	NA	NA	[M+H]+	m4x_016402	4-Trimethylammoniobutanoic acid	HMDB0001161	C7H15NO2	C[N+](C)(C)CCCC([O-])=O	InChI=1S/C7H15NO2/c1-8(2,3)6-4-5-7(9)10/h4-6H2,1-3H3	JHPNVNIEXXLNTR-UHFFFAOYSA-N	3	Organic compounds	Lipids and lipid-like molecules	Fatty Acyls	Fatty acids and conjugates
M146T383C128	146.117	383.284	127.929	-1	41	-2.579	0.81	1	NA	NA	NA	[M+H]+	m4x_016402	4-Trimethylammoniobutanoic acid	HMDB0001161	C7H15NO2	C[N+](C)(C)CCCC([O-])=O	InChI=1S/C7H15NO2/c1-8(2,3)6-4-5-7(9)10/h4-6H2,1-3H3	JHPNVNIEXXLNTR-UHFFFAOYSA-N	3	Organic compounds	Lipids and lipid-like molecules	Fatty Acyls	Fatty acids and conjugates
M147T154C125	147.08	153.654	124.93	-1;-1;-1	50;67;43	-3.191;-3.051;-2.764	0.67;0.39;0.79	0.94;0.98;1	NA;NA;NA	NA;NA;NA	NA;NA;NA	[M+H]+;[M+H]+;[M+H]+	m4x_024311;m4x_025961;m4x_029676	3-(4-Methylphenyl)-2-propenal;2-Methyl-3-phenyl-2-propenal;4-(1-Methylethenyl)benzaldehyde	HMDB0029640;HMDB0031566;HMDB0035925	C10H10O;C10H10O;C10H10O	CC1=CC=C(\C=C\C=O)C=C1;C\C(C=O)=C\C1=CC=CC=C1;CC(=C)C1=CC=C(C=O)C=C1	InChI=1S/C10H10O/c1-9-4-6-10(7-5-9)3-2-8-11/h2-8H,1H3/b3-2+;InChI=1S/C10H10O/c1-9(8-11)7-10-5-3-2-4-6-10/h2-8H,1H3/b9-7-;InChI=1S/C10H10O/c1-8(2)10-5-3-9(7-11)4-6-10/h3-7H,1H2,2H3	DKOUYOVAEBQFHU-NSCUHMNNSA-N;VLUMOWNVWOXZAU-CLFYSBASSA-N;IRWAASJGTLXGMV-UHFFFAOYSA-N	3;3;3	Organic compounds;Organic compounds;Organic compounds	Phenylpropanoids and polyketides;Phenylpropanoids and polyketides;Benzenoids	Cinnamaldehydes;Cinnamaldehydes;Benzene and substituted derivatives	NA;NA;Phenylpropenes
M147T179C127	147.091	178.733	126.572	-1;-1	79;48	-2.671;-3.598	0.19;0.7	1;0.8	NA;NA	NA;NA	NA;NA	[M+H]+;[M+H]+	m4x_006720;m4x_015841	Myosmine;3-(Aminomethyl)indole	C10160;C21601	C9H10N2;C9H10N2	C1CC(=NC1)C2=CN=CC=C2;C1=CC=C2C(=C1)C(=CN2)CN	InChI=1S/C9H10N2/c1-3-8(7-10-5-1)9-4-2-6-11-9/h1,3,5,7H,2,4,6H2;InChI=1S/C9H10N2/c10-5-7-6-11-9-4-2-1-3-8(7)9/h1-4,6,11H,5,10H2	DPNGWXJMIILTBS-UHFFFAOYSA-N;JXYGLMATGAAIBU-UHFFFAOYSA-N	3;3	Organic compounds;Organic compounds	Organoheterocyclic compounds;Organoheterocyclic compounds	Pyridines and derivatives;Indoles and derivatives	NA;Indoles
M148T109C132	148.112	108.587	131.887	-1;-1;-1	82;69;82	1.825;1.172;1.825	0.14;0.36;0.14	1;1;1	NA;NA;NA	NA;NA;NA	NA;NA;NA	[M+H]+;[M+H]+;[M+H]+	m4x_006471;m4x_024361;m4x_024913	Actinidine;5,6,7,8-Tetrahydro-4-methylquinoline;(S)-Actinidine	C09910;HMDB0029709;HMDB0030346	C10H13N;C10H13N;C10H13N	C[C@H]1CCC2=C(C=NC=C12)C;CC1=CC=NC2=C1CCCC2;CC1CCC2=C(C)C=NC=C12	InChI=1S/C10H13N/c1-7-3-4-9-8(2)5-11-6-10(7)9/h5-7H,3-4H2,1-2H3/t7-/m0/s1;InChI=1S/C10H13N/c1-8-6-7-11-10-5-3-2-4-9(8)10/h6-7H,2-5H2,1H3;InChI=1S/C10H13N/c1-7-3-4-9-8(2)5-11-6-10(7)9/h5-7H,3-4H2,1-2H3	ZHQQRIUYLMXDPP-ZETCQYMHSA-N;LGYCOYCCCKHXGC-UHFFFAOYSA-N;ZHQQRIUYLMXDPP-UHFFFAOYSA-N	3;3;3	Organic compounds;Organic compounds;Organic compounds	Organoheterocyclic compounds;Organoheterocyclic compounds;Organoheterocyclic compounds	Pyridines and derivatives;Quinolines and derivatives;Pyridines and derivatives	Methylpyridines;Hydroquinolines;Methylpyridines
M148T15C132	148.112	14.5697	132.471	-1;-1;-1	-12;-25;-12	2.277;1.62;2.277	1;1;1	1;1;1	NA;NA;NA	NA;NA;NA	NA;NA;NA	[M+H]+;[M+H]+;[M+H]+	m4x_006471;m4x_024361;m4x_024913	Actinidine;5,6,7,8-Tetrahydro-4-methylquinoline;(S)-Actinidine	C09910;HMDB0029709;HMDB0030346	C10H13N;C10H13N;C10H13N	C[C@H]1CCC2=C(C=NC=C12)C;CC1=CC=NC2=C1CCCC2;CC1CCC2=C(C)C=NC=C12	InChI=1S/C10H13N/c1-7-3-4-9-8(2)5-11-6-10(7)9/h5-7H,3-4H2,1-2H3/t7-/m0/s1;InChI=1S/C10H13N/c1-8-6-7-11-10-5-3-2-4-9(8)10/h6-7H,2-5H2,1H3;InChI=1S/C10H13N/c1-7-3-4-9-8(2)5-11-6-10(7)9/h5-7H,3-4H2,1-2H3	ZHQQRIUYLMXDPP-ZETCQYMHSA-N;LGYCOYCCCKHXGC-UHFFFAOYSA-N;ZHQQRIUYLMXDPP-UHFFFAOYSA-N	3;3;3	Organic compounds;Organic compounds;Organic compounds	Organoheterocyclic compounds;Organoheterocyclic compounds;Organoheterocyclic compounds	Pyridines and derivatives;Quinolines and derivatives;Pyridines and derivatives	Methylpyridines;Hydroquinolines;Methylpyridines
M148T172C132	148.112	172.071	132.121	0	58	2.678	0.53	1	NA	NA	NA	[M+H]+	m4x_053838	3-Methyl-3-phenylazetidine	HMDB0061785	C10H13N	CC1(CNC1)C1=CC=CC=C1	InChI=1S/C10H13N/c1-10(7-11-8-10)9-5-3-2-4-6-9/h2-6,11H,7-8H2,1H3	YOLLUMURPUEOJW-UHFFFAOYSA-N	3	Organic compounds	Organoheterocyclic compounds	Azetidines	Phenylazetidines
M148T197C132	148.112	197.203	132.238	-2	83	2.768	0.11	1	NA	NA	NA	[M+H]+	m4x_053838	3-Methyl-3-phenylazetidine	HMDB0061785	C10H13N	CC1(CNC1)C1=CC=CC=C1	InChI=1S/C10H13N/c1-10(7-11-8-10)9-5-3-2-4-6-9/h2-6,11H,7-8H2,1H3	YOLLUMURPUEOJW-UHFFFAOYSA-N	3	Organic compounds	Organoheterocyclic compounds	Azetidines	Phenylazetidines
M148T301C130	148.096	300.917	129.782	-2;-2;-2	-18;-18;33	-4.033;-4.033;-2.981	1;1;0.95	0.66;0.66;1	NA;NA;NA	NA;NA;NA	NA;NA;NA	[M+H]+;[M+H]+;[M+H]+	m4x_015227;m4x_024151;m4x_179853	(4S)-4-Hydroxy-L-isoleucine;(2R,3R,4R)-2-Amino-4-hydroxy-3-methylpentanoic acid;3,4-Pyrrolidinediol, 2-(hydroxymethyl)-1-methyl-, (2R,3R,4R)-	C20802;HMDB0029449;HMDB0254400	C6H13NO3;C6H13NO3;C6H13NO3	C[C@@H]([C@H](C)O)[C@@H](C(=O)O)N;CC(O)C(C)C(N)C(O)=O;CN1CC(O)C(O)C1CO	InChI=1S/C6H13NO3/c1-3(4(2)8)5(7)6(9)10/h3-5,8H,7H2,1-2H3,(H,9,10)/t3-,4-,5-/m0/s1;InChI=1S/C6H13NO3/c1-3(4(2)8)5(7)6(9)10/h3-5,8H,7H2,1-2H3,(H,9,10);InChI=1S/C6H13NO3/c1-7-2-5(9)6(10)4(7)3-8/h4-6,8-10H,2-3H2,1H3	OSCCDBFHNMXNME-YUPRTTJUSA-N;OSCCDBFHNMXNME-UHFFFAOYSA-N;UBVOJPDDTVFNFJ-UHFFFAOYSA-N	3;3;3	Organic compounds;Organic compounds;Organic compounds	Organic acids and derivatives;Organic acids and derivatives;Organoheterocyclic compounds	Carboxylic acids and derivatives;Carboxylic acids and derivatives;Pyrrolidines	Amino acids, peptides, and analogues;Amino acids, peptides, and analogues;N-alkylpyrrolidines
M148T342C130	148.096	342.301	129.782	-2;-2;-2	35;23;23	-2.598;-4.033;-4.033	0.91;1;1	1;0.66;0.66	NA;NA;NA	NA;NA;NA	NA;NA;NA	[M+H]+;[M+H]+;[M+H]+	m4x_006704;m4x_015227;m4x_024151	Fagomine;(4S)-4-Hydroxy-L-isoleucine;(2R,3R,4R)-2-Amino-4-hydroxy-3-methylpentanoic acid	C10144;C20802;HMDB0029449	C6H13NO3;C6H13NO3;C6H13NO3	C1CN[C@@H]([C@H]([C@@H]1O)O)CO;C[C@@H]([C@H](C)O)[C@@H](C(=O)O)N;CC(O)C(C)C(N)C(O)=O	InChI=1S/C6H13NO3/c8-3-4-6(10)5(9)1-2-7-4/h4-10H,1-3H2/t4-,5-,6-/m1/s1;InChI=1S/C6H13NO3/c1-3(4(2)8)5(7)6(9)10/h3-5,8H,7H2,1-2H3,(H,9,10)/t3-,4-,5-/m0/s1;InChI=1S/C6H13NO3/c1-3(4(2)8)5(7)6(9)10/h3-5,8H,7H2,1-2H3,(H,9,10)	YZNNBIPIQWYLDM-HSUXUTPPSA-N;OSCCDBFHNMXNME-YUPRTTJUSA-N;OSCCDBFHNMXNME-UHFFFAOYSA-N	3;3;3	Organic compounds;Organic compounds;Organic compounds	Organoheterocyclic compounds;Organic acids and derivatives;Organic acids and derivatives	Piperidines;Carboxylic acids and derivatives;Carboxylic acids and derivatives	NA;Amino acids, peptides, and analogues;Amino acids, peptides, and analogues
M148T36C133	148.112	35.589	132.588	-3;-3;-3	9;9;-78	2.367;2.367;3.041	1;1;0.19	1;1;0.99	NA;NA;NA	NA;NA;NA	NA;NA;NA	[M+H]+;[M+H]+;[M+H]+	m4x_006471;m4x_024913;m4x_053838	Actinidine;(S)-Actinidine;3-Methyl-3-phenylazetidine	C09910;HMDB0030346;HMDB0061785	C10H13N;C10H13N;C10H13N	C[C@H]1CCC2=C(C=NC=C12)C;CC1CCC2=C(C)C=NC=C12;CC1(CNC1)C1=CC=CC=C1	InChI=1S/C10H13N/c1-7-3-4-9-8(2)5-11-6-10(7)9/h5-7H,3-4H2,1-2H3/t7-/m0/s1;InChI=1S/C10H13N/c1-7-3-4-9-8(2)5-11-6-10(7)9/h5-7H,3-4H2,1-2H3;InChI=1S/C10H13N/c1-10(7-11-8-10)9-5-3-2-4-6-9/h2-6,11H,7-8H2,1H3	ZHQQRIUYLMXDPP-ZETCQYMHSA-N;ZHQQRIUYLMXDPP-UHFFFAOYSA-N;YOLLUMURPUEOJW-UHFFFAOYSA-N	3;3;3	Organic compounds;Organic compounds;Organic compounds	Organoheterocyclic compounds;Organoheterocyclic compounds;Organoheterocyclic compounds	Pyridines and derivatives;Pyridines and derivatives;Azetidines	Methylpyridines;Methylpyridines;Phenylazetidines
M148T385C130	148.096	384.552	130.016	-3;-3;-3	78;66;78	-2.422;-3.86;-2.422	0.21;0.41;0.21	1;0.71;1	NA;NA;NA	NA;NA;NA	NA;NA;NA	[M+H]+;[M+H]+;[M+H]+	m4x_006704;m4x_024151;m4x_228381	Fagomine;(2R,3R,4R)-2-Amino-4-hydroxy-3-methylpentanoic acid;3-epi-Fagomine	C10144;HMDB0029449;HMDB0304602	C6H13NO3;C6H13NO3;C6H13NO3	C1CN[C@@H]([C@H]([C@@H]1O)O)CO;CC(O)C(C)C(N)C(O)=O;OC[C@H]1NCC[C@H](O)[C@@H]1O	InChI=1S/C6H13NO3/c8-3-4-6(10)5(9)1-2-7-4/h4-10H,1-3H2/t4-,5-,6-/m1/s1;InChI=1S/C6H13NO3/c1-3(4(2)8)5(7)6(9)10/h3-5,8H,7H2,1-2H3,(H,9,10);InChI=1S/C6H13NO3/c8-3-4-6(10)5(9)1-2-7-4/h4-10H,1-3H2/t4-,5+,6-/m1/s1	YZNNBIPIQWYLDM-HSUXUTPPSA-N;OSCCDBFHNMXNME-UHFFFAOYSA-N;YZNNBIPIQWYLDM-NGJCXOISSA-N	3;3;3	Organic compounds;Organic compounds;Organic compounds	Organoheterocyclic compounds;Organic acids and derivatives;Organoheterocyclic compounds	Piperidines;Carboxylic acids and derivatives;Piperidines	NA;Amino acids, peptides, and analogues;NA
M148T41C134	148.039	41.0689	133.528	-1;-1	-6;14	3.627;3.221	1;1	0.79;0.93	NA;NA	NA;NA	NA;NA	[M+H]+;[M+H]+	m4x_003032;m4x_007678	Indole-5,6-quinone;Isatin	C05579;C11129	C8H5NO2;C8H5NO2	C1=CNC2=CC(=O)C(=O)C=C21;C1=CC=C2C(=C1)C(=O)C(=O)N2	InChI=1S/C8H5NO2/c10-7-3-5-1-2-9-6(5)4-8(7)11/h1-4,9H;InChI=1S/C8H5NO2/c10-7-5-3-1-2-4-6(5)9-8(7)11/h1-4H,(H,9,10,11)	IGGVVGHJSQSLFO-UHFFFAOYSA-N;JXDYKVIHCLTXOP-UHFFFAOYSA-N	3;3	Organic compounds;Organic compounds	Organoheterocyclic compounds;Organoheterocyclic compounds	Indoles and derivatives;Indoles and derivatives	NA;Indolines
M149T153C135	149.046	153.315	134.741	6;6;6	-7;-8;-86	1.201;1.094;0.404	1;1;0.07	1;1;1	NA;NA;NA	NA;NA;NA	NA;NA;NA	[M+H]+;[M+H]+;[M+H]+	m4x_001426;m4x_016517;m4x_181680	D-Xylonolactone;Ribonolactone;Poly(lactic acid-co-glycolic acid)	C02266;HMDB0001900;HMDB0256668	C5H8O5;C5H8O5;C5H8O5	C1[C@H]([C@@H]([C@H](C(=O)O1)O)O)O;OC[C@H]1OC(=O)[C@H](O)[C@@H]1O;CC(OC(=O)CO)C(O)=O	InChI=1S/C5H8O5/c6-2-1-10-5(9)4(8)3(2)7/h2-4,6-8H,1H2/t2-,3+,4-/m1/s1;InChI=1S/C5H8O5/c6-1-2-3(7)4(8)5(9)10-2/h2-4,6-8H,1H2/t2-,3-,4-/m1/s1;InChI=1S/C5H8O5/c1-3(5(8)9)10-4(7)2-6/h3,6H,2H2,1H3,(H,8,9)	XXBSUZSONOQQGK-FLRLBIABSA-N;CUOKHACJLGPRHD-BXXZVTAOSA-N;HKVBZVITUCIVRZ-UHFFFAOYSA-N	3;3;3	Organic compounds;Organic compounds;NA	Organoheterocyclic compounds;Organic oxygen compounds;NA	Lactones;Organooxygen compounds;NA	Delta valerolactones;Carbohydrates and carbohydrate conjugates;NA
M149T179C133	149.045	179	133.106	5;5;5	19;19;76	-0.027;-0.027;-0.71	1;1;0.23	1;1;1	NA;NA;NA	NA;NA;NA	NA;NA;NA	[M+H]+;[M+H]+;[M+H]+	m4x_001426;m4x_002924;m4x_180210	D-Xylonolactone;L-Arabinono-1,5-lactone;monoacetone	C02266;C05405;HMDB0254846	C5H8O5;C5H8O5;C5H8O5	C1[C@H]([C@@H]([C@H](C(=O)O1)O)O)O;C1[C@@H]([C@@H]([C@H](C(=O)O1)O)O)O;CC(=O)OC(=O)C(O)CO	InChI=1S/C5H8O5/c6-2-1-10-5(9)4(8)3(2)7/h2-4,6-8H,1H2/t2-,3+,4-/m1/s1;InChI=1S/C5H8O5/c6-2-1-10-5(9)4(8)3(2)7/h2-4,6-8H,1H2/t2-,3-,4+/m0/s1;InChI=1S/C5H8O5/c1-3(7)10-5(9)4(8)2-6/h4,6,8H,2H2,1H3	XXBSUZSONOQQGK-FLRLBIABSA-N;XXBSUZSONOQQGK-YVZJFKFKSA-N;ZIQPQYFSSSHQBP-UHFFFAOYSA-N	3;3;3	Organic compounds;Organic compounds;Organic compounds	Organoheterocyclic compounds;Organoheterocyclic compounds;Organic oxygen compounds	Lactones;Lactones;Organooxygen compounds	Delta valerolactones;Delta valerolactones;Carbohydrates and carbohydrate conjugates
M149T26C130	149.096	25.9519	130.181	-1;-1;-1	-30;-77;-85	0.121;-0.985;0.531	1;0.22;0.08	1;1;1	NA;NA;NA	NA;NA;NA	NA;NA;NA	[M+H]+;[M+H]+;[M+H]+	m4x_007008;m4x_026008;m4x_228377	Estragole;4-Phenyl-3-buten-2-ol;2-Phenyl-3-buten-ol	C10452;HMDB0031616;HMDB0304598	C10H12O;C10H12O;C10H12O	COC1=CC=C(C=C1)CC=C;CC(O)\C=C/C1=CC=CC=C1;CC(O)(C=C)C1=CC=CC=C1	InChI=1S/C10H12O/c1-3-4-9-5-7-10(11-2)8-6-9/h3,5-8H,1,4H2,2H3;InChI=1S/C10H12O/c1-9(11)7-8-10-5-3-2-4-6-10/h2-9,11H,1H3/b8-7-;InChI=1S/C10H12O/c1-3-10(2,11)9-7-5-4-6-8-9/h3-8,11H,1H2,2H3	ZFMSMUAANRJZFM-UHFFFAOYSA-N;ZIJWGEHOVHJHKB-FPLPWBNLSA-N;LRYWJUOPPCVNFT-UHFFFAOYSA-N	3;3;3	Organic compounds;Organic compounds;NA	Benzenoids;Phenylpropanoids and polyketides;NA	Phenol ethers;Cinnamyl alcohols;NA	Anisoles;NA;NA
M150T148C128	150.055	148.399	127.542	-18	38	-5.539	0.86	0.15	NA	NA	NA	[M+H]+	m4x_178035	Ethyl 2-amino-3-sulfanylpropanoate	HMDB0252040	C5H11NO2S	CCOC(=O)C(N)CS	InChI=1S/C5H11NO2S/c1-2-8-5(7)4(6)3-9/h4,9H,2-3,6H2,1H3	YVKSGVDJQXLXDV-UHFFFAOYSA-N	3	Organic compounds	Organic acids and derivatives	Carboxylic acids and derivatives	Amino acids, peptides, and analogues
M150T153C128	150.077	153.196	128.125	0;0	59;79	-2.724;-3.202	0.51;0.18	1;0.93	NA;NA	NA;NA	NA;NA	[M+H]+;[M+H]+	m4x_001395;m4x_001415	1-Methyladenine;7-Methyladenine	C02216;C02241	C6H7N5;C6H7N5	CN1C=NC2=NC=NC2=C1N;CN1C=NC2=C1C(=NC=N2)N	InChI=1S/C6H7N5/c1-11-3-10-6-4(5(11)7)8-2-9-6/h2-3H,7H2,1H3;InChI=1S/C6H7N5/c1-11-3-10-6-4(11)5(7)8-2-9-6/h2-3H,1H3,(H2,7,8,9)	HPZMWTNATZPBIH-UHFFFAOYSA-N;HCGHYQLFMPXSDU-UHFFFAOYSA-N	3;3	Organic compounds;Organic compounds	Organoheterocyclic compounds;Organoheterocyclic compounds	Imidazopyrimidines;Imidazopyrimidines	Purines and purine derivatives;Purines and purine derivatives
M150T182C129	150.091	181.575	129.294	-1;-1	82;-21	-1.28;-0.888	0.14;1	1;1	NA;NA	NA;NA	NA;NA	[M+H]+;[M+H]+	m4x_033454;m4x_033481	2-(2-Furanyl)-3,4,5,6-tetrahydropyridine;3-(2-Furanylmethylene)pyrrolidine	HMDB0040016;HMDB0040043	C9H11NO;C9H11NO	C1CCC(=NC1)C1=CC=CO1;C1C\C(CN1)=C\C1=CC=CO1	InChI=1S/C9H11NO/c1-2-6-10-8(4-1)9-5-3-7-11-9/h3,5,7H,1-2,4,6H2;InChI=1S/C9H11NO/c1-2-9(11-5-1)6-8-3-4-10-7-8/h1-2,5-6,10H,3-4,7H2/b8-6-	RGIWMFASVSUDLJ-UHFFFAOYSA-N;PNXWYJGINUMYJQ-VURMDHGXSA-N	3;3	Organic compounds;Organic compounds	Organoheterocyclic compounds;Organoheterocyclic compounds	Pyridines and derivatives;Heteroaromatic compounds	Hydropyridines;NA
M150T231C127	150.077	231.117	127.306	6;6	-25;-75	-5.854;-4.93	1;0.25	0.05;0.36	NA;NA	NA;NA	NA;NA	[M+H]+;[M+H]+	m4x_014823;m4x_015329	N,N-Dihydroxy-L-valine;4-Amino-4-deoxy-L-arabinose	C20314;C20931	C5H11NO4;C5H11NO4	CC(C)[C@@H](C(=O)O)N(O)O;C1[C@@H]([C@@H]([C@H](C(O1)O)O)O)N	InChI=1S/C5H11NO4/c1-3(2)4(5(7)8)6(9)10/h3-4,9-10H,1-2H3,(H,7,8)/t4-/m0/s1;InChI=1S/C5H11NO4/c6-2-1-10-5(9)4(8)3(2)7/h2-5,7-9H,1,6H2/t2-,3-,4+,5?/m0/s1	VWRMUTKBDQWLAX-BYPYZUCNSA-N;OEVMNXDFKAZCIM-HWQSCIPKSA-N	3;3	Organic compounds;Organic compounds	Organic acids and derivatives;Organic oxygen compounds	Carboxylic acids and derivatives;Organooxygen compounds	Amino acids, peptides, and analogues;Carbohydrates and carbohydrate conjugates
M150T286C128	150.077	285.888	128.008	6;6	30;-20	-5.335;-4.406	1;1	0.22;0.53	NA;NA	NA;NA	NA;NA	[M+H]+;[M+H]+	m4x_014823;m4x_015329	N,N-Dihydroxy-L-valine;4-Amino-4-deoxy-L-arabinose	C20314;C20931	C5H11NO4;C5H11NO4	CC(C)[C@@H](C(=O)O)N(O)O;C1[C@@H]([C@@H]([C@H](C(O1)O)O)O)N	InChI=1S/C5H11NO4/c1-3(2)4(5(7)8)6(9)10/h3-4,9-10H,1-2H3,(H,7,8)/t4-/m0/s1;InChI=1S/C5H11NO4/c6-2-1-10-5(9)4(8)3(2)7/h2-5,7-9H,1,6H2/t2-,3-,4+,5?/m0/s1	VWRMUTKBDQWLAX-BYPYZUCNSA-N;OEVMNXDFKAZCIM-HWQSCIPKSA-N	3;3	Organic compounds;Organic compounds	Organic acids and derivatives;Organic oxygen compounds	Carboxylic acids and derivatives;Organooxygen compounds	Amino acids, peptides, and analogues;Carbohydrates and carbohydrate conjugates
M150T37C132	150.055	36.5035	132.452	-1;-1;-1	-18;-7;4	0.191;0.69;0.906	1;1;1	1;1;1	NA;NA;NA	NA;NA;NA	NA;NA;NA	[M+H]+;[M+H]+;[M+H]+	m4x_002173;m4x_007679;m4x_227029	(S)-4-Hydroxymandelonitrile;3-Hydroxyindolin-2-one;2H-1,4-Benzoxazin-3(4H)-one	C03742;C11130;HMDB0303071	C8H7NO2;C8H7NO2;C8H7NO2	C1=CC(=CC=C1[C@@H](C#N)O)O;C1=CC=C2C(=C1)C(C(=O)N2)O;O=C1COC2=C(N1)C=CC=C2	InChI=1S/C8H7NO2/c9-5-8(11)6-1-3-7(10)4-2-6/h1-4,8,10-11H/t8-/m1/s1;InChI=1S/C8H7NO2/c10-7-5-3-1-2-4-6(5)9-8(7)11/h1-4,7,10H,(H,9,11);InChI=1S/C8H7NO2/c10-8-5-11-7-4-2-1-3-6(7)9-8/h1-4H,5H2,(H,9,10)	HOOOPXDSCKBLFG-MRVPVSSYSA-N;SGZFJWQQBHYNNF-UHFFFAOYSA-N;QRCGFTXRXYMJOS-UHFFFAOYSA-N	3;3;3	Organic compounds;Organic compounds;Organic compounds	Benzenoids;Organoheterocyclic compounds;Organoheterocyclic compounds	Phenols;Indoles and derivatives;Benzoxazines	1-hydroxy-2-unsubstituted benzenoids;Indolines;Benzoxazinones
M150T47C129	150.091	46.5277	129.411	-1;-1;-1	-26;1;18	-1.831;-1.805;-0.17	1;1;1	1;1;1	NA;NA;NA	NA;NA;NA	NA;NA;NA	[M+H]+;[M+H]+;[M+H]+	m4x_024760;m4x_033111;m4x_033467	Venoterpine;2,3,6,7-Tetrahydrocyclopent[b]azepin-8(1H)-one;2,3-Dihydro-5-methyl-1H-pyrrolizine-7-carboxaldehyde	HMDB0030175;HMDB0039662;HMDB0040029	C9H11NO;C9H11NO;C9H11NO	CC1C(O)CC2=CC=NC=C12;O=C1CCC2=C1NCCC=C2;CC1=CC(C=O)=C2CCCN12	InChI=1S/C9H11NO/c1-6-8-5-10-3-2-7(8)4-9(6)11/h2-3,5-6,9,11H,4H2,1H3;InChI=1S/C9H11NO/c11-8-5-4-7-3-1-2-6-10-9(7)8/h1,3,10H,2,4-6H2;InChI=1S/C9H11NO/c1-7-5-8(6-11)9-3-2-4-10(7)9/h5-6H,2-4H2,1H3	IOIGOIPHPUCFOB-UHFFFAOYSA-N;HGKSXIDVUZUHNI-UHFFFAOYSA-N;LNXCMFJNJNUFNW-UHFFFAOYSA-N	3;3;3	Organic compounds;Organic compounds;Organic compounds	Organoheterocyclic compounds;Organoheterocyclic compounds;Organoheterocyclic compounds	Pyridines and derivatives;Azepines;Pyrrolizines	NA;NA;NA
M150T96C128	150.055	95.9228	128.244	-1;-1;-1	69;46;52	-2.847;-1.766;-2.508	0.35;0.73;0.63	1;1;1	NA;NA;NA	NA;NA;NA	NA;NA;NA	[M+H]+;[M+H]+;[M+H]+	m4x_002082;m4x_006518;m4x_007679	2-Formylaminobenzaldehyde;Gentianadine;3-Hydroxyindolin-2-one	C03574;C09957;C11130	C8H7NO2;C8H7NO2;C8H7NO2	C1=CC=C(C(=C1)C=O)NC=O;C1COC(=O)C2=C1C=CN=C2;C1=CC=C2C(=C1)C(C(=O)N2)O	InChI=1S/C8H7NO2/c10-5-7-3-1-2-4-8(7)9-6-11/h1-6H,(H,9,11);InChI=1S/C8H7NO2/c10-8-7-5-9-3-1-6(7)2-4-11-8/h1,3,5H,2,4H2;InChI=1S/C8H7NO2/c10-7-5-3-1-2-4-6(5)9-8(7)11/h1-4,7,10H,(H,9,11)	PVIMSPYDDGDCTG-UHFFFAOYSA-N;SIIDHCZFMSEKDS-UHFFFAOYSA-N;SGZFJWQQBHYNNF-UHFFFAOYSA-N	3;3;3	Organic compounds;Organic compounds;Organic compounds	Benzenoids;Organoheterocyclic compounds;Organoheterocyclic compounds	Benzene and substituted derivatives;Pyranopyridines;Indoles and derivatives	Anilides;NA;Indolines
M151T101C130	151.061	101.429	129.813	5;5;5	-70;-44;-44	-2.685;-1.886;-1.886	0.34;0.77;0.77	1;1;1	NA;NA;NA	NA;NA;NA	NA;NA;NA	[M+H]+;[M+H]+;[M+H]+	m4x_000986;m4x_004934;m4x_024558	D-Apiose;beta-D-Apiose;D-Apiose	C01488;C08346;HMDB0029941	C5H10O5;C5H10O5;C5H10O5	C(C(CO)([C@H](C=O)O)O)O;C1[C@@]([C@H]([C@@H](O1)O)O)(CO)O;OCC1(O)COC(O)C1O	InChI=1S/C5H10O5/c6-1-4(9)5(10,2-7)3-8/h1,4,7-10H,2-3H2/t4-/m0/s1;InChI=1S/C5H10O5/c6-1-5(9)2-10-4(8)3(5)7/h3-4,6-9H,1-2H2/t3-,4+,5+/m0/s1;InChI=1S/C5H10O5/c6-1-5(9)2-10-4(8)3(5)7/h3-4,6-9H,1-2H2	AVGPOAXYRRIZMM-BYPYZUCNSA-N;ASNHGEVAWNWCRQ-VPENINKCSA-N;ASNHGEVAWNWCRQ-UHFFFAOYSA-N	3;3;3	Organic compounds;Organic compounds;Organic compounds	Organic oxygen compounds;Organic oxygen compounds;Organic oxygen compounds	Organooxygen compounds;Organooxygen compounds;Organooxygen compounds	Carbohydrates and carbohydrate conjugates;Carbohydrates and carbohydrate conjugates;Carbohydrates and carbohydrate conjugates
M151T134C130	151.122	134.081	130.16	-3;-3;-3	67;62;77	-2.081;-2.436;-2.2	0.38;0.47;0.22	1;1;1	NA;NA;NA	NA;NA;NA	NA;NA;NA	[M+H]+;[M+H]+;[M+H]+	m4x_027088;m4x_029854;m4x_033434	3,5-Diethyl-2-methylpyrazine;2,5-Diethyl-3-methylpyrazine;2,3-Dimethyl-5-propylpyrazine	HMDB0032946;HMDB0036132;HMDB0039996	C9H14N2;C9H14N2;C9H14N2	CCC1=NC(CC)=C(C)N=C1;CCC1=NC(C)=C(CC)N=C1;CCCC1=NC(C)=C(C)N=C1	InChI=1S/C9H14N2/c1-4-8-6-10-7(3)9(5-2)11-8/h6H,4-5H2,1-3H3;InChI=1S/C9H14N2/c1-4-8-6-10-9(5-2)7(3)11-8/h6H,4-5H2,1-3H3;InChI=1S/C9H14N2/c1-4-5-9-6-10-7(2)8(3)11-9/h6H,4-5H2,1-3H3	MRWLZECVHMHMGI-UHFFFAOYSA-N;RJIREWQSLPRZFG-UHFFFAOYSA-N;RHCYSZMTNWMCOO-UHFFFAOYSA-N	3;3;3	Organic compounds;Organic compounds;Organic compounds	Organoheterocyclic compounds;Organoheterocyclic compounds;Organoheterocyclic compounds	Diazines;Diazines;Diazines	Pyrazines;Pyrazines;Pyrazines
M151T146C130	151.061	145.693	130.164	7;0;0	-11;87;73	-3.819;-0.926;-0.925	1;0.06;0.29	0.73;1;1	NA;NA;NA	NA;NA;NA	NA;NA;NA	[M+H]+;[M+H]+;[M+H]+	m4x_007975;m4x_016819;m4x_022496	L-Arabinose;7-Methylhypoxanthine;1-Methylhypoxanthine	C11476;HMDB0003162;HMDB0013141	C5H10O5;C6H6N4O;C6H6N4O	C([C@@H]([C@@H]([C@H](C=O)O)O)O)O;CN1C=NC2=C1C(=O)N=CN2;CN1C=NC2=C(NC=N2)C1=O	InChI=1S/C5H10O5/c6-1-3(8)5(10)4(9)2-7/h1,3-5,7-10H,2H2/t3-,4-,5+/m0/s1;InChI=1S/C6H6N4O/c1-10-3-9-5-4(10)6(11)8-2-7-5/h2-3H,1H3,(H,7,8,11);InChI=1S/C6H6N4O/c1-10-3-9-5-4(6(10)11)7-2-8-5/h2-3H,1H3,(H,7,8)	PYMYPHUHKUWMLA-VAYJURFESA-N;CBQMKYHLDADRLN-UHFFFAOYSA-N;KIQMCGMHGVXDFW-UHFFFAOYSA-N	3;3;3	Organic compounds;Organic compounds;Organic compounds	Organic oxygen compounds;Organoheterocyclic compounds;Organoheterocyclic compounds	Organooxygen compounds;Imidazopyrimidines;Imidazopyrimidines	Carbohydrates and carbohydrate conjugates;Purines and purine derivatives;Purines and purine derivatives
M151T177C130	151.061	176.911	129.813	5;5;5	40;40;21	-2.876;-2.876;-2.698	0.83;0.83;1	1;1;1	NA;NA;NA	NA;NA;NA	NA;NA;NA	[M+H]+;[M+H]+;[M+H]+	m4x_000244;m4x_000245;m4x_015670	D-Ribulose;D-Xylulose;R-THMF	C00309;C00310;C21382	C5H10O5;C5H10O5;C5H10O5	C1[C@H]([C@H](C(O1)(CO)O)O)O;C1[C@H]([C@@H](C(O1)(CO)O)O)O;C[C@@]1(C([C@H](CO1)O)(O)O)O	InChI=1S/C5H10O5/c6-2-5(9)4(8)3(7)1-10-5/h3-4,6-9H,1-2H2/t3-,4-,5?/m1/s1;InChI=1S/C5H10O5/c6-2-5(9)4(8)3(7)1-10-5/h3-4,6-9H,1-2H2/t3-,4+,5?/m1/s1;InChI=1S/C5H10O5/c1-4(7)5(8,9)3(6)2-10-4/h3,6-9H,2H2,1H3/t3-,4+/m0/s1	LQXVFWRQNMEDEE-ZZKAVYKESA-N;LQXVFWRQNMEDEE-OVEKKEMJSA-N;BVIYGXUQVXBHQS-IUYQGCFVSA-N	3;3;3	Organic compounds;Organic compounds;Organic compounds	Organic oxygen compounds;Organic oxygen compounds;Organic oxygen compounds	Organooxygen compounds;Organooxygen compounds;Organooxygen compounds	Carbohydrates and carbohydrate conjugates;Carbohydrates and carbohydrate conjugates;Carbohydrates and carbohydrate conjugates
M152T188C131	152.107	187.697	131.378	-1;-1;-1	4;31;32	-1.133;-0.688;-0.098	1;0.99;0.97	1;1;1	NA;NA;NA	NA;NA;NA	NA;NA;NA	[M+H]+;[M+H]+;[M+H]+	m4x_033280;m4x_033475;m4x_033482	2-(2-Furanyl)piperidine;1-Furfurylpyrrolidine;2-(5-Methyl-2-furanyl)pyrrolidine	HMDB0039835;HMDB0040037;HMDB0040044	C9H13NO;C9H13NO;C9H13NO	C1CCC(NC1)C1=CC=CO1;C(N1CCCC1)C1=CC=CO1;CC1=CC=C(O1)C1CCCN1	InChI=1S/C9H13NO/c1-2-6-10-8(4-1)9-5-3-7-11-9/h3,5,7-8,10H,1-2,4,6H2;InChI=1S/C9H13NO/c1-2-6-10(5-1)8-9-4-3-7-11-9/h3-4,7H,1-2,5-6,8H2;InChI=1S/C9H13NO/c1-7-4-5-9(11-7)8-3-2-6-10-8/h4-5,8,10H,2-3,6H2,1H3	MIJFUNGHFNXZGN-UHFFFAOYSA-N;OTCUCAGXTNHLEI-UHFFFAOYSA-N;LGGXPKQFJZIICN-UHFFFAOYSA-N	3;3;3	Organic compounds;Organic compounds;Organic compounds	Organonitrogen compounds;Organic nitrogen compounds;Organonitrogen compounds	Amines;Organonitrogen compounds;Amines	Aralkylamines;Amines;Aralkylamines
M152T226C132	152.07	226.338	132.314	-2;-2;-2	4;4;-35	-0.821;-0.821;-0.233	1;1;0.92	1;1;1	NA;NA;NA	NA;NA;NA	NA;NA;NA	[M+H]+;[M+H]+;[M+H]+	m4x_013320;m4x_016652;m4x_180515	L-Phenylglycine;2-Phenylglycine;N-Phenylglycine	C18623;HMDB0002210;HMDB0255227	C8H9NO2;C8H9NO2;C8H9NO2	C1=CC=C(C=C1)[C@@H](C(=O)O)N;NC(C(O)=O)C1=CC=CC=C1;OC(=O)CNC1=CC=CC=C1	InChI=1S/C8H9NO2/c9-7(8(10)11)6-4-2-1-3-5-6/h1-5,7H,9H2,(H,10,11)/t7-/m0/s1;InChI=1S/C8H9NO2/c9-7(8(10)11)6-4-2-1-3-5-6/h1-5,7H,9H2,(H,10,11);InChI=1S/C8H9NO2/c10-8(11)6-9-7-4-2-1-3-5-7/h1-5,9H,6H2,(H,10,11)	ZGUNAGUHMKGQNY-ZETCQYMHSA-N;ZGUNAGUHMKGQNY-UHFFFAOYSA-N;NPKSPKHJBVJUKB-UHFFFAOYSA-N	3;3;3	Organic compounds;Organic compounds;Organic compounds	Organic acids and derivatives;Organic acids and derivatives;Organic acids and derivatives	Carboxylic acids and derivatives;Carboxylic acids and derivatives;Carboxylic acids and derivatives	Amino acids, peptides, and analogues;Amino acids, peptides, and analogues;Amino acids, peptides, and analogues
M152T258C129	152.07	258.498	128.811	-1;-1;-1	42;36;-3	-2.785;-3.446;-2.874	0.79;0.89;1	1;0.85;1	NA;NA;NA	NA;NA;NA	NA;NA;NA	[M+H]+;[M+H]+;[M+H]+	m4x_002064;m4x_016652;m4x_180515	N-Methyl-4-aminobenzoate;2-Phenylglycine;N-Phenylglycine	C03522;HMDB0002210;HMDB0255227	C8H9NO2;C8H9NO2;C8H9NO2	CNC1=CC=C(C=C1)C(=O)O;NC(C(O)=O)C1=CC=CC=C1;OC(=O)CNC1=CC=CC=C1	InChI=1S/C8H9NO2/c1-9-7-4-2-6(3-5-7)8(10)11/h2-5,9H,1H3,(H,10,11);InChI=1S/C8H9NO2/c9-7(8(10)11)6-4-2-1-3-5-6/h1-5,7H,9H2,(H,10,11);InChI=1S/C8H9NO2/c10-8(11)6-9-7-4-2-1-3-5-7/h1-5,9H,6H2,(H,10,11)	ZVIDMSBTYRSMAR-UHFFFAOYSA-N;ZGUNAGUHMKGQNY-UHFFFAOYSA-N;NPKSPKHJBVJUKB-UHFFFAOYSA-N	3;3;3	Organic compounds;Organic compounds;Organic compounds	Benzenoids;Organic acids and derivatives;Organic acids and derivatives	Benzene and substituted derivatives;Carboxylic acids and derivatives;Carboxylic acids and derivatives	Benzoic acids and derivatives;Amino acids, peptides, and analogues;Amino acids, peptides, and analogues
M152T280C128	152.07	279.575	128.344	-2;-2;-2	64;58;58	-3.137;-3.796;-3.796	0.44;0.54;0.54	0.95;0.73;0.73	NA;NA;NA	NA;NA;NA	NA;NA;NA	[M+H]+;[M+H]+;[M+H]+	m4x_002064;m4x_013320;m4x_016652	N-Methyl-4-aminobenzoate;L-Phenylglycine;2-Phenylglycine	C03522;C18623;HMDB0002210	C8H9NO2;C8H9NO2;C8H9NO2	CNC1=CC=C(C=C1)C(=O)O;C1=CC=C(C=C1)[C@@H](C(=O)O)N;NC(C(O)=O)C1=CC=CC=C1	InChI=1S/C8H9NO2/c1-9-7-4-2-6(3-5-7)8(10)11/h2-5,9H,1H3,(H,10,11);InChI=1S/C8H9NO2/c9-7(8(10)11)6-4-2-1-3-5-6/h1-5,7H,9H2,(H,10,11)/t7-/m0/s1;InChI=1S/C8H9NO2/c9-7(8(10)11)6-4-2-1-3-5-6/h1-5,7H,9H2,(H,10,11)	ZVIDMSBTYRSMAR-UHFFFAOYSA-N;ZGUNAGUHMKGQNY-ZETCQYMHSA-N;ZGUNAGUHMKGQNY-UHFFFAOYSA-N	3;3;3	Organic compounds;Organic compounds;Organic compounds	Benzenoids;Organic acids and derivatives;Organic acids and derivatives	Benzene and substituted derivatives;Carboxylic acids and derivatives;Carboxylic acids and derivatives	Benzoic acids and derivatives;Amino acids, peptides, and analogues;Amino acids, peptides, and analogues
M152T296C132	152.071	296.206	131.964	0;0;0	74;74;35	-1.083;-1.083;-0.497	0.26;0.26;0.91	1;1;1	NA;NA;NA	NA;NA;NA	NA;NA;NA	[M+H]+;[M+H]+;[M+H]+	m4x_013320;m4x_016652;m4x_180515	L-Phenylglycine;2-Phenylglycine;N-Phenylglycine	C18623;HMDB0002210;HMDB0255227	C8H9NO2;C8H9NO2;C8H9NO2	C1=CC=C(C=C1)[C@@H](C(=O)O)N;NC(C(O)=O)C1=CC=CC=C1;OC(=O)CNC1=CC=CC=C1	InChI=1S/C8H9NO2/c9-7(8(10)11)6-4-2-1-3-5-6/h1-5,7H,9H2,(H,10,11)/t7-/m0/s1;InChI=1S/C8H9NO2/c9-7(8(10)11)6-4-2-1-3-5-6/h1-5,7H,9H2,(H,10,11);InChI=1S/C8H9NO2/c10-8(11)6-9-7-4-2-1-3-5-7/h1-5,9H,6H2,(H,10,11)	ZGUNAGUHMKGQNY-ZETCQYMHSA-N;ZGUNAGUHMKGQNY-UHFFFAOYSA-N;NPKSPKHJBVJUKB-UHFFFAOYSA-N	3;3;3	Organic compounds;Organic compounds;Organic compounds	Organic acids and derivatives;Organic acids and derivatives;Organic acids and derivatives	Carboxylic acids and derivatives;Carboxylic acids and derivatives;Carboxylic acids and derivatives	Amino acids, peptides, and analogues;Amino acids, peptides, and analogues;Amino acids, peptides, and analogues
M152T320C131	152.07	320.264	131.147	-2;-2	40;59	-1.089;-1.113	0.83;0.51	1;1	NA;NA	NA;NA	NA;NA	[M+H]+;[M+H]+	m4x_012540;m4x_180515	Dopamine quinone;N-Phenylglycine	C17755;HMDB0255227	C8H9NO2;C8H9NO2	C1=CC(=O)C(=O)C=C1CCN;OC(=O)CNC1=CC=CC=C1	InChI=1S/C8H9NO2/c9-4-3-6-1-2-7(10)8(11)5-6/h1-2,5H,3-4,9H2;InChI=1S/C8H9NO2/c10-8(11)6-9-7-4-2-1-3-5-7/h1-5,9H,6H2,(H,10,11)	PQPXZWUZIOASKS-UHFFFAOYSA-N;NPKSPKHJBVJUKB-UHFFFAOYSA-N	3;3	Organic compounds;Organic compounds	Organic oxygen compounds;Organic acids and derivatives	Organooxygen compounds;Carboxylic acids and derivatives	Carbonyl compounds;Amino acids, peptides, and analogues
M152T32C124	152.07	32.0248	123.665	-2	-57	-5.085	0.55	0.3	NA	NA	NA	[M+H]+	m4x_227754	1-nitro-2-phenylethane	HMDB0303870	C8H9NO2	[O-][N+](=O)CCC1=CC=CC=C1	InChI=1S/C8H9NO2/c10-9(11)7-6-8-4-2-1-3-5-8/h1-5H,6-7H2	XAWCLWKTUKMCMO-UHFFFAOYSA-N	3	Organic compounds	Benzenoids	Benzene and substituted derivatives	NA
M152T47C134	152.082	46.5277	133.712	-2	-10	0.2	1	1	NA	NA	NA	[M+H]+	m4x_014164	Phenicarbazide	C19498	C7H9N3O	C1=CC=C(C=C1)NNC(=O)N	InChI=1S/C7H9N3O/c8-7(11)10-9-6-4-2-1-3-5-6/h1-5,9H,(H3,8,10,11)	AVKHCKXGKPAGEI-UHFFFAOYSA-N	3	Organic compounds	Benzenoids	Benzene and substituted derivatives	Phenylhydrazines
M153T113C139	153.066	113.408	139.348	-1;-1	73;46	5.543;5.32	0.28;0.73	0.15;0.23	NA;NA	NA;NA	NA;NA	[M+H]+;[M+H]+	m4x_180012;m4x_180476	Methyl pyridone carboxamide;n-methyl-6-oxo-1,6-dihydropyridine-3-carboxamide	HMDB0254609;HMDB0255171	C7H8N2O2;C7H8N2O2	CNC(=O)N1C=CC=CC1=O;CNC(=O)C1=CNC(=O)C=C1	InChI=1S/C7H8N2O2/c1-8-7(11)9-5-3-2-4-6(9)10/h2-5H,1H3,(H,8,11);InChI=1S/C7H8N2O2/c1-8-7(11)5-2-3-6(10)9-4-5/h2-4H,1H3,(H,8,11)(H,9,10)	NVMIQRTWOLYCEY-UHFFFAOYSA-N;NBUNJDAKVMXXEF-UHFFFAOYSA-N	3;3	NA;NA	NA;NA	NA;NA	NA;NA
M153T113C139_2	153.066	113.02	139.348	-1;-1	73;46	5.543;5.32	0.28;0.73	0.15;0.23	NA;NA	NA;NA	NA;NA	[M+H]+;[M+H]+	m4x_180012;m4x_180476	Methyl pyridone carboxamide;n-methyl-6-oxo-1,6-dihydropyridine-3-carboxamide	HMDB0254609;HMDB0255171	C7H8N2O2;C7H8N2O2	CNC(=O)N1C=CC=CC1=O;CNC(=O)C1=CNC(=O)C=C1	InChI=1S/C7H8N2O2/c1-8-7(11)9-5-3-2-4-6(9)10/h2-5H,1H3,(H,8,11);InChI=1S/C7H8N2O2/c1-8-7(11)5-2-3-6(10)9-4-5/h2-4H,1H3,(H,8,11)(H,9,10)	NVMIQRTWOLYCEY-UHFFFAOYSA-N;NBUNJDAKVMXXEF-UHFFFAOYSA-N	3;3	NA;NA	NA;NA	NA;NA	NA;NA
M153T138C132	153.066	138.075	132.13	0;0	52;71	0.655;-0.135	0.63;0.32	1;1	NA;NA	NA;NA	NA;NA	[M+H]+;[M+H]+	m4x_003191;m4x_180476	N1-Methyl-4-pyridone-5-carboxamide;n-methyl-6-oxo-1,6-dihydropyridine-3-carboxamide	C05843;HMDB0255171	C7H8N2O2;C7H8N2O2	CN1C=CC(=O)C(=C1)C(=O)N;CNC(=O)C1=CNC(=O)C=C1	InChI=1S/C7H8N2O2/c1-9-3-2-6(10)5(4-9)7(8)11/h2-4H,1H3,(H2,8,11);InChI=1S/C7H8N2O2/c1-8-7(11)5-2-3-6(10)9-4-5/h2-4H,1H3,(H,8,11)(H,9,10)	KTLRWTOPTKGYQY-UHFFFAOYSA-N;NBUNJDAKVMXXEF-UHFFFAOYSA-N	3;3	Organic compounds;NA	Organoheterocyclic compounds;NA	Pyridines and derivatives;NA	Pyridinecarboxylic acids and derivatives;NA
M153T140C131	153.102	140.2	130.611	-1;-1;-1	83;81;77	-1.737;-1.541;-1.456	0.11;0.15;0.21	1;1;1	NA;NA;NA	NA;NA;NA	NA;NA;NA	[M+H]+;[M+H]+;[M+H]+	m4x_033490;m4x_033491;m4x_033759	2-Isopropyl-5-methoxypyrazine;2-Isopropyl-6-methoxypyrazine;2-Isopropyl-3-methoxypyrazine	HMDB0040052;HMDB0040053;HMDB0040340	C8H12N2O;C8H12N2O;C8H12N2O	COC1=NC=C(N=C1)C(C)C;COC1=CN=CC(=N1)C(C)C;COC1=NC=CN=C1C(C)C	InChI=1S/C8H12N2O/c1-6(2)7-4-10-8(11-3)5-9-7/h4-6H,1-3H3;InChI=1S/C8H12N2O/c1-6(2)7-4-9-5-8(10-7)11-3/h4-6H,1-3H3;InChI=1S/C8H12N2O/c1-6(2)7-8(11-3)10-5-4-9-7/h4-6H,1-3H3	GSVQZEKWEURMLP-UHFFFAOYSA-N;QFGMXPJWRJAIMB-UHFFFAOYSA-N;NTOPKICPEQUPPH-UHFFFAOYSA-N	3;3;3	Organic compounds;Organic compounds;Organic compounds	Organoheterocyclic compounds;Organoheterocyclic compounds;Organoheterocyclic compounds	Diazines;Diazines;Diazines	Pyrazines;Pyrazines;Pyrazines
M153T243C132	153.066	242.666	132.363	-1	21	-1.481	1	1	NA	NA	NA	[M+H]+	m4x_178024	Ethyl 2,3-dicyanopropionate	HMDB0252027	C7H8N2O2	CCOC(=O)C(CC#N)C#N	InChI=1S/C7H8N2O2/c1-2-11-7(10)6(5-9)3-4-8/h6H,2-3H2,1H3	NPZOLWMDTPEVEI-UHFFFAOYSA-N	3	Organic compounds	Lipids and lipid-like molecules	Fatty Acyls	Fatty acid esters
M153T24C137	153.054	24.2419	137.372	-1;-1;-1	-70;-27;-66	4.136;4.611;4.36	0.34;1;0.4	0.62;0.46;0.55	NA;NA;NA	NA;NA;NA	NA;NA;NA	[M+H]+;[M+H]+;[M+H]+	m4x_001546;m4x_001612;m4x_026792	4-Methoxybenzoate;6-Methylsalicylate;3-Methoxybenzoic acid	C02519;C02657;HMDB0032606	C8H8O3;C8H8O3;C8H8O3	COC1=CC=C(C=C1)C(=O)O;CC1=C(C(=CC=C1)O)C(=O)O;COC1=CC=CC(=C1)C(O)=O	InChI=1S/C8H8O3/c1-11-7-4-2-6(3-5-7)8(9)10/h2-5H,1H3,(H,9,10);InChI=1S/C8H8O3/c1-5-3-2-4-6(9)7(5)8(10)11/h2-4,9H,1H3,(H,10,11);InChI=1S/C8H8O3/c1-11-7-4-2-3-6(5-7)8(9)10/h2-5H,1H3,(H,9,10)	ZEYHEAKUIGZSGI-UHFFFAOYSA-N;HCJMNOSIAGSZBM-UHFFFAOYSA-N;XHQZJYCNDZAGLW-UHFFFAOYSA-N	3;3;3	Organic compounds;Organic compounds;Organic compounds	Benzenoids;Benzenoids;Benzenoids	Benzene and substituted derivatives;Benzene and substituted derivatives;Benzene and substituted derivatives	Benzoic acids and derivatives;Benzoic acids and derivatives;Benzoic acids and derivatives
M153T270C131	153.066	269.889	130.73	-1	48	-2.696	0.7	1	NA	NA	NA	[M+H]+	m4x_178024	Ethyl 2,3-dicyanopropionate	HMDB0252027	C7H8N2O2	CCOC(=O)C(CC#N)C#N	InChI=1S/C7H8N2O2/c1-2-11-7(10)6(5-9)3-4-8/h6H,2-3H2,1H3	NPZOLWMDTPEVEI-UHFFFAOYSA-N	3	Organic compounds	Lipids and lipid-like molecules	Fatty Acyls	Fatty acid esters
M154T112C130	154.053	112.281	130.082	13;13;13	-34;70;65	-2.371;-2.333;-1.365	0.94;0.33;0.41	1;1;1	NA;NA;NA	NA;NA;NA	NA;NA;NA	[M+H]+;[M+H]+;[M+H]+	m4x_000456;m4x_016543;m4x_184498	3-Hydroxyanthranilate;3-Aminosalicylic acid;5-Formyl-2H-pyran-6-carboxamide	C00632;HMDB0001972;HMDB0260351	C7H7NO3;C7H7NO3;C7H7NO3	C1=CC(=C(C(=C1)O)N)C(=O)O;NC1=CC=CC(C(O)=O)=C1O;NC(=O)C1=C(C=O)C=CCO1	InChI=1S/C7H7NO3/c8-6-4(7(10)11)2-1-3-5(6)9/h1-3,9H,8H2,(H,10,11);InChI=1S/C7H7NO3/c8-5-3-1-2-4(6(5)9)7(10)11/h1-3,9H,8H2,(H,10,11);InChI=1S/C7H7NO3/c8-7(10)6-5(4-9)2-1-3-11-6/h1-2,4H,3H2,(H2,8,10)	WJXSWCUQABXPFS-UHFFFAOYSA-N;IQGMRVWUTCYCST-UHFFFAOYSA-N;JTLUWNHUNIMIFA-UHFFFAOYSA-N	3;3;3	Organic compounds;Organic compounds;NA	Benzenoids;Benzenoids;NA	Benzene and substituted derivatives;Benzene and substituted derivatives;NA	Benzoic acids and derivatives;Benzoic acids and derivatives;NA
M154T126C132	154.086	125.929	132.412	-1;-1	36;-15	-0.951;-2.856	0.9;1	1;1	NA;NA	NA;NA	NA;NA	[M+H]+;[M+H]+	m4x_180463;m4x_180648	N-Hydroxyphenetidine;2-Cyanohept-2-enoic acid	HMDB0255158;HMDB0255379	C8H11NO2;C8H11NO2	CCOC1=CC=C(NO)C=C1;CCCCC=C(C#N)C(O)=O	InChI=1S/C8H11NO2/c1-2-11-8-5-3-7(9-10)4-6-8/h3-6,9-10H,2H2,1H3;InChI=1S/C8H11NO2/c1-2-3-4-5-7(6-9)8(10)11/h5H,2-4H2,1H3,(H,10,11)	BZMRNEWNOBBZCH-UHFFFAOYSA-N;BEXLXSRWUSGOOV-UHFFFAOYSA-N	3;3	Organic compounds;NA	Benzenoids;NA	Phenol ethers;NA	NA;NA
M154T15C137	154.122	15.0759	137.298	-2;-2;-2	-23;-21;-24	2.654;2.495;2.498	1;1;1	1;1;1	NA;NA;NA	NA;NA;NA	NA;NA;NA	[M+H]+;[M+H]+;[M+H]+	m4x_031414;m4x_031420;m4x_031423	4-Ethyl-2-methyl-5-propyloxazole;4-Butyl-2,5-dimethyloxazole;5-Butyl-2,4-dimethyloxazole	HMDB0037873;HMDB0037879;HMDB0037882	C9H15NO;C9H15NO;C9H15NO	CCCC1=C(CC)N=C(C)O1;CCCCC1=C(C)OC(C)=N1;CCCCC1=C(C)N=C(C)O1	InChI=1S/C9H15NO/c1-4-6-9-8(5-2)10-7(3)11-9/h4-6H2,1-3H3;InChI=1S/C9H15NO/c1-4-5-6-9-7(2)11-8(3)10-9/h4-6H2,1-3H3;InChI=1S/C9H15NO/c1-4-5-6-9-7(2)10-8(3)11-9/h4-6H2,1-3H3	OJFZPFCEFJXLIK-UHFFFAOYSA-N;MRXQRKKZDKCDSE-UHFFFAOYSA-N;IXECKEKKCJBKQJ-UHFFFAOYSA-N	3;3;3	Organic compounds;Organic compounds;Organic compounds	Organoheterocyclic compounds;Organoheterocyclic compounds;Organoheterocyclic compounds	Azoles;Azoles;Azoles	Oxazoles;Oxazoles;Oxazoles
M154T230C137	154.122	230.314	137.066	-1	20	0.857	1	1	NA	NA	NA	[M+H]+	m4x_007419	Pseudopelletierine	C10865	C9H15NO	CN1C2CCCC1CC(=O)C2	InChI=1S/C9H15NO/c1-10-7-3-2-4-8(10)6-9(11)5-7/h7-8H,2-6H2,1H3	RHWSKVCZXBAWLZ-UHFFFAOYSA-N	3	Organic compounds	Organoheterocyclic compounds	Piperidines	Piperidinones
M154T230C142	154.122	230.229	141.944	-1	20	4.447	1	0.52	NA	NA	NA	[M+H]+	m4x_007419	Pseudopelletierine	C10865	C9H15NO	CN1C2CCCC1CC(=O)C2	InChI=1S/C9H15NO/c1-10-7-3-2-4-8(10)6-9(11)5-7/h7-8H,2-6H2,1H3	RHWSKVCZXBAWLZ-UHFFFAOYSA-N	3	Organic compounds	Organoheterocyclic compounds	Piperidines	Piperidinones
M154T241C130	154.05	240.744	130.199	-1;-1;-1	13;66;6	-1.29;-1.606;-1.718	1;0.4;1	1;1;1	NA;NA;NA	NA;NA;NA	NA;NA;NA	[M+H]+;[M+H]+;[M+H]+	m4x_000876;m4x_003717;m4x_052556	3-Hydroxy-2-methylpyridine-5-carboxylate;(5R)-Carbapen-2-em-3-carboxylate;6-Methoxy-pyridine-3-carboxylic acid	C01270;C06669;HMDB0059749	C7H7NO3;C7H7NO3;C7H7NO3	CC1=C(C=C(C=N1)C(=O)O)O;C1C=C(N2[C@H]1CC2=O)C(=O)O;COC1=CC=C(C=N1)C(O)=O	InChI=1S/C7H7NO3/c1-4-6(9)2-5(3-8-4)7(10)11/h2-3,9H,1H3,(H,10,11);InChI=1S/C7H7NO3/c9-6-3-4-1-2-5(7(10)11)8(4)6/h2,4H,1,3H2,(H,10,11)/t4-/m1/s1;InChI=1S/C7H7NO3/c1-11-6-3-2-5(4-8-6)7(9)10/h2-4H,1H3,(H,9,10)	NYEFWJFPBFRRKU-UHFFFAOYSA-N;BSIMZHVOQZIAOY-SCSAIBSYSA-N;NVDJVEQITUWZDT-UHFFFAOYSA-N	3;3;3	Organic compounds;Organic compounds;Organic compounds	Organoheterocyclic compounds;Organoheterocyclic compounds;Organoheterocyclic compounds	Pyridines and derivatives;Lactams;Pyridines and derivatives	Pyridinecarboxylic acids and derivatives;Beta lactams;Pyridinecarboxylic acids and derivatives
M154T254C131	154.086	253.969	130.547	-1	41	-2.047	0.82	1	NA	NA	NA	[M+H]+	m4x_011664	Vanillylamine	C16666	C8H11NO2	COC1=C(C=CC(=C1)CN)O	InChI=1S/C8H11NO2/c1-11-8-4-6(5-9)2-3-7(8)10/h2-4,10H,5,9H2,1H3	WRPWWVNUCXQDQV-UHFFFAOYSA-N	3	Organic compounds	Benzenoids	Phenols	Methoxyphenols
M154T273C137	154.122	272.89	136.833	-5	63	0.686	0.45	1	NA	NA	NA	[M+H]+	m4x_007419	Pseudopelletierine	C10865	C9H15NO	CN1C2CCCC1CC(=O)C2	InChI=1S/C9H15NO/c1-10-7-3-2-4-8(10)6-9(11)5-7/h7-8H,2-6H2,1H3	RHWSKVCZXBAWLZ-UHFFFAOYSA-N	3	Organic compounds	Organoheterocyclic compounds	Piperidines	Piperidinones
M154T55C131	154.086	54.9285	131.363	-2;-2	-35;-86	-1.735;-3.625	0.92;0.07	1;0.79	NA;NA	NA;NA	NA;NA	[M+H]+;[M+H]+	m4x_180463;m4x_180648	N-Hydroxyphenetidine;2-Cyanohept-2-enoic acid	HMDB0255158;HMDB0255379	C8H11NO2;C8H11NO2	CCOC1=CC=C(NO)C=C1;CCCCC=C(C#N)C(O)=O	InChI=1S/C8H11NO2/c1-2-11-8-5-3-7(9-10)4-6-8/h3-6,9-10H,2H2,1H3;InChI=1S/C8H11NO2/c1-2-3-4-5-7(6-9)8(10)11/h5H,2-4H2,1H3,(H,10,11)	BZMRNEWNOBBZCH-UHFFFAOYSA-N;BEXLXSRWUSGOOV-UHFFFAOYSA-N	3;3	Organic compounds;NA	Benzenoids;NA	Phenol ethers;NA	NA;NA
M154T86C126	154.05	85.6375	125.88	-2;-2;-2	-89;44;39	-4.871;-5.488;-4.552	0.01;0.77;0.86	0.38;0.17;0.48	NA;NA;NA	NA;NA;NA	NA;NA;NA	[M+H]+;[M+H]+;[M+H]+	m4x_003717;m4x_016543;m4x_184498	(5R)-Carbapen-2-em-3-carboxylate;3-Aminosalicylic acid;5-Formyl-2H-pyran-6-carboxamide	C06669;HMDB0001972;HMDB0260351	C7H7NO3;C7H7NO3;C7H7NO3	C1C=C(N2[C@H]1CC2=O)C(=O)O;NC1=CC=CC(C(O)=O)=C1O;NC(=O)C1=C(C=O)C=CCO1	InChI=1S/C7H7NO3/c9-6-3-4-1-2-5(7(10)11)8(4)6/h2,4H,1,3H2,(H,10,11)/t4-/m1/s1;InChI=1S/C7H7NO3/c8-5-3-1-2-4(6(5)9)7(10)11/h1-3,9H,8H2,(H,10,11);InChI=1S/C7H7NO3/c8-7(10)6-5(4-9)2-1-3-11-6/h1-2,4H,3H2,(H2,8,10)	BSIMZHVOQZIAOY-SCSAIBSYSA-N;IQGMRVWUTCYCST-UHFFFAOYSA-N;JTLUWNHUNIMIFA-UHFFFAOYSA-N	3;3;3	Organic compounds;Organic compounds;NA	Organoheterocyclic compounds;Benzenoids;NA	Lactams;Benzene and substituted derivatives;NA	Beta lactams;Benzoic acids and derivatives;NA
M154T89C135	154.05	89.396	134.744	-2;-2;-2	-86;-61;-78	1.828;1.146;1.312	0.07;0.49;0.21	1;1;1	NA;NA;NA	NA;NA;NA	NA;NA;NA	[M+H]+;[M+H]+;[M+H]+	m4x_003717;m4x_011272;m4x_182360	(5R)-Carbapen-2-em-3-carboxylate;o-Hydroxylaminobenzoate;2-Aminooxybenzoic acid	C06669;C16235;HMDB0257563	C7H7NO3;C7H7NO3;C7H7NO3	C1C=C(N2[C@H]1CC2=O)C(=O)O;C1=CC=C(C(=C1)C(=O)O)NO;NOC1=CC=CC=C1C(O)=O	InChI=1S/C7H7NO3/c9-6-3-4-1-2-5(7(10)11)8(4)6/h2,4H,1,3H2,(H,10,11)/t4-/m1/s1;InChI=1S/C7H7NO3/c9-7(10)5-3-1-2-4-6(5)8-11/h1-4,8,11H,(H,9,10);InChI=1S/C7H7NO3/c8-11-6-4-2-1-3-5(6)7(9)10/h1-4H,8H2,(H,9,10)	BSIMZHVOQZIAOY-SCSAIBSYSA-N;JKRIWPXSEMPTNP-UHFFFAOYSA-N;NBGAYCYFNGPNPV-UHFFFAOYSA-N	3;3;3	Organic compounds;Organic compounds;NA	Organoheterocyclic compounds;Benzenoids;NA	Lactams;Benzene and substituted derivatives;NA	Beta lactams;Benzoic acids and derivatives;NA
M155T106C132	155.056	106.059	131.999	18;18;18	79;77;72	0.944;2.184;2.903	0.18;0.22;0.3	1;1;1	NA;NA;NA	NA;NA;NA	NA;NA;NA	[M+H]+;[M+H]+;[M+H]+	m4x_027078;m4x_033660;m4x_033984	1-(2-Thienyl)-1-butanone;1-(5-Methyl-2-thienyl)-1-propanone;3-Acetyl-2,5-dimethylthiophene	HMDB0032935;HMDB0040231;HMDB0040589	C8H10OS;C8H10OS;C8H10OS	CCCC(=O)C1=CC=CS1;CCC(=O)C1=CC=C(C)S1;CC(=O)C1=C(C)SC(C)=C1	InChI=1S/C8H10OS/c1-2-4-7(9)8-5-3-6-10-8/h3,5-6H,2,4H2,1H3;InChI=1S/C8H10OS/c1-3-7(9)8-5-4-6(2)10-8/h4-5H,3H2,1-2H3;InChI=1S/C8H10OS/c1-5-4-8(6(2)9)7(3)10-5/h4H,1-3H3	YXHIINNJOGKPLF-UHFFFAOYSA-N;ROPOMQPSWIOWSN-UHFFFAOYSA-N;PUSJAEJRDNPYKM-UHFFFAOYSA-N	3;3;3	Organic compounds;Organic compounds;Organic compounds	Organic oxygen compounds;Organooxygen compounds;Organooxygen compounds	Organooxygen compounds;Carbonyl compounds;Carbonyl compounds	Carbonyl compounds;Ketones;Ketones
M155T150C133	155.081	149.712	132.696	-2	-52	-3.083	0.63	0.97	NA	NA	NA	[M+H]+	m4x_180557	N,N'-METHYLENEBISACRYLAMIDE	HMDB0255276	C7H10N2O2	OC(C=C)=NCN=C(O)C=C	InChI=1S/C7H10N2O2/c1-3-6(10)8-5-9-7(11)4-2/h3-4H,1-2,5H2,(H,8,10)(H,9,11)	ZIUHHBKFKCYYJD-UHFFFAOYSA-N	3	Organic compounds	Organic acids and derivatives	Carboxylic acids and derivatives	Acrylic acids and derivatives
M155T219C138	155.081	219.175	138.162	-1	17	0.91	1	1	NA	NA	NA	[M+H]+	m4x_180557	N,N'-METHYLENEBISACRYLAMIDE	HMDB0255276	C7H10N2O2	OC(C=C)=NCN=C(O)C=C	InChI=1S/C7H10N2O2/c1-3-6(10)8-5-9-7(11)4-2/h3-4H,1-2,5H2,(H,8,10)(H,9,11)	ZIUHHBKFKCYYJD-UHFFFAOYSA-N	3	Organic compounds	Organic acids and derivatives	Carboxylic acids and derivatives	Acrylic acids and derivatives
M155T220C131	155.081	220.132	131.298	-1	18	-4.104	1	0.63	NA	NA	NA	[M+H]+	m4x_180557	N,N'-METHYLENEBISACRYLAMIDE	HMDB0255276	C7H10N2O2	OC(C=C)=NCN=C(O)C=C	InChI=1S/C7H10N2O2/c1-3-6(10)8-5-9-7(11)4-2/h3-4H,1-2,5H2,(H,8,10)(H,9,11)	ZIUHHBKFKCYYJD-UHFFFAOYSA-N	3	Organic compounds	Organic acids and derivatives	Carboxylic acids and derivatives	Acrylic acids and derivatives
M155T239C130	155.045	238.785	130.018	-1;-9	-84;85	-1.987;-4.789	0.1;0.09	1;0.4	NA;NA	NA;NA	NA;NA	[M+H]+;[M+H]+	m4x_002185;m4x_003666	3-Imidazole-2-oxopropanoate;Diethylphosphoric acid	C03762;C06608	C6H6N2O3;C4H11O4P	C1=CN(C=N1)CC(=O)C(=O)O;CCOP(=O)(O)OCC	InChI=1S/C6H6N2O3/c9-5(6(10)11)3-8-2-1-7-4-8/h1-2,4H,3H2,(H,10,11);InChI=1S/C4H11O4P/c1-3-7-9(5,6)8-4-2/h3-4H2,1-2H3,(H,5,6)	TZKAUGKXAWURCX-UHFFFAOYSA-N;UCQFCFPECQILOL-UHFFFAOYSA-N	3;3	Organic compounds;Organic compounds	Organoheterocyclic compounds;Organic acids and derivatives	Azoles;Organic phosphoric acids and derivatives	Imidazoles;Phosphate esters
M155T26C128	155.07	25.8039	128.384	0;0;0	-9;-24;-5	-3.438;-3.468;-3.452	1;1;1	0.85;0.84;0.85	NA;NA;NA	NA;NA;NA	NA;NA;NA	[M+H]+;[M+H]+;[M+H]+	m4x_031280;m4x_226786;m4x_227131	2-Furanylmethyl propanoate;Halleridone;4-Acetyl-2,5-dimethyl-3(2H)-furanone	HMDB0037728;HMDB0302803;HMDB0303185	C8H10O3;C8H10O3;C8H10O3	CCC(=O)OCC1=CC=CO1;OC12CCOC1CC(=O)C=C2;CC1OC(C)=C(C(C)=O)C1=O	InChI=1S/C8H10O3/c1-2-8(9)11-6-7-4-3-5-10-7/h3-5H,2,6H2,1H3;InChI=1S/C8H10O3/c9-6-1-2-8(10)3-4-11-7(8)5-6/h1-2,7,10H,3-5H2;InChI=1S/C8H10O3/c1-4(9)7-5(2)11-6(3)8(7)10/h6H,1-3H3	LGBXNZSSTFWRFS-UHFFFAOYSA-N;HSGPAWIMHOPPDA-UHFFFAOYSA-N;PAQLUNHARDKSPD-UHFFFAOYSA-N	3;3;3	Organic compounds;Organic compounds;Organic compounds	Organoheterocyclic compounds;Organoheterocyclic compounds;Organoheterocyclic compounds	Heteroaromatic compounds;Benzofurans;Dihydrofurans	NA;NA;Furanones
M155T283C131	155.082	282.513	131.065	1	81	-4.274	0.16	0.58	NA	NA	NA	[M+H]+	m4x_180557	N,N'-METHYLENEBISACRYLAMIDE	HMDB0255276	C7H10N2O2	OC(C=C)=NCN=C(O)C=C	InChI=1S/C7H10N2O2/c1-3-6(10)8-5-9-7(11)4-2/h3-4H,1-2,5H2,(H,8,10)(H,9,11)	ZIUHHBKFKCYYJD-UHFFFAOYSA-N	3	Organic compounds	Organic acids and derivatives	Carboxylic acids and derivatives	Acrylic acids and derivatives
M155T46C132	155.056	45.796	132.115	19;19;19	19;17;12	1.033;2.274;2.994	1;1;1	1;1;1	NA;NA;NA	NA;NA;NA	NA;NA;NA	[M+H]+;[M+H]+;[M+H]+	m4x_027078;m4x_033660;m4x_033984	1-(2-Thienyl)-1-butanone;1-(5-Methyl-2-thienyl)-1-propanone;3-Acetyl-2,5-dimethylthiophene	HMDB0032935;HMDB0040231;HMDB0040589	C8H10OS;C8H10OS;C8H10OS	CCCC(=O)C1=CC=CS1;CCC(=O)C1=CC=C(C)S1;CC(=O)C1=C(C)SC(C)=C1	InChI=1S/C8H10OS/c1-2-4-7(9)8-5-3-6-10-8/h3,5-6H,2,4H2,1H3;InChI=1S/C8H10OS/c1-3-7(9)8-5-4-6(2)10-8/h4-5H,3H2,1-2H3;InChI=1S/C8H10OS/c1-5-4-8(6(2)9)7(3)10-5/h4H,1-3H3	YXHIINNJOGKPLF-UHFFFAOYSA-N;ROPOMQPSWIOWSN-UHFFFAOYSA-N;PUSJAEJRDNPYKM-UHFFFAOYSA-N	3;3;3	Organic compounds;Organic compounds;Organic compounds	Organic oxygen compounds;Organooxygen compounds;Organooxygen compounds	Organooxygen compounds;Carbonyl compounds;Carbonyl compounds	Carbonyl compounds;Ketones;Ketones
M156T112C130	156.064	112.132	130.42	-8;-8	-88;53	-2.192;-2.985	0.04;0.61	1;1	NA;NA	NA;NA	NA;NA	[M+H]+;[M+H]+	m4x_012180;m4x_179962	(3S,5S)-Carbapenam-3-carboxylic acid;methoxycatecholamine	C17367;HMDB0254544	C7H9NO3;C7H9NO3	C1C[C@H](N2[C@@H]1CC2=O)C(=O)O;COC1=C(N)C(O)=C(O)C=C1	InChI=1S/C7H9NO3/c9-6-3-4-1-2-5(7(10)11)8(4)6/h4-5H,1-3H2,(H,10,11)/t4-,5-/m0/s1;InChI=1S/C7H9NO3/c1-11-5-3-2-4(9)7(10)6(5)8/h2-3,9-10H,8H2,1H3	RJPDELAUUYAFTQ-WHFBIAKZSA-N;KHTCLRGXXJPSRJ-UHFFFAOYSA-N	3;3	Organic compounds;Organic compounds	Organoheterocyclic compounds;Benzenoids	Lactams;Phenols	Beta lactams;Methoxyphenols
M156T120C136	156.064	120.092	135.54	-8;-8	-80;61	1.648;0.824	0.17;0.48	1;1	NA;NA	NA;NA	NA;NA	[M+H]+;[M+H]+	m4x_012180;m4x_179962	(3S,5S)-Carbapenam-3-carboxylic acid;methoxycatecholamine	C17367;HMDB0254544	C7H9NO3;C7H9NO3	C1C[C@H](N2[C@@H]1CC2=O)C(=O)O;COC1=C(N)C(O)=C(O)C=C1	InChI=1S/C7H9NO3/c9-6-3-4-1-2-5(7(10)11)8(4)6/h4-5H,1-3H2,(H,10,11)/t4-,5-/m0/s1;InChI=1S/C7H9NO3/c1-11-5-3-2-4(9)7(10)6(5)8/h2-3,9-10H,8H2,1H3	RJPDELAUUYAFTQ-WHFBIAKZSA-N;KHTCLRGXXJPSRJ-UHFFFAOYSA-N	3;3	Organic compounds;Organic compounds	Organoheterocyclic compounds;Benzenoids	Lactams;Phenols	Beta lactams;Methoxyphenols
M156T141C135	156.064	141.427	135.191	-7;-7	-59;82	1.387;0.565	0.52;0.13	1;1	NA;NA	NA;NA	NA;NA	[M+H]+;[M+H]+	m4x_012180;m4x_179962	(3S,5S)-Carbapenam-3-carboxylic acid;methoxycatecholamine	C17367;HMDB0254544	C7H9NO3;C7H9NO3	C1C[C@H](N2[C@@H]1CC2=O)C(=O)O;COC1=C(N)C(O)=C(O)C=C1	InChI=1S/C7H9NO3/c9-6-3-4-1-2-5(7(10)11)8(4)6/h4-5H,1-3H2,(H,10,11)/t4-,5-/m0/s1;InChI=1S/C7H9NO3/c1-11-5-3-2-4(9)7(10)6(5)8/h2-3,9-10H,8H2,1H3	RJPDELAUUYAFTQ-WHFBIAKZSA-N;KHTCLRGXXJPSRJ-UHFFFAOYSA-N	3;3	Organic compounds;Organic compounds	Organoheterocyclic compounds;Benzenoids	Lactams;Phenols	Beta lactams;Methoxyphenols
M156T159C131	156.064	159.156	130.653	-7	-41	-2.017	0.82	1	NA	NA	NA	[M+H]+	m4x_012180	(3S,5S)-Carbapenam-3-carboxylic acid	C17367	C7H9NO3	C1C[C@H](N2[C@@H]1CC2=O)C(=O)O	InChI=1S/C7H9NO3/c9-6-3-4-1-2-5(7(10)11)8(4)6/h4-5H,1-3H2,(H,10,11)/t4-,5-/m0/s1	RJPDELAUUYAFTQ-WHFBIAKZSA-N	3	Organic compounds	Organoheterocyclic compounds	Lactams	Beta lactams
M156T161C132	156.138	160.982	132.045	0;0;0	-31;-32;-10	-1.737;-1.979;-2.557	0.98;0.97;1	1;1;1	NA;NA;NA	NA;NA;NA	NA;NA;NA	[M+H]+;[M+H]+;[M+H]+	m4x_003373;m4x_033278;m4x_033279	N-Methylpelletierine;3-(1-Pyrrolidinyl)-2-pentanone;2-(1-Pyrrolidinyl)-3-pentanone	C06184;HMDB0039833;HMDB0039834	C9H17NO;C9H17NO;C9H17NO	CC(=O)CC1CCCCN1C;CCC(N1CCCC1)C(C)=O;CCC(=O)C(C)N1CCCC1	InChI=1S/C9H17NO/c1-8(11)7-9-5-3-4-6-10(9)2/h9H,3-7H2,1-2H3;InChI=1S/C9H17NO/c1-3-9(8(2)11)10-6-4-5-7-10/h9H,3-7H2,1-2H3;InChI=1S/C9H17NO/c1-3-9(11)8(2)10-6-4-5-7-10/h8H,3-7H2,1-2H3	TYHJMEIBGDDCPA-UHFFFAOYSA-N;RDPXXKUWQXFOHG-UHFFFAOYSA-N;URXJQXJRZXGXTQ-UHFFFAOYSA-N	3;3;3	Organic compounds;Organic compounds;Organic compounds	Organoheterocyclic compounds;Organoheterocyclic compounds;Organoheterocyclic compounds	Piperidines;Pyrrolidines;Pyrrolidines	NA;N-alkylpyrrolidines;N-alkylpyrrolidines
M156T29C137	156.048	28.6766	136.936	-1	3	5.051	1	0.32	NA	NA	NA	[M+H]+	m4x_034848	5-Acetyl-2,4-dimethylthiazole	HMDB0041484	C7H9NOS	CC(=O)C1=C(C)N=C(C)S1	InChI=1S/C7H9NOS/c1-4-7(5(2)9)10-6(3)8-4/h1-3H3	BLQOKWQUTLNKON-UHFFFAOYSA-N	3	Organic compounds	Organoheterocyclic compounds	Azoles	Thiazoles
M156T370C132	156.076	370.019	131.816	-3;-3	-31;-31	-1.989;-1.989	0.98;0.98	1;1	NA;NA	NA;NA	NA;NA	[M+H]+;[M+H]+	m4x_000537;m4x_003505	Histidine;D-Histidine	C00768;C06419	C6H9N3O2;C6H9N3O2	C1=C(NC=N1)CC(C(=O)O)N;C1=C(NC=N1)C[C@H](C(=O)O)N	InChI=1S/C6H9N3O2/c7-5(6(10)11)1-4-2-8-3-9-4/h2-3,5H,1,7H2,(H,8,9)(H,10,11);InChI=1S/C6H9N3O2/c7-5(6(10)11)1-4-2-8-3-9-4/h2-3,5H,1,7H2,(H,8,9)(H,10,11)/t5-/m1/s1	HNDVDQJCIGZPNO-UHFFFAOYSA-N;HNDVDQJCIGZPNO-RXMQYKEDSA-N	3;3	Organic compounds;Organic compounds	Organic acids and derivatives;Organic acids and derivatives	Carboxylic acids and derivatives;Carboxylic acids and derivatives	Amino acids, peptides, and analogues;Amino acids, peptides, and analogues
M156T388C132	156.076	387.866	132.049	-2;-2	-13;-13	-1.816;-1.816	1;1	1;1	NA;NA	NA;NA	NA;NA	[M+H]+;[M+H]+	m4x_000537;m4x_003505	Histidine;D-Histidine	C00768;C06419	C6H9N3O2;C6H9N3O2	C1=C(NC=N1)CC(C(=O)O)N;C1=C(NC=N1)C[C@H](C(=O)O)N	InChI=1S/C6H9N3O2/c7-5(6(10)11)1-4-2-8-3-9-4/h2-3,5H,1,7H2,(H,8,9)(H,10,11);InChI=1S/C6H9N3O2/c7-5(6(10)11)1-4-2-8-3-9-4/h2-3,5H,1,7H2,(H,8,9)(H,10,11)/t5-/m1/s1	HNDVDQJCIGZPNO-UHFFFAOYSA-N;HNDVDQJCIGZPNO-RXMQYKEDSA-N	3;3	Organic compounds;Organic compounds	Organic acids and derivatives;Organic acids and derivatives	Carboxylic acids and derivatives;Carboxylic acids and derivatives	Amino acids, peptides, and analogues;Amino acids, peptides, and analogues
M156T450C132	156.076	450.187	132.049	-2;-2	49;49	-1.816;-1.816	0.68;0.68	1;1	NA;NA	NA;NA	NA;NA	[M+H]+;[M+H]+	m4x_000537;m4x_003505	Histidine;D-Histidine	C00768;C06419	C6H9N3O2;C6H9N3O2	C1=C(NC=N1)CC(C(=O)O)N;C1=C(NC=N1)C[C@H](C(=O)O)N	InChI=1S/C6H9N3O2/c7-5(6(10)11)1-4-2-8-3-9-4/h2-3,5H,1,7H2,(H,8,9)(H,10,11);InChI=1S/C6H9N3O2/c7-5(6(10)11)1-4-2-8-3-9-4/h2-3,5H,1,7H2,(H,8,9)(H,10,11)/t5-/m1/s1	HNDVDQJCIGZPNO-UHFFFAOYSA-N;HNDVDQJCIGZPNO-RXMQYKEDSA-N	3;3	Organic compounds;Organic compounds	Organic acids and derivatives;Organic acids and derivatives	Carboxylic acids and derivatives;Carboxylic acids and derivatives	Amino acids, peptides, and analogues;Amino acids, peptides, and analogues
M156T456C132	156.076	456.015	132.049	-3;-3	55;55	-1.816;-1.816	0.58;0.58	1;1	NA;NA	NA;NA	NA;NA	[M+H]+;[M+H]+	m4x_000537;m4x_003505	Histidine;D-Histidine	C00768;C06419	C6H9N3O2;C6H9N3O2	C1=C(NC=N1)CC(C(=O)O)N;C1=C(NC=N1)C[C@H](C(=O)O)N	InChI=1S/C6H9N3O2/c7-5(6(10)11)1-4-2-8-3-9-4/h2-3,5H,1,7H2,(H,8,9)(H,10,11);InChI=1S/C6H9N3O2/c7-5(6(10)11)1-4-2-8-3-9-4/h2-3,5H,1,7H2,(H,8,9)(H,10,11)/t5-/m1/s1	HNDVDQJCIGZPNO-UHFFFAOYSA-N;HNDVDQJCIGZPNO-RXMQYKEDSA-N	3;3	Organic compounds;Organic compounds	Organic acids and derivatives;Organic acids and derivatives	Carboxylic acids and derivatives;Carboxylic acids and derivatives	Amino acids, peptides, and analogues;Amino acids, peptides, and analogues
M156T475C132	156.076	475.009	131.933	-2;-2	74;74	-1.902;-1.902	0.27;0.27	1;1	NA;NA	NA;NA	NA;NA	[M+H]+;[M+H]+	m4x_000537;m4x_003505	Histidine;D-Histidine	C00768;C06419	C6H9N3O2;C6H9N3O2	C1=C(NC=N1)CC(C(=O)O)N;C1=C(NC=N1)C[C@H](C(=O)O)N	InChI=1S/C6H9N3O2/c7-5(6(10)11)1-4-2-8-3-9-4/h2-3,5H,1,7H2,(H,8,9)(H,10,11);InChI=1S/C6H9N3O2/c7-5(6(10)11)1-4-2-8-3-9-4/h2-3,5H,1,7H2,(H,8,9)(H,10,11)/t5-/m1/s1	HNDVDQJCIGZPNO-UHFFFAOYSA-N;HNDVDQJCIGZPNO-RXMQYKEDSA-N	3;3	Organic compounds;Organic compounds	Organic acids and derivatives;Organic acids and derivatives	Carboxylic acids and derivatives;Carboxylic acids and derivatives	Amino acids, peptides, and analogues;Amino acids, peptides, and analogues
M157T196C130	157.071	195.756	130.356	-3	-26	-2.657	1	1	NA	NA	NA	[M+H]+	m4x_003622	N-Ethylammelide	C06558	C5H8N4O2	CCNC1=NC(=O)NC(=O)N1	InChI=1S/C5H8N4O2/c1-2-6-3-7-4(10)9-5(11)8-3/h2H2,1H3,(H3,6,7,8,9,10,11)	ILHRXTGGTUPFJR-UHFFFAOYSA-N	3	Organic compounds	Organoheterocyclic compounds	Triazines	1,3,5-triazines
M157T196C131	157.072	196.046	130.589	-1	-26	-2.483	1	1	NA	NA	NA	[M+H]+	m4x_003622	N-Ethylammelide	C06558	C5H8N4O2	CCNC1=NC(=O)NC(=O)N1	InChI=1S/C5H8N4O2/c1-2-6-3-7-4(10)9-5(11)8-3/h2H2,1H3,(H3,6,7,8,9,10,11)	ILHRXTGGTUPFJR-UHFFFAOYSA-N	3	Organic compounds	Organoheterocyclic compounds	Triazines	1,3,5-triazines
M157T196C141	157.072	196.115	141.044	-2	-26	5.324	1	0.23	NA	NA	NA	[M+H]+	m4x_003622	N-Ethylammelide	C06558	C5H8N4O2	CCNC1=NC(=O)NC(=O)N1	InChI=1S/C5H8N4O2/c1-2-6-3-7-4(10)9-5(11)8-3/h2H2,1H3,(H3,6,7,8,9,10,11)	ILHRXTGGTUPFJR-UHFFFAOYSA-N	3	Organic compounds	Organoheterocyclic compounds	Triazines	1,3,5-triazines
M157T299C132	157.061	299.067	132.335	-1;-1;-1	-43;-22;-7	-1.1;-1.615;-1.364	0.78;1;1	1;1;1	NA;NA;NA	NA;NA;NA	NA;NA;NA	[M+H]+;[M+H]+;[M+H]+	m4x_002142;m4x_016694;m4x_054333	4-Imidazolone-5-propanoate;Imidazolelactic acid;5-(2-carboxylatoethyl)-4-oxo-4,5-dihydro-1H-imidazol-5-ide	C03680;HMDB0002320;HMDB0062719	C6H8N2O3;C6H8N2O3;C6H8N2O3	C1=NC(C(=O)N1)CCC(=O)O;OC(CN1C=CN=C1)C(O)=O;OC(=O)CCC1=C(O)NC=N1	InChI=1S/C6H8N2O3/c9-5(10)2-1-4-6(11)8-3-7-4/h3-4H,1-2H2,(H,9,10)(H,7,8,11);InChI=1S/C6H8N2O3/c9-5(6(10)11)3-8-2-1-7-4-8/h1-2,4-5,9H,3H2,(H,10,11);InChI=1S/C6H8N2O3/c9-5(10)2-1-4-6(11)8-3-7-4/h3,11H,1-2H2,(H,7,8)(H,9,10)	HEXMLHKQVUFYME-UHFFFAOYSA-N;JTYMXXCJQKGGFG-UHFFFAOYSA-N;OWVUGOIAIJBQNX-UHFFFAOYSA-N	3;3;3	Organic compounds;Organic compounds;Organic compounds	Organoheterocyclic compounds;Organoheterocyclic compounds;Organoheterocyclic compounds	Azoles;Azoles;Azoles	Imidazoles;Imidazoles;Imidazoles
M158T169C132	158.118	169.26	132.152	0;0;0	-84;-84;-21	-2.725;-2.725;-1.118	0.1;0.1;1	1;1;1	NA;NA;NA	NA;NA;NA	NA;NA;NA	[M+H]+;[M+H]+;[M+H]+	m4x_008870;m4x_022989;m4x_179974	Tranexamic acid;Tranexamic Acid;methyl 1-methylpiperidine-3-carboxylate	C12535;HMDB0014447;HMDB0254560	C8H15NO2;C8H15NO2;C8H15NO2	C1CC(CCC1CN)C(=O)O;NC[C@H]1CC[C@@H](CC1)C(O)=O;COC(=O)C1CCCN(C)C1	InChI=1S/C8H15NO2/c9-5-6-1-3-7(4-2-6)8(10)11/h6-7H,1-5,9H2,(H,10,11);InChI=1S/C8H15NO2/c9-5-6-1-3-7(4-2-6)8(10)11/h6-7H,1-5,9H2,(H,10,11)/t6-,7-;InChI=1S/C8H15NO2/c1-9-5-3-4-7(6-9)8(10)11-2/h7H,3-6H2,1-2H3	GYDJEQRTZSCIOI-UHFFFAOYSA-N;GYDJEQRTZSCIOI-LJGSYFOKSA-N;LLEOWWWENNCINW-UHFFFAOYSA-N	3;3;3	Organic compounds;Organic compounds;Organic compounds	Organic acids and derivatives;Organic acids and derivatives;Organoheterocyclic compounds	Carboxylic acids and derivatives;Carboxylic acids and derivatives;Piperidines	Amino acids, peptides, and analogues;Amino acids, peptides, and analogues;Piperidinecarboxylic acids and derivatives
M158T257C131	158.118	257.153	131.222	0;0;0	-43;4;-43	-0.026;-3.41;-0.026	0.79;1;0.79	1;0.86;1	NA;NA;NA	NA;NA;NA	NA;NA;NA	[M+H]+;[M+H]+;[M+H]+	m4x_004874;m4x_022989;m4x_027537	Homostachydrine;Tranexamic Acid;(S)-Homostachydrine	C08283;HMDB0014447;HMDB0033433	C8H15NO2;C8H15NO2;C8H15NO2	C[N+]1(CCCCC1C(=O)[O-])C;NC[C@H]1CC[C@@H](CC1)C(O)=O;C[N+]1(C)CCCC[C@H]1C([O-])=O	InChI=1S/C8H15NO2/c1-9(2)6-4-3-5-7(9)8(10)11/h7H,3-6H2,1-2H3;InChI=1S/C8H15NO2/c9-5-6-1-3-7(4-2-6)8(10)11/h6-7H,1-5,9H2,(H,10,11)/t6-,7-;InChI=1S/C8H15NO2/c1-9(2)6-4-3-5-7(9)8(10)11/h7H,3-6H2,1-2H3/t7-/m0/s1	XULZWQRXYTVUTE-UHFFFAOYSA-N;GYDJEQRTZSCIOI-LJGSYFOKSA-N;XULZWQRXYTVUTE-ZETCQYMHSA-N	3;3;3	Organic compounds;Organic compounds;Organic compounds	Organic acids and derivatives;Organic acids and derivatives;Organic acids and derivatives	Carboxylic acids and derivatives;Carboxylic acids and derivatives;Carboxylic acids and derivatives	Amino acids, peptides, and analogues;Amino acids, peptides, and analogues;Amino acids, peptides, and analogues
M158T342C132	158.117	342.205	132.385	-1;-1;-1	78;89;89	-2.407;-2.553;-2.553	0.2;0.01;0.01	1;1;1	NA;NA;NA	NA;NA;NA	NA;NA;NA	[M+H]+;[M+H]+;[M+H]+	m4x_006715;m4x_008870;m4x_022989	Lentiginosine;Tranexamic acid;Tranexamic Acid	C10155;C12535;HMDB0014447	C8H15NO2;C8H15NO2;C8H15NO2	C1CCN2C[C@@H]([C@H]([C@@H]2C1)O)O;C1CC(CCC1CN)C(=O)O;NC[C@H]1CC[C@@H](CC1)C(O)=O	InChI=1S/C8H15NO2/c10-7-5-9-4-2-1-3-6(9)8(7)11/h6-8,10-11H,1-5H2/t6-,7-,8-/m0/s1;InChI=1S/C8H15NO2/c9-5-6-1-3-7(4-2-6)8(10)11/h6-7H,1-5,9H2,(H,10,11);InChI=1S/C8H15NO2/c9-5-6-1-3-7(4-2-6)8(10)11/h6-7H,1-5,9H2,(H,10,11)/t6-,7-	SQECYPINZNWUTE-FXQIFTODSA-N;GYDJEQRTZSCIOI-UHFFFAOYSA-N;GYDJEQRTZSCIOI-LJGSYFOKSA-N	3;3;3	Organic compounds;Organic compounds;Organic compounds	Organoheterocyclic compounds;Organic acids and derivatives;Organic acids and derivatives	Indolizidines;Carboxylic acids and derivatives;Carboxylic acids and derivatives	NA;Amino acids, peptides, and analogues;Amino acids, peptides, and analogues
M158T36C130	158.096	35.5354	130.059	-19;18;-2	-31;-52;-6	-4.376;-3.213;1.402	0.98;0.63;1	0.54;0.93;1	NA;NA;NA	NA;NA;NA	NA;NA;NA	[M+H]+;[M+H]+;[M+H]+	m4x_026217;m4x_184029;m4x_226435	7-(Methylthio)heptanenitrile;V-Pyrro/NO;4,8-Dimethylquinoline	HMDB0031890;HMDB0259734;HMDB0302402	C8H15NS;C6H11N3O2;C11H11N	CSCCCCCCC#N;[O-][N+](=NOC=C)N1CCCC1;CC1=CC=CC2=C(C)C=CN=C12	InChI=1S/C8H15NS/c1-10-8-6-4-2-3-5-7-9/h2-6,8H2,1H3;InChI=1S/C6H11N3O2/c1-2-11-7-9(10)8-5-3-4-6-8/h2H,1,3-6H2;InChI=1S/C11H11N/c1-8-6-7-12-11-9(2)4-3-5-10(8)11/h3-7H,1-2H3	MAMGGQVRQMBXMB-UHFFFAOYSA-N;RJWXCQACZTVGIN-UHFFFAOYSA-N;DULGUAMZWACUFO-UHFFFAOYSA-N	3;3;3	Organic compounds;NA;Organic compounds	Organic nitrogen compounds;NA;Organoheterocyclic compounds	Organonitrogen compounds;NA;Quinolines and derivatives	Organic cyanides;NA;NA
M160T222C133	160.133	221.948	133.072	-1;-1;-1	2;-28;-40	-4.425;-3.375;0.276	1;1;0.83	0.53;0.88;1	NA;NA;NA	NA;NA;NA	NA;NA;NA	[M+H]+;[M+H]+;[M+H]+	m4x_016363;m4x_022959;m4x_228339	DL-2-Aminooctanoic acid;Pregabalin;HMBOA hexose	HMDB0000991;HMDB0014375;HMDB0304557	C8H17NO2;C8H17NO2;C8H17NO2	CCCCCCC(N)C(O)=O;CC(C)C[C@H](CN)CC(O)=O;CC(C)C(C([O-])=O)[N+](C)(C)C	InChI=1S/C8H17NO2/c1-2-3-4-5-6-7(9)8(10)11/h7H,2-6,9H2,1H3,(H,10,11);InChI=1S/C8H17NO2/c1-6(2)3-7(5-9)4-8(10)11/h6-7H,3-5,9H2,1-2H3,(H,10,11)/t7-/m0/s1;InChI=1S/C8H17NO2/c1-6(2)7(8(10)11)9(3,4)5/h6-7H,1-5H3	AKVBCGQVQXPRLD-UHFFFAOYSA-N;AYXYPKUFHZROOJ-ZETCQYMHSA-N;REWYJJRDEOKNBQ-UHFFFAOYSA-N	3;3;3	Organic compounds;Organic compounds;NA	Organic acids and derivatives;Organic acids and derivatives;NA	Carboxylic acids and derivatives;Carboxylic acids and derivatives;NA	Amino acids, peptides, and analogues;Amino acids, peptides, and analogues;NA
M160T254C131	160.096	253.59	130.634	-2;-2;-2	-19;-21;-19	-4.503;-4.829;-4.503	1;1;1	0.5;0.39;0.5	NA;NA;NA	NA;NA;NA	NA;NA;NA	[M+H]+;[M+H]+;[M+H]+	m4x_007404;m4x_030101;m4x_032087	Calystegin A3;Calystegine A7;Calystegin A3	C10850;HMDB0036384;HMDB0038593	C7H13NO3;C7H13NO3;C7H13NO3	C1CC2([C@@H]([C@@H](CC1N2)O)O)O;OC1CC(O)C2(O)CCC1N2;OC1CC2CCC(O)(N2)C1O	InChI=1S/C7H13NO3/c9-5-3-4-1-2-7(11,8-4)6(5)10/h4-6,8-11H,1-3H2/t4?,5-,6-,7?/m1/s1;InChI=1S/C7H13NO3/c9-5-3-6(10)7(11)2-1-4(5)8-7/h4-6,8-11H,1-3H2;InChI=1S/C7H13NO3/c9-5-3-4-1-2-7(11,8-4)6(5)10/h4-6,8-11H,1-3H2	XOCBOVUINUHZJA-RKXXOXFUSA-N;FSMRMYVITPBGGD-UHFFFAOYSA-N;XOCBOVUINUHZJA-UHFFFAOYSA-N	3;3;3	Organic compounds;Organic compounds;Organic compounds	Alkaloids and derivatives;Alkaloids and derivatives;Alkaloids and derivatives	Tropane alkaloids;Tropane alkaloids;Tropane alkaloids	NA;NA;NA
M160T290C132	160.111	290.341	132.028	15	-44	-2.585	0.77	1	NA	NA	NA	[M+H]+	m4x_009180	delta-Guanidinovaleric acid	C13688	C6H13N3O2	C(CCN=C(N)N)CC(=O)O	InChI=1S/C6H13N3O2/c7-6(8)9-4-2-1-3-5(10)11/h1-4H2,(H,10,11)(H4,7,8,9)	UKUBCVAQGIZRHL-UHFFFAOYSA-N	3	Organic compounds	Lipids and lipid-like molecules	Fatty Acyls	Fatty acids and conjugates
M160T291C132	160.097	290.572	132.029	0;0;0	-65;-41;3	0.344;-2.311;-2.546	0.41;0.81;1	1;1;1	NA;NA;NA	NA;NA;NA	NA;NA;NA	[M+H]+;[M+H]+;[M+H]+	m4x_004861;m4x_032118;m4x_053787	(-)-Betonicine;Medicanine;Methyl 5-(hydroxymethyl)pyrrolidine-3-carboxylate	C08269;HMDB0038625;HMDB0061678	C7H13NO3;C7H13NO3;C7H13NO3	C[N+]1(C[C@@H](C[C@H]1C(=O)[O-])O)C;OCCCN1CCC1C(O)=O;COC(=O)C1CNC(CO)C1	InChI=1S/C7H13NO3/c1-8(2)4-5(9)3-6(8)7(10)11/h5-6,9H,3-4H2,1-2H3/t5-,6+/m1/s1;InChI=1S/C7H13NO3/c9-5-1-3-8-4-2-6(8)7(10)11/h6,9H,1-5H2,(H,10,11);InChI=1S/C7H13NO3/c1-11-7(10)5-2-6(4-9)8-3-5/h5-6,8-9H,2-4H2,1H3	MUNWAHDYFVYIKH-RITPCOANSA-N;ROVDTLLPFWAZJC-UHFFFAOYSA-N;BSILTUUPJBINLI-UHFFFAOYSA-N	3;3;3	Organic compounds;Organic compounds;Organic compounds	Organic acids and derivatives;Organic acids and derivatives;Organoheterocyclic compounds	Carboxylic acids and derivatives;Carboxylic acids and derivatives;Pyrrolidines	Amino acids, peptides, and analogues;Amino acids, peptides, and analogues;Pyrrolidine carboxylic acids and derivatives
M160T327C132	160.108	326.616	131.796	-2	-7	-2.757	1	1	NA	NA	NA	[M+H]+	m4x_009180	delta-Guanidinovaleric acid	C13688	C6H13N3O2	C(CCN=C(N)N)CC(=O)O	InChI=1S/C6H13N3O2/c7-6(8)9-4-2-1-3-5(10)11/h1-4H2,(H,10,11)(H4,7,8,9)	UKUBCVAQGIZRHL-UHFFFAOYSA-N	3	Organic compounds	Lipids and lipid-like molecules	Fatty Acyls	Fatty acids and conjugates
M160T359C134	160.108	359.473	133.77	-2	25	-1.3	1	1	NA	NA	NA	[M+H]+	m4x_009180	delta-Guanidinovaleric acid	C13688	C6H13N3O2	C(CCN=C(N)N)CC(=O)O	InChI=1S/C6H13N3O2/c7-6(8)9-4-2-1-3-5(10)11/h1-4H2,(H,10,11)(H4,7,8,9)	UKUBCVAQGIZRHL-UHFFFAOYSA-N	3	Organic compounds	Lipids and lipid-like molecules	Fatty Acyls	Fatty acids and conjugates
M160T411C132	160.097	410.968	131.564	-1;-1;-1	55;55;55	-0.01;-0.01;-0.01	0.58;0.58;0.58	1;1;1	NA;NA;NA	NA;NA;NA	NA;NA;NA	[M+H]+;[M+H]+;[M+H]+	m4x_004861;m4x_015767;m4x_023960	(-)-Betonicine;Turicine;4-Hydroxystachydrine	C08269;C21513;HMDB0029230	C7H13NO3;C7H13NO3;C7H13NO3	C[N+]1(C[C@@H](C[C@H]1C(=O)[O-])O)C;C[N+]1(C[C@@H](C[C@@H]1C(=O)[O-])O)C;[H]OC1C[C@H](C([O-])=O)[N+](C)(C)C1	InChI=1S/C7H13NO3/c1-8(2)4-5(9)3-6(8)7(10)11/h5-6,9H,3-4H2,1-2H3/t5-,6+/m1/s1;InChI=1S/C7H13NO3/c1-8(2)4-5(9)3-6(8)7(10)11/h5-6,9H,3-4H2,1-2H3/t5-,6-/m1/s1;InChI=1S/C7H13NO3/c1-8(2)4-5(9)3-6(8)7(10)11/h5-6,9H,3-4H2,1-2H3/t5?,6-/m1/s1	MUNWAHDYFVYIKH-RITPCOANSA-N;MUNWAHDYFVYIKH-PHDIDXHHSA-N;MUNWAHDYFVYIKH-PRJDIBJQSA-N	3;3;3	Organic compounds;Organic compounds;Organic compounds	Organic acids and derivatives;Organic acids and derivatives;Organic acids and derivatives	Carboxylic acids and derivatives;Carboxylic acids and derivatives;Carboxylic acids and derivatives	Amino acids, peptides, and analogues;Amino acids, peptides, and analogues;Amino acids, peptides, and analogues
M160T438C131	160.097	437.818	131.099	-1;-1;-1	82;82;82	-0.363;-0.363;-0.364	0.14;0.14;0.14	1;1;1	NA;NA;NA	NA;NA;NA	NA;NA;NA	[M+H]+;[M+H]+;[M+H]+	m4x_004861;m4x_015767;m4x_023960	(-)-Betonicine;Turicine;4-Hydroxystachydrine	C08269;C21513;HMDB0029230	C7H13NO3;C7H13NO3;C7H13NO3	C[N+]1(C[C@@H](C[C@H]1C(=O)[O-])O)C;C[N+]1(C[C@@H](C[C@@H]1C(=O)[O-])O)C;[H]OC1C[C@H](C([O-])=O)[N+](C)(C)C1	InChI=1S/C7H13NO3/c1-8(2)4-5(9)3-6(8)7(10)11/h5-6,9H,3-4H2,1-2H3/t5-,6+/m1/s1;InChI=1S/C7H13NO3/c1-8(2)4-5(9)3-6(8)7(10)11/h5-6,9H,3-4H2,1-2H3/t5-,6-/m1/s1;InChI=1S/C7H13NO3/c1-8(2)4-5(9)3-6(8)7(10)11/h5-6,9H,3-4H2,1-2H3/t5?,6-/m1/s1	MUNWAHDYFVYIKH-RITPCOANSA-N;MUNWAHDYFVYIKH-PHDIDXHHSA-N;MUNWAHDYFVYIKH-PRJDIBJQSA-N	3;3;3	Organic compounds;Organic compounds;Organic compounds	Organic acids and derivatives;Organic acids and derivatives;Organic acids and derivatives	Carboxylic acids and derivatives;Carboxylic acids and derivatives;Carboxylic acids and derivatives	Amino acids, peptides, and analogues;Amino acids, peptides, and analogues;Amino acids, peptides, and analogues
M161T168C131	161.107	167.652	130.573	-1;-1;-1	-17;34;10	-3.481;-1.299;-2.664	1;0.94;1	0.84;1;1	NA;NA;NA	NA;NA;NA	NA;NA;NA	[M+H]+;[M+H]+;[M+H]+	m4x_000302;m4x_015519;m4x_015842	Tryptamine;N-Methylmyosmine;(1H-Indol-3-yl)-N-methylmethanamine	C00398;C21154;C21602	C10H12N2;C10H12N2;C10H12N2	C1=CC=C2C(=C1)C(=CN2)CCN;CN1CCC=C1C2=CN=CC=C2;CNCC1=CNC2=CC=CC=C21	InChI=1S/C10H12N2/c11-6-5-8-7-12-10-4-2-1-3-9(8)10/h1-4,7,12H,5-6,11H2;InChI=1S/C10H12N2/c1-12-7-3-5-10(12)9-4-2-6-11-8-9/h2,4-6,8H,3,7H2,1H3;InChI=1S/C10H12N2/c1-11-6-8-7-12-10-5-3-2-4-9(8)10/h2-5,7,11-12H,6H2,1H3	APJYDQYYACXCRM-UHFFFAOYSA-N;TVKHGXPZBZKXFM-UHFFFAOYSA-N;BIFJNBXQXNWYOL-UHFFFAOYSA-N	3;3;3	Organic compounds;Organic compounds;Organic compounds	Organoheterocyclic compounds;Organoheterocyclic compounds;Organoheterocyclic compounds	Indoles and derivatives;Pyridines and derivatives;Indoles and derivatives	Tryptamines and derivatives;NA;Indoles
M161T39C135	161.107	39.4753	134.985	-1	-86	0.445	0.07	1	NA	NA	NA	[M+H]+	m4x_011863	Anabaseine	C16906	C10H12N2	C1CCN=C(C1)C2=CN=CC=C2	InChI=1S/C10H12N2/c1-2-7-12-10(5-1)9-4-3-6-11-8-9/h3-4,6,8H,1-2,5,7H2	AUBPMADJYNSPOA-UHFFFAOYSA-N	3	Organic compounds	Organoheterocyclic compounds	Pyridines and derivatives	Hydropyridines
M162T228C131	162.076	228.397	130.864	-1;-1;-1	-77;-77;-85	-4.675;-4.949;-4.728	0.22;0.22;0.09	0.44;0.35;0.42	NA;NA;NA	NA;NA;NA	NA;NA;NA	[M+H]+;[M+H]+;[M+H]+	m4x_012374;m4x_014321;m4x_054235	3-Amino-2,3-dideoxy-scyllo-inosose;D-Alanyl-(R)-lactate;N-Acetylthreonine	C17581;C19694;HMDB0062557	C6H11NO4;C6H11NO4;C6H11NO4	C1[C@@H]([C@H]([C@@H]([C@H](C1=O)O)O)O)N;C[C@H](C(=O)O[C@H](C)C(=O)O)N;C[C@@H](O)[C@H](NC(C)=O)C(O)=O	InChI=1S/C6H11NO4/c7-2-1-3(8)5(10)6(11)4(2)9/h2,4-6,9-11H,1,7H2/t2-,4+,5-,6-/m0/s1;InChI=1S/C6H11NO4/c1-3(7)6(10)11-4(2)5(8)9/h3-4H,7H2,1-2H3,(H,8,9)/t3-,4-/m1/s1;InChI=1S/C6H11NO4/c1-3(8)5(6(10)11)7-4(2)9/h3,5,8H,1-2H3,(H,7,9)(H,10,11)/t3-,5+/m1/s1	FSUGCKMUTGKWIE-YGIVHSIPSA-N;QLYOONKPELZQGZ-QWWZWVQMSA-N;PEDXUVCGOLSNLQ-WUJLRWPWSA-N	3;3;3	Organic compounds;Organic compounds;Organic compounds	Organic oxygen compounds;Organic acids and derivatives;Organic acids and derivatives	Organooxygen compounds;Carboxylic acids and derivatives;Carboxylic acids and derivatives	Alcohols and polyols;Amino acids, peptides, and analogues;Amino acids, peptides, and analogues
M162T241C133	162.055	240.937	132.723	-17;-17;-17	-66;-66;-46	-2.66;-2.66;-3.088	0.4;0.4;0.73	1;1;0.97	NA;NA;NA	NA;NA;NA	NA;NA;NA	[M+H]+;[M+H]+;[M+H]+	m4x_011731;m4x_028280;m4x_226267	S-Allyl-L-cysteine;S-Allylcysteine;S-Propenylcysteine	C16759;HMDB0034323;HMDB0302212	C6H11NO2S;C6H11NO2S;C6H11NO2S	C=CCSC[C@@H](C(=O)O)N;NC(CSCC=C)C(O)=O;C\C=C\SC[C@H](N)C(O)=O	InChI=1S/C6H11NO2S/c1-2-3-10-4-5(7)6(8)9/h2,5H,1,3-4,7H2,(H,8,9)/t5-/m0/s1;InChI=1S/C6H11NO2S/c1-2-3-10-4-5(7)6(8)9/h2,5H,1,3-4,7H2,(H,8,9);InChI=1S/C6H11NO2S/c1-2-3-10-4-5(7)6(8)9/h2-3,5H,4,7H2,1H3,(H,8,9)/b3-2+/t5-/m0/s1	ZFAHNWWNDFHPOH-YFKPBYRVSA-N;ZFAHNWWNDFHPOH-UHFFFAOYSA-N;HYGGRRPFVXHQQW-HRJJCQLASA-N	3;3;3	Organic compounds;Organic compounds;Organic compounds	Organic acids and derivatives;Organic acids and derivatives;Organic acids and derivatives	Carboxylic acids and derivatives;Carboxylic acids and derivatives;Carboxylic acids and derivatives	Amino acids, peptides, and analogues;Amino acids, peptides, and analogues;Amino acids, peptides, and analogues
M162T255C131	162.055	254.933	131.33	-17;-17;-17	-52;-52;-32	-3.681;-3.681;-4.105	0.63;0.63;0.97	0.77;0.77;0.63	NA;NA;NA	NA;NA;NA	NA;NA;NA	[M+H]+;[M+H]+;[M+H]+	m4x_011731;m4x_028280;m4x_226267	S-Allyl-L-cysteine;S-Allylcysteine;S-Propenylcysteine	C16759;HMDB0034323;HMDB0302212	C6H11NO2S;C6H11NO2S;C6H11NO2S	C=CCSC[C@@H](C(=O)O)N;NC(CSCC=C)C(O)=O;C\C=C\SC[C@H](N)C(O)=O	InChI=1S/C6H11NO2S/c1-2-3-10-4-5(7)6(8)9/h2,5H,1,3-4,7H2,(H,8,9)/t5-/m0/s1;InChI=1S/C6H11NO2S/c1-2-3-10-4-5(7)6(8)9/h2,5H,1,3-4,7H2,(H,8,9);InChI=1S/C6H11NO2S/c1-2-3-10-4-5(7)6(8)9/h2-3,5H,4,7H2,1H3,(H,8,9)/b3-2+/t5-/m0/s1	ZFAHNWWNDFHPOH-YFKPBYRVSA-N;ZFAHNWWNDFHPOH-UHFFFAOYSA-N;HYGGRRPFVXHQQW-HRJJCQLASA-N	3;3;3	Organic compounds;Organic compounds;Organic compounds	Organic acids and derivatives;Organic acids and derivatives;Organic acids and derivatives	Carboxylic acids and derivatives;Carboxylic acids and derivatives;Carboxylic acids and derivatives	Amino acids, peptides, and analogues;Amino acids, peptides, and analogues;Amino acids, peptides, and analogues
M162T258C131	162.076	258.382	131.096	-1;-1;-1	-85;-47;-85	-4.084;-4.506;-4.084	0.09;0.72;0.09	0.64;0.5;0.64	NA;NA;NA	NA;NA;NA	NA;NA;NA	[M+H]+;[M+H]+;[M+H]+	m4x_000743;m4x_012374;m4x_024127	O-Acetyl-L-homoserine;3-Amino-2,3-dideoxy-scyllo-inosose;Acetylhomoserine	C01077;C17581;HMDB0029423	C6H11NO4;C6H11NO4;C6H11NO4	CC(=O)OCC[C@@H](C(=O)O)N;C1[C@@H]([C@H]([C@@H]([C@H](C1=O)O)O)O)N;CC(=O)OCCC(N)C(O)=O	InChI=1S/C6H11NO4/c1-4(8)11-3-2-5(7)6(9)10/h5H,2-3,7H2,1H3,(H,9,10)/t5-/m0/s1;InChI=1S/C6H11NO4/c7-2-1-3(8)5(10)6(11)4(2)9/h2,4-6,9-11H,1,7H2/t2-,4+,5-,6-/m0/s1;InChI=1S/C6H11NO4/c1-4(8)11-3-2-5(7)6(9)10/h5H,2-3,7H2,1H3,(H,9,10)	FCXZBWSIAGGPCB-YFKPBYRVSA-N;FSUGCKMUTGKWIE-YGIVHSIPSA-N;FCXZBWSIAGGPCB-UHFFFAOYSA-N	3;3;3	Organic compounds;Organic compounds;Organic compounds	Organic acids and derivatives;Organic oxygen compounds;Organic acids and derivatives	Carboxylic acids and derivatives;Organooxygen compounds;Carboxylic acids and derivatives	Amino acids, peptides, and analogues;Alcohols and polyols;Amino acids, peptides, and analogues
M162T277C132	162.112	276.597	132.371	-2;-2	-68;-53	-1.364;-3.983	0.36;0.61	1;0.67	NA;NA	NA;NA	NA;NA	[M+H]+;[M+H]+	m4x_010366;m4x_180324	(S)-Carnitine;N-(2-Hydroxyethyl)valine	C15025;HMDB0254990	C7H15NO3;C7H15NO3	C[N+](C)(C)C[C@H](CC(=O)[O-])O;CC(C)C(NCCO)C(O)=O	InChI=1S/C7H15NO3/c1-8(2,3)5-6(9)4-7(10)11/h6,9H,4-5H2,1-3H3/t6-/m0/s1;InChI=1S/C7H15NO3/c1-5(2)6(7(10)11)8-3-4-9/h5-6,8-9H,3-4H2,1-2H3,(H,10,11)	PHIQHXFUZVPYII-LURJTMIESA-N;AJNYQRXDVGKEIT-UHFFFAOYSA-N	3;3	Organic compounds;Organic compounds	Organic nitrogen compounds;Organic acids and derivatives	Organonitrogen compounds;Carboxylic acids and derivatives	Quaternary ammonium salts;Amino acids, peptides, and analogues
M162T313C133	162.112	313.261	133.067	-3;-3	-32;-17	-0.845;-3.478	0.97;1	1;0.84	NA;NA	NA;NA	NA;NA	[M+H]+;[M+H]+	m4x_010366;m4x_180324	(S)-Carnitine;N-(2-Hydroxyethyl)valine	C15025;HMDB0254990	C7H15NO3;C7H15NO3	C[N+](C)(C)C[C@H](CC(=O)[O-])O;CC(C)C(NCCO)C(O)=O	InChI=1S/C7H15NO3/c1-8(2,3)5-6(9)4-7(10)11/h6,9H,4-5H2,1-3H3/t6-/m0/s1;InChI=1S/C7H15NO3/c1-5(2)6(7(10)11)8-3-4-9/h5-6,8-9H,3-4H2,1-2H3,(H,10,11)	PHIQHXFUZVPYII-LURJTMIESA-N;AJNYQRXDVGKEIT-UHFFFAOYSA-N	3;3	Organic compounds;Organic compounds	Organic nitrogen compounds;Organic acids and derivatives	Organonitrogen compounds;Carboxylic acids and derivatives	Quaternary ammonium salts;Amino acids, peptides, and analogues
M162T347C134_2	162.127	346.673	133.762	15	-42	-1.55	0.79	1	NA	NA	NA	[M+H]+	m4x_182489	Amino (2S)-2,6-diaminohexanoate	HMDB0257709	C6H15N3O2	NCCCCC(N)C(=O)ON	InChI=1S/C6H15N3O2/c7-4-2-1-3-5(8)6(10)11-9/h5H,1-4,7-9H2	GLKLZLPABBUQND-UHFFFAOYSA-N	3	NA	NA	NA	NA
M162T431C134	162.112	431.243	133.531	-1	86	-0.5	0.06	1	NA	NA	NA	[M+H]+	m4x_010366	(S)-Carnitine	C15025	C7H15NO3	C[N+](C)(C)C[C@H](CC(=O)[O-])O	InChI=1S/C7H15NO3/c1-8(2,3)5-6(9)4-7(10)11/h6,9H,4-5H2,1-3H3/t6-/m0/s1	PHIQHXFUZVPYII-LURJTMIESA-N	3	Organic compounds	Organic nitrogen compounds	Organonitrogen compounds	Quaternary ammonium salts
M163T115C131	163.086	115.402	131.036	-1;-1;-1	85;56;71	-1.669;-3.268;-3.409	0.08;0.56;0.31	1;0.91;0.86	NA;NA;NA	NA;NA;NA	NA;NA;NA	[M+H]+;[M+H]+;[M+H]+	m4x_009319;m4x_016431;m4x_181475	1-Ethyl-2-benzimidazolinone;Norcotinine;Phenidone	C13840;HMDB0001297;HMDB0256404	C9H10N2O;C9H10N2O;C9H10N2O	CCN1C2=CC=CC=C2NC1=O;O=C1CCC(N1)C1=CN=CC=C1;OC1=NN(CC1)C1=CC=CC=C1	InChI=1S/C9H10N2O/c1-2-11-8-6-4-3-5-7(8)10-9(11)12/h3-6H,2H2,1H3,(H,10,12);InChI=1S/C9H10N2O/c12-9-4-3-8(11-9)7-2-1-5-10-6-7/h1-2,5-6,8H,3-4H2,(H,11,12);InChI=1S/C9H10N2O/c12-9-6-7-11(10-9)8-4-2-1-3-5-8/h1-5H,6-7H2,(H,10,12)	CXUCKELNYMZTRT-UHFFFAOYSA-N;FXFANIORDKRCCA-UHFFFAOYSA-N;CMCWWLVWPDLCRM-UHFFFAOYSA-N	3;3;3	Organic compounds;Organic compounds;Organic compounds	Organoheterocyclic compounds;Organoheterocyclic compounds;Benzenoids	Benzimidazoles;Pyridines and derivatives;Benzene and substituted derivatives	NA;NA;NA
M163T135C137	163.123	134.811	137.293	-2;-2	-69;-69	2.193;2.193	0.35;0.35	1;1	NA;NA	NA;NA	NA;NA	[M+H]+;[M+H]+	m4x_011199;m4x_011407	(R,S)-Nicotine;(R)-Nicotine	C16150;C16386	C10H14N2;C10H14N2	CN1CCCC1C2=CN=CC=C2;CN1CCC[C@@H]1C2=CN=CC=C2	InChI=1S/C10H14N2/c1-12-7-3-5-10(12)9-4-2-6-11-8-9/h2,4,6,8,10H,3,5,7H2,1H3;InChI=1S/C10H14N2/c1-12-7-3-5-10(12)9-4-2-6-11-8-9/h2,4,6,8,10H,3,5,7H2,1H3/t10-/m1/s1	SNICXCGAKADSCV-UHFFFAOYSA-N;SNICXCGAKADSCV-SNVBAGLBSA-N	3;3	Organic compounds;Organic compounds	Organoheterocyclic compounds;Organoheterocyclic compounds	Pyridines and derivatives;Pyridines and derivatives	Pyrrolidinylpyridines;Pyrrolidinylpyridines
M163T169C134	163.122	168.765	134.166	-3;-3;-3	-65;-65;-35	-1.477;-1.477;-0.135	0.41;0.41;0.91	1;1;1	NA;NA;NA	NA;NA;NA	NA;NA;NA	[M+H]+;[M+H]+;[M+H]+	m4x_003369;m4x_007878;m4x_011199	Anabasine;(-)-Anabasine;(R,S)-Nicotine	C06180;C11357;C16150	C10H14N2;C10H14N2;C10H14N2	C1CCNC(C1)C2=CN=CC=C2;C1CCN[C@@H](C1)C2=CN=CC=C2;CN1CCCC1C2=CN=CC=C2	InChI=1S/C10H14N2/c1-2-7-12-10(5-1)9-4-3-6-11-8-9/h3-4,6,8,10,12H,1-2,5,7H2;InChI=1S/C10H14N2/c1-2-7-12-10(5-1)9-4-3-6-11-8-9/h3-4,6,8,10,12H,1-2,5,7H2/t10-/m0/s1;InChI=1S/C10H14N2/c1-12-7-3-5-10(12)9-4-2-6-11-8-9/h2,4,6,8,10H,3,5,7H2,1H3	MTXSIJUGVMTTMU-UHFFFAOYSA-N;MTXSIJUGVMTTMU-JTQLQIEISA-N;SNICXCGAKADSCV-UHFFFAOYSA-N	3;3;3	Organic compounds;Organic compounds;Organic compounds	Alkaloids and derivatives;Alkaloids and derivatives;Organoheterocyclic compounds	NA;NA;Pyridines and derivatives	NA;NA;Pyrrolidinylpyridines
M163T169C138	163.042	169.475	137.645	-1	74	1.869	0.26	1	NA	NA	NA	[M+H]+	m4x_012092	2-Oxo-5-methylthiopentanoic acid	C17211	C6H10O3S	CSCCCC(=O)C(=O)O	InChI=1S/C6H10O3S/c1-10-4-2-3-5(7)6(8)9/h2-4H2,1H3,(H,8,9)	MPJMAJLPWRBNBU-UHFFFAOYSA-N	3	Organic compounds	Lipids and lipid-like molecules	Fatty Acyls	Fatty acids and conjugates
M163T59C135	163.086	59.4454	135.443	-1;-1;-1	29;0;15	1.638;-0.015;-0.161	1;1;1	1;1;1	NA;NA;NA	NA;NA;NA	NA;NA;NA	[M+H]+;[M+H]+;[M+H]+	m4x_009319;m4x_016431;m4x_181475	1-Ethyl-2-benzimidazolinone;Norcotinine;Phenidone	C13840;HMDB0001297;HMDB0256404	C9H10N2O;C9H10N2O;C9H10N2O	CCN1C2=CC=CC=C2NC1=O;O=C1CCC(N1)C1=CN=CC=C1;OC1=NN(CC1)C1=CC=CC=C1	InChI=1S/C9H10N2O/c1-2-11-8-6-4-3-5-7(8)10-9(11)12/h3-6H,2H2,1H3,(H,10,12);InChI=1S/C9H10N2O/c12-9-4-3-8(11-9)7-2-1-5-10-6-7/h1-2,5-6,8H,3-4H2,(H,11,12);InChI=1S/C9H10N2O/c12-9-6-7-11(10-9)8-4-2-1-3-5-8/h1-5H,6-7H2,(H,10,12)	CXUCKELNYMZTRT-UHFFFAOYSA-N;FXFANIORDKRCCA-UHFFFAOYSA-N;CMCWWLVWPDLCRM-UHFFFAOYSA-N	3;3;3	Organic compounds;Organic compounds;Organic compounds	Organoheterocyclic compounds;Organoheterocyclic compounds;Benzenoids	Benzimidazoles;Pyridines and derivatives;Benzene and substituted derivatives	NA;NA;NA
M163T59C141	163.087	58.8513	141.112	0;0;0	29;0;15	5.892;4.17;4.018	1;1;1	0.04;0.61;0.66	NA;NA;NA	NA;NA;NA	NA;NA;NA	[M+H]+;[M+H]+;[M+H]+	m4x_009319;m4x_016431;m4x_181475	1-Ethyl-2-benzimidazolinone;Norcotinine;Phenidone	C13840;HMDB0001297;HMDB0256404	C9H10N2O;C9H10N2O;C9H10N2O	CCN1C2=CC=CC=C2NC1=O;O=C1CCC(N1)C1=CN=CC=C1;OC1=NN(CC1)C1=CC=CC=C1	InChI=1S/C9H10N2O/c1-2-11-8-6-4-3-5-7(8)10-9(11)12/h3-6H,2H2,1H3,(H,10,12);InChI=1S/C9H10N2O/c12-9-4-3-8(11-9)7-2-1-5-10-6-7/h1-2,5-6,8H,3-4H2,(H,11,12);InChI=1S/C9H10N2O/c12-9-6-7-11(10-9)8-4-2-1-3-5-8/h1-5H,6-7H2,(H,10,12)	CXUCKELNYMZTRT-UHFFFAOYSA-N;FXFANIORDKRCCA-UHFFFAOYSA-N;CMCWWLVWPDLCRM-UHFFFAOYSA-N	3;3;3	Organic compounds;Organic compounds;Organic compounds	Organoheterocyclic compounds;Organoheterocyclic compounds;Benzenoids	Benzimidazoles;Pyridines and derivatives;Benzene and substituted derivatives	NA;NA;NA
M164T174C129	164.053	174.154	129.007	-20	-29	-4.465	1	0.51	NA	NA	NA	[M+H]+	m4x_000504	Pterin	C00715	C6H5N5O	C1=CN=C2C(=N1)C(=O)N=C(N2)N	InChI=1S/C6H5N5O/c7-6-10-4-3(5(12)11-6)8-1-2-9-4/h1-2H,(H3,7,9,10,11,12)	HNXQXTQTPAJEJL-UHFFFAOYSA-N	3	Organic compounds	Organoheterocyclic compounds	Pteridines and derivatives	Pterins and derivatives
M164T212C133	164.107	211.623	133.18	-1;-1	83;83	-2.288;-2.137	0.12;0.12	1;1	NA;NA	NA;NA	NA;NA	[M+H]+;[M+H]+	m4x_002465;m4x_035196	(R)-2-Methylimino-1-phenylpropan-1-ol;Methcathinone	C04351;HMDB0041927	C10H13NO;C10H13NO	CC(=NC)[C@@H](C1=CC=CC=C1)O;CNC(C)C(=O)C1=CC=CC=C1	InChI=1S/C10H13NO/c1-8(11-2)10(12)9-6-4-3-5-7-9/h3-7,10,12H,1-2H3/t10-/m0/s1;InChI=1S/C10H13NO/c1-8(11-2)10(12)9-6-4-3-5-7-9/h3-8,11H,1-2H3	WJOBFSVTSCWIDG-JTQLQIEISA-N;LPLLVINFLBSFRP-UHFFFAOYSA-N	3;3	Organic compounds;Organic compounds	Benzenoids;Organic oxygen compounds	Benzene and substituted derivatives;Organooxygen compounds	Phenylpropanes;Carbonyl compounds
M164T264C135	164.07	263.798	135.267	-18;-18;-18	-36;16;-47	-0.721;0.112;-1.14	0.9;1;0.71	1;1;1	NA;NA;NA	NA;NA;NA	NA;NA;NA	[M+H]+;[M+H]+;[M+H]+	m4x_007760;m4x_016628;m4x_028281	Ethionine;S-(2-carboxypropyl)-Cysteamine;S-Propyl-L-cysteine	C11227;HMDB0002169;HMDB0034324	C6H13NO2S;C6H13NO2S;C6H13NO2S	CCSCC[C@@H](C(=O)O)N;CC(CSCCN)C(O)=O;CCCSCC(N)C(O)=O	InChI=1S/C6H13NO2S/c1-2-10-4-3-5(7)6(8)9/h5H,2-4,7H2,1H3,(H,8,9)/t5-/m0/s1;InChI=1S/C6H13NO2S/c1-5(6(8)9)4-10-3-2-7/h5H,2-4,7H2,1H3,(H,8,9);InChI=1S/C6H13NO2S/c1-2-3-10-4-5(7)6(8)9/h5H,2-4,7H2,1H3,(H,8,9)	GGLZPLKKBSSKCX-YFKPBYRVSA-N;UFRVABODKAYFCB-UHFFFAOYSA-N;WAAGBMYUYFBZIW-UHFFFAOYSA-N	3;3;3	Organic compounds;Organic compounds;Organic compounds	Organic acids and derivatives;Organic acids and derivatives;Organic acids and derivatives	Carboxylic acids and derivatives;Carboxylic acids and derivatives;Carboxylic acids and derivatives	Amino acids, peptides, and analogues;Amino acids, peptides, and analogues;Amino acids, peptides, and analogues
M164T26C135	164.07	25.9222	134.573	-1;-1;-18	-9;-24;-23	0.811;-0.357;-2.224	1;1;1	1;1;1	NA;NA;NA	NA;NA;NA	NA;NA;NA	[M+H]+;[M+H]+;[M+H]+	m4x_003183;m4x_014214;m4x_182234	3-Methyldioxyindole;4-Oxo-1-(3-pyridyl)-1-butanone;N,N-Diethyl-1-methylsulfinylformamide	C05834;C19567;HMDB0257406	C9H9NO2;C9H9NO2;C6H13NO2S	CC1(C2=CC=CC=C2NC1=O)O;C1=CC(=CN=C1)C(=O)CCC=O;CCN(CC)C(=O)S(C)=O	InChI=1S/C9H9NO2/c1-9(12)6-4-2-3-5-7(6)10-8(9)11/h2-5,12H,1H3,(H,10,11);InChI=1S/C9H9NO2/c11-6-2-4-9(12)8-3-1-5-10-7-8/h1,3,5-7H,2,4H2;InChI=1S/C6H13NO2S/c1-4-7(5-2)6(8)10(3)9/h4-5H2,1-3H3	XCHBYBKNFIOSBB-UHFFFAOYSA-N;CFONOJVUTZAMCB-UHFFFAOYSA-N;FQSRGOGWCPXJIN-UHFFFAOYSA-N	3;3;3	Organic compounds;Organic compounds;Organic compounds	Organoheterocyclic compounds;Organic oxygen compounds;Organosulfur compounds	Indoles and derivatives;Organooxygen compounds;Sulfoxides	Indolines;Carbonyl compounds;NA
M165T59C138	165.066	59.1458	137.522	0;0	17;-45	2.88;1.625	1;0.75	1;1	NA;NA	NA;NA	NA;NA	[M+H]+;[M+H]+	m4x_001006;m4x_179331	Ricinine;Isophthalamide	C01526;HMDB0253671	C8H8N2O2;C8H8N2O2	CN1C=CC(=C(C1=O)C#N)OC;NC(=O)C1=CC(=CC=C1)C(N)=O	InChI=1S/C8H8N2O2/c1-10-4-3-7(12-2)6(5-9)8(10)11/h3-4H,1-2H3;InChI=1S/C8H8N2O2/c9-7(11)5-2-1-3-6(4-5)8(10)12/h1-4H,(H2,9,11)(H2,10,12)	PETSAYFQSGAEQY-UHFFFAOYSA-N;QZUPTXGVPYNUIT-UHFFFAOYSA-N	3;3	Organic compounds;Organic compounds	Organoheterocyclic compounds;Benzenoids	Pyridines and derivatives;Benzene and substituted derivatives	3-pyridinecarbonitriles;NA
M165T76C137	165.066	76.0537	137.29	-2;-2	34;-28	2.707;1.454	0.93;1	1;1	NA;NA	NA;NA	NA;NA	[M+H]+;[M+H]+	m4x_001006;m4x_179331	Ricinine;Isophthalamide	C01526;HMDB0253671	C8H8N2O2;C8H8N2O2	CN1C=CC(=C(C1=O)C#N)OC;NC(=O)C1=CC(=CC=C1)C(N)=O	InChI=1S/C8H8N2O2/c1-10-4-3-7(12-2)6(5-9)8(10)11/h3-4H,1-2H3;InChI=1S/C8H8N2O2/c9-7(11)5-2-1-3-6(4-5)8(10)12/h1-4H,(H2,9,11)(H2,10,12)	PETSAYFQSGAEQY-UHFFFAOYSA-N;QZUPTXGVPYNUIT-UHFFFAOYSA-N	3;3	Organic compounds;Organic compounds	Organoheterocyclic compounds;Benzenoids	Pyridines and derivatives;Benzene and substituted derivatives	3-pyridinecarbonitriles;NA
M166T161C131	166.122	160.82	131.209	-2;-2;-2	-12;82;85	-4.633;-3.544;-3.511	1;0.14;0.09	0.46;0.82;0.83	NA;NA;NA	NA;NA;NA	NA;NA;NA	[M+H]+;[M+H]+;[M+H]+	m4x_007395;m4x_033115;m4x_033130	Anatoxin a;6-Ethyl-1,2,3,4,5,6-hexahydro-7H-cyclopenta[b]pyridin-7-one;2,3,4,5,6,7-Hexahydro-7-methylcyclopent[b]azepin-8(1H)-one	C10841;HMDB0039666;HMDB0039682	C10H15NO;C10H15NO;C10H15NO	CC(=O)C1=CCCC2CCC1N2;CCC1CC2=C(NCCC2)C1=O;CC1CC2=C(NCCCC2)C1=O	InChI=1S/C10H15NO/c1-7(12)9-4-2-3-8-5-6-10(9)11-8/h4,8,10-11H,2-3,5-6H2,1H3;InChI=1S/C10H15NO/c1-2-7-6-8-4-3-5-11-9(8)10(7)12/h7,11H,2-6H2,1H3;InChI=1S/C10H15NO/c1-7-6-8-4-2-3-5-11-9(8)10(7)12/h7,11H,2-6H2,1H3	SGNXVBOIDPPRJJ-UHFFFAOYSA-N;GOTCNQZLHJWEAK-UHFFFAOYSA-N;RYGXXXQBRORLIJ-UHFFFAOYSA-N	3;3;3	Organic compounds;Organic compounds;Organic compounds	Alkaloids and derivatives;Organoheterocyclic compounds;Organoheterocyclic compounds	Anatoxins;Pyridines and derivatives;Azepines	NA;Hydropyridines;NA
M166T161C139	166.122	161.327	138.845	-3;-3;-3	-12;82;27	0.917;2.069;2.99	1;0.13;1	1;1;1	NA;NA;NA	NA;NA;NA	NA;NA;NA	[M+H]+;[M+H]+;[M+H]+	m4x_007395;m4x_033115;m4x_033487	Anatoxin a;6-Ethyl-1,2,3,4,5,6-hexahydro-7H-cyclopenta[b]pyridin-7-one;1-[(5-Methyl-2-furanyl)methyl]pyrrolidine	C10841;HMDB0039666;HMDB0040049	C10H15NO;C10H15NO;C10H15NO	CC(=O)C1=CCCC2CCC1N2;CCC1CC2=C(NCCC2)C1=O;CC1=CC=C(CN2CCCC2)O1	InChI=1S/C10H15NO/c1-7(12)9-4-2-3-8-5-6-10(9)11-8/h4,8,10-11H,2-3,5-6H2,1H3;InChI=1S/C10H15NO/c1-2-7-6-8-4-3-5-11-9(8)10(7)12/h7,11H,2-6H2,1H3;InChI=1S/C10H15NO/c1-9-4-5-10(12-9)8-11-6-2-3-7-11/h4-5H,2-3,6-8H2,1H3	SGNXVBOIDPPRJJ-UHFFFAOYSA-N;GOTCNQZLHJWEAK-UHFFFAOYSA-N;IETSEKPJTAMXGM-UHFFFAOYSA-N	3;3;3	Organic compounds;Organic compounds;Organic compounds	Alkaloids and derivatives;Organoheterocyclic compounds;Organic nitrogen compounds	Anatoxins;Pyridines and derivatives;Organonitrogen compounds	NA;Hydropyridines;Amines
M166T168C138	166.122	167.673	138.498	-1;-1;-1	89;11;34	1.815;1.728;2.733	0.02;1;0.94	1;1;1	NA;NA;NA	NA;NA;NA	NA;NA;NA	[M+H]+;[M+H]+;[M+H]+	m4x_033115;m4x_033281;m4x_033487	6-Ethyl-1,2,3,4,5,6-hexahydro-7H-cyclopenta[b]pyridin-7-one;2-(5-Methyl-2-furanyl)piperidine;1-[(5-Methyl-2-furanyl)methyl]pyrrolidine	HMDB0039666;HMDB0039836;HMDB0040049	C10H15NO;C10H15NO;C10H15NO	CCC1CC2=C(NCCC2)C1=O;CC1=CC=C(O1)C1CCCCN1;CC1=CC=C(CN2CCCC2)O1	InChI=1S/C10H15NO/c1-2-7-6-8-4-3-5-11-9(8)10(7)12/h7,11H,2-6H2,1H3;InChI=1S/C10H15NO/c1-8-5-6-10(12-8)9-4-2-3-7-11-9/h5-6,9,11H,2-4,7H2,1H3;InChI=1S/C10H15NO/c1-9-4-5-10(12-9)8-11-6-2-3-7-11/h4-5H,2-3,6-8H2,1H3	GOTCNQZLHJWEAK-UHFFFAOYSA-N;PAHYJZIMPANAIV-UHFFFAOYSA-N;IETSEKPJTAMXGM-UHFFFAOYSA-N	3;3;3	Organic compounds;Organic compounds;Organic compounds	Organoheterocyclic compounds;Organonitrogen compounds;Organic nitrogen compounds	Pyridines and derivatives;Amines;Organonitrogen compounds	Hydropyridines;Aralkylamines;Amines
M166T245C135	166.052	244.721	135.381	13;-4;13	30;-81;29	0.088;-0.923;0.245	1;0.15;1	1;1;1	NA;NA;NA	NA;NA;NA	NA;NA;NA	[M+H]+;[M+H]+;[M+H]+	m4x_015520;m4x_030668;m4x_181547	Isatinate;Ethiin;Phthalamic acid	C21155;HMDB0037057;HMDB0256499	C8H7NO3;C5H11NO3S;C8H7NO3	C1=CC=C(C(=C1)C(=O)C(=O)O)N;CCS(=O)CC(N)C(O)=O;OC(=N)C1=CC=CC=C1C(O)=O	InChI=1S/C8H7NO3/c9-6-4-2-1-3-5(6)7(10)8(11)12/h1-4H,9H2,(H,11,12);InChI=1S/C5H11NO3S/c1-2-10(9)3-4(6)5(7)8/h4H,2-3,6H2,1H3,(H,7,8);InChI=1S/C8H7NO3/c9-7(10)5-3-1-2-4-6(5)8(11)12/h1-4H,(H2,9,10)(H,11,12)	MQMWPBBDMIYYMI-UHFFFAOYSA-N;CSZTZFUEOCFFJH-UHFFFAOYSA-N;CYMRPDYINXWJFU-UHFFFAOYSA-N	3;3;3	Organic compounds;Organic compounds;Organic compounds	Benzenoids;Organic acids and derivatives;Benzenoids	Benzene and substituted derivatives;Carboxylic acids and derivatives;Benzene and substituted derivatives	Benzoyl derivatives;Amino acids, peptides, and analogues;Benzoic acids and derivatives
M166T266C140	166.084	265.514	140.002	-13;-13	35;35	2.348;2.348	0.92;0.92	1;1	NA;NA	NA;NA	NA;NA	[M+H]+;[M+H]+	m4x_014973;m4x_014974	L-beta-Phenylalanine;D-beta-Phenylalanine	C20487;C20488	C9H11NO2;C9H11NO2	C1=CC=C(C=C1)[C@@H](CC(=O)O)N;C1=CC=C(C=C1)[C@H](CC(=O)O)N	InChI=1S/C9H11NO2/c10-8(6-9(11)12)7-4-2-1-3-5-7/h1-5,8H,6,10H2,(H,11,12)/t8-/m1/s1;InChI=1S/C9H11NO2/c10-8(6-9(11)12)7-4-2-1-3-5-7/h1-5,8H,6,10H2,(H,11,12)/t8-/m0/s1	UJOYFRCOTPUKAK-MRVPVSSYSA-N;UJOYFRCOTPUKAK-QMMMGPOBSA-N	3;3	Organic compounds;Organic compounds	Organic acids and derivatives;Organic acids and derivatives	Carboxylic acids and derivatives;Carboxylic acids and derivatives	Amino acids, peptides, and analogues;Amino acids, peptides, and analogues
M166T41C137	166.05	40.8648	137	0;0;0	-14;-5;-46	2.847;0.965;1.749	1;1;0.73	1;1;1	NA;NA;NA	NA;NA;NA	NA;NA;NA	[M+H]+;[M+H]+;[M+H]+	m4x_000675;m4x_011043;m4x_022444	4-Pyridoxolactone;HBOA;Noradrenochrome	C00971;C15769;HMDB0013030	C8H7NO3;C8H7NO3;C8H7NO3	CC1=NC=C2COC(=O)C2=C1O;C1=CC=C2C(=C1)NC(=O)C(O2)O;OC1CN=C2CC(=O)C(=O)C=C12	InChI=1S/C8H7NO3/c1-4-7(10)6-5(2-9-4)3-12-8(6)11/h2,10H,3H2,1H3;InChI=1S/C8H7NO3/c10-7-8(11)12-6-4-2-1-3-5(6)9-7/h1-4,8,11H,(H,9,10);InChI=1S/C8H7NO3/c10-6-1-4-5(2-7(6)11)9-3-8(4)12/h1,8,12H,2-3H2	HHPDVQLBYQFYFA-UHFFFAOYSA-N;VMQBFYRBJKDACN-UHFFFAOYSA-N;PTQNKGWWIYGAAE-UHFFFAOYSA-N	3;3;3	Organic compounds;Organic compounds;Organic compounds	Organoheterocyclic compounds;Organoheterocyclic compounds;Organoheterocyclic compounds	Pyridines and derivatives;Benzoxazines;Indoles and derivatives	Pyridinecarboxylic acids and derivatives;Benzoxazinones;NA
M166T48C137	166.05	48.3743	137	-1;-1;-1	5;2;-39	1.153;0.965;1.749	1;1;0.86	1;1;1	NA;NA;NA	NA;NA;NA	NA;NA;NA	[M+H]+;[M+H]+;[M+H]+	m4x_003085;m4x_011043;m4x_022444	Formylanthranilate;HBOA;Noradrenochrome	C05653;C15769;HMDB0013030	C8H7NO3;C8H7NO3;C8H7NO3	C1=CC=C(C(=C1)C(=O)O)NC=O;C1=CC=C2C(=C1)NC(=O)C(O2)O;OC1CN=C2CC(=O)C(=O)C=C12	InChI=1S/C8H7NO3/c10-5-9-7-4-2-1-3-6(7)8(11)12/h1-5H,(H,9,10)(H,11,12);InChI=1S/C8H7NO3/c10-7-8(11)12-6-4-2-1-3-5(6)9-7/h1-4,8,11H,(H,9,10);InChI=1S/C8H7NO3/c10-6-1-4-5(2-7(6)11)9-3-8(4)12/h1,8,12H,2-3H2	LLLPDUXGHXIXIW-UHFFFAOYSA-N;VMQBFYRBJKDACN-UHFFFAOYSA-N;PTQNKGWWIYGAAE-UHFFFAOYSA-N	3;3;3	Organic compounds;Organic compounds;Organic compounds	Benzenoids;Organoheterocyclic compounds;Organoheterocyclic compounds	Benzene and substituted derivatives;Benzoxazines;Indoles and derivatives	Benzoic acids and derivatives;Benzoxazinones;NA
M167T101C132	167.084	101.166	131.733	14	21	-3.016	1	0.99	NA	NA	NA	[M+H]+	m4x_180322	N-(2-Hydroxyethyl)nicotinamide	HMDB0254988	C8H10N2O2	OCCNC(=O)C1=CN=CC=C1	InChI=1S/C8H10N2O2/c11-5-4-10-8(12)7-2-1-3-9-6-7/h1-3,6,11H,4-5H2,(H,10,12)	SJZLOWYUGKIWAK-UHFFFAOYSA-N	3	Organic compounds	Organoheterocyclic compounds	Pyridines and derivatives	Pyridinecarboxylic acids and derivatives
M167T125C134	167.093	124.995	133.932	-1	-33	-2.205	0.95	1	NA	NA	NA	[M+H]+	m4x_014469	N-Formyl-4-amino-5-aminomethyl-2-methylpyrimidine	C19872	C7H10N4O	CC1=NC=C(C(=N1)N)CNC=O	InChI=1S/C7H10N4O/c1-5-10-3-6(2-9-4-12)7(8)11-5/h3-4H,2H2,1H3,(H,9,12)(H2,8,10,11)	PVWNFAGYFUUDRC-UHFFFAOYSA-N	3	Organic compounds	Organoheterocyclic compounds	Diazines	Pyrimidines and pyrimidine derivatives
M167T160C140	167.072	159.859	140.404	11;11;11	50;59;70	3.529;3.831;3.143	0.67;0.52;0.34	0.82;0.72;0.95	NA;NA;NA	NA;NA;NA	NA;NA;NA	[M+H]+;[M+H]+;[M+H]+	m4x_016658;m4x_052731;m4x_225865	3-Phenoxypropionic acid;3-Methoxyphenylacetic acid;Methoxyphenylacetic acid	HMDB0002229;HMDB0059969;HMDB0301734	C9H10O3;C9H10O3;C9H10O3	OC(=O)CCOC1=CC=CC=C1;COC1=CC(CC(O)=O)=CC=C1;COC(C(O)=O)C1=CC=CC=C1	InChI=1S/C9H10O3/c10-9(11)6-7-12-8-4-2-1-3-5-8/h1-5H,6-7H2,(H,10,11);InChI=1S/C9H10O3/c1-12-8-4-2-3-7(5-8)6-9(10)11/h2-5H,6H2,1H3,(H,10,11);InChI=1S/C9H10O3/c1-12-8(9(10)11)7-5-3-2-4-6-7/h2-6,8H,1H3,(H,10,11)	BUSOTUQRURCMCM-UHFFFAOYSA-N;LEGPZHPSIPPYIO-UHFFFAOYSA-N;DIWVBIXQCNRCFE-UHFFFAOYSA-N	3;3;3	Organic compounds;Organic compounds;Organic compounds	Benzenoids;Benzenoids;Benzenoids	Benzene and substituted derivatives;Phenol ethers;Benzene and substituted derivatives	3-phenoxypropionic acids;Anisoles;Benzylethers
M167T239C131	167.045	238.652	131.272	-10;-10	-49;28	-4.578;-4.176	0.68;1	0.47;0.61	NA;NA	NA;NA	NA;NA	[M+H]+;[M+H]+	m4x_014853;m4x_015562	Isopentenyl phosphate;Dimethylallyl phosphate	C20345;C21214	C5H11O4P;C5H11O4P	CC(=C)CCOP(=O)(O)O;CC(=CCOP(=O)(O)O)C	InChI=1S/C5H11O4P/c1-5(2)3-4-9-10(6,7)8/h1,3-4H2,2H3,(H2,6,7,8);InChI=1S/C5H11O4P/c1-5(2)3-4-9-10(6,7)8/h3H,4H2,1-2H3,(H2,6,7,8)	QMZRXYCCCYYMHF-UHFFFAOYSA-N;MQCJHQBRIPSIKA-UHFFFAOYSA-N	3;3	Organic compounds;Organic compounds	Lipids and lipid-like molecules;Lipids and lipid-like molecules	Prenol lipids;Prenol lipids	Isoprenoid phosphates;Isoprenoid phosphates
M167T48C132	167.085	48.4576	131.502	16	-32	-3.186	0.97	0.94	NA	NA	NA	[M+H]+	m4x_180322	N-(2-Hydroxyethyl)nicotinamide	HMDB0254988	C8H10N2O2	OCCNC(=O)C1=CN=CC=C1	InChI=1S/C8H10N2O2/c11-5-4-10-8(12)7-2-1-3-9-6-7/h1-3,6,11H,4-5H2,(H,10,12)	SJZLOWYUGKIWAK-UHFFFAOYSA-N	3	Organic compounds	Organoheterocyclic compounds	Pyridines and derivatives	Pyridinecarboxylic acids and derivatives
M168T222C135	168.102	221.809	135.262	-1;-1;-1	-4;28;-23	-2.384;-1.094;-1.642	1;1;1	1;1;1	NA;NA;NA	NA;NA;NA	NA;NA;NA	[M+H]+;[M+H]+;[M+H]+	m4x_004865;m4x_032351;m4x_033282	2,5-Dihydrophenylalanine;Norpandamarilactonine A;2-(2-Furanyl)-3-piperidinol	C08273;HMDB0038869;HMDB0039837	C9H13NO2;C9H13NO2;C9H13NO2	C1C=CCC(=C1)C[C@@H](C(=O)O)N;CC1=CC(OC1=O)C1CCCN1;OC1CCCNC1C1=CC=CO1	InChI=1S/C9H13NO2/c10-8(9(11)12)6-7-4-2-1-3-5-7/h1-2,5,8H,3-4,6,10H2,(H,11,12)/t8-/m0/s1;InChI=1S/C9H13NO2/c1-6-5-8(12-9(6)11)7-3-2-4-10-7/h5,7-8,10H,2-4H2,1H3;InChI=1S/C9H13NO2/c11-7-3-1-5-10-9(7)8-4-2-6-12-8/h2,4,6-7,9-11H,1,3,5H2	FSZMHEMPLAVBQZ-QMMMGPOBSA-N;LJJVKZSKPLBBSU-UHFFFAOYSA-N;KPVVMDIEDRJBAF-UHFFFAOYSA-N	3;3;3	Organic compounds;Organic compounds;Organic compounds	Organic acids and derivatives;Organoheterocyclic compounds;Organic nitrogen compounds	Carboxylic acids and derivatives;Dihydrofurans;Organonitrogen compounds	Amino acids, peptides, and analogues;Furanones;Amines
M168T272C132	168.065	272.312	132.488	-3;-3	6;6	-3.362;-3.362	1;1	0.88;0.88	NA;NA	NA;NA	NA;NA	[M+H]+;[M+H]+	m4x_002047;m4x_008734	D-4-Hydroxyphenylglycine;L-4-Hydroxyphenylglycine	C03493;C12323	C8H9NO3;C8H9NO3	C1=CC(=CC=C1[C@H](C(=O)O)N)O;C1=CC(=CC=C1[C@@H](C(=O)O)N)O	InChI=1S/C8H9NO3/c9-7(8(11)12)5-1-3-6(10)4-2-5/h1-4,7,10H,9H2,(H,11,12)/t7-/m1/s1;InChI=1S/C8H9NO3/c9-7(8(11)12)5-1-3-6(10)4-2-5/h1-4,7,10H,9H2,(H,11,12)/t7-/m0/s1	LJCWONGJFPCTTL-SSDOTTSWSA-N;LJCWONGJFPCTTL-ZETCQYMHSA-N	3;3	Organic compounds;Organic compounds	Organic acids and derivatives;Organic acids and derivatives	Carboxylic acids and derivatives;Carboxylic acids and derivatives	Amino acids, peptides, and analogues;Amino acids, peptides, and analogues
M168T288C135	168.066	288.169	134.57	1;1	22;22	-1.843;-1.843	1;1	1;1	NA;NA	NA;NA	NA;NA	[M+H]+;[M+H]+	m4x_002047;m4x_008734	D-4-Hydroxyphenylglycine;L-4-Hydroxyphenylglycine	C03493;C12323	C8H9NO3;C8H9NO3	C1=CC(=CC=C1[C@H](C(=O)O)N)O;C1=CC(=CC=C1[C@@H](C(=O)O)N)O	InChI=1S/C8H9NO3/c9-7(8(11)12)5-1-3-6(10)4-2-5/h1-4,7,10H,9H2,(H,11,12)/t7-/m1/s1;InChI=1S/C8H9NO3/c9-7(8(11)12)5-1-3-6(10)4-2-5/h1-4,7,10H,9H2,(H,11,12)/t7-/m0/s1	LJCWONGJFPCTTL-SSDOTTSWSA-N;LJCWONGJFPCTTL-ZETCQYMHSA-N	3;3	Organic compounds;Organic compounds	Organic acids and derivatives;Organic acids and derivatives	Carboxylic acids and derivatives;Carboxylic acids and derivatives	Amino acids, peptides, and analogues;Amino acids, peptides, and analogues
M168T28C136	168.065	28.4058	135.957	-1;-1;-1	-66;-18;-24	0.266;-0.555;-0.302	0.41;1;1	1;1;1	NA;NA;NA	NA;NA;NA	NA;NA;NA	[M+H]+;[M+H]+;[M+H]+	m4x_000204;m4x_028745;m4x_028747	Pyridoxal;3alpha,4,5,7alpha-Tetrahydro-5-hydroxy-1H-isoindole-1,3(2H)-dione;3alpha,4,7,7alpha-Tetrahydro-4-hydroxy-1H-isoindole-1,3(2H)-dione	C00250;HMDB0034887;HMDB0034889	C8H9NO3;C8H9NO3;C8H9NO3	CC1=NC=C(C(=C1O)C=O)CO;OC1CC2C(C=C1)C(=O)NC2=O;OC1C=CCC2C1C(=O)NC2=O	InChI=1S/C8H9NO3/c1-5-8(12)7(4-11)6(3-10)2-9-5/h2,4,10,12H,3H2,1H3;InChI=1S/C8H9NO3/c10-4-1-2-5-6(3-4)8(12)9-7(5)11/h1-2,4-6,10H,3H2,(H,9,11,12);InChI=1S/C8H9NO3/c10-5-3-1-2-4-6(5)8(12)9-7(4)11/h1,3-6,10H,2H2,(H,9,11,12)	RADKZDMFGJYCBB-UHFFFAOYSA-N;GNUDNAYOODXBQP-UHFFFAOYSA-N;MLJWDNXRMUBJJU-UHFFFAOYSA-N	3;3;3	Organic compounds;Organic compounds;Organic compounds	Organoheterocyclic compounds;Organoheterocyclic compounds;Organoheterocyclic compounds	Pyridines and derivatives;Isoindoles and derivatives;Isoindoles and derivatives	Pyridine carboxaldehydes;Isoindolines;Isoindolines
M168T352C134	168.065	352.137	134.223	-1;-1	86;86	-2.096;-2.096	0.06;0.06	1;1	NA;NA	NA;NA	NA;NA	[M+H]+;[M+H]+	m4x_002047;m4x_008734	D-4-Hydroxyphenylglycine;L-4-Hydroxyphenylglycine	C03493;C12323	C8H9NO3;C8H9NO3	C1=CC(=CC=C1[C@H](C(=O)O)N)O;C1=CC(=CC=C1[C@@H](C(=O)O)N)O	InChI=1S/C8H9NO3/c9-7(8(11)12)5-1-3-6(10)4-2-5/h1-4,7,10H,9H2,(H,11,12)/t7-/m1/s1;InChI=1S/C8H9NO3/c9-7(8(11)12)5-1-3-6(10)4-2-5/h1-4,7,10H,9H2,(H,11,12)/t7-/m0/s1	LJCWONGJFPCTTL-SSDOTTSWSA-N;LJCWONGJFPCTTL-ZETCQYMHSA-N	3;3	Organic compounds;Organic compounds	Organic acids and derivatives;Organic acids and derivatives	Carboxylic acids and derivatives;Carboxylic acids and derivatives	Amino acids, peptides, and analogues;Amino acids, peptides, and analogues
M168T47C141	168.113	47.3594	141.494	-2	4	4.307	1	0.56	NA	NA	NA	[M+H]+	m4x_007468	2-Dimethylamino-5,6-dimethylpyrimidin-4-ol	C10916	C8H13N3O	CC1=C(NC(=NC1=O)N(C)C)C	InChI=1S/C8H13N3O/c1-5-6(2)9-8(11(3)4)10-7(5)12/h1-4H3,(H,9,10,12)	MUEHLDAHWSCFAG-UHFFFAOYSA-N	3	Organic compounds	Organic nitrogen compounds	Organonitrogen compounds	Amines
M168T48C142	168.113	47.5032	142.071	-1	5	4.732	1	0.42	NA	NA	NA	[M+H]+	m4x_007468	2-Dimethylamino-5,6-dimethylpyrimidin-4-ol	C10916	C8H13N3O	CC1=C(NC(=NC1=O)N(C)C)C	InChI=1S/C8H13N3O/c1-5-6(2)9-8(11(3)4)10-7(5)12/h1-4H3,(H,9,10,12)	MUEHLDAHWSCFAG-UHFFFAOYSA-N	3	Organic compounds	Organic nitrogen compounds	Organonitrogen compounds	Amines
M168T80C136	168.101	79.9548	136.071	-2;-2;-2	21;-61;-84	-1.032;-0.923;-1.175	1;0.48;0.1	1;1;1	NA;NA;NA	NA;NA;NA	NA;NA;NA	[M+H]+;[M+H]+;[M+H]+	m4x_004603;m4x_014224;m4x_053172	Ethinamate;1-(3-Pyridinyl)-1,4-butanediol;a-Methyldopamine	C07832;C19582;HMDB0060807	C9H13NO2;C9H13NO2;C9H13NO2	C#CC1(CCCCC1)OC(=O)N;C1=CC(=CN=C1)C(CCCO)O;CC(N)CC1=CC(O)=C(O)C=C1	InChI=1S/C9H13NO2/c1-2-9(12-8(10)11)6-4-3-5-7-9/h1H,3-7H2,(H2,10,11);InChI=1S/C9H13NO2/c11-6-2-4-9(12)8-3-1-5-10-7-8/h1,3,5,7,9,11-12H,2,4,6H2;InChI=1S/C9H13NO2/c1-6(10)4-7-2-3-8(11)9(12)5-7/h2-3,5-6,11-12H,4,10H2,1H3	GXRZIMHKGDIBEW-UHFFFAOYSA-N;RGJHRVMTLGLFPX-UHFFFAOYSA-N;KSRGADMGIRTXAF-UHFFFAOYSA-N	3;3;3	Organic compounds;Organic compounds;Organic compounds	Organic oxygen compounds;Organoheterocyclic compounds;Benzenoids	Organooxygen compounds;Pyridines and derivatives;Benzene and substituted derivatives	Carbonyl compounds;NA;Phenethylamines
M169T105C136	169.097	104.691	136.36	-2;-2;-2	73;19;64	-0.568;0.664;0.181	0.29;1;0.44	1;1;1	NA;NA;NA	NA;NA;NA	NA;NA;NA	[M+H]+;[M+H]+;[M+H]+	m4x_008294;m4x_184191;m4x_227262	Cyclo(deltaAla-L-Val);xymedon;L,L-Cyclo(prolylalanyl)	C11846;HMDB0259943;HMDB0303321	C8H12N2O2;C8H12N2O2;C8H12N2O2	CC(C)[C@H]1C(=O)NC(=C)C(=O)N1;CC1=NC(=O)N(CCO)C(C)=C1;CC1NC(=O)C2CCCN2C1=O	InChI=1S/C8H12N2O2/c1-4(2)6-8(12)9-5(3)7(11)10-6/h4,6H,3H2,1-2H3,(H,9,12)(H,10,11)/t6-/m0/s1;InChI=1S/C8H12N2O2/c1-6-5-7(2)10(3-4-11)8(12)9-6/h5,11H,3-4H2,1-2H3;InChI=1S/C8H12N2O2/c1-5-8(12)10-4-2-3-6(10)7(11)9-5/h5-6H,2-4H2,1H3,(H,9,11)	NFYRGJUKSGFWQF-LURJTMIESA-N;JLKVZOMORMUTDG-UHFFFAOYSA-N;WSLYCILIEOFQPK-UHFFFAOYSA-N	3;3;3	Organic compounds;Organic compounds;Organic compounds	Organic acids and derivatives;Organoheterocyclic compounds;Organic acids and derivatives	Carboxylic acids and derivatives;Diazines;Carboxylic acids and derivatives	Amino acids, peptides, and analogues;Pyrimidines and pyrimidine derivatives;Amino acids, peptides, and analogues
M169T23C139	169.049	22.5826	139.363	-2;-2;-2	-11;-45;-22	2.514;1.656;2.585	1;0.74;1	1;1;1	NA;NA;NA	NA;NA;NA	NA;NA;NA	[M+H]+;[M+H]+;[M+H]+	m4x_000803;m4x_003030;m4x_182741	3,4-Dihydroxyphenylacetate;3,4-Dihydroxymandelaldehyde;(3,4-Dihydroxyphenyl) acetate	C01161;C05577;HMDB0258013	C8H8O4;C8H8O4;C8H8O4	C1=CC(=C(C=C1CC(=O)O)O)O;C1=CC(=C(C=C1C(C=O)O)O)O;CC(=O)OC1=CC=C(O)C(O)=C1	InChI=1S/C8H8O4/c9-6-2-1-5(3-7(6)10)4-8(11)12/h1-3,9-10H,4H2,(H,11,12);InChI=1S/C8H8O4/c9-4-8(12)5-1-2-6(10)7(11)3-5/h1-4,8,10-12H;InChI=1S/C8H8O4/c1-5(9)12-6-2-3-7(10)8(11)4-6/h2-4,10-11H,1H3	CFFZDZCDUFSOFZ-UHFFFAOYSA-N;YUGMCLJIWGEKCK-UHFFFAOYSA-N;RHVCAYPGAKFGLL-UHFFFAOYSA-N	3;3;3	Organic compounds;Organic compounds;Organic compounds	Benzenoids;Benzenoids;Benzenoids	Phenols;Benzene and substituted derivatives;Phenol esters	Benzenediols;Phenylacetaldehydes;NA
M169T276C135	169.097	276.381	134.858	-1	-1	-0.788	1	1	NA	NA	NA	[M+H]+	m4x_009202	4-PIOL	C13710	C8H12N2O2	C1CNCCC1C2=CC(=O)NO2	InChI=1S/C8H12N2O2/c11-8-5-7(12-10-8)6-1-3-9-4-2-6/h5-6,9H,1-4H2,(H,10,11)	YYOYGSTYWVHCJR-UHFFFAOYSA-N	3	Organic compounds	Organic nitrogen compounds	Organonitrogen compounds	Amines
M169T45C134	169.073	44.9381	133.935	-15	-1	-0.645	1	1	NA	NA	NA	[M+H]+	m4x_181934	Pyrroloquinoline	HMDB0257007	C11H8N2	N1C=CC2=C1C=CC1=C2N=CC=C1	InChI=1S/C11H8N2/c1-2-8-3-4-10-9(5-7-12-10)11(8)13-6-1/h1-7,12H	ZIUYHTQZEPDUCZ-UHFFFAOYSA-N	3	NA	NA	NA	NA
M169T48C136	169.097	47.7209	135.898	-2;-2;-2	16;-38;7	-0.905;0.323;-0.159	1;0.86;1	1;1;1	NA;NA;NA	NA;NA;NA	NA;NA;NA	[M+H]+;[M+H]+;[M+H]+	m4x_008294;m4x_184191;m4x_227262	Cyclo(deltaAla-L-Val);xymedon;L,L-Cyclo(prolylalanyl)	C11846;HMDB0259943;HMDB0303321	C8H12N2O2;C8H12N2O2;C8H12N2O2	CC(C)[C@H]1C(=O)NC(=C)C(=O)N1;CC1=NC(=O)N(CCO)C(C)=C1;CC1NC(=O)C2CCCN2C1=O	InChI=1S/C8H12N2O2/c1-4(2)6-8(12)9-5(3)7(11)10-6/h4,6H,3H2,1-2H3,(H,9,12)(H,10,11)/t6-/m0/s1;InChI=1S/C8H12N2O2/c1-6-5-7(2)10(3-4-11)8(12)9-6/h5,11H,3-4H2,1-2H3;InChI=1S/C8H12N2O2/c1-5-8(12)10-4-2-3-6(10)7(11)9-5/h5-6H,2-4H2,1H3,(H,9,11)	NFYRGJUKSGFWQF-LURJTMIESA-N;JLKVZOMORMUTDG-UHFFFAOYSA-N;WSLYCILIEOFQPK-UHFFFAOYSA-N	3;3;3	Organic compounds;Organic compounds;Organic compounds	Organic acids and derivatives;Organoheterocyclic compounds;Organic acids and derivatives	Carboxylic acids and derivatives;Diazines;Carboxylic acids and derivatives	Amino acids, peptides, and analogues;Pyrimidines and pyrimidine derivatives;Amino acids, peptides, and analogues
M170T147C136	170.081	146.662	136.073	-2;-2	-86;86	-0.956;0.028	0.06;0.07	1;1	NA;NA	NA;NA	NA;NA	[M+H]+;[M+H]+	m4x_016972;m4x_029002	5-Hydroxydopamine;6-Acetyl-2,3-dihydro-2-(hydroxymethyl)-4(1H)-pyridinone	HMDB0004817;HMDB0035178	C8H11NO3;C8H11NO3	NCCC1=CC(O)=C(O)C(O)=C1;CC(=O)C1=CC(=O)CC(CO)N1	InChI=1S/C8H11NO3/c9-2-1-5-3-6(10)8(12)7(11)4-5/h3-4,10-12H,1-2,9H2;InChI=1S/C8H11NO3/c1-5(11)8-3-7(12)2-6(4-10)9-8/h3,6,9-10H,2,4H2,1H3	LCAINUZZHIZKKS-UHFFFAOYSA-N;SIWHSHNFBDSUFB-UHFFFAOYSA-N	3;3	Organic compounds;Organic compounds	Benzenoids;Organoheterocyclic compounds	Phenols;Pyridines and derivatives	Benzenediols;Hydropyridines
M170T256C134	170.117	255.667	134.223	-2	83	-1.445	0.12	1	NA	NA	NA	[M+H]+	m4x_031828	Homoarecoline	HMDB0038321	C9H15NO2	CCOC(=O)C1=CCCN(C)C1	InChI=1S/C9H15NO2/c1-3-12-9(11)8-5-4-6-10(2)7-8/h5H,3-4,6-7H2,1-2H3	UNARQANIGOBIHM-UHFFFAOYSA-N	3	Organic compounds	Alkaloids and derivatives	NA	NA
M170T306C134	170.092	306.38	133.763	-3	-68	-3.094	0.37	0.97	NA	NA	NA	[M+H]+	m4x_180480	N-Methyl-L-histidine	HMDB0255176	C7H11N3O2	CNC(CC1=CN=CN1)C(O)=O	InChI=1S/C7H11N3O2/c1-8-6(7(11)12)2-5-3-9-4-10-5/h3-4,6,8H,2H2,1H3,(H,9,10)(H,11,12)	CYZKJBZEIFWZSR-UHFFFAOYSA-N	3	Organic compounds	Organic acids and derivatives	Carboxylic acids and derivatives	Amino acids, peptides, and analogues
M170T49C138	170.08	48.657	137.689	-8;-8	2;-12	0.209;1.216	1;1	1;1	NA;NA	NA;NA	NA;NA	[M+H]+;[M+H]+	m4x_016487;m4x_029002	6-Hydroxydopamine;6-Acetyl-2,3-dihydro-2-(hydroxymethyl)-4(1H)-pyridinone	HMDB0001537;HMDB0035178	C8H11NO3;C8H11NO3	NCCC1=C(O)C=C(O)C(O)=C1;CC(=O)C1=CC(=O)CC(CO)N1	InChI=1S/C8H11NO3/c9-2-1-5-3-7(11)8(12)4-6(5)10/h3-4,10-12H,1-2,9H2;InChI=1S/C8H11NO3/c1-5(11)8-3-7(12)2-6(4-10)9-8/h3,6,9-10H,2,4H2,1H3	DIVDFFZHCJEHGG-UHFFFAOYSA-N;SIWHSHNFBDSUFB-UHFFFAOYSA-N	3;3	Organic compounds;Organic compounds	Benzenoids;Organoheterocyclic compounds	Phenols;Pyridines and derivatives	Benzenediols;Hydropyridines
M170T82C138	170.08	81.5376	137.573	-7;-7	35;21	0.125;1.131	0.92;1	1;1	NA;NA	NA;NA	NA;NA	[M+H]+;[M+H]+	m4x_016487;m4x_029002	6-Hydroxydopamine;6-Acetyl-2,3-dihydro-2-(hydroxymethyl)-4(1H)-pyridinone	HMDB0001537;HMDB0035178	C8H11NO3;C8H11NO3	NCCC1=C(O)C=C(O)C(O)=C1;CC(=O)C1=CC(=O)CC(CO)N1	InChI=1S/C8H11NO3/c9-2-1-5-3-7(11)8(12)4-6(5)10/h3-4,10-12H,1-2,9H2;InChI=1S/C8H11NO3/c1-5(11)8-3-7(12)2-6(4-10)9-8/h3,6,9-10H,2,4H2,1H3	DIVDFFZHCJEHGG-UHFFFAOYSA-N;SIWHSHNFBDSUFB-UHFFFAOYSA-N	3;3	Organic compounds;Organic compounds	Benzenoids;Organoheterocyclic compounds	Phenols;Pyridines and derivatives	Benzenediols;Hydropyridines
M171T121C135	171.088	120.608	135.209	0;0	-73;44	-1.528;-1.119	0.28;0.77	1;1	NA;NA	NA;NA	NA;NA	[M+H]+;[M+H]+	m4x_003617;m4x_179648	N-Isopropylammelide;Linsidomine	C06553;HMDB0254106	C6H10N4O2;C6H10N4O2	CC(C)NC1=NC(=O)NC(=O)N1;[NH-]C1=C[N+](=NO1)N1CCOCC1	InChI=1S/C6H10N4O2/c1-3(2)7-4-8-5(11)10-6(12)9-4/h3H,1-2H3,(H3,7,8,9,10,11,12);InChI=1S/C6H10N4O2/c7-6-5-10(8-12-6)9-1-3-11-4-2-9/h5,7H,1-4H2	DBFMBHXVWIURSV-UHFFFAOYSA-N;FKDHHVKWGRFRTG-UHFFFAOYSA-N	3;3	Organic compounds;NA	Organoheterocyclic compounds;NA	Triazines;NA	Aminotriazines;NA
M171T122C143	171.088	121.925	143.39	-1;-1	-72;45	4.43;4.864	0.3;0.75	0.52;0.38	NA;NA	NA;NA	NA;NA	[M+H]+;[M+H]+	m4x_003617;m4x_179648	N-Isopropylammelide;Linsidomine	C06553;HMDB0254106	C6H10N4O2;C6H10N4O2	CC(C)NC1=NC(=O)NC(=O)N1;[NH-]C1=C[N+](=NO1)N1CCOCC1	InChI=1S/C6H10N4O2/c1-3(2)7-4-8-5(11)10-6(12)9-4/h3H,1-2H3,(H3,7,8,9,10,11,12);InChI=1S/C6H10N4O2/c7-6-5-10(8-12-6)9-1-3-11-4-2-9/h5,7H,1-4H2	DBFMBHXVWIURSV-UHFFFAOYSA-N;FKDHHVKWGRFRTG-UHFFFAOYSA-N	3;3	Organic compounds;NA	Organoheterocyclic compounds;NA	Triazines;NA	Aminotriazines;NA
M171T125C143	171.088	124.635	143.275	-1;-1	-69;48	4.346;4.779	0.34;0.71	0.55;0.41	NA;NA	NA;NA	NA;NA	[M+H]+;[M+H]+	m4x_003617;m4x_179648	N-Isopropylammelide;Linsidomine	C06553;HMDB0254106	C6H10N4O2;C6H10N4O2	CC(C)NC1=NC(=O)NC(=O)N1;[NH-]C1=C[N+](=NO1)N1CCOCC1	InChI=1S/C6H10N4O2/c1-3(2)7-4-8-5(11)10-6(12)9-4/h3H,1-2H3,(H3,7,8,9,10,11,12);InChI=1S/C6H10N4O2/c7-6-5-10(8-12-6)9-1-3-11-4-2-9/h5,7H,1-4H2	DBFMBHXVWIURSV-UHFFFAOYSA-N;FKDHHVKWGRFRTG-UHFFFAOYSA-N	3;3	Organic compounds;NA	Organoheterocyclic compounds;NA	Triazines;NA	Aminotriazines;NA
M171T150C135	171.087	150.367	134.862	-1;-1	-44;73	-1.781;-1.373	0.77;0.28	1;1	NA;NA	NA;NA	NA;NA	[M+H]+;[M+H]+	m4x_003617;m4x_179648	N-Isopropylammelide;Linsidomine	C06553;HMDB0254106	C6H10N4O2;C6H10N4O2	CC(C)NC1=NC(=O)NC(=O)N1;[NH-]C1=C[N+](=NO1)N1CCOCC1	InChI=1S/C6H10N4O2/c1-3(2)7-4-8-5(11)10-6(12)9-4/h3H,1-2H3,(H3,7,8,9,10,11,12);InChI=1S/C6H10N4O2/c7-6-5-10(8-12-6)9-1-3-11-4-2-9/h5,7H,1-4H2	DBFMBHXVWIURSV-UHFFFAOYSA-N;FKDHHVKWGRFRTG-UHFFFAOYSA-N	3;3	Organic compounds;NA	Organoheterocyclic compounds;NA	Triazines;NA	Aminotriazines;NA
M171T159C135	171.087	158.987	134.747	-1;-1	-35;82	-1.865;-1.457	0.92;0.13	1;1	NA;NA	NA;NA	NA;NA	[M+H]+;[M+H]+	m4x_003617;m4x_179648	N-Isopropylammelide;Linsidomine	C06553;HMDB0254106	C6H10N4O2;C6H10N4O2	CC(C)NC1=NC(=O)NC(=O)N1;[NH-]C1=C[N+](=NO1)N1CCOCC1	InChI=1S/C6H10N4O2/c1-3(2)7-4-8-5(11)10-6(12)9-4/h3H,1-2H3,(H3,7,8,9,10,11,12);InChI=1S/C6H10N4O2/c7-6-5-10(8-12-6)9-1-3-11-4-2-9/h5,7H,1-4H2	DBFMBHXVWIURSV-UHFFFAOYSA-N;FKDHHVKWGRFRTG-UHFFFAOYSA-N	3;3	Organic compounds;NA	Organoheterocyclic compounds;NA	Triazines;NA	Aminotriazines;NA
M171T176C135	171.088	175.621	135.093	-1	-18	-1.613	1	1	NA	NA	NA	[M+H]+	m4x_003617	N-Isopropylammelide	C06553	C6H10N4O2	CC(C)NC1=NC(=O)NC(=O)N1	InChI=1S/C6H10N4O2/c1-3(2)7-4-8-5(11)10-6(12)9-4/h3H,1-2H3,(H3,7,8,9,10,11,12)	DBFMBHXVWIURSV-UHFFFAOYSA-N	3	Organic compounds	Organoheterocyclic compounds	Triazines	Aminotriazines
M171T176C143	171.087	176.047	143.16	-1	-18	4.262	1	0.58	NA	NA	NA	[M+H]+	m4x_003617	N-Isopropylammelide	C06553	C6H10N4O2	CC(C)NC1=NC(=O)NC(=O)N1	InChI=1S/C6H10N4O2/c1-3(2)7-4-8-5(11)10-6(12)9-4/h3H,1-2H3,(H3,7,8,9,10,11,12)	DBFMBHXVWIURSV-UHFFFAOYSA-N	3	Organic compounds	Organoheterocyclic compounds	Triazines	Aminotriazines
M172T113C136	172.094	112.519	135.961	-13	65	-1.892	0.42	1	NA	NA	NA	[M+H]+	m4x_008285	N-Butyryl-L-homoserine lactone	C11837	C8H13NO3	CCCC(=O)N[C@H]1CCOC1=O	InChI=1S/C8H13NO3/c1-2-3-7(10)9-6-4-5-12-8(6)11/h6H,2-5H2,1H3,(H,9,10)/t6-/m0/s1	VFFNZZXXTGXBOG-LURJTMIESA-N	3	Organic compounds	Organic acids and derivatives	Carboxylic acids and derivatives	Amino acids, peptides, and analogues
M172T230C141	172.133	230.04	140.798	-1	-19	1.729	1	1	NA	NA	NA	[M+H]+	m4x_003985	Gabapentin	C07018	C9H17NO2	C1CCC(CC1)(CC(=O)O)CN	InChI=1S/C9H17NO2/c10-7-9(6-8(11)12)4-2-1-3-5-9/h1-7,10H2,(H,11,12)	UGJMXCAKCUNAIE-UHFFFAOYSA-N	3	Organic compounds	Organic acids and derivatives	Carboxylic acids and derivatives	Amino acids, peptides, and analogues
M172T53C134	172.071	52.5537	134.116	-2	0	-2.249	1	1	NA	NA	NA	[M+H]+	m4x_004120	Metronidazole	C07203	C6H9N3O3	CC1=NC=C(N1CCO)[N+](=O)[O-]	InChI=1S/C6H9N3O3/c1-5-7-4-6(9(11)12)8(5)2-3-10/h4,10H,2-3H2,1H3	VAOCPAMSLUNLGC-UHFFFAOYSA-N	3	Organic compounds	Organoheterocyclic compounds	Azoles	Imidazoles
M173T282C138	173.139	281.962	138.438	-4	-23	-0.408	1	1	NA	NA	NA	[M+H]+	m4x_001351	Acetylagmatine	C02131	C7H16N4O	CC(=O)NCCCCN=C(N)N	InChI=1S/C7H16N4O/c1-6(12)10-4-2-3-5-11-7(8)9/h2-5H2,1H3,(H,10,12)(H4,8,9,11)	JMACEDIUUMWDIC-UHFFFAOYSA-N	3	Organic compounds	Organic acids and derivatives	Carboxylic acids and derivatives	Carboxylic acid derivatives
M174T195C138	174.149	195.198	137.807	-1	-40	0.366	0.84	1	NA	NA	NA	[M+H]+	m4x_228335	HMBOA trihexose	HMDB0304553	C9H19NO2	CCC(C)C(C([O-])=O)[N+](C)(C)C	InChI=1S/C9H19NO2/c1-6-7(2)8(9(11)12)10(3,4)5/h7-8H,6H2,1-5H3	WEFWRGFGKPRQQC-UHFFFAOYSA-N	3	NA	NA	NA	NA
M174T286C136	174.113	286.195	136.426	0;0	18;51	-2.349;-3.276	1;0.65	1;0.91	NA;NA	NA;NA	NA;NA	[M+H]+;[M+H]+	m4x_006733;m4x_227132	Swainsonine;Acrylamide-sodium acrylate resin	C10173;HMDB0303186	C8H15NO3;C8H15NO3	C1C[C@H]([C@@H]2[C@@H]([C@@H](CN2C1)O)O)O;CCC(CC(C)C(O)=O)C(O)=N	InChI=1S/C8H15NO3/c10-5-2-1-3-9-4-6(11)8(12)7(5)9/h5-8,10-12H,1-4H2/t5-,6-,7-,8-/m1/s1;InChI=1S/C8H15NO3/c1-3-6(7(9)10)4-5(2)8(11)12/h5-6H,3-4H2,1-2H3,(H2,9,10)(H,11,12)	FXUAIOOAOAVCGD-WCTZXXKLSA-N;WOOUQGFMGLSRBS-UHFFFAOYSA-N	3;3	Organic compounds;NA	Organoheterocyclic compounds;NA	Indolizidines;NA	NA;NA
M174T305C136	174.124	304.951	136.311	1	18	-1.284	1	1	NA	NA	NA	[M+H]+	m4x_052495	apo-[3-methylcrotonoyl-CoA:carbon-dioxide ligase (ADP-forming)]	HMDB0059607	C7H15N3O2	NCCCC[C@H](NC=O)C(N)=O	InChI=1S/C7H15N3O2/c8-4-2-1-3-6(7(9)12)10-5-11/h5-6H,1-4,8H2,(H2,9,12)(H,10,11)/t6-/m0/s1	DKPYGQKMNSGPGT-LURJTMIESA-N	3	Organic compounds	Organic acids and derivatives	Carboxylic acids and derivatives	Amino acids, peptides, and analogues
M174T393C136	174.123	393.458	136.311	-3;-3	-2;-4	-2.185;-1.896	1;1	1;1	NA;NA	NA;NA	NA;NA	[M+H]+;[M+H]+	m4x_004879;m4x_180466	Indospicine;n-iminoethyl-l-ornithine	C08288;HMDB0255161	C7H15N3O2;C7H15N3O2	C(CCC(=N)N)C[C@@H](C(=O)O)N;NCCCC(NCC=N)C(O)=O	InChI=1S/C7H15N3O2/c8-5(7(11)12)3-1-2-4-6(9)10/h5H,1-4,8H2,(H3,9,10)(H,11,12)/t5-/m0/s1;InChI=1S/C7H15N3O2/c8-3-1-2-6(7(11)12)10-5-4-9/h4,6,9-10H,1-3,5,8H2,(H,11,12)	SILQDLDAWPQMEL-YFKPBYRVSA-N;GZEWDUYXKDCZJU-UHFFFAOYSA-N	3;3	Organic compounds;NA	Organic acids and derivatives;NA	Carboxylic acids and derivatives;NA	Amino acids, peptides, and analogues;NA
M175T243C135	175.071	242.646	134.877	-1	-80	-2.576	0.16	1	NA	NA	NA	[M+H]+	m4x_011669	Formylisoglutamine	C16674	C6H10N2O4	C(CC(=O)O)C(C(=O)N)NC=O	InChI=1S/C6H10N2O4/c7-6(12)4(8-3-9)1-2-5(10)11/h3-4H,1-2H2,(H2,7,12)(H,8,9)(H,10,11)	WLTXUKAQFBTJKS-UHFFFAOYSA-N	3	Organic compounds	Organic acids and derivatives	Carboxylic acids and derivatives	Amino acids, peptides, and analogues
M175T262C135	175.071	262.325	135.453	-1;-1	-61;-81	-2.159;-2.457	0.49;0.16	1;1	NA;NA	NA;NA	NA;NA	[M+H]+;[M+H]+	m4x_011669;m4x_017328	Formylisoglutamine;N-Acetylasparagine	C16674;HMDB0006028	C6H10N2O4;C6H10N2O4	C(CC(=O)O)C(C(=O)N)NC=O;CC(=O)N[C@@H](CC(N)=O)C(O)=O	InChI=1S/C6H10N2O4/c7-6(12)4(8-3-9)1-2-5(10)11/h3-4H,1-2H2,(H2,7,12)(H,8,9)(H,10,11);InChI=1S/C6H10N2O4/c1-3(9)8-4(6(11)12)2-5(7)10/h4H,2H2,1H3,(H2,7,10)(H,8,9)(H,11,12)/t4-/m0/s1	WLTXUKAQFBTJKS-UHFFFAOYSA-N;HXFOXFJUNFFYMO-BYPYZUCNSA-N	3;3	Organic compounds;Organic compounds	Organic acids and derivatives;Organic acids and derivatives	Carboxylic acids and derivatives;Carboxylic acids and derivatives	Amino acids, peptides, and analogues;Amino acids, peptides, and analogues
M175T386C135	175.071	385.589	134.992	-1;-1;-1	2;63;-4	-3.05;-2.492;-3.05	1;0.46;1	0.98;1;0.98	NA;NA;NA	NA;NA;NA	NA;NA;NA	[M+H]+;[M+H]+;[M+H]+	m4x_000327;m4x_011669;m4x_180450	N-Formimino-L-glutamate;Formylisoglutamine;n-formimidoyl-glutamic acid	C00439;C16674;HMDB0255140	C6H10N2O4;C6H10N2O4;C6H10N2O4	C(CC(=O)O)[C@@H](C(=O)O)N=CN;C(CC(=O)O)C(C(=O)N)NC=O;NC=NC(CCC(O)=O)C(O)=O	InChI=1S/C6H10N2O4/c7-3-8-4(6(11)12)1-2-5(9)10/h3-4H,1-2H2,(H2,7,8)(H,9,10)(H,11,12)/t4-/m0/s1;InChI=1S/C6H10N2O4/c7-6(12)4(8-3-9)1-2-5(10)11/h3-4H,1-2H2,(H2,7,12)(H,8,9)(H,10,11);InChI=1S/C6H10N2O4/c7-3-8-4(6(11)12)1-2-5(9)10/h3-4H,1-2H2,(H2,7,8)(H,9,10)(H,11,12)	NRXIKWMTVXPVEF-BYPYZUCNSA-N;WLTXUKAQFBTJKS-UHFFFAOYSA-N;NRXIKWMTVXPVEF-UHFFFAOYSA-N	3;3;3	Organic compounds;Organic compounds;Organic compounds	Organic acids and derivatives;Organic acids and derivatives;Organic acids and derivatives	Carboxylic acids and derivatives;Carboxylic acids and derivatives;Carboxylic acids and derivatives	Amino acids, peptides, and analogues;Amino acids, peptides, and analogues;Amino acids, peptides, and analogues
M175T401C137	175.144	401.416	136.716	-1	8	-3.458	1	0.85	NA	NA	NA	[M+H]+	m4x_178043	Ethyl lysine	HMDB0252051	C8H18N2O2	CCNC(CCCCN)C(O)=O	InChI=1S/C8H18N2O2/c1-2-10-7(8(11)12)5-3-4-6-9/h7,10H,2-6,9H2,1H3,(H,11,12)	PVPFJQSVZPTWMY-UHFFFAOYSA-N	3	NA	NA	NA	NA
M175T416C136	175.144	416.229	136.486	1	23	-3.62	1	0.79	NA	NA	NA	[M+H]+	m4x_178043	Ethyl lysine	HMDB0252051	C8H18N2O2	CCNC(CCCCN)C(O)=O	InChI=1S/C8H18N2O2/c1-2-10-7(8(11)12)5-3-4-6-9/h7,10H,2-6,9H2,1H3,(H,11,12)	PVPFJQSVZPTWMY-UHFFFAOYSA-N	3	NA	NA	NA	NA
M175T429C137	175.144	429.078	137.062	0	36	-3.214	0.9	0.93	NA	NA	NA	[M+H]+	m4x_178043	Ethyl lysine	HMDB0252051	C8H18N2O2	CCNC(CCCCN)C(O)=O	InChI=1S/C8H18N2O2/c1-2-10-7(8(11)12)5-3-4-6-9/h7,10H,2-6,9H2,1H3,(H,11,12)	PVPFJQSVZPTWMY-UHFFFAOYSA-N	3	NA	NA	NA	NA
M176T168C135	176.07	167.796	135.055	-3	40	-1.752	0.84	1	NA	NA	NA	[M+H]+	m4x_000664	Indole-3-acetate	C00954	C10H9NO2	C1=CC=C2C(=C1)C(=CN2)CC(=O)O	InChI=1S/C10H9NO2/c12-10(13)5-7-6-11-9-4-2-1-3-8(7)9/h1-4,6,11H,5H2,(H,12,13)	SEOVTRFCIGRIMH-UHFFFAOYSA-N	3	Organic compounds	Organoheterocyclic compounds	Indoles and derivatives	Indolyl carboxylic acids and derivatives
M176T213C135	176.074	212.674	134.593	19	85	-2.088	0.09	1	NA	NA	NA	[M+H]+	m4x_000664	Indole-3-acetate	C00954	C10H9NO2	C1=CC=C2C(=C1)C(=CN2)CC(=O)O	InChI=1S/C10H9NO2/c12-10(13)5-7-6-11-9-4-2-1-3-8(7)9/h1-4,6,11H,5H2,(H,12,13)	SEOVTRFCIGRIMH-UHFFFAOYSA-N	3	Organic compounds	Organoheterocyclic compounds	Indoles and derivatives	Indolyl carboxylic acids and derivatives
M176T244C140	176.128	244.311	140.344	0;0;0	-76;-83;-49	-1.064;-0.694;-1.592	0.24;0.12;0.69	1;1;1	NA;NA;NA	NA;NA;NA	NA;NA;NA	[M+H]+;[M+H]+;[M+H]+	m4x_180326;m4x_180335;m4x_183114	N-(2-Hydroxypropyl)valine;N-(3-Hydroxypropyl)valine;Statine	HMDB0254992;HMDB0255001;HMDB0258487	C8H17NO3;C8H17NO3;C8H17NO3	CC(C)C(NCC(C)O)C(O)=O;CC(C)C(NCCCO)C(O)=O;CC(C)CC(N)C(O)CC(O)=O	InChI=1S/C8H17NO3/c1-5(2)7(8(11)12)9-4-6(3)10/h5-7,9-10H,4H2,1-3H3,(H,11,12);InChI=1S/C8H17NO3/c1-6(2)7(8(11)12)9-4-3-5-10/h6-7,9-10H,3-5H2,1-2H3,(H,11,12);InChI=1S/C8H17NO3/c1-5(2)3-6(9)7(10)4-8(11)12/h5-7,10H,3-4,9H2,1-2H3,(H,11,12)	LQFKABMWUHITQU-UHFFFAOYSA-N;LPXDRBWCBNPDTJ-UHFFFAOYSA-N;DFVFTMTWCUHJBL-UHFFFAOYSA-N	3;3;3	Organic compounds;NA;Organic compounds	Organic acids and derivatives;NA;Organic acids and derivatives	Carboxylic acids and derivatives;NA;Carboxylic acids and derivatives	Amino acids, peptides, and analogues;NA;Amino acids, peptides, and analogues
M176T305C136	176.128	304.951	136.433	2;2;2	-15;-22;12	-3.821;-3.461;-4.334	1;1;1	0.73;0.85;0.56	NA;NA;NA	NA;NA;NA	NA;NA;NA	[M+H]+;[M+H]+;[M+H]+	m4x_180326;m4x_180335;m4x_183114	N-(2-Hydroxypropyl)valine;N-(3-Hydroxypropyl)valine;Statine	HMDB0254992;HMDB0255001;HMDB0258487	C8H17NO3;C8H17NO3;C8H17NO3	CC(C)C(NCC(C)O)C(O)=O;CC(C)C(NCCCO)C(O)=O;CC(C)CC(N)C(O)CC(O)=O	InChI=1S/C8H17NO3/c1-5(2)7(8(11)12)9-4-6(3)10/h5-7,9-10H,4H2,1-3H3,(H,11,12);InChI=1S/C8H17NO3/c1-6(2)7(8(11)12)9-4-3-5-10/h6-7,9-10H,3-5H2,1-2H3,(H,11,12);InChI=1S/C8H17NO3/c1-5(2)3-6(9)7(10)4-8(11)12/h5-7,10H,3-4,9H2,1-2H3,(H,11,12)	LQFKABMWUHITQU-UHFFFAOYSA-N;LPXDRBWCBNPDTJ-UHFFFAOYSA-N;DFVFTMTWCUHJBL-UHFFFAOYSA-N	3;3;3	Organic compounds;NA;Organic compounds	Organic acids and derivatives;NA;Organic acids and derivatives	Carboxylic acids and derivatives;NA;Carboxylic acids and derivatives	Amino acids, peptides, and analogues;NA;Amino acids, peptides, and analogues
M176T373C140	176.128	372.989	140.114	-1;-1;-1	53;46;80	-1.226;-0.857;-1.753	0.62;0.73;0.17	1;1;1	NA;NA;NA	NA;NA;NA	NA;NA;NA	[M+H]+;[M+H]+;[M+H]+	m4x_180326;m4x_180335;m4x_183114	N-(2-Hydroxypropyl)valine;N-(3-Hydroxypropyl)valine;Statine	HMDB0254992;HMDB0255001;HMDB0258487	C8H17NO3;C8H17NO3;C8H17NO3	CC(C)C(NCC(C)O)C(O)=O;CC(C)C(NCCCO)C(O)=O;CC(C)CC(N)C(O)CC(O)=O	InChI=1S/C8H17NO3/c1-5(2)7(8(11)12)9-4-6(3)10/h5-7,9-10H,4H2,1-3H3,(H,11,12);InChI=1S/C8H17NO3/c1-6(2)7(8(11)12)9-4-3-5-10/h6-7,9-10H,3-5H2,1-2H3,(H,11,12);InChI=1S/C8H17NO3/c1-5(2)3-6(9)7(10)4-8(11)12/h5-7,10H,3-4,9H2,1-2H3,(H,11,12)	LQFKABMWUHITQU-UHFFFAOYSA-N;LPXDRBWCBNPDTJ-UHFFFAOYSA-N;DFVFTMTWCUHJBL-UHFFFAOYSA-N	3;3;3	Organic compounds;NA;Organic compounds	Organic acids and derivatives;NA;Organic acids and derivatives	Carboxylic acids and derivatives;NA;Carboxylic acids and derivatives	Amino acids, peptides, and analogues;NA;Amino acids, peptides, and analogues
M176T383C138	176.103	382.785	137.816	-2;-2	49;56	-0.993;-0.657	0.69;0.57	1;1	NA;NA	NA;NA	NA;NA	[M+H]+;[M+H]+	m4x_016816;m4x_182688	Argininic acid;Carbamoyl (2R)-2,5-diaminopentanoate	HMDB0003148;HMDB0257951	C6H13N3O3;C6H13N3O3	NC(=N)NCCC[C@H](O)C(O)=O;NCCCC(N)C(=O)OC(N)=O	InChI=1S/C6H13N3O3/c7-6(8)9-3-1-2-4(10)5(11)12/h4,10H,1-3H2,(H,11,12)(H4,7,8,9)/t4-/m0/s1;InChI=1S/C6H13N3O3/c7-3-1-2-4(8)5(10)12-6(9)11/h4H,1-3,7-8H2,(H2,9,11)	BMFMQGXDDJALKQ-BYPYZUCNSA-N;CFSBKLYCPLFHQU-UHFFFAOYSA-N	3;3	Organic compounds;NA	Organic acids and derivatives;NA	Carboxylic acids and derivatives;NA	Amino acids, peptides, and analogues;NA
M176T390C138	176.066	389.597	137.588	-1	-3	-1.435	1	1	NA	NA	NA	[M+H]+	m4x_001869	N-Amidino-L-aspartate	C03139	C5H9N3O4	C([C@@H](C(=O)O)N=C(N)N)C(=O)O	InChI=1S/C5H9N3O4/c6-5(7)8-2(4(11)12)1-3(9)10/h2H,1H2,(H,9,10)(H,11,12)(H4,6,7,8)/t2-/m0/s1	VVHOUVWJCQOYGG-REOHCLBHSA-N	3	Organic compounds	Organic acids and derivatives	Carboxylic acids and derivatives	Amino acids, peptides, and analogues
M176T46C137	176.107	46.2302	137.355	-19	-13	-2.443	1	1	NA	NA	NA	[M+H]+	m4x_012129	7-Methylthioheptanaldoxime	C17249	C8H17NOS	CSCCCCCC/C=N/O	InChI=1S/C8H17NOS/c1-11-8-6-4-2-3-5-7-9-10/h7,10H,2-6,8H2,1H3/b9-7+	LLTRNSKZFVUNLQ-VQHVLOKHSA-N	3	Organic compounds	Organic nitrogen compounds	Organonitrogen compounds	Oximes
M177T104C134	177.066	103.842	133.851	-1;-1;-1	23;48;58	-1.941;-3.258;-3.059	1;0.7;0.54	1;0.91;0.98	NA;NA;NA	NA;NA;NA	NA;NA;NA	[M+H]+;[M+H]+;[M+H]+	m4x_002317;m4x_004645;m4x_015811	4-Hydroxyaminoquinoline N-oxide;Pemoline;4-Hydroxy-2,2'-bipyrrole-5-carbaldehyde	C04050;C07899;C21569	C9H8N2O2;C9H8N2O2;C9H8N2O2	C1=CC=C2C(=C1)/C(=N/O)/C=CN2O;C1=CC=C(C=C1)C2C(=O)N=C(O2)N;C1=CNC(=C1)C2=CC(=O)/C(=C/O)/N2	InChI=1S/C9H8N2O2/c12-10-8-5-6-11(13)9-4-2-1-3-7(8)9/h1-6,12-13H/b10-8+;InChI=1S/C9H8N2O2/c10-9-11-8(12)7(13-9)6-4-2-1-3-5-6/h1-5,7H,(H2,10,11,12);InChI=1S/C9H8N2O2/c12-5-8-9(13)4-7(11-8)6-2-1-3-10-6/h1-5,10-12H/b8-5-	KCGKBOFRVKLKOO-CSKARUKUSA-N;NRNCYVBFPDDJNE-UHFFFAOYSA-N;SAMHUHNCPNEMTP-YVMONPNESA-N	3;3;3	Organic compounds;Organic compounds;Organic compounds	Organoheterocyclic compounds;Benzenoids;Organoheterocyclic compounds	Quinolines and derivatives;Benzene and substituted derivatives;Pyrroles	Hydroquinolines;NA;Substituted pyrroles
M177T160C134	177.066	159.782	133.966	0	79	-1.856	0.19	1	NA	NA	NA	[M+H]+	m4x_002317	4-Hydroxyaminoquinoline N-oxide	C04050	C9H8N2O2	C1=CC=C2C(=C1)/C(=N/O)/C=CN2O	InChI=1S/C9H8N2O2/c12-10-8-5-6-11(13)9-4-2-1-3-7(8)9/h1-6,12-13H/b10-8+	KCGKBOFRVKLKOO-CSKARUKUSA-N	3	Organic compounds	Organoheterocyclic compounds	Quinolines and derivatives	Hydroquinolines
M177T18C145	177.102	17.85	144.997	0	-42	4.068	0.8	0.64	NA	NA	NA	[M+H]+	m4x_012085	N-Hydroxyl-tryptamine	C17203	C10H12N2O	C1=CC=C2C(=C1)C(=CN2)CCNO	InChI=1S/C10H12N2O/c13-12-6-5-8-7-11-10-4-2-1-3-9(8)10/h1-4,7,11-13H,5-6H2	SNIXRMIHFOIVBB-UHFFFAOYSA-N	3	Organic compounds	Organoheterocyclic compounds	Indoles and derivatives	Indoles
M177T253C141	177.138	252.713	140.749	18	-73	-0.259	0.28	1	NA	NA	NA	[M+H]+	m4x_181231	Papa nonoate	HMDB0256116	C6H16N4O2	CCCN(CCCN)[N+]([O-])=NO	InChI=1S/C6H16N4O2/c1-2-5-9(6-3-4-7)10(12)8-11/h11H,2-7H2,1H3	QODRTFHTYGHQMT-UHFFFAOYSA-N	3	NA	NA	NA	NA
M177T271C141	177.138	270.589	140.749	19	-55	-0.259	0.58	1	NA	NA	NA	[M+H]+	m4x_181231	Papa nonoate	HMDB0256116	C6H16N4O2	CCCN(CCCN)[N+]([O-])=NO	InChI=1S/C6H16N4O2/c1-2-5-9(6-3-4-7)10(12)8-11/h11H,2-7H2,1H3	QODRTFHTYGHQMT-UHFFFAOYSA-N	3	NA	NA	NA	NA
M177T399C145	177.102	398.842	144.538	20;20	23;3	3.894;4.323	1;1	0.7;0.56	NA;NA	NA;NA	NA;NA	[M+H]+;[M+H]+	m4x_000243;m4x_180921	Canavanine;Nor-NOHA	C00308;HMDB0255720	C5H12N4O3;C5H12N4O3	C(CON=C(N)N)[C@@H](C(=O)O)N;NC(CCN=C(N)NO)C(O)=O	InChI=1S/C5H12N4O3/c6-3(4(10)11)1-2-12-9-5(7)8/h3H,1-2,6H2,(H,10,11)(H4,7,8,9)/t3-/m0/s1;InChI=1S/C5H12N4O3/c6-3(4(10)11)1-2-8-5(7)9-12/h3,12H,1-2,6H2,(H,10,11)(H3,7,8,9)	FSBIGDSBMBYOPN-VKHMYHEASA-N;KOBHCUDVWOTEKO-UHFFFAOYSA-N	3;3	Organic compounds;Organic compounds	Organic acids and derivatives;Organic acids and derivatives	Carboxylic acids and derivatives;Carboxylic acids and derivatives	Amino acids, peptides, and analogues;Amino acids, peptides, and analogues
M177T425C145	177.102	424.738	144.768	18;18	49;29	4.058;4.488	0.69;1	0.65;0.5	NA;NA	NA;NA	NA;NA	[M+H]+;[M+H]+	m4x_000243;m4x_180921	Canavanine;Nor-NOHA	C00308;HMDB0255720	C5H12N4O3;C5H12N4O3	C(CON=C(N)N)[C@@H](C(=O)O)N;NC(CCN=C(N)NO)C(O)=O	InChI=1S/C5H12N4O3/c6-3(4(10)11)1-2-12-9-5(7)8/h3H,1-2,6H2,(H,10,11)(H4,7,8,9)/t3-/m0/s1;InChI=1S/C5H12N4O3/c6-3(4(10)11)1-2-8-5(7)9-12/h3,12H,1-2,6H2,(H,10,11)(H3,7,8,9)	FSBIGDSBMBYOPN-VKHMYHEASA-N;KOBHCUDVWOTEKO-UHFFFAOYSA-N	3;3	Organic compounds;Organic compounds	Organic acids and derivatives;Organic acids and derivatives	Carboxylic acids and derivatives;Carboxylic acids and derivatives	Amino acids, peptides, and analogues;Amino acids, peptides, and analogues
M177T441C144	177.102	441.19	144.424	19;19	65;45	3.811;4.24	0.41;0.75	0.73;0.59	NA;NA	NA;NA	NA;NA	[M+H]+;[M+H]+	m4x_000243;m4x_180921	Canavanine;Nor-NOHA	C00308;HMDB0255720	C5H12N4O3;C5H12N4O3	C(CON=C(N)N)[C@@H](C(=O)O)N;NC(CCN=C(N)NO)C(O)=O	InChI=1S/C5H12N4O3/c6-3(4(10)11)1-2-12-9-5(7)8/h3H,1-2,6H2,(H,10,11)(H4,7,8,9)/t3-/m0/s1;InChI=1S/C5H12N4O3/c6-3(4(10)11)1-2-8-5(7)9-12/h3,12H,1-2,6H2,(H,10,11)(H3,7,8,9)	FSBIGDSBMBYOPN-VKHMYHEASA-N;KOBHCUDVWOTEKO-UHFFFAOYSA-N	3;3	Organic compounds;Organic compounds	Organic acids and derivatives;Organic acids and derivatives	Carboxylic acids and derivatives;Carboxylic acids and derivatives	Amino acids, peptides, and analogues;Amino acids, peptides, and analogues
M177T473C145	177.102	473.243	144.882	18	77	4.571	0.21	0.48	NA	NA	NA	[M+H]+	m4x_180921	Nor-NOHA	HMDB0255720	C5H12N4O3	NC(CCN=C(N)NO)C(O)=O	InChI=1S/C5H12N4O3/c6-3(4(10)11)1-2-8-5(7)9-12/h3,12H,1-2,6H2,(H,10,11)(H3,7,8,9)	KOBHCUDVWOTEKO-UHFFFAOYSA-N	3	Organic compounds	Organic acids and derivatives	Carboxylic acids and derivatives	Amino acids, peptides, and analogues
M177T47C132	177.102	46.8402	131.543	-1;-1	-13;-63	-5.588;-3.812	1;0.45	0.14;0.73	NA;NA	NA;NA	NA;NA	[M+H]+;[M+H]+	m4x_012085;m4x_015449	N-Hydroxyl-tryptamine;5-(N-Methyl-4,5-dihydro-1H-pyrrol-2-yl)pyridin-2-ol	C17203;C21075	C10H12N2O;C10H12N2O	C1=CC=C2C(=C1)C(=CN2)CCNO;CN1CCC=C1C2=CNC(=O)C=C2	InChI=1S/C10H12N2O/c13-12-6-5-8-7-11-10-4-2-1-3-9(8)10/h1-4,7,11-13H,5-6H2;InChI=1S/C10H12N2O/c1-12-6-2-3-9(12)8-4-5-10(13)11-7-8/h3-5,7H,2,6H2,1H3,(H,11,13)	SNIXRMIHFOIVBB-UHFFFAOYSA-N;LWGKCPAYDQWMMS-UHFFFAOYSA-N	3;3	Organic compounds;Organic compounds	Organoheterocyclic compounds;Organoheterocyclic compounds	Indoles and derivatives;Pyridines and derivatives	Indoles;Hydropyridines
M177T57C136	177.102	57.4881	136.382	-1;-1	-3;-53	-2.116;-0.274	1;0.62	1;1	NA;NA	NA;NA	NA;NA	[M+H]+;[M+H]+	m4x_012085;m4x_015449	N-Hydroxyl-tryptamine;5-(N-Methyl-4,5-dihydro-1H-pyrrol-2-yl)pyridin-2-ol	C17203;C21075	C10H12N2O;C10H12N2O	C1=CC=C2C(=C1)C(=CN2)CCNO;CN1CCC=C1C2=CNC(=O)C=C2	InChI=1S/C10H12N2O/c13-12-6-5-8-7-11-10-4-2-1-3-9(8)10/h1-4,7,11-13H,5-6H2;InChI=1S/C10H12N2O/c1-12-6-2-3-9(12)8-4-5-10(13)11-7-8/h3-5,7H,2,6H2,1H3,(H,11,13)	SNIXRMIHFOIVBB-UHFFFAOYSA-N;LWGKCPAYDQWMMS-UHFFFAOYSA-N	3;3	Organic compounds;Organic compounds	Organoheterocyclic compounds;Organoheterocyclic compounds	Indoles and derivatives;Pyridines and derivatives	Indoles;Hydropyridines
M177T94C133	177.065	94.4379	133.39	-5;-5;-5	13;38;48	-2.278;-3.592;-3.393	1;0.86;0.69	1;0.8;0.87	NA;NA;NA	NA;NA;NA	NA;NA;NA	[M+H]+;[M+H]+;[M+H]+	m4x_002317;m4x_004645;m4x_015811	4-Hydroxyaminoquinoline N-oxide;Pemoline;4-Hydroxy-2,2'-bipyrrole-5-carbaldehyde	C04050;C07899;C21569	C9H8N2O2;C9H8N2O2;C9H8N2O2	C1=CC=C2C(=C1)/C(=N/O)/C=CN2O;C1=CC=C(C=C1)C2C(=O)N=C(O2)N;C1=CNC(=C1)C2=CC(=O)/C(=C/O)/N2	InChI=1S/C9H8N2O2/c12-10-8-5-6-11(13)9-4-2-1-3-7(8)9/h1-6,12-13H/b10-8+;InChI=1S/C9H8N2O2/c10-9-11-8(12)7(13-9)6-4-2-1-3-5-6/h1-5,7H,(H2,10,11,12);InChI=1S/C9H8N2O2/c12-5-8-9(13)4-7(11-8)6-2-1-3-10-6/h1-5,10-12H/b8-5-	KCGKBOFRVKLKOO-CSKARUKUSA-N;NRNCYVBFPDDJNE-UHFFFAOYSA-N;SAMHUHNCPNEMTP-YVMONPNESA-N	3;3;3	Organic compounds;Organic compounds;Organic compounds	Organoheterocyclic compounds;Benzenoids;Organoheterocyclic compounds	Quinolines and derivatives;Benzene and substituted derivatives;Pyrroles	Hydroquinolines;NA;Substituted pyrroles
M177T94C146	177.102	94.4274	146.372	-2	34	5.055	0.93	0.32	NA	NA	NA	[M+H]+	m4x_012085	N-Hydroxyl-tryptamine	C17203	C10H12N2O	C1=CC=C2C(=C1)C(=CN2)CCNO	InChI=1S/C10H12N2O/c13-12-6-5-8-7-11-10-4-2-1-3-9(8)10/h1-4,7,11-13H,5-6H2	SNIXRMIHFOIVBB-UHFFFAOYSA-N	3	Organic compounds	Organoheterocyclic compounds	Indoles and derivatives	Indoles
M177T96C140	177.102	95.6255	140.291	-2;-2	36;-14	0.69;2.585	0.91;1	1;1	NA;NA	NA;NA	NA;NA	[M+H]+;[M+H]+	m4x_012085;m4x_015449	N-Hydroxyl-tryptamine;5-(N-Methyl-4,5-dihydro-1H-pyrrol-2-yl)pyridin-2-ol	C17203;C21075	C10H12N2O;C10H12N2O	C1=CC=C2C(=C1)C(=CN2)CCNO;CN1CCC=C1C2=CNC(=O)C=C2	InChI=1S/C10H12N2O/c13-12-6-5-8-7-11-10-4-2-1-3-9(8)10/h1-4,7,11-13H,5-6H2;InChI=1S/C10H12N2O/c1-12-6-2-3-9(12)8-4-5-10(13)11-7-8/h3-5,7H,2,6H2,1H3,(H,11,13)	SNIXRMIHFOIVBB-UHFFFAOYSA-N;LWGKCPAYDQWMMS-UHFFFAOYSA-N	3;3	Organic compounds;Organic compounds	Organoheterocyclic compounds;Organoheterocyclic compounds	Indoles and derivatives;Pyridines and derivatives	Indoles;Hydropyridines
M178T157C141	178.122	157.492	141.385	-2;-2	19;53	1.307;1.348	1;0.61	1;1	NA;NA	NA;NA	NA;NA	[M+H]+;[M+H]+	m4x_004297;m4x_035194	Phenmetrazine;Mephedrone	C07432;HMDB0041923	C11H15NO;C11H15NO	CC1C(OCCN1)C2=CC=CC=C2;CNC(C)C(=O)C1=CC=C(C)C=C1	InChI=1S/C11H15NO/c1-9-11(13-8-7-12-9)10-5-3-2-4-6-10/h2-6,9,11-12H,7-8H2,1H3;InChI=1S/C11H15NO/c1-8-4-6-10(7-5-8)11(13)9(2)12-3/h4-7,9,12H,1-3H3	OOBHFESNSZDWIU-UHFFFAOYSA-N;YELGFTGWJGBAQU-UHFFFAOYSA-N	3;3	Organic compounds;Organic compounds	Organoheterocyclic compounds;Organic oxygen compounds	Oxazinanes;Organooxygen compounds	Morpholines;Carbonyl compounds
M178T184C139	178.122	184.149	139.432	-2;-2	46;80	-0.092;-0.051	0.73;0.16	1;1	NA;NA	NA;NA	NA;NA	[M+H]+;[M+H]+	m4x_004297;m4x_035194	Phenmetrazine;Mephedrone	C07432;HMDB0041923	C11H15NO;C11H15NO	CC1C(OCCN1)C2=CC=CC=C2;CNC(C)C(=O)C1=CC=C(C)C=C1	InChI=1S/C11H15NO/c1-9-11(13-8-7-12-9)10-5-3-2-4-6-10/h2-6,9,11-12H,7-8H2,1H3;InChI=1S/C11H15NO/c1-8-4-6-10(7-5-8)11(13)9(2)12-3/h4-7,9,12H,1-3H3	OOBHFESNSZDWIU-UHFFFAOYSA-N;YELGFTGWJGBAQU-UHFFFAOYSA-N	3;3	Organic compounds;Organic compounds	Organoheterocyclic compounds;Organic oxygen compounds	Oxazinanes;Organooxygen compounds	Morpholines;Carbonyl compounds
M178T209C139	178.123	209.137	139.088	-1	71	-0.339	0.31	1	NA	NA	NA	[M+H]+	m4x_004297	Phenmetrazine	C07432	C11H15NO	CC1C(OCCN1)C2=CC=CC=C2	InChI=1S/C11H15NO/c1-9-11(13-8-7-12-9)10-5-3-2-4-6-10/h2-6,9,11-12H,7-8H2,1H3	OOBHFESNSZDWIU-UHFFFAOYSA-N	3	Organic compounds	Organoheterocyclic compounds	Oxazinanes	Morpholines
M178T271C136	178.086	270.803	136.33	-18;18;-2	-10;-86;90	-2.816;-2.235;-1.329	1;0.06;0	1;1;1	NA;NA;NA	NA;NA;NA	NA;NA;NA	[M+H]+;[M+H]+;[M+H]+	m4x_012098;m4x_022130;m4x_027574	Dihomomethionine;O-Ureidohomoserine;Plantagonine	C17217;HMDB0012271;HMDB0033482	C7H15NO2S;C5H11N3O4;C10H11NO2	CSCCCCC(C(=O)O)N;NC(CCONC(O)=N)C(O)=O;CC1CCC2=C1C=NC=C2C(O)=O	InChI=1S/C7H15NO2S/c1-11-5-3-2-4-6(8)7(9)10/h6H,2-5,8H2,1H3,(H,9,10);InChI=1S/C5H11N3O4/c6-3(4(9)10)1-2-12-8-5(7)11/h3H,1-2,6H2,(H,9,10)(H3,7,8,11);InChI=1S/C10H11NO2/c1-6-2-3-7-8(6)4-11-5-9(7)10(12)13/h4-6H,2-3H2,1H3,(H,12,13)	FBWIRBFZWNIGJC-UHFFFAOYSA-N;SFYVZOSIAIZWQU-UHFFFAOYSA-N;RLNQBGQGMYNOCX-UHFFFAOYSA-N	3;3;3	Organic compounds;Organic compounds;Organic compounds	Organic acids and derivatives;Organic acids and derivatives;Organoheterocyclic compounds	Carboxylic acids and derivatives;Carboxylic acids and derivatives;Pyridines and derivatives	Amino acids, peptides, and analogues;Amino acids, peptides, and analogues;Pyridinecarboxylic acids and derivatives
M178T340C137	178.107	339.639	136.674	-2;-2	31;59	0.291;-3.133	0.99;0.52	1;0.96	NA;NA	NA;NA	NA;NA	[M+H]+;[M+H]+	m4x_011944;m4x_029174	Anthopleurine;N-Methyl-1-deoxynojirimycin	C16994;HMDB0035360	C7H15NO4;C7H15NO4	C[N+](C)(C)C[C@@H]([C@H](C(=O)[O-])O)O;CN1CC(O)C(O)C(O)C1CO	InChI=1S/C7H15NO4/c1-8(2,3)4-5(9)6(10)7(11)12/h5-6,9-10H,4H2,1-3H3/t5-,6+/m0/s1;InChI=1S/C7H15NO4/c1-8-2-5(10)7(12)6(11)4(8)3-9/h4-7,9-12H,2-3H2,1H3	ZOPACRMLVDFSGJ-NTSWFWBYSA-N;AAKDPDFZMNYDLR-UHFFFAOYSA-N	3;3	Organic compounds;Organic compounds	Organic acids and derivatives;Organoheterocyclic compounds	Hydroxy acids and derivatives;Piperidines	Beta hydroxy acids and derivatives;NA
M178T353C137	178.107	353.178	137.02	-3;-3	44;72	0.545;-2.889	0.76;0.3	1;1	NA;NA	NA;NA	NA;NA	[M+H]+;[M+H]+	m4x_011944;m4x_029174	Anthopleurine;N-Methyl-1-deoxynojirimycin	C16994;HMDB0035360	C7H15NO4;C7H15NO4	C[N+](C)(C)C[C@@H]([C@H](C(=O)[O-])O)O;CN1CC(O)C(O)C(O)C1CO	InChI=1S/C7H15NO4/c1-8(2,3)4-5(9)6(10)7(11)12/h5-6,9-10H,4H2,1-3H3/t5-,6+/m0/s1;InChI=1S/C7H15NO4/c1-8-2-5(10)7(12)6(11)4(8)3-9/h4-7,9-12H,2-3H2,1H3	ZOPACRMLVDFSGJ-NTSWFWBYSA-N;AAKDPDFZMNYDLR-UHFFFAOYSA-N	3;3	Organic compounds;Organic compounds	Organic acids and derivatives;Organoheterocyclic compounds	Hydroxy acids and derivatives;Piperidines	Beta hydroxy acids and derivatives;NA
M179T123C138	179.118	123.362	138.116	-1;-1;-1	-68;-38;-67	-0.458;-0.193;-0.133	0.37;0.87;0.39	1;1;1	NA;NA;NA	NA;NA;NA	NA;NA;NA	[M+H]+;[M+H]+;[M+H]+	m4x_000731;m4x_016480;m4x_180815	(S)-6-Hydroxynicotine;Nicotine-1'-N-oxide;Nicotine-N-oxide	C01056;HMDB0001497;HMDB0255588	C10H14N2O;C10H14N2O;C10H14N2O	CN1CCC[C@H]1C2=CNC(=O)C=C2;C[N+]1([O-])CCCC1C1=CN=CC=C1;CN1CCCC1C1=C[N+]([O-])=CC=C1	InChI=1S/C10H14N2O/c1-12-6-2-3-9(12)8-4-5-10(13)11-7-8/h4-5,7,9H,2-3,6H2,1H3,(H,11,13)/t9-/m0/s1;InChI=1S/C10H14N2O/c1-12(13)7-3-5-10(12)9-4-2-6-11-8-9/h2,4,6,8,10H,3,5,7H2,1H3;InChI=1S/C10H14N2O/c1-11-6-3-5-10(11)9-4-2-7-12(13)8-9/h2,4,7-8,10H,3,5-6H2,1H3	ATRCOGLZUCICIV-VIFPVBQESA-N;RWFBQHICRCUQJJ-UHFFFAOYSA-N;YHXKVHQFWVYXIC-UHFFFAOYSA-N	3;3;3	Organic compounds;Organic compounds;Organic compounds	Organoheterocyclic compounds;Organoheterocyclic compounds;Organoheterocyclic compounds	Pyridines and derivatives;Pyridines and derivatives;Pyridines and derivatives	Pyrrolidinylpyridines;Pyrrolidinylpyridines;Pyrrolidinylpyridines
M179T123C145	179.081	123.182	145.117	-3;-3;-3	41;43;56	4.882;4.811;4.604	0.81;0.78;0.56	0.37;0.4;0.47	NA;NA;NA	NA;NA;NA	NA;NA;NA	[M+H]+;[M+H]+;[M+H]+	m4x_015810;m4x_016423;m4x_016925	4-Hydroxy-2,2'-bipyrrole-5-methanol;4-Oxo-4-(3-pyridyl)-butanamide;BOX A	C21568;HMDB0001267;HMDB0004146	C9H10N2O2;C9H10N2O2;C9H10N2O2	C1=CNC(=C1)C2=CC(=C(N2)CO)O;NC(=O)CCC(=O)C1=CN=CC=C1;CC1=C(C=C)\C(NC1=O)=C\C(N)=O	InChI=1S/C9H10N2O2/c12-5-8-9(13)4-7(11-8)6-2-1-3-10-6/h1-4,10-13H,5H2;InChI=1S/C9H10N2O2/c10-9(13)4-3-8(12)7-2-1-5-11-6-7/h1-2,5-6H,3-4H2,(H2,10,13);InChI=1S/C9H10N2O2/c1-3-6-5(2)9(13)11-7(6)4-8(10)12/h3-4H,1H2,2H3,(H2,10,12)(H,11,13)/b7-4-	RGTPSNSYCJTFLL-UHFFFAOYSA-N;DJEKVKGYYASXCW-UHFFFAOYSA-N;OUFUEOCARHOWCD-DAXSKMNVSA-N	3;3;3	Organic compounds;Organic compounds;Organic compounds	Organoheterocyclic compounds;Organic oxygen compounds;Organoheterocyclic compounds	Pyrroles;Organooxygen compounds;Pyrrolines	Substituted pyrroles;Carbonyl compounds;NA
M179T147C137	179.118	147.338	136.737	-1;-1;-1	-44;-44;-73	-1.452;-1.452;-1.365	0.77;0.77;0.29	1;1;1	NA;NA;NA	NA;NA;NA	NA;NA;NA	[M+H]+;[M+H]+;[M+H]+	m4x_000731;m4x_001814;m4x_016439	(S)-6-Hydroxynicotine;(R)-6-Hydroxynicotine;2'-Hydroxynicotine	C01056;C03043;HMDB0001329	C10H14N2O;C10H14N2O;C10H14N2O	CN1CCC[C@H]1C2=CNC(=O)C=C2;CN1CCC[C@@H]1C2=CNC(=O)C=C2;CN1CCC[C@@]1(O)C1=CC=CN=C1	InChI=1S/C10H14N2O/c1-12-6-2-3-9(12)8-4-5-10(13)11-7-8/h4-5,7,9H,2-3,6H2,1H3,(H,11,13)/t9-/m0/s1;InChI=1S/C10H14N2O/c1-12-6-2-3-9(12)8-4-5-10(13)11-7-8/h4-5,7,9H,2-3,6H2,1H3,(H,11,13)/t9-/m1/s1;InChI=1S/C10H14N2O/c1-12-7-3-5-10(12,13)9-4-2-6-11-8-9/h2,4,6,8,13H,3,5,7H2,1H3/t10-/m1/s1	ATRCOGLZUCICIV-VIFPVBQESA-N;ATRCOGLZUCICIV-SECBINFHSA-N;BOQRPPFUUSHFGW-SNVBAGLBSA-N	3;3;3	Organic compounds;Organic compounds;Organic compounds	Organoheterocyclic compounds;Organoheterocyclic compounds;Organoheterocyclic compounds	Pyridines and derivatives;Pyridines and derivatives;Pyridines and derivatives	Pyrrolidinylpyridines;Pyrrolidinylpyridines;Pyrrolidinylpyridines
M179T22C138	179.07	21.9555	137.544	-3;-3;-3	-9;-52;-22	-0.628;-2.759;-0.399	1;0.63;1	1;1;1	NA;NA;NA	NA;NA;NA	NA;NA;NA	[M+H]+;[M+H]+;[M+H]+	m4x_001616;m4x_010129;m4x_226535	Coniferyl aldehyde;1,2-Dihydroxy-3,4-epoxy-1,2,3,4-tetrahydronaphthalene;trans-2-Methoxycinnamic acid	C02666;C14784;HMDB0302514	C10H10O3;C10H10O3;C10H10O3	COC1=C(C=CC(=C1)/C=C/C=O)O;C1=CC=C2C3C(O3)C(C(C2=C1)O)O;[H]\C(=C(\[H])C1=CC=CC=C1OC)C(O)=O	InChI=1S/C10H10O3/c1-13-10-7-8(3-2-6-11)4-5-9(10)12/h2-7,12H,1H3/b3-2+;InChI=1S/C10H10O3/c11-7-5-3-1-2-4-6(5)9-10(13-9)8(7)12/h1-4,7-12H;InChI=1S/C10H10O3/c1-13-9-5-3-2-4-8(9)6-7-10(11)12/h2-7H,1H3,(H,11,12)/b7-6+	DKZBBWMURDFHNE-NSCUHMNNSA-N;XDSJRQRRQDAPNL-UHFFFAOYSA-N;FEGVSPGUHMGGBO-VOTSOKGWSA-N	3;3;3	Organic compounds;Organic compounds;Organic compounds	Benzenoids;Benzenoids;Phenylpropanoids and polyketides	Phenols;Tetralins;Cinnamic acids and derivatives	Methoxyphenols;NA;Hydroxycinnamic acids and derivatives
M179T239C135	179.045	238.785	135.246	-19	-64	-1.001	0.43	1	NA	NA	NA	[M+H]+	m4x_182244	S-Nitrosopenicillamine	HMDB0257420	C5H10N2O3S	CC(C)(SN=O)C(N)C(O)=O	InChI=1S/C5H10N2O3S/c1-5(2,11-7-10)3(6)4(8)9/h3H,6H2,1-2H3,(H,8,9)	QLPXHECKUSZTMH-UHFFFAOYSA-N	3	Organic compounds	Organic acids and derivatives	Carboxylic acids and derivatives	Amino acids, peptides, and analogues
M179T319C138	179.118	319.143	138.231	-1	63	-1.064	0.45	1	NA	NA	NA	[M+H]+	m4x_014869	Pseudooxynicotine	C20361	C10H14N2O	CNCCCC(=O)C1=CN=CC=C1	InChI=1S/C10H14N2O/c1-11-6-3-5-10(13)9-4-2-7-12-8-9/h2,4,7-8,11H,3,5-6H2,1H3	SGDIDUFQYHRMPR-UHFFFAOYSA-N	3	Organic compounds	Organic oxygen compounds	Organooxygen compounds	Carbonyl compounds
M179T96C138	179.081	96.042	138.463	0;0;0	54;29;72	0.087;-0.184;0.433	0.6;1;0.3	1;1;1	NA;NA;NA	NA;NA;NA	NA;NA;NA	[M+H]+;[M+H]+;[M+H]+	m4x_004293;m4x_016924;m4x_178008	Phenacemide;BOX B;Endostatin	C07428;HMDB0004145;HMDB0252007	C9H10N2O2;C9H10N2O2;C9H10N2O2	C1=CC=C(C=C1)CC(=O)NC(=O)N;CC1=C(C=C)C(=O)N\C1=C/C(N)=O;CN(CC(=O)C1=CC=CC=C1)N=O	InChI=1S/C9H10N2O2/c10-9(13)11-8(12)6-7-4-2-1-3-5-7/h1-5H,6H2,(H3,10,11,12,13);InChI=1S/C9H10N2O2/c1-3-6-5(2)7(4-8(10)12)11-9(6)13/h3-4H,1H2,2H3,(H2,10,12)(H,11,13)/b7-4-;InChI=1S/C9H10N2O2/c1-11(10-13)7-9(12)8-5-3-2-4-6-8/h2-6H,7H2,1H3	XPFRXWCVYUEORT-UHFFFAOYSA-N;JJDLLVZMTMEVBY-DAXSKMNVSA-N;AAFYOVPTFNNVDN-UHFFFAOYSA-N	3;3;3	Organic compounds;Organic compounds;Organic compounds	Benzenoids;Organoheterocyclic compounds;Organic oxygen compounds	Benzene and substituted derivatives;Pyrrolines;Organooxygen compounds	Phenylacetamides;NA;Carbonyl compounds
M180T120C144	180.102	119.503	143.916	-1;-1;-1	-64;69;-35	3.071;3.468;3.156	0.43;0.36;0.91	0.98;0.84;0.95	NA;NA;NA	NA;NA;NA	NA;NA;NA	[M+H]+;[M+H]+;[M+H]+	m4x_017151;m4x_033104;m4x_035200	(R)-Salsolinol;1,2,3,4,5,6-Hexahydro-5-(1-hydroxyethylidene)-7H-cyclopenta[b]pyridin-7-one;3,4-Methylenedioxyamphetamine	HMDB0005199;HMDB0039655;HMDB0041931	C10H13NO2;C10H13NO2;C10H13NO2	CC1NCCC2=C1C=C(O)C(O)=C2;C\C(O)=C1\CC(=O)C2=C1CCCN2;CC(N)CC1=CC2=C(OCO2)C=C1	InChI=1S/C10H13NO2/c1-6-8-5-10(13)9(12)4-7(8)2-3-11-6/h4-6,11-13H,2-3H2,1H3;InChI=1S/C10H13NO2/c1-6(12)8-5-9(13)10-7(8)3-2-4-11-10/h11-12H,2-5H2,1H3/b8-6+;InChI=1S/C10H13NO2/c1-7(11)4-8-2-3-9-10(5-8)13-6-12-9/h2-3,5,7H,4,6,11H2,1H3	IBRKLUSXDYATLG-UHFFFAOYSA-N;BJPWZQDKNZJLFC-SOFGYWHQSA-N;NGBBVGZWCFBOGO-UHFFFAOYSA-N	3;3;3	Organic compounds;Organic compounds;Organic compounds	Organoheterocyclic compounds;Organoheterocyclic compounds;Organoheterocyclic compounds	Tetrahydroisoquinolines;Pyridines and derivatives;Benzodioxoles	NA;Hydropyridines;NA
M180T177C142	180.138	177.273	142.424	-2;-2;-2	59;28;42	1.471;3.574;0.621	0.51;1;0.8	1;0.81;1	NA;NA;NA	NA;NA;NA	NA;NA;NA	[M+H]+;[M+H]+;[M+H]+	m4x_004136;m4x_006549;m4x_035201	Mexiletine;Tecomine;Methylephedrine	C07220;C09988;HMDB0041932	C11H17NO;C11H17NO;C11H17NO	CC1=C(C(=CC=C1)C)OCC(C)N;C[C@H]1CN(C[C@@H]2C1=CC(=O)[C@H]2C)C;CC(C(O)C1=CC=CC=C1)N(C)C	InChI=1S/C11H17NO/c1-8-5-4-6-9(2)11(8)13-7-10(3)12/h4-6,10H,7,12H2,1-3H3;InChI=1S/C11H17NO/c1-7-5-12(3)6-10-8(2)11(13)4-9(7)10/h4,7-8,10H,5-6H2,1-3H3/t7-,8-,10-/m0/s1;InChI=1S/C11H17NO/c1-9(12(2)3)11(13)10-7-5-4-6-8-10/h4-9,11,13H,1-3H3	VLPIATFUUWWMKC-UHFFFAOYSA-N;QGCAKXUASFKRJA-NRPADANISA-N;FMCGSUUBYTWNDP-UHFFFAOYSA-N	3;3;3	Organic compounds;Organic compounds;Organic compounds	Benzenoids;Organoheterocyclic compounds;Benzenoids	Phenol ethers;Piperidines;Benzene and substituted derivatives	NA;NA;Phenylpropanes
M180T224C139	180.065	224.26	138.871	-2;-2;-2	42;-19;87	0.35;0.352;0.07	0.8;1;0.05	1;1;1	NA;NA;NA	NA;NA;NA	NA;NA;NA	[M+H]+;[M+H]+;[M+H]+	m4x_001044;m4x_014216;m4x_015729	Hippurate;3-Succinoylpyridine;2-Aminobenzoylacetate	C01586;C19569;C21453	C9H9NO3;C9H9NO3;C9H9NO3	C1=CC=C(C=C1)C(=O)NCC(=O)O;C1=CC(=CN=C1)C(=O)CCC(=O)O;C1=CC=C(C(=C1)C(=O)CC(=O)O)N	InChI=1S/C9H9NO3/c11-8(12)6-10-9(13)7-4-2-1-3-5-7/h1-5H,6H2,(H,10,13)(H,11,12);InChI=1S/C9H9NO3/c11-8(3-4-9(12)13)7-2-1-5-10-6-7/h1-2,5-6H,3-4H2,(H,12,13);InChI=1S/C9H9NO3/c10-7-4-2-1-3-6(7)8(11)5-9(12)13/h1-4H,5,10H2,(H,12,13)	QIAFMBKCNZACKA-UHFFFAOYSA-N;JGSUNMCABQUBOY-UHFFFAOYSA-N;POAXUNDIOGWQOC-UHFFFAOYSA-N	3;3;3	Organic compounds;Organic compounds;Organic compounds	Benzenoids;Organic acids and derivatives;Organic oxygen compounds	Benzene and substituted derivatives;Keto acids and derivatives;Organooxygen compounds	Benzoic acids and derivatives;Gamma-keto acids and derivatives;Carbonyl compounds
M180T225C139	180.101	225.237	138.754	-2;-2;-2	0;-21;-4	-1.083;-0.274;-1.162	1;1;1	1;1;1	NA;NA;NA	NA;NA;NA	NA;NA;NA	[M+H]+;[M+H]+;[M+H]+	m4x_015301;m4x_023954;m4x_023955	(2S,3S)-3-Methylphenylalanine;alpha-Methylphenylalanine;N-methylphenylalanine	C20895;HMDB0029223;HMDB0029224	C10H13NO2;C10H13NO2;C10H13NO2	C[C@@H](C1=CC=CC=C1)[C@@H](C(=O)O)N;CC(N)(CC1=CC=CC=C1)C(O)=O;CNC(CC1=CC=CC=C1)C(O)=O	InChI=1S/C10H13NO2/c1-7(9(11)10(12)13)8-5-3-2-4-6-8/h2-7,9H,11H2,1H3,(H,12,13)/t7-,9-/m0/s1;InChI=1S/C10H13NO2/c1-10(11,9(12)13)7-8-5-3-2-4-6-8/h2-6H,7,11H2,1H3,(H,12,13);InChI=1S/C10H13NO2/c1-11-9(10(12)13)7-8-5-3-2-4-6-8/h2-6,9,11H,7H2,1H3,(H,12,13)	IRZQDMYEJPNDEN-CBAPKCEASA-N;HYOWVAAEQCNGLE-UHFFFAOYSA-N;SCIFESDRCALIIM-UHFFFAOYSA-N	3;3;3	Organic compounds;Organic compounds;Organic compounds	Phenylpropanoids and polyketides;Phenylpropanoids and polyketides;Organic acids and derivatives	Phenylpropanoic acids;Phenylpropanoic acids;Carboxylic acids and derivatives	NA;NA;Amino acids, peptides, and analogues
M180T225C143	180.101	224.738	143.228	-3;-3	41;70	2.579;2.663	0.82;0.34	1;1	NA;NA	NA;NA	NA;NA	[M+H]+;[M+H]+	m4x_017151;m4x_035200	(R)-Salsolinol;3,4-Methylenedioxyamphetamine	HMDB0005199;HMDB0041931	C10H13NO2;C10H13NO2	CC1NCCC2=C1C=C(O)C(O)=C2;CC(N)CC1=CC2=C(OCO2)C=C1	InChI=1S/C10H13NO2/c1-6-8-5-10(13)9(12)4-7(8)2-3-11-6/h4-6,11-13H,2-3H2,1H3;InChI=1S/C10H13NO2/c1-7(11)4-8-2-3-9-10(5-8)13-6-12-9/h2-3,5,7H,4,6,11H2,1H3	IBRKLUSXDYATLG-UHFFFAOYSA-N;NGBBVGZWCFBOGO-UHFFFAOYSA-N	3;3	Organic compounds;Organic compounds	Organoheterocyclic compounds;Organoheterocyclic compounds	Tetrahydroisoquinolines;Benzodioxoles	NA;NA
M180T25C138	180.065	25.3174	138.067	-1;-1;-1	-37;-79;-23	-1.404;0.008;-0.554	0.89;0.19;1	1;1;1	NA;NA;NA	NA;NA;NA	NA;NA;NA	[M+H]+;[M+H]+;[M+H]+	m4x_003455;m4x_022394;m4x_180373	2,5,6-Trihydroxy-5,6-dihydroquinoline;Adrenochrome;N-Acetyl-2-hydroxybenzamide	C06339;HMDB0012884;HMDB0255046	C9H9NO3;C9H9NO3;C9H9NO3	C1=CC2=C(C=CC(=O)N2)C(C1O)O;CN1C[C@H](O)C2=CC(=O)C(=O)C=C12;CC(O)=NC(=O)C1=CC=CC=C1O	InChI=1S/C9H9NO3/c11-7-3-2-6-5(9(7)13)1-4-8(12)10-6/h1-4,7,9,11,13H,(H,10,12);InChI=1S/C9H9NO3/c1-10-4-9(13)5-2-7(11)8(12)3-6(5)10/h2-3,9,13H,4H2,1H3/t9-/m0/s1;InChI=1S/C9H9NO3/c1-6(11)10-9(13)7-4-2-3-5-8(7)12/h2-5,12H,1H3,(H,10,11,13)	HPQLNKXDNOVXAK-UHFFFAOYSA-N;RPHLQSHHTJORHI-VIFPVBQESA-N;JZWFDVDETGFGFC-UHFFFAOYSA-N	3;3;3	Organic compounds;NA;Organic compounds	Organoheterocyclic compounds;NA;Benzenoids	Quinolines and derivatives;NA;Benzene and substituted derivatives	Quinolones and derivatives;NA;Benzoic acids and derivatives
M180T269C141	180.065	268.861	141.281	-2;-2;-19	87;26;-87	2.092;2.094;2.298	0.05;1;0.05	1;1;1	NA;NA;NA	NA;NA;NA	NA;NA;NA	[M+H]+;[M+H]+;[M+H]+	m4x_001044;m4x_014216;m4x_178408	Hippurate;3-Succinoylpyridine;Fudosteine	C01586;C19569;HMDB0252511	C9H9NO3;C9H9NO3;C6H13NO3S	C1=CC=C(C=C1)C(=O)NCC(=O)O;C1=CC(=CN=C1)C(=O)CCC(=O)O;NC(CSCCCO)C(O)=O	InChI=1S/C9H9NO3/c11-8(12)6-10-9(13)7-4-2-1-3-5-7/h1-5H,6H2,(H,10,13)(H,11,12);InChI=1S/C9H9NO3/c11-8(3-4-9(12)13)7-2-1-5-10-6-7/h1-2,5-6H,3-4H2,(H,12,13);InChI=1S/C6H13NO3S/c7-5(6(9)10)4-11-3-1-2-8/h5,8H,1-4,7H2,(H,9,10)	QIAFMBKCNZACKA-UHFFFAOYSA-N;JGSUNMCABQUBOY-UHFFFAOYSA-N;KINWYTAUPKOPCQ-UHFFFAOYSA-N	3;3;3	Organic compounds;Organic compounds;Organic compounds	Benzenoids;Organic acids and derivatives;Organic acids and derivatives	Benzene and substituted derivatives;Keto acids and derivatives;Carboxylic acids and derivatives	Benzoic acids and derivatives;Gamma-keto acids and derivatives;Amino acids, peptides, and analogues
M180T282C138	180.101	282.37	137.606	-6;-6;-6	57;36;53	-1.902;-1.1;-1.98	0.54;0.89;0.61	1;1;1	NA;NA;NA	NA;NA;NA	NA;NA;NA	[M+H]+;[M+H]+;[M+H]+	m4x_015301;m4x_023954;m4x_023955	(2S,3S)-3-Methylphenylalanine;alpha-Methylphenylalanine;N-methylphenylalanine	C20895;HMDB0029223;HMDB0029224	C10H13NO2;C10H13NO2;C10H13NO2	C[C@@H](C1=CC=CC=C1)[C@@H](C(=O)O)N;CC(N)(CC1=CC=CC=C1)C(O)=O;CNC(CC1=CC=CC=C1)C(O)=O	InChI=1S/C10H13NO2/c1-7(9(11)10(12)13)8-5-3-2-4-6-8/h2-7,9H,11H2,1H3,(H,12,13)/t7-,9-/m0/s1;InChI=1S/C10H13NO2/c1-10(11,9(12)13)7-8-5-3-2-4-6-8/h2-6H,7,11H2,1H3,(H,12,13);InChI=1S/C10H13NO2/c1-11-9(10(12)13)7-8-5-3-2-4-6-8/h2-6,9,11H,7H2,1H3,(H,12,13)	IRZQDMYEJPNDEN-CBAPKCEASA-N;HYOWVAAEQCNGLE-UHFFFAOYSA-N;SCIFESDRCALIIM-UHFFFAOYSA-N	3;3;3	Organic compounds;Organic compounds;Organic compounds	Phenylpropanoids and polyketides;Phenylpropanoids and polyketides;Organic acids and derivatives	Phenylpropanoic acids;Phenylpropanoic acids;Carboxylic acids and derivatives	NA;NA;Amino acids, peptides, and analogues
M181T105C135	181.072	105.23	135.143	-1	46	-1.97	0.73	1	NA	NA	NA	[M+H]+	m4x_004336	Theobromine	C07480	C7H8N4O2	CN1C=NC2=C1C(=O)NC(=O)N2C	InChI=1S/C7H8N4O2/c1-10-3-8-5-4(10)6(12)9-7(13)11(5)2/h3H,1-2H3,(H,9,12,13)	YAPQBXQYLJRXSA-UHFFFAOYSA-N	3	Organic compounds	Organoheterocyclic compounds	Imidazopyrimidines	Purines and purine derivatives
M181T112C133	181.072	112.275	132.728	-1;-1	53;-87	-3.722;-4.854	0.61;0.05	0.76;0.38	NA;NA	NA;NA	NA;NA	[M+H]+;[M+H]+	m4x_004336;m4x_183158	Theobromine;Succinylaminoimidazole	C07480;HMDB0258546	C7H8N4O2;C7H8N4O2	CN1C=NC2=C1C(=O)NC(=O)N2C;O=C1CCC(=O)N1NN1C=CN=C1	InChI=1S/C7H8N4O2/c1-10-3-8-5-4(10)6(12)9-7(13)11(5)2/h3H,1-2H3,(H,9,12,13);InChI=1S/C7H8N4O2/c12-6-1-2-7(13)11(6)9-10-4-3-8-5-10/h3-5,9H,1-2H2	YAPQBXQYLJRXSA-UHFFFAOYSA-N;XUUWNJOUMIRUAX-UHFFFAOYSA-N	3;3	Organic compounds;NA	Organoheterocyclic compounds;NA	Imidazopyrimidines;NA	Purines and purine derivatives;NA
M181T114C143	181.097	114.163	143.061	-1;-1	69;-29	2.792;2.927	0.35;1	1;1	NA;NA	NA;NA	NA;NA	[M+H]+;[M+H]+	m4x_034482;m4x_184561	(S)-3-Ethylidenehexahydropyrrolo[1,2-a]pyrazine-1,4-dione;Pyridin-3-ylmethyl N,N-dimethylcarbamate	HMDB0041109;HMDB0260418	C9H12N2O2;C9H12N2O2	C\C=C1\NC(=O)C2CCCN2C1=O;CN(C)C(=O)OCC1=CN=CC=C1	InChI=1S/C9H12N2O2/c1-2-6-9(13)11-5-3-4-7(11)8(12)10-6/h2,7H,3-5H2,1H3,(H,10,12)/b6-2+;InChI=1S/C9H12N2O2/c1-11(2)9(12)13-7-8-4-3-5-10-6-8/h3-6H,7H2,1-2H3	ZNFUNIIHSUSXNE-QHHAFSJGSA-N;QEVBBUCZWUIKFP-UHFFFAOYSA-N	3;3	Organic compounds;NA	Organic acids and derivatives;NA	Carboxylic acids and derivatives;NA	Amino acids, peptides, and analogues;NA
M181T124C144	181.097	123.78	144.435	-1;-1	79;-19	3.78;3.916	0.19;1	0.74;0.69	NA;NA	NA;NA	NA;NA	[M+H]+;[M+H]+	m4x_034482;m4x_184561	(S)-3-Ethylidenehexahydropyrrolo[1,2-a]pyrazine-1,4-dione;Pyridin-3-ylmethyl N,N-dimethylcarbamate	HMDB0041109;HMDB0260418	C9H12N2O2;C9H12N2O2	C\C=C1\NC(=O)C2CCCN2C1=O;CN(C)C(=O)OCC1=CN=CC=C1	InChI=1S/C9H12N2O2/c1-2-6-9(13)11-5-3-4-7(11)8(12)10-6/h2,7H,3-5H2,1H3,(H,10,12)/b6-2+;InChI=1S/C9H12N2O2/c1-11(2)9(12)13-7-8-4-3-5-10-6-8/h3-6H,7H2,1-2H3	ZNFUNIIHSUSXNE-QHHAFSJGSA-N;QEVBBUCZWUIKFP-UHFFFAOYSA-N	3;3	Organic compounds;NA	Organic acids and derivatives;NA	Carboxylic acids and derivatives;NA	Amino acids, peptides, and analogues;NA
M181T196C136	181.072	196.38	135.603	5;5;-1	-32;-32;-3	-3.851;-3.851;-2.793	0.97;0.97;1	0.72;0.72;1	NA;NA;NA	NA;NA;NA	NA;NA;NA	[M+H]+;[M+H]+;[M+H]+	m4x_001042;m4x_054187;m4x_183158	Galactose;Glycoprotein-phospho-D-mannose;Succinylaminoimidazole	C01582;HMDB0062473;HMDB0258546	C6H12O6;C6H12O6;C7H8N4O2	C([C@H]([C@@H]([C@@H]([C@H](C=O)O)O)O)O)O;[H][C@@](O)(CO)[C@@]([H])(O)[C@]([H])(O)[C@]([H])(O)C=O;O=C1CCC(=O)N1NN1C=CN=C1	InChI=1S/C6H12O6/c7-1-3(9)5(11)6(12)4(10)2-8/h1,3-6,8-12H,2H2/t3-,4+,5+,6-/m0/s1;InChI=1S/C6H12O6/c7-1-3(9)5(11)6(12)4(10)2-8/h1,3-6,8-12H,2H2/t3-,4-,5-,6-/m1/s1;InChI=1S/C7H8N4O2/c12-6-1-2-7(13)11(6)9-10-4-3-8-5-10/h3-5,9H,1-2H2	GZCGUPFRVQAUEE-KCDKBNATSA-N;GZCGUPFRVQAUEE-KVTDHHQDSA-N;XUUWNJOUMIRUAX-UHFFFAOYSA-N	3;3;3	Organic compounds;Organic compounds;NA	Organic oxygen compounds;Organic oxygen compounds;NA	Organooxygen compounds;Organooxygen compounds;NA	Carbohydrates and carbohydrate conjugates;Carbohydrates and carbohydrate conjugates;NA
M181T196C140	181.072	195.967	139.622	5;5;-1	-50;-32;-3	-0.029;-1.002;0.088	0.67;0.97;1	1;1;1	NA;NA;NA	NA;NA;NA	NA;NA;NA	[M+H]+;[M+H]+;[M+H]+	m4x_000965;m4x_001042;m4x_183158	Sorbose;Galactose;Succinylaminoimidazole	C01452;C01582;HMDB0258546	C6H12O6;C6H12O6;C7H8N4O2	C([C@H]([C@@H]([C@H](C(=O)CO)O)O)O)O;C([C@H]([C@@H]([C@@H]([C@H](C=O)O)O)O)O)O;O=C1CCC(=O)N1NN1C=CN=C1	InChI=1S/C6H12O6/c7-1-3(9)5(11)6(12)4(10)2-8/h3,5-9,11-12H,1-2H2/t3-,5+,6+/m1/s1;InChI=1S/C6H12O6/c7-1-3(9)5(11)6(12)4(10)2-8/h1,3-6,8-12H,2H2/t3-,4+,5+,6-/m0/s1;InChI=1S/C7H8N4O2/c12-6-1-2-7(13)11(6)9-10-4-3-8-5-10/h3-5,9H,1-2H2	BJHIKXHVCXFQLS-PYWDMBMJSA-N;GZCGUPFRVQAUEE-KCDKBNATSA-N;XUUWNJOUMIRUAX-UHFFFAOYSA-N	3;3;3	Organic compounds;Organic compounds;NA	Organic oxygen compounds;Organic oxygen compounds;NA	Organooxygen compounds;Organooxygen compounds;NA	Carbohydrates and carbohydrate conjugates;Carbohydrates and carbohydrate conjugates;NA
M181T220C135	181.072	219.802	135.258	4;4;-2	-8;-8;21	-4.096;-4.096;-3.04	1;1;1	0.63;0.63;0.99	NA;NA;NA	NA;NA;NA	NA;NA;NA	[M+H]+;[M+H]+;[M+H]+	m4x_001042;m4x_054187;m4x_183158	Galactose;Glycoprotein-phospho-D-mannose;Succinylaminoimidazole	C01582;HMDB0062473;HMDB0258546	C6H12O6;C6H12O6;C7H8N4O2	C([C@H]([C@@H]([C@@H]([C@H](C=O)O)O)O)O)O;[H][C@@](O)(CO)[C@@]([H])(O)[C@]([H])(O)[C@]([H])(O)C=O;O=C1CCC(=O)N1NN1C=CN=C1	InChI=1S/C6H12O6/c7-1-3(9)5(11)6(12)4(10)2-8/h1,3-6,8-12H,2H2/t3-,4+,5+,6-/m0/s1;InChI=1S/C6H12O6/c7-1-3(9)5(11)6(12)4(10)2-8/h1,3-6,8-12H,2H2/t3-,4-,5-,6-/m1/s1;InChI=1S/C7H8N4O2/c12-6-1-2-7(13)11(6)9-10-4-3-8-5-10/h3-5,9H,1-2H2	GZCGUPFRVQAUEE-KCDKBNATSA-N;GZCGUPFRVQAUEE-KVTDHHQDSA-N;XUUWNJOUMIRUAX-UHFFFAOYSA-N	3;3;3	Organic compounds;Organic compounds;NA	Organic oxygen compounds;Organic oxygen compounds;NA	Organooxygen compounds;Organooxygen compounds;NA	Carbohydrates and carbohydrate conjugates;Carbohydrates and carbohydrate conjugates;NA
M181T227C140	181.097	226.567	140.309	-2;-2;-2	-23;14;-18	-0.005;-0.211;-0.481	1;1;1	1;1;1	NA;NA;NA	NA;NA;NA	NA;NA;NA	[M+H]+;[M+H]+;[M+H]+	m4x_003068;m4x_022559;m4x_184491	3-Hydroxykynurenamine;Tyrosinamide;Amino (2S)-2-amino-3-phenylpropanoate	C05636;HMDB0013319;HMDB0260342	C9H12N2O2;C9H12N2O2;C9H12N2O2	C1=CC(=C(C(=C1)O)N)C(=O)CCN;NC(CC1=CC=C(O)C=C1)C(N)=O;NOC(=O)C(N)CC1=CC=CC=C1	InChI=1S/C9H12N2O2/c10-5-4-7(12)6-2-1-3-8(13)9(6)11/h1-3,13H,4-5,10-11H2;InChI=1S/C9H12N2O2/c10-8(9(11)13)5-6-1-3-7(12)4-2-6/h1-4,8,12H,5,10H2,(H2,11,13);InChI=1S/C9H12N2O2/c10-8(9(12)13-11)6-7-4-2-1-3-5-7/h1-5,8H,6,10-11H2	ODOPEICAGBYCFH-UHFFFAOYSA-N;PQFMNVGMJJMLAE-UHFFFAOYSA-N;SHZQAOVNKQKSSK-UHFFFAOYSA-N	3;3;3	Organic compounds;Organic compounds;NA	Organic oxygen compounds;Organic acids and derivatives;NA	Organooxygen compounds;Carboxylic acids and derivatives;NA	Carbonyl compounds;Amino acids, peptides, and analogues;NA
M181T23C137	181.086	22.51	137.326	0;0;0	-10;-61;-8	-1.458;-1.419;-1.224	1;0.48;1	1;1;1	NA;NA;NA	NA;NA;NA	NA;NA;NA	[M+H]+;[M+H]+;[M+H]+	m4x_000434;m4x_054367;m4x_226683	Coniferyl alcohol;10-hydroxy-(2E,8E)-decadien-4-ynoic Acid;Propiovanillone	C00590;HMDB0062773;HMDB0302681	C10H12O3;C10H12O3;C10H12O3	COC1=C(C=CC(=C1)/C=C/CO)O;[H]\C(CO)=C(\[H])CCC#C\C([H])=C(/[H])C(O)=O;CCC(=O)C1=CC(OC)=C(O)C=C1	InChI=1S/C10H12O3/c1-13-10-7-8(3-2-6-11)4-5-9(10)12/h2-5,7,11-12H,6H2,1H3/b3-2+;InChI=1S/C10H12O3/c11-9-7-5-3-1-2-4-6-8-10(12)13/h5-8,11H,1,3,9H2,(H,12,13)/b7-5+,8-6+;InChI=1S/C10H12O3/c1-3-8(11)7-4-5-9(12)10(6-7)13-2/h4-6,12H,3H2,1-2H3	JMFRWRFFLBVWSI-NSCUHMNNSA-N;YKLIFQPPZZVFPR-KQQUZDAGSA-N;FBGXENQFSMMBNY-UHFFFAOYSA-N	3;3;3	Organic compounds;Organic compounds;Organic compounds	Benzenoids;Lipids and lipid-like molecules;Organic oxygen compounds	Phenols;Fatty Acyls;Organooxygen compounds	Methoxyphenols;Fatty acids and conjugates;Carbonyl compounds
M181T250C139	181.097	249.915	139.392	-1;-1;-1	0;-9;37	-0.659;-0.564;-0.863	1;1;0.88	1;1;1	NA;NA;NA	NA;NA;NA	NA;NA;NA	[M+H]+;[M+H]+;[M+H]+	m4x_003068;m4x_003070;m4x_022559	3-Hydroxykynurenamine;5-Hydroxykynurenamine;Tyrosinamide	C05636;C05638;HMDB0013319	C9H12N2O2;C9H12N2O2;C9H12N2O2	C1=CC(=C(C(=C1)O)N)C(=O)CCN;C1=CC(=C(C=C1O)C(=O)CCN)N;NC(CC1=CC=C(O)C=C1)C(N)=O	InChI=1S/C9H12N2O2/c10-5-4-7(12)6-2-1-3-8(13)9(6)11/h1-3,13H,4-5,10-11H2;InChI=1S/C9H12N2O2/c10-4-3-9(13)7-5-6(12)1-2-8(7)11/h1-2,5,12H,3-4,10-11H2;InChI=1S/C9H12N2O2/c10-8(9(11)13)5-6-1-3-7(12)4-2-6/h1-4,8,12H,5,10H2,(H2,11,13)	ODOPEICAGBYCFH-UHFFFAOYSA-N;JANBBPTXDKFOQR-UHFFFAOYSA-N;PQFMNVGMJJMLAE-UHFFFAOYSA-N	3;3;3	Organic compounds;Organic compounds;Organic compounds	Organic oxygen compounds;Organic oxygen compounds;Organic acids and derivatives	Organooxygen compounds;Organooxygen compounds;Carboxylic acids and derivatives	Carbonyl compounds;Carbonyl compounds;Amino acids, peptides, and analogues
M181T313C138	181.097	312.72	138.473	-1;-1;-1	63;-24;-24	-1.313;-1.727;-1.725	0.45;1;1	1;1;1	NA;NA;NA	NA;NA;NA	NA;NA;NA	[M+H]+;[M+H]+;[M+H]+	m4x_003068;m4x_008472;m4x_024955	3-Hydroxykynurenamine;4-Aminophenylalanine;L-2-Amino-3-(4-aminophenyl)propanoic acid	C05636;C12033;HMDB0030397	C9H12N2O2;C9H12N2O2;C9H12N2O2	C1=CC(=C(C(=C1)O)N)C(=O)CCN;C1=CC(=CC=C1C[C@@H](C(=O)O)N)N;NC(CC1=CC=C(N)C=C1)C(O)=O	InChI=1S/C9H12N2O2/c10-5-4-7(12)6-2-1-3-8(13)9(6)11/h1-3,13H,4-5,10-11H2;InChI=1S/C9H12N2O2/c10-7-3-1-6(2-4-7)5-8(11)9(12)13/h1-4,8H,5,10-11H2,(H,12,13)/t8-/m0/s1;InChI=1S/C9H12N2O2/c10-7-3-1-6(2-4-7)5-8(11)9(12)13/h1-4,8H,5,10-11H2,(H,12,13)	ODOPEICAGBYCFH-UHFFFAOYSA-N;CMUHFUGDYMFHEI-QMMMGPOBSA-N;CMUHFUGDYMFHEI-UHFFFAOYSA-N	3;3;3	Organic compounds;Organic compounds;Organic compounds	Organic oxygen compounds;Organic acids and derivatives;Phenylpropanoids and polyketides	Organooxygen compounds;Carboxylic acids and derivatives;Phenylpropanoic acids	Carbonyl compounds;Amino acids, peptides, and analogues;NA
M181T81C140	181.072	81.4082	139.622	-1	22	1.279	1	1	NA	NA	NA	[M+H]+	m4x_004336	Theobromine	C07480	C7H8N4O2	CN1C=NC2=C1C(=O)NC(=O)N2C	InChI=1S/C7H8N4O2/c1-10-3-8-5-4(10)6(12)9-7(13)11(5)2/h3H,1-2H3,(H,9,12,13)	YAPQBXQYLJRXSA-UHFFFAOYSA-N	3	Organic compounds	Organoheterocyclic compounds	Imidazopyrimidines	Purines and purine derivatives
M182T121C140	182.027	121.196	140.261	-1	87	1.81	0.05	1	NA	NA	NA	[M+H]+	m4x_181580	2-Phenylethynesulfonamide	HMDB0256545	C8H7NO2S	NS(=O)(=O)C#CC1=CC=CC=C1	InChI=1S/C8H7NO2S/c9-12(10,11)7-6-8-4-2-1-3-5-8/h1-5H,(H2,9,10,11)	ZZUZYEMRHCMVTB-UHFFFAOYSA-N	3	Organic compounds	Benzenoids	Benzene and substituted derivatives	NA
M182T198C142	182.048	198.006	141.521	16	29	2.256	1	1	NA	NA	NA	[M+H]+	m4x_003298	2-Methyl-3-hydroxy-5-formylpyridine-4-carboxylate	C06050	C8H7NO4	CC1=NC=C(C(=C1O)C(=O)O)C=O	InChI=1S/C8H7NO4/c1-4-7(11)6(8(12)13)5(3-10)2-9-4/h2-3,11H,1H3,(H,12,13)	JTWNWNJMNSJYDL-UHFFFAOYSA-N	3	Organic compounds	Organoheterocyclic compounds	Pyridines and derivatives	Pyridinecarboxylic acids and derivatives
M182T201C135	182.067	200.559	134.519	-2;-2	-5;-10	-3.322;-2.981	1;1	0.89;1	NA;NA	NA;NA	NA;NA	[M+H]+;[M+H]+	m4x_015439;m4x_017333	7,8-Dihydroxanthopterin;8-Hydroxy-7-methylguanine	C21065;HMDB0006037	C6H7N5O2;C6H7N5O2	C1C(=O)NC2=C(N1)NC(=NC2=O)N;CN1C(=O)NC2=C1C(=O)N=C(N)N2	InChI=1S/C6H7N5O2/c7-6-10-4-3(5(13)11-6)9-2(12)1-8-4/h1H2,(H,9,12)(H4,7,8,10,11,13);InChI=1S/C6H7N5O2/c1-11-2-3(9-6(11)13)8-5(7)10-4(2)12/h1H3,(H4,7,8,9,10,12,13)	JLRDKNBQJOODBP-UHFFFAOYSA-N;VHPXSVXJBWZORQ-UHFFFAOYSA-N	3;3	Organic compounds;Organic compounds	Organoheterocyclic compounds;Organoheterocyclic compounds	Pteridines and derivatives;Imidazopyrimidines	Pterins and derivatives;Purines and purine derivatives
M182T231C134	182.067	231.03	133.829	-3;-3	25;20	-3.817;-3.479	1;1	0.73;0.84	NA;NA	NA;NA	NA;NA	[M+H]+;[M+H]+	m4x_015439;m4x_017333	7,8-Dihydroxanthopterin;8-Hydroxy-7-methylguanine	C21065;HMDB0006037	C6H7N5O2;C6H7N5O2	C1C(=O)NC2=C(N1)NC(=NC2=O)N;CN1C(=O)NC2=C1C(=O)N=C(N)N2	InChI=1S/C6H7N5O2/c7-6-10-4-3(5(13)11-6)9-2(12)1-8-4/h1H2,(H,9,12)(H4,7,8,10,11,13);InChI=1S/C6H7N5O2/c1-11-2-3(9-6(11)13)8-5(7)10-4(2)12/h1H3,(H4,7,8,9,10,12,13)	JLRDKNBQJOODBP-UHFFFAOYSA-N;VHPXSVXJBWZORQ-UHFFFAOYSA-N	3;3	Organic compounds;Organic compounds	Organoheterocyclic compounds;Organoheterocyclic compounds	Pteridines and derivatives;Imidazopyrimidines	Pterins and derivatives;Purines and purine derivatives
M182T264C140	182.081	264.499	139.8	-1;-1;-1	-7;14;-7	-1.027;-0.214;-1.027	1;1;1	1;1;1	NA;NA;NA	NA;NA;NA	NA;NA;NA	[M+H]+;[M+H]+;[M+H]+	m4x_001955;m4x_014221;m4x_016638	L-threo-3-Phenylserine;gamma-Hydroxy-3-pyridinebutanoate;L-Threo-3-Phenylserine	C03290;C19579;HMDB0002184	C9H11NO3;C9H11NO3;C9H11NO3	C1=CC=C(C=C1)[C@H]([C@@H](C(=O)O)N)O;C1=CC(=CN=C1)C(CCC(=O)O)O;N[C@@H](C(O)C1=CC=CC=C1)C(O)=O	InChI=1S/C9H11NO3/c10-7(9(12)13)8(11)6-4-2-1-3-5-6/h1-5,7-8,11H,10H2,(H,12,13)/t7-,8+/m0/s1;InChI=1S/C9H11NO3/c11-8(3-4-9(12)13)7-2-1-5-10-6-7/h1-2,5-6,8,11H,3-4H2,(H,12,13);InChI=1S/C9H11NO3/c10-7(9(12)13)8(11)6-4-2-1-3-5-6/h1-5,7-8,11H,10H2,(H,12,13)/t7-,8?/m0/s1	VHVGNTVUSQUXPS-JGVFFNPUSA-N;STZOZPPVGWNSMC-UHFFFAOYSA-N;VHVGNTVUSQUXPS-JAMMHHFISA-N	3;3;3	Organic compounds;Organic compounds;Organic compounds	Organic acids and derivatives;Organoheterocyclic compounds;Organic acids and derivatives	Carboxylic acids and derivatives;Pyridines and derivatives;Carboxylic acids and derivatives	Amino acids, peptides, and analogues;NA;Amino acids, peptides, and analogues
M182T290C139	182.081	289.711	138.882	-3;-3;-3	19;40;61	-1.676;-0.869;-0.65	1;0.84;0.49	1;1;1	NA;NA;NA	NA;NA;NA	NA;NA;NA	[M+H]+;[M+H]+;[M+H]+	m4x_001955;m4x_014221;m4x_052949	L-threo-3-Phenylserine;gamma-Hydroxy-3-pyridinebutanoate;4,6,7-Trihydroxy-1,2,3,4-tetrahydroisoquinoline	C03290;C19579;HMDB0060280	C9H11NO3;C9H11NO3;C9H11NO3	C1=CC=C(C=C1)[C@H]([C@@H](C(=O)O)N)O;C1=CC(=CN=C1)C(CCC(=O)O)O;OC1CNCC2=CC(O)=C(O)C=C12	InChI=1S/C9H11NO3/c10-7(9(12)13)8(11)6-4-2-1-3-5-6/h1-5,7-8,11H,10H2,(H,12,13)/t7-,8+/m0/s1;InChI=1S/C9H11NO3/c11-8(3-4-9(12)13)7-2-1-5-10-6-7/h1-2,5-6,8,11H,3-4H2,(H,12,13);InChI=1S/C9H11NO3/c11-7-1-5-3-10-4-9(13)6(5)2-8(7)12/h1-2,9-13H,3-4H2	VHVGNTVUSQUXPS-JGVFFNPUSA-N;STZOZPPVGWNSMC-UHFFFAOYSA-N;RNIMUEXSLJYHIE-UHFFFAOYSA-N	3;3;3	Organic compounds;Organic compounds;Organic compounds	Organic acids and derivatives;Organoheterocyclic compounds;Organoheterocyclic compounds	Carboxylic acids and derivatives;Pyridines and derivatives;Tetrahydroisoquinolines	Amino acids, peptides, and analogues;NA;NA
M182T341C139	182.058	340.67	138.539	-1;-1	-58;-58	-0.137;-0.137	0.53;0.53	1;1	NA;NA	NA;NA	NA;NA	[M+H]+;[M+H]+	m4x_002615;m4x_002750	L-Phosphinothricin;Glufosinate	C04650;C05042	C5H12NO4P;C5H12NO4P	CP(=O)(CC[C@@H](C(=O)O)N)O;CP(=O)(CCC(C(=O)O)N)O	InChI=1S/C5H12NO4P/c1-11(9,10)3-2-4(6)5(7)8/h4H,2-3,6H2,1H3,(H,7,8)(H,9,10)/t4-/m0/s1;InChI=1S/C5H12NO4P/c1-11(9,10)3-2-4(6)5(7)8/h4H,2-3,6H2,1H3,(H,7,8)(H,9,10)	IAJOBQBIJHVGMQ-BYPYZUCNSA-N;IAJOBQBIJHVGMQ-UHFFFAOYSA-N	3;3	Organic compounds;Organic compounds	Organic acids and derivatives;Organic acids and derivatives	Carboxylic acids and derivatives;Carboxylic acids and derivatives	Amino acids, peptides, and analogues;Amino acids, peptides, and analogues
M183T238C140	183.076	238.294	140.437	-9;-1	86;-76	-1.232;0.199	0.06;0.24	1;1	NA;NA	NA;NA	NA;NA	[M+H]+;[M+H]+	m4x_001860;m4x_015633	Diisopropyl phosphate;(R)-2-Aza-beta-tyrosine	C03113;C21326	C6H15O4P;C8H10N2O3	CC(C)OP(=O)(O)OC(C)C;C1=CC(=NC=C1O)[C@@H](CC(=O)O)N	InChI=1S/C6H15O4P/c1-5(2)9-11(7,8)10-6(3)4/h5-6H,1-4H3,(H,7,8);InChI=1S/C8H10N2O3/c9-6(3-8(12)13)7-2-1-5(11)4-10-7/h1-2,4,6,11H,3,9H2,(H,12,13)/t6-/m1/s1	WZPMZMCZAGFKOC-UHFFFAOYSA-N;JNJQKAGQZLZEND-ZCFIWIBFSA-N	3;3	Organic compounds;NA	Organic acids and derivatives;NA	Organic phosphoric acids and derivatives;NA	Phosphate esters;NA
M183T279C134	183.051	279.108	133.781	-2;-2	-9;4	-2.811;-2.811	1;1	1;1	NA;NA	NA;NA	NA;NA	[M+H]+;[M+H]+	m4x_011385;m4x_016542	7-Methyluric acid;3-Methyluric acid	C16355;HMDB0001970	C6H6N4O3;C6H6N4O3	CN1C2=C(NC(=O)NC2=O)NC1=O;CN1C2=C(NC(=O)N2)C(=O)NC1=O	InChI=1S/C6H6N4O3/c1-10-2-3(8-6(10)13)7-5(12)9-4(2)11/h1H3,(H3,7,8,9,11,12,13);InChI=1S/C6H6N4O3/c1-10-3-2(7-5(12)8-3)4(11)9-6(10)13/h1H3,(H2,7,8,12)(H,9,11,13)	YHNNPKUFPWLTOP-UHFFFAOYSA-N;ODCYDGXXCHTFIR-UHFFFAOYSA-N	3;3	Organic compounds;Organic compounds	Organoheterocyclic compounds;Organoheterocyclic compounds	Imidazopyrimidines;Imidazopyrimidines	Purines and purine derivatives;Purines and purine derivatives
M184T116C139	184.096	115.957	139.469	-2;-2	7;-34	-0.039;-0.609	1;0.93	1;1	NA;NA	NA;NA	NA;NA	[M+H]+;[M+H]+	m4x_024156;m4x_053788	Ginkgotoxin;3,4,5,6-Tetrahydrohippuric acid	HMDB0029455;HMDB0061679	C9H13NO3;C9H13NO3	COCC1=C(CO)C=NC(C)=C1O;OC(=O)CNC(=O)C1=CCCCC1	InChI=1S/C9H13NO3/c1-6-9(12)8(5-13-2)7(4-11)3-10-6/h3,11-12H,4-5H2,1-2H3;InChI=1S/C9H13NO3/c11-8(12)6-10-9(13)7-4-2-1-3-5-7/h4H,1-3,5-6H2,(H,10,13)(H,11,12)	SVINQHQHARVZFF-UHFFFAOYSA-N;OSUSJBWSQBKORT-UHFFFAOYSA-N	3;3	Organic compounds;Organic compounds	Organoheterocyclic compounds;Organic acids and derivatives	Pyridines and derivatives;Carboxylic acids and derivatives	Pyridoxines;Amino acids, peptides, and analogues
M184T139C136	184.097	139.011	136.487	0;0;0	-87;30;-11	-3.577;-2.176;-2.734	0.05;1;1	0.81;1;1	NA;NA;NA	NA;NA;NA	NA;NA;NA	[M+H]+;[M+H]+;[M+H]+	m4x_016309;m4x_024156;m4x_053788	Normetanephrine;Ginkgotoxin;3,4,5,6-Tetrahydrohippuric acid	HMDB0000819;HMDB0029455;HMDB0061679	C9H13NO3;C9H13NO3;C9H13NO3	COC1=CC(=CC=C1O)C(O)CN;COCC1=C(CO)C=NC(C)=C1O;OC(=O)CNC(=O)C1=CCCCC1	InChI=1S/C9H13NO3/c1-13-9-4-6(8(12)5-10)2-3-7(9)11/h2-4,8,11-12H,5,10H2,1H3;InChI=1S/C9H13NO3/c1-6-9(12)8(5-13-2)7(4-11)3-10-6/h3,11-12H,4-5H2,1-2H3;InChI=1S/C9H13NO3/c11-8(12)6-10-9(13)7-4-2-1-3-5-7/h4H,1-3,5-6H2,(H,10,13)(H,11,12)	YNYAYWLBAHXHLL-UHFFFAOYSA-N;SVINQHQHARVZFF-UHFFFAOYSA-N;OSUSJBWSQBKORT-UHFFFAOYSA-N	3;3;3	Organic compounds;Organic compounds;Organic compounds	Benzenoids;Organoheterocyclic compounds;Organic acids and derivatives	Phenols;Pyridines and derivatives;Carboxylic acids and derivatives	Methoxyphenols;Pyridoxines;Amino acids, peptides, and analogues
M184T147C131	184.064	147.168	131.203	16	5	-5.41	1	0.2	NA	NA	NA	[M+H]+	m4x_002510	3-Carboxy-4-methoxy-N-methyl-2-pyridone	C04447	C8H9NO4	CN1C=CC(=C(C1=O)C(=O)O)OC	InChI=1S/C8H9NO4/c1-9-4-3-5(13-2)6(7(9)10)8(11)12/h3-4H,1-2H3,(H,11,12)	RYHGOZKWYMCMKG-UHFFFAOYSA-N	3	Organic compounds	Organoheterocyclic compounds	Pyridines and derivatives	Pyridinecarboxylic acids and derivatives
M184T147C138	184.064	147.124	138.209	16;16	5;-6	-0.36;-1.311	1;1	1;1	NA;NA	NA;NA	NA;NA	[M+H]+;[M+H]+	m4x_002510;m4x_007967	3-Carboxy-4-methoxy-N-methyl-2-pyridone;5-Methoxy-3-hydroxyanthranilate	C04447;C11466	C8H9NO4;C8H9NO4	CN1C=CC(=C(C1=O)C(=O)O)OC;COC1=CC(=C(C(=C1)C(=O)O)N)O	InChI=1S/C8H9NO4/c1-9-4-3-5(13-2)6(7(9)10)8(11)12/h3-4H,1-2H3,(H,11,12);InChI=1S/C8H9NO4/c1-13-4-2-5(8(11)12)7(9)6(10)3-4/h2-3,10H,9H2,1H3,(H,11,12)	RYHGOZKWYMCMKG-UHFFFAOYSA-N;NTAPPSMRVZNEPP-UHFFFAOYSA-N	3;3	Organic compounds;Organic compounds	Organoheterocyclic compounds;Benzenoids	Pyridines and derivatives;Benzene and substituted derivatives	Pyridinecarboxylic acids and derivatives;Benzoic acids and derivatives
M184T245C142	184.063	244.92	141.532	14;14	-5;-38	1.754;0.856	1;0.87	1;1	NA;NA	NA;NA	NA;NA	[M+H]+;[M+H]+	m4x_002673;m4x_008468	3-Hydroxy-4-hydroxymethyl-2-methylpyridine-5-carboxylate;3,5-Dihydroxy-phenylglycine	C04773;C12026	C8H9NO4;C8H9NO4	CC1=NC=C(C(=C1O)CO)C(=O)O;C1=C(C=C(C=C1O)O)[C@@H](C(=O)O)N	InChI=1S/C8H9NO4/c1-4-7(11)6(3-10)5(2-9-4)8(12)13/h2,10-11H,3H2,1H3,(H,12,13);InChI=1S/C8H9NO4/c9-7(8(12)13)4-1-5(10)3-6(11)2-4/h1-3,7,10-11H,9H2,(H,12,13)/t7-/m0/s1	VJZTVPVXKYQRJZ-UHFFFAOYSA-N;HOOWCUZPEFNHDT-ZETCQYMHSA-N	3;3	Organic compounds;Organic compounds	Organoheterocyclic compounds;Organic acids and derivatives	Pyridines and derivatives;Carboxylic acids and derivatives	Pyridinecarboxylic acids and derivatives;Amino acids, peptides, and analogues
M184T286C139	184.097	286.226	139.01	-1;-1;-1	52;60;11	-1.794;-1.794;-2.054	0.63;0.5;1	1;1;1	NA;NA;NA	NA;NA;NA	NA;NA;NA	[M+H]+;[M+H]+;[M+H]+	m4x_003041;m4x_016309;m4x_182715	L-Normetanephrine;Normetanephrine;(2S)-2-Amino-3-(4-hydroxyphenyl)propane-1,1-diol	C05589;HMDB0000819;HMDB0257983	C9H13NO3;C9H13NO3;C9H13NO3	COC1=C(C=CC(=C1)[C@H](CN)O)O;COC1=CC(=CC=C1O)C(O)CN;NC(CC1=CC=C(O)C=C1)C(O)O	InChI=1S/C9H13NO3/c1-13-9-4-6(8(12)5-10)2-3-7(9)11/h2-4,8,11-12H,5,10H2,1H3/t8-/m0/s1;InChI=1S/C9H13NO3/c1-13-9-4-6(8(12)5-10)2-3-7(9)11/h2-4,8,11-12H,5,10H2,1H3;InChI=1S/C9H13NO3/c10-8(9(12)13)5-6-1-3-7(11)4-2-6/h1-4,8-9,11-13H,5,10H2	YNYAYWLBAHXHLL-QMMMGPOBSA-N;YNYAYWLBAHXHLL-UHFFFAOYSA-N;APPGMLFFWAMCJO-UHFFFAOYSA-N	3;3;3	Organic compounds;Organic compounds;NA	Benzenoids;Benzenoids;NA	Phenols;Phenols;NA	Methoxyphenols;Methoxyphenols;NA
M185T18C139	185.128	18.4867	138.501	-5	-65	-4.103	0.42	0.63	NA	NA	NA	[M+H]+	m4x_182805	Allyl-isopropyl-acetylharnstoff	HMDB0258084	C9H16N2O2	CC(C)N(C(C)=O)C(=O)NCC=C	InChI=1S/C9H16N2O2/c1-5-6-10-9(13)11(7(2)3)8(4)12/h5,7H,1,6H2,2-4H3,(H,10,13)	JQZOGNFCXFRFRL-UHFFFAOYSA-N	3	NA	NA	NA	NA
M185T25C136	185.081	24.8396	135.521	-1;-1;-1	-75;-75;-56	-4.542;-4.542;-5.244	0.25;0.25;0.56	0.49;0.49;0.25	NA;NA;NA	NA;NA;NA	NA;NA;NA	[M+H]+;[M+H]+;[M+H]+	m4x_002551;m4x_003645;m4x_033099	7-Methyl-2-hydroxy-6-oxoocta-2,4-dienoate;2-Hydroxy-6-oxo-7-methylocta-2,4-dienoate;4-Formyl-3-(formylmethyl)-4-hexenoic acid	C04535;C06582;HMDB0039650	C9H12O4;C9H12O4;C9H12O4	CC(C)C(=O)/C=C/C=C(/C(=O)O)\O;CC(C)C(=O)/C=C\C=C(/C(=O)O)\O;C\C=C(\C=O)C(CC=O)CC(O)=O	InChI=1S/C9H12O4/c1-6(2)7(10)4-3-5-8(11)9(12)13/h3-6,11H,1-2H3,(H,12,13)/b4-3+,8-5-;InChI=1S/C9H12O4/c1-6(2)7(10)4-3-5-8(11)9(12)13/h3-6,11H,1-2H3,(H,12,13)/b4-3-,8-5+;InChI=1S/C9H12O4/c1-2-7(6-11)8(3-4-10)5-9(12)13/h2,4,6,8H,3,5H2,1H3,(H,12,13)/b7-2-	OEUMAONYVQQDBW-LHOHZTISSA-N;OEUMAONYVQQDBW-HMRFFJRGSA-N;DBMWDRVDXUPGBP-UQCOIBPSSA-N	3;3;3	Organic compounds;Organic compounds;Organic compounds	Organic acids and derivatives;Organic acids and derivatives;Lipids and lipid-like molecules	Keto acids and derivatives;Keto acids and derivatives;Fatty Acyls	Medium-chain keto acids and derivatives;Medium-chain keto acids and derivatives;Fatty acids and conjugates
M185T312C140	185.128	312.021	139.876	10	51	-1.678	0.65	1	NA	NA	NA	[M+H]+	m4x_180136	MITOGUAZONE	HMDB0254760	C5H12N8	CC(C=NN=C(N)N)=NN=C(N)N	InChI=1S/C5H12N8/c1-3(11-13-5(8)9)2-10-12-4(6)7/h2H,1H3,(H4,6,7,12)(H4,8,9,13)	MXWHMTNPTTVWDM-UHFFFAOYSA-N	3	Organic compounds	Organic nitrogen compounds	Organonitrogen compounds	Guanidines
M185T350C138	185.128	349.804	138.386	12	89	-2.725	0.02	1	NA	NA	NA	[M+H]+	m4x_180136	MITOGUAZONE	HMDB0254760	C5H12N8	CC(C=NN=C(N)N)=NN=C(N)N	InChI=1S/C5H12N8/c1-3(11-13-5(8)9)2-10-12-4(6)7/h2H,1H3,(H4,6,7,12)(H4,8,9,13)	MXWHMTNPTTVWDM-UHFFFAOYSA-N	3	Organic compounds	Organic nitrogen compounds	Organonitrogen compounds	Guanidines
M185T64C138	185.128	64.4379	138.157	-2;-2	-64;-19	-1.542;-4.341	0.44;1	1;0.55	NA;NA	NA;NA	NA;NA	[M+H]+;[M+H]+	m4x_053496;m4x_182805	N-(3-acetamidopropyl)pyrrolidin-2-one;Allyl-isopropyl-acetylharnstoff	HMDB0061384;HMDB0258084	C9H16N2O2;C9H16N2O2	CC(=O)NCCCN1CCCC1=O;CC(C)N(C(C)=O)C(=O)NCC=C	InChI=1S/C9H16N2O2/c1-8(12)10-5-3-7-11-6-2-4-9(11)13/h2-7H2,1H3,(H,10,12);InChI=1S/C9H16N2O2/c1-5-6-10-9(13)11(7(2)3)8(4)12/h5,7H,1,6H2,2-4H3,(H,10,13)	OAUYENAPBFTAQT-UHFFFAOYSA-N;JQZOGNFCXFRFRL-UHFFFAOYSA-N	3;3	Organic compounds;NA	Organoheterocyclic compounds;NA	Pyrrolidines;NA	N-alkylpyrrolidines;NA
M185T88C138	185.128	88.0568	138.271	-1;-1	-40;5	-1.46;-4.262	0.83;1	1;0.58	NA;NA	NA;NA	NA;NA	[M+H]+;[M+H]+	m4x_053496;m4x_182805	N-(3-acetamidopropyl)pyrrolidin-2-one;Allyl-isopropyl-acetylharnstoff	HMDB0061384;HMDB0258084	C9H16N2O2;C9H16N2O2	CC(=O)NCCCN1CCCC1=O;CC(C)N(C(C)=O)C(=O)NCC=C	InChI=1S/C9H16N2O2/c1-8(12)10-5-3-7-11-6-2-4-9(11)13/h2-7H2,1H3,(H,10,12);InChI=1S/C9H16N2O2/c1-5-6-10-9(13)11(7(2)3)8(4)12/h5,7H,1,6H2,2-4H3,(H,10,13)	OAUYENAPBFTAQT-UHFFFAOYSA-N;JQZOGNFCXFRFRL-UHFFFAOYSA-N	3;3	Organic compounds;NA	Organoheterocyclic compounds;NA	Pyrrolidines;NA	N-alkylpyrrolidines;NA
M186T104C139	186.111	103.568	138.682	-7;-7	59;-88	-2.009;-3.674	0.52;0.03	1;0.78	NA;NA	NA;NA	NA;NA	[M+H]+;[M+H]+	m4x_015128;m4x_086262	N-Isovaleryl-L-homoserine lactone;3-Hepteneoylglycine	C20673;HMDB0094729	C9H15NO3;C9H15NO3	CC(C)CC(=O)N[C@H]1CCOC1=O;CCCC=CCC(O)=NCC(O)=O	InChI=1S/C9H15NO3/c1-6(2)5-8(11)10-7-3-4-13-9(7)12/h6-7H,3-5H2,1-2H3,(H,10,11)/t7-/m0/s1;InChI=1S/C9H15NO3/c1-2-3-4-5-6-8(11)10-7-9(12)13/h4-5H,2-3,6-7H2,1H3,(H,10,11)(H,12,13)	DUHWGLQNCKHNBY-ZETCQYMHSA-N;VCELCMWDUMJSBS-UHFFFAOYSA-N	3;3	Organic compounds;Organic compounds	Organic acids and derivatives;Organic acids and derivatives	Carboxylic acids and derivatives;Carboxylic acids and derivatives	Amino acids, peptides, and analogues;Amino acids, peptides, and analogues
M186T310C139	186.112	309.553	139.483	-2;-2;-2	82;17;17	-0.266;-2.158;-2.158	0.14;1;1	1;1;1	NA;NA;NA	NA;NA;NA	NA;NA;NA	[M+H]+;[M+H]+;[M+H]+	m4x_006916;m4x_007412;m4x_008837	Otonecine;Ecgonine;Pseudoecgonine	C10356;C10858;C12449	C9H15NO3;C9H15NO3;C9H15NO3	CN1CC[C@H](C(=O)/C(=C\C1)/CO)O;CN1C2CCC1[C@H]([C@H](C2)O)C(=O)O;CN1C2CCC1[C@@H]([C@H](C2)O)C(=O)O	InChI=1S/C9H15NO3/c1-10-4-2-7(6-11)9(13)8(12)3-5-10/h2,8,11-12H,3-6H2,1H3/b7-2-/t8-/m1/s1;InChI=1S/C9H15NO3/c1-10-5-2-3-6(10)8(9(12)13)7(11)4-5/h5-8,11H,2-4H2,1H3,(H,12,13)/t5?,6?,7-,8+/m0/s1;InChI=1S/C9H15NO3/c1-10-5-2-3-6(10)8(9(12)13)7(11)4-5/h5-8,11H,2-4H2,1H3,(H,12,13)/t5?,6?,7-,8-/m0/s1	GRAGROPQORVALZ-VKWJFSHESA-N;PHMBVCPLDPDESM-RLXKETGRSA-N;PHMBVCPLDPDESM-GHNGIAPOSA-N	3;3;3	Organic compounds;Organic compounds;Organic compounds	Organic nitrogen compounds;Alkaloids and derivatives;Alkaloids and derivatives	Organonitrogen compounds;Tropane alkaloids;Tropane alkaloids	Amines;NA;NA
M186T350C137	186.112	349.899	137.306	-2;-2	57;57	-3.686;-3.686	0.55;0.55	0.77;0.77	NA;NA	NA;NA	NA;NA	[M+H]+;[M+H]+	m4x_007412;m4x_008837	Ecgonine;Pseudoecgonine	C10858;C12449	C9H15NO3;C9H15NO3	CN1C2CCC1[C@H]([C@H](C2)O)C(=O)O;CN1C2CCC1[C@@H]([C@H](C2)O)C(=O)O	InChI=1S/C9H15NO3/c1-10-5-2-3-6(10)8(9(12)13)7(11)4-5/h5-8,11H,2-4H2,1H3,(H,12,13)/t5?,6?,7-,8+/m0/s1;InChI=1S/C9H15NO3/c1-10-5-2-3-6(10)8(9(12)13)7(11)4-5/h5-8,11H,2-4H2,1H3,(H,12,13)/t5?,6?,7-,8-/m0/s1	PHMBVCPLDPDESM-RLXKETGRSA-N;PHMBVCPLDPDESM-GHNGIAPOSA-N	3;3	Organic compounds;Organic compounds	Alkaloids and derivatives;Alkaloids and derivatives	Tropane alkaloids;Tropane alkaloids	NA;NA
M186T43C137	186.112	42.5413	136.848	0	-2	-3.304	1	0.9	NA	NA	NA	[M+H]+	m4x_015128	N-Isovaleryl-L-homoserine lactone	C20673	C9H15NO3	CC(C)CC(=O)N[C@H]1CCOC1=O	InChI=1S/C9H15NO3/c1-6(2)5-8(11)10-7-3-4-13-9(7)12/h6-7H,3-5H2,1-2H3,(H,10,11)/t7-/m0/s1	DUHWGLQNCKHNBY-ZETCQYMHSA-N	3	Organic compounds	Organic acids and derivatives	Carboxylic acids and derivatives	Amino acids, peptides, and analogues
M186T73C138	186.131	72.8346	138.222	-2;-2;-2	37;37;19	-3.194;-2.814;-4.29	0.89;0.89;1	0.94;1;0.57	NA;NA;NA	NA;NA;NA	NA;NA;NA	[M+H]+;[M+H]+;[M+H]+	m4x_026478;m4x_026479;m4x_031939	cis- and trans-5-Ethyl-4-methyl-2-(2-butyl)-thiazoline;cis and trans-5-Ethyl-4-methyl-2-(2-methylpropyl)-thiazoline;9-(Methylthio)nonanenitrile	HMDB0032201;HMDB0032202;HMDB0038437	C10H19NS;C10H19NS;C10H19NS	CCC(C)C1=NC(C)C(CC)S1;CCC1SC(CC(C)C)=NC1C;CSCCCCCCCCC#N	InChI=1S/C10H19NS/c1-5-7(3)10-11-8(4)9(6-2)12-10/h7-9H,5-6H2,1-4H3;InChI=1S/C10H19NS/c1-5-9-8(4)11-10(12-9)6-7(2)3/h7-9H,5-6H2,1-4H3;InChI=1S/C10H19NS/c1-12-10-8-6-4-2-3-5-7-9-11/h2-8,10H2,1H3	RFBWQYHRQKASFM-UHFFFAOYSA-N;VRMJLCZXVASWQJ-UHFFFAOYSA-N;KQKRRHTVZQEXBX-UHFFFAOYSA-N	3;3;3	Organic compounds;Organic compounds;Organic compounds	Organoheterocyclic compounds;Organoheterocyclic compounds;Organic nitrogen compounds	Azolines;Azolines;Organonitrogen compounds	Thiazolines;Thiazolines;Organic cyanides
M187T305C141	187.071	304.951	140.581	0;0	-51;-30	0.006;0.902	0.65;1	1;1	NA;NA	NA;NA	NA;NA	[M+H]+;[M+H]+	m4x_009167;m4x_182466	AMPA;2-Amino-2-(5-methyl-3-oxo-1,2-oxazol-4-yl)propanoic Acid	C13672;HMDB0257684	C7H10N2O4;C7H10N2O4	CC1=C(C(=O)NO1)CC(C(=O)O)N;CC1=C(C(=O)NO1)C(C)(N)C(O)=O	InChI=1S/C7H10N2O4/c1-3-4(6(10)9-13-3)2-5(8)7(11)12/h5H,2,8H2,1H3,(H,9,10)(H,11,12);InChI=1S/C7H10N2O4/c1-3-4(5(10)9-13-3)7(2,8)6(11)12/h8H2,1-2H3,(H,9,10)(H,11,12)	UUDAMDVQRQNNHZ-UHFFFAOYSA-N;PYIORUXTCRBMBN-UHFFFAOYSA-N	3;3	Organic compounds;NA	Organic acids and derivatives;NA	Carboxylic acids and derivatives;NA	Amino acids, peptides, and analogues;NA
M188T299C143	188.127	298.833	143.159	-3;-3;-3	16;53;-13	-0.945;-2.516;-1.67	1;0.62;1	1;1;1	NA;NA;NA	NA;NA;NA	NA;NA;NA	[M+H]+;[M+H]+;[M+H]+	m4x_000753;m4x_008470;m4x_179514	8-Amino-7-oxononanoate;(E)-2-Butenyl-4-methyl-threonine;L-Valine, N-(2-hydroxy-3-butenyl)-	C01092;C12029;HMDB0253927	C9H17NO3;C9H17NO3;C9H17NO3	CC(C(=O)CCCCCC(=O)O)N;C/C=C/C[C@@H](C)[C@H]([C@@H](C(=O)O)N)O;CC(C)C(NCC(O)C=C)C(O)=O	InChI=1S/C9H17NO3/c1-7(10)8(11)5-3-2-4-6-9(12)13/h7H,2-6,10H2,1H3,(H,12,13);InChI=1S/C9H17NO3/c1-3-4-5-6(2)8(11)7(10)9(12)13/h3-4,6-8,11H,5,10H2,1-2H3,(H,12,13)/b4-3+/t6-,7+,8-/m1/s1;InChI=1S/C9H17NO3/c1-4-7(11)5-10-8(6(2)3)9(12)13/h4,6-8,10-11H,1,5H2,2-3H3,(H,12,13)	GUAHPAJOXVYFON-UHFFFAOYSA-N;RPALEGQGCGCFCX-FIWMUJSFSA-N;JKTAZDIARLXYPE-UHFFFAOYSA-N	3;3;3	Organic compounds;Organic compounds;NA	Lipids and lipid-like molecules;Organic acids and derivatives;NA	Fatty Acyls;Carboxylic acids and derivatives;NA	Fatty acids and conjugates;Amino acids, peptides, and analogues;NA
M188T338C143	188.175	338.233	143.157	-2	26	0.174	1	1	NA	NA	NA	[M+H]+	m4x_000444	N1-Acetylspermidine	C00612	C9H21N3O	CC(=O)NCCCNCCCCN	InChI=1S/C9H21N3O/c1-9(13)12-8-4-7-11-6-3-2-5-10/h11H,2-8,10H2,1H3,(H,12,13)	MQTAVJHICJWXBR-UHFFFAOYSA-N	3	Organic compounds	Organic acids and derivatives	Carboximidic acids and derivatives	Carboximidic acids
M188T343C143	188.176	342.773	142.7	-1	31	-0.146	0.99	1	NA	NA	NA	[M+H]+	m4x_000444	N1-Acetylspermidine	C00612	C9H21N3O	CC(=O)NCCCNCCCCN	InChI=1S/C9H21N3O/c1-9(13)12-8-4-7-11-6-3-2-5-10/h11H,2-8,10H2,1H3,(H,12,13)	MQTAVJHICJWXBR-UHFFFAOYSA-N	3	Organic compounds	Organic acids and derivatives	Carboximidic acids and derivatives	Carboximidic acids
M188T355C142	188.102	354.746	141.675	-3	17	-0.073	1	1	NA	NA	NA	[M+H]+	m4x_014748	5-Guanidino-3-methyl-2-oxopentanoate	C20234	C7H13N3O3	CC(CCN=C(N)N)C(=O)C(=O)O	InChI=1S/C7H13N3O3/c1-4(5(11)6(12)13)2-3-10-7(8)9/h4H,2-3H2,1H3,(H,12,13)(H4,8,9,10)	HLXRGRMMMNFZHD-UHFFFAOYSA-N	3	Organic compounds	Organic acids and derivatives	Keto acids and derivatives	Short-chain keto acids and derivatives
M189T395C143	189.159	395.282	142.994	-2;-2	76;22	-1.905;0.121	0.23;1	1;1	NA;NA	NA;NA	NA;NA	[M+H]+;[M+H]+	m4x_000718;m4x_228338	7,8-Diaminononanoate;HMBOA tetrahexose	C01037;HMDB0304556	C9H20N2O2;C9H20N2O2	CC(C(CCCCCC(=O)O)N)N;C[N+](C)(C)CCCCC(N)C([O-])=O	InChI=1S/C9H20N2O2/c1-7(10)8(11)5-3-2-4-6-9(12)13/h7-8H,2-6,10-11H2,1H3,(H,12,13);InChI=1S/C9H20N2O2/c1-11(2,3)7-5-4-6-8(10)9(12)13/h8H,4-7,10H2,1-3H3	KCEGBPIYGIWCDH-UHFFFAOYSA-N;MXNRLFUSFKVQSK-UHFFFAOYSA-N	3;3	Organic compounds;Organic compounds	Lipids and lipid-like molecules;Organic acids and derivatives	Fatty Acyls;Carboxylic acids and derivatives	Fatty acids and conjugates;Amino acids, peptides, and analogues
M189T416C143	189.16	415.968	142.88	2	43	0.041	0.78	1	NA	NA	NA	[M+H]+	m4x_228338	HMBOA tetrahexose	HMDB0304556	C9H20N2O2	C[N+](C)(C)CCCCC(N)C([O-])=O	InChI=1S/C9H20N2O2/c1-11(2,3)7-5-4-6-8(10)9(12)13/h8H,4-7,10H2,1-3H3	MXNRLFUSFKVQSK-UHFFFAOYSA-N	3	Organic compounds	Organic acids and derivatives	Carboxylic acids and derivatives	Amino acids, peptides, and analogues
M189T424C143	189.159	423.742	143.109	-6	51	0.201	0.65	1	NA	NA	NA	[M+H]+	m4x_228338	HMBOA tetrahexose	HMDB0304556	C9H20N2O2	C[N+](C)(C)CCCCC(N)C([O-])=O	InChI=1S/C9H20N2O2/c1-11(2,3)7-5-4-6-8(10)9(12)13/h8H,4-7,10H2,1-3H3	MXNRLFUSFKVQSK-UHFFFAOYSA-N	3	Organic compounds	Organic acids and derivatives	Carboxylic acids and derivatives	Amino acids, peptides, and analogues
M189T47C141	189.064	47.4404	141.056	-8	-1	0.656	1	1	NA	NA	NA	[M+H]+	m4x_032125	(-)-3-Cyanomethyl-3-hydroxy-1H-indol-2(3H)-one	HMDB0038633	C10H8N2O2	OC1(CC#N)C(=O)NC2=C1C=CC=C2	InChI=1S/C10H8N2O2/c11-6-5-10(14)7-3-1-2-4-8(7)12-9(10)13/h1-4,14H,5H2,(H,12,13)	IXOBWMNTICTXOJ-UHFFFAOYSA-N	3	Organic compounds	Organoheterocyclic compounds	Indoles and derivatives	Indolines
M190T108C146	190.097	108.004	146.486	-2;-2	50;51	2.85;3.217	0.67;0.65	1;0.93	NA;NA	NA;NA	NA;NA	[M+H]+;[M+H]+	m4x_014145;m4x_180498	N'-Nitrosoanatabine;N-Nitrosoanatabine	C19478;HMDB0255199	C10H11N3O;C10H11N3O	C1C[C@@H](N(C=C1)N=O)C2=CN=CC=C2;O=NN1CC=CCC1C1=CN=CC=C1	InChI=1S/C10H11N3O/c14-12-13-7-2-1-5-10(13)9-4-3-6-11-8-9/h2-4,6-8,10H,1,5H2/t10-/m1/s1;InChI=1S/C10H11N3O/c14-12-13-7-2-1-5-10(13)9-4-3-6-11-8-9/h1-4,6,8,10H,5,7H2	DBDSNSPWDDZRQK-SNVBAGLBSA-N;ZJOFAFWTOKDIFH-UHFFFAOYSA-N	3;3	Organic compounds;Organic compounds	Organoheterocyclic compounds;Organoheterocyclic compounds	Pyridines and derivatives;Pyridines and derivatives	Hydropyridines;Hydropyridines
M190T140C138	190.086	139.537	138.263	-1;-17	62;-82	-2.331;-3.328	0.47;0.13	1;0.89	NA;NA	NA;NA	NA;NA	[M+H]+;[M+H]+	m4x_016689;m4x_181753	Indole-3-propionic acid;Prenylcysteine	HMDB0002302;HMDB0256764	C11H11NO2;C8H15NO2S	OC(=O)CCC1=CNC2=C1C=CC=C2;CC(C)=CCNC(CS)C(O)=O	InChI=1S/C11H11NO2/c13-11(14)6-5-8-7-12-10-4-2-1-3-9(8)10/h1-4,7,12H,5-6H2,(H,13,14);InChI=1S/C8H15NO2S/c1-6(2)3-4-9-7(5-12)8(10)11/h3,7,9,12H,4-5H2,1-2H3,(H,10,11)	GOLXRNDWAUTYKT-UHFFFAOYSA-N;PGSOFWOYBQXDSO-UHFFFAOYSA-N	3;3	Organic compounds;NA	Organoheterocyclic compounds;NA	Indoles and derivatives;NA	Indolyl carboxylic acids and derivatives;NA
M190T261C138	190.107	261.235	138.376	-1;-1;-1	-27;-51;-51	-3.942;-3.882;-3.882	1;0.65;0.65	0.69;0.71;0.71	NA;NA;NA	NA;NA;NA	NA;NA;NA	[M+H]+;[M+H]+;[M+H]+	m4x_001421;m4x_006684;m4x_006692	Castanospermine;Alexine;Australine	C02256;C10124;C10132	C8H15NO4;C8H15NO4;C8H15NO4	C1CN2C[C@@H]([C@H]([C@@H]([C@H]2[C@H]1O)O)O)O;C1CN2[C@@H]([C@H]([C@@H]([C@@H]2[C@H]1O)O)O)CO;C1CN2[C@@H]([C@H]([C@@H]([C@H]2[C@H]1O)O)O)CO	InChI=1S/C8H15NO4/c10-4-1-2-9-3-5(11)7(12)8(13)6(4)9/h4-8,10-13H,1-3H2/t4-,5-,6+,7+,8+/m0/s1;InChI=1S/C8H15NO4/c10-3-4-7(12)8(13)6-5(11)1-2-9(4)6/h4-8,10-13H,1-3H2/t4-,5+,6+,7-,8-/m1/s1;InChI=1S/C8H15NO4/c10-3-4-7(12)8(13)6-5(11)1-2-9(4)6/h4-8,10-13H,1-3H2/t4-,5+,6-,7-,8-/m1/s1	JDVVGAQPNNXQDW-TVNFTVLESA-N;AIQMLBKBQCVDEY-DWOUCZDBSA-N;AIQMLBKBQCVDEY-OZRXBMAMSA-N	3;3;3	Organic compounds;Organic compounds;Organic compounds	Organoheterocyclic compounds;Organoheterocyclic compounds;Organoheterocyclic compounds	Indolizidines;Pyrrolizidines;Pyrrolizidines	NA;NA;NA
M190T302C140	190.106	302.331	139.749	-5;-5;-5	14;-10;31	-2.99;-2.929;-3.415	1;1;0.98	1;1;0.86	NA;NA;NA	NA;NA;NA	NA;NA;NA	[M+H]+;[M+H]+;[M+H]+	m4x_001421;m4x_006684;m4x_030250	Castanospermine;Alexine;N-Methylcalystegine B2	C02256;C10124;HMDB0036604	C8H15NO4;C8H15NO4;C8H15NO4	C1CN2C[C@@H]([C@H]([C@@H]([C@H]2[C@H]1O)O)O)O;C1CN2[C@@H]([C@H]([C@@H]([C@@H]2[C@H]1O)O)O)CO;CN1C2CCC1(O)C(O)C(O)C2O	InChI=1S/C8H15NO4/c10-4-1-2-9-3-5(11)7(12)8(13)6(4)9/h4-8,10-13H,1-3H2/t4-,5-,6+,7+,8+/m0/s1;InChI=1S/C8H15NO4/c10-3-4-7(12)8(13)6-5(11)1-2-9(4)6/h4-8,10-13H,1-3H2/t4-,5+,6+,7-,8-/m1/s1;InChI=1S/C8H15NO4/c1-9-4-2-3-8(9,13)7(12)6(11)5(4)10/h4-7,10-13H,2-3H2,1H3	JDVVGAQPNNXQDW-TVNFTVLESA-N;AIQMLBKBQCVDEY-DWOUCZDBSA-N;GZDWTPRPLBRISA-UHFFFAOYSA-N	3;3;3	Organic compounds;Organic compounds;Organic compounds	Organoheterocyclic compounds;Organoheterocyclic compounds;Alkaloids and derivatives	Indolizidines;Pyrrolizidines;Tropane alkaloids	NA;NA;NA
[truncated: 1,425 more rows]

## Sheet: 02_NIST_human_urine_neg
name	mz	rt	ccs	errorMZ	errorRT	errorCCS	scoreRT	scoreCCS	scoreReverse	scoreForward	score	adducts	labids	compound_name	database	formula	smiles	inchi	inchikey	confidence_level	kingdom	superclass	class	subclass
[truncated: 2,016 more rows]

[truncated: 8 more sheets: 03_NIST_human_plasma_pos, 04_NIST_human_plasma_neg, 05_mouse_liver_pos, 06_mouse_liver_neg, 07_mouse_brain_pos, 08_mouse_brain_neg, 09_293T_cell_pos, 10_293T_cell_neg]
