# Supplementary material for: A mass spectrum-oriented computational method for ion mobility-resolved untargeted metabolomics
Source: Nat Commun. 2023 Mar 31;14:1813. doi: 10.1038/s41467-023-37539-0 (PMC10066191; doi:10.1038/s41467-023-37539-0)
Supplement: Supplementary file 12 — Supplementary Data 9 [file 41467_2023_37539_MOESM12_ESM.xlsx]

## Sheet: Positive mode
	mz	rt	ccs
2	91.054	155.764	109.191
3	106.065	77.8674	107.114
4	110.06	265.801	106.464
5	124.087	439.691	104.755
6	128.082	110.154	104.214
7	132.081	78.8964	104.887
8	134.06	27.8161	102.841
9	137.046	145.851	102.409
10	148.112	172.082	101.995
11	153.066	76.177	101.85
12	160.133	376.387	102.326
13	166.072	179.871	102.757
14	174.091	155.513	101.011
15	181.072	48.6755	100.274
16	118.086	266.658	107.899
17	122.096	174.568	105.635
18	124.087	499.306	106.678
19	125.107	75.8072	105.157
20	126.091	70.7318	104.842
21	130.065	171.752	104.67
22	130.065	78.2566	105.747
23	132.081	171.69	105.604
24	132.101	266.19	107.274
25	135.044	189.695	105.997
26	136.039	87.8988	105.454
27	158.117	257.426	105.013
28	167.056	109.022	102.479
29	174.124	304.775	104.752
30	189.16	515.532	103.476
31	203.15	496.225	103.941
32	229.154	293.859	102.305
33	94.0647	252.062	110.509
34	94.0647	305.233	110.262
35	110.06	266.083	109.38
36	110.06	27.0889	108.894
37	124.087	418.282	106.797
38	132.044	35.2522	106.203
39	136.014	159.543	105.336
40	137.046	125.701	107.411
41	137.071	336.356	107.171
42	138.055	214.874	105.679
43	147.091	178.368	106.55
44	170.092	437.118	103.05
45	171.076	283.889	102.306
46	171.087	119.872	103.242
47	112.05	158.397	109.788
48	126.091	75.5415	109.398
49	127.039	40.2083	108.246
50	128.082	109.559	109.482
51	130.065	78.022	107.899
52	132.081	78.4462	107.275
53	136.039	88.7202	109.382
54	137.046	145.907	109.313
55	137.071	220.181	108.836
56	153.066	98.0649	108.338
57	154.049	86.7801	107.343
58	154.061	238.07	106.4
59	160.097	290.341	104.798
60	160.133	375.946	107.029
61	170.092	372.223	106.678
62	203.15	485.75	105.906
63	232.154	252.217	107.279
64	77.0381	191.65	116.693
65	96.0441	240.509	115.91
66	98.0961	276.01	114.654
67	108.044	90.7951	113.233
68	114.066	163.734	112.133
69	124.075	244.036	111.238
70	125.107	71.579	110.914
71	126.066	244.475	109.759
72	134.06	27.3519	109.639
73	136.014	159.132	109.622
74	137.071	336.897	110.144
75	138.055	215.225	111.383
76	139.05	150.306	110.959
77	142.086	168.832	108.391
78	144.102	265.773	106.964
79	146.081	299.104	110.393
80	146.118	383.387	109.209
81	151.061	146.325	106.326
82	151.061	101.777	109.982
83	162.112	347.223	106.462
84	169.035	316.12	106.374
85	170.092	421.932	108.899
86	179.004	274.396	107.35
87	182.096	159.693	107.925
88	92.0492	279.459	116.229
89	96.044	26.7121	115.787
90	107.073	174.605	114.19
91	108.08	194.156	115.536
92	116.058	171.858	114.716
93	124.087	438.169	112.315
94	124.087	404.384	112.196
95	126.091	67.1713	111.553
96	130.065	77.4595	110.765
97	132.08	172.082	109.9
98	132.081	78.2928	112.402
99	137.071	305.412	112.637
100	141.066	295.46	111.063
101	144.102	341.097	113.116
102	154.123	229.92	107.339
103	158.118	257.788	109.95
104	166.072	179.429	109.085
105	167.057	122.961	109.623
106	170.092	434.28	110.067
107	171.076	284.46	109.321
108	171.087	120.684	109.321
109	174.124	305.318	107.903
110	203.15	487.662	108.331
111	229.155	353.425	108.043
112	106.065	78.022	117.099
113	106.065	27.8161	116.491
114	109.076	434.46	116.276
115	110.06	266.138	116.291
116	110.06	75.9887	116.412
117	117.057	76.9848	115.222
118	121.064	153.333	114.614
119	122.096	174.375	112.724
120	126.066	244.307	113.947
121	135.044	189.462	110.997
122	137.045	125.151	113.114
123	137.06	140.237	114.062
124	137.071	337.331	115.484
125	143.118	355.784	112.47
126	146.092	348.88	112.754
127	147.091	178.538	113.164
128	148.039	40.8147	112.399
129	150.091	230.603	113.572
130	153.04	159.174	111.636
131	153.066	75.9887	111.987
132	155.081	219.651	112.462
133	156.064	120.211	112.408
134	160.133	376.71	111.956
135	162.076	226.399	111.856
136	170.092	425.952	111.117
137	176.102	354.254	109.801
138	176.875	331.298	111.281
139	177.102	47.8748	112.667
140	95.0123	197.981	120.111
141	108.08	224.859	115.415
142	109.076	372.269	117.366
143	110.06	27.1107	118.348
144	110.071	430.39	118.226
145	112.05	191.42	117.048
146	112.05	159.125	117.41
147	115.054	225.083	114.813
148	115.054	171.611	114.572
149	115.054	46.2904	114.572
150	115.054	143.354	114.451
151	121.028	145.965	117.255
152	121.028	168.431	116.896
153	121.028	346.629	116.296
154	123.055	378.689	116.355
155	128.082	109.022	115.216
156	136.061	155.2	117.217
157	137.071	220.181	114.536
158	139.05	150.531	113.687
159	140.082	105.039	115.51
160	151.061	146.079	112.456
161	154.05	90.3886	113.46
162	154.061	238.261	115.103
163	162.112	347.131	111.854
164	167.057	121.855	112.078
165	169.036	316.348	113.384
166	170.092	469.793	114.033
167	170.092	513.301	114.499
168	170.092	574.978	113.8
169	171.087	159.662	112.588
170	176.103	354.345	113.06
171	189.159	517.869	109.28
172	203.15	507.423	111.561
173	204.123	298.886	111.875
174	94.0648	280.256	120.618
175	104.107	266.375	117.815
176	110.06	296.34	118.953
177	112.039	348.328	119.102
178	117.057	171.772	118.59
179	120.08	255.773	118.781
180	122.096	18.5759	118.835
181	124.075	96.8615	118.419
182	124.087	415.058	118.537
183	124.087	579.869	118.657
184	124.087	342.773	118.657
185	124.087	519.018	120.329
186	124.087	371.921	121.523
187	124.087	538.83	119.135
188	124.087	554.269	119.732
189	124.087	490.223	118.776
190	124.087	475.271	118.537
191	124.087	289.213	121.045
192	136.039	86.6502	113.66
193	137.045	145.182	116.434
194	137.046	128.588	116.908
195	137.046	167.183	117.382
196	141.066	295.216	113.55
197	152.071	296.371	117.099
198	162.112	347.223	114.663
199	166.05	41.5018	115.046
200	170.092	419.936	114.033
201	170.092	367.972	116.13
202	171.088	113.356	115.151
203	173.092	218.817	115.057
204	181.072	48.5195	112.847
205	181.072	196.592	114.703
206	189.159	515.962	113.68
207	203.15	488.555	113.174
208	204.134	311.141	113.487
209	229.155	293.274	115.366
210	241.003	701.288	112.777
211	264.196	62.5167	113.055
212	77.0381	189.415	126.159
213	83.0598	427.805	124.06
214	98.0961	276.002	123.474
215	109.076	220.4	121.602
216	112.039	147.492	120.429
217	116.107	266.341	120.848
218	116.107	198.662	121.088
219	116.107	179.515	121.088
220	117.07	171.961	117.747
221	118.065	240.744	121.013
222	120.081	178.623	118.901
223	121.04	185.244	120.368
224	123.091	97.0413	120.299
225	124.087	437.49	118.896
226	127.039	39.9805	119.833
227	128.062	158.576	118.555
228	131.049	183.321	120.452
229	135.044	189.363	118.716
230	138.055	214.821	115.888
231	140.081	105.354	118.348
232	141.054	35.1369	117.572
233	141.066	295.183	117.925
234	142.086	168.971	116.792
235	143.118	355.303	117.903
236	144.102	340.963	117.719
237	146.081	298.833	117.707
238	148.112	171.861	118.989
239	151.061	101.911	118.099
240	153.04	158.644	117.98
241	154.049	88.0568	118.155
242	160.097	291.021	115.237
243	160.133	221.231	117.341
244	162.076	226.12	114.665
245	163.123	80.1772	118.582
246	166.072	153.333	117.145
247	170.08	56.3963	116.364
248	170.092	395.32	117.527
249	170.092	494.282	117.411
250	170.092	541.579	117.992
251	170.092	531.172	117.178
252	177.102	46.7428	115.572
253	183.051	271.462	115.895
254	188.07	249.426	116.036
255	232.027	31.1901	115.174
256	232.154	251.62	114.143
257	96.044	235.7	124.502
258	97.0757	74.5983	126.065
259	98.0595	67.0013	123.723
260	103.054	183.461	124.15
261	104.049	35.1369	123.416
262	107.073	174.605	122.924
263	114.066	164.145	122.742
264	117.057	77.6611	122.193
265	118.086	266.693	121.37
266	118.086	573.821	121.49
267	118.086	548.039	121.25
268	118.086	526.949	121.61
269	120.08	247.562	120.219
270	120.08	39.6335	120.938
271	121.028	230.314	118.094
272	122.096	174.605	121.466
273	122.096	666.624	122.183
274	122.096	646	121.705
275	122.096	693.164	121.824
276	122.096	18.9135	122.183
277	124.075	236.866	120.927
278	124.087	498.056	118.896
279	124.087	343.329	121.881
280	124.087	544.144	121.284
281	124.087	512.64	121.284
282	124.087	414.898	121.523
283	124.087	572.123	119.612
284	125.071	683.538	120.719
285	125.071	672.722	122.388
286	125.071	51.0289	122.627
287	126.091	66.1735	120.63
288	126.091	349.899	120.749
289	128.062	46.0289	117.96
290	130.065	137.029	121.601
291	130.065	109.869	121.72
292	130.065	319.129	121.483
293	130.065	46.4391	121.483
294	132.044	34.9034	120.609
295	132.044	292.252	120.49
296	132.081	319.18	121.318
297	135.044	37.4549	120.848
298	136.075	505.187	121.243
299	137.059	32.2839	120.577
300	137.071	306.096	118.801
301	142.086	198.842	121.04
302	152.07	258.739	118.977
303	154.061	237.856	117.45
304	154.122	231.004	119.557
305	156.064	119.889	116.397
306	166.05	40.3998	118.895
307	170.092	422.343	119.388
308	170.092	414.468	117.527
309	170.092	475.548	116.13
310	171.076	283.432	115.617
311	171.088	120.716	118.758
312	172.133	230.235	118.591
313	174.091	155.326	117.801
314	176.103	354.278	115.501
315	181.097	126.294	117.832
316	189.159	518.233	117.495
317	203.139	349.213	115.822
318	212.103	289.176	118.393
319	83.06	426.868	127.427
320	96.0678	139.349	126.458
321	118.086	460.424	120.891
322	120.081	77.2323	123.571
323	123.068	107.955	121.854
324	123.091	48.4007	123.523
325	124.075	273.866	120.449
326	124.075	26.8369	122.478
327	124.075	138.058	122.478
328	124.087	436.521	121.523
329	124.087	395.667	121.761
330	125.071	89.5011	122.865
331	125.071	114.54	123.104
332	125.071	283.388	122.388
333	125.071	138.69	122.865
334	125.107	76.6	122.624
335	125.107	65.7042	122.504
336	125.107	350.558	122.504
337	126.055	72.6176	121.944
338	126.066	182.78	123.967
339	128.07	211.563	123.196
340	129.054	38.2385	122.28
341	130.065	171.611	122.552
342	130.065	222.788	121.958
343	130.065	239.06	122.195
344	132.08	109.596	122.267
345	136.021	559.943	122.194
346	136.021	615.825	122.194
347	136.021	593.068	122.312
348	136.021	632.231	122.667
349	136.021	468.54	122.194
350	136.021	18.1166	122.667
351	136.022	497.215	122.548
352	136.021	547.804	122.194
353	136.021	514.406	122.43
354	136.021	447.486	122.43
355	136.022	430.962	122.667
356	136.021	672.352	122.43
357	136.022	685.107	122.903
358	136.021	648.439	122.075
359	136.021	577.567	122.194
360	147.091	178.396	119.172
361	149.023	189.911	121.28
362	152.07	31.1448	121.088
363	154.061	237.856	120.029
364	155.081	220.362	120.671
365	158.118	257.311	119.558
366	166.072	180.154	116.562
367	169.036	316.281	118.277
368	170.092	510.542	120.551
369	170.092	365.189	119.853
370	170.092	342.773	121.364
371	184.073	480.004	118.977
372	204.134	311.444	120.27
373	218.138	272.819	115.912
374	229.118	413.963	118.107
375	232.154	252.217	116.654
376	91.0538	138.785	128.719
377	92.0491	280.25	129.538
378	98.9838	448.191	127.988
379	110.06	26.3175	125.113
380	119.049	139.705	124.869
381	121.028	346.707	126.108
382	121.028	269.471	125.869
383	122.096	37.6568	122.422
384	122.096	680.04	121.944
385	122.096	719.497	122.063
386	122.096	704.929	122.183
387	123.055	380.266	125.197
388	123.055	50.5996	124.839
389	123.055	402.271	125.316
390	124.087	578.89	122.358
391	124.087	494.495	121.761
392	124.087	422.3	121.523
393	125.07	632.642	122.984
394	125.071	177.24	123.58
395	126.102	372.269	123.964
396	126.102	395.058	124.202
397	126.102	418.744	124.083
398	127.086	94.9562	123.401
399	128.082	109.444	124.622
400	130.065	77.2378	121.72
401	132.068	142.856	123.454
402	132.08	171.858	124.164
403	132.081	77.9802	121.2
404	132.102	265.787	124.162
405	133.052	21.334	124.085
406	134.06	99.9243	121.398
407	134.096	167.519	124.947
408	134.096	151.117	123.054
409	136.014	159.446	123.968
410	136.061	674.481	125.264
411	136.076	275.062	123.963
412	136.075	253.555	123.727
413	137.059	139.014	123.296
414	138.055	311.105	123.693
415	138.054	422.778	124.402
416	138.055	452.814	124.402
417	140.06	280.667	124.487
418	141.066	81.0804	125.002
419	148.112	568.434	124.156
420	156.102	400.64	122.715
421	160.097	290.466	119.68
422	163.099	129.32	121.615
423	166.072	179.761	121.455
424	170.092	414.715	120.086
425	170.092	386.058	121.597
426	170.092	490.237	120.783
427	170.092	550.956	121.248
428	173.092	219.314	121.796
429	174.124	304.775	120.353
430	175.144	555.642	123.087
431	176.875	330.167	121.382
432	176.875	349.402	121.267
433	178.873	329.422	121.521
434	180.871	331.015	121.546
435	181.072	48.5301	121.768
436	182.096	159.748	119.988
437	190.05	190.596	120.114
438	217.155	384.843	117.316
439	229.155	293.366	122.21
440	250.988	20.3419	116.409
441	276.144	387.376	118.137
442	286.201	203.78	118.284
443	77.0382	27.6218	135.338
444	92.0492	305.262	130.644
445	94.0647	305.484	130.93
446	109.039	244.276	125.593
447	110.035	108.814	127.406
448	121.028	146.015	126.227
449	121.028	168.357	126.107
450	121.028	211.643	126.346
451	122.071	69.9247	127.914
452	122.071	88.8441	127.437
453	126.066	244.11	123.729
454	128.07	54.9466	125.217
455	132.068	43.6715	123.336
456	132.077	342.231	126.178
457	133.088	172.213	126.094
458	135.092	173.414	124.986
459	136.061	154.343	125.264
460	136.061	19.4943	125.264
461	136.062	699.462	125.382
462	136.061	684.327	125.264
463	136.062	649.571	125.5
464	136.062	712.775	125.382
465	136.062	600.416	125.264
466	136.062	633.868	125.146
467	136.062	619.109	125.736
468	136.062	99.6922	125.264
469	137.071	220.326	126.13
470	137.107	98.5609	125.655
471	137.107	184.008	126.127
472	138.055	214.749	122.749
473	138.055	394.791	124.638
474	138.055	478.825	124.284
475	138.068	279.744	124.401
476	138.074	305.484	126.17
477	138.091	271.771	125.579
478	138.091	234.243	125.461
479	138.091	18.2755	126.286
480	138.091	582.28	126.522
481	139.039	38.9221	122.557
482	139.098	123.437	124.559
483	140.07	130.44	124.486
484	141.054	35.0649	124.885
485	143.034	37.8724	124.271
486	144.044	240.711	125.493
487	147.08	153.654	124.93
488	148.112	715.357	125.095
489	151.039	222.938	124.199
490	151.039	262.056	124.199
491	152.065	100.762	124.134
492	153.066	89.0662	121.729
493	154.069	81.6072	123.774
494	154.086	54.8678	123.422
495	155.081	220.12	123.361
496	160.901	355.326	122.903
497	162.076	229.254	123.07
498	167.056	122.873	120.938
499	167.093	125.722	124.657
500	170.092	574.708	122.642
501	174.091	155.2	122.211
502	177.102	46.9376	121.603
503	183.051	271.7	122.951
504	183.076	238.228	121.795
505	184.073	478.143	123.136
506	189.159	535.889	122.457
507	203.139	349.157	118.927
508	203.15	485.773	118.926
509	204.123	298.373	119.122
510	224.128	231.689	120.648
511	229.118	414.273	120.502
512	229.155	311.115	120.387
513	250.18	132.244	120.515
514	264.196	62.5167	119.741
515	80.9731	449.997	130.84
516	92.0492	88.7899	132.732
517	94.0648	280.256	129.214
518	94.0646	336.897	131.42
519	106.065	27.4525	130.549
520	108.044	88.8754	130.661
521	110.06	296.371	128.488
522	120.08	248.034	127.634
523	121.028	24.6764	127.063
524	124.05	122.1	127.248
525	124.087	433.806	129.029
526	128.953	361.907	127.987
527	130.06	203.408	127.179
528	130.086	515.939	127.414
529	134.06	27.6218	127.552
530	134.06	239.811	127.315
531	136.039	114.068	127.155
532	136.112	160.822	127.621
533	137.046	145.693	127.429
534	137.046	166.535	127.665
535	137.046	124.342	127.783
536	137.071	384.743	126.13
537	137.071	337.456	126.366
538	137.071	401.801	125.775
539	138.055	280.256	124.402
540	138.055	40.6969	126.289
541	138.091	674.553	126.64
542	138.091	688.8	126.168
543	138.091	705.449	126.522
544	138.091	211.794	125.815
545	138.091	640.957	126.286
546	141.066	398.461	128.18
547	142.086	115.615	125.987
548	142.086	253.147	126.928
549	143.045	41.9631	128.033
550	144.047	392.862	126.433
551	144.047	354.063	126.55
552	144.08	249.357	126.43
553	144.081	174.944	126.43
554	145.049	51.0719	126.362
555	146.06	47.6672	126.643
556	146.059	99.744	126.174
557	146.071	109.703	126.173
558	146.081	119.814	126.407
559	147.091	178.733	126.572
560	148.112	609.44	124.156
561	148.112	687.96	123.922
562	150.055	272.237	126.723
563	151.075	24.9939	126.304
564	152.07	32.0248	123.665
565	153.054	25.028	125.475
566	154.05	85.6375	125.88
567	156.064	112.325	122.25
568	156.102	400.632	125.752
569	163.123	74.3011	124.525
570	166.05	40.3998	124.248
571	170.092	423.12	123.455
572	170.092	585.966	124.499
573	170.092	364.924	124.731
574	170.092	394.915	124.963
575	170.092	342.72	123.803
576	171.076	283.432	123.985
577	175.144	534.739	124.94
578	181.072	194.479	124.426
579	181.097	127.131	122.345
580	182.096	159.678	124.726
581	185.103	48.4007	123.783
582	189.16	516.032	120.381
583	195.076	124.951	125.206
584	202.053	102.949	122.296
585	203.15	486.171	123.059
586	209.055	238.74	122.848
587	212.103	289.36	125.259
588	217.154	384.963	123.947
589	218.138	272.735	118.888
590	229.155	352.718	121.071
591	232.027	31.2741	122.469
592	246.17	234.122	122.203
593	264.196	87.55	119.967
594	276.144	387.537	121.298
595	84.0441	216.335	134.942
596	84.0803	265.773	135.183
597	84.0804	536.324	136.051
598	95.06	295.261	133.463
599	96.0806	168.916	133.179
600	98.0961	275.954	133.479
601	105.033	27.8161	131.046
602	110.06	30.5214	128.488
603	124.087	496.186	129.148
604	132.101	346.571	126.295
605	135.055	58.3735	125.58
606	136.014	159.489	129.517
607	136.05	238.294	129.278
608	137.071	305.484	126.13
609	137.071	420.528	125.893
610	137.071	429.861	126.13
611	137.071	464.425	126.012
612	137.071	370.256	125.894
613	137.096	230.337	128.369
614	137.107	105.13	126.009
615	138.091	46.5467	126.758
616	138.091	26.5906	127.23
617	139.05	150.376	128.804
618	140.07	117.937	128.255
619	140.082	104.742	129.195
620	141.066	295.453	128.062
621	141.065	446.331	128.297
622	141.066	473.23	127.944
623	141.066	426.492	127.709
624	141.065	631.99	127.944
625	142.061	133.607	128.105
626	142.069	295.46	128.105
627	142.086	168.885	127.868
628	142.086	198.754	127.868
629	142.086	224.742	127.751
630	142.086	90.3022	125.516
631	142.086	51.5458	128.221
632	143.081	137.386	127.677
633	143.118	355.467	126.029
634	143.118	383.545	126.852
635	144.065	241.539	128.193
636	144.065	259.108	128.897
637	144.102	265.588	127.721
638	144.102	340.666	128.425
639	144.102	312.276	128.543
640	144.102	290.34	127.838
641	144.101	683.707	128.308
642	144.102	696.961	128.66
643	144.102	468.088	128.19
644	144.115	265.443	127.72
645	145.076	112.04	128.824
646	145.101	46.1761	127.297
647	146.107	265.588	128.164
648	146.117	383.284	127.929
649	147.613	536.464	128.176
650	148.039	40.4874	127.678
651	148.112	584.361	125.329
652	149.059	22.7657	126.672
653	150.055	95.9228	128.244
654	150.055	148.399	127.542
655	150.077	231.117	127.306
656	150.077	285.888	128.008
657	150.077	153.196	128.125
658	150.091	258.594	127.774
659	150.091	233.205	127.774
660	150.091	46.5277	129.411
661	151.086	353.804	127.941
662	153.04	159.559	127.813
663	153.048	220.03	128.28
664	154.061	238.294	127.748
665	154.122	230.292	126.109
666	155.07	25.8039	128.384
667	157.071	195.756	130.356
668	166.072	153.391	124.712
669	170.092	475.586	124.035
670	170.092	510.689	124.267
671	170.092	431.946	126.239
672	172.133	230.808	125.322
673	174.091	155.2	125.686
674	177.102	47.4852	125.307
675	179.004	274.394	126.602
676	179.045	239.404	125.214
677	179.128	536.063	126.366
678	182.075	49.0834	125.073
679	185.128	65.241	125.627
680	188.116	494.64	125.726
681	189.16	517.869	125.451
682	190.05	190.461	125.643
683	218.138	272.89	124.828
684	228.17	536.063	124.516
685	229.155	535.776	124.487
686	232.154	252.241	123.034
687	340.223	535.889	122.03
688	100.075	298.606	134.036
689	118.065	249.675	132.739
690	136.039	88.3788	127.627
691	136.112	230.378	127.503
692	139.086	46.6364	127.153
693	140.07	283.747	126.842
694	140.081	124.578	129.195
695	141.066	404.251	128.415
696	142.122	342.266	129.863
697	144.102	241.265	127.721
698	145.076	56.7666	129.293
699	146.081	298.636	129.339
700	146.081	460.323	128.987
701	146.092	348.815	129.924
702	148.075	26.7044	129.901
703	148.096	300.917	129.782
704	148.096	384.552	130.016
705	148.096	342.301	129.782
706	149.096	25.9519	130.181
707	150.077	173.89	126.838
708	150.091	181.575	129.294
709	150.112	154.137	129.41
710	151.061	101.429	129.813
711	151.061	176.911	129.813
712	151.122	134.081	130.16
713	152.07	279.575	128.344
714	152.07	258.498	128.811
715	152.07	537.002	127.877
716	152.082	307.261	129.044
717	155.081	337.677	129.666
718	162.022	244.611	128.66
719	164.053	174.154	129.007
720	168.065	28.9318	125.65
721	170.092	467.821	127.514
722	170.092	387.872	125.427
723	171.088	138.357	125.955
724	172.091	120.889	127.872
725	172.108	484.97	127.177
726	173.092	219.314	125.621
727	176.066	389.845	126.283
728	176.128	373.227	128.129
729	180.102	376.767	127.704
730	185.103	48.4007	126.781
731	185.128	545.906	127.24
732	193.097	74.5803	127.354
733	198.058	28.834	126.12
734	203.15	525.48	128.328
735	203.15	513.124	127.413
736	215.102	150.183	126.527
737	229.118	414.273	126.194
738	232.027	32.0248	124.971
739	94.0396	145.93	136.074
740	100.075	228.804	137.07
741	110.06	30.9255	135.584
742	112.05	159.267	134.74
743	117.07	172.135	135.832
744	141.102	252.599	129
745	142.123	228.425	131.859
746	148.075	191.284	131.422
747	148.112	277.195	128.728
748	148.112	400.797	131.77
749	148.112	423.074	132.004
750	148.112	467.918	132.121
751	148.112	108.587	131.887
752	148.112	694.477	132.588
753	148.112	235.881	132.471
754	148.112	657.95	132.121
755	148.112	520.55	132.004
756	148.133	273.839	131.184
757	151.061	145.693	130.164
758	151.086	219.764	127.941
759	152.057	268.992	131.148
760	152.064	146.076	130.447
761	152.07	502.788	131.147
762	152.07	622.691	130.913
763	152.07	715.863	131.497
764	152.07	683.575	131.497
765	152.07	603.542	131.614
766	152.07	642.434	131.263
767	152.07	576.043	131.497
768	152.07	434.341	131.147
769	152.07	553.574	131.147
770	152.07	320.264	131.147
771	152.07	49.6889	131.38
772	152.07	400.799	131.847
773	152.07	470.745	131.147
774	152.07	650.382	131.497
775	152.071	614.821	131.38
776	152.07	495.782	131.38
777	152.107	242.498	130.561
778	152.107	187.697	131.378
779	153.04	210.099	130.382
780	153.04	300.639	130.732
781	153.066	269.889	130.73
782	153.066	122.351	131.78
783	153.102	140.2	130.611
784	154.05	240.744	130.199
785	154.053	112.281	130.082
786	154.086	253.969	130.547
787	155.045	238.785	130.018
788	156.064	112.132	130.42
789	156.064	159.156	130.653
790	156.076	456.015	132.049
791	158.027	224.593	130.413
792	158.096	35.5354	130.059
793	158.118	257.153	131.222
794	158.129	205.472	131.57
795	160.075	140.723	130.519
796	160.097	95.095	129.937
797	160.096	253.59	130.634
798	161.071	152.773	129.762
799	162.076	228.397	130.864
800	163.123	84.8722	130.338
801	170.092	563.344	126.123
802	177.102	57.1826	127.85
803	182.081	33.0457	130.261
804	184.06	41.0041	126.367
805	185.103	82.0563	129.084
806	202.053	104.531	128.599
807	203.139	349.311	126.268
808	229.155	293.376	124.942
809	229.154	377.149	127.897
810	232.154	252.265	128.488
811	248.149	313.288	126.797
812	265.118	216.638	125.934
813	286.201	205.005	125.153
814	88.0752	291.021	139.712
815	95.0123	197.943	138.476
816	98.9838	448.198	136.75
817	108.044	81.1266	136.081
818	110.035	145.891	133.905
819	110.06	296.206	136.184
820	110.06	81.0984	136.064
821	110.071	423.908	136.183
822	110.071	460.292	136.903
823	124.039	197.943	134.263
824	124.05	123.239	135.092
825	126.091	65.2892	132.876
826	133.088	172.135	133.655
827	137.071	220.29	133.435
828	137.107	39.6633	133.432
829	141.04	316.251	133.585
830	141.138	199.969	132.286
831	142.086	89.4677	132.448
832	146.06	249.421	129.809
833	146.117	369.004	130.273
834	148.112	172.071	132.121
835	148.112	575.481	132.121
836	148.112	621.087	132.121
837	148.112	505.258	132.121
838	148.112	671.318	132.238
839	148.112	439.372	132.004
840	148.112	35.589	132.588
841	148.112	717.512	132.588
842	148.112	225.662	132.471
843	149.046	121.204	130.535
844	150.029	122.873	132.57
845	150.055	36.5035	132.452
846	150.118	172.3	132.33
847	152.009	316.314	132.551
848	152.07	456.774	131.263
849	152.071	706.023	131.614
850	152.071	296.206	131.964
851	152.07	226.338	132.314
852	152.07	451.284	131.614
853	153.066	80.2253	131.897
854	153.066	242.666	132.363
855	153.066	15.6803	131.897
856	153.066	639.406	131.897
857	153.066	678.706	131.897
858	153.066	699.618	132.013
859	153.066	138.075	132.13
860	153.066	97.1017	132.13
861	153.066	592.896	131.78
862	153.066	660.485	132.013
863	153.066	567.171	131.78
864	153.066	544.813	132.013
865	153.066	459.354	131.78
866	153.102	264.209	132.477
867	154.025	159.31	131.95
868	154.069	80.5704	132.18
869	154.086	125.929	132.412
870	155.056	106.059	131.999
871	155.056	133.03	132.115
872	155.056	45.796	132.115
873	155.081	149.712	132.696
874	155.082	282.513	131.065
875	155.118	93.877	131.878
876	156.076	422.917	131.816
877	156.076	475.009	131.933
878	156.077	580.255	132.049
879	156.076	562.33	132.282
880	156.076	387.866	132.049
881	156.076	370.019	131.816
882	156.102	400.405	132.63
883	156.113	240.289	132.047
884	156.138	160.982	132.045
885	157.061	299.067	132.335
886	157.061	467.471	131.753
887	157.097	125.492	131.635
888	158.117	342.205	132.385
889	158.118	169.26	132.152
890	158.129	486.457	131.453
891	160.097	290.572	132.029
892	160.097	437.818	131.099
893	160.097	410.968	131.564
894	160.097	354.523	130.983
895	160.108	326.616	131.796
896	160.111	290.341	132.028
897	161.071	49.9108	131.853
898	162.055	190.461	131.214
899	162.055	28.8416	131.214
900	162.055	95.0807	131.098
901	162.055	254.933	131.33
902	162.101	290.85	132.024
903	162.112	276.597	132.371
904	163.086	115.402	131.036
905	164.107	240.653	132.484
906	165.054	245.875	131.965
907	166.072	179.452	132.138
908	166.072	200.3	132.138
909	166.072	222.515	134.223
910	167.045	238.652	131.272
911	167.056	122.697	131.619
912	167.072	159.718	129.069
913	167.085	48.4576	131.502
914	167.084	101.166	131.733
915	167.086	137.846	131.965
916	169.036	316.251	131.508
917	170.039	316.314	131.684
918	172.133	229.92	129.027
919	177.102	46.8402	131.543
920	179.118	319.157	130.52
921	183.076	238.378	129.984
922	184.064	147.168	131.203
923	185.103	60.1415	130.234
924	185.128	64.4862	130.693
925	189.159	578.604	132.003
926	190.05	190.525	128.633
927	200.107	160.379	130.278
928	203.139	376.142	129.93
929	207.058	55.6204	127.495
930	207.058	151.117	128.753
931	217.155	385.187	129.307
932	248.164	183.206	128.72
933	250.18	132.48	126.406
934	264.196	87.6715	127.421
935	290.16	382.828	126.874
936	109.076	503.646	139.191
937	110.035	107.728	138.348
938	118.065	241.047	136.556
939	124.05	179.65	135.448
940	124.087	478.797	136.986
941	124.087	539.269	136.986
942	124.087	414.719	136.986
943	124.087	504.673	137.105
944	139.037	120.205	135.741
945	139.098	124.588	135.853
946	148.039	41.0689	133.528
947	148.112	14.5697	132.471
948	148.112	197.203	132.238
949	148.112	689.065	132.354
950	148.112	533.94	132.121
951	148.112	395.42	132.004
952	148.112	483.897	132.354
953	148.112	459.355	132.238
954	149.046	153.315	134.741
955	152.07	31.2455	131.614
956	152.07	538.273	131.614
957	152.07	508.204	131.147
958	152.07	563.966	131.263
959	152.07	592.827	131.614
960	152.07	407.451	131.847
961	152.082	46.5277	133.712
962	153.066	113.21	131.897
963	153.066	716.249	131.78
964	154.086	54.9285	131.363
965	155.081	220.132	131.298
966	155.129	184.32	134.206
967	156.076	450.187	132.049
968	157.097	150.314	133.147
969	157.097	256.179	134.077
970	158.092	304.417	132.735
971	160.108	359.473	133.77
972	160.133	221.948	133.072
973	161.107	167.652	130.573
974	162.055	54.5942	131.098
975	162.055	240.937	132.723
976	162.076	258.382	131.096
977	162.113	347.172	133.763
978	162.112	384.377	133.299
979	162.112	431.243	133.531
980	162.112	409.871	133.531
981	162.112	449	133.531
982	162.112	462.203	133.299
983	162.112	313.261	133.067
984	162.112	477.182	133.415
985	162.113	416.559	133.415
986	162.127	346.673	133.762
987	164.107	211.623	133.18
988	164.118	347.131	133.99
989	166.05	40.4874	132.487
990	166.072	153.523	133.528
991	166.086	368.953	133.064
992	166.085	261.962	133.296
993	166.122	160.82	131.209
994	167.056	151.509	132.545
995	168.065	272.312	132.488
996	168.124	37.3855	132.716
997	169.073	99.4814	133.704
998	170.06	198.006	133.071
999	170.06	249.115	132.608
1000	170.063	227.526	133.302
1001	170.092	511.636	133.531
1002	170.092	542.086	133.531
1003	170.092	607.358	133.994
1004	170.092	578.508	133.763
1005	170.092	433.391	133.763
1006	171.076	305.694	133.939
1007	173.085	34.1013	132.214
1008	177.066	103.842	133.851
1009	181.072	112.275	132.728
1010	181.072	18.9378	132.498
1011	181.072	711.207	133.073
1012	181.071	682.632	132.958
1013	181.072	668.623	133.418
1014	181.072	651.104	132.267
1015	193.097	81.0766	131.714
1016	204.123	298.201	129.32
1017	206.152	565	130.728
1018	212.103	289.478	130.623
1019	215.016	442.497	131.886
1020	229.154	361.415	130.622
1021	230.158	293.348	130.137
1022	244.154	243.285	129.506
1023	264.196	62.3905	130.801
1024	276.144	387.996	128.732
1025	96.0679	418.992	142.563
1026	109.076	395.258	139.671
1027	109.076	411.119	139.551
1028	109.076	367.031	140.151
1029	115.039	212.234	139.407
1030	124.087	342.746	137.46
1031	125.071	283.375	138.19
1032	126.029	316.251	134.778
1033	126.102	393.66	138.323
1034	126.102	425.263	138.086
1035	126.102	372.11	137.85
1036	136.039	90.0812	137.167
1037	137.096	230.337	137.194
1038	142.123	228.278	136.431
1039	149.045	179	133.106
1040	154.123	625.237	137.298
1041	154.122	636.057	136.368
1042	154.123	446.886	136.6
1043	156.064	120.092	135.54
1044	156.064	141.427	135.191
1045	160.133	408.668	135.046
1046	160.133	376.543	135.162
1047	161.107	39.4753	134.985
1048	162.127	154.673	135.154
1049	162.139	376.374	135.617
1050	163.086	59.4454	135.443
1051	163.122	168.765	134.166
1052	164.07	263.798	135.267
1053	164.07	25.9222	134.573
1054	164.107	168.166	135.613
1055	166.052	244.721	135.381
1056	166.086	227.772	134.916
1057	166.086	94.3357	134.569
1058	167.081	235.606	135.552
1059	167.086	148.255	132.544
1060	167.154	695.302	135.317
1061	168.065	352.137	134.223
1062	168.066	288.169	134.57
1063	168.102	221.809	135.262
1064	169.073	44.9381	133.935
1065	169.097	276.381	134.858
1066	170.092	368.748	134.687
1067	170.092	394.952	134.456
1068	170.092	455.341	133.763
1069	170.092	306.38	133.763
1070	170.092	631.386	134.225
1071	170.092	652.576	133.994
1072	170.117	255.667	134.223
1073	171.076	283.375	134.863
1074	171.087	158.987	134.747
1075	171.088	175.621	135.093
1076	172.071	52.5537	134.116
1077	172.079	283.664	135.038
1078	172.108	486.219	135.268
1079	175.071	212.56	134.301
1080	175.071	385.589	134.992
1081	176.074	212.674	134.593
1082	177.138	251.368	131.541
1083	180.088	173.421	133.697
1084	181.072	48.4576	134.338
1085	181.071	616.375	133.993
1086	182.067	231.03	133.829
1087	183.051	279.108	133.781
1088	188.07	249.675	132.856
1089	196.097	89.7207	131.587
1090	198.058	29.4446	134.022
1091	199.082	121.683	133.522
1092	199.108	114.605	132.377
1093	203.139	349.394	130.844
1094	203.15	486.646	129.929
1095	204.134	311.578	131.034
1096	229.155	293.319	132.21
1097	230.138	270.483	131.159
1098	241.13	405.935	132.304
1099	250.18	132.318	131.152
1100	260.149	279.697	130.899
1101	84.0804	534.711	146.815
1102	96.0677	372.192	142.32
1103	96.0678	395.713	142.32
1104	96.068	435.41	142.563
1105	98.9838	448.978	142.815
1106	103.039	347.121	139.78
1107	104.07	304.775	142.285
1108	109.076	432.225	138.951
1109	109.076	380.312	140.151
1110	124.075	96.6149	140.305
1111	124.087	437.09	137.105
1112	124.087	580.834	137.105
1113	124.087	386.454	136.868
1114	124.087	526.391	137.223
1115	124.087	471.818	137.223
1116	124.087	404.974	136.986
1117	124.087	452.252	136.986
1118	124.087	370.35	136.749
1119	124.087	557.232	137.223
1120	125.107	73.0695	136.883
1121	126.055	28.4786	139.274
1122	130.086	535.228	139.942
1123	139.039	168.584	139.376
1124	143.081	304.211	138.578
1125	148.039	41.0041	138.314
1126	151.05	238.595	137.513
1127	153.054	24.2419	137.372
1128	153.066	113.408	139.348
1129	154.05	89.396	134.744
1130	154.122	230.314	137.066
1131	154.123	575.663	137.066
1132	154.123	527.766	136.949
1133	154.123	675.293	136.6
1134	154.123	503.924	136.949
1135	154.122	703.43	137.066
1136	154.123	656.979	137.298
1137	154.123	550.554	136.949
1138	154.122	476.018	136.833
1139	154.122	411.002	137.066
1140	154.122	15.0759	137.298
1141	154.123	714.833	136.6
1142	154.122	272.89	136.833
1143	156.048	28.6766	136.936
1144	163.042	169.475	137.645
1145	166.05	48.3743	137
1146	166.086	320.869	134.222
1147	167.081	337.432	135.668
1148	167.093	124.995	133.932
1149	167.154	711.01	135.548
1150	167.154	663.543	136.126
1151	168.065	28.4058	135.957
1152	168.065	59.3447	133.645
1153	168.101	79.9548	136.071
1154	169.097	104.691	136.36
1155	169.097	47.7209	135.898
1156	169.133	176.501	135.896
1157	170.081	146.662	136.073
1158	170.092	427.318	133.878
1159	170.092	476.816	133.531
1160	170.092	342.746	133.531
1161	172.091	120.372	135.269
1162	172.108	507.077	135.383
1163	174.124	304.951	136.311
1164	174.113	286.195	136.426
1165	174.123	393.458	136.311
1166	175.057	243.503	136.26
1167	175.071	242.646	134.877
1168	175.123	277.234	135.911
1169	175.144	534.467	136.486
1170	175.144	596.168	136.601
1171	175.144	416.229	136.486
1172	176.07	167.796	135.055
1173	176.128	304.951	136.433
1174	177.066	237.018	135.348
1175	177.065	94.4379	133.39
1176	177.066	159.782	133.966
1177	178.059	367.656	135.757
1178	178.068	161.336	135.411
1179	179.045	238.785	135.246
1180	180.088	137.808	135.998
1181	180.088	190.396	135.308
1182	181.072	196.38	135.603
1183	181.072	694.117	134.223
1184	181.072	661.008	133.418
1185	181.072	718.636	133.993
1186	181.072	219.802	135.258
1187	182.096	159.748	134.747
1188	182.095	107.532	135.207
1189	182.096	120.546	135.782
1190	183.088	46.0289	135.618
1191	183.113	96.3639	136.076
1192	184.06	41.0041	136.144
1193	184.097	139.011	136.487
1194	185.081	24.8396	135.521
1195	186.076	252.217	134.555
1196	193.097	75.2136	134.807
1197	193.097	140.634	131.256
1198	204.142	349.37	135.143
1199	204.153	489.491	134.23
1200	207.059	43.3889	133.888
1201	209.055	238.853	133.812
1202	213.098	48.2341	134.117
1203	217.155	384.75	132.152
1204	218.158	384.412	135.072
1205	224.128	231.594	134.301
1206	229.155	353.039	132.89
1207	232.027	31.649	132.121
1208	236.164	170.25	134.712
1209	265.118	216.756	131.905
1210	276.144	387.705	132.551
1211	290.159	383.445	131.36
1212	95.0602	219.273	145.167
1213	96.0676	283.388	142.198
1214	109.076	219.314	142.789
1215	121.028	168.77	141.341
1216	132.081	80.7817	139.99
1217	137.071	219.061	139.544
1218	141.102	96.6059	138.737
1219	144.044	190.461	140.488
1220	154.123	615.751	136.833
1221	155.081	219.175	138.162
1222	158.117	535.118	137.611
1223	158.95	502.788	137.905
1224	159.113	309.74	138.59
1225	163.123	134.811	137.293
1226	165.066	76.0537	137.29
1227	165.066	59.1458	137.522
1228	166.086	84.5516	135.842
1229	166.122	167.673	138.498
1230	168.077	257.688	137.805
1231	169.134	42.0212	135.665
1232	170.08	81.5376	137.573
1233	170.08	48.657	137.689
1234	170.092	178.623	137.573
1235	170.092	149.572	135.611
1236	171.088	120.608	135.209
1237	171.087	150.367	134.862
1238	172.039	190.461	138.269
1239	172.094	112.519	135.961
1240	173.092	219.273	137.058
1241	173.092	242.369	137.058
1242	173.128	403.393	136.25
1243	174.091	155.326	137.004
1244	174.149	195.198	137.807
1245	175.071	262.325	135.453
1246	175.119	505.681	137.178
1247	175.119	528.307	136.718
1248	175.144	401.416	136.716
1249	175.144	429.078	137.062
1250	176.066	389.597	137.588
1251	176.107	158.95	137.586
1252	176.103	382.785	137.816
1253	176.103	435.444	138.161
1254	176.128	184.289	137.93
1255	176.148	546.238	136.663
1256	177.102	57.4881	136.382
1257	178.107	339.639	136.674
1258	178.107	353.178	137.02
1259	178.107	403.959	137.135
1260	178.134	171.426	137.478
1261	179.07	21.9555	137.544
1262	179.081	211.314	138.348
1263	179.081	96.042	138.463
1264	179.118	55.1219	137.772
1265	179.118	80.2845	137.082
1266	179.118	319.143	138.231
1267	180.088	278.64	134.848
1268	180.101	258.375	137.376
1269	180.101	282.37	137.606
1270	181.072	105.23	135.143
1271	181.086	22.51	137.326
1272	181.097	127.226	136.866
1273	181.097	312.72	138.473
1274	181.097	46.7428	137.899
1275	182.057	265.727	137.621
1276	182.067	200.559	134.519
1277	183.089	140.721	137.799
1278	184.073	505.986	137.291
1279	184.073	479.42	137.406
1280	184.108	441.113	137.404
1281	185.092	127.1	137.929
1282	185.103	81.6154	137.355
1283	185.103	48.6726	137.814
1284	185.103	105.158	137.585
1285	185.128	656.334	138.042
1286	186.112	349.899	137.306
1287	186.112	42.5413	136.848
1288	187.087	159.132	137.718
1289	189.081	44.263	137.051
1290	189.16	536.748	134.641
1291	190.05	190.461	137.12
1292	193.097	141.261	135.837
1293	196.097	85.932	135.477
1294	201.055	45.7092	137.094
1295	201.159	274.002	134.807
1296	202.053	109.041	135.227
1297	203.15	536.758	134.955
1298	203.15	578.508	135.639
1299	205.155	494.489	136.015
1300	212.103	289.478	136.088
1301	218.139	272.77	132.801
1302	220.06	143.359	136.027
1303	220.119	228.306	134.664
1304	232.154	252.265	133.929
1305	234.024	31.5542	134.437
1306	241.154	343.29	134.338
1307	244.154	243.285	134.026
1308	246.17	234.36	131.486
1309	248.164	183.355	135.042
1310	105.033	191.561	145.154
1311	126.091	65.3669	142.461
1312	130.05	217.088	142.184
1313	130.097	354.162	142.062
1314	132.081	318.869	141.52
1315	134.06	27.8999	141.69
1316	135.055	193.193	142.069
1317	143.118	64.1447	141.146
1318	157.072	196.115	141.044
1319	163.123	85.2213	137.293
1320	164.107	221.966	138.39
1321	166.05	40.8648	137
1322	166.084	265.514	140.002
1323	166.097	289.545	140.925
1324	168.113	47.3594	141.494
1325	169.049	22.5826	139.363
1326	173.139	281.962	138.438
1327	174.095	219.233	136.658
1328	175.144	570.64	136.716
1329	176.103	354.208	138.506
1330	176.103	469.972	138.736
1331	176.107	46.2302	137.355
1332	177.102	587.825	139.257
1333	178.086	270.803	136.33
1334	178.123	209.137	139.088
1335	179.118	147.338	136.737
1336	179.118	123.362	138.116
1337	180.065	224.26	138.871
1338	180.101	225.237	138.754
1339	181.097	249.915	139.392
1340	181.108	124.535	138.473
1341	182.058	340.67	138.539
1342	182.081	33.3349	139.685
1343	182.081	289.711	138.882
1344	183.091	109.23	138.258
1345	184.064	147.124	138.209
1346	184.097	286.226	139.01
1347	184.108	123.634	138.322
1348	185.128	64.4379	138.157
1349	185.128	605.091	138.042
1350	185.128	18.4867	138.501
1351	185.128	700.071	138.157
1352	185.128	644.777	138.042
1353	185.128	631.183	138.042
1354	185.128	677.499	138.157
1355	185.128	571.963	138.271
1356	185.128	409.243	138.386
1357	185.128	499.447	138.042
1358	185.128	349.804	138.386
1359	185.128	88.0568	138.271
1360	186.076	242.379	139.027
1361	186.076	209.937	139.256
1362	186.112	309.553	139.483
1363	186.111	103.568	138.682
1364	186.131	72.8346	138.222
1365	189.069	272.542	138.196
1366	190.086	139.537	138.263
1367	190.107	261.235	138.376
1368	190.163	536.95	136.657
1369	191.045	238.853	139.133
1370	191.08	214.386	139.132
1371	191.117	269.758	138.444
1372	192.075	416.681	138.857
1373	193.049	35.621	135.839
1374	195.003	418.546	137.811
1375	195.977	329.24	138.567
1376	198.058	28.1939	136.764
1377	199.063	245.989	138.889
1378	203.139	349.273	135.525
1379	203.15	559.235	136.893
1380	204.134	311.444	135.371
1381	207.058	110.609	138.444
1382	207.058	143.131	138.33
1383	215.015	461.31	137.23
1384	215.139	306.619	135.408
1385	229.155	306.928	135.609
1386	229.154	361.649	135.949
1387	242.642	498.236	135.762
1388	250.18	131.491	137.465
1389	250.987	632.54	136.205
1390	250.988	625.794	136.542
1391	264.196	87.3758	133.502
1392	271.165	193.613	134.909
1393	286.201	204.859	134.577
1394	290.16	382.813	135.726
1395	121.028	346.864	145.727
1396	125.071	125.38	145.402
1397	126.091	84.6298	142.816
1398	137.096	230.188	143.293
1399	138.066	50.066	140.865
1400	144.08	249.297	143.286
1401	154.122	230.229	141.944
1402	163.087	58.8513	141.112
1403	164.143	144.957	140.006
1404	166.122	161.327	138.845
1405	167.072	159.859	140.404
1406	172.133	230.04	140.798
1407	175.071	191.116	140.632
1408	176.082	111.464	141.036
1409	176.103	392.691	138.506
1410	176.103	443.002	138.506
1411	176.128	372.989	140.114
1412	176.128	244.311	140.344
1413	177.102	95.6255	140.291
1414	177.103	491.061	138.452
1415	177.102	46.7428	136.842
1416	177.138	252.713	140.749
1417	177.138	270.589	140.749
1418	177.138	234.904	140.864
1419	178.122	157.492	141.385
1420	180.065	25.3174	138.067
1421	180.065	268.861	141.281
1422	180.102	376.374	138.065
1423	181.072	195.967	139.622
1424	181.072	81.4082	139.622
1425	181.097	226.567	140.309
1426	182.027	121.196	140.261
1427	182.027	142.512	140.261
1428	182.081	264.499	139.8
1429	182.096	159.748	139.57
1430	182.102	466.978	140.716
1431	183.051	271.333	137.915
1432	183.076	238.294	140.437
1433	184.11	152.118	139.009
1434	185.128	312.021	139.876
1435	186.076	224.089	139.371
1436	187.071	304.951	140.581
1437	187.108	222.645	140.236
1438	187.144	272.2	140.349
1439	188.07	191.116	140.533
1440	188.07	249.115	140.189
1441	189.064	47.4404	141.056
1442	190.017	106.725	140.439
1443	190.061	176.689	136.891
1444	190.106	302.331	139.749
1445	191.082	151.16	140.16
1446	192.066	43.0655	139.772
1447	192.074	397.074	139.086
1448	194.092	289.249	139.45
1449	194.102	80.5384	140.478
1450	194.103	102.848	140.249
1451	195.076	125.61	140.319
1452	195.113	399.79	140.089
1453	196.134	158.443	140.272
1454	198.087	293.819	141.553
1455	201.16	273.847	137.773
1456	203.15	533.583	139.513
1457	204.154	512.406	136.738
1458	206.056	115.3	140.304
1459	206.078	34.5104	139.166
1460	207.058	73.9447	138.671
1461	209.103	259.334	139.727
1462	217.118	256.183	137.721
1463	218.158	384.75	140.064
1464	232.028	31.1061	135.744
1465	238.037	427.768	138.043
1466	250.987	619.235	136.768
1467	250.988	653.845	136.88
1468	250.987	705.458	137.218
1469	264.196	64.0214	136.199
1470	280.19	136.614	136.498
1471	120.044	192.743	147.853
1472	134.06	27.8161	145.094
1473	137.107	38.5642	144.698
1474	161.107	39.1401	142.627
1475	169.036	316.42	144.893
1476	171.088	124.635	143.275
1477	172.091	119.371	143.331
1478	178.122	184.149	139.432
1479	179.118	39.2288	141.675
1480	180.088	190.56	139.329
1481	180.138	177.273	142.424
1482	181.108	124.391	142.143
1483	182.048	198.006	141.521
1484	184.045	286.557	141.075
1485	184.063	244.92	141.532
1486	184.096	115.957	139.469
1487	185.092	95.3661	139.305
1488	186.021	442.861	141.434
1489	187.107	257.82	141.38
1490	187.108	174.605	139.091
1491	188.102	354.746	141.675
1492	188.107	180.998	142.589
1493	188.165	257.211	142.014
1494	188.164	227.16	142.129
1495	189.123	342.294	143.224
1496	189.159	423.742	143.109
1497	190.016	29.0557	139.181
1498	190.086	170.776	140.893
1499	190.107	381.093	140.549
1500	190.118	353.258	141.463
1501	191.107	36.1768	140.845
1502	192.065	206.99	141.142
1503	192.074	369.976	139.086
1504	192.087	95.8192	141.027
1505	192.139	169.475	141.824
1506	193.097	49.3177	141.665
1507	195.087	41.0041	140.889
1508	195.087	458.313	140.775
1509	195.113	113.559	141.458
1510	195.111	79.3428	143.055
1511	195.112	271.158	140.774
1512	196.097	49.683	141.186
1513	196.096	224.756	141.072
1514	196.097	254.701	140.73
1515	196.096	113.709	141.414
1516	197.067	220.382	141.028
1517	197.104	38.3537	141.141
1518	198.076	106.481	142.009
1519	198.113	287.128	142.121
1520	199.082	121.925	141.851
1521	199.082	195.857	138.432
1522	200.128	131.964	141.236
1523	202.106	242.21	141.492
1524	206.045	443.543	140.873
1525	206.043	221.927	141.441
1526	206.045	469.906	141.1
1527	206.043	563.168	141.328
1528	207.058	115.875	138.671
1529	208.047	342.638	142.268
1530	213.048	405.457	140.709
1531	215.102	255.473	139.156
1532	215.139	339.568	140.856
1533	217.155	384.954	139.988
1534	218.139	272.806	137.57
1535	229.118	414.267	136.516
1536	230.158	293.376	136.256
1537	232.027	30.6762	139.135
1538	232.154	252.265	139.131
1539	234.023	31.6892	139.523
1540	241.129	404.678	137.95
1541	241.155	367.972	136.821
1542	248.149	313.14	138.197
1543	264.196	87.7189	139.342
1544	269.124	318.034	138.995
1545	286.201	204.494	138.157
1546	302.232	186.089	137.607
1547	84.0804	516.545	154.703
1548	104.992	361.649	149.964
1549	121.065	153.601	147.971
1550	123.068	105.305	148.099
1551	130.086	516.032	147.592
1552	130.086	532.586	147.474
1553	130.086	545.507	147.239
1554	136.039	87.8505	146.433
1555	146.06	249.115	143.128
1556	152.071	31.5973	145.342
1557	152.081	304.211	146.153
1558	154.05	87.7459	144.733
1559	156.064	121.855	144.705
1560	156.076	304.516	145.746
1561	157.072	195.44	144.287
1562	163.086	113.891	144.23
1563	171.087	176.047	143.16
1564	173.03	356.754	144.311
1565	177.102	622.298	144.538
1566	177.102	499.118	144.194
1567	177.103	482.017	144.194
1568	177.102	441.19	144.424
1569	177.102	718.237	144.653
1570	180.102	119.503	143.916
1571	181.097	114.163	143.061
1572	185.067	218.162	143.999
1573	186.088	155.84	140.744
1574	187.18	266.657	143.777
1575	188	41.7372	143.394
1576	188.107	149.171	143.046
1577	188.118	35.9329	142.931
1578	188.127	298.833	143.159
1579	188.175	402.399	143.157
1580	188.176	342.773	142.7
1581	188.176	582.758	142.928
1582	188.175	433.055	143.385
1583	188.176	498.51	142.7
1584	188.175	416.349	143.157
1585	188.176	388.412	143.385
1586	189.127	153.353	142.425
1587	189.16	516.816	143.337
1588	189.16	580.145	143.223
1589	189.159	395.282	142.994
1590	189.159	564.364	143.223
1591	189.16	540.249	143.108
1592	189.159	430.95	143.109
1593	189.16	415.968	142.88
1594	190.162	556.542	143.288
1595	190.163	516.816	143.402
1596	191.04	362.715	143.702
1597	191.081	223.018	141.189
1598	191.118	46.5108	143.014
1599	192.05	433.967	140.115
1600	192.065	224.541	142.398
1601	192.101	188.189	142.511
1602	192.102	212.066	142.967
1603	193.037	335.829	140.184
1604	193.097	96.0154	140.752
1605	193.097	140.87	142.464
1606	193.096	268.861	142.35
1607	193.108	275.884	143.376
1608	193.133	495.202	143.375
1609	193.133	477.381	143.831
1610	194.081	237.83	143.786
1611	194.103	242.094	140.249
1612	194.103	120.623	142.759
1613	195.076	184.709	142.828
1614	195.113	245.448	143.397
1615	195.113	46.7093	142.257
1616	196.097	284.42	142.212
1617	197.103	156.539	143.306
1618	198.052	325.4	141.782
1619	198.087	304.677	143.147
1620	198.112	106.024	143.374
1621	198.113	79.2794	142.463
1622	199.107	114.514	142.419
1623	199.107	150.577	142.647
1624	199.107	62.2931	142.533
1625	199.107	543.263	141.508
1626	199.106	471.082	142.191
1627	200.107	159.224	143.058
1628	201.123	122.165	143.127
1629	202.053	105.929	142.291
1630	202.107	275.539	142.175
1631	202.107	191.144	141.606
1632	202.143	306.763	142.742
1633	207.065	255.773	142.763
1634	208.099	416.947	143.401
1635	209.055	238.785	143.135
1636	210.076	149.616	142.868
1637	210.076	129.608	143.094
1638	211.081	148.14	142.26
1639	213.066	318.034	139.914
1640	217.104	53.5415	141.689
1641	217.105	377.434	141.689
1642	219.134	448.244	141.161
1643	224.066	112.705	140.193
1644	227.114	413.272	142.236
1645	229.154	361.603	140.02
1646	229.155	293.859	139.907
1647	229.155	308.168	141.489
1648	229.154	382.985	141.376
1649	229.154	342.301	141.263
1650	241.154	296.728	140.542
1651	247.092	308.643	142.165
1652	248.091	216.785	141.799
1653	250.038	446.204	140.619
1654	256.118	252.831	140.451
1655	264.195	110.676	141.136
1656	265.118	216.974	140.776
1657	268.998	360.828	141.015
1658	276.144	387.656	137.261
1659	70.0648	489.75	160.916
1660	85.028	298.457	156.698
1661	88.0866	485.762	156.633
1662	114.066	163.792	149.298
1663	121.028	213.701	149.749
1664	130.05	217.615	148.183
1665	145.061	406.272	147.749
1666	177.102	47.3961	144.882
1667	177.102	17.85	144.997
1668	177.102	573.523	144.882
1669	177.102	595.579	144.882
1670	177.102	540.996	145.111
1671	177.102	94.4274	146.372
1672	177.102	398.842	144.538
1673	179.081	123.182	145.117
1674	180.101	224.738	143.228
1675	184.046	280.667	144.852
1676	188.176	476.253	143.042
1677	190.143	225.962	143.974
1678	191.045	238.785	143.93
1679	191.066	406.8	144.386
1680	196.097	88.538	142.098
1681	197.005	420.258	141.259
1682	197.091	275.506	143.876
1683	197.092	151.311	141.369
1684	197.128	174.124	144.329
1685	197.128	46.4223	143.874
1686	198.058	28.6766	144.742
1687	198.113	51.5094	142.235
1688	199.144	56.0575	141.962
1689	199.143	158.757	143.669
1690	200.128	246.785	144.877
1691	200.128	124.685	144.877
1692	201.127	153.602	143.923
1693	201.16	273.87	144.718
1694	202.108	159.775	144.335
1695	202.134	154.871	144.902
1696	202.18	107.728	144.673
1697	203.103	243.773	143.497
1698	203.15	424.677	144.972
1699	204.102	170.215	143.795
1700	204.102	190.211	144.249
1701	204.123	298.201	144.476
1702	204.152	551.827	145.156
1703	204.151	562.485	144.929
1704	204.153	511.623	144.929
1705	205.086	22.8839	144.208
1706	206.102	260.547	141.553
1707	206.102	464.314	144.165
1708	206.103	442.096	144.505
1709	208.043	285.042	144.652
1710	210.076	159.483	143.321
1711	210.112	41.0041	143.773
1712	210.113	273.389	144.454
1713	211.082	50.3718	143.848
1714	211.097	707.006	145.547
1715	212.052	371.718	143.696
1716	212.103	141.849	143.921
1717	213.098	84.073	144.788
1718	215.016	442.371	143.694
1719	215.016	473.298	143.694
1720	215.016	562.847	143.58
1721	215.016	541.506	143.807
1722	215.063	241.658	144.032
1723	216.019	442.371	143.542
1724	220.118	265.921	141.805
1725	223.06	27.3656	144.412
1726	225.006	47.2823	143.213
1727	230.121	414.279	141.569
1728	230.125	354.493	143.713
1729	230.158	293.601	142.697
1730	235.119	137.415	139.375
1731	243.183	41.0689	142.169
1732	244.154	243.468	143.152
1733	245.095	224.425	143.011
1734	247.107	217.088	142.727
1735	248.022	27.7929	141.239
1736	248.149	313.161	141.235
1737	257.113	159.803	142.668
1738	257.15	202.448	144.349
1739	260.149	279.191	142.362
1740	262.038	33.0914	141.976
1741	262.129	386.324	141.413
1742	264.196	702.918	142.48
1743	266.138	234.36	140.414
1744	272.185	227.886	143.398
1745	290.16	382.855	140.975
1746	300.217	192.772	139.43
1747	310.201	195.756	141.909
1748	100.075	349.37	153.992
1749	116.07	485.773	152.01
1750	124.087	289.478	151.76
1751	126.091	348.872	150.478
1752	133.097	495.452	150.694
1753	135.044	188.817	150.739
1754	136.94	333.655	149.742
1755	138.938	333.655	149.559
1756	142.086	273.839	148.698
1757	148.039	40.4874	149.83
1758	158.129	488.139	147.451
1759	166.097	289.478	148.068
1760	170.092	289.268	147.817
1761	172.108	485.344	147.236
1762	175.078	252.684	147.749
1763	177.102	649.501	144.768
1764	177.102	424.738	144.768
1765	177.102	681.562	144.653
1766	177.102	473.243	144.882
1767	177.102	704.41	144.653
1768	181.097	123.78	144.435
1769	182.092	305.204	145.869
1770	185.103	48.6726	146.282
1771	185.103	84.4294	146.054
1772	185.128	349.454	145.824
1773	186.149	160.33	144.172
1774	189.123	382.388	146.192
1775	190.097	108.004	146.486
1776	190.097	84.6176	146.03
1777	190.144	355.677	144.202
1778	191.179	33.8627	146.774
1779	192.138	33.4013	143.65
1780	194.117	241.499	143.557
1781	196.097	282.787	146.653
1782	196.097	270.124	145.401
1783	198.112	96.5772	143.602
1784	199.107	421.329	144.126
1785	200.041	367.575	145.79
1786	202.118	261.595	145.925
1787	203.052	302.326	145.771
1788	203.081	239.099	144.975
1789	203.139	349.357	144.972
1790	203.139	401.594	144.972
1791	203.15	513.178	145.199
1792	203.15	486.718	145.199
1793	203.15	555.802	144.972
1794	203.15	576.992	144.972
1795	203.15	588.986	144.972
1796	204.044	275.013	145.841
1797	204.134	311.434	145.838
1798	204.144	490.854	145.383
1799	204.154	582.268	144.928
1800	206.102	490.599	143.597
1801	207.112	227.652	145.371
1802	208.097	40.4874	145.897
1803	208.133	188.843	146.575
1804	209.092	123.49	144.949
1805	209.103	259.815	146.082
1806	209.128	525.036	145.514
1807	210.112	111.638	146.04
1808	211.069	302.572	145.548
1809	211.082	156.719	143.168
1810	211.097	610.121	144.867
1811	211.105	381.958	145.66
1812	212.092	121.76	145.62
1813	212.103	289.268	145.733
1814	212.103	241.039	145.96
1815	212.103	412.896	145.96
1816	212.1	371.094	145.28
1817	212.119	289.134	145.619
1818	213.098	48.6726	144.788
1819	213.098	323.096	145.467
1820	214.123	45.7016	145.766
1821	214.122	224.756	146.784
1822	215.015	520.82	144.033
1823	215.102	254.061	146.406
1824	215.139	288.624	145.5
1825	216.106	148.67	145.802
1826	217.031	375.368	146.105
1827	218.158	384.598	143.009
1828	220.06	122.582	144.747
1829	220.06	142.627	144.521
1830	221.045	242.918	144.259
1831	224.128	231.589	144.825
1832	224.972	372.447	144.569
1833	227.064	399.637	144.946
1834	229.118	414.085	142.393
1835	229.154	320.192	143.069
1836	231.084	265.973	144.019
1837	232.154	251.33	144.772
1838	238.038	427.808	141.426
1839	241.154	296.772	143.356
1840	245.944	340.055	144.11
1841	246.17	234.316	143.204
1842	248.165	206.583	144.493
1843	264.196	660.05	143.6
1844	264.196	563.634	143.376
1845	275.025	442.868	143.999
1846	276.18	231.433	143.301
1847	88.0866	495.139	156.389
1848	145.049	298.201	148.331
1849	156.048	28.6766	147.367
1850	182.129	47.378	148.268
1851	184.144	397.886	147.703
1852	190.061	176.723	147.741
1853	193.097	49.683	147.592
1854	193.097	617.228	148.957
1855	193.098	17.058	148.844
1856	193.097	106.632	149.071
1857	194.118	156.022	147.543
1858	197.092	149.198	147.289
1859	198.062	193.718	147.698
1860	199.107	282.067	147.423
1861	200.103	305.412	144.651
1862	201.123	236.788	146.196
1863	203.082	267.814	144.634
1864	203.139	376.219	147.47
1865	203.15	431.207	144.972
1866	203.15	400.922	145.199
1867	204.142	349.234	144.929
1868	204.153	486.996	145.383
1869	204.153	543.205	145.156
1870	205.118	459.419	145.001
1871	206.093	46.5108	147.228
1872	206.128	298.573	144.731
1873	207.032	36.8067	146.848
1874	207.058	189.757	147.527
1875	207.059	43.517	147.754
1876	207.059	70.2788	147.3
1877	207.058	105.848	147.527
1878	207.058	134.228	147.527
1879	207.059	16.1648	147.64
1880	207.059	704.077	147.074
1881	207.058	665.662	146.847
1882	207.058	223.222	147.414
1883	207.058	210.996	147.414
1884	207.059	615.015	147.527
1885	207.059	628.438	147.527
1886	207.059	645.824	147.98
1887	207.058	687.157	147.3
1888	207.059	714.904	147.3
1889	208.062	54.3954	147.711
1890	208.061	146.868	147.485
1891	208.071	176.652	146.804
1892	209.054	53.5691	147.669
1893	209.055	105.584	147.669
1894	209.059	422.493	144.383
1895	209.128	234.782	148.006
1896	209.14	153.216	146.76
1897	210.112	354.157	146.833
1898	210.106	259.891	146.267
1899	210.112	46.6633	146.267
1900	210.112	92.9601	146.72
1901	210.112	151.453	146.38
1902	211.098	654.243	144.981
1903	211.107	78.6685	146.453
1904	211.097	701.588	145.094
1905	211.107	144.238	146.906
1906	211.107	110.186	146.906
1907	212.102	312.574	146.978
1908	213.123	112.848	146.937
1909	214.053	33.4013	147.126
1910	214.053	62.019	147.013
1911	214.053	79.8352	147.013
1912	214.082	140.164	146.447
1913	214.117	473.218	147.237
1914	214.143	118.754	147.123
1915	215.101	181.932	146.633
1916	215.139	306.021	147.196
1917	215.146	118.666	147.083
1918	217.074	325.484	146.895
1919	217.118	282.322	146.78
1920	217.118	223.6	148.023
1921	218.993	327.809	146.143
1922	220.119	228.249	147.23
1923	222.075	248.093	146.48
1924	222.07	75.9805	146.48
1925	222.079	395.134	146.818
1926	225.123	447.436	146.594
1927	225.124	469.303	146.707
1928	226.069	149.941	147.124
1929	226.082	176.417	146.335
1930	230.121	413.455	146.418
1931	230.158	372.223	143.712
1932	232.924	336.098	146.323
1933	234.917	332.573	143.554
1934	235.03	405.608	146.027
1935	241.129	393.721	144.706
1936	243.134	211.633	145.094
1937	248.113	378.163	145.729
1938	250.18	146.623	142.188
1939	260.186	219.222	145.833
1940	261.144	198.734	146.702
1941	264.196	62.5167	142.928
1942	271.092	184.723	142.53
1943	279.686	516.796	145.004
1944	279.686	548.498	144.223
1945	280.188	516.526	144.88
1946	280.69	519.72	144.98
1947	300.217	192.529	145.219
1948	130.086	447.486	153.459
1949	186.995	362.031	150.063
1950	191.118	269.315	146.891
1951	192.074	370.219	146.731
1952	193.097	141.086	149.526
1953	193.097	75.379	149.071
1954	193.097	689.886	149.299
1955	193.097	670.807	149.299
1956	193.097	709.264	148.957
1957	193.097	441.962	149.185
1958	194.092	289.268	146.52
1959	194.1	74.8748	149.022
1960	194.1	140.092	149.477
1961	195.076	124.543	146.814
1962	198.062	153.738	149.061
1963	199.108	256.371	149.24
1964	202.108	265.861	150.01
1965	203.053	386.85	149.401
1966	204.102	152.321	147.994
1967	205.082	399.375	148.632
1968	205.122	132.14	148.63
1969	205.155	495.99	149.422
1970	205.154	521.973	149.422
1971	205.154	577.372	149.195
1972	205.154	557.966	148.969
1973	206.102	259.954	148.248
1974	209.092	96.7841	149.026
1975	210.087	412.95	146.608
1976	210.112	239.742	148.418
1977	211.082	159.12	147.925
1978	211.119	132.222	148.037
1979	212.103	405.319	146.639
1980	213.123	412.62	148.408
1981	213.123	306.499	148.408
1982	214.118	343.619	147.576
1983	214.119	437.716	147.802
1984	214.118	505.102	148.141
1985	214.118	483.591	148.48
1986	214.118	308.014	147.802
1987	214.119	531.013	148.141
1988	214.118	419.832	147.689
1989	215.102	148.784	145.841
1990	216.141	311.441	147.496
1991	217.118	256.132	148.023
1992	218.114	410.671	148.775
1993	218.138	314.337	149.112
1994	219.134	447.505	147.719
1995	220.118	311.545	148.81
1996	221.091	246.943	148.435
1997	223.07	449.525	147.91
1998	223.074	434.634	147.91
1999	224.103	393.519	148.774
2000	224.113	259.998	147.533
[truncated: 70,266 more rows]

## Sheet: Negative mode
	mz	rt	ccs
2	248.974	88.3426	99.226
3	248.974	484.058	98.7637
4	248.974	169.995	98.9949
5	248.974	255.794	98.9949
6	248.974	129.738	98.9949
7	257.939	16.3517	99.8589
8	257.939	700.035	99.6282
9	257.94	128.433	99.9742
10	257.94	648.408	99.7436
11	257.939	680.502	99.9742
12	257.94	662.355	99.7436
13	257.939	172.002	99.9742
14	257.941	158.147	99.7435
15	257.939	70.6739	99.9742
16	79.9579	407.23	108.68
17	96.9607	407.294	106.304
18	150.057	166.3	105.104
19	248.974	348.062	99.2261
20	248.974	64.1494	99.1105
21	248.974	200.507	99.1105
22	248.975	462.311	99.226
23	248.974	551.31	99.2261
24	248.974	587.808	98.9949
25	248.974	523.055	99.226
26	248.974	288.846	98.9949
27	248.974	313.104	98.9949
28	248.974	382.034	99.1105
29	248.974	153.586	99.1105
30	248.973	573.086	99.2261
31	248.974	508.082	99.2261
32	248.973	19.2211	99.1105
33	248.974	227.291	99.1105
34	248.974	422.579	98.9949
35	248.974	411.301	98.9949
36	248.974	654.099	98.9949
37	248.973	642.569	98.9949
38	248.974	440.756	98.9949
39	248.974	678.322	98.9949
40	248.974	123.225	99.1105
41	248.974	611.284	98.9949
42	248.974	700.792	99.1105
43	99.9264	674.028	111.151
44	99.9265	19.4886	111.151
45	150.057	30.5976	107.129
46	301.889	56.9365	101.776
47	93.0352	145.296	113.171
48	93.0352	236.959	113.046
49	93.0353	103.911	113.171
50	93.0352	167.443	113.171
51	93.0352	210.485	113.295
52	93.0352	25.1166	113.046
53	93.0353	83.9608	113.295
54	99.9264	706.829	111.646
55	99.9265	645.869	110.904
56	148.953	609.709	110.762
57	148.954	76.956	110.643
58	148.953	657.683	111
59	98.9567	22.3211	115.229
60	108.022	77.3922	114.769
61	109.03	23.5189	115.027
62	109.03	225.129	115.271
63	148.953	706.078	111.119
64	148.953	680.602	110.881
65	148.953	64.0868	110.881
66	148.953	194.203	111.119
67	148.953	666.244	110.881
68	148.953	222.655	110.881
69	150.057	148.707	111.529
70	150.949	23.1357	111.478
71	191.02	444.277	110.099
72	78.9597	451.572	121.449
73	78.9596	554.67	121.449
74	123.009	41.3132	114.649
75	144.046	188.294	112.729
76	147.033	63.4192	114.207
77	148.953	22.4063	110.881
78	148.953	625.276	110.881
79	148.953	125.799	111
80	148.953	92.0967	110.881
81	148.953	651.05	111.119
82	158.925	480.153	113.048
83	158.926	562.932	113.048
84	158.926	510.062	112.812
85	158.926	532.304	113.167
86	158.926	549.673	113.048
87	262.989	656.021	108.844
88	79.9578	172.705	122.769
89	93.0352	154.939	122.743
90	94.9815	174.083	119.852
91	107.051	51.8663	119.282
92	122.037	120.449	117.27
93	124.992	174.482	116.409
94	125.93	699.792	116.811
95	125.929	684.872	116.811
96	145.062	216.703	116.352
97	146.026	60.7898	114.389
98	150.057	181.219	113.904
99	151.027	158.785	114.083
100	158.926	501.679	113.167
101	167.022	316.665	114.167
102	79.958	288.148	124.792
103	93.0352	192.059	121.999
104	107.051	24.5925	120.626
105	116.051	249.148	119.167
106	119.051	100.983	118.875
107	121.03	191.75	118.81
108	121.03	134.972	118.448
109	121.03	83.7261	118.327
110	121.03	105.551	118.448
111	121.03	41.9032	118.931
112	121.03	214.314	118.448
113	124.008	288.145	118.783
114	125.025	23.5319	117.851
115	144.046	188.157	117.132
116	150.057	214.21	116.275
117	158.926	452.312	113.167
118	158.926	541.665	113.639
119	158.927	556.936	112.93
120	191.02	517.83	114.997
121	191.02	485.868	113.366
122	194.047	144.847	115.347
123	199.008	100.111	114.236
124	205.036	434.713	113.565
125	330.98	657.517	110.938
126	79.958	98.8899	124.792
127	119.051	199.379	120.688
128	124.041	69.7798	120.345
129	125.037	70.0977	119.294
130	135.031	304.411	119.678
131	137.025	83.3799	120.244
132	150.057	165.652	118.407
133	195.052	340.058	116.123
134	195.052	366.57	115.077
135	78.9596	456.896	128.537
136	78.9596	503.75	128.537
137	78.9596	527.608	128.79
138	93.0352	236.469	125.099
139	93.0352	103.522	125.099
140	93.0353	82.2587	125.223
141	93.0352	146.055	124.975
142	93.0352	160.415	125.47
143	93.0353	210.474	124.975
144	96.9607	408.457	125.374
145	123.046	23.5903	121.397
146	133.03	203.476	121.267
147	134.048	96.9049	120.589
148	135.032	97.6138	120.871
149	136.017	193.71	120.558
150	137.008	205.923	121.317
151	137.025	188.592	120.244
152	137.025	138.976	120.482
153	137.025	236.551	120.244
154	137.025	210.416	120.124
155	137.025	103.093	120.005
156	138.003	125.289	120.886
157	138.003	151.831	120.886
158	150.019	119.33	119.593
159	150.057	147.417	119.354
160	158.926	461.911	119.889
161	158.926	513.134	119.771
162	158.926	521.189	119.654
163	165.043	107.756	117.324
164	170.988	485.75	118.2
165	176.936	556.664	118.972
166	176.936	479.857	118.738
167	191.02	439.56	117.789
168	108.021	209.308	125.389
169	127.052	216.256	124.399
170	135.046	196.897	122.659
171	135.032	127.517	122.541
172	136.937	590.319	122.514
173	136.938	647.603	122.633
174	136.937	703.906	122.633
175	136.938	628.231	122.752
176	138.024	251.607	123.503
177	139.008	198.189	121.764
178	147.031	374.295	123.099
179	149.01	394.387	118.828
180	150.057	174.334	119.118
181	151.027	209.393	121.658
182	151.027	230.691	121.421
183	153.02	192.393	121.534
184	154.948	594.788	121.181
185	154.948	647.116	121.299
186	154.948	707.223	121.652
187	154.948	691.186	121.181
188	154.948	671.26	121.181
189	156.928	408.646	120.71
190	156.937	584.327	120.356
191	158.926	497.102	120.007
192	172.992	24.6337	120.21
193	174.938	409.707	119.649
194	174.938	575.631	119.649
195	179.057	317.543	119.692
196	179.057	282.231	120.159
197	179.057	336.86	119.459
198	180.034	134.936	119.648
199	181.038	271.029	121.002
200	182.029	213.126	119.094
201	232.988	485.75	115.505
202	78.9597	496.696	129.043
203	78.9595	546.365	128.664
204	78.9595	538.241	128.916
205	78.9597	451.115	128.664
206	93.0353	221.041	126.461
207	101.006	263.772	128.12
208	109.03	232.889	127.214
209	122	344.148	124.262
210	125.062	193.508	125.537
211	130.067	138.685	124.975
212	133.052	267.41	123.653
213	134.062	130.967	124.287
214	139.007	79.4866	121.169
215	150.057	346.097	123.137
216	151.027	158.754	122.602
217	151.027	185.415	122.839
218	152.03	159.001	122.657
219	153.02	232.592	122.713
220	155.003	218.644	123.534
221	158.926	454.938	119.889
222	159.012	263.772	122.825
223	165.043	107.134	120.378
224	176.936	521.997	119.322
225	176.936	545.632	119.205
226	176.937	494.185	118.855
227	176.936	467.677	118.972
228	176.936	455.861	118.855
229	176.937	576.322	118.855
230	178.885	491.643	121.45
231	178.885	529.644	121.799
232	178.885	569.308	121.566
233	178.885	447.182	121.566
234	178.885	513.053	121.333
235	178.885	462.101	121.45
236	194.046	346.008	120.69
237	195.052	338.524	122.505
238	195.052	367.218	119.027
239	196.895	491.302	120.927
240	196.896	559.565	121.159
241	205.036	434.257	120.281
242	246.055	54.8454	119.185
243	78.9596	585.957	133.333
244	78.9596	559.396	133.081
245	78.9597	528.724	133.711
246	78.9596	266.965	132.072
247	94.9812	641.179	131.465
248	96.9607	43.5162	130.052
249	108.022	81.6844	129.767
250	135.046	24.13	123.136
251	136.938	19.1299	122.633
252	136.937	673.899	122.395
253	138.057	42.6681	126.708
254	142.067	197.489	126.169
255	144.046	188.455	124.961
256	144.046	136.417	124.725
257	144.046	66.3036	124.961
258	144.046	93.3852	124.725
259	145.041	195.35	125.01
260	146.025	189.942	125.297
261	146.026	61.9161	122.575
262	149.046	305.816	125.328
263	152.003	192.279	125.017
264	152.012	225.989	124.663
265	152.996	289.481	123.658
266	153.02	79.6245	124.953
267	153.02	45.7463	125.188
268	155.002	44.0034	124.005
269	161.987	28.675	124.885
270	165.006	344.309	120.966
271	168.982	49.3067	123.919
272	169.015	62.3222	124.151
273	174.947	538.491	123.152
274	174.947	586.903	123.385
275	178.052	190.29	123.703
276	179.057	319.051	123.888
277	182.938	173.417	122.315
278	191.02	441.21	120.462
279	194.046	157.49	123.471
280	76.9706	695.053	135.048
281	76.9706	647.408	134.922
282	76.9706	628.965	135.048
283	76.9707	672.127	134.795
284	82.0306	28.954	133.807
285	94.9813	659.377	131.218
286	94.9813	685.177	131.095
287	96.9608	115.034	132.633
288	109.03	224.903	127.457
289	109.03	45.8224	129.279
290	109.03	79.3805	129.279
291	121.03	161.316	128.803
292	134.024	149.04	127.743
293	136.938	597.657	127.865
294	136.937	707.987	127.508
295	136.938	19.1031	127.627
296	136.938	664.017	127.865
297	137.061	208.9	127.736
298	148.041	159.015	127.048
299	148.063	329.648	127.164
300	149.046	244.113	123.911
301	149.046	264.276	123.911
302	152.997	267.043	123.776
303	153.031	238.797	125.541
304	154.948	19.7102	126.361
305	154.948	596.838	126.597
306	154.948	643.63	126.361
307	154.948	666.444	126.597
308	154.948	704.261	126.361
309	154.948	691.106	126.361
310	154.948	622.147	126.361
311	155.047	299.439	126.355
312	157.992	52.1428	125.236
313	161.987	51.9479	125.003
314	164.035	61.5268	126.059
315	164.035	48.0632	126.293
316	164.987	43.1684	125.303
317	165.998	124.448	126.301
318	165.997	150.161	126.652
319	171.04	99.4932	124.748
320	172.959	687.201	125.234
321	172.959	698.506	125.35
322	172.959	663.433	125.35
323	176.896	570.057	125.156
324	176.897	596.376	124.923
325	182.029	213.022	123.984
326	182.029	131.387	122.355
327	191.057	328.115	124.288
328	194.906	581.434	124.363
329	194.906	551.731	124.131
330	194.905	639.097	124.131
331	194.907	398.718	124.363
332	194.906	609.345	124.131
333	195.052	367.218	123.2
334	197.069	135.268	124.277
335	197.069	112.502	125.202
336	205.036	435.76	124.322
337	212.003	27.6897	121.658
338	230.013	31.0241	119.609
339	230.986	687.754	123.137
340	230.986	623.005	123.022
341	230.987	659.047	123.022
342	230.987	153.631	122.449
343	230.987	19.0459	123.366
344	230.987	708.771	123.251
345	230.987	665.489	123.136
346	230.987	643.142	123.251
347	255.034	97.7483	121.595
348	262.122	99.3092	121.66
349	75.0093	342.325	137.547
350	75.0094	313.908	137.674
351	80.0258	108.47	137.124
352	93.0352	166.738	134.615
353	93.0352	145.016	134.615
354	94.0386	155.105	134.203
355	94.9816	633.566	131.341
356	96.021	316.628	133.147
357	96.9701	451.208	133.245
358	108.021	107.726	132.68
359	109.042	216.521	131.097
360	124.016	316.546	129.709
361	127.052	216.007	128.946
362	134.024	102.858	128.695
363	136.937	619.562	127.983
364	136.938	630.517	128.102
365	136.938	646.77	127.746
366	139.041	76.7223	126.277
367	145.063	216.455	127.964
368	147.03	345.807	127.589
369	148.041	213.691	128.109
370	149.048	101.801	127.451
371	150.057	144.997	128.326
372	150.057	166.224	128.326
373	150.057	193.71	128.09
374	150.057	223.615	128.09
375	150.057	273.671	127.855
376	150.057	256.058	128.09
377	150.057	701.853	127.972
378	150.057	242.068	128.444
379	150.057	614.06	128.326
380	150.057	19.0211	128.561
381	150.057	675.597	128.326
382	151.041	24.066	126.258
383	156.997	17.5278	127.644
384	156.997	713.356	127.644
385	156.997	675.544	127.879
386	156.997	645.481	127.644
387	156.997	615.834	127.527
388	159.057	253.537	128.222
389	160.041	68.7761	127.695
390	161.025	23.2581	127.168
391	164.99	172.124	127.994
392	165.041	313.908	126.939
393	165.041	342.585	126.705
394	165.043	172.927	127.64
395	165.042	389.465	126.588
396	167.022	316.546	126.596
397	167.021	596.756	126.362
398	167.022	288.683	126.596
399	168.007	204.099	127.009
400	168.03	61.1331	128.176
401	169.018	200.651	126.955
402	170.998	115.682	126.151
403	178.048	98.6914	126.148
404	179.021	297.853	128.077
405	179.057	336.935	123.423
406	180.034	133.541	125.355
407	182.997	354.318	126.612
408	183.501	21.5806	125.544
409	194.046	164.762	123.934
410	195.906	553.959	124.554
411	230.987	211.693	122.907
412	232.148	98.7516	124.134
413	276.137	98.4875	122.838
414	78.9597	417.854	138.747
415	79.9579	100.03	135.254
416	94.0305	26.2776	135.559
417	108.021	127.811	132.195
418	125.01	443.318	131.767
419	136.938	687.802	127.746
420	136.938	588.035	128.102
421	146.062	210.451	130.017
422	148.064	279.611	127.164
423	150.019	119.162	129.035
424	150.057	638.649	128.326
425	150.057	661.648	129.15
426	150.057	652.462	128.561
427	152.062	143.028	128.663
428	153.057	206.972	130.713
429	154.063	368.731	129.238
430	154.063	424.746	129.238
431	154.063	396.99	129.121
432	159.033	124.964	128.693
433	160.041	244.903	129.101
434	160.041	206.729	129.452
435	161.046	261.767	129.158
436	161.046	388.168	129.158
437	162.02	234.469	128.749
438	163.027	97.5941	126.233
439	163.062	296.126	129.858
440	164.99	156.655	128.111
441	170.997	81.8419	125.917
442	171.007	418.232	128.249
443	172.959	598.855	125.584
444	172.992	236.695	127.68
445	173.009	573.641	129.076
446	173.987	286.775	128.211
447	173.987	26.588	128.095
448	173.987	268.496	127.745
449	179.021	274.779	127.612
450	182.997	307.48	128.585
451	187.008	24.5513	127.475
452	191.057	328.096	126.836
453	195.052	338.12	125.283
454	197.069	158.032	127.512
455	198.955	605.614	127.437
456	223.994	55.8756	126.326
457	224.866	91.6161	126.413
458	224.867	78.8749	126.528
459	236.884	409.339	125.486
460	85.0301	551.44	138.565
461	85.0302	526.634	138.316
462	87.0094	521.174	138.422
463	87.0094	553.437	138.422
464	87.0093	465.598	138.174
465	93.0353	24.9078	137.942
466	93.0351	193.562	134.369
467	96.9607	307.477	136.191
468	107.038	57.9199	136.081
469	111.009	594.598	134.488
470	111.009	564.718	134.488
471	111.009	541.706	134.488
472	111.009	473.187	134.609
473	117.02	439.002	133.79
474	122.037	118.945	130.982
475	124.008	240.31	133.419
476	129.02	439.349	132.583
477	129.02	501.104	132.702
478	129.02	488.394	132.702
479	136.995	129.611	129.996
480	147.031	442.607	131.127
481	148.041	187.813	129.053
482	150.057	57.8542	131.856
483	150.057	295.372	131.973
484	150.057	30.7904	132.091
485	150.057	684.818	132.091
486	152.012	226.335	131.487
487	152.062	164.665	128.193
488	154.999	438.845	130.704
489	155.047	310.317	130.701
490	157.015	429.601	127.995
491	158.047	292.95	131.331
492	159.056	262.605	128.457
493	160.041	41.7254	131.207
494	160.041	63.0181	128.163
495	160.063	393.87	130.387
496	162.057	181.732	129.8
497	163.041	23.2581	130.56
498	163.062	284.592	130.325
499	163.062	308.549	130.559
500	165.043	107.668	127.757
501	165.042	153.088	127.757
502	166.045	107.668	127.818
503	167.013	240.764	129.866
504	167.036	225.989	129.864
505	169.018	255.023	129.522
506	171.001	71.3006	129.182
507	172.992	24.9078	130.241
508	172.992	221.468	130.008
509	172.993	630.558	130.474
510	172.992	709.452	130.706
511	173.01	439.269	129.542
512	173.01	486.032	129.775
513	173.01	519.323	129.542
514	173.009	460.994	129.309
515	175.025	429.601	127.111
516	180.029	219.895	130.234
517	180.034	128.821	129.769
518	182.029	131.084	128.166
519	185.013	259.966	129.419
520	189.982	80.745	128.618
521	191.02	443.418	128.688
522	191.02	485.75	128.688
523	191.02	520.131	128.688
524	191.02	572.343	128.688
525	191.02	543.978	128.688
526	192.024	450.992	128.877
527	192.024	439.081	128.53
528	192.024	470.628	128.645
529	194.047	158.032	127.867
530	194.961	297.186	128.06
531	197.068	194.257	128.897
532	200.954	302.139	128.972
533	206.961	206.655	129.433
534	227.998	44.0034	127.805
535	230.013	31.7662	127.172
536	259.838	409.177	127.172
537	279.078	44.1387	126.519
538	79.9579	24.9078	141.155
539	80.9658	74.3451	141.928
540	96.0209	277.444	138.794
541	106.982	191.691	136.936
542	109.03	24.0573	136.669
543	137.025	219.941	132.957
544	139.027	291.082	133.858
545	139.027	277.467	133.858
546	140.011	110.53	133.543
547	143.072	258.603	134.366
548	144.91	83.7925	130.572
549	149.061	23.064	130.513
550	150.057	213.691	132.444
551	150.057	639.646	132.326
552	150.057	626.332	129.974
553	152.072	139.199	132.775
554	159.067	353.102	132.437
555	160.062	273.108	131.44
556	161.046	310.72	132.783
557	161.046	289.104	132.082
558	162.057	255.138	131.67
559	163.035	130.91	132.196
560	163.041	199.638	131.728
561	163.062	262.09	129.039
562	164.059	178.318	132.835
563	166.019	191.75	131.788
564	166.034	188.499	131.787
565	169	443.962	128.59
566	172.041	206.185	131.571
567	172.991	678.628	130.706
568	172.992	68.5015	131.985
569	172.992	651.964	130.706
570	173.01	558.526	129.542
571	174.041	377.529	132.162
572	175.062	319.755	131.877
573	179.057	282.254	131.326
574	179.057	310.784	131.558
575	180.03	81.2737	130.582
576	181.992	32.6996	131.414
577	182.032	279.29	131.065
578	185.013	75.9516	131.734
579	187.008	76.7807	130.832
580	187.979	64.0034	130.672
581	188.986	88.9855	130.627
582	188.987	23.8068	130.627
583	188.988	686.085	130.165
584	188.987	628.925	130.165
585	188.987	52.282	130.28
586	188.987	76.2186	130.28
587	194.998	46.0723	130.828
588	194.998	73.3193	130.598
589	194.997	103.266	130.713
590	194.998	124.211	130.828
591	199.97	293.463	130.854
592	207.957	308.11	129.511
593	236.903	566.499	129.367
594	236.903	512.393	129.595
595	236.904	531.361	129.595
596	93.0353	213.746	138.68
597	96.9607	407.49	140.11
598	127.005	288.685	136.227
599	131.036	336.521	136.441
600	138.032	271.029	134.767
601	138.057	43.0305	134.765
602	150.057	87.5801	132.091
603	157.078	267.956	134.552
604	160.041	123.711	131.441
605	161.046	336.469	134.184
606	161.046	386.573	133.95
607	163.034	151.506	132.546
608	163.062	296.174	134.528
609	164.072	130.836	133.767
610	166.013	278.939	132.954
611	166.051	28.6347	133.185
612	166.052	58.147	133.418
613	168.046	197.428	133.42
614	171.031	424.157	133.138
615	172.992	45.8572	130.474
616	172.991	689.387	131.288
617	176.931	600.433	133.173
618	177.023	129.91	133.4
619	178.051	190.075	132.768
620	179.036	197.007	133.529
621	179.057	386.544	132.717
622	179.057	336.458	133.181
623	179.058	87.5433	133.18
624	179.058	47.8154	133.412
625	180.034	134.874	130.93
626	180.053	231.565	133.478
627	180.053	200.064	133.825
628	181.037	271.05	132.155
629	181.061	336.261	133.775
630	181.072	325.937	133.196
631	182.013	207.266	133.034
632	182.046	42.8065	132.106
633	189.982	55.7686	132.662
634	197.013	195.362	132.472
635	197.069	131.759	131.664
636	198.993	75.3707	131.585
637	204.982	23.6564	132.037
638	206.961	288.657	131.272
639	213.013	119.387	130.82
640	216.904	584.682	131.829
641	216.91	407.294	131.141
642	218.104	265.555	132.016
643	228.011	27.0012	131.461
644	234.914	583.369	131.021
645	234.914	553.502	131.249
646	234.914	520.417	131.135
647	235.914	584.877	131.106
648	236.911	591.614	131.077
649	124.041	200.401	138.786
650	129.02	235.459	138.649
651	153.093	320.231	135.285
652	155.047	310.398	136.674
653	158.083	265.729	136.006
654	164.035	48.0175	134.236
655	164.99	157.82	135.81
656	164.99	172.071	135.926
657	164.99	134.63	136.043
658	165.056	22.5716	132.077
659	169.074	114.871	134.409
660	172.008	95.7766	134.827
661	172.062	279.513	135.868
662	172.992	75.8998	133.031
663	172.992	96.8312	132.567
664	174.018	235.723	135.298
665	175.062	312.385	132.225
666	175.062	350.685	131.761
667	176.045	370.719	134.958
668	177.041	343.127	135.369
669	178.028	203.063	134.623
670	180.013	157.829	134.869
671	180.013	171.909	134.985
672	180.035	197.103	135.331
673	183.053	186.174	134.834
674	185.057	305.272	135.314
675	187.043	224.31	134.181
676	188.003	28.3464	133.675
677	188.003	104.795	134.137
678	188.003	51.7404	133.675
679	192.982	29.9969	134.258
680	193.038	96.9362	133.679
681	195.052	367.224	134.283
682	195.051	389.988	134.167
683	195.051	415.168	134.167
684	195.052	500.418	134.167
685	195.052	430.949	134.052
686	195.051	636.135	134.167
687	195.052	343.396	134.513
688	196.993	65.8758	130.976
689	197.013	149.165	133.508
690	201.008	208.339	134.033
691	203.998	200.328	132.994
692	204.982	290.129	133.644
693	205.036	489.616	133.871
694	206.962	89.2759	133.911
695	224.062	124.433	132.159
696	224.062	81.5655	132.273
697	232.06	42.3073	132.817
698	232.06	95.7852	132.362
699	232.06	122.108	132.476
700	232.06	136.345	132.703
701	232.06	80.8762	132.476
702	232.925	589.042	131.993
703	232.925	20.0138	131.765
704	232.925	688.057	131.765
705	232.925	706.473	131.765
706	233.067	125.121	132.673
707	233.068	137.608	132.673
708	236.903	539.711	129.823
709	243.063	239.339	131.925
710	280.983	684.621	130.776
711	280.984	674.951	130.776
712	280.983	657.862	130.776
713	280.983	636.637	130.776
714	280.984	709.316	130.55
715	351.164	41.5608	129.362
716	351.163	54.286	129.138
717	96.9704	571.939	145.729
718	122.037	48.408	141.621
719	135.046	197.061	136.558
720	143.036	434.91	137.785
721	144.046	188.157	137.706
722	164.073	96.1514	134.35
723	169.063	291.772	136.618
724	169.067	180.607	136.269
725	174.078	265.804	136.686
726	175.062	353.244	136.98
727	177.023	164.116	136.296
728	177.023	183.394	136.296
729	179.058	98.6377	136.769
730	179.058	61.9771	136.885
731	181.049	356.195	135.858
732	181.072	296.139	133.428
733	182.029	283.321	136.502
734	182.029	130.017	136.502
735	182.029	172.286	136.04
736	182.029	213.11	136.618
737	182.028	151.423	136.04
738	182.029	240.925	136.04
739	182.05	245.199	135.924
740	187.025	434.969	135.106
741	187.062	350.657	136.142
742	188.003	78.1113	135.175
743	188.036	124.506	136.557
744	188.057	259.973	135.98
745	188.057	268.694	135.98
746	188.057	230.219	136.095
747	188.987	30.6732	135.245
748	189.041	424.991	132.935
749	191.02	412.894	135.382
750	191.057	302.139	135.15
751	191.057	415.041	136.302
752	192.06	302.283	135.105
753	193.036	374.943	132.757
754	195.051	568.357	134.167
755	195.051	581.718	134.743
756	195.052	555.617	134.398
757	196.051	165.976	136.999
758	196.055	343.291	134.354
759	196.055	355.748	134.355
760	197.013	207.188	134.084
761	202.04	263.182	135.369
762	203.998	43.487	135.175
763	203.998	134.767	134.831
764	205.036	435.173	134.101
765	205.035	454.874	133.412
766	208.976	32.8894	135.095
767	209.031	412.627	134.52
768	224.063	41.5079	132.273
769	232.06	68.388	133.387
770	232.925	653.429	131.993
771	260.911	586.241	133.61
772	280.983	145.484	130.663
773	93.0352	160.337	146.173
774	93.0353	236.872	146.05
775	107.051	24.5925	144.666
776	124.041	71.516	141.407
777	129.02	357.996	138.53
778	137.025	236.469	140.403
779	137.025	151.991	140.639
780	137.025	161.059	140.639
781	138.003	126.259	140.319
782	140.018	213.022	139.442
783	150.057	146.103	139.365
784	150.057	166.224	139.599
785	150.057	17.1448	139.131
786	150.057	204.33	139.365
787	150.057	683.772	139.248
788	150.057	613.698	139.365
789	150.057	708.845	139.248
790	150.057	262.043	139.248
791	150.057	232.479	139.482
792	150.057	665.592	139.131
793	150.057	653.484	139.131
794	150.057	404.444	139.599
795	151.052	364.244	139.293
796	151.052	382.637	139.059
797	157.088	340.851	139.224
798	164.072	187.555	137.96
799	168.079	364.585	138.185
800	168.078	395.891	137.72
801	169.067	128.554	136.502
802	171.067	347.661	135.111
803	173.083	345.017	137.436
804	173.987	269.12	138.544
805	173.987	285.435	138.428
806	177.041	367.519	135.022
807	177.057	133.107	137.452
808	178.985	655.746	138.276
809	178.985	703.984	138.276
810	178.984	591.093	138.276
811	180.03	219.895	137.99
812	180.034	123.669	137.297
813	180.034	134.45	137.528
814	181.021	150.721	137.362
815	181.021	125.234	137.131
816	182.044	393.157	134.768
817	185.058	97.9314	137.507
818	185.058	398.19	137.738
819	187.007	675.475	137.643
820	187.008	24.5925	137.874
821	187.008	78.9425	137.643
822	187.007	610.439	137.643
823	187.008	136.456	137.643
824	187.008	45.348	137.413
825	187.008	646.653	137.413
826	187.008	706.896	137.413
827	187.008	665.162	137.528
828	187.008	109.188	137.528
829	187.008	685.976	137.413
830	188.057	242.569	135.98
831	189.003	24.5925	138.239
832	189.041	235.405	134.435
833	189.077	313.823	137.545
834	190.051	210.443	137.154
835	191.002	110.355	134.576
836	191.002	32.4194	136.765
837	191.003	137.519	134.461
838	191.057	328.106	136.302
839	191.057	376.953	136.302
840	191.057	387.34	136.647
841	191.998	98.7517	136.835
842	193.019	59.5626	136.213
843	194.046	166.417	136.973
844	194.046	145.601	136.858
845	194.047	710.028	136.628
846	194.047	16.0501	136.628
847	194.046	631.696	136.858
848	194.047	656.232	136.858
849	194.047	611.319	136.858
850	194.046	199.153	136.628
851	194.047	677.532	136.858
852	194.047	256.652	136.628
853	194.047	589.383	136.858
854	194.05	105.895	136.628
855	195.034	196.02	137.504
856	195.042	273.926	137.503
857	195.053	220.007	137.273
858	195.052	338.141	134.513
859	195.053	243.013	137.388
860	195.053	120.493	137.043
861	195.052	424.203	134.052
862	195.051	656.259	134.513
863	195.053	267.552	137.273
864	196.995	647.077	137.418
865	196.995	18.007	137.188
866	196.995	598.387	137.418
867	196.995	697.013	137.418
868	203.998	80.9521	135.748
869	205.037	266.78	136.624
870	211.002	284.418	136.277
871	216.982	236.469	135.943
872	217.977	269.572	136.364
873	230.986	18.5877	135.243
874	230.987	694.417	135.243
875	232.926	258.751	135.182
876	236.903	521.261	135.515
877	236.903	573.805	135.288
878	236.903	548.314	135.288
879	236.903	505.3	135.288
880	236.903	489.899	135.288
881	238.078	39.2236	135.934
882	244.005	22.6353	132.808
883	254.073	91.6523	135.37
884	254.885	586.638	135.461
885	254.914	565.894	134.781
886	254.914	545.545	134.895
887	254.913	507.699	134.668
888	258.922	616.061	135.357
889	121.066	252.987	144.23
890	123.046	24.9846	143.536
891	124.041	84.0218	141.169
892	125.025	42.7049	142.493
893	147.046	247.874	141.582
894	164.072	248.18	140.286
895	165.056	252.912	140.457
896	168.031	197.813	137.258
897	173.082	288.122	140.215
898	173.094	282.252	138.825
899	175.062	311.686	139.642
900	178.984	19.0211	138.507
901	179.033	360.73	136.423
902	179.058	70.0977	136.653
903	182.028	312.949	136.502
904	184.025	213.022	136.75
905	184.036	212.845	136.519
906	188.011	25.0513	138.171
907	188.057	275.014	136.441
908	191.057	352.24	136.302
909	191.056	423.648	136.763
910	191.057	401.323	136.302
911	192.955	335.344	138.976
912	193.051	22.4063	138.512
913	193.072	311.662	138.511
914	194.013	54.6184	138.239
915	196.029	191.75	138.149
916	196.056	220.054	137.459
917	196.995	678.178	137.647
918	199.038	265.274	138.592
919	201.052	415.999	139.309
920	203.003	24.9846	137.852
921	203.038	263.52	135.557
922	203.998	33.3172	138.384
923	204.998	25.5547	137.313
924	206.047	255.418	138.644
925	206.998	51.4094	138.606
926	207.05	255.154	138.947
927	208.062	187.406	136.733
928	209.013	56.2702	137.84
929	209.013	138.925	138.298
930	209.046	252.912	138.297
931	212.024	260.297	137.725
932	214.02	260.3	137.764
933	224.522	22.2995	138.302
934	225.008	173.175	137.944
935	226.988	119.343	137.08
936	234.914	583.124	136.826
937	234.914	559.015	136.712
938	234.914	541.085	136.712
939	234.914	523.304	136.712
940	234.915	510.147	136.599
941	236.91	591.949	136.537
942	236.972	242.99	136.99
943	245.068	38.6285	136.41
944	246.076	72.9502	136.155
945	246.076	42.2328	136.382
946	246.076	97.8151	136.041
947	246.076	125.826	136.155
948	252.925	585.447	136.419
949	256.862	546.634	136.993
950	79.9579	24.9078	149.662
951	93.0352	175.558	146.418
952	125.073	302.139	144.746
953	141.068	294.524	143.002
954	145.063	302.139	142.909
955	172.992	221.773	142.187
956	173.094	256.058	138.594
957	173.987	277.087	138.544
958	177.056	118.178	138.956
959	178.028	203.263	141.329
960	178.885	471.947	141.052
961	178.885	496.325	140.475
962	178.885	517.358	140.591
963	178.984	692.927	138.045
964	184.062	222.672	138.594
965	185.058	295.042	140.043
966	185.083	336.458	141.078
967	186.078	243.883	139.992
968	187.073	302.139	140.174
969	188.057	371.678	137.824
970	188.093	250.747	141.274
971	189.077	353.884	137.43
972	191.002	101.706	140.445
973	193.019	288.684	139.777
974	193.051	202.946	140.695
975	194.029	103.976	140.076
976	196.995	704.309	137.762
977	197.068	217.85	140.627
978	201.011	57.8208	139.31
979	201.026	482.142	140.226
980	201.026	392.834	140.455
981	201.026	231.951	140.57
982	201.026	252.167	140.913
983	201.026	310.592	140.684
984	201.026	323.909	140.57
985	201.026	526.181	140.684
986	204.982	41.2689	137.771
987	205.073	320.231	139.599
988	206.014	85.3399	139.332
989	206.997	28.6996	139.75
990	211.029	135.636	139.705
991	211.083	340.194	139.817
992	214.966	138.028	138.984
993	215.005	626.38	140.352
994	215.104	281.962	140.234
995	220.977	107.724	139.336
996	221.005	372.101	138.196
997	223.047	404.235	139.377
998	225.008	213.315	138.627
999	225.008	84.7686	138.627
1000	225.008	126.187	139.423
1001	225.008	340.726	138.968
1002	225.008	155.815	138.399
1003	225.008	35.1755	140.674
1004	227.004	84.8563	138.787
1005	227.998	35.6959	139.435
1006	229.003	94.9276	138.265
1007	234.065	152.308	138.897
1008	241.073	45.5495	138.454
1009	272.882	604.519	137.95
1010	272.883	567.248	137.837
1011	274.874	580.188	136.777
1012	279.567	404.84	137.684
1013	93.0353	221.773	150.582
1014	96.9608	221.518	150.24
1015	97.0414	112.998	150.469
1016	129.02	44.8015	147.18
1017	134.062	190.164	145.86
1018	137.025	221.568	144.881
1019	139.041	39.2236	144.938
1020	140.047	194.805	144.616
1021	141.02	62.9154	145.824
1022	141.02	74.4648	145.706
1023	141.02	44.3835	145.354
1024	143.036	51.8414	145.653
1025	154.05	113.237	143.749
1026	154.05	155.374	143.983
1027	154.063	194.58	143.515
1028	154.948	590.141	143.685
1029	154.948	17.8966	143.918
1030	154.948	643.123	143.685
1031	154.948	710.233	143.685
1032	154.948	668.825	143.685
1033	154.948	691.046	143.802
1034	154.948	616.775	143.219
1035	162.057	255.253	141.111
1036	168.078	343.774	143.171
1037	168.078	288.68	143.287
1038	169.074	113.706	142.879
1039	169.073	132.455	143.227
1040	170.119	230.696	143.627
1041	173.094	309.558	140.33
1042	178.052	190.164	142.597
1043	178.052	711.111	142.482
1044	178.051	688.267	142.482
1045	178.051	616.391	142.597
1046	178.052	640.012	142.482
1047	178.052	17.3502	142.597
1048	182.045	112.506	142.039
1049	194.947	560.004	144.161
1050	196.023	377.557	141.133
1051	196.074	304.288	141.933
1052	196.994	597.804	141.319
1053	196.995	646.543	141.319
1054	197.069	194.58	141.086
1055	197.069	113.74	141.315
1056	197.069	159.698	141.544
1057	198.072	113.397	141.5
1058	201.026	273.97	140.684
1059	201.026	574.54	140.57
1060	201.025	293.626	140.57
1061	201.026	373.917	140.57
1062	201.077	352.69	141.369
1063	202.073	299.451	142.127
1064	203.003	29.9991	140.829
1065	203.024	280.174	140.599
1066	206.014	61.6164	141.504
1067	207.053	191.75	140.662
1068	209.067	315.496	140.581
1069	209.067	355.71	140.696
1070	211.029	319.625	140.504
1071	211.034	404.713	140.276
1072	215.005	592.217	140.466
1073	215.005	704.551	140.58
1074	215.005	672.712	140.466
1075	215.005	17.1713	140.58
1076	215.006	651.45	140.694
1077	216.982	221.568	140.278
1078	217.053	228.97	141.529
1079	217.053	267.771	141.643
1080	217.985	216.553	140.241
1081	218.104	266.084	139.439
1082	218.978	221.568	140.091
1083	218.998	33.3172	141.343
1084	218.997	62.4325	141.001
1085	220.977	78.2661	141.157
1086	220.977	130.481	140.361
1087	220.977	43.0305	138.652
1088	220.977	150.127	140.247
1089	220.976	291.212	139.905
1090	222.993	44.5023	141.199
1091	222.992	76.1535	140.972
1092	222.992	97.21	140.972
1093	222.992	650.309	140.972
1094	223.996	51.9591	141.391
1095	224.988	44.2683	141.47
1096	225.008	261.687	140.901
1097	225.062	356.206	142.263
1098	226.039	305.701	141.775
1099	226.987	68.4182	137.991
1100	227.024	294.567	140.832
1101	227.024	230.696	139.582
1102	228.015	97.9314	140.685
1103	229.002	214.21	139.629
1104	232.977	233.151	141.088
1105	236.972	132.398	140.734
1106	241.073	149.208	139.475
1107	248.081	681.153	140.74
1108	254.982	348.278	139.982
1109	258.959	285.726	138.859
1110	274.873	547.827	136.664
1111	274.873	566.023	136.89
1112	306.534	292.416	137.804
1113	80.9658	44.2683	154.649
1114	80.9659	34.1014	155.892
1115	113.025	51.7088	149.384
1116	151.041	221.013	145.137
1117	152.036	214.377	145.762
1118	153.02	232.569	145.223
1119	157.052	338.423	145.748
1120	166.051	193.071	145.265
1121	167.108	199.925	144.852
1122	171.04	100.442	144.728
1123	175.025	44.7901	144.034
1124	180.067	290.815	144.677
1125	181.021	125.075	144.626
1126	181.021	150.794	143.82
1127	187.098	331.333	141.093
1128	187.109	339.66	143.162
1129	187.979	66.7867	143.693
1130	188.094	191.5	143.343
1131	188.987	233.166	142.839
1132	191.002	94.8408	140.905
1133	192.982	43.5163	142.878
1134	194.029	125.879	140.65
1135	194.05	87.922	143.745
1136	194.05	106.068	143.516
1137	196.045	125.408	143.882
1138	196.044	151.423	143.424
1139	196.045	92.5344	143.424
1140	196.994	678.127	141.319
1141	197.083	320.231	142.689
1142	197.082	282.171	142.918
1143	200.039	103.687	140.612
1144	201.026	205.096	140.684
1145	201.026	520.358	140.913
1146	201.026	444.506	140.455
1147	201.026	418.865	140.57
1148	201.026	404.37	140.799
1149	201.026	553.962	140.57
1150	201.025	542.524	140.913
1151	201.026	488.666	140.57
1152	201.026	469.702	140.684
1153	202.026	443.268	140.413
1154	203.002	76.2163	142.43
1155	203.023	444.225	140.485
1156	203.083	249.235	143.455
1157	203.093	354.067	142.541
1158	203.104	460.798	142.769
1159	209.069	148.909	142.636
1160	209.068	172.511	142.408
1161	210.039	371.389	143.737
1162	210.064	192.689	141.912
1163	215.998	33.3871	142.593
1164	217.004	485.75	142.214
1165	217.003	273.666	142.214
1166	217.004	245.781	142.327
1167	217.003	528.094	141.872
1168	220.977	44.1525	141.84
1169	220.988	42.8029	141.726
1170	222.975	22.8006	141.314
1171	222.992	606.886	141.427
1172	225.008	196.117	142.719
1173	231.993	214.535	141.574
1174	235.046	436.162	141.588
1175	236.862	336.817	141.87
1176	236.862	322.344	141.87
1177	237.008	430.77	141.753
1178	238.86	336.813	142.034
1179	238.859	322.706	141.581
1180	238.987	59.3931	142.257
1181	241.073	57.4703	139.475
1182	241.98	297.781	141.938
1183	242.997	199.206	140.549
1184	243.019	241.464	141.115
1185	243.02	270.102	141.567
1186	245.014	241.597	141.055
1187	248.08	694.108	141.079
1188	248.08	16.4704	140.966
1189	248.08	664.547	141.079
1190	248.081	145.906	141.079
1191	248.08	66.4869	141.305
1192	248.08	704.756	140.853
1193	252.984	587.014	141.279
1194	254.982	44.7901	140.998
1195	258.886	559.055	141.456
1196	258.885	583.261	141.456
1197	258.922	607.162	140.666
1198	258.922	632.062	140.779
1199	258.922	589.458	140.779
1200	258.922	653.504	140.666
1201	263.105	217.127	139.993
1202	272.883	581.156	138.288
1203	272.884	558.24	138.175
1204	314.865	406.858	139.665
1205	132.046	27.8279	149.944
1206	141.018	361.963	147.818
1207	141.02	51.7088	145.824
1208	153.093	320.255	147.082
1209	169.087	346.908	146.002
1210	178.049	99.275	145.479
1211	178.052	664.908	142.713
1212	179.072	245.069	146.343
1213	186.078	291.882	145.855
1214	188.002	254.619	144.725
1215	189.005	462.788	144.446
1216	189.114	231.028	145.358
1217	191.083	101.254	143.771
1218	193.063	190.909	145.739
1219	194.947	457.62	145.42
1220	194.947	494.373	145.535
1221	194.947	481.254	145.535
1222	194.947	574.524	146.221
1223	194.947	511.204	145.764
1224	194.947	537.345	145.764
1225	197.045	188.913	144.866
1226	197.082	173.501	142.46
1227	197.094	98.6475	144.978
1228	199.098	313.285	144.315
1229	199.11	98.6776	145.458
1230	202.115	178.299	145.439
1231	203.003	53.002	144.144
1232	203.104	367.218	144.825
1233	204.088	291.882	144.897
1234	206.014	55.1052	141.733
1235	206.029	205.916	145.84
1236	207.013	674.872	144.203
1237	207.013	34.4912	143.975
1238	207.013	15.9023	143.975
1239	207.013	693.439	144.089
1240	207.014	614.187	143.861
1241	207.013	651.774	143.975
1242	207.012	709.77	144.089
1243	207.088	265.867	144.542
1244	208.062	104.535	142.334
1245	208.062	187.467	141.878
1246	209.043	362.387	144.461
1247	210.045	135.23	144.193
1248	211.062	323.725	145.177
1249	211.084	83.6208	144.379
1250	212.003	27.9028	144.798
1251	212.003	711.852	144.342
1252	212.003	98.4037	144.798
1253	212.003	658.289	144.57
1254	212.003	605.126	144.57
1255	212.003	691.388	144.57
1256	212.003	624.333	144.684
1257	212.003	137.141	145.253
1258	213.999	28.2867	145.06
1259	214.966	138.175	143.885
1260	214.966	173.554	143.316
1261	216.91	407.49	143.469
1262	217.004	444.524	141.872
1263	217.018	23.2879	143.92
1264	221.013	100.627	144.566
1265	221.061	435.76	143.315
1266	221.067	269.198	144.337
1267	223.062	244.935	144.378
1268	223.083	308.143	143.128
1269	226.059	278.514	143.364
1270	230.013	339.585	143.001
1271	230.997	221.061	141.153
1272	232.977	173.486	142.902
1273	232.977	137.73	143.129
1274	232.977	224.856	141.088
1275	234.992	37.722	143.969
1276	235.04	242.843	143.514
1277	235.04	259.156	143.288
1278	243.018	295.107	143.037
1279	248.081	45.5495	142.886
1280	248.972	222.121	142.635
1281	248.972	467.399	143.312
1282	248.971	550.543	143.086
1283	248.972	411.689	143.199
1284	248.972	525.648	143.312
1285	255.089	143.028	142.574
1286	260.912	587.758	142.417
1287	280.983	17.3808	141.811
1288	280.983	649.264	141.811
1289	280.983	626.272	141.811
1290	280.984	678.215	141.923
1291	280.983	695.559	141.811
1292	151.041	24.6131	148.518
1293	185.119	159.981	147.397
1294	187.109	381.553	146.376
1295	192.067	171.753	147.046
1296	192.067	154.122	147.275
1297	194.046	213.691	147.408
1298	194.947	549.247	146.45
1299	197.068	217.534	147.265
1300	199.098	131.682	145.801
1301	199.098	111.457	146.03
1302	201.114	206.19	146.168
1303	201.114	311.25	146.054
1304	201.125	348.826	145.482
1305	205.044	235.574	145.54
1306	205.044	96.7733	145.768
1307	205.044	170.073	145.426
1308	205.045	63.9474	146.111
1309	205.045	136.623	146.339
1310	205.044	115.278	145.997
1311	205.045	196.749	145.54
1312	205.045	157.513	145.882
1313	205.109	272.609	145.994
1314	208.062	129.596	143.932
1315	210.044	196.561	145.104
1316	210.089	293.485	146.696
1317	211.084	48.9943	145.404
1318	212.003	52.4221	145.708
1319	212.057	345.772	145.82
1320	214.049	384.951	142.668
1321	215.003	127.188	145.476
1322	215.002	23.6277	142.517
1323	215.039	97.8435	145.133
1324	215.074	242.583	145.246
1325	215.093	341.612	145.245
1326	217.041	486.353	146.193
1327	218.013	81.5525	145.815
1328	218.013	66.6043	146.155
1329	220.083	332.782	146.531
1330	223.038	335.983	145.854
1331	223.062	303.246	145.513
1332	225.063	217.623	146.121
1333	230.013	24.3522	145.268
1334	230.068	346.097	145.039
1335	230.998	24.5025	144.328
1336	232.029	67.8437	145.312
1337	232.924	604.564	144.716
1338	232.976	260.647	144.488
1339	235.998	151.227	145.294
1340	239.023	104.132	144.857
1341	240.038	373.708	144.373
1342	242.034	298.374	144.763
1343	243.019	56.5155	144.054
1344	246.993	127.806	145.402
1345	246.993	107.133	144.725
1346	248.081	122.948	142.209
1347	248.972	497.102	143.312
1348	251.053	431.675	145.282
1349	254.958	137.374	143.931
1350	254.991	389.199	141.788
1351	256.997	122.816	145.113
1352	258.951	586.163	145.284
1353	259.014	280.68	144.832
1354	259.014	350.476	144.832
1355	272.993	345.646	144.021
1356	367.103	369.499	141.96
1357	124.008	351.028	152.331
1358	146.046	368.803	150.665
1359	148.041	33.9036	151.434
1360	150.057	213.706	150.225
1361	151.041	238.886	151.66
1362	154.063	217.578	149.801
1363	177.011	245.468	149.68
1364	180.03	103.819	148.704
1365	180.03	81.6844	148.59
1366	183.115	348.484	146.124
1367	195.067	152.636	147.931
1368	198.023	184.56	147.45
1369	199.072	284.947	147.972
1370	199.098	354.188	147.857
1371	201.114	177.98	145.483
1372	201.114	126.872	147.081
1373	201.136	489.092	148.677
1374	202.109	181.352	148.177
1375	206.049	60.2626	148.232
1376	206.083	306.98	148.117
1377	212.003	123.966	145.025
1378	214.019	121.844	147.902
1379	214.018	105.422	147.788
1380	215.039	76.5136	144.792
1381	215.093	174.522	146.496
1382	217.109	340.912	146.871
1383	222.045	211.966	147.365
1384	222.099	260.126	146.456
1385	224.079	103.687	146.61
1386	224.079	81.3866	146.497
1387	225.054	331.724	146.348
1388	227.052	331.693	146.504
1389	227.998	34.3615	147.263
1390	227.998	712.797	147.602
1391	228.034	69.0949	145.109
1392	228.994	78.6119	147.228
1393	229.072	234.469	146.433
1394	230.997	238.612	147.497
1395	231.069	232.625	147.043
1396	231.068	263.661	147.269
1397	231.088	350.476	147.494
1398	233.013	32.4194	146.637
1399	236.024	427.714	143.709
1400	239.057	289.481	146.551
1401	240.052	415.54	146.745
1402	241.977	128.6	146.909
1403	242.998	23.2983	145.297
1404	243.018	218.51	146.651
1405	245.031	69.4176	147.04
1406	246.992	154.43	145.402
1407	247.009	200.224	147.092
1408	251.053	340.581	145.394
1409	251.053	394.455	145.394
1410	251.053	503.701	145.056
1411	254.014	143.773	146.886
1412	255.136	202.135	145.841
1413	258.951	554.744	145.397
1414	259.013	209.842	145.508
1415	261.029	240.928	145.903
1416	262.003	232.747	145.427
1417	262.987	230.696	146.075
1418	273.008	203.53	145.255
1419	273.953	267.436	146.017
1420	296.87	511.504	145.047
1421	296.87	545.254	145.047
1422	296.87	578.184	145.047
1423	314.88	579.207	144.689
1424	314.88	544.944	144.689
1425	314.881	513.134	144.466
1426	314.881	537.599	144.689
1427	336.983	652.577	145.19
1428	125.047	113.168	155.287
1429	144.031	261.511	152.47
1430	152.072	140.479	153.09
1431	184.098	188.499	150.432
1432	192.067	180.535	150.019
1433	195.114	168.805	149.185
1434	198.041	243.33	149.161
1435	199.098	247.063	149.568
1436	201.089	257.41	149.363
1437	201.125	388.936	147.08
1438	201.125	375.144	150.5
1439	203.002	225.162	148.935
1440	203.129	178.244	146.764
1441	208.065	80.0905	149.056
1442	208.066	59.8971	148.601
1443	211.061	186.919	147.794
1444	211.073	268.818	149.498
1445	213.114	311.127	148.847
1446	214.019	87.3238	148.129
1447	215.116	362.635	149.107
1448	216.015	71.3269	148.163
1449	216.032	152.066	147.14
1450	216.034	57.3178	148.73
1451	216.034	173.486	149.524
1452	216.089	261.945	148.047
1453	216.1	309.875	148.16
1454	216.929	555.829	148.921
1455	216.929	524.467	148.921
1456	216.929	508.806	148.921
1457	216.929	497.417	148.921
1458	216.929	478.668	148.695
1459	217.084	291.348	148.235
1460	217.109	207.807	150.502
1461	217.12	339.305	148.574
1462	218.104	265.867	148.195
1463	219.088	302.094	146.114
1464	219.124	185.506	147.589
1465	221.067	304.288	148.309
1466	222.991	615.208	148.916
1467	222.991	637.638	148.463
1468	223.038	328.614	147.328
1469	224.024	351.094	145.932
1470	224.057	181.732	147.858
1471	224.057	222.263	148.99
1472	224.061	117.996	148.877
1473	225.008	46.5766	147.936
1474	227.057	207.807	148.315
1475	227.997	89.6692	148.168
1476	227.998	61.7187	148.055
1477	227.998	672.342	148.055
1478	228.099	310.784	148.504
1479	229.018	23.6486	147.793
1480	229.049	291.348	145.98
1481	231.089	319.755	148.625
1482	231.089	415.963	148.286
1483	232.027	108.245	149.722
1484	232.029	170.887	149.496
1485	233.013	61.4611	147.654
1486	233.012	88.146	147.994
1487	233.104	380.248	148.555
1488	234.001	433.529	145.699
1489	234.151	169.108	148.068
1490	236.093	172.927	148.003
1491	239.057	308.586	147.906
1492	241.094	366.621	147.727
1493	242.032	71.0214	147.133
1494	242.068	286.806	148.26
1495	245.013	200.221	147.266
1496	245.044	335.861	148.392
1497	246.982	360.913	147.657
1498	246.993	224.31	147.318
1499	247.064	248.215	148.105
1500	247.996	224.564	147.4
1501	248.989	224.121	147.483
1502	249.007	51.8414	148.609
1503	249.062	351.676	148.269
1504	251.053	368.827	145.394
1505	251.053	416.227	145.507
1506	254.012	151.831	147.223
1507	255.036	171.912	148.094
1508	256.962	590.146	147.477
1509	258.993	24.1391	146.408
1510	259.023	457.546	147.981
1511	262.987	196.72	146.861
1512	263.104	216.525	148.093
1513	268.998	43.0288	147.04
1514	268.998	273.27	146.367
1515	270.942	369.941	147.663
1516	292.891	604.887	147.032
1517	292.893	20.4684	147.59
1518	294.881	562.994	147.1
1519	312.892	583.614	146.733
1520	353.98	704.112	145.588
1521	353.979	683.899	145.699
1522	150.057	51.8264	154.296
1523	150.057	661.127	154.064
1524	150.057	704.718	154.18
1525	150.057	98.1049	154.412
1526	150.057	683.947	154.296
1527	153.031	238.852	154.408
1528	173.094	282.131	152.557
1529	188.94	373.828	150.635
1530	194.947	548.252	151.476
1531	194.947	568.124	150.677
1532	198.077	273.663	152.807
1533	201.113	263.718	150.615
1534	203.002	242.584	149.732
1535	204.067	161.981	150.368
1536	204.067	139.298	150.937
1537	206.083	181.683	148.003
1538	209.086	17.8525	151.513
1539	209.086	699.335	151.513
1540	211.025	287.045	149.5
1541	213.023	23.904	148.169
1542	213.126	293.984	151.797
1543	214.019	71.5631	148.129
1544	215.093	341.692	150.129
1545	215.104	256.114	150.582
1546	215.104	282.131	150.355
1547	216.015	87.6522	148.163
1548	216.108	256.455	150.768
1549	217.109	260.495	150.842
1550	219.078	267.869	149.631
1551	223.055	129.487	149.593
1552	225.077	309.12	150.423
1553	226.084	291.55	150.386
1554	228.064	423.073	150.088
1555	229.108	320.726	149.938
1556	230.014	31.061	150.245
1557	230.013	106.247	149.793
1558	230.013	79.2305	150.471
1559	230.013	607.026	149.793
1560	230.013	648.703	149.793
1561	230.013	129.942	149.906
1562	230.013	673.432	149.793
1563	230.013	705.067	149.793
1564	230.014	51.6374	150.019
1565	230.013	154.383	149.793
1566	230.104	352.018	150.354
1567	231.034	22.8492	150.096
1568	231.088	376.753	147.494
1569	232.01	99.5672	150.174
1570	232.029	118.483	148.592
1571	233.013	25.953	147.881
1572	236.057	127.888	149.81
1573	236.061	290.815	150.036
1574	236.059	134.013	149.923
1575	236.078	402.649	149.358
1576	239.998	42.496	150.13
1577	243.063	238.612	149.806
1578	243.063	263.384	149.806
1579	246.009	28.4312	149.713
1580	246.008	52.0973	149.263
1581	246.008	117.368	149.038
1582	246.008	95.5748	149.488
1583	246.009	128.895	149.038
1584	247.04	193.873	148.781
1585	247.064	271.381	149.568
1586	248.005	28.4312	149.652
1587	248.067	229.665	149.087
1588	249.009	65.5111	150.746
1589	250.015	52.2744	149.816
1590	253.05	376.447	149.163
1591	254.624	183.106	148.668
1592	255.631	188.294	148.301
1593	258.008	42.7543	148.683
1594	258.026	147.925	148.908
1595	258.921	617.8	148.658
1596	258.921	642.816	148.658
1597	259.014	294.018	149.104
1598	259.013	215.646	146.407
1599	261.029	295.107	149.048
1600	262.621	214.251	148.78
1601	263.01	301.287	148.994
1602	263.025	295.107	149.33
1603	264.019	68.8019	148.742
1604	280.902	598.402	148.089
1605	292.891	700.552	147.144
1606	292.892	593.695	147.367
1607	296.983	471.111	148.618
1608	312.91	609.562	147.401
1609	376.096	472.367	146.159
1610	79.9579	30.8214	165.458
1611	145.063	362.421	155.761
1612	150.057	77.7324	154.993
1613	166.051	33.1776	152.892
1614	178.05	109.569	154.097
1615	183.03	234.962	153.583
1616	193.091	40.984	152.48
1617	199.098	110.575	153.668
1618	201.114	136.059	153.46
1619	203.083	249.355	152.687
1620	209.057	282.786	151.968
1621	209.105	383.385	152.307
1622	217.109	201.717	151.861
1623	217.109	232.358	152.314
1624	224.093	191.584	149.781
1625	225.088	318.651	152.458
1626	226.018	26.3265	151.519
1627	227.115	383.891	151.818
1628	228.034	46.3956	151.445
1629	228.034	69.582	151.897
1630	228.088	353.78	149.183
1631	229.018	25.8496	151.748
1632	231.124	312.048	151.222
1633	232.009	53.08	150.062
1634	232.029	94.8276	151.19
1635	232.029	139.298	148.818
1636	234.026	140.191	148.976
1637	235.063	131.16	151.423
1638	236.061	305.633	150.712
1639	236.903	550.008	152.036
1640	236.903	532.502	151.811
1641	236.903	492.039	152.374
1642	238.081	225.989	150.419
1643	239.997	66.8208	152.158
1644	241.041	100.434	151.673
1645	242.047	393.964	151.19
1646	243.993	44.7901	150.902
1647	244.064	268.506	150.45
1648	245.079	309.12	151.543
1649	247.028	25.5413	151.032
1650	247.083	414.298	148.555
1651	247.094	401.53	151.592
1652	248.024	191.465	151.451
1653	249.08	233.016	151.306
1654	249.098	383.707	151.642
1655	253.003	83.7887	150.626
1656	255.063	303.72	150.34
1657	258.039	400.777	150.142
1658	258.045	130.074	151.264
1659	259.029	141.506	150.9
1660	261.008	194.941	150.732
1661	261.008	158.804	150.619
1662	261.008	23.8359	150.732
1663	262.62	224.79	150.126
1664	262.987	234.845	150.228
1665	263.004	194.941	150.564
1666	263.629	229.14	149.65
1667	264.631	229.146	149.735
1668	273.025	81.3866	150.857
1669	274.003	223.482	150.72
1670	276	223.765	150.67
1671	287.02	232.358	149.287
1672	294.882	545.667	150.448
1673	294.881	583.375	147.1
1674	312.943	482.71	149.626
1675	312.942	570.475	150.071
1676	312.942	551.184	150.182
1677	312.943	514.23	150.071
1678	330.98	16.8657	148.403
1679	330.98	711.78	148.514
1680	330.98	628.023	148.625
1681	330.98	656.473	148.625
1682	330.98	691.192	148.625
1683	334.88	482.401	149.445
1684	334.88	534.355	149.445
1685	334.88	552.44	149.223
1686	334.88	511.87	149.223
1687	394.975	14.5935	147.903
1688	394.977	705.154	147.682
1689	394.977	654.939	147.572
1690	150.057	31.2143	154.761
1691	163.041	199.379	155.865
1692	164.072	187.392	156.254
1693	169	470.004	155.347
1694	181.051	195.943	154.496
1695	193.051	22.8492	154.877
1696	198.114	167.769	154.512
1697	200.13	164.342	154.643
1698	208.062	187.392	153.6
1699	210.068	187.594	153.967
1700	210.089	289.215	153.399
1701	222.081	45.348	153.928
1702	225.1	412.135	152.909
1703	225.113	130.696	152.118
1704	225.114	117.964	152.457
1705	225.114	292.413	153.134
1706	227.104	413.699	153.737
1707	227.104	341.791	153.737
1708	227.105	389.251	153.624
1709	227.13	286.733	153.285
1710	229.03	63.9189	153.666
1711	229.029	78.8749	153.441
1712	229.048	445.887	152.876
1713	229.055	23.2983	153.891
1714	230.115	300.527	152.724
1715	232.009	31.061	150.4
1716	232.009	93.361	150.513
1717	232.917	348.429	153.301
1718	235.04	237.073	152.325
1719	235.119	286.1	151.872
1720	237.077	226.062	150.227
1721	240.088	337.896	153.055
1722	241.109	309.941	152.909
1723	241.107	275.933	153.021
1724	241.108	126.713	154.708
1725	242.015	88.9498	153.779
1726	242.997	199.688	152.285
1727	243.064	268.411	150.031
1728	243.136	210.963	153.405
1729	243.993	57.4151	151.803
1730	244.029	147.047	152.926
1731	244.029	42.5158	152.476
1732	245.013	23.5398	149.857
1733	245.078	163.865	153.005
1734	246.008	71.628	150.164
1735	246.008	80.3438	149.939
1736	248.024	119.678	153.473
1737	248.024	53.5679	152.574
1738	248.06	343.067	152.012
1739	249.008	39.4675	151.308
1740	249.044	97.817	152.992
1741	249.055	243.852	152.205
1742	249.062	306.902	151.756
1743	251.095	173.175	152.143
1744	256.06	254.179	151.434
1745	257.013	22.8492	150.284
1746	257.925	709.769	153.398
1747	257.925	681.835	152.725
1748	258.921	18.8496	153.145
1749	258.992	217.556	152.47
1750	259.047	52.4554	152.245
1751	260.059	304.775	152.328
1752	261.008	137.608	151.741
1753	262.987	254.607	149.667
1754	263.059	263.25	151.683
1755	263.059	304.516	151.907
1756	267.019	57.9752	151.575
1757	273.008	22.8492	151.753
1758	275.024	101.301	151.813
1759	275.024	123.192	151.701
1760	276.932	652.076	152.211
1761	287.612	153.444	151.951
1762	287.612	178.198	151.951
1763	289.998	289.225	149.218
1764	292.924	482.708	152.832
1765	293.997	568.097	151.359
1766	293.998	553.104	151.471
1767	293.997	525.347	151.136
1768	293.998	442.496	151.248
1769	294.881	583.111	150.671
1770	294.881	557.626	150.671
1771	294.993	442.765	151.226
1772	294.994	542.868	151.114
1773	294.994	569.584	151.226
1774	294.994	521.165	151.114
1775	294.995	504.799	151.337
1776	294.995	486.353	151.337
1777	296.87	582.202	150.627
1778	296.87	554.764	151.518
1779	296.983	457.038	148.952
1780	299.639	118.154	150.79
1781	299.639	153.576	150.567
1782	300.141	117.937	150.779
1783	306.629	136.106	150.977
1784	312.891	583.638	150.294
1785	312.892	563.985	150.517
1786	312.909	610.734	151.517
1787	312.91	625.799	151.517
1788	319.663	372.742	150.719
1789	360.982	698.275	149.691
1790	179.036	197.103	156.673
1791	201.114	108.281	153.119
1792	206.029	206.19	155.279
1793	222.041	187.921	154.946
1794	222.082	67.4989	154.831
1795	222.099	259.985	155.057
1796	223.055	206.188	154.455
1797	223.11	188.04	152.532
1798	225.088	281.184	152.796
1799	227.11	395.894	152.834
1800	229.12	274.187	154.565
1801	229.145	281.217	154.339
1802	230.05	150.432	155.207
1803	231.099	244.935	154.493
1804	231.099	299.451	153.929
1805	233.079	233.813	154.76
1806	234.081	217.416	152.246
1807	236.904	481.822	151.698
1808	238.076	68.242	154.473
1809	238.076	95.3706	154.023
1810	238.083	132.304	154.923
1811	239.093	301.102	153.763
1812	239.998	92.6037	151.933
1813	241.109	349.311	154.146
1814	242.013	32.9674	154.116
1815	242.013	61.4678	153.666
1816	242.067	423.777	154.114
1817	243.033	24.5322	153.97
1818	243.063	382.584	154.418
1819	243.062	441.193	154.98
1820	243.125	315.065	154.753
1821	243.125	338.928	154.079
1822	244.029	105.986	154.05
1823	244.029	117.21	153.937
1824	244.084	268.694	154.048
1825	245.139	339.391	155.025
1826	246.045	170.756	154.434
1827	249.064	127.113	153.665
1828	250.067	127.062	153.858
1829	250.095	127.888	154.194
1830	251.093	204.519	153.714
1831	251.114	259.338	155.172
1832	255	444.017	151.465
1833	255.088	312.075	153.594
1834	256.083	264.231	153.116
1835	257.079	161.025	154.543
1836	257.925	654.218	153.062
1837	258.076	259.831	153.842
1838	258.922	612.438	153.145
1839	258.921	659.468	152.921
1840	258.922	637.852	152.921
1841	258.921	684.712	153.033
1842	258.922	704.752	153.145
1843	258.993	197.103	153.367
1844	259.921	645.205	152.892
1845	259.922	628.146	152.892
1846	260.073	259.985	153.784
1847	260.077	423.793	154.12
1848	261.008	246.009	153.533
1849	261.081	228.598	153.979
1850	261.079	242.785	154.091
1851	263.025	34.2082	154.147
1852	264.056	332.243	152.999
1853	264.055	353.698	154.007
1854	265.057	398.718	153.979
1855	267.067	213.691	154.371
1856	267.072	377.471	153.364
1857	268.086	382.883	154.119
1858	269.056	233.813	153.422
1859	273.011	443.971	151.193
1860	274.881	603.469	153.045
1861	275.024	209.393	153.6
1862	275.935	628.953	152.46
1863	276.932	699.38	152.435
1864	276.932	666.605	152.546
1865	276.932	610.988	152.435
1866	276.932	636.446	152.546
1867	278.034	114.867	153.077
1868	278.058	318.125	153.411
1869	279.019	80.6453	153.052
1870	279.615	137.638	152.591
1871	280.623	123.669	152.454
1872	280.623	67.7408	153.012
1873	280.623	45.5759	152.454
1874	280.623	96.6899	152.566
1875	281.034	229.675	154.118
1876	281.034	248.424	152.89
1877	288.62	189.72	153.043
1878	312.942	559.734	150.182
1879	312.943	529.544	150.071
1880	316.88	627.329	151.105
1881	317.892	597.574	152.529
1882	318.888	595.755	152.399
1883	330.92	620.511	151.288
1884	334.88	571.173	149.556
1885	335.903	590.432	152.087
1886	336.899	594.703	151.959
1887	336.899	621.872	151.627
1888	337.898	593.872	152.163
1889	338.889	587.281	151.482
1890	393.133	466.103	150.351
1891	183.067	42.5158	158.153
1892	194.046	157.78	157.899
1893	205.16	151.677	156.679
1894	205.161	17.9043	156.906
1895	205.16	617.543	156.906
1896	205.16	428.484	157.132
1897	205.161	710.703	156.906
1898	205.16	389.473	157.246
1899	205.16	679.305	156.906
1900	205.16	338.706	157.019
1901	205.16	645.762	156.906
1902	205.161	593.651	157.132
1903	205.16	468.761	156.792
1904	205.16	262.987	157.132
1905	205.16	507.529	156.906
1906	205.161	489.824	156.792
1907	205.16	449.89	156.792
1908	205.16	134.55	157.359
1909	205.16	539.073	156.566
1910	219.124	185.777	156.417
1911	224.057	222.538	155.996
1912	227.129	295.643	153.736
1913	233.105	138.27	156.672
1914	236.093	172.862	155.329
1915	238.109	199.839	156.608
1916	239.079	114.044	156.237
1917	239.115	404.094	156.011
1918	239.116	430.091	156.461
1919	241.109	134.509	155.607
1920	242.067	385.063	155.462
1921	242.078	416.166	152.989
1922	244.029	132.546	155.734
1923	244.066	113.061	156.519
1924	245.049	25.5413	156.262
1925	245.14	311.963	156.259
1926	245.14	245.733	156.147
1927	245.14	327.059	155.698
1928	246.076	79.7969	156.229
1929	246.082	229.152	155.219
1930	247.119	210.443	155.297
1931	248.094	84.9763	155.715
1932	251.079	410.317	156.406
1933	252.088	106.612	155.478
1934	253.094	319.704	152.868
1935	253.12	277.38	156.006
1936	257.104	353.102	154.542
1937	257.125	410.159	156.109
1938	258.074	420.953	154.738
1939	259.029	22.8492	154.934
1940	259.029	155.555	155.157
1941	259.029	182.477	155.381
1942	259.119	403.675	155.491
1943	260.024	83.4408	155.688
1944	260.024	119.078	155.8
1945	260.023	98.4135	155.8
1946	260.024	52.044	155.576
1947	260.032	155.362	155.464
1948	260.125	452.536	155.461
1949	261.077	135.069	155.434
1950	262.104	344.924	155.18
1951	263.095	242.904	155.488
1952	264.025	51.8166	155.908
1953	264.108	216.459	155.794
1954	265.093	314.874	155.878
1955	265.093	341.136	155.878
1956	267.017	74.4189	154.707
1957	270.992	25.2128	154.823
1958	271.058	426.333	155.045
1959	271.106	426.191	155.378
1960	272.055	398.267	154.571
1961	273.045	100.72	154.768
1962	273.044	122.866	154.992
1963	276.054	303.75	155.025
1964	276.084	420.649	154.131
1965	279.018	56.9884	154.726
1966	279.615	44.2683	152.367
1967	280.057	304.288	154.142
1968	280.623	150.721	152.343
1969	284.979	324.531	154.801
1970	289.975	325.419	153.568
1971	290.021	344.208	154.458
1972	292.924	508.033	155.614
1973	292.938	348.34	151.494
1974	298.99	101.301	154.809
1975	312.891	583.314	154.293
1976	312.943	556.542	154.957
1977	326.088	295.643	154.701
1978	376.095	471.238	153.224
1979	141.018	362.231	162.997
1980	165.093	25.5267	160.326
1981	174.947	583.214	160.127
1982	204.067	182.264	156.049
1983	206.955	445.662	158.183
1984	215.141	384.154	158.727
1985	220.128	185.706	156.264
1986	221.094	225.942	157.353
1987	225.078	155.322	157.647
1988	225.114	315.115	155.279
1989	227.129	213.66	157.569
1990	229.12	231.718	157.494
1991	234.081	75.388	158.211
1992	242.05	46.0723	157.483
1993	242.05	72.9062	157.259
1994	243.099	278.927	156.214
1995	244.046	73.1115	157.192
1996	245.094	215.911	156.148
1997	248.097	208.339	157.06
1998	250.076	282.736	154.531
1999	251.079	139.784	156.518
2000	252.087	123.466	155.702
[truncated: 40,554 more rows]
