# Supplementary material for: A mass spectrum-oriented computational method for ion mobility-resolved untargeted metabolomics
Source: Nat Commun. 2023 Mar 31;14:1813. doi: 10.1038/s41467-023-37539-0 (PMC10066191; doi:10.1038/s41467-023-37539-0)
Supplement: Supplementary file 13 — Supplementary Data 10 [file 41467_2023_37539_MOESM13_ESM.xlsx]

## Sheet: Met4DX
	name	mz	rt	mobility	ccs	nist_urine_pos_1_p1-a1_1_4048.d	nist_urine_pos_2_p1-a1_1_4049.d	nist_urine_pos_3_p1-a1_1_4050.d	nist_urine_pos_4_p1-a1_1_4051.d	nist_urine_pos_5_p1-a1_1_4052.d	nist_urine_pos_6_p1-a1_1_4053.d
2	M91T156C109	91.054	156.461	0.475704	108.942	4898	2928.17	2367.49	2861.51	4466	4860
5	M124T440C105	124.087	439.735	0.475703	105.476	6741	5061	2765.84	3376.13	3217.69	2979.71
7	M132T78C105	132.081	77.9386	0.477871	105.365	31304	25152	21042.2	30112	25436.7	18358.3
10	M148T172C102	148.112	172.236	0.46703	101.995	13875	22436	24627	20941	11708.9	11649.7
12	M160T376C102	160.133	376.289	0.470283	102.09	14739	7477.1	7981.54	7791.78	17402	9760.63
13	M166T179C103	166.072	179.441	0.476245	103.109	12475.6	10947.1	22584	12299.8	20657	12853
15	M181T49C100	181.072	49.023	0.46486	100.041	46483	47739	24984.6	27468.5	32286.2	43172
19	M125T74C105	125.107	74.4703	0.47462	105.157	13384.5	34877	29700	15876.3	22937.7	34594
20	M126T72C105	126.091	72.2795	0.475704	105.322	20760.7	18838	20562.7	41844	23328.5	26215.7
21	M130T172C105	130.065	171.697	0.476787	105.268	2957	3252	2177.88	1594.11	2135.75	2863
23	M132T172C106	132.081	172.113	0.478955	105.604	4623	3049.3	2861.63	4064	3203.98	3468.22
25	M135T189C106	135.044	189.209	0.481121	105.878	29637	17932.7	13680.1	17679	28847	17198
29	M174T306C106	174.124	305.832	0.489784	105.686	101076	47415.8	55940.4	97013	49906.6	49593.7
33	M94T252C111	94.0647	251.829	0.484371	110.509	40119.9	39132.5	41383.6	44649.8	43985.5	40630.6
34	M94T306C110	94.0647	306.008	0.483829	110.385	13139.5	12231.2	11503.4	11039	6824.03	9099.23
35	M110T266C108	110.06	266.345	0.481121	107.922	11468	6724.17	7745.28	10967.7	12349	12507
36	M110T26C109	110.06	26.3849	0.485454	108.894	6665.67	7707.38	14828	5998.26	6703.22	6874.72
37	M124T422C106	124.087	422.333	0.476787	105.717	4236	5352	2919.95	6387	3070.32	3066.89
41	M137T337C107	137.071	337.083	0.486536	106.933	4310.49	2506.83	3137.11	2166.59	3600.16	3719.02
42	M138T215C107	138.055	214.781	0.484912	106.512	10371	22280	5717.51	12834	10998.3	21805
45	M171T283C103	171.076	282.949	0.475162	102.657	10704.9	12513.8	17500	9646.09	8268.92	16537
47	M112T159C110	112.05	159.376	0.490867	109.909	6642	2709.76	2450	2931.71	1815.08	3255
48	M126T72C110	126.091	72.0239	0.494654	109.517	38698	26158.3	35490.9	28929.7	23328.5	60285
49	M127T40C107	127.039	39.8995	0.482205	106.689	21153.9	18494.4	30781	13655.8	21006.5	20399.6
50	M128T110C109	128.082	110.299	0.495195	109.482	12562	5305.4	8243.12	14670	11269.2	13863
51	M130T75C108	130.065	75.4683	0.487619	107.66	31546	22410.9	16695.6	26757	29404	12674.9
52	M132T78C108	132.081	77.5603	0.489243	107.872	23610	19217.6	20281.1	18063.5	30499.9	21328
53	M136T87C107	136.039	87.4064	0.484371	106.526	47503.6	77251	40674.4	46769.4	67613	84485
54	M137T146C110	137.046	145.616	0.49844	109.551	11731	13556	7200.92	5398.04	7082.41	12313
55	M137T220C108	137.071	220.086	0.490867	107.885	3441.75	6713	3122.12	3005.01	3006.04	3904.15
57	M154T86C109	154.05	86.3298	0.499521	108.756	52709.4	37577.3	27595.1	40769.7	27106	85924
59	M160T291C105	160.097	290.647	0.485454	105.386	57143.5	54753.2	108388	60721.5	114935	97808
60	M160T376C107	160.133	376.147	0.493031	107.029	11816.8	8808.4	19688	11575.3	12904	27583
61	M170T372C107	170.092	372.436	0.495195	107.029	8066.47	3981.48	6606.67	10252	10459	16674
62	M203T488C106	203.15	488.33	0.496277	106.022	10156	23022	11364	12561.8	9369.6	10215.9
63	M232T251C107	232.154	251.368	0.506008	107.279	15559.1	26750	28085	26344	13479.1	17610.5
65	M96T240C116	96.044	240.422	0.50925	115.91	4842.85	7970	7998	5364.13	5481.54	4961.75
66	M98T276C115	98.0961	275.76	0.504927	114.654	5739.34	4905.32	6057.49	6146.62	5865.92	8181
67	M108T91C113	108.044	90.945	0.503846	113.233	26474.5	30299	26546.7	38006.2	34493.6	29693.1
68	M114T165C112	114.066	164.579	0.502765	112.375	3282.11	4903	6786	4634.98	2649.94	3615.95
70	M125T73C111	125.107	72.8273	0.500062	110.794	27465.2	43307	46790	26186.6	23502.5	26475.5
71	M126T243C109	126.066	243.486	0.491949	108.921	5925	6928	7236	3852.59	4909.35	4498.21
72	M134T27C109	134.06	27.4275	0.493031	108.567	24187.3	27711.6	27446.3	44575	50533	42034
74	M137T338C108	137.071	337.61	0.49249	108.242	3424.97	6531	5164	2954.94	3600.16	4047.92
75	M138T215C112	138.055	214.687	0.508169	111.62	22787	13334.9	16857	13300.4	28860	12714.2
77	M142T169C109	142.086	168.853	0.495195	108.51	4247.54	4208.58	9151	5172	4645.85	4328.23
82	M151T102C109	151.061	102.426	0.500603	109.157	6695.79	6129.42	6258.89	6573.35	5435.16	10134
85	M170T422C109	170.092	422.409	0.503306	108.782	4291.78	3702.03	8177	5884.54	4176.53	7900
89	M96T26C116	96.044	26.2209	0.508709	115.787	16475.9	15973.4	13689.9	15441.4	11972	12993.8
90	M107T175C114	107.073	174.519	0.508169	114.311	5561.18	4103.24	4850.11	4376.24	5042.12	3834.5
91	M108T194C115	108.08	193.842	0.51357	115.415	6838.33	26439.7	50076	19402.9	24974.3	38282
92	M116T172C115	116.058	171.964	0.51411	114.716	9049.46	7247.75	5898.37	7457.72	6740.06	7640.86
93	M124T438C111	124.087	438.271	0.498981	110.637	9649	8893	4590.34	5249.82	5576.11	5300.95
94	M124T404C110	124.087	403.659	0.496817	110.158	2118.18	2878.01	2721.33	2507.13	3644.33	2276.99
95	M126T67C113	126.091	67.4283	0.508709	112.629	47673	46212	78476	49855.4	42837	36690.8
96	M130T77C111	130.065	77.1363	0.502765	111.004	26946.9	23046.4	43920	44871	24227.8	31039
97	M132T172C111	132.08	171.988	0.504927	111.33	7971	4734.28	4737.23	3122.04	3004.38	4426.13
98	M132T77C111	132.081	76.5944	0.503846	111.092	24518.2	23943.6	24948.6	31204.1	27660.6	46281
100	M141T295C111	141.066	295.314	0.506546	111.063	206744	103507	184267	117538	75576.6	85690.9
101	M144T341C113	144.102	340.72	0.51681	113.116	7861.77	5906.17	5729.53	8090.1	9732	6076.67
102	M154T230C107	154.123	230.426	0.489243	106.514	13810	16270	10935.6	8042.76	12601.3	8208.39
107	M171T283C108	171.076	283.128	0.499521	107.92	15468.6	24399	28439	12740.7	25867	14185.1
108	M171T122C107	171.087	121.644	0.495195	106.985	60001	31672	48028	25167.3	41819.6	59496
109	M174T306C107	174.123	305.773	0.494113	106.62	73204.3	71007.3	55929.1	101514	49906.6	49585.5
110	M203T488C108	203.15	488.33	0.507088	108.331	14876.5	23603	11361.7	12560.9	9369.53	14383.8
112	M106T77C117	106.065	77.0221	0.520048	117.099	42870.9	40831.6	33146.5	36900.4	47142.6	37717.1
113	M106T27C116	106.065	27.3029	0.51735	116.491	17182.3	17727.5	12745.3	12073.7	12930.4	14716
115	M110T266C116	110.06	266.224	0.517889	116.17	61894.4	43224.9	58788.4	48422.6	48900.6	52105.5
116	M110T76C117	110.06	76.3211	0.519509	116.533	17442.1	15900.6	15942	13215.7	9065.72	13712
117	M117T76C115	117.057	76.1727	0.51681	115.222	58629.3	46502.5	47972.2	55792.1	38281.7	41454.9
118	M121T154C115	121.064	154.013	0.51627	114.734	10702.4	11945.9	10734.2	9755.33	10172	11109.6
119	M122T174C113	122.096	174.395	0.508169	112.844	5057.58	4674.33	5965.1	9049	5715.27	6892.93
121	M135T189C111	135.044	189.209	0.504927	111.116	23460.5	21387.8	22047.7	37700	24821.5	22226.2
124	M137T338C115	137.071	337.548	0.525444	115.484	4790.75	5403.44	3341.7	4067.47	7673	5533.15
127	M147T179C113	147.092	178.543	0.517889	113.164	8467	8186	3668.06	4011.3	8608	4287.4
128	M148T41C112	148.039	40.5766	0.51465	112.399	12370.6	15612.3	9689.83	8915.39	11069	9104.34
131	M153T76C113	153.066	75.5209	0.51681	112.575	194387	91814.3	120999	91663.9	190853	209228
132	M155T220C112	155.081	220.083	0.51681	112.462	8314.54	12197	7828.23	7132.23	6399.85	5597.57
134	M160T376C112	160.133	376.437	0.51465	111.722	20717.4	23995	15338.9	28751	15499.2	18289.8
138	M177T332C111	176.875	331.91	0.51519	111.048	14614.3	16402.9	21926.8	14569.5	19250.2	18905.4
139	M177T47C113	177.102	47.4671	0.523286	112.783	11685.8	12206.7	10877.4	15080.3	28029	17731.2
140	M95T198C120	95.0123	197.608	0.526522	119.988	47386	18850.9	13425.3	15687	14503.4	17108.5
141	M108T225C115	108.081	224.582	0.51357	115.415	7376.71	8326.82	7965.14	6962.33	6797.11	7138.54
143	M110T27C118	110.06	26.6529	0.527601	118.348	50461.9	65338.4	59663.6	52952	54885.3	48754.7
144	M110T427C119	110.071	427.401	0.529758	118.831	2223.31	2244.69	2060.15	2457.71	3871	2180.2
145	M112T191C117	112.051	190.938	0.523286	117.168	15257.7	12417.9	15075	17069.6	24149	15595.2
146	M112T160C118	112.05	159.683	0.524904	117.531	14221.9	14816.6	14600.9	11885.4	14587	14342.4
147	M115T225C115	115.054	225.121	0.51357	114.693	6009.31	4683.65	7316.99	5935.55	6528.12	4766.35
148	M115T172C114	115.054	171.7	0.51249	114.451	63556.7	60326.5	65110	65072.3	63360.7	60153.3
149	M115T47C115	115.054	46.5227	0.51411	114.813	5955.33	7806.3	7322.53	6347.4	9132.7	8463.54
150	M115T144C114	115.054	144.295	0.51141	114.21	2574.03	3559	3704.67	1568.63	2764.06	3072.81
151	M121T146C117	121.028	146.472	0.527601	117.255	5803.56	9346.22	9940.68	10617.3	10933.7	6535.05
152	M121T168C117	121.028	168.499	0.525444	116.776	2137.37	2880	1890.79	2723.3	1559.91	2519.93
153	M121T347C116	121.028	346.64	0.523286	116.296	6688.9	8757.47	12406	8568.67	2216.62	7709.43
157	M137T220C115	137.071	220.179	0.521127	114.536	5591.29	6231	9483	7346	7494.08	5695.27
159	M140T104C115	140.081	104.151	0.525444	115.274	5643.31	7202	10070	3791.95	9785	3175.61
162	M154T238C115	154.061	238.097	0.529758	115.338	5297.15	5388.07	7896	3715.9	5707.96	4143.51
165	M169T317C113	169.036	316.732	0.524365	113.384	12327.5	13284.4	22619	15080.2	11154.4	14093.2
167	M170T521C115	170.092	521.292	0.53407	115.431	2655	1872.3	1381	1503.75	2307	1570.4
172	M203T505C111	203.15	505.264	0.518969	110.87	3438.18	6583.01	6816	5919.05	6268.69	3420.17
173	M204T299C112	204.123	298.763	0.523286	111.759	85369.3	80167	118105	63291.3	79683.2	65918.5
175	M104T266C118	104.107	266.385	0.521667	117.694	9758.69	8313.6	12501.5	14809	13895	11864.3
176	M110T296C119	110.06	296.222	0.530297	118.953	35587.5	31061.9	43820	46302.6	50817.9	37263.9
177	M112T348C119	112.039	348.269	0.531375	118.981	14547.3	15610.8	16728.8	17088.1	13454.5	18186.5
178	M117T172C119	117.057	171.822	0.531914	118.59	11598.9	13815.5	13885.2	13164.7	11432.1	11461.6
179	M120T255C119	120.08	255.041	0.53407	118.781	6889	3528.84	3121.84	6508	2864.45	7486
181	M124T97C118	124.075	97.0704	0.53407	118.419	20038.7	17192.7	20257.1	19400.4	16872.2	17821.6
182	M124T415C119	124.087	414.847	0.535148	118.657	16141.7	16715.3	15624.7	18104.4	13815.8	16391.2
183	M124T581C119	124.087	580.64	0.535687	118.776	3266.1	4962.97	3206.73	3334.93	2454.39	3191.23
184	M124T343C119	124.087	342.881	0.535148	118.657	24567.5	23637.1	19607.1	30405.4	24261.4	40195
185	M124T518C121	124.087	517.604	0.547535	121.403	6149.6	7630.14	5854.5	6826.59	5495.74	5614.64
186	M124T371C122	124.087	371.481	0.549688	121.881	11271.9	10284.3	10687.2	10791.4	9877.22	8639.45
187	M124T539C119	124.087	538.779	0.536226	118.896	4758.69	4938.15	4223.45	3617.51	3930.44	4577.92
188	M124T554C120	124.087	553.792	0.54215	120.209	4087.63	4163.06	3453.13	3982.95	4328.26	4288.5
189	M124T491C119	124.087	490.579	0.535687	118.776	6355.2	5931	5500.94	6532.3	4833.6	5223.92
190	M124T475C119	124.087	475.237	0.538381	119.374	5634.25	4396.01	12502	4718.8	5258.29	4603.75
191	M124T289C122	124.087	289.042	0.548074	121.523	24679.5	21833.7	25382.6	19486.9	22726.7	21884.3
192	M136T87C114	136.039	86.5544	0.518429	114.016	77987.6	64474.8	64436.5	58610.1	52191.6	78989.8
193	M137T147C116	137.045	146.522	0.527062	115.842	10345.2	12369	15662	8230.48	15143	9841.44
194	M137T126C117	137.046	125.953	0.531914	116.908	26463.3	23522.2	68362	26550.1	24166.2	29663.1
196	M141T295C113	141.066	295.482	0.51357	112.603	234210	103507	131689	117538	187929	202385
197	M152T296C117	152.07	296.226	0.537303	117.099	67053.4	52549.9	108466	103866	56068	105370
198	M162T347C115	162.113	347.103	0.528679	114.663	300073	202797	202834	347340	173217	390609
199	M166T41C114	166.05	40.8181	0.5276	114.229	44005.8	45385.9	56451.2	90680	92132	56078.9
200	M170T419C114	170.092	418.593	0.527601	114.033	11255	11591	6207.22	13153	7047.1	6447.07
204	M181T50C113	181.072	49.5641	0.526522	113.311	54153.3	121244	54317.6	131414	133328	71962.9
206	M189T519C114	189.159	518.977	0.529758	113.68	10222.3	22660	17675	10408.9	9116.29	8867.58
208	M204T312C113	204.134	311.887	0.530836	113.372	6609.44	6754.39	10801	12833	13144	4878.36
209	M229T293C116	229.155	293.439	0.544844	115.594	217422	229266	123036	126153	127196	125568
210	M241T694C113	241.003	693.924	0.535148	113.233	1128.3	1368	1083.93	1568	1394	1104.27
211	M264T63C113	264.196	62.8002	0.536226	112.941	220897	325524	153991	144848	307509	172683
212	M77T189C126	77.0381	189.414	0.539458	126.159	23587.8	23305.1	21177.7	19325.1	16114	16922.1
213	M83T428C124	83.0598	428.208	0.53407	123.686	3232.11	2948.59	3779.07	3577.53	5990	3403.02
214	M98T276C123	98.0961	275.683	0.543767	123.474	1725.75	2107	3601	2461.13	2401.95	1697.53
217	M116T266C121	116.107	266.224	0.541074	120.728	16554.5	11183.7	15282.7	12666.8	11776.3	17185.9
218	M116T198C121	116.107	197.944	0.54269	121.088	22581.2	21566	16454.3	25578.6	20134.4	24993.5
219	M116T179C121	116.107	179.381	0.54269	121.088	13598	14319.7	15604.2	13617.3	12417.1	12889.2
220	M117T172C118	117.07	171.964	0.529219	117.988	10111.6	9695.58	9897.43	9473.65	9910.84	9115.34
221	M118T241C121	118.065	240.6	0.543767	121.133	11247.1	8754.08	9973.45	10107.2	10641.2	8135.51
223	M121T186C120	121.04	185.607	0.542151	120.488	12375.1	8841.2	22808	12412.2	13934	9746.5
224	M123T97C120	123.092	97.0694	0.542151	120.299	29042.5	24548.9	30513.8	33562.4	32254	26152.5
225	M124T438C120	124.087	437.569	0.54269	120.329	26726.9	25512.2	25517.7	24447.4	26326.9	25410.7
226	M127T40C120	127.039	39.8784	0.541613	119.833	265040	232023	226231	230516	233553	234047
227	M128T172C118	128.061	171.524	0.535148	118.317	1643.84	2769	1996.21	2835	2899	1212.29
229	M135T189C119	135.044	189.318	0.539458	118.716	212044	192929	198538	194682	210077	216574
230	M138T215C117	138.055	215.122	0.531914	116.836	21781.4	37825	21274.8	13300.4	39049	31671
232	M141T35C118	141.054	34.6354	0.536226	117.572	12201	5407.39	9239.76	7490.42	9560.11	18254
233	M141T295C118	141.066	295.401	0.537303	117.807	189585	282499	131689	172490	256295	301512
234	M142T169C117	142.086	169.15	0.53407	117.028	15778	9048.66	9315.86	17938	8188.52	7161.88
236	M144T341C118	144.102	340.845	0.537303	117.601	8986.42	8876.35	15368	8090.1	8653.92	14832
237	M146T298C120	146.081	298.224	0.546997	119.591	47734	31712.1	22512.4	28557.5	58604	36698.8
239	M151T102C119	151.061	101.652	0.545921	119.039	14592.5	9494.78	8954.24	27164	13438.8	15176.1
240	M153T160C118	153.04	160.312	0.541074	117.862	8214	2780.67	4930.64	3210.75	3052.23	5765
245	M163T79C119	163.123	79.0101	0.548074	118.815	20510	15738.7	15168.8	16673.7	20844.1	22998.1
246	M166T154C117	166.072	153.853	0.540536	117.028	5713.94	4352.94	10781	4920.89	6437.11	5381.49
248	M170T395C118	170.092	394.588	0.545921	117.992	6605.72	14615	9133.48	9324	7490.5	7129.43
249	M170T496C117	170.092	495.568	0.54269	117.294	2174.04	2796	2512.78	3494	3044.21	2230.82
251	M170T529C116	170.092	528.799	0.534609	115.548	1639.86	748.196	4160	1503.75	1531.47	4252
252	M177T47C115	177.102	47.4671	0.535148	115.34	11685.8	18453.6	10877.4	15080.3	34221	20373.7
255	M232T31C116	232.027	30.9735	0.548074	116.201	79783	77688	73645	40817.6	33644.1	40036.2
256	M232T252C114	232.154	251.558	0.538381	114.143	29976.9	25135.2	30401.7	42596	26206.1	40689
257	M96T237C125	96.044	236.706	0.546997	124.502	4981.83	5572	5247.3	4183.2	5575.03	5356.29
258	M97T76C127	97.0759	75.5209	0.557758	126.798	18757	9951.34	13066	13654	16332	9676.71
259	M98T69C124	98.0596	69.4371	0.545921	123.968	44868.6	32463.8	35445.1	42609	34997	27402.9
261	M104T35C123	104.049	35.0136	0.546997	123.416	5961.38	8289.88	7802.59	9077.92	9324.52	7441.73
262	M107T175C123	107.073	174.517	0.546459	122.924	4333.69	5539.45	4449.42	5466.26	5871.44	5000.49
263	M114T165C123	114.066	164.671	0.54915	122.742	22270.2	21469.8	19531.5	20751.9	21377.7	18774.1
264	M117T77C122	117.057	77.1287	0.548074	122.193	39398.1	34644.2	36438.2	24154.8	27815.6	28248.6
265	M118T267C121	118.086	266.764	0.544844	121.37	103051	90400.4	97564.4	99755.7	83663.8	99249.7
266	M118T573C121	118.086	572.648	0.545382	121.49	1226.38	2139.04	1376.1	1757.44	1622.11	2127.92
267	M118T554C121	118.086	554.207	0.544844	121.37	3204	1844.45	3455	2050.74	1742.13	1914.31
268	M118T521C121	118.086	520.935	0.544844	121.37	2135	1439.33	2717	2050.81	2030	1613.16
269	M120T247C120	120.08	247.498	0.537303	119.5	4162.94	3528.84	4677.94	3870.92	6686	3279.64
270	M120T39C121	120.08	39.3172	0.543767	120.938	7511.56	11078	13467	8245.62	6230.14	8096
271	M121T230C118	121.028	230.426	0.530836	117.974	9981.19	9060.62	11001	15191.1	13374.4	11066.3
272	M122T175C121	122.096	174.519	0.546997	121.466	34583	35083.4	36718.1	38323.5	39408.6	36597.1
273	M122T667C122	122.096	667.207	0.550226	122.183	2016.1	2683.29	1953.21	2617.83	2166.03	1818.72
274	M122T650C122	122.096	649.984	0.54915	121.944	1667.15	2411.38	1992.63	2617.59	2445	1855.6
275	M122T698C122	122.096	697.595	0.54915	121.944	2306.38	3447	1795.56	1924.3	1748.89	2693.87
276	M122T19C122	122.096	19.2232	0.550226	122.183	1620.71	2092.82	2270.34	1903.04	2284.95	1559.71
277	M124T237C121	124.075	236.594	0.544844	120.808	23554.8	23836.9	24601.8	16996.6	23146.3	21051.8
278	M124T498C120	124.087	497.972	0.542689	120.329	7717.87	7893.08	7879.94	6378.4	6819.82	6704.22
279	M124T343C122	124.087	342.901	0.54915	121.761	24759.2	23634.7	19607.1	30400.7	23758.3	23626.3
280	M124T544C121	124.087	543.844	0.546997	121.284	4561.25	2800.31	4003.86	3989.73	3561.92	4540.56
281	M124T514C122	124.087	513.842	0.54915	121.761	8363.13	7630.31	4747.6	6041.91	5816.28	4972.32
282	M124T415C121	124.087	415.037	0.547535	121.403	17669.4	17018.9	16157	18104.4	13031.1	17501.3
283	M124T571C121	124.087	570.968	0.544305	120.687	3009.82	4001.01	2980.94	3026.39	3342.65	2798.24
286	M125T50C122	125.07	50.1703	0.552379	122.389	14415.2	10668.4	4882.63	10554.3	19802	7733.7
288	M126T350C121	126.091	349.563	0.545382	120.749	16751.4	12009.1	11189.5	13390.3	14626.3	14945.9
289	M128T46C118	128.062	46.2337	0.533531	117.96	11370	7598.64	9084.3	8746.69	9038.7	6666.16
290	M130T137C122	130.065	137.121	0.551841	121.839	19431.8	23165.7	31666.7	22074.1	27279.9	21261
291	M130T111C122	130.065	110.843	0.550765	121.601	18470.4	10686.9	17004.6	12430.3	12194.8	15753.8
293	M130T47C121	130.065	46.8927	0.550226	121.483	9059.43	10292.1	12867.5	11190.3	10166.9	8047
294	M132T35C121	132.044	34.9877	0.546997	120.609	53834	59792.9	51843.7	47937.2	58045.8	55187.6
295	M132T293C120	132.044	292.622	0.546459	120.49	21849.7	23265.6	14050.1	15006	16713	18625.1
296	M132T319C122	132.081	318.706	0.551303	121.556	3168.76	6962	4254.05	6571	3121.94	5209
298	M136T506C121	136.075	506.288	0.551303	121.243	1769.02	1675.96	2951	2264	1411.43	3237
299	M137T32C120	137.059	32.3037	0.548074	120.459	21530.8	17470.3	18859.6	20169.3	17197	15598.1
303	M154T238C117	154.061	238.097	0.535148	116.512	5439.23	5196.87	5124.25	8699	5707.96	4143.51
304	M154T231C120	154.122	230.76	0.54915	119.557	25811.1	34092	22712.3	41444	20208.3	46025
305	M156T120C117	156.064	120.362	0.538381	117.1	12551.6	13797.6	16286.2	14589.8	19692	17034.2
306	M166T41C119	166.05	40.7163	0.54915	118.895	67366.8	83778.1	61457.2	110175	75276.3	74254.9
307	M170T421C119	170.092	420.937	0.552379	119.388	9968.29	14585	16547	8766.45	8709.34	8653.94
308	M170T415C119	170.092	414.854	0.551303	119.156	9309.17	11484.5	8345.95	8591.66	9745.31	19944
311	M171T121C119	171.088	121.365	0.552916	119.455	109636	60532.8	119746	65710.6	56723.7	72478.7
312	M172T231C118	172.133	230.529	0.545382	117.777	16575	16657	9550.21	9725.24	11485.5	13988.9
314	M176T354C113	176.103	354.254	0.525444	113.292	2974.6	4758	6243	3816.23	5901	2896.74
316	M189T518C117	189.159	518.283	0.546997	117.38	19556	12702.4	13285.1	19838	9847.13	20999
317	M203T349C116	203.139	348.949	0.541613	115.707	31724	27769.7	33107.8	36182.5	27005.5	44471.7
318	M212T289C118	212.103	289.221	0.555606	118.393	13806	15701	17755.6	27822	17792.3	16575.4
319	M83T428C128	83.0601	427.756	0.552379	127.926	3356.07	2916.86	5775	3577.53	3018.99	3096.41
320	M96T140C126	96.0679	139.968	0.555606	126.458	11390	8592	10827	9823.52	3989.59	4155.05
321	M118T460C121	118.086	459.731	0.54269	120.891	1153.85	1240.39	1677.26	3698	3180	2508
322	M120T77C124	120.081	77.1403	0.556144	123.69	43486.1	42944.9	44148.1	47851.1	39794.1	45173.9
323	M123T108C122	123.068	107.667	0.550226	122.093	4011.83	7675	6604	3918.77	3526.11	4362.84
324	M123T49C123	123.091	48.5157	0.553454	122.807	25239	8974.37	13051	9833.67	30093	8358.19
325	M124T274C121	124.075	273.746	0.543767	120.569	11270.2	12657.6	12268	12515.8	11815.9	12603.7
326	M124T26C122	124.075	26.2209	0.552379	122.478	14598.7	14078.4	14082.9	12990.3	13966.1	13131.4
328	M124T436C121	124.087	435.69	0.546459	121.165	26728.1	27059.3	25517.7	21939.9	22297.8	25923.7
329	M124T394C122	124.087	394.26	0.54915	121.761	15195.1	13561.3	13254.2	11607.7	13982.6	20246
330	M125T90C123	125.071	89.6461	0.553993	122.746	40108.6	32902.4	29601.7	44059.8	29653.8	48436
331	M125T115C123	125.071	114.514	0.555069	122.984	19059.4	24532.6	24940.4	22537.9	18042.2	22709
332	M125T283C122	125.071	283.425	0.552379	122.388	7257.85	5285.19	4251.72	7083.39	3580.68	5395.67
333	M125T140C123	125.071	139.577	0.553993	122.746	33724.4	20441.9	24679	24585.3	22625.1	20423.3
334	M125T76C123	125.107	76.2127	0.553455	122.624	241310	240657	244371	231071	255297	240214
335	M125T65C123	125.107	64.5624	0.553455	122.624	166782	100285	149951	178752	196987	143376
336	M125T350C123	125.107	350.102	0.553455	122.624	8438.14	10510.7	12456.7	10363.5	10462.3	10540.8
337	M126T71C122	126.055	71.4569	0.551303	122.063	19037.3	15337.2	14846.2	18470	15633	17563
338	M126T182C124	126.066	182.498	0.560446	124.086	31507.8	29628.4	30691	24898.3	27385.7	19532
339	M128T211C123	128.07	210.852	0.557758	123.315	8556.58	11363.1	7354.33	7205.27	8067.32	12091
341	M130T172C123	130.065	171.526	0.555069	122.552	31074.7	32565.4	28957.9	29849.8	33013.7	31919.3
342	M130T223C122	130.065	222.765	0.552379	121.958	11333	12373.9	13294.2	13640.7	12392.4	11747.5
343	M130T239C122	130.065	238.532	0.552917	122.077	6897.75	8579.54	7886.66	8288.58	8843.2	7202.71
344	M132T110C122	132.08	110.044	0.555068	122.386	11926.3	11227	12909.1	13830.7	7912.26	7457.85
345	M136T562C122	136.021	561.978	0.556682	122.43	1676.69	1505.04	2314	1405.95	2316	1528.02
346	M136T614C122	136.021	614.428	0.555606	122.194	1456.77	1391.48	1764.42	1466.39	1752.17	1190.07
347	M136T592C122	136.021	591.904	0.555606	122.194	2160	1254.9	1764.47	1583.99	1950.32	1905
348	M136T632C122	136.022	631.938	0.556682	122.43	1864.54	833.114	2412	1466.39	1667.13	1388.23
351	M136T501C122	136.022	500.852	0.556682	122.43	2136.65	1461.26	1454.62	2093	1558.65	2488
352	M136T546C122	136.021	545.504	0.555606	122.194	993.595	1505.04	1152.97	1535.74	2404	1571.51
353	M136T511C122	136.022	510.881	0.556682	122.43	1465.29	1461.26	1536.84	2697	1558.65	2228
354	M136T441C123	136.021	441.108	0.558833	122.903	1801.24	2611	2718	1883.55	2549	1011.72
355	M136T429C123	136.021	428.647	0.55722	122.549	1801.24	1056.45	1878	1607.38	1707	1394.88
356	M136T673C122	136.021	673.177	0.556682	122.43	1695	1355	2103	1580.31	1060.25	766.43
357	M136T680C122	136.021	680.493	0.555606	122.194	938	1457.11	2225	1693.57	1837	1317.7
358	M136T645C122	136.022	645.291	0.555069	122.075	1150	1756.86	1309	1235.13	1706.62	1388.23
359	M136T579C122	136.021	578.937	0.556682	122.43	1676.46	1254.9	1555.59	1318.8	2057	1350.11
360	M147T178C119	147.091	178.419	0.54269	118.584	7119.37	13238	6099.83	5768.42	12464	11769
361	M149T190C121	149.023	189.771	0.555606	121.28	21386	24182.1	24840.7	20004.1	26665	22021.6
364	M155T220C121	155.081	219.967	0.555606	120.905	18403	13690.4	8398.85	12688.3	10626.9	10057.8
365	M158T257C119	158.118	257.31	0.548074	119.09	41313.6	34391.6	34817.6	61203	58806	61644
368	M170T511C120	170.092	511.139	0.554531	119.853	5000	2919.31	2336.19	3159.32	3044.21	2986.38
369	M170T365C119	170.092	364.653	0.54915	118.69	12573.4	13017	11786.2	18808	15238.1	8865.41
370	M170T342C123	170.092	342.464	0.56958	123.106	11654.2	10787.1	7750.92	21331	6873.7	15031
372	M204T312C120	204.134	312.006	0.561521	119.925	10485.4	12393.6	9365.68	9324.32	9078.03	9177
373	M218T273C116	218.138	272.842	0.546997	116.37	7526.06	14468	7176.83	6772.81	12776	7074.64
374	M229T414C119	229.118	414.177	0.56152	119.133	18009.7	12758.3	17354.6	26132	15912.3	24171
375	M232T252C116	232.154	251.548	0.544844	115.513	29976.5	24982.2	30923.2	48834	27404	26077.4
376	M91T140C129	91.0538	139.702	0.562059	128.719	4689.88	8722.5	10607.4	8577.42	10276.9	6907.97
377	M92T280C130	92.0491	280.183	0.567433	129.784	45041	45900.5	49444.6	46247.8	51027.8	54148.2
378	M99T450C128	98.9838	449.952	0.564746	128.11	10825.1	9301.86	9115.41	10709.1	11471.6	9856.88
379	M110T25C125	110.06	25.3004	0.557758	125.113	4616.27	7316.08	5478.28	5810.52	11328	6442.25
380	M119T140C125	119.049	139.971	0.560446	124.749	7854	4734.91	5926.64	3134.43	6005.16	9796
381	M121T347C126	121.028	346.65	0.567433	126.108	11805.6	15110.2	11455.7	12092.9	10486.1	13673.3
383	M122T37C122	122.096	37.2087	0.550765	122.302	14998.4	15960.3	21986.6	15269.9	20259.2	16539.8
384	M122T679C122	122.096	679.086	0.551303	122.422	2306.38	3500	2580.84	1798.84	1892.91	1818.72
385	M122T710C122	122.096	710.471	0.550765	122.302	2071	2953	1903.71	2244	2606.78	2174.84
386	M122T704C122	122.096	704.006	0.550226	122.183	2331.38	2686	2011.57	2244	1748.89	2693.87
387	M123T380C125	123.055	380.298	0.563134	124.958	9736.67	10628.1	12349.3	12292.9	9480.2	11347.4
388	M123T51C125	123.055	51.1836	0.562059	124.72	8974.97	7416.74	7332.57	8748.6	7566	8867.14
389	M123T401C125	123.055	401.051	0.564209	125.197	5789.52	4133.93	3545.37	2724.66	4196.23	3921.78
390	M124T577C122	124.087	577.083	0.548074	121.523	3002.93	6134	2596.3	3292.2	5595	2572.06
391	M124T494C122	124.087	494.291	0.548612	121.642	6863.36	7851.94	7143.09	6419.07	6508.6	6291.68
392	M124T423C121	124.087	422.53	0.543766	120.568	22313.2	20766.8	20329.5	22011	19042.5	22550.8
394	M125T177C124	125.071	176.798	0.557758	123.58	4373	2826.5	3804.78	2558.33	3010.1	2912.98
395	M126T372C124	126.102	372.488	0.559908	123.964	8382.82	8473.43	7714.89	7797.38	6670.91	7789.9
396	M126T395C124	126.102	394.518	0.559908	123.964	2458.17	2502.14	1820.81	2794.54	3041.31	3192.27
398	M127T95C124	127.086	94.7772	0.558833	123.639	9758.35	8974.47	9409.44	12001.4	9710.03	9747.7
399	M128T110C125	128.082	110.094	0.563134	124.503	76922.5	78140	79633.8	72342.1	68657.8	73289.2
400	M130T77C122	130.065	76.8477	0.550765	121.601	250731	234287	240952	248815	172045	197466
401	M132T143C124	132.068	143.141	0.560446	123.573	7598.47	7129.62	6480.37	5128.63	7162.8	6339.46
402	M132T172C124	132.08	171.964	0.563134	124.164	44003.8	41583.1	42515.5	41915.7	40279.9	43684.4
403	M132T77C121	132.081	77.1408	0.550226	121.318	239564	226902	231188	233348	250589	223557
404	M132T266C124	132.102	265.845	0.563134	124.162	38214.5	33578.2	40971.1	34145.6	34990.2	33869.4
405	M133T21C124	133.052	20.717	0.563134	124.085	5271.13	5234.6	4339.33	4336.4	5215.35	3596.46
406	M134T100C122	134.06	100.02	0.552379	121.635	12086.6	9787.3	10748.4	11085.6	13802.2	10685.9
407	M134T168C125	134.096	167.75	0.569044	125.302	3060.83	3589.31	3595.94	3908.23	2712.46	3865.62
408	M134T152C123	134.096	151.574	0.558833	123.054	7297	4281.62	4969.79	6043.09	5387.59	4954.88
409	M136T160C124	136.014	159.71	0.563134	123.85	18534.4	15825.1	14571.6	15463.7	18931.6	17058.8
411	M136T275C124	136.076	274.818	0.564209	124.081	4012.03	4423.14	4707.01	4187.2	3340.65	3271.65
412	M136T254C124	136.075	253.865	0.563134	123.845	6059.7	6325.69	7044.64	7509.68	5581.18	5136.54
413	M137T139C123	137.059	139.049	0.560984	123.296	25226.2	25325.2	24428.9	22629.2	26365.9	23193.3
414	M138T311C124	138.055	310.97	0.563134	123.693	15711.6	12064.9	10044.9	8734.44	11413.1	12367.9
415	M138T425C124	138.054	425.003	0.565283	124.166	1930.5	1421.97	2373.68	1588.31	3308	1465.92
416	M138T451C125	138.055	450.816	0.567433	124.638	3306	2134.28	2639	1530.97	1244.6	1524.15
417	M140T280C125	140.06	280.438	0.568507	124.723	26251.5	29177.8	28156.9	23841.5	26750.9	25799.7
418	M141T80C125	141.066	80.4134	0.569582	124.884	10414.1	11760.6	11955.5	10962.2	9597.32	17327
419	M148T564C124	148.112	563.846	0.569581	124.391	1966	2579	1768.41	1935.21	1851.33	1634.91
420	M156T400C123	156.102	399.847	0.564209	122.715	7998	7013	3157.2	3573.66	4562.79	5885
422	M163T130C122	163.099	129.871	0.560984	121.615	17763.8	19495.5	3110.81	17890.4	26086.8	12469.6
423	M166T180C121	166.072	179.616	0.560984	121.455	36232.8	47741	77224	73100	42383.5	79720
424	M170T415C120	170.092	414.573	0.554531	119.853	9309.17	11322.6	8646.29	9978.1	9745.03	10321.4
425	M170T385C122	170.092	385.105	0.563134	121.713	12083.9	10443.2	9120.3	16390	11623.9	12081.8
426	M170T497C122	170.092	496.904	0.564746	122.061	2982.17	2282.34	5635	5962	3044.21	2910.49
427	M170T543C123	170.092	543.142	0.567433	122.642	2436.6	1890.94	2458.2	3019.29	1165.53	3495
428	M173T219C122	173.092	219.209	0.563134	121.564	59214	29294.8	53090	26519.8	40999	28370.8
430	M175T546C124	175.144	545.627	0.574415	123.898	1463.68	1933.32	3414	3184.73	6352.17	5112
431	M177T329C121	176.875	329.267	0.563134	121.382	389155	376840	391296	398835	409439	399272
432	M177T350C121	176.875	349.578	0.562059	121.151	10822.5	237569	10162	10767.9	10172.3	8419.17
433	M179T329C121	178.873	328.997	0.563671	121.406	84703.7	92944.2	82699.2	94396.4	90947.9	94698.6
434	M181T331C121	180.871	330.615	0.563671	121.315	6702.5	8027.37	3438.63	7323.13	6959.97	6605.01
435	M181T49C122	181.072	48.5508	0.567433	122.115	103677	108462	177621	99422.3	187125	211832
436	M182T160C120	182.096	160.283	0.556682	119.756	6216.48	7154.99	9607.22	8890.86	9517.98	15280
437	M190T190C120	190.05	190.329	0.559908	120.114	30570.4	20657.5	21379.9	23048.8	26905.2	43357
438	M217T385C118	217.154	384.621	0.552379	117.545	16459.9	29670	15596.1	36546	22744.3	17414.7
439	M229T293C123	229.154	293.338	0.577636	122.552	231505	180721	241392	246888	188330	186459
441	M276T387C118	276.144	387.117	0.560984	117.911	7749.61	11503.5	23413	7602.03	11395	15848
443	M77T27C135	77.0382	27.1791	0.578709	135.338	7803.53	8755	7262.18	10588.7	8442.03	6104.41
444	M92T306C131	92.0492	306.008	0.57173	130.767	8691.18	10497	10974.5	11037.8	9054.67	7600.67
445	M94T306C131	94.0647	305.856	0.574415	131.052	37510.3	32438.5	31924.6	39810.6	39065.7	43848
446	M109T244C126	109.039	244.041	0.559371	125.593	3634.34	3681.25	4491.92	5825.83	5953.19	4888.16
447	M110T108C127	110.035	108.299	0.567433	127.286	14480.1	14776.5	11467.3	19510	12609.2	14361.5
448	M121T146C126	121.028	146.383	0.569044	126.466	11050.2	15262.3	18614.1	13632.3	18278.8	13279.6
449	M121T168C126	121.028	168.495	0.567433	126.107	4005.68	4492.55	4279.83	5485.27	3982.45	4275.98
450	M121T211C126	121.028	211.446	0.568507	126.346	9456.02	10264.9	9924.62	13774	12249.6	8543.9
451	M122T74C128	122.071	74.1534	0.574952	127.676	31189.9	20914	14659.6	16626.4	23878.8	12789
452	M122T90C128	122.071	89.652	0.574415	127.557	24924.7	34897.5	30316.1	30471.4	38801.1	34587.6
453	M126T244C124	126.066	243.937	0.558833	123.729	46809.7	44855.5	49467.7	46612.5	45056.3	45798.1
454	M128T55C125	128.07	55.1574	0.566358	125.217	7091.7	8011.95	7226.81	9076.8	7356.37	6502.03
455	M132T44C123	132.068	43.669	0.558833	123.217	16979.2	16532.5	18031.6	17476.5	18786.3	15117.1
456	M132T342C126	132.077	342.279	0.57173	126.06	18723.8	16189.5	15914.6	17245.1	13698.9	16796.9
457	M133T172C126	133.088	172.148	0.572267	126.094	18705.3	17576	18413.9	20507.8	16731.7	18463.6
458	M135T173C125	135.092	173.44	0.56797	124.986	3583.09	2896.81	3414.45	3521.42	4479.91	3779.73
459	M136T155C125	136.061	154.816	0.569582	125.264	12434.9	12700.7	14144.8	13298.5	12877.3	12658.5
461	M136T698C126	136.062	697.785	0.570656	125.5	2139.65	1542.63	2187	1137.31	1574.75	2013.28
462	M136T689C126	136.062	688.579	0.570656	125.5	1295.57	1799.52	2351	2896	1456.04	2013.28
463	M136T648C125	136.061	648.175	0.56797	124.91	1494.06	1269.17	1008.08	2123	1563.53	2965
464	M136T714C125	136.062	713.701	0.569582	125.264	2139.65	1918.06	1571.94	1137.31	2125.4	2330.3
465	M136T605C126	136.062	605.335	0.570656	125.5	2668.37	1641.64	1727.15	1377.72	2455	1410.12
466	M136T642C125	136.061	642.154	0.567433	124.791	1443.83	1269.17	1008.08	2762	1627.56	2327
467	M136T613C126	136.062	612.614	0.571193	125.618	1656.76	2206	1274.13	1554.53	2635	1410.12
468	M136T100C125	136.062	99.8188	0.569582	125.264	9203.24	8805.98	7877.68	8596.05	7098.09	10150.9
469	M137T220C126	137.071	220.059	0.573341	126.012	48629.6	49762.6	47002.9	48833.1	54869.6	48852.8
470	M137T96C126	137.107	95.7215	0.572804	125.891	11966.9	9559.93	11142.2	11673.1	11434.4	13926.3
472	M138T215C123	138.055	214.782	0.558833	122.749	163383	150177	153483	147312	153589	149183
473	M138T397C124	138.055	397.449	0.565283	124.165	1441.81	1951.1	3124	2113.25	1927.5	1836.6
474	M138T485C124	138.055	484.932	0.564746	124.047	1881.11	893.808	2097.02	2035	2255	1611.23
475	M138T280C124	138.068	279.812	0.566358	124.401	176164	174265	165057	177630	159763	154615
476	M138T306C126	138.074	306.278	0.574415	126.17	72522.2	78045.7	72645.7	86430	75871.2	59133.6
477	M138T272C126	138.091	271.748	0.57173	125.579	6005.11	7258.28	9345.82	8922.07	8339.72	7160.33
478	M138T234C125	138.091	234.158	0.570656	125.343	11529.6	7950.19	10563.9	12367.2	13485.7	10346.5
479	M138T26C127	138.091	25.8374	0.579246	127.23	6580.5	6528.68	7835.02	6062	7544.24	6453.58
480	M138T586C126	138.091	585.748	0.572804	125.815	3177	1146.91	1556.13	1728.72	1590	1013.18
481	M139T39C122	139.039	38.8331	0.557758	122.439	12537.9	10798.4	12843	14383	7675.27	11012.3
482	M139T126C125	139.098	125.712	0.567433	124.559	23751	10991.6	11513.9	11700.3	14047	10756.3
483	M140T131C124	140.07	130.684	0.567433	124.486	55910.1	72545.6	55258.6	60180.8	57308	53364.8
484	M141T35C125	141.054	34.9877	0.569582	124.885	83300	73428.1	74226.4	76979.3	62686.7	72509.3
485	M143T38C124	143.034	38.2891	0.567433	124.271	21220.8	18141.8	19399.1	18554.7	20731.5	17021.1
486	M144T241C125	144.044	240.695	0.573341	125.493	5905.49	6068.45	4923.56	5230.76	4931.13	4517.01
487	M147T154C125	147.08	153.618	0.572267	125.047	3802	2682.49	2841.64	3976	1858.42	5270.91
489	M151T223C124	151.039	222.959	0.569582	124.199	20743.9	24220.5	19701.6	18737.9	21007.1	22193.4
490	M151T262C124	151.039	261.965	0.568507	123.965	2608.56	2605	3150.2	2331.93	3666	3170.15
492	M153T89C121	153.066	89.0195	0.554531	120.792	8367.51	49400.5	114207	42636.7	71867	81426
493	M154T81C123	154.069	80.9272	0.564209	122.838	20710.9	28678	38834	22007	22507.5	34753
495	M155T220C123	155.081	220.155	0.566358	123.244	27274	14548	23037	12861	15222.1	10539.2
499	M167T126C125	167.093	126.037	0.576025	124.657	42234.2	30112.8	32719.5	43805.1	39334.8	36537.7
500	M170T575C123	170.092	575.332	0.570656	123.339	3052.6	4293	2703.37	2168.92	2347	2715.16
501	M174T156C123	174.091	155.919	0.569043	122.79	13650.1	22964	10239.1	27554	14458.3	11102.3
503	M183T271C123	183.051	271.448	0.57173	122.951	4559.25	7228	3478.57	3295.81	2974.89	5013.05
504	M183T238C122	183.076	238.214	0.565821	121.679	3855	3150.42	2655.38	5085	3491.89	2932.02
505	M184T480C122	184.073	479.809	0.567432	121.982	4585.21	5508.26	4177.39	4157.33	6109	4530
507	M203T349C118	203.139	349.01	0.551303	117.778	31724	59494	78422	36182.5	59167	45756.5
508	M203T487C119	203.15	487.268	0.556682	118.926	31144.5	53954	53138	46299	22045.5	30117
509	M204T298C119	204.123	298.384	0.558295	119.237	219667	122480	220712	109578	102617	126550
510	M224T232C121	224.128	232.152	0.568507	120.762	8335	11118	11058	7160.09	5692.76	7024.06
511	M229T414C120	229.118	413.958	0.567433	120.388	16103.2	27723	16121.7	27628	13950.8	17271.2
513	M250T133C121	250.18	132.649	0.570656	120.515	103430	190842	108335	201474	214527	117618
514	M264T62C121	264.196	62.3134	0.572267	120.532	514404	259702	502337	287030	259113	270187
515	M81T450C131	80.9731	450.31	0.562596	130.715	4026.08	4005.01	2444.84	3718.48	4165.99	3454.32
516	M92T88C133	92.0492	87.6788	0.582465	133.222	69026.5	70025.6	52934.2	58631.1	66690.5	63171.5
517	M94T280C129	94.0648	280.062	0.566358	129.214	99218.3	92102.8	90719.2	84971.6	98481.7	94546.6
518	M94T324C132	94.0649	324.13	0.576562	131.542	3860.2	2246.76	4019.09	4188.41	3780.87	3911.8
519	M106T27C130	106.065	27.3029	0.579246	130.428	32158.7	30027.2	25637.3	25393.9	29383.3	25482.5
520	M108T90C131	108.044	89.8694	0.581929	130.781	77321.3	58188.2	80134	58452.5	51330.3	57268
521	M110T296C128	110.06	296.389	0.572804	128.488	17368.1	24698.9	41100	20846.2	33801	16952.6
522	M120T247C128	120.08	247.244	0.573878	127.634	5421.61	6676.07	7209.38	6039.04	7038.01	7181.22
523	M121T24C127	121.028	24.1621	0.57173	127.063	3631.23	5367	2755.22	5244	6701	2777.69
524	M124T123C127	124.05	122.779	0.573878	127.248	51002.2	57050.2	57586.7	47465.9	59527.6	50424
525	M124T433C130	124.087	432.653	0.587293	130.219	8362	3102.48	3212.28	3323.07	5454	3351.74
526	M129T362C128	128.953	362.38	0.578173	127.75	50823.6	37123.1	34960.2	46362.5	49722.5	39343.7
528	M130T518C128	130.086	517.938	0.577636	127.532	4527.44	5682.42	3668.76	4012.85	4135.56	4571.87
529	M134T27C128	134.06	27.3029	0.579246	127.552	451626	469535	472274	448731	447061	394819
530	M134T239C127	134.06	239.171	0.578173	127.315	3410.25	8565	3280.57	2623.75	2637.28	2732.66
531	M136T115C127	136.039	114.523	0.578173	127.155	8153.34	8129.82	10974.1	12010.8	7889.06	12889.2
532	M136T161C128	136.112	161.128	0.580319	127.621	11586	15176.5	12052.3	11201.5	12588.2	11043.5
533	M137T146C127	137.046	145.843	0.579783	127.429	114259	115062	123773	125402	127046	119552
534	M137T167C128	137.046	166.768	0.580319	127.547	24094.9	25763	25123.2	28335.7	25783.9	27876.7
535	M137T124C128	137.046	124.223	0.581392	127.783	311645	369554	378083	313696	323492	376455
536	M137T385C126	137.071	384.621	0.573341	126.012	11773.6	11153.6	9108.47	11995.7	10606.5	10504.5
537	M137T337C126	137.071	337.45	0.574952	126.366	59497.5	53562.1	60767	62240.9	61776.6	56169.3
538	M137T402C126	137.071	401.651	0.572804	125.894	6913.72	6604.76	5306.83	5971.48	6513.99	5776.84
539	M138T280C124_2	138.055	279.983	0.566358	124.402	4.23136e+06	4.27612e+06	4.12322e+06	4.24506e+06	4.2372e+06	4.03591e+06
540	M138T40C126	138.055	40.3898	0.574952	126.289	17781.5	21011.7	19856.3	23848	19164	24047.8
541	M138T676C126	138.091	676.164	0.574952	126.286	2046	1894.13	2872	2382.22	1601.95	2502
542	M138T682C126	138.091	682.096	0.574952	126.286	2413	1894.13	1647	2382.38	1322.62	2136
543	M138T706C127	138.091	706.214	0.576025	126.522	1593.59	1700.63	3028	1944.6	1322.62	1230.47
544	M138T212C126	138.091	211.813	0.573878	126.05	10490.4	8348.66	11749.9	7287.69	12184.9	6773.11
545	M138T637C127	138.091	637.335	0.576025	126.522	1721.63	2857	1662.93	1213.72	3357	1873.05
546	M141T400C128	141.066	399.978	0.584611	128.18	1854.29	2249	2811	3233	1398.47	2077.22
547	M142T119C126	142.086	118.741	0.576025	126.222	3762.75	8445.93	9349.68	4312.7	10865	4593.01
549	M143T42C128	143.045	42.0618	0.585684	128.267	9185.94	7866.94	12675	7571.1	6363.13	7419.11
550	M144T394C126	144.047	393.849	0.577099	126.315	3210	3837	2806.79	3451	2333.83	1603.08
551	M144T354C127	144.047	353.794	0.578173	126.55	6578.15	6558.69	8856.34	6391.07	7715.18	6664.86
552	M144T249C126	144.08	248.846	0.577636	126.43	11846.9	11735.6	9635.19	11343	13282.2	11772.5
553	M144T175C126	144.081	174.938	0.577636	126.43	3362.43	3174.86	3843.24	5410.84	4738.92	4118.8
554	M145T52C126	145.049	51.5099	0.577099	126.244	13442	8250.65	7978.42	10803.2	11856.4	12640.9
555	M146T48C127	146.06	47.9924	0.579246	126.643	24422.9	23823.1	31274.1	21415.9	30053.9	28004.2
556	M146T100C126	146.06	99.9133	0.576562	126.056	7314.73	5119.28	3964.63	6172.38	7671.28	4967.94
557	M146T109C126	146.071	109.374	0.577636	126.29	10014.3	11231.9	10029.3	8468.12	9730.09	8873.69
558	M146T117C126	146.081	117.194	0.577636	126.289	11692.8	32543.4	30395.7	17404.2	23415.7	16065
559	M147T179C127	147.091	178.629	0.579246	126.572	59561.8	63035.4	60110.1	57138.3	62129.5	57202.6
562	M150T272C127	150.055	272.354	0.580319	126.606	4311.69	2770.22	4894.76	3653.47	7163	5425.08
563	M151T24C126	151.075	24.443	0.578709	126.187	3477.76	3238.23	3745.81	3689.02	6204	6157
565	M153T24C126	153.054	24.3659	0.576562	125.592	4915	4726	2753.07	3873.49	3357.7	3732.42
566	M154T85C126	154.05	85.0344	0.578173	125.88	414343	420061	438660	438675	365762	416966
567	M156T113C122	156.064	112.695	0.559908	121.782	38260	22563.5	15133.3	35706	14971.6	28719
568	M156T400C124	156.102	399.912	0.570654	124.117	6680.99	7779	5238.29	3574.05	4561.36	7626
569	M163T75C125	163.123	74.8541	0.574415	124.525	39557	33683	25583.6	31357.2	24135.8	28047.9
571	M170T423C124	170.092	422.593	0.574952	124.267	23243	13580.7	22535	20888	9505.22	11220.4
572	M170T584C124	170.092	584.186	0.573341	123.919	3052.36	2580.3	5305	1040.15	2741.13	4514
573	M170T365C125	170.092	364.65	0.578173	124.963	14808.5	22795.2	16299.6	22326	15238.1	30953
574	M170T395C125	170.092	395.122	0.578173	124.963	12937.1	13047.8	20944	11965.9	10355.4	12231.8
575	M170T343C124	170.092	342.549	0.574952	124.267	11654.2	10787.1	3221.11	14606.1	6873.7	17219
577	M175T536C124	175.144	536.365	0.57495	124.013	4536.48	8992	7892.44	10421	6619.25	5055.38
578	M181T196C125	181.072	195.992	0.579246	124.657	44601	25362.9	24570.1	29271.8	33463.4	31423.5
579	M181T128C122	181.097	127.575	0.566358	121.883	15722.3	28960	21451.8	14630.9	13581.3	10783.7
580	M182T160C126	182.096	160.165	0.584611	125.765	22046	25127	12374.6	9379.58	21602	14475.1
581	M185T49C124	185.103	48.82	0.576025	123.783	61077	49181	35008.3	68319	41996.4	34853.3
582	M189T519C122	189.16	518.619	0.566358	121.534	13664.7	30058	28122	12973.2	14679.3	25389
583	M195T125C126	195.076	125.095	0.587829	125.895	15613.2	18601.5	22671	19717.8	27213	23736.8
586	M209T239C123	209.055	238.917	0.577099	123.077	6879	4262.12	4217.14	4783.76	4461.86	8026
588	M217T385C125	217.154	384.82	0.587829	125.089	28985.1	32335.5	23279.7	28043.9	48358	29588
589	M218T273C118	218.138	272.788	0.554531	117.973	7526.06	16948	7176.83	8071.01	10434.4	8891.81
590	M229T353C121	229.154	353.411	0.570656	121.071	7578.79	9454.88	12315	15409	6546.99	5031.49
591	M232T31C123	232.027	30.9856	0.578173	122.583	74958	119198	61323.3	59522.1	67992.1	58768.4
592	M246T235C122	246.17	234.543	0.578173	122.203	28679.5	49982	37850.9	21965.7	30164	26400.1
593	M264T87C120	264.196	87.0756	0.57173	120.419	178135	271991	254479	243688	135640	129612
594	M276T387C120	276.144	387.274	0.570656	119.944	12958.1	11223.7	13653.3	8793.89	14808	10357.7
595	M84T216C135	84.0441	216.405	0.583538	134.943	32615.1	25141.7	27316.3	27296	35771.7	33895.6
596	M84T266C135	84.0804	265.986	0.581929	134.563	11660.3	13094.1	13492.7	12482.8	9658.88	15239.4
597	M84T537C136	84.0804	537.122	0.588365	136.051	8591.88	10170.5	10370.4	9541.23	10044.3	8084.81
598	M95T295C133	95.06	294.978	0.585148	133.341	94888.3	96280.2	88735.7	94486.9	89901.6	90623.1
599	M96T169C133	96.0806	169.029	0.585148	133.179	7377.58	7790.5	8050.17	7486.07	6690.69	7027.33
600	M98T276C133	98.0961	275.887	0.587293	133.357	22551	19527.5	21018.9	20449.4	18128.2	18390.9
601	M105T27C131	105.033	27.0604	0.581929	131.167	9409	4067.43	4183.74	3497.59	7841	4771.5
602	M110T37C128	110.06	36.757	0.57173	128.247	5263	4145.56	4952.75	9333.97	18585.4	7498
604	M132T344C126	132.101	343.949	0.572804	126.295	8939.97	7224.53	8983.93	8489.7	8593.34	12636.2
605	M135T57C125	135.055	57.456	0.569582	125.344	3434.45	4119.93	3582.63	5015.12	4602.87	3875.5
606	M136T160C130	136.014	160.045	0.588901	129.517	44735.5	38711.6	39298.1	37700.2	37279.5	38996.9
607	M136T238C129	136.05	238.417	0.587829	129.278	6753.52	6980.54	6377.87	6412.54	6889.22	6254.4
608	M137T306C126	137.071	306.278	0.573878	126.13	1.05666e+06	1.01221e+06	929889	1.06308e+06	970099	976123
609	M137T419C126	137.071	419.445	0.573341	126.012	4328.26	4107.61	4096.26	4021.79	3264.73	3961.3
610	M137T431C126	137.071	431.213	0.573341	126.012	2929.62	2607.93	3118.99	2695.13	3268	2039.68
611	M137T469C126	137.071	468.949	0.572267	125.775	2190.53	2155.1	1870.96	1318.16	2095.59	1315.85
612	M137T370C126	137.071	370.107	0.572804	125.894	10332.1	10832.5	12109.6	11237.5	12834.4	10539
613	M137T231C128	137.096	230.681	0.584075	128.369	9826.15	12011.5	14587.8	15018.9	17720.2	13018.7
614	M137T106C126	137.107	106.095	0.572804	125.891	14540.5	15726	14580.6	9162.08	16297	12061.4
615	M138T47C127	138.091	47.295	0.576562	126.64	13994.6	10108	11634.8	13776.6	12708.5	14050.5
616	M138T26C127_2	138.091	25.8374	0.579246	127.23	6582.89	6528.68	7837.89	6108.69	7550.18	6458.04
617	M139T151C129	139.05	150.921	0.586757	128.804	67299.7	81933.2	64380.6	63245.2	62805.7	60484.5
618	M140T119C128	140.07	118.779	0.584611	128.255	24394	21386.2	22379	19963.1	14997	20408.8
619	M140T106C129	140.081	105.554	0.588901	129.195	60409.1	51097.3	59839.1	63719.5	54478.3	54435.5
620	M141T295C128	141.066	295.273	0.584075	128.062	1.87076e+06	1.81551e+06	1.75117e+06	1.79372e+06	1.64114e+06	1.81236e+06
621	M141T440C128	141.066	439.8	0.583538	127.944	2267.54	3418	1566.77	1598.07	2728	1780.52
622	M141T471C128	141.066	471.225	0.584611	128.18	2095.94	3116	1642.18	2621.06	2183.1	2120.45
623	M141T434C128	141.066	434.345	0.584611	128.18	2201.34	2690	2415.89	1948.92	1920.27	1695.99
625	M142T134C128	142.061	133.677	0.584611	128.105	57512.7	59763.5	69044.5	62160.6	62640.5	55012.3
626	M142T295C128	142.069	295.442	0.584611	128.105	117502	110670	111492	116270	96849.3	114974
627	M142T169C128	142.086	169.029	0.584075	127.986	80001.9	83959.6	78782.7	75624.4	76544.2	78387.2
628	M142T200C128	142.086	200.477	0.582465	127.633	41079.1	43333.8	36296.7	44840.6	40642.2	41620.6
629	M142T225C128	142.086	224.731	0.582465	127.633	8153.06	6607.42	7100.95	5756.87	6878.22	7225.43
630	M142T90C125	142.086	89.9141	0.572267	125.398	20029.3	44689.4	34689.9	44915.1	30052.6	45595.6
631	M142T51C128	142.086	51.3852	0.584611	128.103	4874.75	4885.3	9210	5566.8	9062	6480.74
632	M143T137C128	143.081	137.323	0.583002	127.677	21586.1	17348.4	16611.3	20361.5	14267.4	19000.4
633	M143T355C127	143.118	355.482	0.578709	126.735	26865.2	20448.4	27058.8	27726.8	20363.9	22074.3
634	M143T385C127	143.118	385.358	0.579246	126.852	13705	5307.85	5930.83	4392.57	7213.34	6674.99
635	M144T241C128	144.065	241.45	0.58622	128.31	13990.5	11124.3	9446.5	10726.1	9589.14	11785.6
636	M144T259C129	144.065	259.44	0.588901	128.897	4939.88	5150.84	6448.61	4851.58	5982.84	5566.72
637	M144T266C128	144.102	265.683	0.583538	127.721	2.47771e+06	2.2853e+06	2.40682e+06	2.34627e+06	2.38384e+06	2.39547e+06
638	M144T341C128	144.102	340.708	0.586757	128.425	86651	81868.5	89154.2	79649.7	77858.3	77763.6
639	M144T313C129	144.102	312.97	0.587293	128.543	6787.65	6197.66	7669.17	8601.25	7549.01	6641.28
640	M144T291C128	144.102	290.641	0.584075	127.838	19879.7	18236.5	12041.6	13412.4	16179.1	15870.3
643	M144T469C128	144.102	469.479	0.585684	128.19	1356.73	1341.06	1948.42	2346	1653.35	1801.01
644	M144T265C128	144.115	265.464	0.583538	127.72	91312.5	87898.2	92173.5	85407.1	92929.5	92824.9
645	M145T115C129	145.076	114.518	0.587829	128.59	5265.95	4579.96	2974.29	5711.35	5123.44	3906.16
646	M145T46C127	145.101	46.3529	0.581929	127.297	9600.23	7813.32	5487.79	6483.44	7717.28	7224.6
647	M146T266C128	146.107	265.855	0.587293	128.399	14848	16094.2	14415	12300.7	15920.5	12947.5
648	M146T383C128	146.117	383.081	0.584611	127.812	30612.7	27974.8	27492.4	27776.2	25085	27677.9
649	M148T538C128	147.613	537.71	0.586757	128.176	10471.6	11073	8525.17	9034.16	7806.68	8303.82
650	M148T40C128	148.039	40.3898	0.584611	127.678	154826	162245	157916	180580	159192	143673
652	M149T22C127	149.059	21.7809	0.581392	126.906	2277.16	2533.7	4233	2349.53	2474.01	2274.4
653	M150T96C128	150.055	96.129	0.587293	128.127	9941.22	8823.86	10540.3	8879.91	10349.3	10106.8
654	M150T149C128	150.055	149.364	0.584611	127.542	17348.6	20131.2	15370.3	17529.3	17833	15707.8
655	M150T231C127	150.078	230.951	0.583002	127.189	17545	19438.1	19928.1	20896.2	21461.8	15115.2
656	M150T285C128	150.077	285.368	0.586757	128.008	3528.21	3249.65	3522.03	3560.99	4495.01	3572.49
657	M150T154C128	150.077	154.463	0.588365	128.359	4791.31	5531.13	4411.84	4675.24	4352.98	4478.28
658	M150T258C128	150.091	258.368	0.58622	127.891	10748.1	9977.45	9961.29	9035.68	11040.2	10307.1
659	M150T233C128	150.091	232.594	0.585684	127.774	51207	49126.3	58374.6	61876.2	55194.1	51753.4
660	M150T47C130	150.091	46.9319	0.595333	129.879	13019.4	10382.6	10336.7	10798.4	11455.3	12656.7
662	M153T160C128	153.04	160.071	0.587293	127.93	43376.7	48542.4	44408.7	42322.9	43505.1	46976.8
663	M153T220C128	153.048	220.059	0.588901	128.28	16641	15469.2	13576.9	18920.7	16110.8	17426.8
664	M154T238C128	154.061	238.366	0.586757	127.748	71192.3	68343.4	71057.2	66666.5	68067	67115.5
665	M154T231C126	154.122	230.76	0.578173	125.875	28989	63865	32517.1	35762.3	64041	71221
666	M155T25C129	155.07	24.7422	0.591046	128.617	5112.72	6012.93	5953.19	4851.7	5008.11	5689.48
667	M157T196C131	157.072	195.792	0.601226	130.705	78098.7	84061.9	72319.2	60264.3	62967.2	74459.3
668	M166T154C125	166.072	154.024	0.576025	124.712	9681.64	11691.8	9718.79	8620.4	17605	9604.67
669	M170T475C123	170.092	475.497	0.569582	123.106	2915.19	3178.94	2511.62	3794	2758.98	2514.44
670	M170T512C124	170.092	512.308	0.573878	124.035	4321.1	3831.36	2638.51	3465.64	4261.19	3963.32
671	M170T432C126	170.092	431.693	0.583538	126.123	25615	14598.4	14792.2	16056.8	14514	29585
672	M172T230C125	172.133	230.257	0.578709	124.974	13988.4	24898	29355	18006.6	18224.8	14475.6
673	M174T156C125	174.091	155.98	0.578173	124.76	13650.1	25693	25147	29658	14446.8	21417.1
674	M177T48C125	177.102	47.7324	0.581392	125.307	51039	72977	52515	38819.1	47184.6	35054.3
675	M179T274C127	179.004	274.285	0.587829	126.602	34960.8	33403	34640	36302	32731.7	34438.8
677	M179T538C126	179.128	537.79	0.586757	126.366	65869.8	63611.7	59198.6	56752.7	56295.1	52542.4
679	M185T64C126	185.128	64.1882	0.586757	126.088	116086	107228	234364	129203	139234	50596
680	M188T495C126	188.116	495.041	0.585684	125.726	3307.59	3918	2242.8	3111.5	1264.61	2696.74
682	M190T190C126	190.05	190.29	0.587829	126.104	29714.8	40300.6	38434	65635	41330.5	29913.6
684	M228T538C125	228.17	537.915	0.586757	124.516	14749.1	15395.5	14135.1	15927	12436.2	13586.3
685	M229T538C124	229.155	537.577	0.586757	124.487	13405.1	13502.3	13254.7	12161.8	11289.9	13613
686	M232T251C123	232.154	251.442	0.580319	123.034	45421.6	69710	40728	32768.7	60489	38188.8
687	M340T538C122	340.223	537.912	0.585684	122.03	9676.21	8486.22	9439.62	9952.42	10260.1	8185.77
688	M100T299C134	100.075	299.463	0.592118	134.157	121078	96730.7	73316.3	86806	80689.6	95993.7
689	M118T249C133	118.065	248.975	0.595869	132.739	4372.06	5391.49	5105.42	4759.46	4190.32	2959.72
690	M136T88C128	136.039	87.8711	0.580319	127.627	1.55539e+06	1.53849e+06	1.2353e+06	1.3847e+06	1.43217e+06	1.42836e+06
691	M136T231C128	136.112	230.796	0.579783	127.503	10601.9	8552.69	6537.54	7961.04	7133.78	7471.24
692	M139T46C127	139.086	45.6791	0.580319	127.388	8347.3	8332.84	10217.3	11347.6	13220.7	11160.7
693	M140T286C127	140.07	285.901	0.578173	126.842	9641.49	14686.7	13782.2	8881.86	9387.78	6579.92
694	M140T125C129	140.081	125.321	0.588901	129.195	25486	28434.1	19036.6	19363.4	21380.7	24929.9
695	M141T412C128	141.066	411.869	0.584611	128.18	2564	3365	2902	1651.89	1242.43	1791.28
696	M142T343C130	142.122	342.656	0.59319	129.98	6343.89	11260.6	8836.26	11648.5	7968.27	10030.4
697	M144T241C128_2	144.102	241.336	0.583538	127.721	7086.26	4845.26	6105.38	6808.18	7529.23	4780.93
698	M145T57C129	145.076	56.5178	0.589438	128.942	3069.18	3823.07	5096.72	4090.87	4106.32	5275.56
699	M146T299C129	146.081	299.019	0.591046	129.221	311714	297450	223972	272470	230677	304434
700	M146T457C129	146.081	456.7	0.59051	129.104	1384.8	2281	2481	1259.08	1284.69	1673.71
701	M146T349C130	146.092	348.758	0.594262	129.924	49700.9	63335.7	59421.1	65942.4	55722.9	54985.1
702	M148T26C130	148.075	26.3359	0.594798	129.901	8559.64	9469.61	12679.5	11891.6	8307.11	9402.69
703	M148T301C130	148.097	300.878	0.594262	129.782	27783.5	25178.5	23797.4	30422.4	23700	22224.3
704	M148T384C130	148.096	384.469	0.594798	129.899	1240.11	5094.69	5664.37	4539.79	4793.36	3032.82
705	M148T342C130	148.096	342.078	0.593726	129.665	3721.69	3618.34	3131.52	4144.9	2559.71	1547.73
706	M149T26C130	149.096	25.7943	0.596405	130.181	3913.71	5310.69	3508.43	4540.9	6035.61	3908.3
707	M150T174C127	150.077	173.857	0.580319	126.604	9935.39	11976.8	12624.3	10551.4	10547.4	11315.5
708	M150T182C129	150.091	181.538	0.592654	129.294	14051.7	13111	11769.4	11465.3	11701	12547.3
709	M150T154C129	150.112	154.38	0.592654	129.293	11080	13184.6	10327.3	10293.3	10357.6	9951.58
710	M151T102C130	151.061	102.08	0.595334	129.813	151490	153301	148009	157655	146976	148224
711	M151T177C130	151.061	176.882	0.595869	129.93	3596.29	4281.48	5001.9	4561.35	3109.93	2760.66
712	M151T134C130	151.123	134.18	0.596941	130.16	28798.5	37693.2	39242.2	37328	38599.5	30124.3
713	M152T276C128	152.07	276.213	0.589438	128.461	7981.19	8157.75	8713.2	8657.54	5957.26	6830.02
714	M152T259C129	152.07	258.695	0.591046	128.811	20731.3	20684.7	16283.9	16643.6	18158.7	15632.4
715	M152T537C128	152.07	537.443	0.587293	127.993	5948.88	4087.44	4295.89	4215.8	3950.08	3589.15
716	M152T308C129	152.082	308.228	0.592118	129.044	12439.2	11799.2	12174.1	12217.4	12226.4	10724.2
717	M155T338C130	155.082	337.818	0.595334	129.55	9910.13	10115.2	10336.6	10680.4	10811.8	12837
718	M162T244C128	162.022	243.854	0.592118	128.427	2802.46	2284.11	4363	5630	3144.09	6488
719	M164T174C129	164.053	174.186	0.595334	129.007	13406.3	13356.5	12879.2	12144.5	12096.4	12898.2
720	M168T28C125	168.065	27.9699	0.579246	125.302	7859.09	11710.6	7745.44	12186.5	6157.07	16713
721	M170T469C128	170.092	469.423	0.589974	127.514	6691	2689.07	3746.51	2990.69	6205	7145
722	M170T388C124	170.092	388.386	0.574952	124.267	10324.2	10904.7	12124.2	10305.5	9284.36	12147.8
723	M171T138C126	171.087	138.417	0.581929	125.723	13138.9	11918	20017.3	12210.4	11931.5	6439.19
724	M172T121C127	172.091	120.705	0.586756	126.714	10931	8573.73	7205.14	16403	11029.1	10486.2
727	M176T389C127	176.066	388.89	0.587829	126.745	4026.88	2451.54	4020	6334	2561.42	4574.46
728	M176T373C128	176.128	373.006	0.59319	127.898	6311	3361.63	3211.34	3755	2849.33	2030.16
730	M185T49C127	185.103	48.8124	0.589974	126.781	42018.8	63869	33477.3	53603.8	41996.4	34853.3
731	M185T546C127	185.128	546.402	0.592118	127.24	4153.33	4281.18	2715.81	4983.29	3826.46	4291.06
732	M193T74C129	193.097	74.3886	0.600691	128.732	46474.3	98329	47473.9	78866	76553	54630.7
733	M198T28C126	198.058	28.4912	0.589974	126.235	6940.81	13143	5123.48	12774	7070.5	7061
734	M203T525C128	203.15	525.216	0.598012	127.756	7810	7383	3925.12	5143.64	4253.63	4001.39
735	M203T515C128	203.15	515	0.599619	128.099	8558.64	8757.74	10378.5	9326.45	10039.1	9601.71
736	M215T151C127	215.102	151.032	0.594262	126.527	14938	7949.27	7157.3	10027	7615.2	7367
737	M229T414C126	229.118	414.302	0.594262	126.08	51223	49207	22811	20462.7	44693	26477.6
738	M232T31C124	232.027	31.2169	0.584611	123.948	74958	80180.2	142780	85739.6	67992.1	58787.5
739	M94T146C136	94.0396	146.386	0.596405	136.074	12719.2	11111.9	13621.1	12290.6	12361.7	9383.59
740	M100T229C137	100.075	228.517	0.604974	137.07	6207.04	6698.44	6266.97	6176.98	4211.33	6233.5
741	M110T31C136	110.06	30.8477	0.604439	135.584	86266.6	89869.5	96270.6	99516.9	95289.4	92532.9
742	M112T160C135	112.05	159.8	0.601762	134.74	5437.34	5237.03	5807.46	5084.56	6562.74	5458.59
743	M117T172C136	117.07	172.382	0.609256	135.832	6927.49	6565.04	5881.67	8091.16	8265.68	7494.76
744	M141T252C129	141.102	252.123	0.58622	128.53	9793.27	8496.65	8640.99	5138.65	10187.7	6470.17
745	M142T229C132	142.123	228.903	0.601762	131.859	16126	8320.76	5281.47	10006.1	8146.87	7664.29
746	M148T192C131	148.075	191.91	0.601762	131.422	13001	13398	8152.93	14098	9836	13188
747	M148T277C129	148.112	277.117	0.589974	128.845	6588.32	6419.27	7566.34	6628.52	6005.31	5788.3
748	M148T402C132	148.112	402.126	0.603368	131.77	4342.54	5890.74	5268.24	5474.3	6159.28	5660.48
749	M148T424C132	148.112	423.735	0.604439	132.004	5419.08	5343.19	5708.11	4592.92	5050.93	6137.19
750	M148T468C132	148.112	467.881	0.604439	132.004	5965.85	5708.46	6141.51	7581.18	6794.25	8028.39
751	M148T107C132	148.112	107.496	0.604974	132.121	7164.35	6340.47	8272.61	7653.17	10081	7102.63
752	M148T693C132	148.112	693.33	0.60658	132.471	7073.21	7072.45	7612.19	7018.92	8525.73	6813.92
753	M148T237C132	148.112	236.784	0.606045	132.354	3278.19	6453.15	11346.8	6455.73	15390	6469.53
754	M148T657C132	148.112	656.725	0.604439	132.004	6618.29	8021.64	8732.05	10102.2	8411.63	10471.9
755	M148T521C132	148.112	521.389	0.604974	132.121	7833.31	9185.03	8010.01	8040.21	9071.95	7709.53
757	M151T146C130	151.061	146.186	0.597477	130.28	2.08854e+06	1.94535e+06	1.94178e+06	1.93639e+06	1.91361e+06	1.83838e+06
758	M151T219C128	151.086	219.462	0.586757	127.941	12552.6	11869.3	12649.3	9872.74	7991.44	11601.6
759	M152T269C132	152.057	268.609	0.603904	131.614	2930	2190	2243.08	1294.56	2288	2136
760	M152T146C130	152.064	146.472	0.597477	130.213	118002	102895	122006	117101	120499	113682
761	M152T502C131	152.07	502.124	0.601226	131.03	2206.63	2265.75	2904.88	3469.14	2887.14	2158.15
762	M152T622C131	152.07	621.528	0.601762	131.147	2115.97	2158.53	2339.65	3052.91	4267.03	2717.92
763	M152T715C131	152.07	715.398	0.602833	131.38	2728.67	3862.73	3869.77	3795.12	4832.69	4083.57
764	M152T684C131	152.071	683.548	0.602833	131.38	3913.43	3810.03	3333.61	4654.97	3249.51	4154.22
765	M152T606C131	152.07	605.784	0.603368	131.497	3515.58	1628.75	3076.86	3259.24	3487.16	3152.79
766	M152T643C131	152.07	642.857	0.603368	131.497	2749.65	3695.33	2601.97	3288.16	3272.17	3866.44
767	M152T576C131	152.07	576.162	0.601762	131.147	4727.43	4639.22	3777.98	2988.46	4151.55	4585.87
768	M152T435C131	152.07	434.76	0.600691	130.913	1962	2268.09	2672.8	2344.15	2461.34	2031.59
769	M152T555C131	152.07	555.031	0.601762	131.147	3455.91	4701.47	4140.69	3340.93	3605.96	3771.47
770	M152T312C132	152.07	312.252	0.604974	131.847	3491.85	769465	9558	2216.85	782189	1750.86
771	M152T50C131	152.071	50.1501	0.602833	131.38	24584	24979.3	18889.8	22368.2	27431	22112.6
772	M152T398C131	152.071	398.327	0.601762	131.147	1843.38	2741	2046	1072.8	1549.98	3578
773	M152T470C131	152.07	470.253	0.602833	131.38	2274.08	3007.17	3915.91	3196.63	3644.18	3536.68
774	M152T652C131	152.07	651.773	0.602833	131.38	3137.64	3401.01	2767.97	3007.16	3857.72	3550.42
775	M152T614C131	152.07	613.512	0.602833	131.38	3515.58	2235.97	3049.71	3052.91	3785.32	2718.26
776	M152T497C131	152.07	497.245	0.602833	131.38	3400.58	2398.27	2996.26	3475.02	3240.33	3049.22
777	M152T242C131	152.107	242.308	0.599084	130.561	4543.22	7390.47	7846.66	6301.52	6966.28	8486.13
778	M152T187C131	152.107	187.432	0.602833	131.378	12924.5	17339.4	11416	15702.5	18968	12725.3
779	M153T210C130	153.04	209.799	0.599084	130.499	40728.1	42048.4	43548.9	41296.2	44971	40358.5
780	M153T301C131	153.04	301.417	0.600155	130.732	9283.83	8008.46	9268.21	8579.26	8269.81	8132.56
781	M153T270C131	153.066	269.77	0.600155	130.73	4876.97	4533.72	4674.64	4227.44	4443.05	4318.71
782	M153T123C132	153.066	123.048	0.604974	131.78	28450.6	29704.7	27022.9	25928.6	21757.1	30703.7
783	M153T141C131	153.102	141.086	0.599619	130.611	9023.42	6927.28	7457.73	8890.7	7898.77	7240.68
784	M154T241C130	154.049	240.701	0.597477	130.083	24380.9	21303	21657.6	23018.1	23271.2	20668.2
785	M154T113C130	154.053	113.436	0.597477	130.082	23869.1	21526.4	18451	24246.1	20173.5	22079.3
786	M154T253C130	154.086	253.074	0.598548	130.314	9668.11	11874.5	8944.4	7952.69	7993.38	6527.36
787	M155T239C130	155.045	238.904	0.597477	130.018	25163.9	25227.7	22671.2	26789.8	27449.3	24076.3
788	M156T113C130	156.064	112.783	0.599084	130.303	179491	159848	161498	167591	153482	158795
789	M156T159C131	156.064	159.204	0.600691	130.653	15945.8	24479	15015.2	25194	21673	13604.6
790	M156T457C132	156.076	457.059	0.607116	132.049	2092.87	2651.02	1497.86	1904.11	1669.85	1755
791	M158T225C130	158.027	224.698	0.600155	130.413	16654	16153.3	18212.8	19608.8	14427.4	16077
792	M158T36C130	158.096	35.5298	0.598548	130.059	10354.5	6959.68	10646.4	12644.9	10352.8	9812.95
793	M158T257C131	158.118	257.234	0.603904	131.222	499425	485951	479737	474124	464967	455726
794	M158T207C131	158.129	206.657	0.604974	131.453	43688.8	38454.5	44076.8	43891.1	46325.1	28340.5
795	M160T141C131	160.075	141.063	0.601226	130.519	5460.27	4368.53	4480.91	4429.59	4915.62	5321.68
796	M160T95C130	160.097	95.0483	0.598548	129.937	56911.3	51390.1	52227.2	55713.3	47663.5	48526.3
797	M160T253C131	160.096	253.206	0.601762	130.634	8056.45	9323.73	6967.57	8112.96	6762.47	6266.33
798	M161T153C130	161.071	153.268	0.598012	129.762	8638.39	7212.29	7734.96	8275.14	8272.19	6023.46
799	M162T228C131	162.076	228.482	0.603368	130.864	70250	68515	67116.9	67851.3	62647.3	67470.4
801	M170T565C127	170.092	564.732	0.586757	126.819	2519	6540	4746	3190	2995.97	3013.49
803	M182T33C132	182.081	33.4106	0.612467	131.758	19416	13934.5	11716.9	11418.7	28783	20027
804	M184T41C127	184.06	40.9392	0.588901	126.597	94163.4	118267	137093	65691.6	74064.6	153308
806	M202T104C128	202.053	103.601	0.599618	128.141	8678.11	8628.93	8571.2	10267	6234.44	13131
808	M229T293C123_2	229.154	293.338	0.577636	122.552	231505	180721	241392	246888	188330	186459
810	M232T252C128	232.154	251.548	0.606045	128.488	107595	111964	111291	61348.7	53857.2	57868.8
811	M248T314C127	248.148	313.856	0.600691	126.911	6470	4422.8	3836.24	4150.88	2835.28	5022.35
812	M265T217C126	265.118	216.843	0.598548	126.047	88953.8	77145.6	82505.5	75069.8	126401	66470.4
813	M286T205C125	286.201	204.629	0.595334	124.928	80142	62450.9	113887	86915	38760.5	127537
814	M88T291C140	88.0753	290.752	0.607651	139.712	14085.7	17424.2	17816.8	13007.4	19660.5	20615
815	M95T198C138	95.0123	197.726	0.607651	138.476	36559.7	42503.7	32429.2	33049.7	28094.4	32371.3
816	M99T448C137	98.9838	448.11	0.602833	136.75	6464.59	6206.37	12457	9069	10853	5099.38
817	M108T80C136	108.044	79.9656	0.604439	135.84	18948.5	25112.7	19671.5	24232.8	21628.1	21015
818	M110T146C134	110.035	146.297	0.596405	133.785	44394.2	41967	47571.1	47120.3	47931.8	43205.1
819	M110T296C136	110.06	296.354	0.607116	136.184	161164	136556	132735	163638	155935	138215
820	M110T82C136	110.06	81.7395	0.607116	136.184	26165.8	35459.8	32242.1	27838.1	24694.6	37649.7
821	M110T423C136	110.071	423.265	0.607116	136.183	7121.8	7958.94	7368.15	6213.79	6174.25	6159.96
822	M110T464C136	110.071	463.674	0.608186	136.423	2785.7	2147.52	1914.53	2661.32	2156.45	1805.75
823	M124T198C134	124.039	197.726	0.60551	134.263	43373.5	32227.8	27913.5	29423.6	29352.2	26309.2
824	M124T123C135	124.05	123.169	0.608186	134.855	171724	142621	150159	163633	169223	147231
825	M126T66C133	126.091	66.285	0.598548	132.52	34461.7	59271	27177.3	18562.4	42850.4	38942.2
826	M133T172C134	133.088	172.112	0.607116	133.773	10694.9	10564.4	11524.6	12207.1	12104.2	10868
827	M137T220C133	137.071	219.739	0.607116	133.435	17454	15283.3	19008.6	27958	15122.7	20096.1
828	M137T39C134	137.107	39.3096	0.607651	133.549	22613.1	23010.2	30229.4	28972.5	25343.2	28420.8
829	M141T317C134	141.04	316.726	0.609256	133.585	12432.7	10497.4	10333.5	12563.1	10959.6	9741.6
831	M142T89C132	142.086	89.2004	0.603904	132.331	22308.3	20852.3	31937	40375	30600	32515.6
832	M146T249C130	146.06	248.975	0.593726	129.809	5629.3	7937.45	7566.33	8729.88	6619.79	6951.5
833	M146T369C130	146.117	368.973	0.595869	130.273	16714.9	23137.9	17730.3	16543.6	22163.6	19971
834	M148T172C132	148.112	172.061	0.604974	132.121	548257	519138	543551	553723	535897	534663
835	M148T577C132	148.112	576.791	0.60551	132.238	11679.7	10288.7	13900.9	10666.7	11030.7	14301.2
836	M148T622C132	148.112	621.57	0.60551	132.238	7284.18	6279.56	7907.79	6399.18	6411.03	8061.6
837	M148T506C132	148.112	506.273	0.604974	132.121	7993.98	7086.62	7563.34	8108.58	8196.43	9997.42
838	M148T672C132	148.112	672.268	0.604974	132.121	7880.63	8590.64	7734.57	7284.77	9046.79	8504.43
839	M148T440C132	148.112	439.578	0.604439	132.004	6349.46	5974.7	6078.44	5386.77	6371.47	7161.09
840	M148T27C133	148.112	27.2209	0.607651	132.705	6567.2	4534.49	3332	6455.3	5496.58	4540
841	M148T717C133	148.112	717.492	0.607116	132.588	6916.75	6001.34	6506.77	7165.2	7465.11	7368.88
842	M148T226C132	148.112	225.773	0.60658	132.471	7194.64	9715.77	10543.3	11254.6	9606.92	10874.8
843	M149T122C130	149.046	122.175	0.597477	130.418	24603.3	18859.1	23978.7	26024	28206.1	24898.4
844	M150T123C133	150.029	123.142	0.607651	132.57	28166	27907.3	22294.1	29047.5	22074.4	22060.1
845	M150T37C132	150.055	36.6372	0.607116	132.452	49234	48086.8	41168.9	39168.9	52365.3	49516.6
846	M150T172C132	150.118	172.294	0.60551	132.097	3963.51	3353.69	2892.88	3139.78	3191.6	3732.83
847	M152T317C133	152.009	316.726	0.608186	132.551	12360.4	13442.5	12627	12374.9	14068.7	12712.1
848	M152T456C131	152.07	455.769	0.601226	131.03	3166.32	2644.08	3228.63	2595.25	2897.16	2605.39
849	M152T709C131	152.07	709.292	0.602833	131.38	3074.73	4418.64	4161.02	3140	3414.99	4531.82
850	M152T296C132	152.071	296.354	0.60551	131.964	726296	770372	817364	774974	782206	713252
851	M152T227C132	152.07	226.528	0.607116	132.314	5730.54	7114.81	9350.83	7006.78	6948.35	8704.13
852	M152T451C131	152.07	451.488	0.603368	131.497	3166.14	2680.4	2444.84	2952.24	3332.15	2605.39
853	M153T80C132	153.066	80.3602	0.60551	131.897	3.52145e+06	3.23587e+06	3.16037e+06	3.16483e+06	3.17889e+06	3.34982e+06
854	M153T243C132	153.066	243.069	0.607651	132.363	4961.84	7235.53	6302.73	8574	6311	5890.62
855	M153T15C132	153.066	14.6041	0.604974	131.78	1700.24	1929.86	3402	2497.83	2812.6	2620.3
856	M153T643C132	153.066	642.631	0.60551	131.897	1283.15	2833.31	2524.05	3021.49	2563.98	1777.83
857	M153T680C132	153.065	679.749	0.60551	131.897	1675.27	2192.36	1868.7	2837.6	2231.52	2037.85
858	M153T699C132	153.066	698.712	0.604974	131.78	2766.45	1865.73	1585.58	2306.51	2193.77	2439.02
859	M153T139C132	153.066	139.084	0.607116	132.247	12451.6	9976.51	14547.5	15117.5	11826.9	14815.4
860	M153T97C132	153.066	97.1166	0.606045	132.013	84789.9	76167.1	89634	80721.5	93082.6	151191
861	M153T594C132	153.066	593.942	0.604974	131.78	2301.44	2835	2525.82	1913.02	2774.26	2601.58
862	M153T661C132	153.066	661.064	0.603904	131.547	1797.61	2161.48	2705.16	2153.37	2400.45	3034.26
863	M153T571C132	153.066	570.736	0.60658	132.13	1873.66	1981	2758.54	2507.03	2423.55	2459.61
864	M153T547C132	153.066	546.761	0.606045	132.013	2821	4216	1743.18	2302.88	1960.45	2691.66
866	M153T263C132	153.102	263.221	0.607116	132.244	2141.64	5827	4081.6	3070.7	4670	3518.06
867	M154T160C132	154.025	159.747	0.606045	131.95	31293.2	28749	30459.6	28322.2	29721.1	28447.8
868	M154T80C132	154.069	80.2286	0.60658	132.063	254654	228991	229015	233903	228087	235156
869	M154T127C132	154.086	126.604	0.608186	132.412	25679.1	19299.3	22389.5	27096.1	18369.1	18768.9
870	M155T107C132	155.056	106.948	0.60658	131.999	14284.8	15889.4	18818.4	17441.5	22016.8	15483.1
871	M155T134C132	155.056	134.043	0.60658	131.999	32430.2	27902	35123	32483.6	24996.8	36763.9
872	M155T46C132	155.056	46.1168	0.607116	132.115	5484.72	9725	5323.53	6222.95	5061.96	6578.09
873	M155T150C133	155.081	150.082	0.609792	132.696	14296.2	15250.7	13005.8	12989.1	13127	12060.5
874	M155T273C131	155.081	272.558	0.602833	131.182	3506.49	2824.64	2611.08	2571.79	9988.42	5925
875	M155T100C132	155.117	99.6481	0.608186	132.344	7276.67	3173.05	3866	4103	4517.97	3130.37
876	M156T423C132	156.076	423.048	0.606045	131.816	7276.38	6169.16	6330.65	6102.16	7103.14	5779.07
877	M156T474C132	156.076	473.529	0.607651	132.166	1816.45	2678.53	1907.16	1932.93	1246.08	1956.88
878	M156T583C132	156.076	583.263	0.607651	132.166	3393.38	2450.49	2189.69	2563.71	2260.64	1912.64
880	M156T387C132	156.076	387.131	0.60551	131.7	6080.38	4452.45	1435.71	6441.65	5552.98	2124.39
881	M156T370C132	156.076	370.05	0.607116	132.049	7717	4458.74	3143.38	6440.57	5063.26	5073.49
882	M156T400C133	156.102	400.048	0.609792	132.63	46250.7	40132.6	44771.5	46839.2	45046.8	40272
883	M156T240C132	156.113	240.154	0.607116	132.047	10250.2	9721.83	11583.6	10048	10447.6	9671.44
884	M156T161C132	156.138	161.369	0.607116	132.045	7830.36	7426.07	7549.7	6599.84	7827.29	7351.74
885	M157T300C132	157.061	299.597	0.608721	132.335	53498.4	46055.5	58945.8	48927.8	48016.2	45853.7
886	M157T469C132	157.061	469.277	0.607116	131.986	2161.15	2712.17	1823.18	1807.56	1656.61	2032.79
887	M157T126C132	157.097	125.768	0.606045	131.751	17962.7	21068.2	17491.5	15294.9	20013.6	23122.8
888	M158T342C132	158.117	342.126	0.609256	132.385	9740.49	14414.2	12652.7	7593.03	13135.2	13186.8
889	M158T169C132	158.118	169.392	0.608186	132.152	2834	1745.51	2191.56	1815.67	2382.96	1898.24
890	M158T488C131	158.128	487.567	0.604974	131.454	7271.3	9481.6	10150.3	8901.33	9619.57	9442.06
891	M160T291C132	160.097	290.591	0.608186	132.029	2.80023e+06	2.74893e+06	2.90101e+06	2.79154e+06	2.80804e+06	2.77751e+06
892	M160T436C131	160.097	435.996	0.603904	131.099	1442	1637.77	1490.18	1714.68	2086.93	3416
893	M160T408C132	160.097	408.445	0.606045	131.564	2519.02	2996.16	2051.02	2449.4	2246	3285
894	M160T355C131	160.097	354.687	0.603368	130.983	3006.41	3247.18	2513.38	3358.67	2992.35	3784.19
896	M160T290C132	160.111	290.293	0.608186	132.028	101210	97496.4	109632	103203	101211	100797
897	M161T50C132	161.071	49.8751	0.607651	131.853	14684.5	17652.7	17910.3	22972	18002.9	21768.8
898	M162T190C131	162.055	190.309	0.604974	131.214	118064	103911	124921	104987	123539	113349
899	M162T29C131	162.055	28.5014	0.604974	131.214	17422.8	19703	16905.2	16573.4	17876.8	18186.1
900	M162T95C131	162.055	95.4459	0.603368	130.865	4715.87	8273.78	7240.52	7942.23	7195.86	8888.45
901	M162T255C131	162.055	254.784	0.60551	131.33	6784.19	5170.07	7399.69	5274.1	5788.85	6547.32
902	M162T291C132	162.101	290.832	0.608721	132.024	25851.5	20511.3	23051.9	22173.7	17765	17563.3
903	M162T277C132	162.112	276.668	0.610862	132.487	5325.29	5841.07	4707.55	4800.87	5107.1	6176.37
904	M163T117C131	163.086	116.582	0.604439	131.036	15268.7	14044.1	11144.4	11036.2	16523.1	15110.7
905	M164T241C132	164.107	240.684	0.610862	132.368	6540.68	5122.84	5261.39	6536.96	5926.9	5811.7
906	M165T246C132	165.054	245.77	0.609256	131.965	4366.55	3863.66	5073.35	4206.42	4370.85	4216.01
907	M166T180C132	166.072	179.619	0.609792	132.023	701489	687858	736042	716047	716596	707187
908	M166T200C132	166.072	200.206	0.610327	132.138	39851.9	41870.6	41197.4	37818.8	38891.7	54050.2
909	M166T223C134	166.072	222.745	0.619954	134.223	14773.8	14746.8	14772	17499.5	14357.8	17016.8
910	M167T239C131	167.045	238.617	0.606045	131.156	2648.04	2687.01	6589	2307.39	2436	3150.41
911	M167T123C132	167.056	123.045	0.607651	131.503	2.82166e+06	2.69091e+06	2.77073e+06	2.77093e+06	2.8029e+06	2.66894e+06
912	M167T160C129	167.072	160.045	0.596405	129.069	26410.8	26035.6	28903.4	33379	30356.6	29691.8
913	M167T49C132	167.085	48.5548	0.607651	131.502	37258	30745.1	33757.5	42946.2	34914.9	41100.5
914	M167T102C132	167.084	101.981	0.608721	131.733	12937	11537.7	10449.7	12506.3	14611.7	14830.5
915	M167T139C132	167.086	138.902	0.609256	131.849	22328.9	25459	18638.9	29127.6	32868.1	36248.7
916	M169T317C132	169.036	316.726	0.608186	131.508	359032	359672	355506	365990	342912	359777
917	M170T317C132	170.039	316.848	0.608721	131.569	22723.2	20688.4	19078.9	20783.5	19329.2	20544.2
918	M172T231C129	172.133	230.644	0.597477	129.027	23461.2	35081	21813.4	18007.5	41858	24596
919	M177T48C132	177.102	47.7392	0.610327	131.543	51613.8	119551	60665.5	127310	101663	46085.2
920	M179T321C131	179.118	320.714	0.606045	130.52	6383	2809.13	2883.63	2690.45	4763	6776
921	M183T238C130	183.076	238.097	0.604974	130.099	8145	6325.15	5505.36	7621.3	5801.44	5918.15
922	M184T148C131	184.064	147.836	0.610327	131.203	20927	10815.7	18327	10231.2	10448.3	17060
923	M185T60C129	185.103	59.7181	0.601226	129.199	39231	55658	28478.5	40198.2	25744.9	28440.2
926	M190T190C129	190.05	190.329	0.599619	128.633	49426.6	40300.6	38434	44256.8	41330.5	61801
929	M207T56C127	207.059	55.5297	0.597477	127.495	10734.5	21213	19564	18425	11651.3	12306.7
930	M207T152C129	207.058	151.712	0.603904	128.867	6272	5089	4124.96	3104.09	6552	4558.46
932	M248T183C128	248.164	183.042	0.608186	128.494	28596	17163.4	12368.9	26550	27195	18250.2
934	M264T87C129	264.196	86.8688	0.611397	128.774	280685	216290	415859	266045	528722	498615
936	M109T505C139	109.076	505.353	0.619954	139.191	2566.53	2392.16	2955.06	2439.14	2535.41	2078.97
937	M110T108C138	110.035	108.029	0.617281	138.468	80208.7	84823.8	87330.9	70337.8	82014.3	81071
938	M118T241C137	118.065	240.911	0.613537	136.675	6487.23	6958.98	5396.61	5902	5863.99	7031.08
939	M124T180C135	124.05	179.529	0.610862	135.448	10827.3	10704.7	9399.04	11185.7	9936.88	11617.5
940	M124T480C137	124.087	479.77	0.617815	136.986	16496.1	17571.8	17537.3	16298.5	14605.6	14862.7
941	M124T540C137	124.087	539.92	0.617815	136.986	30008	12729.8	11206.4	11962.8	11176.5	11134.5
942	M124T415C137	124.087	414.711	0.61835	137.105	47661	45432.1	46939.2	43730.9	41480	42021.1
943	M124T506C137	124.087	505.584	0.618885	137.223	36204	36989	19848.7	19206	17309.6	17202.2
944	M139T120C136	139.037	120.434	0.61835	135.741	18709	19490	21839.9	23616.6	17859.1	24645.8
945	M139T125C136	139.098	124.983	0.618885	135.853	68220.6	51380	52181.5	53103.8	52506.1	58090.4
946	M148T41C134	148.039	40.8278	0.611932	133.645	74624.3	67673.4	114836	139495	65610.5	73229.8
947	M148T17C132	148.112	17.2637	0.60658	132.471	5033.07	5156.3	6201.63	7534.83	5485.94	4624.86
948	M148T198C132	148.112	197.605	0.60551	132.238	45654.7	39014	34829.1	51541.3	45728.6	42436.7
949	M148T687C132	148.112	687.474	0.606045	132.354	6772.23	7467.99	8476.14	7902.92	8894.74	8126.94
950	M148T533C132	148.112	533.249	0.604974	132.121	9173.61	9861.34	9637.83	9888.45	10166.6	9236.92
951	M148T394C132	148.112	394.38	0.603368	131.77	4009.97	4554.08	6258.14	5273.01	5448.71	5840.56
952	M148T483C132	148.112	483.309	0.60551	132.238	6935.52	6169.01	7257.12	7442.7	7871.69	7905.13
953	M148T459C132	148.112	459.4	0.604439	132.004	6165.08	6151.74	6024.77	5165.17	6929.86	7682.74
954	M149T154C135	149.046	153.66	0.617281	134.741	5402	2898.05	2987.95	2878.56	2530.34	6844
955	M152T31C132	152.07	30.6919	0.603904	131.614	425644	466223	452376	475384	443916	475467
956	M152T538C131	152.07	538.179	0.601226	131.03	5948.76	4089.93	4739.65	4522.6	4173.89	5064.46
957	M152T506C131	152.07	506.408	0.602297	131.263	2393.27	2403.96	2858.07	3404.22	3646.14	4758.66
958	M152T564C131	152.071	563.554	0.602833	131.38	4179.53	3985.45	3593.45	5181	4562.08	3278.36
959	M152T592C132	152.07	592.256	0.604439	131.73	3326.92	2773.52	3837.7	3554.13	3464.62	3761.11
961	M152T47C134	152.082	46.8758	0.613537	133.712	25900.5	18972.2	22633.3	22918.8	27693.3	22949.5
962	M153T114C132	153.066	113.859	0.60551	131.897	43978.8	46594.2	53537.7	45552.4	44239.1	42840.7
963	M153T716C132	153.066	716.075	0.60551	131.897	2259.11	1955.99	2653.6	1699.41	2193.77	2169.74
964	M154T56C132	154.086	55.542	0.604439	131.596	14319	16149.1	13595	11912	11963.1	13152.4
965	M155T220C131	155.081	220.085	0.603904	131.415	113058	114755	104465	107062	121280	104304
966	M155T186C134	155.129	185.548	0.615676	133.973	8939.8	10954	11372.1	11385.9	12579.8	10842.9
967	M156T451C132	156.076	451.259	0.607116	132.049	2123.4	3656.84	1497.86	1904.11	5015.24	2977
968	M157T150C133	157.097	150.353	0.612467	133.147	9687.35	11264	8808.32	7675.16	7989.62	7554.14
969	M157T256C134	157.097	255.775	0.616746	134.077	6183.71	7577.6	6972.47	7183.47	6327.35	7327.43
970	M158T305C133	158.092	305.021	0.610862	132.735	11366.9	10248.4	9619.75	10643	10898.1	8779.88
971	M160T359C134	160.107	359.162	0.616211	133.771	10964.6	18399.7	14871.5	12721.1	18827.7	12432.5
972	M160T222C133	160.133	222.151	0.612467	132.956	57698.1	59697.4	62479.5	60464.9	57487.4	58571.4
973	M161T168C131	161.107	167.75	0.601762	130.573	4237.42	4776.6	6438.04	5095.84	4278.73	5345.65
974	M162T55C131	162.055	55.1468	0.603368	130.865	11283.9	10379.8	9891.14	9562.13	11132.7	12277.1
975	M162T241C133	162.055	240.785	0.611397	132.607	7061.41	5889.98	8876.94	5210.22	7540.65	7720.51
976	M162T260C131	162.076	259.835	0.603904	130.98	15286.5	11830.8	11631.1	8535.06	12965.7	10959.3
977	M162T347C134	162.113	347.141	0.616746	133.763	4.20799e+06	4.34582e+06	4.64167e+06	4.54724e+06	4.79632e+06	5.2437e+06
978	M162T383C133	162.113	383.277	0.615141	133.415	21590	18326.8	17912.9	18536.8	18707.1	16210.1
979	M162T429C133	162.113	429.407	0.615141	133.415	6073.49	7895.12	6953.01	4986.4	6799.34	5510.89
980	M162T411C134	162.112	411.077	0.615676	133.531	9633.84	8633.08	10261.5	9717.31	9251.21	9568.18
981	M162T450C134	162.112	450.124	0.615676	133.531	4388.25	4521.11	4390.78	4456.39	3653.19	5449.13
982	M162T462C133	162.113	462.063	0.615141	133.415	4603.55	4553.87	4052.88	4425.99	4391.42	4259.02
983	M162T314C133	162.112	313.843	0.613537	133.067	4159.42	4977.07	3139.07	4980.62	3341.02	5368.57
984	M162T477C133	162.112	476.963	0.615141	133.415	3454.08	3887.38	4438.62	3797.26	4505.51	3975.52
985	M162T416C133	162.113	415.653	0.615141	133.415	7353.76	8094.45	8720.04	9716.87	5880.64	8804.08
986	M162T347C134_2	162.127	346.65	0.616746	133.762	155293	166128	174185	174355	180839	195325
987	M164T217C133	164.107	216.504	0.614607	133.18	7385.03	7486.9	7277.02	5223.5	7841.79	6371.12
988	M164T347C134	164.117	347.189	0.61835	133.99	33247.7	41885.6	39843.7	36218.6	33263.3	28023.4
989	M166T41C133	166.05	40.5766	0.612467	132.603	1.34383e+06	1.40191e+06	1.40417e+06	1.35556e+06	1.31969e+06	1.31847e+06
990	M166T154C134	166.072	153.845	0.616746	133.528	142677	135927	129900	133050	135634	129538
991	M166T369C133	166.086	368.973	0.614072	132.948	7564.23	7278.33	7619.04	9046.65	8614.87	8739.24
992	M166T262C133	166.085	261.715	0.615676	133.296	5518.74	5516.72	4701.13	5168.32	5108.43	5458.65
994	M167T152C133	167.056	151.913	0.612467	132.545	9368.83	12800.6	12284.2	10258.9	10370.9	12680.3
995	M168T273C132	168.065	272.548	0.612467	132.488	4862.25	3052.57	3440.06	4832	3093.7	3843.42
996	M168T37C133	168.124	37.152	0.613537	132.716	13822.2	17360.8	13106	18103.5	13832.4	11779.9
997	M169T100C134	169.073	99.9174	0.61835	133.704	5716.84	7135.36	6153.61	6181.53	9105.81	6520.89
998	M170T198C133	170.06	197.865	0.616746	133.302	100885	105112	89619.7	99487.2	96909.4	92677.3
999	M170T249C133	170.06	248.758	0.614072	132.724	5982.28	6263.17	6003.77	5219.13	6387.2	5936.7
1000	M170T228C133	170.063	227.879	0.616211	133.186	7793.79	7729.26	7907.18	6881.36	6654.52	5484.81
1003	M170T608C134	170.092	607.778	0.619954	133.994	3519.53	3002.06	3671.93	3619.52	4128.64	3541.33
1005	M170T434C134	170.092	433.631	0.618885	133.763	246202	239601	126708	127813	228079	126110
1006	M171T306C134	171.076	306.398	0.619954	133.939	22847.7	19176.5	18846.7	21544.4	18633.6	20154.8
1007	M173T34C132	173.085	33.9078	0.612467	132.214	37279.9	41073.3	40711	48255.7	47351	45781
1008	M177T102C134	177.066	102.36	0.619954	133.62	7635.89	8089.15	8198.54	10498	10329.1	8443.5
1009	M181T113C133	181.072	112.618	0.616746	132.728	23311.3	25603.1	24616.7	23163	24079.4	23793.1
1010	M181T18C132	181.072	18.0461	0.615141	132.382	2784.66	1866.26	3216.69	5236.44	4008.04	4700.41
1011	M181T714C133	181.072	713.596	0.61728	132.843	3278.66	3937.42	3291.9	4646.83	4437.5	3666.6
1012	M181T682C133	181.071	682.436	0.619954	133.418	3363.14	4237.1	2831.61	3428.82	4285.19	3610.97
1013	M181T668C134	181.072	667.752	0.620489	133.533	2806.69	3595.01	4163.19	4456.72	4366.78	4132.38
1014	M181T651C133	181.072	651.491	0.617815	132.958	2281.42	1832.25	3324.21	2663.65	3550.65	4001.77
1016	M204T299C129	204.123	298.711	0.604974	129.206	412027	205180	371006	215240	390575	194544
1017	M206T565C131	206.152	565.489	0.613002	130.843	5454.71	7011.8	5824	5202.88	4236.95	5096.54
1018	M212T289C131	212.103	289.466	0.615676	131.193	74925	65486	44257.4	34424.1	80072	41816.4
1019	M215T443C133	215.016	443.209	0.622627	132.569	12743.6	16753	6215.27	7398	8448.14	12780
1020	M229T364C130	229.155	363.659	0.614607	130.395	17162.1	35343	16643.2	9841.24	10009.8	31436
1021	M230T293C130	230.158	293.451	0.614607	130.364	41081.5	78854	51865.4	31153	78717	36939.9
1022	M244T243C128	244.154	243.198	0.606045	128.148	14920.2	17340.1	10556.1	15277.4	16017.6	27308
1023	M264T62C132	264.196	62.2853	0.625833	131.815	608636	875476	544009	565587	620154	985661
1024	M276T388C129	276.144	387.527	0.612467	128.732	32279	18148.6	17107.2	18702.2	33033	20018.6
1025	M96T418C142	96.0679	418.198	0.625833	142.441	1794.97	1926.36	2158.5	3211.55	2859.85	2172.16
1026	M109T395C140	109.076	394.611	0.622627	139.791	7928.47	8217.96	6929.78	6744.16	6958.2	7865.25
1027	M109T415C139	109.076	414.912	0.619954	139.191	6672.35	6771.65	7620.75	6507.99	7873.91	6748.42
1028	M109T367C140	109.076	366.837	0.623696	140.031	9160.35	12726.3	8271.14	14569.1	11551.4	14370.2
1029	M115T213C139	115.038	212.892	0.62423	139.407	6871.61	15010	6898.55	10647	6447.37	8882.29
1030	M124T343C137	124.087	342.667	0.619419	137.342	50505.5	55420.1	61581.6	48940.2	55347.4	51781.1
1031	M125T283C138	125.071	283.304	0.623696	138.19	27430	27140.2	22890.9	29897.5	25037.3	24819
1032	M126T317C135	126.029	316.64	0.608721	134.778	2758.2	3811.5	3092.62	3395.36	2741.12	3247.33
1033	M126T394C138	126.102	394.113	0.62423	138.205	7023.38	6529.52	6189.16	7098.33	6938.96	7398.75
1034	M126T426C138	126.102	425.668	0.622627	137.85	3687.35	3650.49	4932.05	3273.85	4451.25	5509
1035	M126T372C138	126.102	372.324	0.622627	137.85	17136.9	16166.6	16247.6	15909.7	14019.1	15647.2
1036	M136T90C137	136.039	89.749	0.623695	137.167	33708.5	17677.4	19695.4	27606.7	23957.1	21985.3
1037	M137T231C137	137.096	230.528	0.62423	137.194	4702.94	8157	6717.62	6478.85	7483.72	7013.5
1038	M142T229C136	142.123	228.631	0.622627	136.431	15284.5	10118.2	10428.4	13884	11776.2	13451.2
1039	M149T180C133	149.046	179.52	0.610327	133.223	19505.4	24528.9	26276.1	20254.6	23355.5	25190
1040	M154T624C137	154.123	623.594	0.630641	137.298	2441.45	3390.84	2428.32	2291.54	2320.94	2490.4
1041	M154T634C137	154.123	634.465	0.628504	136.833	3054.55	2627.51	3112.64	2231.39	3593.32	2932.95
1042	M154T448C137	154.123	447.858	0.629038	136.949	1827.95	2261.09	2063.57	2751.4	3584.76	1746.86
1043	M156T121C136	156.064	120.827	0.623161	135.54	324020	332428	350588	380003	344821	368122
1044	M156T141C135	156.064	140.942	0.621023	135.075	32648.2	31555.3	28336	25186.7	35575.5	27805.1
1045	M160T406C135	160.133	406.404	0.622627	135.162	3005.2	3314.7	3820.28	4952.24	3504.29	5073.2
1046	M160T376C135	160.133	376.342	0.623161	135.278	410304	366392	403481	377329	428541	495851
1047	M161T39C135	161.107	39.3096	0.622092	134.985	36776.1	40397.5	40729	47616.7	45645.7	40448.3
1049	M162T376C136	162.139	376.362	0.625299	135.617	3848.39	3140.9	3402.27	4066.01	3229.23	7180
1050	M163T59C135	163.086	59.2123	0.624764	135.443	38308.5	42633.5	44138.4	43284.6	31186.5	32173.2
1051	M163T168C134	163.123	168.491	0.617815	133.934	2480.58	2250.6	4670	3308.78	1889.23	2337.93
1052	M164T264C135	164.07	264.292	0.624764	135.383	3669.91	5669	4016.45	2560.89	3437.02	5281
1053	M164T25C135	164.07	25.2528	0.621023	134.573	16986.2	20153.2	21247.3	18981.1	18515.3	19450.9
1054	M164T168C135	164.107	168.284	0.625299	135.497	10049.4	13222.1	10543.5	9993.49	11862.6	9526.19
1055	M166T245C136	166.052	245.462	0.626367	135.612	5740.51	7268.42	6638.92	6077.04	6389.88	6434.34
1056	M166T228C135	166.086	228.09	0.623161	134.916	19401.3	20014	21530.1	20702.4	19338.6	19456.8
1057	M166T95C135	166.086	95.4963	0.622092	134.685	18352	18364.6	25043.9	21452.2	17109.9	14579.1
1058	M167T236C136	167.081	235.935	0.626367	135.552	15950	16623	20872.1	19215.9	15489.5	16368
1059	M167T148C133	167.086	148.387	0.612467	132.544	17111	13716	16127.7	13896.6	17225.3	18997.9
1060	M167T695C136	167.154	695.054	0.62797	135.895	1642.76	1240.84	1511.33	1475.08	1251.08	1740.46
1061	M168T352C134	168.065	352.084	0.620489	134.223	25131.8	30563.1	27803.6	26037.3	29853.7	27512.5
1062	M168T288C135	168.066	287.598	0.622092	134.57	4290.38	3479.7	8037	3736.59	3677.07	2186.86
1063	M168T222C135	168.102	221.883	0.625299	135.262	12684.2	13063	11690.1	9605.4	12390.3	12721.1
1064	M169T45C134	169.073	45.2855	0.618885	133.82	14034.5	11898.7	12149.2	10795.5	11994.9	13278.4
1065	M169T276C135	169.097	276.189	0.623696	134.858	3621.98	4138.68	3739.54	3682.8	3076.43	2995.19
1066	M170T369C135	170.092	368.85	0.623161	134.687	236476	231218	193595	226912	234013	230656
1067	M170T394C134	170.092	394.374	0.622092	134.456	125345	216742	118379	120296	220875	118902
1068	M170T456C134	170.092	456.186	0.618885	133.763	14604.5	29379	12719.4	16183.6	24132	14952
1069	M170T307C134	170.092	307.362	0.61835	133.647	7956.9	12738.3	12898.9	9394.43	11879.1	8819.05
1070	M170T629C134	170.092	629.024	0.619954	133.994	3314.71	2739.58	2748.86	2835.43	2417.09	2003.24
1071	M170T648C134	170.092	648.116	0.622092	134.456	2340.97	1965.8	1607.91	1450.38	1717.87	993.405
1072	M170T255C134	170.117	255.455	0.620489	134.108	4100.72	6545.33	6878.02	4748	5032.87	6588.86
1073	M171T283C135	171.076	283.431	0.62423	134.863	793962	815437	763750	754466	758641	737895
1074	M171T159C135	171.087	159.296	0.623161	134.631	48113.9	50048.4	50696.4	43941.5	44924.6	43486.6
1075	M171T176C135	171.088	175.932	0.625299	135.093	13257.3	13255.8	15025.8	13792.6	11344	11749
1076	M172T53C134	172.071	53.0007	0.621023	134.116	15803.5	17670.4	20816.1	14476.8	18283.5	18386.2
1077	M172T283C135	172.079	283.304	0.625299	135.038	59031.4	59247.8	59490.7	51853	59260.9	56792
1078	M172T486C135	172.108	485.918	0.626367	135.268	21285.5	19577.1	18341.6	18511.7	19404.3	15984.7
1079	M175T212C134	175.071	212.446	0.622627	134.301	84708.4	86416.9	77418.3	84345.7	88504.9	87512
1080	M175T385C135	175.071	385.475	0.625833	134.992	9111.21	6011.77	7621.74	9240.63	7640.13	9233.71
1081	M176T213C134	176.074	213.067	0.623161	134.363	6317.69	14251	15483	8210.4	9232.55	10443
1083	M180T173C134	180.088	173.143	0.621023	133.697	4326.32	5131.37	3534.11	4055.53	4579.54	3525.27
1084	M181T49C134	181.072	48.5326	0.623696	134.223	1.83005e+06	2.04916e+06	1.62773e+06	1.7928e+06	1.90647e+06	1.86858e+06
1085	M181T630C134	181.072	630.446	0.62423	134.338	3380	2276.11	1822	4056	2195.46	2572.16
1086	M182T231C134	182.067	231.388	0.622092	133.829	9412.36	9929.51	10430.9	9163.88	8518.6	9164.09
1087	M183T279C134	183.051	279.11	0.622092	133.781	7422.34	10565.2	8189.12	9957.54	9932.17	7809.28
1089	M196T91C130	196.097	91.1748	0.608186	130.212	34695.3	16513.6	32414.6	42028	6121.89	32031.6
1090	M198T28C134	198.058	28.4094	0.625833	133.907	13898.3	10884.7	25084	13665.9	14937.8	18411
1091	M199T122C134	199.082	122.168	0.625299	133.75	26706.3	22948.3	11515.4	38261	23989.5	14039
1092	M199T116C133	199.108	115.684	0.619954	132.606	10706.9	21320	16763.9	12221	13129	14209.4
1095	M204T312C131	204.134	312.125	0.612467	130.806	15999.6	34345	17669	35478	34341	19667.7
1100	M260T279C131	260.149	279.36	0.621558	131.012	24615	46007	29825.3	24609.7	28041.2	43931
1101	M84T536C147	84.0804	536.077	0.634912	146.815	6560.49	6840.35	5200.1	5444.5	4626.32	3785.15
1102	M96T372C142	96.0677	372.219	0.624764	142.198	10075	9648.38	11137.7	8102.61	10218.6	8830.82
1103	M96T395C142	96.0677	395.354	0.623161	141.833	4291.85	3763.91	4255.18	4327.36	4505.85	3881.06
1104	M96T427C143	96.0679	427.14	0.626367	142.563	1952.09	3353.94	2299.32	2947.66	2859.85	4104
1105	M99T449C143	98.9839	448.983	0.629572	142.815	9892.92	8727.06	7625.64	9481.64	9812.01	7638.66
1106	M103T347C140	103.039	347.141	0.618885	139.78	117183	130190	122971	112146	129903	130831
1107	M104T306C142	104.07	305.856	0.630641	142.285	39809.5	36346.9	21034.3	36886.1	32929.3	27591.7
1108	M109T433C139	109.076	432.89	0.620489	139.311	8444.64	8705.95	7969.56	8778.81	8551.12	7708.62
1109	M109T381C140	109.076	381.395	0.62423	140.151	5029.91	7185.01	8911.95	5591.84	6384.62	6948.62
1110	M124T97C140	124.075	96.5315	0.632777	140.305	20989.4	17124.7	24397.6	20252.4	19110.4	22297.6
1111	M124T438C137	124.087	438.41	0.617815	136.986	63183.2	57601.5	56212.2	56998.4	57593.6	55357.3
1112	M124T581C137	124.087	580.969	0.618885	137.223	14655.5	12997.6	13189	14453.4	13397.6	12871
1113	M124T386C137	124.087	385.547	0.617281	136.868	14994.6	12369.3	8116.58	13626.7	15600.1	16362.5
1114	M124T527C137	124.087	526.584	0.617815	136.986	30967	15094.1	17213.3	17010.8	15239.4	13063.9
1115	M124T471C137	124.087	471.254	0.61835	137.105	14325.4	12845.1	14170.8	12933.2	12224.5	12400.3
1116	M124T404C137	124.087	404.227	0.617815	136.986	23557.1	26836.1	25147.9	24503.1	23296.8	21782.4
1117	M124T453C137	124.087	453.062	0.617815	136.986	7471.41	5745.22	7288.05	6352.19	7157.34	4981.07
1118	M124T370C137	124.087	370.358	0.616746	136.749	13661.5	11441	13182	12438.4	12640.8	12459.4
1119	M124T555C137	124.087	555.308	0.61835	137.105	12784.3	13264.5	11552	10966.1	11202.1	11413.5
1121	M126T28C139	126.055	27.9889	0.629038	139.274	13984.1	13225.9	13533.3	13144.4	13134.7	15625.8
1122	M130T536C140	130.086	536.374	0.633845	139.942	19133.4	21403.3	20789.2	18146.5	19575.2	15704.1
1123	M139T168C139	139.039	168.319	0.634912	139.376	1958.5	2447	3723	3577	1720.72	2545.14
1124	M143T306C139	143.081	305.527	0.632777	138.578	23956.6	21770.6	16189.5	21954.8	22067.3	20944.2
1125	M148T41C138	148.039	40.9295	0.633845	138.431	123977	109011	98537.8	117651	105004	118090
1126	M151T239C137	151.05	238.75	0.630107	137.396	7686.98	6739.57	6955.77	7746.55	6623.35	7203.79
1127	M153T23C137	153.055	23.4006	0.627436	136.674	4707	6625	1978.76	3243	2612.2	1619.96
1128	M153T114C139	153.066	113.983	0.639716	139.348	15720.4	14199.9	18403	18867.9	15731.2	14636.2
1129	M154T87C135	154.05	87.2338	0.621023	135.209	40225.8	35093.3	81998	40472.1	71277	47302.2
1130	M154T231C137	154.122	230.529	0.628504	136.833	276992	239102	280212	290842	289154	284242
1131	M154T574C137	154.123	574.008	0.628504	136.833	5813.82	6840.24	6137.09	6166.66	6433.6	8263.25
1132	M154T528C137	154.123	527.73	0.629038	136.949	4097.81	3779.81	4464.71	4161.46	4860.24	5186.88
1133	M154T674C137	154.123	674.18	0.628504	136.833	2563.68	3713.81	2909.61	3007.13	3616.88	2312.79
1134	M154T504C137	154.123	504.159	0.629572	137.066	3110.07	3328.05	4283.49	3517.22	3800.72	3678.79
1135	M154T704C137	154.122	704.178	0.629572	137.066	3020.42	2952.15	3248.58	2522.98	3008.3	3433.98
1136	M154T655C137	154.123	655.438	0.629572	137.066	2142.57	2322.83	3121.18	3555.17	3002.59	3854.52
1137	M154T550C137	154.123	550.263	0.628504	136.833	4627.92	4734.08	4730.63	4662.97	4889.66	5383.08
1138	M154T473C137	154.122	473.39	0.628504	136.833	3584.41	3409.21	2830.58	3460.37	2547.9	3320.69
1139	M154T411C137	154.122	411.154	0.630641	137.298	2475.66	1794.7	1528.14	2064.42	2463	1964.89
1140	M154T18C137	154.122	17.8872	0.629572	137.066	2044.84	4353	2663.08	2470.44	3621	2258.08
1141	M154T714C137	154.123	714.162	0.628504	136.833	1685.47	2089.42	2977.77	3717.83	2736.58	3163.33
1143	M156T29C137	156.048	28.5014	0.630107	137.052	16678.8	14350.8	15189.9	14249.7	17469.8	16672.9
1145	M166T49C137	166.05	48.5548	0.632777	137	80686.2	60656.9	81362.8	63607.9	67716.4	65862.8
1147	M167T337C136	167.081	336.619	0.626367	135.552	3059.56	5738	2236.96	3712.3	2625.41	2073.42
1148	M167T126C134	167.093	125.673	0.618885	133.932	453828	397184	387151	395844	414736	423007
1149	M167T707C136	167.154	706.772	0.62797	135.895	1642.76	1240.84	1665.91	1296.1	1244.56	1744.98
1150	M167T673C136	167.154	672.512	0.62797	135.895	1581.25	1225.99	1350.09	1101.03	1816	2184
1151	M168T28C136	168.065	27.9889	0.628504	135.957	97488.7	95802.6	90878.8	99401.9	92904	98380.7
1152	M168T59C134	168.065	58.5327	0.619954	134.108	16685.1	9986.93	26392	11093.1	19383.5	14522.1
1153	M168T75C136	168.102	74.5408	0.62797	135.84	12273.7	10681.8	13191	16807	16125	14522.6
1154	M169T105C136	169.097	104.676	0.629572	136.129	6189.54	6298.52	7410.88	5991.7	4684.48	12129
1155	M169T48C136	169.097	47.9924	0.628504	135.898	32078.2	21294.4	25579.1	22421	22305.3	29853.1
1156	M169T176C136	169.133	176.162	0.628504	135.896	2436.65	3092.51	5225.84	4320.4	4368.38	4128.11
1157	M170T148C136	170.081	147.649	0.629572	136.073	9040.71	9513.8	8857.2	10534.9	7534.71	15146.5
1160	M170T343C134	170.092	342.667	0.617815	133.531	98729	82808.8	88868.6	90120.6	84292.3	86094.4
1161	M172T121C135	172.091	120.849	0.626367	135.269	74264.5	73543.5	86181.2	72308.8	68880.9	78642
1162	M172T507C135	172.108	507.2	0.627436	135.498	5678.72	3222.13	2552.26	2275.53	3703.3	2372.12
1163	M174T306C136	174.124	305.723	0.631709	136.311	6259047	3.1217e+06	2.54134e+06	3.24436e+06	3.16436e+06	3.02957e+06
1164	M174T286C136	174.113	285.907	0.631175	136.196	4224.62	6114.94	5260.17	5321.19	5016.2	4760.45
1165	M174T396C136	174.123	396.294	0.632243	136.426	1565	965.125	1742.74	819.532	909.991	1774
1166	M175T243C136	175.057	243.1	0.632777	136.491	7565.44	5792.1	7333.1	6980.15	7593.58	6325.11
1167	M175T243C135	175.071	242.736	0.625299	134.877	8672.29	7579.64	5319.38	6549.98	7513.08	5962.95
1168	M175T277C136	175.123	277.202	0.629572	135.796	21896.1	18625.3	17563.2	18738.1	18297.6	15939
1169	M175T536C137	175.144	536.365	0.633311	136.601	70971.7	70522.5	64882.4	65842.5	71495.6	63435.2
1170	M175T594C136	175.144	594.016	0.632777	136.486	3498.33	3478.79	2932.23	3391.73	3206.46	2603.57
1171	M175T421C137	175.144	420.837	0.633845	136.716	1885.73	2298.65	2458.84	1905.24	1548.56	1876.74
1172	M176T168C135	176.07	167.964	0.627436	135.285	2102.87	2578	2019.93	2992	3227	1440.57
1173	M176T306C136	176.128	305.762	0.632777	136.433	24566.6	18812.3	18503.2	16631.7	21285.4	19985.1
1174	M177T237C135	177.066	237.361	0.628504	135.463	14457.2	14554.2	14735.2	17764.2	15093.7	14164.5
1175	M177T94C133	177.065	94.418	0.618885	133.39	10769.6	10129.7	13204.5	11388.9	8613.78	10799
1176	M177T160C134	177.066	160.191	0.621558	133.966	3419.85	3222.78	2087.72	5186.96	2659.02	3366.62
1177	M178T368C136	178.058	367.789	0.630107	135.757	23037.4	25356.3	22442.8	22827.5	22615.6	24012.3
1178	M178T162C135	178.068	161.541	0.628504	135.411	1579	2019.62	2767.31	3281.92	3172.71	3606
1179	M179T239C135	179.045	238.75	0.628504	135.361	30051.6	24744.8	28357.7	27741.1	27454.2	27026.5
1180	M180T138C136	180.088	137.933	0.631175	135.883	93352.4	109718	92121.7	83793.2	95201.5	93280.5
1182	M181T196C136	181.072	195.891	0.630641	135.718	439063	412621	384098	353700	374901	354910
1183	M181T694C134	181.072	694.295	0.62423	134.338	3672.27	3526.94	3693.05	2740.54	4567.36	4320.88
1184	M181T660C134	181.072	660.246	0.622092	133.878	2806.69	2466.8	4289.62	3195.74	3685.6	3467.84
1185	M181T719C133	181.072	718.763	0.619954	133.418	3300.79	3909.4	2905.59	4681.57	4437.22	4049.37
1186	M181T220C135	181.072	219.858	0.628504	135.258	13243.5	15789.6	10907.2	10595.5	11581.8	9466.38
1187	M182T160C135	182.096	160.191	0.626367	134.747	142270	138958	147769	154083	149691	149487
1188	M182T109C135	182.095	109.014	0.628504	135.207	5975.71	9130.92	13244	8980.47	5196.99	7735.13
1189	M182T123C136	182.096	122.715	0.631175	135.782	13190.5	42143.4	36080.6	37567.3	29973.9	41699.4
1190	M183T46C136	183.088	46.2197	0.630641	135.618	11390.5	12289.7	12073.7	10830.9	9261.28	8509.98
1191	M183T97C136	183.113	96.6692	0.632777	136.076	37026.3	34813	43444.2	49618.3	36714.3	44239.8
1192	M184T41C136	184.06	41.1168	0.633311	136.144	1.08513e+06	904129	899975	891496	923736	986929
1193	M184T139C136	184.097	139.23	0.634912	136.487	19194	20952.3	17993.3	18652.6	18986.8	18376.5
1194	M185T24C135	185.081	23.9472	0.629038	135.177	4116.84	3219.2	3806.42	3929.21	3829.13	5731.12
1195	M186T252C135	186.076	252.214	0.626367	134.555	6389.09	7875.72	10722.6	10142	8631.49	11980
1196	M193T74C134	193.097	73.7714	0.624764	133.891	67179.5	120179	107069	78929.4	73308.4	68644.9
1197	M193T141C131	193.097	141.05	0.610327	130.797	36168	30204	30741	17656.1	16420.3	17725.2
1198	M204T349C135	204.142	349.145	0.632776	135.143	13133.6	11840.4	12473.4	12274.5	13587.2	9420.88
1199	M204T488C135	204.153	487.708	0.630106	134.572	8375.16	12353	13060	7176.1	5852.65	6906.79
1200	M207T44C134	207.059	43.669	0.626367	133.66	17734.7	38695	37298	16949.3	25495.2	19651.6
1201	M209T239C134	209.055	238.617	0.627436	133.812	6392.67	8840.41	14499	8767.98	8408.74	9042.11
1202	M213T49C135	213.098	48.82	0.631709	134.572	22875.1	44147	23869.9	36445	53538	24515.7
1204	M218T384C135	218.158	384.333	0.634912	135.072	11443	6573.2	9624	6973.81	4072.47	6498.92
1205	M224T232C135	224.128	231.913	0.633845	134.641	35496	14323.6	18352.7	17561.8	20551.4	19176.1
1206	M229T352C133	229.155	351.844	0.625833	132.777	31416	35140	16433.9	15821.2	14236.4	19764.1
1207	M232T31C132	232.027	31.2485	0.621023	131.668	207273	106077	113450	112141	210888	182749
1209	M265T217C132	265.118	217.042	0.626367	131.905	100317	105554	107494	110690	96142.4	189854
1212	M95T219C145	95.0602	218.923	0.636514	145.046	30173.5	22062.7	22913.2	20992.1	19854.1	26338.8
1213	M96T283C142	96.0676	283.113	0.624764	142.198	12252.3	13867.4	12210.6	12210	11327.1	9656.15
1214	M109T219C143	109.076	219.209	0.63598	142.789	5739.85	9154	6457.23	8647.42	5776.61	7367.4
1216	M132T80C140	132.081	80.4723	0.634378	139.873	14736.4	42378.6	32435.9	37928.5	48702.8	46788.2
1217	M137T219C140	137.071	218.978	0.635446	139.661	38150.1	36763.9	36603.7	31774.5	33937.6	33665.7
1218	M141T97C139	141.102	96.5786	0.632777	138.737	8585.72	6291.21	9009.7	9258.86	7003.85	7983.13
1219	M144T190C140	144.044	190.309	0.641317	140.372	73881.3	86919.5	79220.2	72600	82511.6	75255
1220	M154T618C137	154.123	618.013	0.628504	136.833	3006.67	3229.07	2897.85	3027.59	2451.91	3388.01
1221	M155T219C138	155.081	219.006	0.635446	138.279	58126.1	57323.1	47784.4	53352.2	50463.8	51510.8
1225	M163T135C138	163.123	134.837	0.634378	137.525	11753.1	17043.5	13156.9	7187.45	16254	30073
1226	M165T74C137	165.066	74.4142	0.633311	137.175	15845.3	17178.1	19137.4	16332.1	16925.3	15789.3
1227	M165T70C138	165.066	70.1139	0.634912	137.522	16686.8	17969.6	24557.6	23860.2	16925.3	33823
1228	M166T81C136	166.086	80.7697	0.626367	135.61	22920.5	20256.4	20304.1	30480.2	12019.2	18763.8
1229	M166T168C139	166.122	168.258	0.640249	138.614	14782.9	14137.7	14121.2	14004.3	14228.2	14300.6
1230	M168T258C138	168.077	257.658	0.637047	137.805	18538.7	18725.7	14852.6	15940	19035.5	23193.8
1231	M169T42C135	169.134	42.011	0.625299	135.203	25191.9	40216	27963.1	25167.2	22776.7	33349.5
1232	M170T81C138	170.08	81.4772	0.636514	137.574	104428	93186.6	93679.8	74126.2	59007.2	51331.8
1233	M170T49C138	170.08	48.8162	0.637047	137.689	109894	124939	118341	118339	111614	107243
1234	M170T179C137	170.092	178.629	0.63598	137.457	21334.1	20465.1	19761.3	21411.7	22576	20998.6
1235	M170T150C136	170.092	150.033	0.627436	135.611	16734.8	20215.9	20769.3	17652.4	19089.5	21610.7
1236	M171T121C135	171.088	121.094	0.625833	135.209	1.20705e+06	1.25287e+06	1.26374e+06	1.2487e+06	1.17606e+06	1.30465e+06
1237	M171T150C135	171.087	150.353	0.62423	134.862	42288.2	48155.8	40238.7	42013.4	40548.8	36914.2
1238	M172T190C138	172.039	190.309	0.639716	138.154	104665	89276.3	103587	101129	109238	90394.8
1239	M172T114C136	172.092	114.095	0.62797	135.615	38326.3	49438.5	45666.7	45391.5	45582.5	38620.5
1240	M173T219C137	173.092	219.105	0.634912	137.058	520263	484614	435126	456788	404020	463734
1241	M173T242C137	173.092	241.99	0.634912	137.058	28591.5	27918.5	27133.9	29968.8	29629.2	31085.8
1242	M173T404C136	173.128	404.12	0.629572	135.904	2793.66	2679.68	1681.11	3759	2315	2064
1243	M174T156C137	174.091	155.889	0.634378	136.888	223214	225902	233790	238132	244870	236957
1244	M174T195C138	174.149	195.049	0.638649	137.807	29599.4	36915.5	32133.5	39712.1	33819.6	39426.3
1245	M175T262C135	175.071	262.461	0.627436	135.338	4264.01	4371.13	4242.93	3916.89	5043.78	5853.37
1246	M175T507C137	175.119	507.342	0.63598	137.178	12830.5	12324.1	11166.3	11638.8	10863.9	10663.3
1247	M175T528C137	175.118	528.24	0.635446	137.063	2710.06	2909.35	2228.35	2020.49	2571.3	2554.98
1248	M175T399C137	175.144	399.256	0.633845	136.716	2259.28	1979.78	1537.41	2600.43	1279.44	1503.69
1249	M175T429C137	175.144	429.416	0.635446	137.062	2633.96	1890.26	1260.53	1905.24	1548.56	2188.21
1250	M176T389C138	176.066	389.195	0.638115	137.588	28885.5	33419.5	35659.5	33856.4	32856.6	33174.7
1251	M176T159C138	176.107	159.38	0.638115	137.586	6082.06	5564.04	5918.81	5753.61	5547.12	6215.75
1252	M176T383C138	176.102	382.849	0.639182	137.816	6650.25	5418.17	6765.65	7803.2	4617.24	6377.81
1253	M176T439C139	176.103	439.034	0.642917	138.621	2050.81	2333.79	2271.21	1884.55	2038.32	1620.79
1254	M176T184C138	176.128	184.239	0.640249	138.045	11322.6	11940	9309.24	8345.76	15735	9186.38
1255	M176T548C137	176.148	547.803	0.633845	136.663	5006.44	2942.68	2855.17	3017.62	2780.42	2570.85
1256	M177T57C136	177.102	57.4561	0.631709	136.152	30935	19398.6	37315	34155	19313.9	15801.8
1257	M178T340C137	178.107	339.664	0.634378	136.674	2573.99	2991.11	3059.31	3353.3	3206.37	3936.01
1258	M178T353C137	178.107	352.915	0.63598	137.02	15006.3	15053.1	13271.1	13721.8	13732.6	14028
1259	M178T404C137	178.107	403.875	0.63598	137.02	3380	1869.29	2587.47	2371.39	1997.97	1479.83
1260	M178T171C137	178.134	171.489	0.638115	137.478	4427.63	3818.62	5133.8	4282.31	4601.05	5381.48
1261	M179T21C138	179.07	21.4872	0.639182	137.659	1677.14	1984.01	1706.15	2514.52	1696.07	3034
1262	M179T211C138	179.082	211.395	0.64185	138.233	14543.7	19201.3	21011.4	17131.8	17149.6	20523.5
1263	M179T99C139	179.081	98.5736	0.644517	138.807	10104	4681.51	11296	6250.51	5587.5	4047.15
1264	M179T56C138	179.118	56.2425	0.639182	137.657	12510.8	11516.3	12559.4	13662.2	12358.6	12920.3
1265	M179T80C137	179.118	79.5541	0.636514	137.082	23794.1	23739.2	19691	26522.6	23555.6	17975.3
1266	M179T320C138	179.118	320.059	0.641317	138.116	26986.6	25311.2	28024.2	26967.8	26497.6	24917.2
1267	M180T278C135	180.088	278.357	0.626902	134.963	11075	16385.2	12033.1	9470.31	9625.21	9320.47
1268	M180T259C137	180.101	258.639	0.637581	137.261	24864.6	21869.2	21523.6	21200	25310.2	18119.5
1269	M180T282C137	180.101	281.573	0.637047	137.146	6712	2966.93	2181.8	3856.6	1758.57	6865
1270	M181T105C135	181.072	105.283	0.628504	135.258	19773.3	19963.2	20604	15925.4	15933.2	19596
1271	M181T22C137	181.086	21.5066	0.638649	137.441	2513.95	2477.32	2121.44	2065.62	2713.5	2836.96
1272	M181T127C137	181.097	127.356	0.63598	136.866	294117	325167	325753	311319	307422	275539
1273	M181T313C138	181.097	312.972	0.641317	138.014	2604.19	4804	2582.81	4921	2423.42	3769
1274	M181T47C138	181.097	46.9247	0.641317	138.014	22234	9640.7	12181.8	15623.4	9394.43	9875.84
1275	M182T266C138	182.058	265.895	0.640783	137.851	10514	13031.1	13363.9	10007.7	10725.1	11496.3
1276	M182T200C135	182.067	200.428	0.625299	134.519	49782.3	46251.3	45274.9	44947.7	42089	38228.3
1277	M183T140C138	183.089	140.377	0.640249	137.684	8431.41	6975.84	9316.22	8395.57	11723.8	7294.15
1278	M184T504C137	184.073	503.991	0.639182	137.406	2387.95	2460.28	3934.27	3316.92	2460.24	22211.6
1279	M184T481C138	184.073	481.137	0.639716	137.521	88815.6	79685.2	76888.6	72415.7	66388.8	65318.1
1280	M184T442C137	184.108	441.973	0.639182	137.404	3101.38	4172.84	5141.21	3972.24	5197.83	5479.38
1281	M185T126C138	185.092	125.738	0.641317	137.815	30433	28016.9	24629.5	19130.6	25935.9	23913.3
1282	M185T81C137	185.103	81.1511	0.639182	137.355	346596	312630	282230	273709	265106	255699
1283	M185T49C138	185.103	49.0388	0.641317	137.814	440446	526374	533511	477055	428179	456898
1284	M185T104C137	185.103	103.828	0.639716	137.47	7062.8	6466.4	8952.52	5168.26	8924.03	20166
1285	M185T657C138	185.128	657.199	0.64345	138.271	1682.22	2175.26	3186.36	3101.72	1630.83	3128.16
1286	M186T350C137	186.112	349.888	0.639182	137.306	30231.2	27248.1	31192.5	31468.6	27617.6	30993.2
1287	M186T43C137	186.112	42.7401	0.637047	136.848	12454.4	10073.4	11608.7	11753.6	11934.7	13109.2
1288	M187T159C137	187.086	159.376	0.640249	137.489	3025.7	2984.08	1876.15	1874.95	1947.77	3646
1289	M189T45C137	189.08	44.7119	0.638115	136.936	4520.9	3061.78	2375.7	3125.1	4363	5298
1290	M189T537C133	189.16	537.375	0.617815	132.577	9213.1	14728	9517.76	8756.5	7249.25	8407.45
1291	M190T190C137	190.05	190.309	0.639182	137.12	591070	552480	571247	532835	541396	548224
1293	M196T89C134	196.097	89.2265	0.627436	134.334	34695.3	47371.5	47698	39391.9	42363.6	32031.6
1294	M201T46C137	201.055	46.113	0.64185	137.208	3790.16	3929.49	3578.09	3937.33	3402.41	4323.31
1295	M201T274C135	201.16	273.98	0.630641	134.807	6498	5072.17	7305	6268.41	8389	5655.19
1297	M203T539C135	203.15	538.919	0.630641	134.726	3759.64	7569	6020.72	4057.14	3961.42	4041.53
1299	M205T497C136	205.154	496.894	0.63598	135.787	2138.05	6254	4548	5305	2445.27	3061.15
1300	M212T289C136	212.103	289.344	0.639182	136.202	62915.4	112030	60787.2	114846	58238.9	53608.8
1303	M220T229C136	220.119	228.812	0.637581	135.572	12232.7	20031	17755	8869.05	11169.9	10163.9
1306	M241T342C134	241.154	342.184	0.633842	134.111	5710.26	10115	4849.53	8321	7726.44	4535.69
1307	M244T243C134	244.154	243.198	0.632777	133.8	17968	37912	18754.1	19265.1	22497.1	22852.2
1309	M248T183C137	248.164	183.042	0.64665	136.62	47898	31739.5	25362.8	47108	42714	24549
1310	M105T191C145	105.033	191.389	0.643984	145.154	46884.7	46867.6	42372.1	46560.2	39190.2	38929.2
1311	M126T64C143	126.091	64.4535	0.643984	142.579	548064	571973	539722	574825	543870	532695
1312	M130T217C142	130.05	217.164	0.64505	142.42	36232.3	48192.4	44177.5	64796	69086	30113
1313	M130T354C142	130.097	354.134	0.64345	142.062	6924.34	8858.24	7649.22	8240.3	7305.82	6973.77
1314	M132T319C141	132.081	319.433	0.641317	141.403	4806.83	3092.19	4152.73	4179.03	4494.87	3009.17
1316	M135T193C142	135.055	193.011	0.645051	141.952	42825.4	45202.6	45668.5	48928.1	51353.7	35647.2
1317	M143T64C141	143.118	64.1677	0.644517	141.146	194417	178170	222936	174826	225167	210500
1318	M157T196C141	157.072	195.856	0.649849	141.276	57163	30856.1	47914	41336.5	33404.5	30642.2
1319	M163T85C137	163.123	85.2056	0.633311	137.293	290449	285925	216491	266651	278336	178098
1320	M164T222C138	164.107	221.933	0.637581	138.158	5743.77	3798.97	4106.56	4877.47	3858.22	4786.55
1321	M166T41C137	166.05	40.9295	0.632777	137	1.18393e+06	986442	1.08244e+06	918574	984235	1.0689e+06
1322	M166T266C140	166.084	265.683	0.645584	139.771	15422.5	16833.4	21309.9	15234.5	17710.6	19430.6
1323	M166T289C141	166.097	289.214	0.650916	140.925	8293.85	7891.71	9080.05	7839.29	7903	8450.32
1324	M168T48C142	168.113	47.6051	0.656777	142.071	48803.1	59892.9	44606	51398.9	55740.5	51026.8
1325	M169T22C139	169.049	21.5066	0.643984	139.248	1809.4	2202.49	2326.19	2178.26	3412	2614
1326	M173T282C138	173.139	282.056	0.640783	138.323	8364.86	5858.43	10060	7124.31	10908	3952.15
1327	M174T219C137	174.095	219.006	0.634912	137.003	43252.1	37160.1	33182.3	38427.1	33361.3	38995.8
1328	M175T572C137	175.144	571.741	0.633845	136.716	6947.95	9002.67	7798.63	6151.51	8824.96	5615.08
1329	M176T354C139	176.103	354.134	0.642384	138.506	109167	101933	106003	107159	108651	103198
1330	M176T465C138	176.103	464.879	0.641317	138.276	1786.41	1376.31	1691.37	1199.61	2737.14	2188.28
1331	M176T46C137	176.107	46.3831	0.637047	137.355	8291	4784.23	7496.35	10446	7132.66	13505
1333	M178T271C136	178.086	270.754	0.632777	136.33	13282.1	15784.4	15493.2	14438.7	13695.4	14371.4
1334	M178T209C139	178.123	209.207	0.645584	139.088	5765.11	12548.9	16833.5	12950.4	13131.5	10565.2
1335	M179T147C137	179.118	147.343	0.634912	136.737	13094.6	10810.8	10265.2	8128.93	11064.3	9266.47
1336	M179T124C138	179.118	123.71	0.641317	138.116	24372.8	22343.9	27718.5	22768.8	19564.7	23677.8
1337	M180T224C139	180.065	224.047	0.645584	138.986	5113.02	4553	4288.38	2203.63	3791.24	4206.92
1338	M180T226C138	180.101	226.277	0.642917	138.41	10963	11470	9787.5	11956.4	7721.83	9936.85
1339	M181T249C139	181.097	249.38	0.647717	139.392	13749.6	13555.1	12990.4	15520.4	15104	13402.3
1340	M181T124C138	181.108	124.452	0.64345	138.473	36491.9	23743.7	29392.5	26886.6	32441.2	32156.7
1341	M182T341C138	182.058	341.046	0.64345	138.424	6422.65	6225.04	6107.29	5390.71	5246.73	5886.74
1342	M182T33C140	182.081	32.8782	0.649316	139.685	90575.8	71806.2	85995.2	86177.6	86229.7	88401.9
1343	M182T287C138	182.081	287.058	0.642384	138.194	6026	4309.51	4081.28	35652.1	5002.4	4665.62
1344	M183T110C138	183.091	109.813	0.64345	138.372	9997.97	13408	10939.1	14217.7	9830.19	12776.1
1345	M184T147C138	184.064	147.454	0.642917	138.209	92949.5	84750.8	86013.1	85338.3	90580.8	92690
1346	M184T286C139	184.097	286.169	0.64665	139.01	3369.24	3288.03	3452.98	3380.53	3380.78	3392.39
1347	M184T124C138	184.108	124.124	0.643984	138.436	46013.3	41350.2	39969.8	48979.8	40324	39174.5
1348	M185T64C138	185.128	64.1964	0.64345	138.271	1.21891e+06	1.34561e+06	1.2619e+06	1.29792e+06	1.31833e+06	1.20185e+06
1349	M185T604C138	185.129	604.306	0.642917	138.157	1842.69	2749.4	2933.27	2835.9	2307.1	2341.66
1350	M185T13C138	185.128	12.9911	0.64345	138.271	3087	1875.09	3071	2515.98	2241.33	2103.18
1351	M185T703C138	185.128	702.722	0.64345	138.271	2279.53	2092.73	2964.03	2286.15	2945.33	3227.98
1352	M185T644C138	185.128	644.08	0.642384	138.042	1682.18	2707.75	2869.05	2786.97	1966.79	3120.97
1353	M185T631C138	185.129	631.439	0.642917	138.157	1566.47	2307.62	3419.25	3161.45	3240.77	3290.33
1354	M185T676C138	185.128	675.631	0.642384	138.042	2741.57	2240.26	2416.1	2807.33	2528.51	3377.01
1355	M185T576C138	185.128	575.843	0.64345	138.271	1876.43	1964.89	1723.92	1659.15	2198.48	2110.29
1357	M185T500C138	185.128	499.774	0.642917	138.157	2187.85	1931.86	3801	2258.11	2693	2546.29
1358	M185T350C138	185.128	349.888	0.643984	138.386	14493.1	17088.4	15347.8	14990.7	12921.2	14959.1
1359	M185T87C138	185.128	86.8208	0.64345	138.271	74001.5	40354.2	45883.7	36429.3	44569.1	29961.2
1360	M186T242C139	186.076	242.046	0.647184	139.027	5997.31	6603.09	5539.88	5494.98	6133.81	5948.2
1361	M186T211C139	186.076	210.911	0.648783	139.371	10387.7	10116.7	8401.09	23420	13460.5	13064.7
1362	M186T310C139	186.112	310.265	0.649316	139.483	19943.8	18122.3	20170	19406	19957.2	17774.5
1363	M186T104C140	186.112	104.254	0.651981	140.056	8437	5111.78	5309.22	4433.21	5854.92	6765
1364	M186T72C138	186.131	72.2686	0.64345	138.222	7092.85	135255	39149.6	53334.5	117543	46205.1
1365	M189T272C138	189.069	271.644	0.644517	138.311	7410.72	4575.35	3317.02	4864.05	4107.32	4976.72
1366	M190T142C138	190.086	141.841	0.644517	138.263	6019.23	7048.68	6051.44	7974.76	5783.23	10520
1367	M190T262C138	190.107	261.715	0.645051	138.376	4620.92	4446.06	5708.11	6655.98	5694.21	6025.72
1369	M191T239C139	191.045	238.904	0.648783	139.133	36891	19991.4	19829.9	21531	15821	33104
1370	M191T219C141	191.081	219.032	0.65731	140.96	4130.04	4518	2641.24	2836.33	7694.41	1786
1371	M191T270C138	191.117	269.652	0.645584	138.444	6035	3059.52	2450.07	3576	5308	3387.44
1372	M192T408C139	192.075	408.196	0.649316	139.2	4281.41	4095.18	4699.05	2233.15	1800.64	1017.17
1373	M193T35C136	193.049	35.4167	0.633845	135.839	11699.6	16522.8	12218.5	14013.8	15672.9	18456.8
1374	M195T419C138	195.003	419.146	0.642384	137.582	3492.15	3287.79	3461.51	2381.28	2487.56	4575
1375	M196T329C139	195.977	328.556	0.647717	138.681	2091.26	2808.07	6250	4125	2886.23	2962
1377	M199T245C139	199.063	245.438	0.64825	138.661	17162	18777.8	13298.8	18179.7	21348.9	17876.2
1379	M203T555C138	203.15	555.118	0.645584	137.919	5536	4298	5393	2936.49	2592.22	2197.93
1381	M207T111C139	207.058	111.384	0.653048	139.354	15276.7	14069.5	14188.8	28442	12810.4	13728.3
1384	M215T310C134	215.139	310.07	0.630641	134.271	5410.83	6817	4555.13	3315.52	7889	6511
1385	M229T307C136	229.155	306.82	0.640249	135.836	40819	24221.7	23267.2	22358.2	36549	21837.2
1386	M229T361C135	229.155	360.799	0.634912	134.703	32742.8	51746	15740.6	44448	16712.9	14844.1
1387	M243T500C136	242.642	499.899	0.642384	135.875	15218.2	15055.3	14145.1	12583.8	13684.5	14268.9
1388	M250T132C137	250.18	132.244	0.650916	137.465	350383	576875	359323	317859	637526	613731
1389	M251T630C136	250.987	630.223	0.645584	136.317	1702.66	1218.73	1909	1418.85	1695.97	1681.46
1390	M251T623C137	250.988	623.279	0.64665	136.542	1575.65	1690	2461	1416.18	1605.2	2018.81
1392	M271T193C136	271.165	193.101	0.64665	136.031	33934.3	31280.7	52527	36685.9	32882.5	21295.9
1393	M286T205C134	286.201	204.531	0.639182	134.129	67196.4	99010.6	84466.8	95084.5	117847	103226
1394	M290T383C137	290.16	382.751	0.654113	137.179	8208.19	18140	9532.31	6238.04	9049.13	5694.82
1395	M121T347C146	121.028	346.683	0.655712	145.727	14650.3	22712.5	21376.9	19577.5	25044.3	19996.8
1396	M125T125C145	125.071	125.317	0.656245	145.402	43525.3	42425.2	46654.6	48562.4	46903.2	51417.1
1397	M126T78C143	126.091	77.9386	0.644517	142.697	38330	87452	86077.9	29805.1	112348	112786
1398	M137T230C143	137.096	230.255	0.651449	143.176	13842	11161	16529.8	20443.2	20626.5	15567.6
1399	M138T50C141	138.066	50.176	0.641317	140.865	28235	26428.9	30611.6	26406.4	34030.9	37891.3
1400	M144T249C143	144.08	248.704	0.654646	143.286	7211.23	7864.59	6266.82	7272.65	5669.48	7877.83
1401	M154T230C142	154.122	230.307	0.652515	142.06	92514.9	96958.6	108953	122353	123025	122981
1402	M163T58C141	163.087	58.4008	0.651449	141.228	40342.1	40524.7	38088.6	34075.8	41629.8	42726.5
1403	M164T146C140	164.143	145.616	0.64665	140.121	4293.22	5320.28	4718.18	6040.26	5039.91	7939
1404	M166T162C139	166.122	161.545	0.641317	138.845	10192.3	11082.4	10832.5	12048.6	11011.6	10997.8
1405	M167T160C140	167.072	160.373	0.648783	140.404	3402.08	3016.79	4389.15	4278.32	4025.37	3068.38
1406	M172T231C141	172.133	230.529	0.651982	140.798	164717	139334	201762	199365	197054	214912
1407	M175T190C140	175.071	190.493	0.650916	140.402	28097.1	29139.9	26110.4	27269.7	31961.5	20974.2
1408	M176T109C141	176.082	108.677	0.651982	140.577	12288	9963.82	6793.66	4813.04	6553.11	9623.76
1409	M176T393C139	176.103	393.369	0.642384	138.506	4202.58	2840.6	3171.58	3287.57	2856.62	3075.35
1410	M176T444C138	176.102	444.074	0.64185	138.391	2485.48	1793.12	2271.21	2478.11	2038.32	1873.94
1411	M176T373C140	176.128	373.006	0.648783	139.885	36265.8	32746.6	36206.1	37296.1	31396.6	35420.7
1412	M176T244C140	176.128	244.027	0.650916	140.344	6522.69	3587.22	5702.47	4830.73	6787.49	9473
1413	M177T97C140	177.102	96.5315	0.651449	140.406	38809.4	31985.8	38892.2	33308.8	40959.3	39857.5
1416	M177T252C141	177.138	252.214	0.653048	140.749	43231.6	33281.5	37734	40573.4	43113.2	42467.6
1417	M177T270C141	177.138	270.426	0.654646	141.093	3912.39	8163.43	3355.02	3560.3	28533.5	2314.67
1418	M177T235C141	177.138	235.122	0.653581	140.864	22101.3	24843.8	20485.7	20248.8	16129.9	14178.9
1419	M178T158C141	178.122	157.898	0.656245	141.385	5573.38	7722.56	6479.33	5842.12	7050.08	7559.7
1421	M180T269C141	180.065	268.604	0.656245	141.281	3454.98	2272.39	2518.53	2190.29	4373	4831
1422	M180T376C138	180.102	376.1	0.641317	138.065	32903.4	35754.5	33388.6	32970.2	33449.8	31797.1
1424	M181T80C140	181.072	80.1356	0.64985	139.852	24773.2	25125.1	24821.6	16154.3	14043.4	28041
1425	M181T227C140	181.097	226.644	0.651982	140.309	15457.4	13931.4	13484.6	13856.5	14500.4	14197.6
1426	M182T122C140	182.027	121.633	0.651982	140.261	44770.2	39653.6	55627.2	49207.2	37284.6	54217.3
1427	M182T142C140	182.027	142.143	0.651982	140.261	19626.3	19533.2	20451.5	20654.5	18689.9	17306.5
1428	M182T264C140	182.081	264.384	0.64985	139.8	23943.7	23978.5	24281.3	24871.2	24348.1	24613.3
1429	M182T160C140	182.096	160.25	0.648783	139.57	68747	68569.7	69584.1	69495	71297.4	69907.9
1431	M183T271C138	183.051	271.288	0.641317	137.915	59481	58847	62886.6	62959.2	58584.5	60947.1
1432	M183T238C140	183.076	238.366	0.653048	140.437	76505.2	74568.6	70002	66380.4	70924	63727.1
1433	M184T153C138	184.11	152.557	0.64345	138.322	5047.2	5671.42	4802.13	3798.97	4665.97	6353.94
1435	M186T224C139	186.076	224.363	0.648783	139.371	8349.17	10118.1	9287.89	7685.13	9263.34	7745.15
1436	M187T306C141	187.071	305.738	0.654646	140.581	21901.7	16388.4	16430.4	17505.3	16849.5	11816.9
1437	M187T223C140	187.108	222.685	0.653048	140.236	11784.7	15006.2	11691.2	12719.2	13226.4	14137.2
1438	M187T271C140	187.144	271.084	0.653048	140.234	4366.67	2588.69	3082.25	4645.27	3209.62	3927.66
1439	M188T191C141	188.07	190.85	0.654646	140.533	75761.4	71269.1	66138.3	70227.5	69650	70807.8
1440	M188T249C140	188.07	248.758	0.653581	140.304	107275	98108.4	103702	100548	100000	99364.7
1441	M189T47C141	189.065	46.9319	0.65731	141.056	9196.12	11064.1	4114.96	8387.98	6883.09	9394.02
1442	M190T107C141	190.017	106.685	0.655179	140.554	9982.1	17479.6	14939.2	20451	16321.3	14684.7
1443	M190T176C137	190.061	176.382	0.638115	136.891	2681.07	4273	4971	2378.62	2521.61	3992
1444	M190T303C140	190.106	302.725	0.651449	139.749	4835.39	1448.09	1165.74	2797	4110	2455.23
1445	M191T150C140	191.081	150.18	0.654113	140.275	6981	5656.48	3951.58	4959.53	3839.64	4461.92
1446	M192T43C140	192.066	43.279	0.651982	139.772	9027.75	9724.12	9930.36	9827.08	12928	7096.53
1447	M192T398C139	192.074	398.025	0.648783	139.086	5347.91	6322.13	5202.42	5322.31	4412.55	3952.13
1448	M194T289C139	194.092	289.208	0.650916	139.45	5616	4506.32	8239	3490.18	8279	5237.7
1449	M194T80C140	194.101	79.9804	0.655179	140.363	83360.5	87466.4	81014.5	87127.9	86585.6	80934.5
1450	M194T103C140	194.102	102.994	0.654113	140.135	6423.49	5587.81	5550.87	4992.34	6470.94	5414.07
1451	M195T126C140	195.076	125.768	0.655179	140.319	316137	303932	298957	282454	306348	302015
1452	M195T399C140	195.113	399.319	0.654113	140.089	1706.09	1528.69	2246.89	2080.36	2163.77	1992.63
1453	M196T160C140	196.133	159.649	0.655179	140.272	11144.6	10028.8	10688.6	11700.3	10075.9	10402.4
1454	M198T305C143	198.087	305.29	0.668491	143.034	3740.88	68383.9	3295.7	84286.1	77020.7	65749.7
1457	M204T501C135	204.153	500.775	0.633309	135.256	5527	6265	3788.74	4376.76	2905.74	2482.7
1458	M206T118C140	206.055	118.385	0.656245	140.077	6350.31	7189	6054	8016	6327.93	5424.52
1459	M206T34C139	206.078	34.4471	0.652515	139.279	21239.6	18583.7	20438.9	21507.4	19075.4	21284.7
1460	M207T76C136	207.059	76.3307	0.639182	136.395	19323.3	13512.3	22685	34891	17268.7	20927
1461	M209T260C139	209.103	259.654	0.654113	139.5	11059	8921	6100.29	9150	7083.76	5748.73
1463	M218T384C141	218.158	384.026	0.663701	141.197	17713	15612	14640	10593.6	9603.57	12780.6
1465	M238T429C138	238.038	428.626	0.652514	138.156	4352	1509.99	2474.57	3348.32	2711.99	3911
1466	M251T614C137	250.987	613.738	0.647717	136.768	2102.74	1788.28	2101.98	1962.68	2623	3136
1467	M251T655C137	250.988	654.585	0.647717	136.768	1311.89	2015.54	1860.32	1311.47	1647.39	1869.49
1468	M251T710C137	250.987	709.503	0.650916	137.443	2465	1429.87	3001	1924.91	2714	1582.02
1469	M264T62C135	264.196	62.305	0.639182	134.626	754316	1080956	1150099	1161079	659994	649388
1470	M280T136C136	280.19	136.432	0.64985	136.498	33070.1	29979.2	30519.8	35160.5	34835.3	62297
1471	M120T192C148	120.044	192.329	0.665298	147.971	24272.5	17756.7	13960.2	15552.1	19607	22451.6
1472	M134T27C145	134.06	27.0683	0.658908	145.094	20832.1	21828	23066	8172.98	14059.9	12894.2
1473	M137T39C145	137.107	39.0883	0.658376	144.698	9728.6	15726	8091.42	10229.1	13016.9	10746.8
1474	M161T39C143	161.107	38.8266	0.657843	142.742	13868.2	9281.16	13456.1	10198.3	11328	10265.1
1475	M169T317C145	169.036	316.964	0.671152	145.123	19443	10926.8	9672.31	18492	17917	10561.6
1476	M171T122C143	171.088	122.354	0.663701	143.39	553569	461234	363527	400337	435086	384183
1477	M172T120C143	172.091	120.079	0.663701	143.331	37290.6	21661.7	20322.1	9724.91	35389.9	31201
1478	M178T184C139	178.123	184.111	0.64665	139.318	9146.84	24053	9870.33	11893.1	10828.9	12516.4
1479	M179T39C142	179.118	39.1994	0.658376	141.79	15307.1	15966.2	20469.9	20511.7	20831.5	13530.7
1480	M180T190C139	180.088	190.168	0.647184	139.329	22709.3	27307	28480	38388.1	32523.5	37752.7
1481	M180T177C142	180.138	177.241	0.661039	142.309	3509.62	3668.78	2694.58	3159.84	2881.6	4045.05
1482	M181T125C142	181.108	125.202	0.660506	142.143	36491.9	22216.7	28194.2	30214.5	32173.9	35965.9
1483	M182T198C142	182.048	197.865	0.657843	141.521	17559.1	21725.8	16539.8	27175.6	28576.4	16848.4
1485	M184T245C141	184.063	244.695	0.657843	141.418	4459.2	4477.78	5194.92	5544.91	7620.49	3057.06
1486	M184T117C139	184.096	116.955	0.648783	139.469	14891.1	19077.2	16135.6	12139.7	13549.8	12745.4
1487	M185T95C139	185.092	95.4459	0.648783	139.419	45442.6	50851.4	50443	46213.9	52400.2	49989.6
1489	M187T258C141	187.107	257.817	0.658908	141.495	9581.11	8346.29	8484.36	10106.6	8609.45	9282.7
1490	M187T175C139	187.108	174.701	0.647717	139.091	13812	12547.1	12411	14781.5	14132.2	10734.4
1491	M188T355C142	188.102	354.672	0.659973	141.675	9032.72	7457.85	6822.2	6083.8	7394.83	6877.1
1492	M188T181C143	188.107	180.787	0.664766	142.703	7523.75	7681.28	7053.31	9194.23	7383.1	6711.54
1493	M188T257C142	188.165	257.257	0.660506	141.786	13810.7	10255.8	12803.9	12165.9	10894.4	10592.6
1494	M188T227C142	188.164	227.398	0.662104	142.129	10309.2	8162.11	10672.6	9210.3	9738.71	8588.07
1495	M189T342C143	189.123	342.422	0.667959	143.339	7812.89	8213.13	7406.57	6350.72	9703.99	6002.25
1496	M189T425C143	189.159	424.676	0.667427	143.223	4959.99	5051.29	4355.81	4240.3	5447.27	4726.3
1497	M190T29C139	190.016	28.6942	0.647717	138.953	35326.8	33724.6	31002.6	33308.9	35875.1	36738.7
1498	M190T171C141	190.086	170.752	0.65731	141.007	16694.5	16820.6	17041.8	15104.5	16806.5	16413.3
1499	M190T381C140	190.107	381.063	0.651982	139.863	3861	1975.53	1420.15	1309.55	3071	2964
1500	M190T353C141	190.118	353.33	0.659441	141.463	21372.2	24411.1	18935.5	17433.3	18904.7	18072.5
1501	M191T36C141	191.107	36.0758	0.65731	140.959	12775.8	14762	8476.45	10548.8	10834.8	10749.1
1503	M192T370C139	192.074	370.358	0.649316	139.2	20548.3	22350.1	19583.8	16310.6	23569.2	21541.6
1504	M192T95C141	192.087	95.4971	0.658376	141.141	5733.84	5855.55	5016.03	5733.37	9804	4751.27
1505	M192T169C143	192.138	168.943	0.664765	142.509	1188.02	1449.66	2606	813.284	3961	1434.85
1506	M193T50C142	193.097	49.7697	0.662104	141.893	41255	35033	24469	26592.7	18733.2	16178.4
1507	M195T41C141	195.087	40.9592	0.657843	140.889	190271	184587	154448	131327	134008	152343
1509	M195T114C141	195.113	114.08	0.659441	141.23	13551.1	11804.3	11828	15249.4	11914.9	7781.65
1510	M195T78C142	195.111	78.467	0.664766	142.371	13874.1	17200	8766.13	20013	10731.5	8728.63
1511	M195T256C142	195.113	256.18	0.661571	141.687	6648.36	5803.99	6473.46	10915	3187.51	2811
1512	M196T50C141	196.097	49.8979	0.659441	141.186	107977	114818	106617	130105	114935	103824
1513	M196T225C141	196.097	225.024	0.65731	140.73	4819.66	4287.88	4445.52	5477.23	4329.41	4937.66
1514	M196T255C142	196.097	255.484	0.662636	141.87	3928.85	2789.78	4346.32	7036	3230.9	5545
1515	M196T112C142	196.097	112.309	0.661571	141.642	8372.16	9557.49	8052.39	10617.1	8118.16	9927.68
1516	M197T221C141	197.067	220.537	0.658908	141.028	80768.8	73259.3	71593.8	74568.8	74429.2	72267.5
1517	M197T38C141	197.103	38.1211	0.659441	141.141	7730.32	6956.95	9175.26	7144.77	5793.6	8040.12
1518	M198T108C142	198.076	107.758	0.663169	141.895	9092.16	15812.9	15908.2	11885.6	16366.2	15234.4
1519	M198T287C143	198.112	287.058	0.670088	143.374	2169.44	2592	3453	1147.69	2393.45	2719
1520	M199T122C142	199.082	122.354	0.662636	141.737	197406	161111	129639	137784	148826	125936
1521	M199T196C138	199.082	195.833	0.647184	138.432	29063.6	29965.1	23715.3	37181.5	27437.6	38762.6
1522	M200T132C141	200.128	132.176	0.660506	141.236	71860.1	61504.8	71957.5	58665.3	64890.5	71180.6
1523	M202T242C141	202.106	241.864	0.660506	141.151	4834.21	6060	4944	2024.89	3451.09	4540.24
1524	M206T444C141	206.044	443.577	0.661039	141.1	3099.24	2858.81	3020.83	1850.97	2234.4	2969.13
1525	M206T222C141	206.043	222.029	0.662104	141.328	4110.1	3650.9	4880.79	4626.44	4184.48	3398.99
1526	M206T470C141	206.045	470.049	0.661571	141.214	3368.85	3988.29	3521.32	3559.82	2868.86	3404.72
1528	M207T116C138	207.058	115.604	0.644517	137.533	11655.1	14078.2	11897.4	12300.8	11554.2	13720.1
1530	M213T405C141	213.048	405.389	0.660506	140.709	7854.69	7292.07	7603.4	7695.51	7432.78	7067.9
1532	M215T340C139	215.139	340.085	0.655179	139.495	7267	6349	4861.44	3715.11	5142.4	5477
1533	M217T384C140	217.155	384.372	0.658376	140.101	97362.6	148036	152374	81059.7	164717	65875.3
1536	M230T294C136	230.158	293.531	0.641317	136.03	50817.3	48405.3	58843.1	82795	66329.5	2350.33
1540	M241T405C138	241.13	404.76	0.652515	138.063	8055.7	9387.42	14533	10460.2	14693	7275.77
1541	M241T368C137	241.155	367.682	0.64665	136.821	26565	29429	27984	16128.7	15678.2	18912.8
1542	M248T314C137	248.149	313.67	0.649316	137.184	10805	8667.68	13696	9481.94	7165.47	7051.68
1544	M269T319C140	269.124	318.573	0.66583	140.116	4861.13	9314	4766.54	9731	6306.3	8006
1545	M286T204C137	286.201	204.479	0.654113	137.262	98770.6	203032	130979	189503	130202	103259
1546	M302T186C138	302.232	185.991	0.660506	138.276	30821.3	32012	24998.8	24320.8	25073.8	29587.5
1547	M84T518C155	84.0804	518.442	0.669556	154.826	14383.2	12668.5	13086.2	13809.7	13938.9	11093.6
1548	M105T361C150	104.992	360.876	0.666895	150.324	111050	62669.6	60347.7	71813.8	49054.4	54224.9
1549	M121T154C148	121.065	154.137	0.66583	147.971	8975.23	9673.66	7897.58	6433.72	7897.73	8059.84
1550	M123T104C148	123.068	104.412	0.666895	147.981	19854.9	20540.3	19055.5	21491.5	18606	18034.9
1551	M130T518C147	130.086	518.274	0.667959	147.474	61424.9	63044.4	55580.7	61432.9	54601.9	56265.7
1552	M130T533C147	130.086	533.018	0.667959	147.474	21847.1	20680.5	19230.2	19415.5	18527.2	7216.82
1553	M130T545C147	130.086	545.03	0.667427	147.357	10917.8	8905.2	8655.8	9365.35	6130.88	7337.29
1554	M136T88C146	136.039	88.0044	0.664766	146.199	169086	143422	151984	134108	123009	133382
1555	M146T249C143	146.06	248.758	0.654113	143.012	40522.9	37731.8	37316.3	37446.7	35436.1	39425.8
1556	M152T31C145	152.071	30.9856	0.66583	145.11	78255	38313	39977.2	37769.6	41294.3	47243.2
1557	M152T305C146	152.082	305.399	0.670088	146.037	20900.5	16945.5	13882.1	16813.5	23342.1	15402
1558	M154T87C145	154.05	87.137	0.664233	144.617	589949	595592	593590	586680	570346	571713
1559	M156T122C145	156.064	122.076	0.665298	144.705	27577	16911.3	13473.3	14128	23482	11049.2
1560	M156T305C146	156.076	305.444	0.670088	145.746	14232.8	14691.1	10103.7	14187.7	11339.2	9128.9
1561	M157T196C142	157.072	196.27	0.651982	141.739	29575.2	28845.3	54804	41333.5	67274	65604
1562	M163T115C144	163.086	114.779	0.665298	144.23	12934	14234	12045.3	12928.8	11472.8	12893.4
1563	M171T176C143	171.088	175.929	0.662636	143.16	5588.79	3571.22	3990.94	3558.78	5067.45	4036.42
1564	M173T357C144	173.03	356.888	0.668491	144.311	10815.5	10164.5	11769.4	10499.1	8203.73	7247.58
1565	M177T623C144	177.102	623.303	0.670088	144.424	1810.52	2131.82	1622.26	2530.33	2258.98	2148.06
1566	M177T496C144	177.102	496.244	0.669556	144.309	2513.43	2261.5	2870.68	2037.09	2105.49	2742.17
1567	M177T485C144	177.103	484.97	0.667959	143.965	2972.75	3066.97	2247.14	4962	2604.29	2923.79
1568	M177T442C144	177.102	442.278	0.667959	143.965	2999.39	3212.42	3032.38	2810.8	3140.81	3102.58
1569	M177T718C144	177.102	717.845	0.670088	144.424	2100.55	3006.16	1940.49	3565	2105.14	2182.97
1570	M180T121C144	180.102	121.264	0.667427	143.686	11871.6	10264.3	12758.4	10384.6	12181	14157.7
1571	M181T115C143	181.097	115.055	0.664766	143.061	19847.1	19161.4	20727.1	18384.8	17019.1	15592.9
1572	M185T218C144	185.067	218.355	0.670088	143.999	26988.5	44661.3	25634.6	25601.6	28757	20621.6
1573	M186T156C140	186.089	156.307	0.652515	140.172	4461.97	3250.95	4790.54	3830.37	3476.82	1801.2
1574	M187T267C144	187.18	266.963	0.669024	143.663	4268.38	4980.39	5173.83	7281	2627.71	6089.02
1575	M188T42C144	188	41.7899	0.668491	143.508	13282.3	10588.2	13820.2	10497.9	10298.5	9793.43
1576	M188T149C143	188.107	149.495	0.66583	142.932	11624.9	13737	13992.6	13530.3	12386	16195.1
1577	M188T36C143	188.118	35.5546	0.66583	142.931	10927.4	11368	14479.8	11618	14055.1	16575.3
1578	M188T300C143	188.127	300.006	0.66583	142.931	17580.3	12134.3	15159	14959.4	15118.1	14685.1
1579	M188T402C143	188.175	402.402	0.666363	143.042	6354.73	7323.78	4181.72	5780.53	4525.96	7094.46
1580	M188T341C143	188.176	340.698	0.666363	143.042	3458.86	2483.11	2894.41	3730.74	3075.29	4678.81
1581	M188T583C143	188.175	582.811	0.66583	142.928	5224.41	3474.18	4440.28	3748.09	4545.58	4297.44
1582	M188T432C143	188.175	432.494	0.666895	143.157	10970.4	11083.5	10245.2	9112.21	12500.1	10815.6
1583	M188T498C143	188.176	497.851	0.66583	142.928	5341.91	6163.16	6152.88	6447.35	4812.15	5188.77
1584	M188T417C143	188.175	417.162	0.666895	143.157	7316.89	6481.44	7571.05	6526.89	7020.01	8119.74
1585	M188T388C143	188.175	388.103	0.667427	143.271	5802.55	7943.72	6680.94	7130.28	4153.38	6327.99
1586	M189T154C142	189.127	154.013	0.662636	142.196	14507.3	17709	14543.9	12119.9	13848.7	13648.1
1587	M189T518C143	189.16	518.274	0.667959	143.337	371435	371107	369132	336322	342817	319632
1588	M189T579C143	189.16	579.058	0.666895	143.108	9539.71	7016.53	8722.21	6732.35	8639.71	7517.41
1589	M189T396C143	189.159	395.679	0.667427	143.223	4873.02	3527.1	3461.42	4252.52	4026.93	3007.91
1590	M189T566C143	189.159	566.28	0.666895	143.109	11159	11589.3	13350.7	9782.42	14770.8	10945.5
1592	M189T432C143	189.159	431.822	0.666895	143.109	5389.73	5030.67	5165.73	6617.36	5021.02	4089.37
1593	M189T418C143	189.16	417.664	0.66583	142.88	2531.23	3589.75	3464.08	2804.79	2867.85	2352.73
1594	M190T556C143	190.163	556.085	0.667959	143.288	2375.01	1833.73	2242.3	2472.16	1995.04	2102.17
1595	M190T518C143	190.163	518.418	0.668491	143.402	39371.2	39003.9	34990.3	33211.6	29291.9	31777.1
1596	M191T363C144	191.04	362.608	0.670088	143.702	49399.1	52359.2	42438	66265.9	53858.6	44581.2
1597	M191T224C141	191.081	223.507	0.656245	140.732	3384.19	7202	2984.63	3295.19	5186.22	4260.69
1598	M191T47C143	191.118	46.7574	0.666895	143.014	18621.9	17350.5	18280.7	16372.7	18964.4	19325.8
1599	M192T434C140	192.05	434.282	0.653581	140.115	3299.43	2595.01	3761.9	2785.27	2238.6	2849.47
1600	M192T225C142	192.065	224.847	0.662636	142.056	11137	4638.92	7405.57	4575.15	4286.19	9530
1601	M192T188C143	192.101	187.701	0.664766	142.511	11273.5	14170.3	17076.1	14460.3	12231.4	11441.6
1603	M193T336C140	193.037	335.898	0.655179	140.412	3745	1792.45	2315.64	2879.56	1465.09	2365.86
1604	M193T96C141	193.097	96.3069	0.655712	140.524	15395.6	16397	13911.3	18343.7	17023.5	19259
1606	M193T269C142	193.096	268.625	0.663701	142.236	2463.81	2293.23	4012	2729.41	2892	3391
1607	M193T276C143	193.108	275.588	0.667959	143.148	3709	3189	2805.46	2384.27	2338.4	3135
1608	M193T491C143	193.133	490.916	0.669024	143.375	1883.94	2082.52	1409.88	1832.87	1984.21	2688.66
1609	M193T480C144	193.133	479.757	0.671152	143.831	1881.64	1883.46	1761.83	3676	1510.21	2688.65
1610	M194T238C144	194.081	237.901	0.671152	143.786	28688.1	24771.3	30826	25373.7	31300.6	25079.7
1611	M194T242C140	194.103	241.99	0.655179	140.363	18907.9	20022.6	19894.3	19450.1	21710.4	21017.4
1612	M194T119C143	194.103	119.29	0.667959	143.101	5857.2	9554	9101	5822.31	7043.54	10684
1613	M195T185C143	195.076	185.005	0.667959	143.056	9217.92	16802	13871	8605.46	6012.49	13097
1614	M195T245C144	195.113	245.147	0.670088	143.51	16186	14546	17793.7	12403.1	16166.7	16217.1
1615	M195T47C142	195.113	46.8758	0.664766	142.371	28906.6	31863.3	30647.3	29696.4	32095.3	36743.6
1616	M196T284C142	196.097	284.194	0.664766	142.326	10290.3	10684.9	9027.96	12023.9	10895.6	8686.98
1617	M197T158C143	197.103	157.51	0.669556	143.306	4926.51	3935.25	3815.51	3565.36	4226.71	5359.72
1618	M198T325C142	198.052	325.477	0.662636	141.782	3309.05	4641	4286	2557.82	1654.26	2598.54
1619	M198T305C143_2	198.087	305.399	0.669024	143.147	88374.8	68355.7	56612.1	84285.3	76976.8	65742.9
1620	M198T105C143	198.112	104.616	0.669556	143.26	7354.94	11913.1	12580.9	5243.12	7700.06	5386.31
1621	M198T76C142	198.113	75.7732	0.664766	142.235	6872.52	21296	9602	9338.49	18018	14530.1
1622	M199T115C143	199.107	115.432	0.666363	142.533	130965	155994	154734	134529	124947	135593
1623	M199T151C143	199.107	151.19	0.666895	142.647	24237.8	25650.6	28430	21850.4	24118.4	18385.9
1624	M199T61C143	199.107	61.1009	0.666895	142.647	34544.8	22967.7	39685.6	38589.1	35312.8	23296.6
1627	M200T159C143	200.107	159.419	0.669024	143.058	25104.1	26717.1	25424.6	23955.9	27509.4	24475.5
1628	M201T123C143	201.123	122.562	0.669556	143.127	17246.7	19917.1	15638.2	17432.9	20646.8	20708.1
1629	M202T108C142	202.053	107.59	0.66583	142.291	154066	147235	151816	157202	151665	153810
1630	M202T276C142	202.107	275.599	0.665298	142.175	11938	10519.8	12058.4	10892.1	13365.8	10782.3
1631	M202T191C142	202.107	190.85	0.663169	141.72	11921.8	12453	11762	17712	8226.7	16432
1632	M202T308C143	202.143	307.563	0.668491	142.856	15596.9	16701.2	15391.5	14240.5	15153.3	16370.5
1633	M207T256C143	207.065	255.611	0.669024	142.763	3966.42	4892.95	4774.02	5167.57	4086.62	4205.91
1635	M209T239C143	209.055	238.75	0.670088	142.909	106510	100349	100318	99735	99201.7	100754
1636	M210T149C143	210.076	149.161	0.671152	143.094	20645	20256.9	18614.9	19087.5	22691.2	20383.6
1637	M210T129C143	210.076	128.769	0.671152	143.094	52903.3	49177.7	50725.3	56445	43226.1	56782.7
1638	M211T149C142	211.082	148.513	0.667959	142.374	8246.42	11007.8	12053	9336.38	9529.47	10014.3
1639	M213T319C140	213.066	319.03	0.656245	139.801	3562.35	4034.39	3100.27	4474.14	4174.88	3447.29
1640	M217T54C142	217.104	53.9542	0.66583	141.689	22602.5	20081.3	22933.4	21692	22343.2	19422.3
1641	M217T377C141	217.105	377.324	0.664766	141.463	3552	2028.74	3985	3822	1954.88	2350.24
1644	M227T413C142	227.113	412.679	0.669024	142.01	8181	4112.3	5885.68	4522.93	4038.17	4331.56
1645	M229T361C139	229.154	361.2	0.656244	139.229	32742.2	32861.9	26751.4	40573.9	53598	62952
1647	M229T307C142	229.155	306.793	0.669556	142.053	39597.5	39402	32298	46091	29707.4	52817
1648	M229T377C141	229.154	377.05	0.662636	140.585	14029	6736.44	25677	12589	5871.65	11994
1649	M229T343C141	229.155	343.397	0.662636	140.585	19927.1	16429.5	30913	30335	30253	14246.9
1650	M241T297C141	241.154	296.931	0.664233	140.542	47910.9	59766	46503.3	40651.1	37832.3	39371.7
1651	M247T309C143	247.092	309.425	0.676471	142.952	21967	11874.4	12334	13721.1	12178.7	10539.2
1652	M248T217C143	248.091	217.049	0.676471	142.923	66620	46620.6	36220.6	44503	55514	42393.5
1654	M256T253C140	256.118	252.63	0.663701	140.002	13902	6406.32	9033.13	9036.97	13499.6	6417.4
1655	M264T111C142	264.196	110.609	0.67328	141.808	32085	13981.2	21686.7	18667.4	35593	34909
1656	M265T217C143	265.118	216.942	0.678597	142.904	242125	202168	366759	195323	169781	378932
1657	M269T361C141	268.998	360.717	0.670088	141.015	58330.5	58564.1	109627	110154	106664	53170
1659	M70T488C162	70.0648	488.407	0.681787	161.546	4500.95	4522.16	4026.04	3143.01	3825.76	3714.42
1660	M85T299C157	85.028	298.515	0.678597	156.698	281319	265184	230951	256890	239424	253753
1661	M88T488C157	88.0866	487.877	0.681255	156.633	15608.3	15678.9	10362	12351.8	13777.9	12348.2
1662	M114T165C148	114.066	164.756	0.6637	148.346	8428	5465.61	12408	4024.25	4858.4	3574.04
1663	M121T214C150	121.028	213.949	0.674344	149.868	16446.3	16084.2	11666.1	10712.7	10788.3	13421
1665	M145T406C148	145.06	406.365	0.675407	147.749	7840.91	7187.14	5188.78	6796.05	6107.93	5720.07
1666	M177T47C145	177.102	47.4724	0.672216	144.882	803801	739388	752011	791169	895708	757866
1667	M177T16C145	177.102	16.4422	0.671684	144.768	2159.47	2813.74	2414.13	2050.21	1826.13	1857.66
1668	M177T572C145	177.102	571.538	0.671684	144.768	2935.04	3004.1	2646.9	1988.85	2188.47	3008.63
1669	M177T587C145	177.102	587.084	0.671684	144.768	2219.72	1894.37	2135.68	2837.83	1647.31	2095.34
1670	M177T544C145	177.102	544.265	0.672216	144.882	1941.08	2279.11	1658.93	2799.73	2571.58	2220.07
1671	M177T95C146	177.102	94.6388	0.679129	146.372	18560.4	13680.1	18824.8	21670.1	21732.7	13842.8
1672	M177T396C145	177.102	395.76	0.67062	144.538	1262.58	3295	2615	1860.36	2051.59	2019.35
1673	M179T123C145	179.081	122.871	0.673812	145.117	29137.1	22746.1	19092.2	20758.4	20818.5	23984.2
1674	M180T225C143	180.101	224.73	0.665298	143.228	11815	6303.21	7491.99	14697	6499.52	5187.54
1675	M184T281C145	184.046	280.681	0.67328	144.737	25950.5	24176.1	20294.9	25288.7	24920.3	22362.1
1676	M188T476C143	188.176	475.953	0.666895	143.157	2929.79	3144.74	1909.32	2467.05	3325.56	2775.08
1677	M190T224C145	190.143	224.383	0.674344	144.659	4895	4564.79	6210	4064.18	4583.86	7266
1678	M191T239C144	191.045	238.75	0.671152	143.93	24805.2	25147.8	22811.3	23034	21946.2	21954.1
1679	M191T407C144	191.066	406.671	0.67328	144.386	9557.06	10103.4	9307.94	9329.81	10666.3	8438.26
1680	M196T89C142	196.097	88.8538	0.663701	142.098	235016	231405	241352	233117	254907	185136
1681	M197T421C141	197.005	420.781	0.659973	141.259	2495.96	1806.13	1948.48	1987.93	2222.58	1788.06
1683	M197T152C141	197.092	151.719	0.661039	141.483	8612.48	4394.92	7530.49	8264.91	7469.32	8032.32
1684	M197T174C144	197.128	173.684	0.674875	144.443	4708.28	5230.42	4551.34	4961.06	4372.15	4220.72
1685	M197T47C144	197.128	46.5227	0.672748	143.988	35719.6	36394	36450.2	33727.4	36992.1	36627.5
1686	M198T29C145	198.058	28.5014	0.676471	144.742	117804	130138	123042	120388	115053	105015
1687	M198T56C142	198.113	55.5051	0.664766	142.235	5689.78	9264.31	3607.99	4452.84	5560.71	8477
1688	M199T56C142	199.144	56.0927	0.663169	141.848	7889.8	9238.4	7676.67	7406.28	7659.66	10527.4
1689	M199T159C144	199.144	159.296	0.672216	143.783	3428.45	4832.59	3903.73	4814.25	3793.75	4669.2
1690	M200T247C145	200.128	247.018	0.678066	144.991	11043	9869.19	10560.1	11693	10709.4	11773.6
1691	M200T126C145	200.128	125.673	0.677534	144.877	28437.5	25596.3	27479.8	23229.2	20128	25779.2
1692	M201T154C144	201.127	153.928	0.67328	143.923	3987.97	3296.27	4354.16	3916.02	2916.52	3274.12
1693	M201T274C145	201.16	273.91	0.677534	144.831	52690.5	49645.7	47753.2	51150.2	48429	48553.6
1694	M202T160C144	202.108	159.92	0.675407	144.335	5902.46	4296.87	4881.56	4889.89	5417.77	4326.36
1695	M202T155C145	202.134	155.206	0.678066	144.902	3759.77	4720.31	5548.64	6717.68	6716.12	5188.09
1696	M202T109C145	202.18	108.796	0.677002	144.673	41559.5	40720.2	40631.8	42820.5	35086.3	36123.3
1697	M203T244C143	203.103	243.816	0.671684	143.497	5437.47	7361.94	7412.56	6453.94	6365.45	6427.63
1698	M203T425C145	203.15	424.877	0.678598	144.972	15741.8	12804	12267	13936.4	13795	12957.2
1699	M204T171C144	204.102	170.634	0.676471	144.477	3861	2866.07	2183.43	2750.12	3353.69	1916.42
1700	M204T190C144	204.102	190.059	0.675407	144.249	9053	8675.57	13688	13995	9835.74	9162.33
1701	M204T299C144	204.123	298.515	0.676471	144.476	4.26822e+06	4.0979e+06	4.02217e+06	4.24599e+06	4.09308e+06	4.07009e+06
1702	M204T553C145	204.153	552.862	0.679661	145.156	1936.81	2615.25	2719.02	2407.53	3034.15	2391.65
1703	M204T562C145	204.152	561.825	0.678598	144.929	2344.04	2519.82	1689.71	2427.15	3514	2159.4
1704	M204T514C145	204.153	513.818	0.679661	145.156	16651.9	20366.9	14898.8	17674.4	17575.8	15823.9
1705	M205T22C144	205.086	22.4351	0.675407	144.208	2484.53	3483.97	3327.89	1987.84	2470.24	2790.08
1706	M206T261C142	206.102	260.726	0.663169	141.553	9687.64	8898.57	8653.63	9420.68	9947.86	7805.39
1707	M206T464C144	206.102	464.07	0.675939	144.278	2622.28	3382.84	3005.87	2650.98	2340.22	1887.43
1708	M206T443C145	206.103	443.171	0.677002	144.505	3034.77	3234.32	2941.77	4178.43	4101.75	3579.61
1709	M208T285C145	208.043	284.769	0.677534	144.538	3466.01	3897.1	5103.33	4467.34	4032.65	2719.68
1710	M210T160C143	210.076	159.92	0.671684	143.208	12209.3	13510.2	13216.4	10806.6	14931.1	12507.8
1711	M210T41C144	210.112	40.8181	0.674344	143.773	27561.3	20910.3	22903.2	26397.3	25607.1	25433.7
1713	M211T51C144	211.082	50.5405	0.674344	143.735	9054.04	10162.9	9955.15	10672	11100.3	10327.6
1715	M212T372C144	212.052	371.925	0.674344	143.696	4119.79	3695.55	3879.96	3859.59	4123.01	3857.49
1716	M212T142C144	212.103	142.043	0.675407	143.921	36034.3	36828.2	35796.5	29397.5	33356.5	33660
1717	M213T83C145	213.098	83.0954	0.678598	144.561	110444	106870	103006	114141	112230	128778
1718	M215T443C144	215.016	443.217	0.675407	143.807	142927	117467	110512	114256	106327	109160
1719	M215T473C144	215.016	473.123	0.674344	143.58	11950.8	9656.16	9894.95	9341.44	8637.48	9402.16
1720	M215T563C144	215.016	562.54	0.677002	144.147	2561.79	3213.9	2738.1	2295.22	2635.1	2077.71
1721	M215T539C144	215.016	539.216	0.675407	143.807	1896.91	2767.2	1959	1547.5	2087.55	1948.63
1722	M215T241C144	215.063	241.329	0.676471	144.032	3886.4	5985	5996.18	4679.02	4507.64	4656.85
1723	M216T443C144	216.019	443.217	0.674343	143.542	10391.2	9130.35	8121.25	7348.32	7779.91	8894.57
1726	M225T44C143	225.006	43.6882	0.673812	143.1	23195.1	26477.5	21425.9	20067.9	22416	18877.4
1727	M230T414C142	230.122	414.302	0.670088	142.134	5064.42	14459	8063.78	7653.48	6759.86	6390
1728	M230T355C144	230.125	354.633	0.677534	143.713	4765.24	4300.66	4667.11	4508.62	5675.59	8221
1729	M230T293C143	230.158	293.376	0.67328	142.809	99332.8	156504	103943	155657	156589	101900
1730	M235T137C140	235.119	137.116	0.661571	140.165	44317.5	40472.1	38564.2	37016.2	75179	40801.7
1731	M243T41C142	243.183	41.1168	0.672216	142.169	36608.2	40473.1	37341	32767.2	38221.2	35438.5
1732	M244T243C146	244.154	242.94	0.688163	145.512	41918.4	41208.1	80303	78066	75533	36123.4
1735	M248T28C140	248.022	27.9501	0.664766	140.452	16078.8	15196.4	14615.4	31920	14191.6	18870.1
1736	M248T314C142	248.149	313.865	0.672215	142.022	12105.6	18158	17578	9481.94	8871.94	9007.12
1737	M257T160C143	257.113	160.217	0.676471	142.668	17710	8544.79	8539.1	8079.19	16596	15246
1738	M257T202C145	257.149	202.468	0.688163	145.133	21170.6	38200	28448	21411.4	19376.2	33901
1739	M260T279C142	260.149	279.152	0.675939	142.474	65366.9	52415.6	79415	79353	48699.6	40730.6
1740	M262T33C142	262.038	32.6091	0.674344	142.088	8085.85	12494	10590.6	9918.65	12993.4	9103.78
1741	M262T386C141	262.128	386.092	0.67062	141.301	30547	21357.7	29983	13304.6	16935.5	17790.4
1743	M266T234C140	266.138	234.429	0.66583	140.19	35545	18848.6	24106.1	25501.2	19774.4	35967
1744	M272T228C145	272.185	227.721	0.690817	145.297	27413	29315	16636	19323.1	14279.9	15258.3
1746	M300T192C138	300.217	192.017	0.658376	137.869	19943.3	23498.3	23355.4	27221.5	23692.8	49302
1747	M310T195C142	310.201	195.345	0.677534	141.686	77024.9	80464.7	130511	78866.2	57792	131557
1748	M100T349C154	100.075	349.298	0.679661	153.992	181433	183735	172533	182644	168482	173625
1749	M116T487C152	116.07	487.054	0.681787	152.129	34443.4	33102.9	28760.7	31171.2	30569.7	24764.8
1750	M124T290C152	124.087	289.51	0.684444	151.76	63336.3	60842.3	70956.7	63232.5	70290.2	64097.1
1751	M126T349C150	126.091	348.831	0.679661	150.478	27386.8	21953.2	29266.8	22853.7	22166.2	27929.4
1752	M133T496C151	133.097	496.458	0.683381	150.577	11455	11138.8	10343.5	12061.3	11503.9	9054.15
1753	M135T189C151	135.044	188.723	0.684444	150.622	25444.9	26665.5	26147.1	30337.2	25372.3	28640.7
1754	M137T334C150	136.94	333.528	0.681787	149.858	170792	124750	152725	140826	146731	135716
1755	M139T334C149	138.938	333.565	0.680724	149.442	26864.7	30102	28660.8	31155.2	28084.2	26216.6
1756	M142T274C149	142.086	273.746	0.678598	148.698	15889.7	13372.5	14882.2	15724.4	12762.1	13714.4
1757	M148T40C150	148.039	40.3898	0.685507	149.714	124808	142256	135265	127005	107517	105630
1758	M158T488C148	158.129	487.707	0.681787	148.144	20588.7	18794.8	20532.4	16947.1	17940.1	18352.4
1759	M166T290C148	166.097	289.51	0.683913	148.068	88171	88128.1	96053.1	84599.6	97772.3	91923.5
1760	M170T289C148	170.092	289.344	0.683913	147.817	62170.2	64518.7	70767.7	60950.1	68270	65469.1
1761	M172T486C147	172.108	486.078	0.682318	147.351	49950.7	44576.8	39554.5	43150.1	40361	41623.5
1763	M177T647C145	177.102	646.568	0.671152	144.653	2529.77	2167.25	2389.55	1857.45	3246.71	2707.02
1764	M177T427C145	177.102	426.545	0.67062	144.538	2960.4	3755.75	2786.72	3469.4	3688.45	2680.77
1765	M177T680C145	177.102	680.032	0.671152	144.653	2330.18	3182.52	2441.98	1906.46	2624.65	2484.95
1766	M177T474C145	177.102	473.757	0.672216	144.882	2649.09	1897.58	3028.43	3242.63	3418.96	1708.07
1767	M177T704C145	177.102	703.519	0.671152	144.653	2433.92	2001.39	2359.29	2210.88	2385.1	1811.66
1768	M181T125C144	181.097	124.893	0.671152	144.435	29358.2	25914.6	24450.3	24564.2	32394.2	25273
1769	M182T306C146	182.092	306.116	0.678598	145.984	4244.11	13617	6369.8	10147.8	8230.04	10781
1770	M185T49C146	185.103	48.6856	0.680724	146.282	599323	559748	573031	569251	646528	598462
1771	M185T83C146	185.103	83.0545	0.679661	146.054	244399	251054	240186	221453	281679	299957
1772	M185T349C146	185.128	349.187	0.678598	145.824	50318.8	47817	51712.1	52379.6	47220.8	52791.7
1773	M186T161C144	186.149	160.766	0.671152	144.172	4167.7	5586.63	5295.71	4799.34	5313.31	5486.54
1774	M189T382C146	189.123	382.332	0.681787	146.306	9506.82	9339.32	9599.77	7483.32	11204.8	9748.09
1775	M190T109C146	190.097	108.569	0.68285	146.486	9907.2	10557.5	8041.87	7891.07	9979.38	10201.9
1776	M190T84C146	190.097	84.2718	0.681255	146.144	5976.64	16796.6	11888	3113.46	27310	14769.5
1777	M190T356C144	190.144	355.599	0.672216	144.202	4915.42	5856.82	5108.47	6493.24	5210.87	7638.04
1778	M191T34C147	191.179	33.9078	0.684975	146.888	8540.86	7262.46	5910.14	8431.58	8834.98	9319.74
1779	M192T33C144	192.138	33.2609	0.670088	143.65	13832.9	11879.7	17866.6	14329.6	16314.1	23629.5
1780	M194T242C143	194.117	241.654	0.669024	143.329	9822.67	14713.4	8976.15	10736.4	11294.7	10574.9
1781	M196T281C146	196.097	280.69	0.681787	145.97	9831.56	9028.97	11749	14728	6225.12	3812.37
1782	M196T270C145	196.097	270.199	0.678066	145.173	7027	3743.49	3888.01	3289.14	4741.2	5492
1783	M198T96C143	198.112	95.8715	0.67062	143.488	8840.07	5618.1	9435.31	9338.49	8908.11	11021.1
1784	M199T422C144	199.107	421.808	0.673812	144.126	1831.08	3030.88	2950.49	3323.55	2459.2	2914.75
1785	M200T368C146	200.041	367.807	0.681787	145.79	62181	62174.4	59772	59248	50377.3	57376.9
1786	M202T262C146	202.118	262.079	0.68285	145.925	64536	59789	60284.7	57022.7	63063.4	56939
1787	M203T303C146	203.052	303.144	0.681787	145.657	13435	13317	6461.25	6385.02	7597.97	6990.75
1788	M203T239C145	203.081	238.976	0.678598	144.975	5652.06	6003.79	6414.09	5012.12	4900.64	5286.13
1789	M203T349C145	203.139	349.298	0.678598	144.972	1.36748e+06	1.43596e+06	1.41055e+06	1.33966e+06	1.30721e+06	1.28882e+06
1790	M203T403C145	203.139	402.792	0.678598	144.972	5970.06	6681.41	7906.77	5524.8	6956.42	7012.25
1792	M203T488C145	203.15	487.538	0.679661	145.199	1.2303e+06	1.16528e+06	1.11865e+06	1.10839e+06	1.05064e+06	1.02549e+06
1794	M203T578C145	203.15	577.711	0.678598	144.972	19501	21375.5	17986.6	18896.3	18641.5	19301.2
1795	M203T589C145	203.15	588.63	0.678066	144.858	7719.83	15576.5	5646.5	11759.5	18644	6353.58
1796	M204T275C146	204.043	274.98	0.683381	145.955	5422.49	5409.05	5412.15	4970.22	5313.9	4476.62
1797	M204T312C146	204.134	312.169	0.68285	145.838	415335	386984	384375	373546	389223	372922
1798	M204T489C146	204.146	489.227	0.681787	145.61	14569	5184.41	7250.1	7128.54	5082.9	6685.53
1799	M204T579C145	204.154	579.471	0.678598	144.928	2240	2578.36	1801.94	1915.21	1874.71	1048.99
1800	M206T488C144	206.102	487.525	0.67328	143.711	1510.3	2462.38	2270.63	2565.34	1950.81	2078
1801	M207T228C145	207.112	227.823	0.680724	145.257	12824.1	14509.6	12648.2	11025.7	13207	15894.1
1802	M208T40C146	208.097	40.445	0.683913	145.897	38637.6	44178.5	42430	48475.4	41996.9	42430.5
1804	M209T125C145	209.092	124.508	0.679661	144.949	45331.1	48075.7	45119.4	40443.8	38808.8	44369.7
1805	M209T260C146	209.103	259.934	0.684975	146.082	76057.2	78436.6	71949.5	78593.2	68591.1	66438.1
1806	M209T526C145	209.128	526.216	0.681787	145.401	1643.58	2846.34	2428.59	1955.73	2390.14	2700.75
1807	M210T113C146	210.112	112.989	0.684975	146.04	7539.72	14068	6510.09	8124.5	8413.85	7410.06
1808	M211T303C145	211.069	303.157	0.682318	145.435	6121.91	6330.61	6567.57	8682.88	7995.68	7710.44
1809	M211T157C143	211.082	157.391	0.671684	143.168	7229	6476.09	4074.26	6021.84	4935.38	7229.22
1810	M211T613C145	211.097	613.388	0.681255	145.207	1548.94	2100.83	1593.06	1203.56	2278	2945
1811	M211T382C146	211.105	382.008	0.68285	145.547	3826.7	3625.72	3344.61	2845.81	3799.7	2922.73
1812	M212T123C146	212.092	122.629	0.683913	145.734	17593.2	22986.2	21762.1	20221.3	20110.9	20195.9
1813	M212T289C146	212.103	289.344	0.683381	145.62	781696	783610	864651	766327	858433	832111
1814	M212T241C146	212.103	241.066	0.684975	145.96	5783.41	7385.61	6215.13	6363.64	10252	15867.3
1815	M212T405C147	212.103	404.925	0.688163	146.639	1762.27	9069	5122.49	6788.78	1577.88	4870.6
1816	M212T371C145	212.1	370.9	0.681787	145.28	11906.8	11716.7	12194.1	12068.4	12507.1	10142.9
1817	M212T289C146_2	212.119	289.021	0.683381	145.619	18853.1	17666.4	23003.3	21210.7	21098.4	17645.4
1818	M213T49C145	213.098	48.8162	0.680724	145.014	251822	259156	248397	265449	287619	258637
1819	M213T323C145	213.098	323.154	0.68285	145.467	1385.59	2686	1152.09	1215	1680.06	1545
1820	M214T46C146	214.123	45.8253	0.684975	145.879	10531.3	12924.4	10523.1	12156.5	11675.6	10416.6
1821	M214T225C146	214.122	225.292	0.686569	146.219	3718.07	6475	6866	5349.63	4307.8	2057.32
1822	M215T528C144	215.015	528.264	0.676471	144.033	2349.62	3601	2396	2468.03	1177.47	1634.05
1823	M215T254C146	215.103	254.245	0.687632	146.406	16464.2	18608	16074.5	16891.2	17436.1	16178.4
1824	M215T288C146	215.139	288.134	0.683913	145.613	9594.07	8045.84	13973.9	10095.3	11143.9	12815.5
1825	M216T149C146	216.106	149.179	0.684975	145.802	17598.2	16959.2	14714.3	14473.7	14705.8	14652.3
1826	M217T374C146	217.031	374.366	0.686038	145.992	3710	1936.35	2381.78	2415	3486	2651.85
1827	M218T385C141	218.158	384.565	0.663701	141.197	18045	16114	15377	10593.6	10855	12767.8
1828	M220T123C145	220.06	122.895	0.680724	144.747	127106	123961	129144	119383	114555	105155
1829	M220T143C145	220.06	142.834	0.679661	144.521	35619.4	34952.6	33932.6	35066.5	34923.3	33170.5
1830	M221T243C144	221.045	242.844	0.678598	144.259	5689.88	6560.81	5491.18	6059.75	5660.88	7414.28
1831	M224T232C143	224.128	231.784	0.675406	143.469	28545.4	46201	59273	33347.5	25698.5	27633.1
1832	M225T372C145	224.972	372.211	0.680724	144.569	8737.64	8993.59	8424.38	9044.73	7684.14	7649.75
1833	M227T399C145	227.063	398.827	0.682318	144.834	5878.5	6667.11	7073.88	4808.9	6368.33	4599.77
1835	M229T314C141	229.154	313.507	0.663701	140.811	37416	39045	3038.84	39435	30792.2	20258.7
1836	M231T266C144	231.084	266.125	0.679661	144.132	7186.44	9403.26	10284.2	11557.1	11810.3	9731.67
1838	M238T428C141	238.038	428.291	0.667959	141.426	3021.05	5024	4661	3348.12	6628	2871.49
1839	M241T297C143	241.154	297.023	0.677534	143.356	47910.9	59766	43637.2	54484.3	81480	55539.9
1840	M246T340C144	245.944	339.967	0.681255	143.997	5420.46	4147.96	2691.88	3511.32	3181.36	4327.34
1842	M248T221C144	248.165	220.809	0.68285	144.268	3707	4466	13024.8	2983.95	4475.03	4227
1844	M264T566C142	264.196	565.801	0.67328	141.808	3160	1965	2068	1993.01	1117.99	1834.16
1846	M276T232C143	276.18	231.877	0.682318	143.413	10507.6	14231.2	12755.8	22391	25006	12885.1
1847	M88T498C157	88.0866	497.593	0.680724	156.511	6887.94	6488.84	7192.26	5933.43	7098.84	5765.03
1848	M145T299C148	145.049	298.515	0.678066	148.331	272507	266985	232284	279321	241467	268002
1849	M156T29C147	156.048	28.5014	0.677534	147.367	52931.3	49119.4	51908.3	50986.6	51179	40847.1
1850	M182T47C148	182.129	47.4499	0.689225	148.268	232550	195246	202753	219418	195318	194443
1851	M184T397C147	184.144	397.321	0.686038	147.475	8246.92	8385.62	8089.56	8273.85	7115.79	9143.97
1852	M190T177C148	190.061	176.68	0.688694	147.741	10856.2	8790.2	10198.3	9883.05	8335.68	9527.99
1853	M193T50C148	193.097	50.0033	0.688694	147.592	80895.3	81744.2	70072.7	67866.1	67854.5	74215
1856	M193T108C149	193.097	107.709	0.695597	149.071	24316.2	11187.1	24819.2	14703.5	19881.3	16075.3
1857	M194T156C148	194.117	156.084	0.688694	147.543	8351.57	9620.52	7121.07	6834.59	7292.41	8003.57
1858	M197T150C147	197.092	149.903	0.688163	147.289	9828.25	11083.6	9048.49	11577.5	8312	11242.2
1859	M198T193C148	198.062	193.304	0.690287	147.698	16919	14339.4	29288	27247	13823.5	19094.5
1860	M199T282C147	199.107	282.056	0.689225	147.423	8723.18	10177.7	9447.91	9559.46	7372.54	8310.47
1861	M200T306C145	200.103	306.23	0.676471	144.651	60096	51901.2	53191.4	53330.7	54440.2	49326.1
1862	M201T237C146	201.123	236.82	0.683913	146.196	8344.71	6793.96	6537.23	7940.66	8012.65	7683.14
1863	M203T268C145	203.081	267.844	0.677534	144.747	17523.4	16801.5	17042.7	18651.4	18555.6	16489.7
1864	M203T376C147	203.139	376.097	0.690287	147.47	39229.2	37353.7	41882.3	38240.7	39619.8	41056.7
1865	M203T431C145	203.15	431.344	0.678598	144.972	14391.1	14643.8	15410.1	13865.1	14270.7	16331.3
1866	M203T402C145	203.15	401.859	0.679661	145.199	16087.8	16474.5	16555.4	13438.5	17481.3	16541.3
1867	M204T349C145	204.142	349.298	0.679661	145.156	139724	136193	137007	138219	128267	118867
1868	M204T488C145	204.153	487.865	0.680192	145.269	95795.8	99719.6	94413.2	94973.3	87585.6	87325
1869	M204T544C145	204.153	544.47	0.680724	145.383	3522.05	3034.21	3740.46	4103.62	3088.59	3522.94
1870	M205T460C145	205.118	460.433	0.679129	145.001	7557.18	9197.12	8040.68	6916.98	8207.07	7736.17
1871	M206T47C148	206.093	46.648	0.692411	147.795	10201.7	8573.58	9820.87	11685.1	7874.49	20066
1872	M206T299C145	206.128	298.751	0.678598	144.845	45062.9	40556.1	39438.8	44468.1	42310.7	54897
1873	M207T37C147	207.032	36.9306	0.688694	146.961	7287.87	6607.24	5747.31	7023.31	7648.95	9359.46
1874	M207T190C148	207.059	189.771	0.691349	147.527	39053.5	54000	47677	50384	47663.4	45561.7
1875	M207T44C148	207.059	43.6326	0.692411	147.754	419561	438861	431838	431563	398727	419368
1876	M207T70C147	207.059	69.9974	0.690287	147.3	252288	250561	265277	261382	254772	235504
1877	M207T106C148	207.058	106.146	0.691349	147.527	399103	385238	222320	204569	208823	203197
1879	M207T16C148	207.059	16.1249	0.691349	147.527	1578.44	2054.49	2323.37	3040.02	1516.58	5004
1880	M207T706C147	207.059	705.781	0.689756	147.187	2496.42	1911.66	2073.53	2293.1	1809.15	2178.16
1881	M207T669C148	207.058	668.604	0.691349	147.527	1785.8	2118.04	2048.2	2340.29	2322.54	1656.87
1882	M207T224C147	207.059	223.618	0.690287	147.3	10627.4	9712.51	10586.5	10711.1	10785.5	9722.14
1883	M207T212C148	207.059	211.545	0.691349	147.527	7849.87	16536.4	8779.1	14802.4	15314.5	12852.6
1884	M207T616C147	207.059	616.332	0.690287	147.3	4152	1401.09	2441.26	1870.21	1784.15	1729.52
1885	M207T620C147	207.059	619.784	0.690287	147.3	3863	1179.74	2441.26	1870.21	1739.29	1552.91
1886	M207T637C148	207.059	637.279	0.691349	147.527	1484.07	2050.11	2138	1576.45	1691.66	1552.93
1887	M207T686C147	207.058	685.643	0.690287	147.3	2222.82	1639.39	1804.75	1680.23	1521.18	2113.7
1888	M207T715C147	207.059	714.847	0.690287	147.3	3352	3102.31	1881.81	2384.67	2162.39	2244
1889	M208T55C148	208.062	55.417	0.692411	147.711	41565.9	43081.2	41519.9	42382	44633.5	44127.7
1890	M208T145C147	208.061	145.227	0.691349	147.485	18184.7	14979.1	17383.5	14761.7	19248.4	13603.4
1891	M208T176C147	208.071	176.468	0.688163	146.804	12694.2	13556.9	12393.8	10873	12132.2	12046.7
1892	M209T55C148	209.054	55.2664	0.693473	147.896	15091.5	15634.8	14874.5	12842.2	14098.2	16142.7
1893	M209T106C148	209.054	105.766	0.692411	147.669	9718.09	11544.4	9748.12	10031.8	11486.6	12114.3
1894	M209T422C144	209.058	421.817	0.677534	144.496	1859.44	3042.64	2429.97	2881.19	5593	2722.95
1895	M209T235C148	209.128	234.97	0.694004	148.006	29870.2	32154.4	30339.6	30652.2	28046.2	26162.1
1896	M209T154C147	209.139	153.604	0.688163	146.76	12464.8	12198	10334.9	9948.52	10274	11994.6
1897	M210T354C147	210.112	353.984	0.688694	146.833	4759.85	3214.96	4390.16	4055.78	4740.34	4329.11
1898	M210T260C146	210.106	259.778	0.685507	146.154	9334.13	6562.91	5837.24	8186.4	7241.01	6443.93
1899	M210T47C146	210.112	46.8758	0.686038	146.267	41091.9	37031.4	38212.5	41415.2	39099.4	38076.6
1900	M210T93C146	210.112	92.7422	0.685507	146.153	12650	8266.23	11339.9	8685.74	14957.4	13833.1
1901	M210T151C146	210.112	151.322	0.686038	146.267	3487.79	3942.26	4973.57	4430.95	4626.57	3987.96
1902	M211T656C145	211.098	656.395	0.679661	144.867	1977.1	1189.58	933.363	2834	1231	1341
1903	M211T78C147	211.108	78.0473	0.687632	146.566	38403.3	33695.7	31991.9	24737.9	35310.4	32417.9
1905	M211T144C147	211.107	144.32	0.688163	146.679	6221.06	9990	4265.15	3884.6	4838.92	4628.99
1906	M211T107C147	211.107	107.346	0.690287	147.132	8273.29	11344	10026.3	8767.53	8702.37	7018.58
1907	M212T313C147	212.103	312.88	0.689756	146.978	2460.75	2640.12	2967.45	3882.75	856774	3535.55
1908	M213T113C147	213.123	113.157	0.689225	146.824	48173.3	50379.9	43353.4	47952.3	48014.7	45625.6
1909	M214T33C147	214.053	33.3685	0.690818	147.126	33818.1	39544.1	36421.2	42272.9	37473.8	43002.2
1910	M214T62C147	214.053	61.6322	0.689756	146.9	28854.5	37766.8	27077.8	31029.6	33568	52665.5
1911	M214T79C147	214.053	78.7644	0.690287	147.013	33241.6	33361.8	29819	35315.6	37072.9	39642.3
1912	M214T140C146	214.082	140.433	0.6871	146.333	11938.1	9645.2	10798.7	12085.5	7414.17	7380.03
1914	M214T119C147	214.143	119.262	0.690287	147.01	61797.7	55720.7	59194.7	61013.2	52436.7	59084.2
1915	M215T178C146	215.102	178.302	0.6871	146.293	5880.3	5320.6	5937.89	6466.03	5057.89	5299.66
1916	M215T306C147	215.139	306.481	0.691349	147.196	45921	58367.9	44384.6	52185.2	52830.3	51723.4
1917	M215T119C147	215.146	119.46	0.691349	147.196	7747.13	11991	7543.71	7357.85	7904.39	7532.86
1919	M217T282C147	217.118	282.351	0.689225	146.667	19058	20127.6	16843	15416.3	14104	17688.6
1920	M217T231C148	217.118	230.696	0.696658	148.249	1336	1111	3151.1	2310.13	2100.88	4270.35
1921	M219T328C146	218.993	327.917	0.6871	146.143	14129.8	16826.9	13192.2	13574.8	15436.7	13759.5
1922	M220T228C147	220.119	228.482	0.692411	147.23	178982	179146	197337	193152	177976	200473
1923	M222T247C146	222.075	247.498	0.689225	146.48	1836.28	4007	1923.04	2255.33	3527	3042
1925	M222T395C147	222.079	394.786	0.690818	146.818	3180.37	3209.56	3157.15	2953.51	3141.8	3501.66
1926	M225T448C147	225.123	448.375	0.690287	146.594	12716.6	12388.2	11513.3	11397.5	10140.5	11126
1927	M225T464C147	225.123	464.346	0.691349	146.82	1809.06	2496.46	2484.11	2963.2	2650.17	2362.44
1928	M226T150C147	226.069	150.29	0.692942	147.124	14943.5	15621.4	16767.6	17731.7	12747.6	18071.9
1929	M226T176C146	226.082	176.343	0.689225	146.335	14734	15980.6	16099	15839.3	15962.1	13925.2
1932	M233T336C146	232.924	336.097	0.688694	145.985	6458.48	6002.92	4977.25	6251.71	5542.1	4263.72
1933	M235T332C144	234.917	332.334	0.678598	143.779	18324.8	24028	11641	19463.5	13277.6	12499.9
1934	M235T405C146	235.03	405.196	0.688163	145.802	2557.1	1777.85	2069.68	2218.56	2040.24	2593.7
1935	M241T393C145	241.129	393.008	0.684443	144.819	4901.07	4214.02	5182.23	3849.61	3645.89	4384.57
1937	M248T378C145	248.113	377.929	0.688163	145.392	2788.65	4339	3918	2401.13	3422	2180.06
1938	M250T147C141	250.18	146.848	0.666895	140.84	27956.1	52565	38444.7	39673.2	38941.1	36127.8
1939	M260T218C146	260.186	218.469	0.693473	146.169	19453	9604.43	12321.1	11132.6	8377.59	12096.8
1943	M280T519C145	279.686	519.015	0.689756	144.892	61818	60146.3	56820	56764.2	59092.4	50529.1
1944	M280T548C144	279.686	547.795	0.6871	144.334	1788.47	4042.98	4030.17	1561.45	2493.44	2196.41
1945	M280T519C145_2	280.188	518.739	0.690287	144.992	25950.6	21321.4	23941	21911.2	21222.7	18976.3
1946	M281T519C145	280.69	519.184	0.690287	144.98	3859.23	5408.68	4191.98	4965.57	3440.51	4029.7
1947	M300T193C145	300.217	192.504	0.693473	145.219	42564.8	36773	37146.2	39164.3	31208.6	33634.4
1948	M130T449C153	130.086	448.522	0.694535	153.342	3932.6	4677.61	5372.32	5102.58	5244.39	3108.03
1949	M187T362C150	186.995	362.293	0.698781	150.063	86366.3	180475	99277.3	89775.4	97770	80793
1950	M191T269C147	191.118	269.151	0.684975	146.891	30272.7	27180.8	25689.7	28242.6	28618.1	31074.2
1951	M192T370C147	192.074	370.305	0.683913	146.617	25806.5	25579.1	24068.7	28845.5	29423.2	26107.7
1952	M193T141C150	193.097	141.325	0.697719	149.526	393359	369007	372872	362316	372853	362991
1953	M193T74C149	193.097	74.2824	0.695597	149.071	1.13042e+06	1.13581e+06	1.1013e+06	1.09597e+06	1.20343e+06	1.09015e+06
1954	M193T694C150	193.097	693.924	0.697719	149.526	1414.85	2028	1872.19	1700.81	1893.58	1985.17
1955	M193T669C150	193.097	668.934	0.697719	149.526	2005	1626	1601.73	2246	1728.98	2205.29
1956	M193T709C149	193.097	708.721	0.694535	148.844	1414.75	2800	2715	1689.27	2294.15	1786.02
1958	M194T289C147	194.092	289.344	0.683913	146.52	51214.3	46512.8	61209.9	51064.6	52673.7	54823.8
1959	M194T74C149	194.1	73.643	0.695597	149.022	119787	123491	114469	135242	142956	124350
1960	M194T141C149	194.1	140.815	0.697719	149.477	50034.8	44181.2	43896.6	45066.9	37910	41816.2
1961	M195T125C147	195.076	124.99	0.686038	146.928	65232.8	51088.2	42606	65735.2	58144.3	61306.5
1962	M198T154C149	198.062	153.928	0.696658	149.061	17136.2	13973.4	14702.3	12268.9	13461.3	14089.4
1963	M199T256C149	199.108	256.315	0.697719	149.24	15281	13522.4	11300.1	11426.7	12553.3	13862.9
1964	M202T266C150	202.108	266.216	0.701964	150.01	7770.85	8987.69	6604.12	7626.93	8960.99	9500.17
1965	M203T387C149	203.053	386.631	0.699311	149.401	15302.5	19486.4	12492	15832.7	14950.6	12045.6
1966	M204T153C148	204.102	153.242	0.69188	147.768	6697.03	6224.79	5648.09	7415.73	5845.82	8424.29
1967	M205T399C149	205.081	399.197	0.695597	148.518	4309.37	3486.21	4455.27	4052.16	3500.95	3333.34
1968	M205T133C149	205.122	132.698	0.695597	148.517	32550.4	36060.4	24140.8	31747.7	29682.4	23290.6
1969	M205T497C149	205.154	496.578	0.699842	149.422	33778.7	33936.9	37148.9	32885	34180.9	27731.5
1970	M205T523C149	205.154	523.25	0.699842	149.422	10947.7	10767.7	9588.08	9968.19	8943.9	10024
1971	M205T575C149	205.155	574.809	0.698781	149.195	1831.06	2831	1570.51	1833.87	1897.81	1868
1972	M205T556C149	205.154	555.775	0.69825	149.082	2240.4	2873	1582.49	2681.56	2717.78	3300.49
1973	M206T260C148	206.102	259.991	0.694535	148.248	10930.7	12794	11500.4	12619.3	15665.1	11252.8
1974	M209T96C149	209.092	95.5879	0.698781	149.026	25726.9	25721.4	21972.5	26242.3	21117.4	22535.3
1975	M210T413C146	210.087	412.679	0.6871	146.494	5020.16	7826	2881.12	4601.17	5060	2999.2
1976	M210T239C148	210.112	239.339	0.696127	148.418	6501.25	7513.38	5945.94	6168.52	6199.03	6729.37
1977	M211T157C148	211.082	157.148	0.693473	147.812	2586.39	3653.01	2962.36	3526.9	3186.32	3640.67
1978	M211T133C148	211.119	132.571	0.694535	148.037	122115	118129	111427	116666	114928	125103
1979	M212T405C147_2	212.103	404.855	0.688163	146.639	6264.72	4796.88	5123.68	6789.28	5651.12	4870.6
1980	M213T413C148	213.123	412.886	0.695597	148.181	10325.1	12176.5	11357.7	9814.62	10440.5	9001.34
1981	M213T307C148	213.123	307.362	0.696658	148.408	10496	8050.37	7847.87	8522.45	9745	9033.55
1982	M214T344C148	214.118	343.536	0.692942	147.576	7404.56	6010.2	5132.37	5485.05	6573.96	5821.41
1983	M214T439C148	214.119	438.732	0.694004	147.802	8539.67	8040.37	9269.89	5655.72	6553.96	7012.55
1984	M214T505C148	214.118	504.581	0.696658	148.367	2515.95	2184.66	1686.98	2052.99	2716.15	2159.76
1985	M214T492C148	214.118	491.887	0.696658	148.367	2764	1999.18	1678.01	1704.81	3823	1866.94
1986	M214T309C148	214.118	308.763	0.694004	147.802	11285.5	11406.9	11605	11490	10823.6	11838.7
1987	M214T515C148	214.119	514.833	0.693473	147.689	3081	1761.91	2708	2250	1915.79	1938.47
1988	M214T419C148	214.118	419.324	0.693473	147.689	8348.72	6548.02	8847.77	6112.15	5614.4	6444.37
1989	M215T149C146	215.102	149.3	0.684975	145.841	170632	169604	169728	158195	166811	159988
1990	M216T311C148	216.142	310.622	0.693473	147.609	7610.68	6481.13	7242.69	6941.07	8691.95	6729.73
1991	M217T256C148	217.118	256.315	0.696127	148.136	38775.9	32773.4	31698.4	32029.6	30266.3	34991.7
1993	M218T315C149	218.138	314.945	0.700903	149.112	3948.09	3902.07	4182.91	4252.02	3642.96	4773.24
1994	M219T449C148	219.134	448.55	0.694535	147.719	7883.36	8305.07	10104.7	10531.6	9783.32	9540.44
1995	M220T312C149	220.118	312.232	0.700903	149.036	53599.5	50319.4	54708.9	46878.8	49939.7	51000.6
1996	M221T247C148	221.091	246.567	0.69825	148.435	2335.85	2241.55	2024.82	1930.06	2606.53	3032.03
1997	M223T436C148	223.072	435.738	0.695597	147.797	1875.99	3446.18	3772.46	3627.16	1409.12	2805.66
1998	M223T435C148	223.074	435.324	0.696127	147.91	6285.8	7153.59	6481.18	6771.39	4780.06	6385.93
1999	M224T393C149	224.103	393.008	0.699842	148.661	4110.57	4172.69	5040.78	3818.57	4109.87	4451.22
2000	M224T260C148	224.112	260.187	0.694535	147.533	22296	19778.8	17778.8	20091.8	18872.3	18698.6
2001	M225T389C148	225.121	389.293	0.696658	147.948	4092.64	4010.19	4564.97	2236.52	3814.32	4542.37
2002	M226T354C148	226.107	353.864	0.696658	147.912	4555.81	5078.09	3417.41	4016.27	4357.36	4742.79
2003	M226T56C149	226.107	55.5174	0.703555	149.376	4416.44	5426.13	4884.42	4043.96	6289.51	4857.24
2004	M227T325C148	226.971	325.434	0.696658	147.881	18945.6	20441.8	18276.6	17055	15016.4	16451.5
2005	M227T342C147	227.079	341.623	0.694004	147.314	4112.39	4456.79	5811.98	4408.96	3610.02	5323.76
2006	M227T176C149	227.175	176.343	0.700903	148.775	32539.5	29149.2	28582.3	31241.2	30532.8	28988.5
2007	M229T168C147	229.082	168.409	0.693473	147.13	2419.1	2305.47	1887.33	6050	3865	2333.99
2008	M231T99C148	231.083	98.7392	0.699842	148.411	7143.87	9444.98	7265.72	9638.95	9416.61	9354.8
2009	M233T314C147	233.063	313.627	0.693473	146.993	6603.19	7810.94	9450.41	9388.48	8335.87	8893.33
2010	M237T240C148	237.087	240.034	0.697719	147.759	5036.24	6597.27	5694.5	6253.28	4538.64	5392.99
2011	M241T343C145	241.154	343.324	0.686038	145.155	9405.89	6652.48	10980.5	13094	15353	17059
2013	M248T201C146	248.164	200.867	0.692942	146.4	22384	31224	15044.7	12080.1	7863	14875.3
2016	M260T279C146	260.149	279.348	0.694535	146.394	65366.9	103702	105694	73885.8	52917.4	124403
2017	M261T402C147	261.144	401.861	0.696127	146.702	3595	1965.08	2641.65	3725	1638.75	2388
2018	M262T299C146	262.165	299.053	0.69188	145.78	37743.7	30700.4	23901	25248.1	31409.6	28924.9
2020	M271T193C147	271.165	193.062	0.699311	147.109	62402.4	51445.8	64702.6	49380	65661.9	57275.5
2021	M276T387C146	276.144	387.395	0.693472	145.758	100195	52366.2	57142.6	93111	52234.9	40761.5
2022	M280T137C147	280.191	136.511	0.701434	147.333	47973.7	67303.2	122873	63472.6	64796.1	98382
2023	M284T212C147	284.186	212.177	0.699842	146.905	13404.4	26987	31686	13994	17354.9	25357
2024	M286T204C146	286.201	204.499	0.695596	145.967	389442	198544	180714	192910	186733	318772
2026	M293T363C146	292.959	362.664	0.695066	145.706	88732.3	108113	108741	99381.6	108189	88337
2027	M316T78C144	316.121	77.7167	0.689225	144.019	61541	42360.5	41161.5	39453.2	74947	75425
2028	M85T273C163	85.0281	272.539	0.706737	163.196	24280.8	26387.4	26134.5	24434.5	26480.3	22798.6
2029	M114T165C158	114.066	164.902	0.706207	157.847	79082	73025.1	69028.3	65484.9	75913.6	75062.4
2030	M133T70C155	133.086	69.9522	0.705677	155.49	43704.2	43870	43995.5	45440.4	50224.9	36985.5
2031	M147T179C155	147.092	178.841	0.711508	155.472	8541.31	9899.04	10010.3	8615.72	7604.14	7344.67
2032	M159T273C153	159.065	272.668	0.706207	153.382	37787.1	36067.2	34851.9	37154	33510.4	34237.2
2033	M182T123C152	182.027	123.371	0.705677	151.813	71209.2	60573.2	48107.8	56015.4	46902	63365.6
2034	M188T251C152	188.07	251.368	0.706207	151.601	8589.34	10675	5909.78	5976.91	7847.47	4695.23
2036	M193T635C149	193.097	634.608	0.696127	149.185	2821	1206.95	1932.17	1172.59	3691	1220.1
2037	M195T395C149	194.988	394.553	0.696127	149.093	6212.05	5130.28	5552.28	6631.36	4724.46	5340.81
2038	M197T220C150	197.067	220.287	0.701964	150.244	7639.27	4766.98	10894	10439	11509	5417.47
2039	M199T220C149	199.144	219.739	0.694535	148.557	9530.58	8204.62	9130.42	8371.05	7340.66	14771
2040	M202T191C151	202.047	191.389	0.704616	150.58	13387.1	15372.5	12079.7	17945.8	18230.5	17344.2
2041	M205T395C148	205.053	394.611	0.692411	147.84	3945.78	5528	4057.12	4752.34	4675.69	4627.45
2042	M209T47C147	209.128	46.6511	0.690818	147.327	36771.6	31047.5	34218.6	34443.2	36074.4	36730.6
2043	M210T47C150	210.112	46.6541	0.705146	150.341	56701	42922	44866	28539	28486.3	27325.3
2044	M211T283C151	211.071	283.221	0.707798	150.866	19240.2	20127	19184.5	19984.5	17361.5	17996
2045	M211T105C147	211.108	104.523	0.691349	147.358	9851.54	13216.5	9196.81	7459.59	10913.6	9339.74
2046	M212T53C151	212.078	52.5499	0.708328	150.937	5683.84	6045.59	6952.72	6742.02	6667.35	5062.08
2047	M212T224C151	212.121	224.479	0.708328	150.935	6367.53	4221.77	5221.39	4495.26	3630.28	4762.26
2048	M213T104C148	213.069	104.338	0.693473	147.731	8948.25	10174.9	6417.94	11544.1	15771	8962.24
2049	M214T357C150	214.056	357.217	0.703025	149.726	20254.7	21503.3	20975.8	22247.6	21069.2	21507.4
2050	M214T354C148	214.118	353.615	0.694535	147.915	8733.09	7305.43	7494.04	10096	6878.7	8065.77
2051	M214T48C150	214.143	48.4807	0.705146	150.174	15815.5	10447.8	11940.6	14822	3276.45	11307.3
2052	M215T340C149	215.139	339.634	0.700903	149.231	47752.1	44414.6	43884.5	43422.7	44348	48029.9
2053	M215T299C148	215.139	299.463	0.695066	147.988	65246.5	63948.8	62009.4	60796.9	50242.1	60247.4
2054	M216T352C149	216.171	351.57	0.700903	149.19	3816.01	5477	4529.03	3387.82	4238.54	5824
2056	M217T385C150	217.155	384.573	0.705146	150.054	1.30642e+06	1.28849e+06	1.26813e+06	1.28392e+06	1.24761e+06	1.21103e+06
2057	M217T413C150	217.154	412.786	0.703555	149.715	6506.28	6635.28	9034.55	5337.66	6953.56	8071.24
2058	M217T341C149	217.154	341.236	0.700903	149.151	3825.43	2200.34	4197.99	5110.08	3982.79	5752
2059	M217T435C150	217.154	435.489	0.703555	149.715	2859.6	2605.87	3116.14	1889.96	3324.43	3214.22
2060	M218T325C149	218.081	324.767	0.701434	149.227	5875.32	5560.21	5568.69	6352.31	6116.09	5261.11
2061	M218T273C150	218.139	272.539	0.704086	149.789	513761	504262	501814	531356	497790	484748
2062	M218T385C150	218.158	384.573	0.705677	150.127	135891	133779	133720	125391	126132	127562
2063	M220T266C149	220.118	266.224	0.701964	149.262	47470.4	46614.2	44091.6	49757.5	43410.8	44867.7
2064	M221T428C150	221.011	428.219	0.706207	150.13	12576.3	13492.2	13714.1	14330.4	14237.8	12684.8
2065	M221T262C150	221.128	262.079	0.705146	149.9	15057.3	12897.8	13640.1	10450.2	12219.1	11718.3
2068	M223T151C150	223.054	151.48	0.707267	150.278	4863.65	5329.91	5793.53	4789.63	5831.78	4932.22
2069	M223T105C150	223.053	104.734	0.707267	150.278	8372.31	11379.1	9369.76	7601.1	8478.55	7009.81
2070	M223T121C150	223.107	120.578	0.705677	149.938	15853.7	17445.1	13911.3	16281.5	15190.7	22346.5
2071	M223T49C149	223.108	48.8027	0.700903	148.923	13712.6	15816.3	14768.3	13128.9	21653.5	14480.2
2072	M223T518C150	223.144	518.086	0.704086	149.598	2201.41	3368	3199	1277.18	1925.94	2269
2073	M224T105C149	224.103	104.954	0.700903	148.886	13591.5	14934.1	11550	12359.2	12489.4	12070
2074	M224T56C150	224.128	55.7034	0.706207	150.012	8940.66	7376.79	8154.52	8900.28	8612.12	9843.54
2076	M226T85C150	226.107	84.5376	0.706737	150.052	34662.7	32838.3	22888.7	31698.6	33677.4	35894.3
2077	M226T307C147	226.107	306.844	0.694004	147.348	8416.05	7985.01	6708.66	10419.6	12139.6	11073.1
2078	M227T105C150	227.103	105.335	0.707798	150.241	15326.4	16827.8	15078.6	15141.7	14821.1	17432.6
2079	M227T249C149	227.102	248.75	0.701964	149.002	5470.09	3649.74	2810.3	3131.74	3673.88	3344.33
2080	M227T164C150	227.125	163.507	0.705146	149.677	2209.73	1614.26	2929	2816	1721.76	3521
2081	M227T344C150	227.139	344.443	0.706207	149.902	14908.6	14263.6	15722	12720	14347.8	15462.1
2082	M227T310C150	227.138	310.061	0.708328	150.352	38913.7	40243.1	37178.2	34693.4	35626.6	33487.6
2083	M229T156C150	229.064	156.492	0.705146	149.607	50581.4	48640.6	45536	48535.8	46906.1	47879.5
2086	M229T473C150	229.155	473.159	0.708858	150.392	6760.14	4360.92	5917.39	6107.1	5403.78	5931.4
2087	M229T454C150	229.154	453.596	0.708328	150.279	6754.83	6128.23	6185.89	6629.84	6358.27	7477.06
2088	M229T503C150	229.154	503.255	0.707798	150.167	3513.51	2773.28	3923.86	2991.84	2874.32	2526
2089	M230T224C150	230.102	223.825	0.706737	149.908	2922.13	3393.95	4447.34	3860.65	4615.73	3911.16
2090	M230T122C147	230.102	121.906	0.694004	147.207	22331.2	18426.6	14176	18107.7	18543.5	19786.8
2091	M230T55C149	230.101	54.9956	0.704086	149.346	12183.4	13871.1	12129.2	9389.38	11763.5	13492.1
2093	M230T361C150	230.158	361.235	0.707267	150.019	60712.8	65977.3	84425.2	67946.6	65431.7	60224.6
2094	M232T445C151	232.028	444.645	0.709918	150.515	2631.99	2341.21	3028.84	2281.53	1947.55	1820.47
2096	M235T138C146	235.119	137.809	0.689225	146.024	104456	55022.1	58175.6	113332	56864.9	103119
2097	M237T243C150	237.053	242.847	0.707798	149.894	10764.7	8573.62	12240.6	9978.05	11202.9	11053
2098	M238T428C149	238.038	428.219	0.705677	149.412	34142.6	34189.7	33210.6	33083.6	33072.7	32407
2099	M239T277C150	239.1	276.651	0.708328	149.938	2519.05	2468.07	2765.06	2535.71	2979.5	3410.66
2100	M239T70C149	239.148	69.5401	0.704086	149.039	108525	93705.4	98711.4	88813.5	111470	92991.4
2101	M241T415C150	241.03	414.711	0.706737	149.539	23785.4	22169	24698.5	22481.7	22153.9	20719.7
2104	M241T405C145	241.13	404.925	0.684975	144.931	21995	11774.6	19680	19875	13673.9	11480.2
2105	M241T313C146	241.154	312.967	0.689225	145.83	25132	10905.5	8256.37	18712	21525	10311.1
2106	M242T123C149	242.048	123.142	0.705146	149.17	25483.3	27670.5	22660.7	27254.8	32019	29973.2
2107	M243T110C149	243.054	109.651	0.705677	149.25	38620.6	35050.2	31438	39245.4	27604	33409
2108	M243T417C149	243.059	417.26	0.704616	149.025	6832.23	6769.1	7408.59	6265.49	6671.59	5661.73
2109	M243T212C149	243.134	211.543	0.705677	149.247	18227.5	38900	18404.8	34792	16201.5	17477.5
2110	M244T395C148	244.061	394.553	0.701434	148.321	3476.16	2990.39	3212.76	2742.89	3014.85	3660.82
2111	M245T276C148	245.075	275.571	0.701964	148.401	8114.6	6449.64	8354.44	7823.12	8473.06	8364.22
2112	M245T107C150	245.099	106.805	0.708328	149.746	11073.2	11627.6	11671	12012.7	12790	10906
2113	M246T235C147	246.17	234.647	0.696658	147.246	131517	262013	163059	139969	266087	266581
2114	M248T217C150	248.091	216.794	0.708328	149.653	100270	63332.7	54855	73016	56775.5	48261.1
2115	M250T569C150	250.038	569.163	0.709918	149.93	3165.07	3209.78	2863.65	2662.87	2414.34	2932.26
2117	M262T386C148	262.128	386.446	0.700903	147.682	31291.9	22268.4	27105.4	52602	49332	26620.1
2119	M264T393C149	264.119	392.903	0.706207	148.745	3660.96	2540.18	2782.82	2117.03	4933	2073.09
2120	M264T559C148	264.196	559.219	0.704086	148.296	2252	2263	2211	1951.87	3024	1766.89
2121	M264T156C149	264.196	156.431	0.708858	149.302	10083	6227.74	4889.22	8636	5697.9	5769.19
2122	M266T235C150	266.138	234.62	0.711508	149.807	42927.1	30244.5	39869.2	36098.5	36449.1	73841
2123	M300T489C147	300.156	489.227	0.701964	146.998	5613.13	5238.37	3672.28	5303.39	6895	3416.52
2124	M302T186C149	302.232	186.119	0.709388	148.509	77345	85386	47185.5	56929.5	53989.4	37568.2
2125	M314T184C146	314.233	183.935	0.697719	145.83	14909	10967.5	18996	14155.1	3278.85	20326
2126	M338T209C150	338.15	209.068	0.718925	149.827	24279.8	28729.3	25516	28395	21759.5	27079.6
2127	M128T113C158	128.045	113.436	0.713628	157.779	31772.2	27085.8	27685.5	26586.4	26385.7	28895
2128	M145T359C156	144.985	359.431	0.711508	155.653	105213	80212.8	92504.1	98621.4	65181.1	75111.1
2129	M185T372C153	184.98	372.465	0.711508	152.904	10727.2	11571.3	12103.5	10428	10015.8	11082.5
2130	M204T474C152	204.032	474.292	0.711508	151.963	5064.03	4886.48	4456.88	4846.48	3802.11	4208.84
2131	M204T445C152	204.032	445.245	0.711508	151.963	6108.21	4626.76	4683.22	4852.3	5593.1	4013.11
2132	M209T270C149	209.117	269.987	0.700903	149.478	8337.87	9011.59	8088.33	8749.67	7614.28	8084.71
2133	M210T412C152	210.087	412.411	0.711508	151.698	14128.3	13673.9	13428.6	12131.2	12605.4	13688.7
2134	M211T145C152	211.108	145.404	0.712568	151.881	7099.36	5205.68	6226.83	7162.1	9699	5048.3
2135	M211T44C151	211.144	44.1725	0.710448	151.428	69023.5	65094.3	66885.6	66848.7	70090.9	76164.7
2136	M213T391C149	213.123	391.355	0.700373	149.199	14477.4	12998.2	14531.1	17102.9	14212.5	14335.6
2137	M216T47C152	216.159	47.4724	0.714688	152.124	39023.2	34278.1	32775.1	32873.9	31433.6	33721.3
2138	M218T156C151	218.048	155.658	0.710448	151.147	5997.74	4586.19	4165.66	4360.04	4981.81	4561.58
2139	M218T395C149	218.125	395.442	0.701434	149.226	5983.36	4563.19	5772.06	4711.18	4340.68	4163.1
2140	M218T523C151	218.15	522.82	0.710448	151.143	3072.67	2596.44	2765.63	4775	2308.46	1862.08
2141	M221T417C151	221.077	417.397	0.709388	150.803	9452.06	9647.87	9267.28	9644.22	8376.61	8674.24
2142	M221T268C151	221.092	267.714	0.710448	151.028	15687.6	15707	16611.1	14616.9	14785	16286.8
2143	M222T337C151	222.149	336.549	0.709918	150.875	11121	9618.69	11830.9	11913	10690.4	12587.3
2144	M222T47C152	222.148	46.8758	0.713098	151.551	5684.64	6188	6666.25	5915.53	6153.83	10834
2145	M223T98C151	223.105	97.6579	0.712038	151.289	20722.4	19816.5	20920	20362.8	23545.3	19954.3
2146	M223T209C149	223.143	209.184	0.701964	149.147	13831.6	14928.6	14196.5	19422	10296.2	10274.9
2147	M224T263C148	224.105	262.509	0.698781	148.436	3224.76	4286.65	4282.72	4852	4287.08	4447.87
2149	M225T207C149	225.109	206.79	0.701964	149.075	12180.2	15718.2	12932.6	8895.86	14778	14830.3
2150	M225T58C151	225.123	57.7215	0.709388	150.651	6357.01	5814.06	9127.05	11543	7156.71	16901.4
2151	M225T47C151	225.124	47.4162	0.709388	150.651	16183.6	19106.5	16033.8	18949.4	18549	16920.6
2152	M226T47C149	226.107	47.1938	0.703025	149.264	16377.1	17217.1	14618.5	16117.9	17827.9	14235.2
2153	M226T113C150	226.107	113.157	0.704616	149.601	10465.4	8478.19	13166.1	11165.6	9279.89	10768.9
2154	M226T126C151	226.107	125.958	0.708858	150.502	21843.8	24519.2	22965.3	18168.8	21529.1	21656
2155	M226T152C152	226.107	152.399	0.715747	151.965	3505.66	2297.63	2718.76	4033	2260.27	3832.27
2156	M226T104C151	226.143	104.1	0.710448	150.838	11174.5	11326.9	13964.9	11219.8	12347.2	10393.1
2158	M227T364C151	226.988	363.741	0.712038	151.145	22152.4	29601.6	33889.9	30582.6	33374.1	34685.1
2159	M227T159C149	227.048	159.11	0.700903	148.779	12970.1	8905.56	9073.75	10423.5	11051.7	9757.01
2160	M227T282C152	227.102	281.683	0.716807	152.153	25634.5	20533.7	24802.3	25319.7	21689.3	20612.1
2161	M227T413C151	227.113	412.787	0.711508	151.028	47778.9	44587	44719.3	40434.9	45475.9	46447.8
2162	M227T49C152	227.138	49.0729	0.714688	151.702	32831.8	34819.8	35199	30389.6	32962.5	31255.5
2163	M227T80C151	227.175	80.2089	0.713628	151.476	15502.5	12365.4	16363	15659.2	16502.2	10792.5
2164	M228T47C151	228.123	47.4327	0.711508	150.991	9672.08	9169.89	16797	7753.68	3250.29	8457.59
2165	M229T26C149	229.053	25.9881	0.700903	148.708	7658.4	7196.26	6703.15	5981.63	6371.22	6293.46
2166	M229T22C149	229.085	22.1748	0.702495	149.044	2608.89	3049.48	2337.16	2107.03	2281.92	2689.57
2167	M229T178C149	229.085	177.82	0.703025	149.157	5988.13	5583.54	6454.49	4656.07	5052.35	4945.48
2168	M229T145C151	229.118	145.497	0.711508	150.955	23512.2	22933.1	25122.8	24464.6	23100.5	21244.8
2169	M229T117C150	229.119	116.56	0.708858	150.393	15485.8	14186.6	9573.67	7615.97	8051.17	12342.1
2170	M229T293C151	229.155	293.288	0.709918	150.617	1.06835e+07	1.05244e+07	1.08231e+07	1.04908e+07	1.05162e+07	1.03057e+07
2171	M229T566C150	229.155	566.374	0.708328	150.279	2017.41	1847.66	1787.72	1925.1	1923.24	1924.03
2173	M230T59C151	230.118	58.8109	0.710448	150.695	15055	12871	5054.45	7361.99	9113	7776.35
2174	M230T293C151	230.158	293.338	0.710448	150.693	1.16462e+06	1.13768e+06	1.15098e+06	1.09538e+06	1.11003e+06	1.12356e+06
2175	M231T152C151	231.084	152.114	0.713628	151.335	10786.5	11094.1	9778.66	10766.1	9116.58	19323
2176	M232T469C150	232.027	469.353	0.709388	150.403	1523	2293.21	3123.07	1434.85	1694.96	1867.22
2177	M232T40C151	232.133	40.3898	0.712038	150.961	16966.5	17167.9	16783.6	11878.9	15549	13598.4
2178	M233T24C151	233.011	23.9422	0.711508	150.818	4443	4815	3699	2900.63	2907.68	3508.2
2179	M233T469C151	233.149	469.08	0.710978	150.701	5963.71	5601.39	5458.17	5140.11	5278.78	5279.16
2180	M237T259C150	237.053	259.269	0.710448	150.455	10186.8	9885.38	9986.61	7897.1	7888.7	7894.81
2181	M238T409C151	238.092	408.681	0.713628	151.094	2261.56	2082.24	3718	2479	1689.56	3121
2182	M241T434C150	241.031	434.282	0.710448	150.324	6162.39	5448.93	4309.92	6246.04	4354.23	5510.89
2183	M242T373C151	242.015	372.893	0.711508	150.517	4731.59	4798.34	5017.19	4329.84	4263.21	4165.05
2184	M242T118C151	242.077	118.304	0.712568	150.739	55198.2	38791.8	42540.6	50332.5	47868.1	50690.5
2185	M242T286C151	242.096	285.989	0.714688	151.187	3226.25	4134	3112.38	2211.82	3234.21	3095.8
2186	M244T248C151	244.079	247.583	0.713628	150.899	8042.79	9835.18	10991	11592.9	10974.8	9730.88
2187	M244T261C151	244.078	261.26	0.714158	151.011	8443.47	8876.9	7869.13	12264.7	13162.9	10251.1
2188	M245T224C150	245.095	224.305	0.710978	150.306	79632.1	72435.8	73220.2	71113.5	73399	67627.5
2189	M245T194C151	245.095	193.637	0.714158	150.979	65697.9	64584.2	52793.2	55822.4	44735.6	49901.4
2190	M246T343C151	246.004	342.667	0.714688	151.062	20819.1	18979.7	24237.9	18103.9	20722	20759.4
2191	M246T224C150	246.099	224.19	0.711508	150.387	8583.11	8145.27	7300.25	8299.51	7564.85	8718.76
2193	M250T444C150	250.038	444.405	0.710448	150.042	16885.3	19907	18297.4	17640.4	16403.3	18370.4
2194	M250T482C150	250.038	481.706	0.710448	150.042	14299.1	15914.6	13311.2	16021.8	16515	14117.8
2195	M250T543C150	250.038	543.376	0.709918	149.93	2389.35	2015.02	2201.29	1665.01	2175.08	2477.52
2196	M250T558C150	250.038	558.245	0.709918	149.93	3662.16	2526.83	3056.52	2967.71	2524.53	2438.65
2197	M253T259C151	253.128	259.238	0.715747	151.068	23125.4	17850	21622.6	18978.1	19303.9	18488.3
2199	M257T523C151	256.927	523.38	0.716807	151.18	1537.21	1498.48	2414	1255.72	1174.26	1847.16
2200	M260T428C150	260.02	428.081	0.712568	150.199	7935.2	8386.97	8493.26	8589.6	8223.03	8851.15
2201	M260T219C151	260.186	218.569	0.716277	150.976	14956	27110	25687	10952.9	11980.7	17065.8
2202	M261T354C151	261.036	353.976	0.714158	150.505	1339.46	2162	1066.94	1878.36	3065	1488.4
2203	M261T58C151	261.13	57.5715	0.715218	150.726	15118.4	11216.9	13288.2	12239.7	12905.1	13442.4
2204	M261T266C149	261.18	266.425	0.708328	149.272	8291.3	8680.6	9630.29	14813	9106.07	8351.84
2205	M264T123C149	264.196	122.8	0.708328	149.19	20657.8	25650.6	18356.7	22012.4	16382.5	19754.5
2206	M264T108C150	264.196	107.917	0.712568	150.083	24343.3	30496	60901	36831.5	35017.3	33717.5
2209	M269T361C147	268.998	361.418	0.697719	146.83	134663	122145	256757	125682	136156	121694
2210	M276T387C150	276.144	387.274	0.715747	150.44	121487	115667	133267	74206.3	59867.9	58418.7
2212	M313T214C149	313.085	213.526	0.710448	148.513	28881.8	22002.4	25704.8	20862.8	17885.6	19729.9
2213	M130T217C158	130.05	216.794	0.717866	158.497	312767	161812	169450	141440	147219	135921
2214	M187T361C155	186.995	361.068	0.719985	154.616	164390	280724	128371	129831	131707	245645
2215	M206T179C151	206.165	178.958	0.708328	151.189	3863.71	3428.58	4486.08	3918.73	3085.98	7153
2216	M207T259C153	207.122	259.238	0.715747	152.73	19262.5	15512.9	16575.9	17818.1	15140.1	14937.4
2217	M209T240C153	209.055	239.984	0.718925	153.324	58516.1	52061.7	50244.9	42099.4	46254.2	47476.9
2218	M209T124C151	209.092	124.242	0.708858	151.175	31045	31016.3	26856.6	23782.4	29051.4	33979.6
2219	M213T355C153	213.098	354.791	0.716807	152.701	3058.72	4333	4084	3543	2544.79	1993.35
2220	M213T274C153	213.123	274.446	0.716277	152.587	5502.8	4940.87	4986.05	4370.43	4785.84	3961.43
2221	M214T365C153	214.056	364.912	0.717866	152.887	165618	170930	166820	160967	156145	170597
2222	M214T383C153	214.056	383.127	0.717866	152.887	4815.55	8054.78	17744.6	11472.3	18067	11943.1
2223	M214T244C154	214.155	244.154	0.721044	153.559	19999.5	19221.6	22003.4	20903.7	20184.2	21679.1
2224	M215T301C153	215.102	300.544	0.717337	152.731	19055.3	17620.3	18246.6	16685	12782.7	13386.1
2225	M217T370C151	217.13	370.035	0.707267	150.506	8104.5	10027.8	10531.5	11123.8	9308.7	12509.6
2226	M218T247C151	218.138	246.598	0.708328	150.692	4816.44	4254.56	4243.36	4145.18	2967.04	4793.32
2227	M218T171C153	218.154	170.632	0.718925	152.946	4582.7	3859.51	4623.73	4689.84	4456.51	3143.51
2228	M219T302C153	219.101	302.294	0.721044	153.359	12331.8	9770.98	9577.46	10846.5	11588.5	14303.6
2229	M219T340C153	219.134	339.967	0.718925	152.907	3358.85	3246.21	3510.91	3194.31	4340.98	3058.34
2230	M221T122C154	221.064	121.635	0.722632	153.619	14498	18899	20445	20392.1	26044.7	24220.8
2231	M221T239C150	221.092	238.904	0.705146	149.901	5304.18	5391.01	5304.8	5896.43	5664.73	5731.4
2232	M223T143C151	223.053	142.585	0.708328	150.503	8394.67	8113.84	7530.67	8514.5	7973.72	6691.6
2233	M224T114C153	224.066	113.705	0.721044	153.166	286247	317529	337372	297417	290410	307994
2234	M224T232C152	224.128	231.929	0.716277	152.151	338325	334038	344636	336486	363165	340783
2235	M225T386C152	225.034	386.446	0.714158	151.667	6408.74	10694.9	10545.9	10908.7	11856.2	7689.56
2236	M225T244C152	225.098	244.28	0.715747	152.002	5511	4219.02	5083.21	3853.72	5640.58	5096.64
2237	M227T319C152	227.102	318.874	0.717337	152.265	12648.4	12598.5	13601.7	13183.3	12821.3	13629.5
2238	M227T212C153	227.139	211.985	0.719985	152.826	16963.1	19253.7	23927.9	22212.5	20078.3	21262.9
2239	M228T292C153	228.097	291.916	0.721044	153.016	10948.4	12644.7	10535.6	19688	7957.41	10360.2
2240	M228T121C150	228.123	121.205	0.708328	150.316	18744.9	27522.9	20363.2	18724.2	19764.9	23726.5
2241	M229T473C153	229.118	472.864	0.718925	152.529	3749.09	4085.44	4495.96	3991.19	3399.72	3791.67
2243	M229T443C153	229.118	442.683	0.718925	152.529	17564.5	21193.2	19967.4	20230.3	19932.1	19127.8
2244	M229T382C153	229.119	381.8	0.721573	153.091	15810.8	13764.9	19252.9	15133.9	25241.1	18015.6
2245	M229T483C152	229.118	482.975	0.718396	152.417	4552.25	5067.73	4889.74	3881.64	4410.83	3502.03
2246	M229T468C153	229.119	468.149	0.719985	152.754	3658.02	3249.69	2829.75	4523.49	3338.63	2626.27
2247	M229T384C153	229.129	383.857	0.722103	153.203	65518.5	63665.2	55910.7	62908.8	64016.1	65517.3
2248	M229T321C150	229.154	320.599	0.708328	150.279	34636.6	33347	35301.7	32260.1	37864.1	34954.6
2249	M229T429C150	229.155	429.384	0.708328	150.279	10335.1	11213.3	10707.8	10673.2	10549.3	13027.6
2250	M229T489C150	229.154	489.471	0.708328	150.279	5870.89	4115.36	4297.05	6524.82	4309.35	4819.11
2251	M229T523C150	229.155	523.02	0.707798	150.167	2546.83	2781.77	2996.41	2456.61	2327.2	2285.13
2252	M229T539C151	229.155	539.016	0.709388	150.504	2652.08	2557.87	2069.25	2313.03	2393.01	2924.05
2253	M230T405C152	230.122	404.934	0.718925	152.493	17373.1	17739.5	17239.7	16970	14936.4	14920.1
2254	M230T353C150	230.158	352.571	0.709388	150.468	49831.5	50971.8	52838.2	47788.1	47898.4	47220
2255	M232T446C151	232.028	446.155	0.712568	151.077	2631.99	2504.07	1254.74	2281.53	1947.55	1820.58
2256	M232T428C152	232.14	427.752	0.717337	152.084	5801.12	5983.9	7846.14	6740.59	6684.08	5476.41
2257	M233T254C150	233.113	254.401	0.708328	150.14	11251.4	14117.7	12012.7	13315.8	15336.2	13395.7
2258	M233T427C153	233.113	426.658	0.721573	152.948	6117.3	5579.92	6254.79	5308.25	5217.25	5137.12
2259	M233T440C152	233.149	440.041	0.715747	151.712	1695.98	2966.46	3152.44	1435.69	3266	1738.79
2260	M235T243C152	235.066	243.069	0.716807	151.87	5541	9760	6840.62	7190.31	7737.85	6192.13
2261	M235T50C153	235.107	49.638	0.720514	152.654	22009.2	21076.8	20717.7	18105.3	15957.3	15370.2
2262	M235T466C152	235.129	466.408	0.715218	151.531	2500.33	1545.2	2292.36	2242.89	2109.56	2389.6
2263	M236T55C152	236.091	54.7503	0.717866	152.059	4151.19	6652	4803.66	3652.24	5493.26	3630.65
2264	M238T227C153	238.107	227.185	0.721573	152.776	8503.29	6209.18	7035.48	6628.37	8773.15	6772.85
2265	M239T283C151	239.1	282.595	0.711508	150.612	9004.45	9372.97	10731.6	9224	10263.7	10961.1
2266	M239T435C152	239.139	435.261	0.718925	152.18	13184.9	12493	12760.5	12466.9	12119.2	12022.9
2267	M240T106C150	240.098	105.773	0.710978	150.467	11491.4	9958.93	8264.95	8211.93	7249.18	8965.69
2268	M240T78C151	240.098	77.7167	0.715747	151.476	11359.1	11973.3	13272.8	10519.4	19637	7116.87
2270	M241T114C153	241.093	113.811	0.721044	152.564	106274	127459	134462	114998	115912	125652
2271	M241T102C150	241.118	102.09	0.709388	150.097	10418.7	9587.07	10442.1	12586.2	9243.13	7916.46
2272	M242T42C152	242.012	41.9077	0.719455	152.198	19402.3	25661.7	16148.8	20433.9	22566.5	25720.2
2273	M244T287C153	244.081	286.871	0.722103	152.691	2995.18	2603.98	3045.44	2800.32	3407.2	2369.06
2274	M245T240C152	245.077	239.831	0.717866	151.763	26775.9	24383.3	26568.9	20286.6	24965.8	23843.2
2275	M245T150C152	245.096	149.903	0.719985	152.21	9884.4	10777.6	9893.96	10029.6	9795.75	9852.38
2276	M246T261C152	246.095	260.646	0.721044	152.403	10245.6	11477.5	10755.2	13395.2	12513.5	13246.8
2277	M246T668C153	246.133	667.616	0.723162	152.849	1578.58	1717.45	2099	1595.66	1480.09	1485.95
2278	M246T95C153	246.133	95.2282	0.722103	152.625	9413.98	11586.1	13065.3	11296.5	12346.5	9539.85
2279	M246T468C153	246.133	467.882	0.725279	153.297	3371.88	2119.75	2998.51	2031.76	2277.67	2284.36
2280	M246T501C153	246.133	501.167	0.723162	152.849	2132.49	2172.81	4506	1946.29	1969.79	2742.16
2281	M246T109C153	246.133	109.1	0.723162	152.849	23586.3	16480.2	19925.8	18785.2	17350.1	18400
2282	M247T22C152	247.027	21.7909	0.721044	152.373	2887	3033	3537.76	2143.29	3145	1861.54
2283	M247T309C152	247.092	309.182	0.719985	152.147	251825	239382	238623	249001	238264	230104
2284	M248T309C152	248.096	309.468	0.720514	152.228	27512.5	23642.6	26554.5	26051.4	24968.7	23316.2
2286	M248T202C148	248.164	201.927	0.69878	147.634	33282	6608.65	16311.5	27457	25019.1	16631.8
2288	M250T97C152	250.093	97.2118	0.718925	151.831	48661.4	45538.5	51624.6	47648.6	44956.1	51734.5
2290	M256T310C152	256.069	310.091	0.721044	152.099	2794.56	3363.38	5414	2973.92	2346.26	3033.47
2291	M256T252C151	256.118	252.43	0.713628	150.533	16771.7	19003.6	26044	11121.8	17198.3	16739.2
2292	M257T558C151	256.926	558.424	0.716277	151.069	1828.94	1973.22	1401.96	2434.1	2145.26	2177.03
2293	M257T548C151	256.928	548.031	0.716277	151.069	2411.26	1918.01	1974.18	1811.45	2167.07	1847.16
2294	M257T544C151	256.928	543.586	0.716277	151.069	2411.26	1498.48	1974.18	1811.45	2167.14	1847.16
2296	M261T275C152	261.048	275.474	0.718925	151.51	3089	2842	1569.18	2493	1942.02	1477.66
2297	M264T576C150	264.196	575.962	0.712568	150.083	2590	2238.78	2211.06	3166	2364.83	2575.8
2299	M264T148C153	264.196	148.468	0.725279	152.76	7358.91	10120.9	15008.7	10743.4	25568	13742.6
2300	M267T190C148	267.134	189.751	0.705146	148.442	14289.5	17815	10214	21349	34745	13178.8
2304	M283T76C149	283.175	76.0785	0.709918	149.044	12570.6	16113	11333.7	15296.9	23543	18431
2305	M289T23C150	289.037	22.5606	0.716807	150.353	2720.33	3805	2600	1383.58	5729	2791.34
2307	M132T414C159	132.065	413.958	0.722103	159.217	61490.7	62087.5	54392.2	54613.5	56437.8	53192.5
2308	M152T31C159	152.071	31.0907	0.730571	159.219	1.49043e+06	1.51132e+06	1.45653e+06	1.39056e+06	1.41176e+06	1.4138e+06
2309	M181T126C156	181.097	125.743	0.72422	155.855	263374	231270	221422	205405	243904	271027
2310	M193T48C155	193.072	47.7358	0.721573	154.639	3550.44	16484.9	10083.2	14753.7	12841.4	11107.1
2311	M224T393C155	224.103	392.91	0.7311	155.301	19140.6	19432.5	19038.9	20482.4	16854.3	16479.2
2312	M227T80C151_2	227.139	80.3602	0.713628	151.477	23246.8	21335.5	28287.3	19181.4	25434.4	18899.4
2313	M230T172C154	230.048	172.419	0.725279	153.843	5864.55	6818.44	7800.38	7199.07	7253.81	7007.41
2314	M230T310C154	230.113	310.384	0.727396	154.29	9008.71	6958.99	7682.8	7842.94	6934.08	6722
2315	M230T445C151	230.124	445.04	0.712568	151.144	9836.84	10458.8	10482.4	8916.7	10111.1	10637.5
2316	M230T427C154	230.123	427.337	0.725808	153.953	7244.32	5079.21	5759.76	6653.48	6067.65	5696.51
2317	M230T271C154	230.138	270.52	0.726338	154.064	104795	108083	101933	98644.7	106380	100539
2318	M230T348C154	230.186	347.679	0.727396	154.287	113796	100716	117931	115414	115559	101258
2319	M231T274C152	231.134	274.446	0.715747	151.783	12916.8	9242.79	8921.13	9724.34	9211.87	9643.03
2320	M231T350C155	231.145	349.996	0.728983	154.589	7032.41	5981.1	6058.64	5865.29	5480.6	4394
2321	M232T700C155	232.027	699.53	0.728983	154.557	2837.3	2614.58	2547.31	3641.49	3362.5	2213.01
2322	M232T630C154	232.027	629.739	0.725279	153.772	1674.32	1329.41	1471.09	1346.73	2141	1309.56
2323	M232T608C154	232.028	608.425	0.727396	154.221	1128.23	1609	1878.22	3670	1979	1190.71
2324	M232T414C151	232.129	414.171	0.714158	151.41	10462.8	8078.85	9445.78	9396.28	6929.73	7225.49
2325	M233T301C154	233.113	300.678	0.725279	153.733	21691.2	22535.8	24355.1	25972.4	25446.2	21031.6
2326	M233T518C155	233.149	518.274	0.729513	154.629	6001.13	5811.79	3695.73	5997.1	5916.19	5414.24
2327	M233T380C153	233.15	379.653	0.722103	153.059	6200.81	6842.05	5289.03	6905.85	5415.26	6488.83
2328	M234T252C155	234.159	251.542	0.731629	155.042	27414	27252	28939.2	23625	22667	26225.3
[truncated: 9,420 more rows]
