# Supplementary material for: A mass spectrum-oriented computational method for ion mobility-resolved untargeted metabolomics
Source: Nat Commun. 2023 Mar 31;14:1813. doi: 10.1038/s41467-023-37539-0 (PMC10066191; doi:10.1038/s41467-023-37539-0)
Supplement: Supplementary file 14 — Supplementary Data 11 [file 41467_2023_37539_MOESM14_ESM.xlsx]

## Sheet: Met4DX
	name	mz	rt	mobility	ccs	urine_pos_dia1_P1-A-1_1_16950.d	urine_pos_dia2_P1-A-1_1_16951.d	urine_pos_dia3_P1-A-1_1_16952.d	urine_pos_dia4_P1-A-1_1_16953.d	urine_pos_dia5_P1-A-1_1_16954.d	urine_pos_dia6_P1-A-1_1_16955.d
2	M91T156C109	91.053	155.764	0.475269	108.843	1722.85	1519.07	2178.92	1725.77	3914.79	2113.6
4	M110T266C107	110.059	265.801	0.475269	106.609	7858.22	8111.91	9295.81	2936.11	8650	6829.6
8	M134T28C104	134.059	27.8161	0.470141	103.526	18768.2	31947	28126	16950.3	9648.6	27745
10	M148T172C105	148.111	172.082	0.480395	104.914	32848.7	3382	4900	42064.4	45727.2	4387
11	M153T76C102	153.065	76.177	0.467063	101.739	51155	43148	51636.7	18356.2	42326	41828
12	M160T376C105	160.132	376.387	0.48347	104.953	4364	3419.95	2893.48	2793	1501	3189.01
13	M166T180C101	166.071	179.871	0.468089	101.343	15100	14369.9	16298.8	25134	20211	12713.1
15	M181T49C101	181.071	48.6755	0.469115	100.957	21364.7	8430	31431.2	5892	14524.5	7334
19	M125T76C106	125.106	75.8072	0.479883	106.323	10403.7	7230.59	9988.97	15154.9	14457.7	7795.88
22	M130T78C106	130.064	78.2566	0.48142	106.291	5428.31	7765.85	8763.8	7924.45	10830.1	6901.39
25	M135T190C107	135.043	189.695	0.487567	107.296	0	9474.56	6392.27	0	11467.1	6653.64
26	M136T88C106	136.038	87.8988	0.48142	105.877	18083.6	22743.9	21235.7	30846.7	25085.9	23015.7
28	M167T109C102	167.055	109.022	0.472192	102.188	25988.1	35854	18376.7	19215	38737	14351.7
30	M189T516C104	189.158	515.532	0.485519	104.187	2970	3534	6331.02	2949	4593.87	5143.53
31	M203T496C104	203.149	496.225	0.485519	103.724	2601.13	2387.29	1976.13	2879.32	3063.79	3827.18
32	M229T294C104	229.153	293.859	0.48808	103.551	27091	25772	39631.8	35927.2	43729.5	54094.2
33	M94T252C110	94.0639	252.062	0.482958	110.187	9772.61	9965.07	10078.3	9423.51	10989.2	10890.7
35	M110T266C107_2	110.059	266.083	0.477833	107.184	7305	8203.52	9295.81	5653.47	5518	9023.65
36	M110T27C109	110.059	27.0889	0.486032	109.024	3482.47	5751.21	7267.71	3502.05	12231	10448
37	M124T418C107	124.086	418.282	0.482445	106.971	2280	2449.33	1472.43	2589.1	2606	2361
40	M137T126C107	137.045	125.701	0.488592	107.387	13600.3	12426.8	14065.3	6791.76	16367.4	11848.5
44	M170T437C104	170.091	437.118	0.47937	103.609	2585.81	1127	3544.61	2176.43	752	760
46	M171T120C103	171.086	119.872	0.476295	102.902	9040.43	10106.3	9361.23	13150.5	15920.7	11943.3
48	M126T76C109	126.09	75.5415	0.493713	109.309	24380.3	9311.34	7723.43	17380.5	13455.2	11233
49	M127T40C109	127.038	40.2083	0.4932	109.122	16326	12343.4	9910.85	9441.09	9668.36	18382
51	M130T78C108	130.064	78.022	0.489616	108.101	6076.48	11316.4	9566.19	7924.73	11871.3	11146.6
53	M136T89C108	136.038	88.7202	0.490641	107.905	26218.9	24272.4	24491	28612.1	23855	5208.61
54	M137T146C111	137.044	145.907	0.502924	110.537	10050.8	6586.51	7079.59	9724.24	8928.55	12235
55	M137T220C110	137.07	220.181	0.499854	109.86	4516.54	998	4544.89	3742.04	4869.96	2370
56	M153T98C108	153.065	98.0649	0.494737	107.767	3227.26	51552.2	37113	45599.4	81610	2476
57	M154T87C104	154.048	86.7801	0.479883	104.48	20385	28396	17741.7	21582.9	22666	17366.5
60	M160T376C108	160.132	375.946	0.497807	108.066	3250.92	3419.95	5269	4910.52	5699.77	3091
61	M170T372C109	170.091	372.223	0.505993	109.363	19274.7	14111	14457.9	15422.7	15672.6	28265
62	M203T486C106	203.149	485.75	0.494737	105.693	4082.49	2915.26	3653.39	3537.06	4802.92	3827.18
63	M232T252C106	232.152	252.217	0.501901	106.409	14809.1	19545.3	13616.1	20202.1	17206.7	14829.6
65	M96T241C116	96.0433	240.509	0.509572	115.983	4012	3338	2152.91	3065.54	2821.15	2330.25
66	M98T276C115	98.0952	276.01	0.505993	114.896	7815	6678.41	4234.76	4222.52	3951.52	6166.91
67	M108T91C113	108.043	90.7951	0.50497	113.486	33954.1	37683.8	36502.1	41096.3	28644.9	42379.5
70	M125T72C113	125.106	71.579	0.509572	112.901	16991.4	17849.4	20013.6	17627.3	21103.9	22933.6
71	M126T244C109	126.065	244.475	0.490127	108.517	3742.55	2808.3	4770.76	658	317	2261.64
72	M134T27C109	134.059	27.3519	0.493713	108.717	37797	43890	23263.5	17673.5	38936	23540
73	M136T159C107	136.013	159.132	0.487568	107.231	1995.15	1889	1743	1563.53	1417.22	1257
75	M138T215C110	138.053	215.225	0.500878	110.019	1623	648	1269	10439.8	5420.92	9560.45
77	M142T169C108	142.085	168.832	0.492689	107.961	6636.92	9391	4564.54	5348.32	6874.54	5369.51
78	M144T266C107	144.101	265.773	0.488593	106.94	45793	49795	4981.26	37712	7812.05	8363.56
79	M146T299C112	146.08	299.104	0.512128	111.967	35053.2	19322.9	28632.7	41814.1	43340.9	472
82	M151T102C109	151.06	101.777	0.500878	109.217	7910	6527	5268.8	6432	6862.07	3580.36
83	M162T347C105	162.111	347.223	0.485519	105.302	23983.8	6329.96	14914	15723	18205.4	14907
84	M169T316C106	169.034	316.12	0.491665	106.313	5525.3	6279.87	4952.02	4575.52	3698.87	5472.64
85	M170T422C109	170.091	421.932	0.505481	109.252	4896.02	4185.97	4681.24	3506.27	4527.74	4807.69
89	M96T27C115	96.0432	26.7121	0.507015	115.402	5086.22	17221	4975.63	6211.44	5396.09	7348.91
92	M116T172C115	116.058	171.858	0.515194	114.958	9218.26	13544.4	9853.06	12889.2	11643.5	10395.1
94	M124T404C111	124.086	404.384	0.500877	111.058	4205.7	4066	3758	2941.91	3512.9	2132.23
95	M126T67C111	126.09	67.1713	0.502412	111.235	23309.2	9311.34	2993.19	17380.5	23905.9	11233.2
96	M130T77C110	130.064	77.4595	0.496272	109.57	8925.48	12491.3	11174.7	7924.17	11871.2	12470.3
98	M132T78C111	132.08	78.2928	0.503947	111.114	11750.3	8348.32	8046.3	16492.6	7970	9877.44
100	M141T295C112	141.064	295.46	0.50906	111.615	21194.9	27958.6	38372.8	45490	37521.3	45744
103	M158T258C112	158.116	257.788	0.514172	111.724	8720.19	7568.37	4952	7380.46	2754	9787.66
104	M166T179C109	166.071	179.429	0.50497	109.328	14311.3	30402.3	20906.6	25252.6	28203.8	40290
106	M170T434C109	170.091	434.28	0.505993	109.363	2917.22	4099.38	5202.75	3854.49	3201.33	5504
107	M171T284C110	171.075	284.46	0.510083	110.202	7268.52	14605	11085.9	4995.97	12049.9	11376.6
108	M171T121C108	171.086	120.684	0.501389	108.323	15138.4	21040.2	23422.4	13070.4	15232.9	9110.78
110	M203T488C110	203.149	487.662	0.514172	109.845	6546.49	5042.16	3653.39	3537.15	2917.48	6311.16
111	M229T353C107	229.153	353.425	0.50497	107.135	43084.6	45173.1	54919	35709.2	31411.6	63053
112	M106T78C117	106.064	78.022	0.51877	116.811	17475	13956.7	9398.9	16553	16858.8	15876.9
113	M106T28C116	106.064	27.8161	0.514683	115.891	10561.5	12962.2	13852.8	13762.7	11533.2	11745.5
114	M109T434C117	109.075	434.46	0.520813	116.932	3428.66	3765.04	3025.63	2798.64	4049.25	4061.61
115	M110T266C116	110.059	266.138	0.518259	116.253	16609.6	15808.6	14112.9	16918.2	15844.1	18277
116	M110T76C116	110.059	75.9887	0.517748	116.138	15367.7	17579.2	14280.3	12474.7	39910.8	12769.6
117	M117T77C115	117.056	76.9848	0.517748	115.432	15881.7	26477.9	24222.4	22351.3	22351.6	22350.6
118	M121T153C115	121.064	153.333	0.516216	114.722	5344.43	5195.86	4185.32	5912.15	5689.79	6497.74
121	M135T189C111	135.043	189.462	0.503947	110.901	10133.7	12237.1	0	0	11244.5	8102.19
122	M137T125C114	137.045	125.151	0.518259	113.907	24974.6	20603.7	31695	25154.6	22355	20995.4
128	M148T41C113	148.038	40.8147	0.519281	113.41	9647.65	11711.4	15815.3	23069	17484.2	12443
131	M153T76C113	153.065	75.9887	0.520302	113.336	98938	78696.5	120783	31901.8	28249.3	89794.8
133	M156T120C112	156.063	120.211	0.515192	112.056	10600.5	8230.97	9739.86	7572.14	9429.87	6853.2
134	M160T377C112	160.132	376.71	0.516211	112.061	4313.67	2538	7546.66	7201.34	5699.37	3457
136	M170T426C110	170.091	425.952	0.508038	109.805	5216.14	4261.68	4681.23	7015.72	4528.25	3611.17
139	M177T48C114	177.101	47.8748	0.52694	113.571	5208.98	7748.75	5711.19	5876.53	9112.36	12455.1
142	M109T372C117	109.075	372.269	0.521324	117.047	9856.47	8856.29	10604.1	10830.9	10545.1	10590.4
143	M110T27C118	110.059	27.1107	0.527451	118.314	67165.8	78621.1	67227.9	57585.2	46354.6	54475.9
145	M112T191C118	112.049	191.42	0.524898	117.53	10029	420	8073.34	2175	10026.8	9093.97
146	M112T159C118	112.049	159.125	0.524898	117.53	3131.84	2300.17	2940.47	2312.27	2145.55	2838.13
147	M115T225C114	115.053	225.083	0.511616	114.256	5572.58	7969.52	6753.92	7369.28	7121.97	4978.03
148	M115T172C114	115.053	171.611	0.512639	114.485	93440.1	101035	3855.34	106097	102262	98383
149	M115T46C114	115.053	46.2904	0.512128	114.37	3600.78	2732.31	3374.45	3968.3	4022.44	3286.81
150	M115T143C114	115.053	143.354	0.511105	114.142	2677.62	3662.85	5297.42	3062.88	3895.04	4218.83
151	M121T146C117	121.027	145.965	0.52643	116.995	8597.14	7389.3	9338.52	9707.48	8438.74	8087.28
152	M121T168C117	121.027	168.431	0.527451	117.222	965.034	10818.2	9822.14	10533.8	9073.34	9917.79
153	M121T347C117	121.027	346.629	0.527451	117.222	5286.91	5742.53	5710.93	5972.77	5475.11	6394.22
158	M139T151C112	139.049	150.531	0.50906	111.749	2748.87	1557	6682.9	1727	1034	3489.15
161	M154T90C112	154.048	90.3886	0.516216	112.391	23334.3	46273.6	37261.8	32715	17250	29243.2
163	M162T347C110	162.111	347.131	0.507015	109.964	20966	2692.4	3304.85	22574.4	20843	23253.2
164	M167T122C113	167.055	121.855	0.52285	113.151	103481	88886	153179	67677.2	129415	75805.9
165	M169T316C115	169.034	316.348	0.533062	115.264	7107.5	9933.79	15070	10292.2	15801	9337.59
167	M170T513C113	170.091	513.301	0.524388	113.339	4093	1976.56	2617	1924.49	1960.04	2973
171	M189T518C109	189.158	517.869	0.506504	108.69	3204.74	4786.95	2948.45	4077.38	4195.54	2298.88
172	M203T507C114	203.149	507.423	0.531533	113.554	2266.47	4694.25	2768.87	2886.94	2893.99	3166.79
173	M204T299C110	204.121	298.886	0.513661	109.704	44476.4	34463.8	37131.7	40562.8	27276.6	44128.2
174	M94T280C122	94.0639	280.256	0.532554	121.502	3816.83	10256.2	3015.26	4909	14068.5	6137
175	M104T266C118	104.106	266.375	0.521324	117.616	2639.25	2242.01	2121.73	2264.01	216	2410.97
176	M110T296C119	110.059	296.34	0.530003	118.887	24231	11717.6	15441.4	13491.7	10978	16213.6
177	M112T348C119	112.038	348.328	0.530003	118.674	5912.8	8419.61	5034.12	8498.63	6172.38	7875.1
178	M117T172C118	117.056	171.772	0.530513	118.278	14544	15169.7	12773.7	13253.5	11903.5	15589.1
179	M120T256C118	120.08	255.773	0.532044	118.33	4180.07	5528.04	3826.67	5098.64	4459.91	4586.47
181	M124T97C118	124.074	96.8615	0.534084	118.422	8092.95	5116.01	5713.38	6235.36	8718.11	4003.42
182	M124T415C119	124.086	415.058	0.534595	118.534	12220.7	13047.1	9796.38	4406.43	11881.1	10957.1
183	M124T580C119	124.086	579.869	0.536125	118.873	6076.47	4605.32	5463.33	6158.2	5729.34	6024.4
184	M124T343C119	124.086	342.773	0.535615	118.76	17472.5	17067.7	16648	17183	18669.8	16423.8
185	M124T519C119	124.086	519.018	0.538675	119.439	10346.3	7470.48	8755.44	7478.93	8873.71	9848.43
186	M124T372C123	124.086	371.921	0.552944	122.603	21008.5	12082.1	11574.1	25755	23571.6	13396.2
187	M124T539C118	124.086	538.83	0.533574	118.308	8523.91	7381.98	7531.13	10114.2	7629.28	7550.27
188	M124T554C119	124.086	554.269	0.537655	119.213	9356.67	6188.56	6648.07	8193.12	6077.86	8370.98
189	M124T490C119	124.086	490.223	0.534595	118.534	5405.79	6714.07	5198.77	7745.9	5306.75	5439.53
190	M124T475C119	124.086	475.271	0.535615	118.76	4439.02	3874.96	7137.82	5180.98	7020.99	3387.8
191	M124T289C120	124.086	289.213	0.540714	119.891	12213.5	14540.1	8032.46	18312.8	13900.2	8902.56
192	M136T87C113	136.038	86.6502	0.513661	112.967	45862	32125.5	56949	47894	43737.8	36907.4
193	M137T145C114	137.044	145.182	0.517237	113.683	10050.8	11250	15834	12071.8	12493	14094.7
194	M137T129C114	137.045	128.588	0.519281	114.132	24973.2	21404.6	32051.2	25154.6	22353.6	14219
196	M141T295C112_2	141.064	295.216	0.510083	111.839	21194.9	27955.9	38372.8	52088.6	37521.3	48822
197	M152T296C120	152.069	296.371	0.548869	119.619	47556	22637.4	18382.3	23078.2	25692.6	25123.2
198	M162T347C118	162.111	347.223	0.543773	117.937	14296	42006	40976.3	43934.5	39351	25295.7
200	M170T420C115	170.091	419.936	0.530003	114.552	6274.27	4264.16	4681.24	7015.72	7165.63	6552.52
201	M170T368C116	170.091	367.972	0.538164	116.316	43078	27577.5	37025.3	28696.3	49347	38493.1
202	M171T113C113	171.086	113.356	0.522345	112.851	44032	37528.2	44150	45987	22897.8	27803.8
203	M173T219C115	173.091	218.817	0.534083	115.292	31651	31658	23204.2	37470.9	26630.2	26805.9
204	M181T49C113	181.07	48.5195	0.524896	112.961	80462	78942.1	68617.7	63099.1	10904	12593
205	M181T197C114	181.07	196.592	0.52745	113.511	14083.6	14834.1	9664.79	12448.8	17494.6	15534.5
206	M189T516C116	189.158	515.962	0.538675	115.594	5120.07	11029.2	2907.65	4406.75	7516	4773.95
207	M203T489C113	203.149	488.555	0.52694	112.573	4221.46	5967.92	6697.36	3483.62	4128.06	4054.52
208	M204T311C115	204.133	311.141	0.536125	114.501	1547.64	3191	2899.87	2063.57	3254	2154.19
209	M229T293C114	229.153	293.274	0.539184	114.394	70878	70536.6	108375	67602.1	113499	82959.9
210	M241T701C112	241.002	701.288	0.531533	112.468	1718.95	2130.99	1877.84	1717.64	1937.58	2207.44
211	M264T63C114	264.194	62.5167	0.542244	114.209	5343.06	3772.12	136301	128807	6480.89	4092.08
212	M77T189C126	77.0373	189.415	0.539695	126.214	8531.59	10188.9	9066.14	10660.6	8568.2	8744.72
215	M109T220C121	109.075	220.4	0.538675	120.943	8277.8	9701.49	4161	8108.18	10447.9	7910.77
217	M116T266C121	116.106	266.341	0.540714	120.647	6172.24	8751.88	7866.64	6905.9	6824.62	6788.26
220	M117T172C118_2	117.069	171.961	0.528982	117.935	700.387	20406.7	21549.7	19764.2	22682	20615.2
221	M118T241C120	118.064	240.744	0.539695	120.226	7430.51	5903.64	5529.78	5778.92	6051.39	7250.92
225	M124T437C119	124.086	437.49	0.535105	118.647	3291.89	10281.8	11179	9308.03	7977.62	9864.9
226	M127T40C120	127.038	39.9805	0.540714	119.634	98647.7	110417	105587	101175	100519	123734
227	M128T159C118	128.061	158.576	0.534595	118.195	2774.32	1692.73	1207.44	1293.19	1492.97	1560.07
229	M135T189C119	135.043	189.363	0.539695	118.768	71619.1	84704.1	81558.1	80226	88080.9	72103.5
230	M138T215C115	138.053	214.821	0.522345	114.734	2643	3723	4193	10912.5	11118	7918.17
233	M141T295C118	141.064	295.183	0.536635	117.661	34627.1	79522	71863	52514.2	64871.7	80747
235	M143T355C118	143.117	355.303	0.540714	118.414	5845.53	8942.52	10054	11905.4	16619	13526
237	M146T299C118	146.08	298.833	0.538165	117.66	35053.2	56969.5	46445.6	51330.6	64561.9	37443.2
239	M151T102C116	151.06	101.911	0.530513	115.679	11057	8592.32	6939.88	9135.09	7953.52	6910.41
240	M153T159C118	153.039	158.644	0.543263	118.339	1741.82	2295	1820.24	2667	2861.96	2403.6
241	M154T88C117	154.048	88.0568	0.537655	117.058	41231.1	46274.1	43644.1	59408.4	44547.2	44412
246	M166T153C116	166.071	153.333	0.536122	116.073	4352.93	3892	4490.04	4887.88	3705	2262.48
248	M170T395C117	170.091	395.32	0.540714	116.867	17430.4	14999.3	20807.3	13300.3	18773.6	32489
250	M170T542C119	170.091	541.579	0.551926	119.29	2175.01	2443.15	2922.77	4620	2542.5	3150.85
251	M170T531C117	170.091	531.172	0.543263	117.418	1917.88	2217.73	2613.54	1914.89	2687.05	3392.44
252	M177T47C116	177.101	46.7428	0.536635	115.661	7332.75	8734.31	14604.6	7945	16466.1	12455.7
255	M232T31C117	232.025	31.1901	0.552944	117.234	57838.5	48207.9	48128.3	39843.1	53381.5	79306
256	M232T252C115	232.152	251.62	0.542754	115.07	24588	23515.6	6993	28641.4	25724.5	20195.6
257	M96T236C125	96.0432	235.7	0.550907	125.392	1405	3415	2193	2221.39	1663.45	2140.66
258	M97T75C127	97.075	74.5983	0.557018	126.63	40203	32596.3	4717.6	5244.8	5408.78	4530.31
259	M98T67C124	98.0587	67.0013	0.547341	124.291	7517.85	10431.4	20708	22701.8	14816.8	14055.6
263	M114T164C123	114.065	164.145	0.549888	122.907	19029.3	20187.8	19461.1	20899.4	19546.9	19528.4
264	M117T78C123	117.056	77.6611	0.551926	123.052	11013.6	10665.7	6229.51	9366.35	5782.39	11906.7
265	M118T267C121	118.085	266.693	0.542754	120.905	62713.5	5163.71	5486.39	6457.4	6946.55	4960.62
269	M120T248C119	120.079	247.562	0.534595	118.898	5179	5528.04	3924.03	4926.67	4488.67	4735.43
271	M121T230C118	121.027	230.314	0.529492	117.676	1353.76	3572.86	3541.63	4102.6	3842.79	3963.72
273	M122T667C123	122.095	666.624	0.555491	123.352	4749.55	5245.64	4715.8	5622.47	4958.02	5726.99
274	M122T646C123	122.095	646	0.556	123.465	5204.05	4335.98	3820.66	4575.27	4993.42	4746.42
275	M122T693C124	122.095	693.164	0.556509	123.578	6178.23	6105.46	5724.07	6565.38	5448.8	5561.49
276	M122T19C123	122.095	18.9135	0.554981	123.239	5902.75	7214.83	7084.46	5951.68	4466.51	5703.68
277	M124T237C121	124.075	236.866	0.545302	120.909	17153	15289.3	15349	15537.6	17692.3	15598.2
278	M124T498C119	124.086	498.056	0.535105	118.647	7418.29	5893.92	6714.34	6871.32	8038.39	5939.8
279	M124T343C123	124.086	343.329	0.552944	122.603	19883.8	19174.8	17717.1	17293.3	2806.82	14385.7
280	M124T544C123	124.086	544.144	0.555491	123.167	8191.1	7946.02	9394.2	8316.53	9147.48	6638.7
281	M124T513C123	124.086	512.64	0.553963	122.829	7243.42	8051.18	8042.74	8471.23	8441.98	6319.1
282	M124T415C122	124.086	414.898	0.551926	122.377	14507.7	11446.3	11471.6	4453.83	11913	9524.06
283	M124T572C118	124.086	572.123	0.534084	118.421	5157.33	7134.9	5690.81	6561.76	6016.26	5790.44
286	M125T51C123	125.07	51.0289	0.553454	122.627	10501.1	7974.69	10868.5	9430.48	8031.09	7387.56
287	M126T66C121	126.09	66.1735	0.546321	120.957	70473.4	14457.3	72043	56297.3	73858	75511.3
288	M126T350C121	126.09	349.899	0.547341	121.182	3820.16	2437.4	2685.87	3381.71	3558.94	3080.7
289	M128T46C118	128.061	46.0289	0.533064	117.856	3133.31	3348.83	3891.64	2697.81	2701.77	1568.1
290	M130T137C122	130.064	137.029	0.553963	122.308	24934.7	21777.1	25335	26658.9	25048.6	23133.7
291	M130T110C122	130.064	109.869	0.553963	122.308	12788	14177	11922.1	14743.6	11522.1	11595.8
292	M130T319C123	130.064	319.129	0.556509	122.87	5120.16	4424.27	4780.19	5213.21	3756.32	4587.04
293	M130T46C122	130.064	46.4391	0.553963	122.308	12479.9	5422.92	5493.08	13711.7	4702.49	3788.88
294	M132T35C121	132.043	34.9034	0.548869	121.022	14481.3	16287.7	10224.4	13090	9103.68	17494.2
295	M132T292C121	132.043	292.252	0.54785	120.797	17231.4	12967.7	16673.6	18871.1	20579	17307
296	M132T319C124	132.08	319.18	0.564144	124.387	6700.1	7073.74	6154.85	5239.5	9316	6302.25
299	M137T32C121	137.058	32.2839	0.549379	120.746	18201	21248.4	23455.9	18585.1	24017.7	19943.3
301	M142T199C121	142.085	198.842	0.551926	120.941	4179.29	11929.6	12570.8	5105.29	7340.55	14081.1
304	M154T231C121	154.121	231.004	0.55447	120.715	8261.21	6678.9	10621.2	10820.6	4980	5919
305	M156T120C117	156.063	119.889	0.537144	116.831	9430.86	11889.4	14543.3	11481	11618	10028.2
307	M170T422C121	170.091	422.343	0.558036	120.611	5882.61	16985	6853.95	8768.68	10816.2	8651.67
308	M170T414C116	170.091	414.468	0.538673	116.426	7690.39	3104	6455.43	1999	10146.9	10503.4
310	M171T283C116	171.075	283.432	0.538162	116.268	23258.3	14245	19174.4	16244.8	16793.7	1900.82
311	M171T121C121	171.086	120.716	0.560073	121.001	31550.5	10390	63724	37433.2	52110	49658
312	M172T230C120	172.132	230.235	0.557017	120.29	5320.26	7400.85	4387.76	5525	5550	7552.6
313	M174T155C119	174.09	155.326	0.551926	119.097	4439.46	597	3207.54	1615.69	2426.67	3664.12
315	M181T126C118	181.096	126.294	0.548869	118.119	10580	8282	11536	2726.55	3040.24	4111.16
316	M189T518C118	189.158	518.233	0.54785	117.563	2739.1	5770.07	3799.28	4459.73	7658	6994
317	M203T349C114	203.137	349.213	0.533574	113.99	5597.31	4943.5	4367.24	4287.81	3864.89	3142
319	M83T427C128	83.0591	426.868	0.552435	127.939	2338.96	886.716	1612.35	2878	1776.19	3371
320	M96T139C127	96.067	139.349	0.559055	127.243	7660.46	2424	1719.28	1572	1410.32	1262.27
322	M120T77C124	120.08	77.2323	0.556509	123.772	15313	13207.5	13361.1	10353.2	15816.6	13674.3
324	M123T48C120	123.09	48.4007	0.542754	120.433	456006	461274	467023	458339	459185	449402
325	M124T274C121	124.075	273.866	0.544283	120.683	8856.66	9078.9	8297.13	9262.44	5642.01	9186.11
326	M124T27C123	124.074	26.8369	0.554981	123.055	4721.53	5758.32	5174.05	7617.35	5735.73	5065.87
327	M124T138C123	124.075	138.058	0.554981	123.055	2266.68	2228	2763.69	4291.36	2455.54	2035.93
328	M124T437C123	124.086	436.521	0.554981	123.054	3436.29	11996.1	12056.7	10811.5	3219.68	10509.7
329	M124T396C123	124.086	395.667	0.553963	122.829	13821.8	12752.3	11991.1	11622.7	15325.6	15328.2
330	M125T90C123	125.07	89.5011	0.557018	123.417	10967.3	116130	11554.4	6658.29	12381.5	79525.7
331	M125T115C123	125.07	114.54	0.556509	123.304	17429.1	20781.9	20539.7	13726.8	16973.9	18693.7
333	M125T139C123	125.07	138.69	0.555491	123.078	8043.75	6544.44	8121.25	6933.17	9065.6	7307.08
334	M125T77C123	125.106	76.6	0.554472	122.849	170377	134431	123958	140868	143320	139361
335	M125T66C123	125.106	65.7042	0.554981	122.962	88748.6	104678	89795.1	96772.5	111828	95187.6
336	M125T351C123	125.106	350.558	0.556509	123.3	3425.81	2969.08	3278.13	2841.09	2376.19	3686.52
337	M126T73C122	126.053	72.6176	0.552435	122.314	3490.58	19079.5	14310.2	11624.4	6023.3	10664.1
338	M126T183C124	126.065	182.78	0.558036	123.553	10238.6	20655.4	12082.2	16007.2	14204.4	16440.4
341	M130T172C123	130.064	171.611	0.554981	122.533	32490.1	32685.9	33243.7	30248.1	30540.3	1592.18
342	M130T223C123	130.064	222.788	0.556	122.757	4108.02	4439.88	3690.3	4724.76	4845.89	3541.78
343	M130T239C122	130.064	239.06	0.553454	122.195	3632.64	3232.49	3786.04	3432.6	3277.28	3411.06
344	M132T110C122	132.08	109.596	0.552944	121.918	6641.11	7083.02	4927.89	4368.43	6914.88	4151.11
361	M149T190C121	149.022	189.911	0.554981	121.144	14279.7	16979.4	17297	15538.4	19211.5	20567.2
362	M152T31C123	152.069	31.1448	0.562617	122.616	126402	53816.7	112401	77239.7	70127	70452.8
363	M154T238C119	154.06	237.856	0.545812	118.834	1826.5	2876	2245.74	2617.07	1638.62	2094.96
364	M155T220C120	155.08	220.362	0.553452	120.436	7382	9870.05	17491.6	6284	12873.3	16439.9
365	M158T257C116	158.116	257.311	0.536125	116.494	11895.8	8902	10419.7	12591.1	12135.5	10178
366	M166T180C116	166.071	180.154	0.533574	115.521	47397	47354.4	57603	36202	28203.4	37093.5
367	M169T316C117	169.034	316.281	0.539695	116.698	10159.5	9933.79	13552	10292.2	16318	9678.59
368	M170T511C120	170.091	510.542	0.554472	119.841	1485.31	2835.53	2666.78	2913.66	2577.69	2694.19
370	M170T343C122	170.091	342.773	0.564653	122.041	3337.4	7569.98	3018.51	13062.5	3445.64	3740.58
372	M204T311C117	204.133	311.444	0.549888	117.441	3114.95	4546	3365.95	2859.41	3937	4483
373	M218T273C115	218.137	272.819	0.541224	115.142	3661.61	0	396	3775.35	2511.52	2987.32
374	M229T414C117	229.117	413.963	0.549888	116.666	10870.4	9682.15	11482.8	11048.1	10885.4	11846.2
375	M232T252C115_2	232.152	252.217	0.542754	115.07	24823.2	23515.6	4806	28641.4	25724	20589.9
376	M91T139C128	91.0529	138.785	0.561091	128.497	7112.39	5968.75	5874.04	7058.29	6306.67	5617.89
377	M92T280C130	92.0482	280.25	0.568722	130.079	38609.8	6144.88	9741.72	7514.57	7042.35	44459.6
378	M99T448C128	98.983	448.191	0.566179	128.435	1582.29	4156.84	2537.25	5464.61	8370.13	1672.99
379	M110T26C126	110.059	26.3175	0.561091	125.86	16702.1	12728.1	1812.48	12122.2	1962.23	17051.1
380	M119T140C125	119.048	139.705	0.5616	125.006	4413.75	2526.05	3780.3	4321.26	3089.08	3756.29
383	M122T38C123	122.095	37.6568	0.551926	122.56	9474.64	5302.98	9398.41	7350.7	7411	6217.69
384	M122T680C123	122.095	680.04	0.556	123.465	5995.9	5252.91	5674.15	6768.79	4788.18	5290.81
385	M122T719C123	122.095	719.497	0.556	123.465	5461.19	5690.86	5889.56	6662.43	4999.14	6359.45
386	M122T705C124	122.095	704.929	0.557018	123.691	4923.76	5812.9	4512.75	6384.66	5399.89	6319.44
387	M123T380C126	123.054	380.266	0.56567	125.521	2677.94	3105.75	3506.74	3478.65	2743.46	3629.95
388	M123T51C125	123.054	50.5996	0.564144	125.182	5489.99	1229	3152	5203.65	5859.33	1053
389	M123T402C125	123.054	402.271	0.565162	125.408	1088	1636.83	1795	1571	1263.85	1557.83
390	M124T579C123	124.086	578.89	0.556	123.28	5047.29	5226.78	5227.97	4275.94	5729.34	4913.04
391	M124T494C123	124.086	494.495	0.553454	122.716	6598.57	8508.46	7117.62	7862.47	7219.89	6890.22
392	M124T422C123	124.086	422.3	0.553963	122.829	13090.8	13064.4	11471.6	9325.78	11247.3	10962
394	M125T177C123	125.07	177.24	0.557018	123.416	3375.39	3033.51	3662.57	2853.08	2056.65	4099.72
395	M126T372C124	126.101	372.269	0.5616	124.338	14663.5	18168	15531.6	18177	15680.9	15837.5
396	M126T395C124	126.101	395.058	0.562108	124.451	11486.2	9085.95	8411.84	9675.43	7604.44	8336.91
397	M126T419C125	126.101	418.744	0.562617	124.564	1767.71	5365.98	2271.29	3465.11	6265.23	2800.77
399	M128T109C125	128.08	109.444	0.564144	124.726	47178.8	35232	50153.9	41835.6	46435.5	33357.8
400	M130T77C122	130.064	77.2378	0.553454	122.195	85567.2	104565	98178.5	91592.1	99015.1	88762.7
401	M132T143C124	132.067	142.856	0.561091	123.715	3813.81	5687.02	3659.7	5073.68	2499.38	3170.4
402	M132T172C124	132.08	171.858	0.563635	124.275	52999.9	71165.4	1593.61	70098.8	1350.49	1494.22
403	M132T78C122	132.08	77.9802	0.551416	121.581	98557.5	42022.3	83673.3	73821.7	86200.7	85256.2
404	M132T266C124	132.101	265.787	0.564653	124.497	19939.8	18227.6	18463.8	19083.9	16314.7	18451.9
405	M133T21C125	133.051	21.334	0.565162	124.532	2415.87	1920.44	2494.45	1792.54	3014.01	2828
406	M134T100C121	134.059	99.9243	0.551416	121.424	9511	5312.79	5517.12	6024.26	8676	5913.2
407	M134T168C124	134.095	167.519	0.561091	123.551	5610.51	7371.01	7223.11	9410.48	6658.5	5989.49
408	M134T151C123	134.095	151.117	0.559564	123.215	2494.4	3693.34	3852.72	3009.18	3603.06	2970.61
409	M136T159C124	136.013	159.446	0.564144	124.072	22828.4	19700.1	21253.2	20386.3	19410.1	20470.6
411	M136T275C124	136.075	275.062	0.564653	124.179	2359.99	1778	2855.71	2412.14	1982.44	2986
412	M136T254C124	136.074	253.555	0.564144	124.067	5502.1	4478	5382.15	4215.04	5015.25	4007.79
413	M137T139C123	137.058	139.014	0.5616	123.432	19120.8	16097.1	19266.3	17957.4	16518.7	15868.2
414	M138T311C124	138.054	311.105	0.566179	124.362	8381.01	7786.98	8010.59	7788	7431.9	7248.29
415	M138T423C124	138.054	422.778	0.566688	124.474	1440.08	1346	1217.37	719.353	1260.73	1749
417	M140T281C124	140.059	280.667	0.566179	124.212	24458.1	25254.9	21851.1	26444	24979.7	25013.1
422	M163T129C122	163.098	129.32	0.561091	121.638	13670.7	23116.4	27457.6	15673.2	2231.77	30698
424	M170T415C119	170.091	414.715	0.549888	118.85	7690.39	16023.7	3507	3055	12986.6	3352
425	M170T386C123	170.091	386.058	0.569231	123.031	72403	34266.5	29902.4	68648	68409	36735.2
426	M170T490C121	170.091	490.237	0.560073	121.051	2638.23	2060.34	2780.65	4105	2592.31	3381.02
427	M170T551C122	170.091	550.956	0.564144	121.931	2667.08	2391.8	3731.11	5151	3758.73	2854.65
428	M173T219C123	173.09	219.314	0.568214	122.66	48001.3	71562.2	50264	41625.5	35709.2	20398
429	M174T305C119	174.122	304.775	0.549888	118.655	5808.49	5413	3738.04	5972	2931.55	2257.89
430	M175T556C122	175.142	555.642	0.563633	121.572	2174.37	1323.62	2979.93	1778.1	2012	3138
431	M177T330C122	176.873	330.167	0.564144	121.6	1157.58	158518	159706	151238	155695	1147.08
433	M179T329C122	178.872	329.422	0.564144	121.507	37889.8	38796.9	35975.7	32385.5	37016.2	41367.4
437	M190T191C119	190.048	190.596	0.554981	119.057	6757.05	12983.2	10066.9	7560.08	6919.42	0
438	M217T385C114	217.153	384.843	0.535615	113.978	10589.2	8026	9547	14101	9299.64	10250.4
439	M229T293C124	229.153	293.366	0.58651	124.434	153270	143047	141225	134995	113416	79110
440	M251T20C117	250.986	20.3419	0.556	117.401	7585.61	10805.1	11656.1	14199.1	10779.3	8995.2
441	M276T387C118	276.142	387.376	0.562108	118.147	14385.4	11480.1	11590.1	12413.8	8622.2	22799
442	M286T204C118	286.199	203.78	0.564144	118.383	23939	15877.3	18660.3	11535.7	12796	19050.3
443	M77T28C136	77.0373	27.6218	0.580923	135.856	8600.2	7222.49	5597.11	7466.59	6455.72	6638.94
446	M109T244C126	109.038	244.276	0.562108	126.208	3289.09	3521.35	4821.14	4317.03	3920.4	4437.18
447	M110T109C127	110.034	108.814	0.566179	127.005	15869.5	16516.2	16389	16860.1	19252.3	17389.5
451	M122T70C128	122.07	69.9247	0.575333	127.761	11550.6	3937.54	5205.79	6325.85	4309.26	5147.44
452	M122T89C127	122.07	88.8441	0.573807	127.422	2275.6	50308.4	4570.35	2968.77	5154.08	2407.14
453	M126T244C124	126.065	244.11	0.560582	124.116	38309.8	38610	2752.17	42762.2	2635.32	42204.6
454	M128T55C126	128.069	54.9466	0.569231	125.852	7051	3639.03	3895.94	4079	4533.51	6112.99
455	M132T44C124	132.067	43.6715	0.5616	123.827	23779	27047.8	30715.2	29738.7	26100.4	27048.9
457	M133T172C126	133.088	172.213	0.572282	126.098	39846.3	42760.4	50648.1	50147.8	1650.1	44198.7
459	M136T154C125	136.061	154.343	0.570248	125.411	4410.83	2596.01	3385.8	2976.37	3696.48	4531.72
468	M136T100C125	136.061	99.6922	0.569231	125.187	10580.9	12985.3	9232.95	11899.5	7293.8	11370.8
469	M137T220C126	137.07	220.326	0.573807	126.114	55097.1	54830.7	57888.9	53193.8	62108.6	48525.2
470	M137T99C126	137.106	98.5609	0.573299	126	9210.09	9053.56	8289.03	7942.86	8916.93	8917.05
472	M138T215C123	138.054	214.749	0.559564	122.909	94001.9	89336.3	86407.6	98618.3	105910	93801.4
473	M138T395C124	138.054	394.791	0.566179	124.362	994.403	1047.75	1163.57	793.769	1642.31	2307
475	M138T280C126	138.071	279.744	0.574316	126.148	32131.3	25772.5	32538.1	23961.7	24567.7	21103.5
476	M138T305C126	138.073	305.484	0.575333	126.371	1754.51	1818	695.317	43767.8	1523	37398.6
477	M138T272C126	138.09	271.771	0.573807	126.035	4171.8	3869.69	3583.6	2761.38	3081.18	7789.11
478	M138T234C126	138.09	234.243	0.574316	126.147	3187.01	5408.6	3824.11	3941.37	4400.66	3592.26
479	M138T18C126	138.09	18.2755	0.575333	126.37	5052.47	5661.41	5704.04	5981.29	6334.93	6133.35
480	M138T582C127	138.09	582.28	0.576349	126.593	7874.39	9690.26	7159.49	6434.27	7643.52	7751.32
483	M140T130C125	140.069	130.44	0.568722	124.769	20182.5	25564.9	26072.2	25805.1	2806.55	23466
484	M141T35C125	141.053	35.0649	0.569231	124.808	17867.8	21128.8	13966	13387.9	17923.4	18421
485	M143T38C124	143.033	37.8724	0.568214	124.442	9966.03	9909.71	9372.51	10721.7	12106.4	11524.4
486	M144T241C125	144.043	240.711	0.572282	125.261	1950	1255	2336.7	1726.48	2213.69	2101.18
489	M151T223C124	151.038	222.938	0.56974	124.234	7954.55	14713.8	12464.7	9207.78	9125.01	14306.5
492	M153T89C119	153.064	89.0662	0.545811	118.893	11358	4237.04	7089.19	12232	6220.27	3756.01
499	M167T126C125	167.091	125.722	0.578382	125.167	24534	11543.1	12500.7	13561.4	9869.68	11750.7
500	M170T575C123	170.091	574.708	0.568722	122.921	3676.54	2235.82	3311.69	1892.51	2936.85	2474.08
501	M174T155C121	174.09	155.2	0.560072	120.854	4308.11	3339.69	3269.24	4750.48	3517.73	3664.12
502	M177T47C121	177.101	46.9376	0.562108	121.151	21561.7	20118.4	12480.4	10444	5081.77	10257.2
505	M184T478C125	184.072	478.143	0.579399	124.554	2034.14	1409	768	958	3239.51	2762.25
506	M189T536C124	189.158	535.889	0.576857	123.787	5036.41	3872.82	2963.39	2376.07	4561.11	5216.72
507	M203T349C121	203.137	349.157	0.56567	120.847	7114.94	6494.23	8938.68	6767.24	8488.77	7616.64
508	M203T486C120	203.149	485.773	0.561091	119.868	7680.84	9290.4	9351.62	6473.06	6114.66	10425.5
509	M204T298C119	204.121	298.373	0.559054	119.399	57997	63249	70664.7	76172.7	55078.2	56124.6
510	M224T232C121	224.127	231.689	0.569231	120.916	4723.54	2990	4812.09	3956.92	5375.14	2714
511	M229T414C123	229.117	414.273	0.578382	122.711	21507.6	5513	23563.6	13600	16550.5	16783.8
512	M229T311C120	229.153	311.115	0.567196	120.337	5612	1532.46	3364.31	2927.47	114504	2993.35
513	M250T132C120	250.178	132.244	0.570245	120.429	66114.1	24961	29573	2821.87	56041.6	70503.1
514	M264T63C120	264.194	62.5167	0.571773	120.428	18407	6935	11821	7089.32	7731.65	4601.02
515	M81T450C132	80.9723	449.997	0.566179	131.547	3101.89	1614.39	3665.46	1966.25	4276.85	4235.14
516	M92T89C133	92.0482	88.7899	0.579399	132.521	34221.8	32417.5	32972.6	52532.2	32253.1	31993.5
517	M94T280C131	94.0639	280.256	0.574316	131.03	28860.3	27734.7	29372.1	25945.1	24260.4	23947
519	M106T27C130	106.064	27.4525	0.57889	130.348	19986.8	18785.2	26118.1	25344.3	25055.2	21114
520	M108T89C130	108.043	88.8754	0.579907	130.327	29125.5	39323.3	40236.4	34215.1	7383.5	37894.9
521	M110T296C128	110.059	296.371	0.571265	128.143	7240.05	2680.33	3529.39	8809	4295.77	6813.03
522	M120T248C128	120.079	248.034	0.574316	127.732	12750	12030.2	12314.8	11272	13043.1	11649.7
523	M121T25C127	121.028	24.6764	0.571265	126.959	1880	1203.44	1010	916.738	1302.64	1535
524	M124T122C127	124.049	122.1	0.573807	127.232	48594.5	56087.7	50651.4	44185.9	54322.1	57438.7
526	M129T362C128	128.952	361.907	0.57889	127.909	28938.1	32472.2	32259	27502.1	3625.74	32391.6
528	M130T516C128	130.085	515.939	0.579907	128.034	3004.36	2677.51	3169.01	2173.21	3251.3	1161.56
529	M134T28C128	134.059	27.6218	0.579399	127.585	368645	340446	401572	369494	366288	370393
530	M134T240C127	134.059	239.811	0.575333	126.69	1540	1254	1252.68	1717.72	2249.29	1548
531	M136T114C128	136.038	114.068	0.579907	127.537	5291.71	6534.63	6009.3	5806.12	7083.9	7111.75
532	M136T161C128	136.111	160.822	0.579907	127.531	2330.27	1326.32	1857.04	1465.6	1763.36	2141.48
533	M137T146C127	137.044	145.693	0.579399	127.345	146549	140249	142594	144030	137297	155850
534	M137T167C128	137.045	166.535	0.580415	127.568	31966.4	29380.7	29519	27558.3	28757.5	29159.1
535	M137T124C128	137.045	124.342	0.580923	127.68	312775	292225	285981	305294	293320	300450
537	M137T337C126	137.07	337.456	0.573299	126.002	1772.06	4001.09	12735.9	1982.01	1289.59	6839.21
538	M137T402C126	137.07	401.801	0.574316	126.226	2856.72	840.212	1192.83	1526	1052.73	1413
539	M138T280C124	138.054	280.256	0.566179	124.362	3.65412e+06	4.03875e+06	3.83235e+06	3.90183e+06	4.02582e+06	3.81168e+06
540	M138T41C127	138.054	40.6969	0.576349	126.596	15410.7	16743.5	17132.9	16207.8	16958.8	15730.6
541	M138T675C126	138.09	674.553	0.575333	126.37	6799.93	5650.4	5799.91	7551.2	6979.32	6591.97
542	M138T689C126	138.09	688.8	0.575333	126.37	6201.13	7432.4	8376.86	7147.21	6797.64	6314.67
543	M138T705C127	138.09	705.449	0.576349	126.593	6498.22	7795.81	6520.36	7188.07	7721.67	7101.34
544	M138T212C126	138.09	211.794	0.574824	126.258	8400.13	9143.01	9799.76	8626.68	8450.22	8792.45
545	M138T641C127	138.09	640.957	0.576349	126.593	7944.86	8280.74	6350.75	6491.9	6853.68	6472.96
546	M141T398C128	141.064	398.461	0.583463	127.928	1983	2311.11	1762.78	1538.19	1448.92	1344.61
547	M142T116C126	142.085	115.615	0.576349	126.293	3316	4632	3216	1560.48	4383.84	2753.5
548	M142T253C128	142.085	253.147	0.582447	127.629	1640.6	3088.17	2120.46	2403.33	2158.39	1731.62
549	M143T42C128	143.044	41.9631	0.585495	128.226	4820.33	4738.37	5791.36	3195	4503.49	5607.62
551	M144T354C126	144.046	354.063	0.576349	126.151	3560.02	1563	3179.53	2554.49	1385	846.577
552	M144T249C126	144.079	249.357	0.576349	126.149	10207.1	8612.56	9182.09	7485.12	2411.57	732.231
553	M144T175C127	144.079	174.944	0.578382	126.594	15406.6	11738.4	422	12346.7	1324	12784.4
554	M145T51C127	145.048	51.0719	0.579399	126.747	6366	4044.29	7990	5707.68	5417.04	5135.99
555	M146T48C127	146.059	47.6672	0.580415	126.899	8117.84	10920.8	9411.87	9601.85	8301.46	10336.7
556	M146T100C127	146.059	99.744	0.580415	126.899	4269.46	4625.07	6870.93	6534.98	7056.77	4583.61
557	M146T110C126	146.07	109.703	0.578382	126.453	6320.19	5550.8	6060	6224.24	5788.7	6566.71
558	M146T120C126	146.08	119.814	0.578382	126.453	4072.39	2542.09	7117	4406	6289	6005.36
562	M150T272C127	150.054	272.237	0.582447	127.07	2797	2365.88	3503.44	2520.29	1835	3046.56
563	M151T25C127	151.074	24.9939	0.581939	126.892	2976.04	2047.25	2950.64	3065.01	3080.42	2669.33
565	M153T25C125	153.053	25.028	0.574824	125.213	1462.32	1600.15	4024	2029.98	3296	1197.89
566	M154T86C126	154.048	85.6375	0.57889	126.036	272375	302139	294859	290822	308809	270923
567	M156T112C121	156.063	112.325	0.55498	120.71	29033	15647.7	13217.7	19059	25125	18324.9
568	M156T401C123	156.101	400.632	0.567196	123.365	1415.64	1956.26	2255	2071.99	1549	2235
569	M163T74C125	163.122	74.3011	0.577366	125.165	33434.3	42045	54835	51795.1	34667.6	41082
571	M170T423C122	170.091	423.12	0.564144	121.931	13558.4	18910	9363.75	8769.17	11148.2	9785.85
572	M170T586C123	170.091	585.966	0.567703	122.701	2674.08	1930	1930.02	1522.85	2470.68	1810
575	M170T343C122_2	170.091	342.72	0.566688	122.481	3337.4	3719.71	3219.53	4351.41	3533.44	3986.73
576	M171T283C124	171.075	283.432	0.573299	123.86	31233.1	25769.6	25951	29800.9	25791.8	24454.8
577	M175T535C123	175.143	534.739	0.572282	123.438	7046.4	5918.65	3255.98	7193.19	5930.08	1987.11
578	M181T194C125	181.07	194.479	0.57889	124.581	24325.6	27637.9	26605.9	30691.1	20981.6	30664.4
579	M181T127C122	181.096	127.131	0.568722	122.392	5634.05	6358.82	11185.2	7053.03	8073.52	6844.5
580	M182T160C122	182.095	159.678	0.567196	122.018	2016.14	1973.9	659	1580.1	1340	1520.57
581	M185T48C125	185.102	48.4007	0.580923	124.836	14814	34448	42557.2	43822.3	41468.1	12502
582	M189T516C123	189.158	516.032	0.572282	122.806	5903.13	5770.07	10616	4927.77	8193.02	4821.02
583	M195T125C126	195.075	124.951	0.58651	125.613	12731	3187.68	6298.06	6910.48	13053	9191
585	M203T486C122	203.148	486.171	0.572791	122.368	7680.84	8656.73	10967.8	10391.1	10242.9	7696.78
587	M212T289C125	212.101	289.36	0.587018	125.086	21444.1	17858.2	25826	7965.94	19941	18089.5
588	M217T385C125	217.153	384.963	0.587526	125.024	18076.8	18734.8	21958.9	3289.7	19169.2	10555
589	M218T273C118	218.137	272.735	0.556	118.285	3661.49	2792.69	5588.01	4115.38	225	3852.47
590	M229T353C121	229.153	352.718	0.568718	120.66	79450.7	94958.9	77755.3	101739	58367.2	90463.3
591	M232T31C124	232.025	31.2741	0.585495	124.135	149602	155471	154394	83854.1	95444.8	71600.7
593	M264T88C121	264.194	87.55	0.573806	120.857	37427	274110	245264	4904.48	309535	37526
594	M276T388C120	276.142	387.537	0.570248	119.858	14385.4	11479.7	15792.1	12413.8	15982.4	24620
595	M84T216C135	84.0431	216.335	0.582447	134.69	24831.4	23528.8	18716.5	17995.3	21848.1	22266.4
596	M84T266C135	84.0796	265.773	0.584479	135.153	9860.15	12887.3	8904.08	12582.2	10254.1	7475.92
597	M84T536C136	84.0794	536.324	0.587526	135.858	10192.9	9750.78	9391.3	973.342	2895.79	3705.41
598	M95T295C133	95.0592	295.261	0.583971	133.073	18045.1	23327.7	26859.1	36655.1	30941.4	27296.4
599	M96T169C133	96.0797	168.916	0.584987	133.143	11422.1	11760.2	9779.9	11144.8	11680.6	12714.2
600	M98T276C134	98.0952	275.954	0.589049	133.756	12238	9614.56	9159.73	10976.7	8617.92	15000.6
601	M105T28C131	105.032	27.8161	0.580923	130.94	3539.43	2909.37	3565.15	3282.57	2929.56	3502.35
602	M110T31C128	110.059	30.5214	0.570757	128.029	3840.11	13765	11999	11032.6	13051.2	10422
606	M136T159C129	136.013	159.489	0.588542	129.438	13092	13598	13502.7	13429.9	11699.4	12162.9
607	M136T238C129	136.049	238.294	0.58651	128.988	2797.32	2634.01	2516.82	2268.46	2417.89	1918
608	M137T305C126	137.069	305.484	0.575333	126.449	12522.7	12493.2	14683.4	13575.4	13017	12686.6
613	M137T230C128	137.095	230.337	0.583971	128.346	8464.83	9162.75	8093.76	8885.68	9162.54	7966.75
614	M137T105C126	137.106	105.13	0.572282	125.776	2414.29	9053.56	3917.42	4439.74	6401.42	8032.09
615	M138T47C127	138.09	46.5467	0.578382	127.04	5056.21	7336.5	6123.45	6339	6892.33	9410.5
616	M138T27C126	138.09	26.5906	0.575333	126.37	5403.18	6271.63	3896.02	5572.74	5256.8	5441.71
617	M139T150C129	139.049	150.376	0.58651	128.75	52260	46343.5	49720	50043.5	49161.6	55478
618	M140T118C128	140.069	117.937	0.584479	128.226	11507.9	9949.73	8158.14	10712.1	8432.8	11563
619	M140T105C129	140.081	104.742	0.588542	129.116	40637	31101.8	34387.1	35691.4	33544	28354.4
620	M141T295C128	141.064	295.453	0.583463	127.928	374210	531799	480618	557285	536757	543730
621	M141T446C128	141.065	446.331	0.585495	128.373	1274.77	2032	1319	1318.61	764.574	1578
623	M141T426C128	141.065	426.492	0.585495	128.373	1274.77	1014	1181.12	1083.24	1542.77	1717.39
625	M142T134C128	142.06	133.607	0.584479	128.076	41913.5	44145.7	42641	38248.6	47034.4	41448.3
626	M142T295C128	142.068	295.46	0.584479	128.076	25404.4	33176.1	31604.8	34874.6	33798.7	37866.6
627	M142T169C128	142.085	168.885	0.583463	127.852	107186	99589.4	106020	103669	108269	104442
628	M142T199C128	142.085	198.754	0.583463	127.852	41691.3	68937.2	57773.1	71063.7	54697.9	56688
629	M142T225C128	142.085	224.742	0.583463	127.852	12460.8	11340.8	13546	11550.7	12898.6	12479.7
630	M142T90C125	142.085	90.3022	0.571774	125.29	4911.11	8255.23	3539.38	7515.11	9007.67	5499.14
631	M142T52C128	142.085	51.5458	0.586003	128.408	6261.55	6710.16	4098	4585.9	3358	5071.69
632	M143T137C128	143.08	137.386	0.583463	127.779	5037.2	4224.55	6939.44	4333.35	3796.35	3774.74
633	M143T355C127	143.117	355.467	0.57889	126.774	50810.6	50711.6	60144.4	60023.1	57478.4	53651.6
634	M143T384C127	143.117	383.545	0.57889	126.774	3714.07	4207.53	4170.81	2663.04	4478.71	3767.27
635	M144T242C129	144.064	241.539	0.588034	128.708	3705.01	2454.71	3344.46	4579.55	3411.35	3608.91
636	M144T259C129	144.064	259.108	0.590065	129.152	3705.01	2044.67	3344.46	3924.97	3411.35	2310.52
637	M144T266C128	144.1	265.588	0.584479	127.927	123293	125452	2.0353e+06	117372	110587	124412
638	M144T341C128	144.101	340.666	0.58651	128.371	2911.13	1441.29	1490	1375.71	1502.6	1713.69
639	M144T312C128	144.1	312.276	0.584479	127.927	3405.01	3376.63	3810	3084.6	2920.47	2752.86
640	M144T290C128	144.101	290.34	0.583971	127.816	8940.77	10766.3	10054.7	9255.96	10066.9	12528.3
644	M144T265C128	144.115	265.443	0.583463	127.703	58257.5	55868.9	59021.9	56029.8	55202.9	56424.6
645	M145T112C129	145.075	112.04	0.588542	128.746	3059.27	2910.59	4477.88	2640.69	4810	3123.03
646	M145T46C127	145.101	46.1761	0.580415	126.966	3094	2690.32	3046	3734	3913.66	1874.72
647	M146T266C128	146.106	265.588	0.585495	128.006	8853.14	13160.9	11451.8	11451.3	13252.9	10760.3
648	M146T383C128	146.116	383.284	0.586003	128.116	8197.28	8511.74	7616.48	11012.9	10209.2	9992.6
649	M148T536C128	147.611	536.464	0.587018	128.234	6502.35	8695.49	7955.73	8092.97	7715.97	8671.36
650	M148T40C128	148.038	40.4874	0.584479	127.65	185389	198050	210538	205028	210565	198823
652	M149T23C127	149.059	22.7657	0.580415	126.693	1054.6	1557	2290	2235	1628.5	1768.93
653	M150T96C128	150.054	95.9228	0.588034	128.289	2682.17	4661.97	4299.38	3131.65	3207.39	3110.24
654	M150T148C128	150.054	148.399	0.584479	127.513	6106.55	12886.6	6247.13	13485.9	9724.97	14019.6
655	M150T231C127	150.076	231.117	0.582955	127.179	22538	21422.9	26624.5	23838.4	21524	25746.5
656	M150T286C128	150.076	285.888	0.584987	127.622	23140	21301.8	23372.9	1764.62	20732.9	1026.81
657	M150T153C128	150.077	153.196	0.588542	128.398	3563	1314.87	1757.13	2204	3484.47	3031
658	M150T259C128	150.09	258.594	0.588034	128.286	4604.85	5125.95	6400.83	6371.68	5558.68	5758.98
659	M150T233C128	150.09	233.205	0.587018	128.065	35706.7	31807.3	31820.8	34781.2	31171.3	35514.6
660	M150T47C130	150.09	46.5277	0.595648	129.947	1966.75	2077.81	4716	6701.27	6526.53	4084.49
662	M153T160C128	153.039	159.559	0.58651	127.76	20628.9	19497.2	19482.1	21429.5	20296.3	21389.9
663	M153T220C128	153.047	220.03	0.588542	128.202	18284.1	19461.5	19496.7	16473.4	17787.2	19164.6
664	M154T238C128	154.06	238.294	0.58651	127.694	24521.9	22513.9	22319.5	23129.3	19409.9	22223
665	M154T230C127	154.121	230.292	0.584479	127.248	10916	15384	12656.2	12269	18498.7	13551
666	M155T26C129	155.07	25.8039	0.592603	128.956	2966.62	3902	2347.53	2334.06	3744.32	3002.67
667	M157T196C131	157.07	195.756	0.600721	130.595	55542.6	63064.9	63041.4	53859.8	66029.4	62421.6
669	M170T476C122	170.091	475.586	0.564144	121.931	1853.2	2813	1354.27	1897.06	2553	2522.89
670	M170T511C125	170.091	510.689	0.580415	125.448	6266	3620.05	2390.59	4297.36	3610.34	4445
671	M170T432C124	170.091	431.946	0.575333	124.35	8592.69	10172.3	9868.05	10159.1	16424	8405.37
672	M172T231C124	172.132	230.808	0.573299	123.806	9947.74	10768.2	6187.34	6738.84	4697	7951.48
673	M174T155C124	174.09	155.2	0.576349	124.367	7411.18	3339.69	879	4750.48	3517.56	5003.89
674	M177T47C124	177.101	47.4852	0.574316	123.782	42621.3	25385.7	12480.4	13083.8	8531.54	6733.91
675	M179T274C127	179.003	274.394	0.588034	126.647	18491.9	17083.3	15598.7	18116.5	18389.8	18451.9
677	M179T536C127	179.127	536.063	0.587526	126.531	46841.7	51288.9	45188.3	52852.2	46772.9	47898
678	M182T49C125	182.074	49.0834	0.579399	124.644	3872	3631	6857.99	1971	13884.5	13511.1
679	M185T65C127	185.127	65.241	0.589557	126.69	5470.27	9226.4	22975	3169.92	54668.1	12338.6
681	M189T518C124	189.158	517.869	0.575841	123.569	6818.26	5810.14	7386.14	4927.85	8198.96	8523.78
682	M190T190C126	190.048	190.461	0.587017	125.93	12186.6	20610.2	10362.7	0	18298.9	502
683	M218T273C125	218.137	272.89	0.589557	125.424	5029.31	6519.25	6210.99	6860.51	7303.08	8110.79
684	M228T536C124	228.168	536.063	0.58651	124.464	13229.8	12145	11185.6	11063	10984.5	9843.98
685	M229T536C125	229.153	535.776	0.587018	124.542	8271.19	8385.71	9152.84	9586.44	8908.48	9979.18
686	M232T252C122	232.152	252.241	0.573299	121.546	31667.2	4603	38544.7	3617	45611.2	4268
687	M340T536C122	340.22	535.889	0.585495	121.991	7179.89	6753.48	6449.56	6854.31	6836.16	7428.41
688	M100T299C134	100.074	298.606	0.59108	133.922	164060	140645	146877	177168	157812	160478
689	M118T250C133	118.064	249.675	0.595648	132.69	4705.78	4688.11	2741.35	4460.15	2844.08	4620.25
690	M136T88C127	136.038	88.3788	0.579399	127.425	722722	746636	780191	791767	808262	762151
691	M136T230C128	136.111	230.378	0.581431	127.866	6706.47	7021.75	6756.47	6291.69	5995.35	6303.34
692	M139T47C126	139.085	46.6364	0.575333	126.294	5640.25	5012.57	9611	3898.63	3476.7	6721.19
693	M140T284C126	140.069	283.747	0.573299	125.773	5241.15	5138.98	6296.43	5015.69	5747	4575.66
694	M140T125C129	140.081	124.578	0.587526	128.894	12574.1	4258.9	13634.1	11658	11366.8	11931.7
696	M142T342C129	142.121	342.266	0.587526	128.739	6865.47	218	3468.41	3629.35	0	277
697	M144T241C128	144.1	241.265	0.583971	127.816	4081.36	4347.1	2.0353e+06	1.99811e+06	1.93261e+06	2521.72
698	M145T57C129	145.075	56.7666	0.587526	128.523	7744	3396.64	5287	2709.13	2988.2	3239.1
699	M146T299C129	146.08	298.636	0.590065	129.007	445677	396508	437169	452150	459421	473695
701	M146T349C130	146.091	348.815	0.593618	129.783	2736.32	2882.05	2871.63	3230.01	3918.33	3415.93
702	M148T27C130	148.074	26.7044	0.595141	129.976	6478.34	7524.68	6774.04	6408.01	6571.48	7188.6
703	M148T301C129	148.096	300.917	0.591588	129.198	4646.45	5106.29	4764.68	3812.9	4910.08	3595.12
704	M148T385C130	148.095	384.552	0.593618	129.642	2422.27	4390.03	2541.8	2438	3810	2220.01
705	M148T342C130	148.096	342.301	0.593618	129.642	6860.67	1855.99	1790.63	8555.65	1809.34	2601.07
706	M149T26C130	149.095	25.9519	0.597678	130.459	2103.47	1755.55	2100.03	2437.12	1897.99	1790.15
707	M150T174C127	150.077	173.89	0.580923	126.736	3334.63	2901.84	3050.55	3291.91	3484.68	2975.71
709	M150T154C130	150.111	154.137	0.594633	129.725	634	6661.57	8052.16	6057.05	8415.84	7289.44
710	M151T101C130	151.06	101.429	0.594633	129.66	126028	114141	121964	122382	131027	127161
712	M151T134C130	151.122	134.081	0.598185	130.431	14222.9	12892.3	13384.6	11910.3	13320.1	13734.9
713	M152T280C128	152.07	279.575	0.589557	128.487	293056	2341	6570.02	6737.27	6965.89	6129.37
714	M152T258C129	152.069	258.498	0.590572	128.708	9120.01	7834.94	8617.16	8302.86	8191.45	6865.86
715	M152T537C128	152.07	537.002	0.589049	128.376	1830.85	3312.81	1667.05	3262.38	2606.34	2664
717	M155T338C130	155.08	337.677	0.595141	129.508	10458.9	10416.6	10755.6	8896.19	8801.88	11102.4
719	M164T174C129	164.054	174.154	0.594633	128.855	11658	7361.47	7650.84	11666.1	6785.19	9862.63
720	M168T29C125	168.064	28.9318	0.577873	125.005	6150.53	7618	4918.3	9850	5332.49	4785.83
721	M170T468C124	170.091	467.821	0.573299	123.91	2278	791.91	1323.8	1921	1703.48	2914.59
722	M170T388C124	170.091	387.872	0.575841	124.459	70111	34937.8	29401.8	68841	39997.3	36361.6
723	M171T138C126	171.086	138.357	0.583463	126.055	5461.53	3494.23	8431.47	9042	4777.88	8891.92
726	M173T219C123_2	173.091	219.314	0.570248	123.099	48001.3	71562.2	50264	19392	35709.2	20138
727	M176T390C126	176.065	389.845	0.583463	125.804	5467	3351.21	3031.71	4678.46	3436.63	3464.87
730	M185T48C125_2	185.102	48.4007	0.580923	124.836	14814	34448	3296.17	45677.4	41469.1	12502
731	M185T546C127	185.127	545.906	0.592603	127.345	3914.64	4048.39	1246.66	0	5299.2	4176.14
732	M193T75C128	193.095	74.5803	0.596155	127.76	13570.6	12007.8	12509.9	12377.2	34213.9	13962.1
733	M198T29C126	198.057	28.834	0.587526	125.711	4728.34	11155	3600.82	7287.84	6044.84	4853.42
734	M203T525C127	203.148	525.48	0.596154	127.359	3305.62	3614.96	4957.39	3858.49	2288.19	5948.84
735	M203T513C129	203.148	513.124	0.603764	128.985	8464.14	7786.58	8036.61	12200	5722.35	4200.31
736	M215T150C126	215.101	150.183	0.590572	125.741	2663	3034.35	1700	5745.86	3536.18	4773.72
737	M229T414C128	229.117	414.273	0.601736	127.666	23632.8	22119.6	25578.7	6928	19789.7	20450
738	M232T32C127	232.025	32.0248	0.599199	127.041	193030	99152.1	208788	70281.7	119069	109529
739	M94T146C137	94.0387	145.93	0.599707	136.827	9751.22	7461.82	9027.16	9746.91	8732.63	9697.83
741	M110T31C136	110.059	30.9255	0.604778	135.66	89113.9	92560.7	118813	83248.5	107335	137451
742	M112T159C134	112.05	159.267	0.600214	134.393	790	1501.85	1857.04	705	2987.35	2310.56
743	M117T172C135	117.068	172.135	0.605792	135.06	20413.6	23717.9	20831.5	2780.12	27318.9	24758.3
744	M141T253C129	141.101	252.599	0.587526	128.816	5431.49	5748.49	5999.78	4056.01	5453.55	3917.99
746	M148T191C131	148.074	191.284	0.597678	130.53	3292.52	3121.97	3600.11	6037.27	4518.52	465
748	M148T401C132	148.111	400.797	0.603764	131.856	1697.49	2107.05	1659.42	1702.81	2554	1715.59
749	M148T423C132	148.111	423.074	0.605792	132.299	1924.19	1980.94	1659.42	4148	1895.16	1841.53
750	M148T468C132	148.111	467.918	0.604778	132.078	1662.98	1433.13	1693.9	2570	2005.09	1531.26
751	M148T109C132	148.111	108.587	0.604778	132.078	2486.6	1689.07	3842.55	2866	3674.93	3837.47
752	M148T694C132	148.111	694.477	0.605792	132.299	2968.25	2713.22	2910.17	3505.78	3030.74	3046.32
753	M148T236C132	148.111	235.881	0.605285	132.189	3295.79	4768.59	3671.52	4968.87	4253.72	3350.65
754	M148T658C132	148.111	657.95	0.603764	131.856	1866.75	3245.43	2480.81	3356.6	3181	2919.47
755	M148T521C132	148.112	520.55	0.603764	131.856	2372.52	2677.62	1988.3	1763.48	1486.09	1694.58
757	M151T146C130	151.06	145.693	0.596663	130.103	1.8042e+06	1.77298e+06	1.83739e+06	1.75171e+06	1.72172e+06	1.74959e+06
758	M151T220C128	151.085	219.764	0.587018	127.998	6681.49	7923.01	7723.27	8125.48	7542.84	7096.47
759	M152T269C131	152.056	268.992	0.601736	131.142	2327.63	1629	2504.55	2617.76	2591.04	1365.79
760	M152T146C130	152.063	146.076	0.597678	130.257	104776	100160	102537	102625	93366.5	102506
761	M152T503C131	152.07	502.788	0.600214	130.809	2005.66	2205.37	1817.71	3262.28	1811.18	1877.3
762	M152T623C131	152.07	622.691	0.601735	131.141	1348.09	1474.59	1660.38	1898.07	1895.73	1097.23
763	M152T716C131	152.069	715.863	0.600721	130.92	1556.01	1831	2274	2288	1152.62	1444.09
764	M152T684C131	152.07	683.575	0.60275	131.362	1350.59	1300.22	1256.19	1192	1503.47	1122.73
765	M152T604C131	152.07	603.542	0.602243	131.252	1348.09	1292	1312.38	1595.85	1220.69	1578
766	M152T642C131	152.069	642.434	0.601736	131.141	1895	1474.59	1197.85	1898.38	1344.27	2286.6
767	M152T576C131	152.069	576.043	0.5992	130.588	1819.19	1805.87	1251.1	2567	1775.98	3808
768	M152T434C131	152.07	434.341	0.600721	130.92	1769.03	2372.53	2170.88	1962.87	2082.26	2356.36
769	M152T554C131	152.07	553.574	0.601736	131.141	1830.85	1286.73	1609.37	1781.34	1944.12	4022
770	M152T320C132	152.069	320.264	0.603764	131.583	291832	2071.23	256783	240131	1926	271678
771	M152T50C131	152.069	49.6889	0.60275	131.362	81161.5	74617.9	97484.2	90947.7	76591.1	83512.4
772	M152T401C131	152.069	400.799	0.601736	131.141	2186	1535.05	1098.68	1498	1190.05	1450.24
773	M152T471C131	152.07	470.745	0.599707	130.699	1562.37	2372.61	1843.45	1356.9	1969.96	2155.33
774	M152T650C131	152.069	650.382	0.601736	131.141	1473.78	1474.59	1197.85	1898.38	1344.27	2286.6
775	M152T615C131	152.07	614.821	0.60275	131.362	1348.09	2354	1312.38	1595.85	1895.73	3336
776	M152T496C131	152.069	495.782	0.601228	131.031	2000.16	2205.37	1817.71	1835.36	1708.75	2072.6
777	M152T242C130	152.106	242.498	0.598692	130.475	4045.95	5181.66	4599.64	4808.34	5456.09	4504.71
778	M152T188C131	152.106	187.697	0.603257	131.47	7360.22	6639.28	6839.31	8200.59	9052.72	8878.95
779	M153T210C130	153.04	210.099	0.598692	130.413	18496.8	14316.4	21579.3	21555.2	18429	17830.2
781	M153T270C130	153.065	269.889	0.597678	130.191	4659.56	5001	5416.7	4677.34	4932.07	7198
782	M153T122C132	153.065	122.351	0.604271	131.627	10836.1	8644.93	12334.5	11526.4	10035.7	7103.49
783	M153T140C130	153.101	140.2	0.598692	130.409	4874.98	3163.48	3550.67	4019.7	4013.39	3387.28
784	M154T241C130	154.049	240.744	0.598692	130.347	9127.09	3006	7478.37	7828.3	7920.3	7531.5
785	M154T112C130	154.052	112.281	0.59717	130.016	10630.9	11010	13704.3	10661.3	13640.9	12666.8
786	M154T254C131	154.085	253.969	0.599707	130.566	4121.48	3701.48	3091.87	3265.29	3159.12	3578.29
787	M155T239C130	155.044	238.785	0.598185	130.173	14110.7	14798.1	16822	16084.7	17111.6	16298.3
788	M156T112C130	156.063	112.132	0.5992	130.328	156046	248079	251835	143113	151432	146660
789	M156T159C133	156.063	159.156	0.610351	132.754	10311	2377	3271	4302.66	4362.06	7545.44
791	M158T225C130	158.026	224.593	0.599707	130.315	14946.5	15879.7	13747.5	14082	14643.4	13804.6
793	M158T257C131	158.116	257.153	0.603764	131.191	178077	173116	164918	177722	177689	186995
794	M158T205C132	158.127	205.472	0.606299	131.741	28131.1	18092.7	17820.1	18219.1	2949.58	17413.8
795	M160T141C132	160.074	140.723	0.608327	132.061	3801.98	2843.47	4344.31	4937	6667	4823.24
796	M160T95C130	160.096	95.095	0.598185	129.858	5481.29	6509.45	8152.92	5263.35	7897.53	5832.41
797	M160T254C131	160.095	253.59	0.60275	130.849	7908.28	6862.32	7895.59	6626.29	7641.68	5660.63
798	M161T153C130	161.07	152.773	0.598185	129.8	4402.56	3026.05	3729.3	4417.79	3951.57	3281.74
800	M163T85C128	163.122	84.8722	0.592603	128.468	12202	38807	65309.7	12833	36420.7	20050
801	M170T563C127	170.091	563.344	0.586003	126.656	3799.3	4543.94	7821	6859	2521.48	3864.96
802	M177T57C128	177.101	57.1826	0.594633	128.161	42621	27608.9	40924.7	38775	51385.6	41013.7
804	M184T41C127	184.059	41.0041	0.590572	126.957	25376	9472.02	29169	15952.8	10219.3	28085.2
805	M185T82C128	185.102	82.0563	0.597678	128.436	12575.8	10615	4481	17764	14194.5	15570.1
806	M202T105C130	202.051	104.531	0.608834	130.111	8005	7191	4989.76	5111.52	6160.27	7437
807	M203T349C126	203.137	349.311	0.592095	126.492	11087.1	11509.2	9526.03	11957.6	13342.9	7779.04
808	M229T293C126	229.153	293.376	0.593618	125.942	153270	143047	140411	179699	72820	189213
809	M229T377C129	229.152	377.149	0.608326	129.063	134088	128969	115894	139956	1586	1090
810	M232T252C130	232.152	252.265	0.612888	129.939	47509.3	73503.2	9081	6422	57917.8	7975
811	M248T313C128	248.147	313.288	0.603764	127.56	582	1200	1617.13	2550.25	296	1647.14
812	M265T217C126	265.115	216.638	0.596662	125.65	13089	42025.2	41435.9	17802	45822	29194
813	M286T205C126	286.199	205.005	0.600721	126.059	21159.6	37296.9	26465.8	30007	24509.9	29699.8
814	M88T291C140	88.0745	291.021	0.608834	139.985	11821.6	12002	11311.1	10388.2	10459.9	11442.8
815	M95T198C138	95.0115	197.943	0.605792	138.053	10264.9	13627.7	14929.8	10359	9084.73	13983.5
817	M108T81C136	108.043	81.1266	0.604778	135.917	3572.87	5909.29	4381.4	6051.09	27359	6697.35
818	M110T146C134	110.034	145.891	0.595141	133.501	45466.7	42651.3	46579.3	39981.9	44123.5	40862.1
819	M110T296C136	110.059	296.206	0.605792	135.888	67282.6	52044.7	56895.8	52592.1	54675.7	55666.4
820	M110T81C136	110.059	81.0984	0.605792	135.888	4856.56	4536.38	6924.5	21712	10407.2	7031.28
821	M110T424C136	110.07	423.908	0.608327	136.455	2167.18	2534.57	1640.34	2869.14	1919.1	1176.09
823	M124T198C135	124.038	197.943	0.606806	134.55	15427.2	13038.9	13306.7	11698.8	11496.8	17605.9
824	M124T123C135	124.049	123.239	0.609341	135.111	112613	99974.4	121628	120362	112950	112837
826	M133T172C133	133.087	172.135	0.604271	133.146	29234.7	29038.1	26376.2	31662.6	32676.1	23793.6
827	M137T220C134	137.07	220.29	0.60782	133.59	22204.4	25638.7	25400.2	21573.6	1131.01	22370.1
829	M141T316C133	141.04	316.251	0.608327	133.381	6741.12	5825.67	5717.35	7009.52	5538.44	6672.52
830	M141T200C132	141.137	199.969	0.603257	132.262	100059	106908	93391.7	95942.5	102095	103188
832	M146T249C130	146.059	249.421	0.593618	129.785	8764.31	7246.05	9013.35	5226.31	8378.73	2764.74
833	M146T369C130	146.116	369.004	0.595141	130.114	4525.16	3125.43	3297.64	2700.91	3851.43	4016.43
834	M148T172C132	148.111	172.071	0.604778	132.078	1.15017e+06	1.50926e+06	1.39404e+06	1.54927e+06	1.63462e+06	1.40936e+06
835	M148T575C132	148.111	575.481	0.605285	132.189	1778.51	2206.56	2116.12	2171.68	1383.21	2039.33
836	M148T621C132	148.111	621.087	0.604271	131.967	2382.69	2370.25	2451	2211.66	3770.46	2590.78
837	M148T505C132	148.111	505.258	0.604778	132.078	1578.91	2071.1	2657	2399.63	1486.12	1266.04
838	M148T671C132	148.111	671.318	0.606299	132.41	2976.96	2950.23	3130.85	1737.84	3195.68	3843.12
839	M148T439C132	148.111	439.372	0.604778	132.078	2034.93	1880.18	2390.23	3082	1893.25	1883.54
840	M148T36C132	148.111	35.589	0.603257	131.746	6396.44	6818.09	7987.34	8302.08	7725.09	8030.06
841	M148T718C132	148.111	717.512	0.605285	132.189	2326.29	2673.67	2981.89	3356.39	2494.78	3051.61
842	M148T226C132	148.111	225.662	0.605792	132.299	4272.8	6469.63	4682.45	5411.81	5082.32	7079.67
843	M149T121C130	149.045	121.204	0.597678	130.462	20543.3	22558.7	22376.7	20797.1	20624.8	18946.9
844	M150T123C134	150.029	122.873	0.613395	133.823	23401.3	21878.5	14411.4	17779.2	25570.1	26977.3
845	M150T37C132	150.054	36.5035	0.606806	132.384	7781.75	11352.9	12168.6	12130.7	7617.57	12631.3
846	M150T172C133	150.118	172.3	0.608834	132.822	8146.74	10942.7	506	6666.95	9679.54	7084.96
847	M152T316C132	152.008	316.314	0.607313	132.361	4856.18	7076.94	6919.14	5297.51	5352.71	6008.32
848	M152T457C131	152.07	456.774	0.601736	131.141	1333.44	2372.61	1843.52	1467.53	1597.43	1505.29
849	M152T706C131	152.069	706.023	0.600721	130.92	1556.01	1609	1363	1675	1152.62	1557.3
850	M152T296C132	152.069	296.206	0.603764	131.583	291832	226002	256783	240141	231963	271629
851	M152T226C132	152.07	226.338	0.603764	131.583	3586.96	4556.81	2891.67	3016.07	2407.7	3668.79
852	M152T451C131	152.07	451.284	0.601228	131.031	1960.75	2372.61	1899.28	1963.07	1597.43	1505.29
853	M153T80C132	153.065	80.2253	0.605792	131.958	1.48476e+06	1.51801e+06	1.45699e+06	1.66899e+06	1.76577e+06	2530512
854	M153T243C133	153.065	242.666	0.608326	132.51	1749.34	2574.93	2762.98	2585.81	2218	3546
859	M153T138C133	153.065	138.075	0.608834	132.621	7834.45	7076.24	8294.08	6902.64	7650.83	6085.48
860	M153T97C132	153.064	97.1017	0.605792	131.958	76209.6	71827.7	74822.8	69945.2	74474.4	18352.9
863	M153T567C132	153.065	567.171	0.605792	131.958	902.597	1134	773.446	844	1140	958.657
866	M153T264C132	153.101	264.209	0.606806	132.177	2070.63	2038.42	1880.57	2780.55	1824.42	1828.86
868	M154T81C132	154.068	80.5704	0.605792	131.892	109765	131973	129632	141897	125342	176306
869	M154T126C132	154.085	125.929	0.60782	132.332	7833.73	7312.33	9286.18	7652.29	3927.23	5042.11
870	M155T106C132	155.055	106.059	0.606806	132.048	11259.7	11163.8	11052.8	11013.9	13969.7	10672.6
871	M155T133C132	155.055	133.03	0.608327	132.379	26125	4555.92	29637.4	28620.1	28442.9	26375.9
872	M155T46C132	155.055	45.796	0.606806	132.048	18807.6	13057.9	18529.2	11560	17831.4	13803.1
873	M155T150C132	155.081	149.712	0.608834	132.488	7636.53	6577.6	6934.18	6716.55	8272.08	6602.28
875	M155T94C132	155.117	93.877	0.606806	132.044	5361.05	5184.99	5721.21	5921.75	4483.79	4258.52
876	M156T423C132	156.075	422.917	0.606806	131.982	1895.56	1836.68	2273.84	1665.68	2481.16	1742.93
879	M156T562C132	156.076	562.33	0.606806	131.982	1306.02	1297	967.443	1400	1021.58	1505
880	M156T388C132	156.075	387.866	0.606806	131.982	7861.39	4592.79	6886.26	7853.62	7518.87	4950.82
881	M156T370C132	156.075	370.019	0.606299	131.872	5697.7	4592.79	5476.97	7853.62	4127.59	4950.82
882	M156T400C132	156.101	400.405	0.608834	132.421	19040.6	19098.8	19000.1	21464.1	20978.2	19674.3
883	M156T240C132	156.112	240.289	0.606299	131.869	5677.68	6783.55	5334.43	6894.76	7940.82	7573.45
884	M156T161C132	156.137	160.982	0.605792	131.757	5219.45	5280.92	4428.52	3714.89	4839.46	5158.96
885	M157T299C132	157.06	299.067	0.60782	132.139	1917.36	3125.35	2454.96	2423.66	2848.59	3750.43
886	M157T467C132	157.06	467.471	0.606806	131.919	2871.09	3783.84	2515.28	3511.67	3226.31	3919.09
887	M157T125C132	157.096	125.492	0.605285	131.586	9760.51	1347.34	9402.28	9043.48	6375.34	6987.64
890	M158T486C132	158.127	486.457	0.605285	131.521	2725.48	1246.66	2584.85	1480.98	1993.1	2060.42
891	M160T291C132	160.095	290.572	0.60782	131.95	1.98659e+06	1.96656e+06	1.92624e+06	1.91383e+06	1.94992e+06	2.00785e+06
893	M160T411C132	160.095	410.968	0.606806	131.73	646.909	1245.6	1578	1955	1075	633.567
894	M160T355C130	160.096	354.523	0.600721	130.409	7766.83	6341.95	8167.34	7466.63	6573	9312.96
895	M160T327C133	160.107	326.616	0.610861	132.609	19947	20622	19098.2	19597.2	18815.6	18089.2
896	M160T290C132	160.11	290.341	0.60782	131.949	57560.4	60977	65106.4	63533.5	61655.9	58516.5
897	M161T50C132	161.07	49.9108	0.609341	132.22	11813.8	12852	11930.2	4237.67	10069	4489.01
898	M162T190C131	162.054	190.461	0.603764	130.951	147252	118717	152285	142385	150065	147568
899	M162T29C131	162.054	28.8416	0.604778	131.171	11055	11759.9	13977.5	11160.4	11109.6	10243.3
900	M162T95C131	162.054	95.0807	0.603764	130.951	7837.05	5535.53	6882.78	6190.1	5440.31	7953.61
901	M162T255C132	162.054	254.933	0.608834	132.051	2351.17	2032.06	2589.28	2513.88	1710.61	2849.21
902	M162T291C132	162.101	290.85	0.609341	132.158	13023.7	13298.7	15285	13107.6	13005	11626.2
903	M162T277C132	162.111	276.597	0.610861	132.487	8095.22	4815.73	4426.87	7007.42	7648.43	6684.56
904	M163T115C131	163.085	115.402	0.605792	131.33	11719.9	11849.1	11211.6	11133.3	11897.5	10091.8
905	M164T241C132	164.106	240.653	0.610354	132.259	4966.84	3172.86	3600.27	2008.28	2481.52	2363.96
907	M166T179C132	166.071	179.452	0.611875	132.474	786467	1.23832e+06	928967	948857	912659	898403
908	M166T200C132	166.072	200.3	0.610354	132.144	16976.8	17941.1	15469.4	14175.8	20906.6	14052
909	M166T223C135	166.071	222.515	0.621498	134.557	8733.28	8597.26	7561.68	8580.94	9502.02	8737.86
910	M167T239C132	167.044	238.652	0.60782	131.54	1093	3216.66	2250.83	1965.66	1777.93	2603.15
911	M167T123C132	167.055	122.697	0.60782	131.54	3268255	1.81571e+06	2.06353e+06	2.11793e+06	2.11883e+06	2.04851e+06
912	M167T160C129	167.072	159.718	0.595141	128.795	4761.65	3038.77	3652.26	4027.77	2571.1	3378.27
913	M167T48C131	167.084	48.4576	0.604778	130.88	2530.95	37392.9	2483.74	2459.26	3309.3	32639.3
914	M167T101C131	167.083	101.166	0.607313	131.429	3067	2615.16	3159.96	3118.29	1616.74	1710.11
915	M167T138C132	167.086	137.846	0.611875	132.416	15438.6	15667.1	16099.6	15112.5	14979.9	18175.8
916	M169T316C131	169.034	316.251	0.60782	131.429	173761	180815	171627	181973	180294	181486
917	M170T316C131	170.038	316.314	0.606806	131.155	6129.21	10506.3	8259.06	8836.18	8893.82	9756.85
918	M172T230C128	172.132	229.92	0.594633	128.413	9947.74	10567.9	8306.25	9121.71	11474.8	11027
919	M177T47C130	177.101	46.8402	0.603764	130.129	42621.3	11613.6	16610.6	28165	24277.7	22660
920	M179T319C131	179.117	319.157	0.606806	130.684	3608	3508.88	4427.67	6643.53	4341.96	6218.91
924	M185T64C130	185.127	64.4862	0.604271	129.852	8977.6	9226.73	18276.9	7917.35	14547.2	13292.7
926	M190T191C128	190.048	190.525	0.595648	127.781	16050.4	20610.2	0	0	18263.7	0
928	M203T376C130	203.137	376.142	0.608325	129.96	10427	8728.46	10874.9	10471.8	1555	1608
929	M207T56C128	207.057	55.6204	0.598183	127.646	3975.61	5959.23	58603.3	59405.6	23439	21830
930	M207T151C128	207.057	151.117	0.598185	127.647	3765.46	4459.92	4508.49	5643.73	8027.17	5235
931	M217T385C132	217.152	385.187	0.618967	131.715	16257	11883	21958.9	12176	33984.4	29311.8
933	M250T132C125	250.178	132.48	0.591588	124.936	23942	4286.2	5519.61	72256.7	100196	70503.6
934	M264T88C127	264.194	87.6715	0.604778	127.38	48930	272698	329139	450724	12932.3	5539.86
935	M290T383C128	290.158	382.828	0.608834	127.683	4402.33	10564	3744.85	4710.3	2719.28	4755.92
936	M109T504C139	109.075	503.646	0.61846	138.856	2185.1	2123.46	2281.82	2674.46	1800.36	1858.69
937	M110T108C139	110.034	107.728	0.617954	138.619	59354.5	56771.3	62400.6	61543.1	67642.1	55956.9
938	M118T241C137	118.064	241.047	0.613901	136.756	1767.78	1317	1826	2012.2	1220.07	1465
939	M124T180C136	124.049	179.65	0.611368	135.56	11418.7	16757.4	13216.5	12416.5	15125.8	10877.9
940	M124T479C137	124.086	478.797	0.618967	137.242	9603.81	7920.76	8722.68	11032.9	11977.4	10387.3
941	M124T539C137	124.086	539.269	0.618967	137.242	19557.9	29303	17290.4	33480	31866	17322.8
942	M124T415C137	124.086	414.719	0.617954	137.017	24121.3	21224.9	22199	22299.7	23506.2	25421.2
943	M124T505C137	124.086	504.673	0.618967	137.242	15391.9	20677	15897.2	15223.3	14555.9	20474
944	M139T120C135	139.037	120.205	0.616941	135.431	15170	17900.2	16262.2	14885.9	13589.3	16573.7
945	M139T125C136	139.097	124.588	0.618967	135.871	21664.6	22959.9	29942.8	22902	27849.2	19189.1
947	M148T15C132	148.111	14.5697	0.603764	131.856	2815.42	2111.26	2206.89	2200.34	2656.62	3001.79
948	M148T197C132	148.111	197.203	0.604778	132.078	16971.8	17282.3	1.39401e+06	1.54954e+06	1.63459e+06	19661.8
949	M148T689C132	148.111	689.065	0.604778	132.078	2968.25	3704.85	3041.62	2744.13	3031.07	3510.69
950	M148T534C132	148.111	533.94	0.603764	131.856	1721.79	3498	1665.83	1184.55	1601.23	1694.63
951	M148T395C132	148.111	395.42	0.603764	131.856	1697.49	2107.05	2240.29	1702.81	1761.44	1999.75
952	M148T484C132	148.111	483.897	0.604778	132.078	1578.91	2405	2239	2143	2005.09	2130.65
953	M148T459C132	148.111	459.355	0.604778	132.078	1662.98	1621.34	1693.9	2289	1895.04	2631.84
954	M149T153C134	149.045	153.315	0.614915	134.225	2597.64	1756.36	2521	2552.02	2278.57	2184.15
955	M152T31C132	152.069	31.2455	0.603764	131.583	391041	609905	400124	430140	406570	637602
956	M152T538C131	152.07	538.273	0.601736	131.141	1843.95	1523.97	1589.51	1781.34	1272.34	2861.65
957	M152T508C130	152.069	508.204	0.597678	130.257	2005.66	1900	1907.88	3262.28	1811.18	1375.25
958	M152T564C131	152.07	563.966	0.599707	130.699	1819.19	1286.73	1609.37	3648	1775.98	2861.65
959	M152T593C131	152.069	592.827	0.599707	130.699	1819.19	1805.87	1179.38	1595.85	1220.69	2059
960	M152T407C131	152.069	407.451	0.601736	131.141	2295	1535.05	1098.68	2682	1190.05	1450.24
962	M153T113C132	153.065	113.21	0.604778	131.738	20217.7	21319.6	20312.8	18638.5	19116.3	18352.9
964	M154T55C131	154.085	54.9285	0.603257	131.339	6413.57	9416.63	3873.96	8022.57	7709.38	7190.01
965	M155T220C132	155.08	220.132	0.604778	131.605	123428	109992	121506	116733	130606	116118
966	M155T184C134	155.128	184.32	0.616434	134.138	104721	90866.4	101273	87605.9	87367.2	86219.4
967	M156T450C132	156.075	450.187	0.606806	131.982	1913.59	1600.2	455	852	2481.16	645
968	M157T150C133	157.096	150.314	0.611875	133.019	4398.2	2683.2	3926.4	3944.53	3403.23	3063.51
969	M157T256C134	157.096	256.179	0.614915	133.679	1786.28	3599.05	2842.55	1921.13	2226.46	2370.21
971	M160T359C134	160.107	359.473	0.616434	133.819	331376	344033	296462	313545	320447	336147
972	M160T222C133	160.132	221.948	0.612888	133.048	42327.8	50376.3	40025.9	44110.1	39826.9	42996.3
974	M162T55C131	162.054	54.5942	0.604271	131.061	3606.04	8429.52	8715.46	11731.1	5480.77	12159.2
975	M162T241C132	162.054	240.937	0.609848	132.271	3456.05	2895.44	2406.69	3009.56	1782.4	2151.49
976	M162T258C131	162.074	258.382	0.603764	130.95	14656	1528.73	11252.7	2545.87	4196.68	10626.1
977	M162T347C134	162.111	347.172	0.615928	133.586	784133	782916	742324	777446	745895	768882
978	M162T384C133	162.111	384.377	0.613901	133.146	46575	55610	24355.7	27613.5	27811.1	25899.1
979	M162T431C133	162.111	431.243	0.614915	133.366	9586.38	8999.89	9262.6	8644.62	7991.88	9145.78
980	M162T410C133	162.112	409.871	0.614915	133.366	11376.1	9445.48	10112.5	12309.8	12969.4	11647.1
981	M162T449C133	162.112	449	0.615421	133.476	6370.51	5637.01	6349.18	6502.42	6435.39	6693.78
982	M162T462C134	162.112	462.203	0.616434	133.696	6371.72	5940.04	4939.86	5084.51	6210.27	4753.46
983	M162T313C133	162.111	313.261	0.613901	133.146	3650.08	4547.76	3238.47	3698.95	2977.72	3089.41
984	M162T477C134	162.111	477.182	0.616434	133.696	6700.27	6105.32	6180.78	4985.73	6057.25	5885.54
985	M162T417C133	162.112	416.559	0.615421	133.476	8900.64	9174.33	10172.8	8678.03	9700.95	9137.78
986	M162T347C134_2	162.126	346.673	0.615928	133.585	14660.5	13427	13444.2	14481.6	12944.1	13666.3
987	M164T212C134	164.106	211.623	0.619471	134.234	3383.13	3064	7243.58	6931.24	2803.34	7189.58
988	M164T347C134	164.117	347.131	0.617447	133.795	2414.48	1800.02	6250.27	1854.8	5382.22	5817.9
989	M166T40C133	166.048	40.4874	0.612888	132.694	718016	736932	819574	818969	820676	794390
990	M166T154C134	166.071	153.523	0.616941	133.57	82943.6	65528.7	77646	75926.3	77929.3	80357.7
991	M166T369C133	166.085	368.953	0.612381	132.583	8759.68	8737.28	8212.29	8669.33	9518.86	8308.93
992	M166T262C133	166.083	261.962	0.613901	132.912	2003.2	4841.95	3618.57	5823.32	2734.72	4122.93
994	M167T152C133	167.055	151.509	0.613395	132.746	12761.7	9052.04	9753.66	14170	12263.3	10251.1
995	M168T272C133	168.064	272.312	0.613901	132.799	3241.02	3283.16	2730.48	3879.03	5727	2790.75
997	M169T99C134	169.072	99.4814	0.619979	134.056	9131.84	10764.3	5415.36	11002.2	7441.7	10994.6
998	M170T198C133	170.059	198.006	0.615421	133.016	53631.6	58643.5	55201	57532.6	54328.9	52636.8
999	M170T249C133	170.059	249.115	0.614408	132.797	5656.86	3966.13	5780.44	4194.87	3511.37	4485.44
1000	M170T228C133	170.061	227.526	0.616941	133.344	3403.53	1683.84	2344.97	3278.16	2083.81	1148.29
1003	M170T607C134	170.091	607.358	0.620486	134.109	2727.01	2162.74	3094.12	3053.05	2318.29	2522.2
1004	M170T579C134	170.091	578.508	0.618967	133.78	24314.5	22180.6	21645.9	21062.5	23658.9	21187.2
1005	M170T433C134	170.091	433.391	0.620992	134.218	87812.4	98174.7	92557.5	94572.5	97818.1	95314.5
1006	M171T306C135	171.075	305.694	0.623523	134.71	27263.6	24088.6	28839.4	25624.8	22343.2	25244
1008	M177T104C134	177.065	103.842	0.619473	133.517	7646.98	5188.09	6834.92	5174.5	5265.06	5534.94
1009	M181T112C133	181.071	112.275	0.619473	133.315	3638.61	14773.5	3763.58	14068.4	16230	13018
1015	M193T81C132	193.095	81.0766	0.616941	132.215	3903.44	25978.4	38194.3	47072.7	54418.5	47194
1016	M204T298C126	204.121	298.201	0.589557	125.913	3018	6931	99070.9	102968	2051	88511.4
1018	M212T289C130	212.101	289.478	0.610861	130.167	20297.9	43423	16925.6	22758.6	13759.6	20967.1
1020	M229T361C130	229.152	361.415	0.612888	130.031	134088	128966	168212	139952	214901	22157
1021	M230T293C131	230.156	293.348	0.617447	130.967	23520.6	30824.9	34374.6	27156	20070.3	23022.4
1022	M244T243C128	244.152	243.285	0.606299	128.202	5249.07	4740.21	6405.82	7943.8	6587	6454.11
1023	M264T62C131	264.194	62.3905	0.623017	131.222	13968.9	17283.4	12441.6	8785.54	12963.7	10871.3
1024	M276T388C130	276.142	387.996	0.619473	130.204	25516.4	25430.7	24724.2	26261	23141	20035.2
1025	M96T419C142	96.067	418.992	0.624536	142.146	3606.56	4925.37	5719.89	5507.12	4393.71	2011.5
1026	M109T395C140	109.075	395.258	0.625042	140.334	20566.3	23471.3	23475.2	18163.1	21963.4	19062.2
1027	M109T411C140	109.075	411.119	0.62403	140.106	12844.2	10255.4	9058.43	7187.8	16478.3	10434.1
1028	M109T367C141	109.075	367.031	0.626054	140.561	47880.3	37305.3	35021.4	37091.1	43704.4	44088.8
1029	M115T212C139	115.038	212.234	0.623523	139.25	6242.37	6281.34	8738.78	5324.87	5086.96	6998.1
1030	M124T343C137	124.086	342.746	0.618967	137.242	20030.1	21151.1	19274.1	18855.3	20881.9	21190.2
1031	M125T283C139	125.07	283.375	0.62656	138.825	14628	15577.2	18749.8	17326.9	18827.7	9773.18
1032	M126T316C135	126.029	316.251	0.608834	134.803	2007.99	2037.52	1802.88	1498.03	1930.54	2122.38
1033	M126T394C138	126.101	393.66	0.625042	138.385	36814.6	23547.8	25072.6	25998.3	21859.7	23422.1
1034	M126T425C138	126.101	425.263	0.623017	137.936	9624.41	7451.41	8283.74	7603.38	7761.32	7372.35
1035	M126T372C139	126.101	372.11	0.626054	138.609	41853.6	42074.2	40707.5	44895.1	38141.2	41328.1
1036	M136T90C137	136.038	90.0812	0.625042	137.463	12961.2	12299.4	11648.5	15042.4	2878.71	1409.83
1039	M149T179C133	149.045	179	0.611368	133.45	36028.3	56175.1	36123.8	38878.5	40443.3	37843
1040	M154T625C137	154.121	625.237	0.627066	136.52	2175.61	2166.85	1815.43	2151.85	2337.08	2659.36
1041	M154T636C137	154.121	636.057	0.628079	136.74	2175.59	2471.43	1406.97	2151.85	2775.06	1953.87
1042	M154T447C137	154.121	446.886	0.629597	137.071	1885.83	2751.08	2178.46	2790.66	3077.44	2371.62
1043	M156T120C135	156.063	120.092	0.618967	134.628	242636	250829	229206	218126	224083	254443
1044	M156T141C135	156.063	141.427	0.620992	135.068	14396.7	18777.3	18145.3	33012.9	14266.7	14154
1045	M160T409C135	160.133	408.668	0.62403	135.466	1190	1160.15	2026	1955.57	2017.8	2161
1046	M160T377C135	160.132	376.543	0.623017	135.247	126632	131466	132423	129394	124273	128066
1047	M161T39C135	161.106	39.4753	0.621498	134.856	8560.3	11370.1	10978.4	7608.7	8662.59	5191.33
1050	M163T59C135	163.085	59.4454	0.622511	134.954	8866.29	10119.4	11561.6	12309.8	14285.7	9892.74
1052	M164T264C135	164.069	263.798	0.622511	134.895	5131.73	4719.04	4316.33	4280.66	3133.04	4724.1
1053	M164T26C134	164.069	25.9222	0.620486	134.456	9603.98	9147.92	9129.81	8401.73	9593.26	8810.17
1055	M166T245C135	166.051	244.721	0.62403	135.106	3367.35	3600.32	3032.73	2774.83	3362.48	4191.83
1056	M166T228C135	166.085	227.772	0.62403	135.104	10330.8	13431.5	13184	12636	12456.3	12442.8
1057	M166T94C135	166.085	94.3357	0.624536	135.214	9940.88	4638.49	8479.26	3101.81	8909.69	12653.4
1058	M167T236C135	167.08	235.606	0.625548	135.375	4938.73	4021.94	4653.18	4315.55	6158.19	4552.19
1059	M167T148C132	167.084	148.255	0.610861	132.196	30158.7	32597.3	29877.4	33013.2	27840.3	31684.2
1060	M167T695C135	167.153	695.302	0.626054	135.48	2345.42	2153.32	2085.7	3147.74	3418.18	2028.02
1061	M168T352C134	168.064	352.137	0.619979	134.113	15585.1	13816	16788.7	14115.1	19062.4	16635
1062	M168T288C134	168.063	288.169	0.620992	134.333	2304.14	2263.85	8167.96	2773.61	1981.83	4579.95
1063	M168T222C135	168.1	221.809	0.625042	135.206	10050.2	10900.5	10294.8	9601.34	9920.79	9851.72
1064	M169T45C134	169.072	44.9381	0.61846	133.728	61635.1	56620	58787.1	63259.6	60095.7	62007
1065	M169T276C135	169.096	276.381	0.623017	134.712	3987	1328.43	2568.06	4117	4125	2100.41
1066	M170T369C135	170.091	368.748	0.62403	134.875	801961	807849	809449	703456	885671	883936
1067	M170T395C135	170.091	394.952	0.62403	134.875	375897	435372	597654	360989	565992	566778
1068	M170T455C134	170.091	455.341	0.618967	133.78	15216.4	18702.5	14166.2	13141.5	11804.8	14014.6
1069	M170T306C134	170.091	306.38	0.617954	133.561	781.831	986.07	6613.89	939	9233.5	6369.78
1070	M170T631C135	170.091	631.386	0.623017	134.656	2966.31	3760.91	2670.21	4525.55	2958.11	3445.53
1071	M170T653C135	170.091	652.576	0.623523	134.765	2154.52	2500.05	2870.05	2636.68	2313.22	2186.1
1072	M170T256C134	170.116	255.667	0.619979	133.998	3269.7	2813.96	2872.97	3183.37	3394.5	2806.65
1073	M171T283C135	171.075	283.375	0.625548	135.148	389944	373789	375947	391771	395089	405734
1074	M171T159C135	171.086	158.987	0.62403	134.819	24671.5	41090.2	20944	45831.8	49676.1	38427.7
1075	M171T176C135	171.087	175.621	0.623017	134.6	5774.94	6495.11	5577.52	5248.87	6243.8	6138.44
1076	M172T53C134	172.071	52.5537	0.619979	133.89	7019.97	7605.06	6832.55	9177.27	7482.7	8017.59
1077	M172T284C135	172.078	283.664	0.626054	135.202	31278.9	3661.74	39224.7	28647.8	4109.52	29592.9
1078	M172T486C135	172.107	486.219	0.627066	135.419	4303.25	3475.03	5260.01	3581.59	2931.37	2523.52
1079	M175T213C134	175.07	212.56	0.623523	134.494	3129.77	56862.2	2512.92	61456.8	57908.4	59269.7
1080	M175T386C135	175.07	385.589	0.624536	134.712	13625.6	11572.3	13917.5	12457.1	12289.9	9789.69
1081	M176T213C135	176.073	212.674	0.62403	134.55	4765.9	4678.33	4425.38	4843.92	3947.74	2862
1082	M177T251C131	177.137	251.368	0.608834	131.22	6479.07	5911.99	3736	5683	6961	5045.23
1084	M181T48C135	181.07	48.4576	0.625042	134.513	2.08529e+06	2.18301e+06	2.25859e+06	2.21226e+06	2.02244e+06	2.11105e+06
1086	M182T231C134	182.066	231.03	0.62403	134.246	1735	1595.3	1669.47	2614.11	2270.82	2467.7
1087	M183T279C134	183.05	279.108	0.620992	133.545	5278.04	3968.92	4080.15	5022.86	5200.29	4647.55
1088	M188T250C131	188.069	249.675	0.610354	131.024	9809.81	7056.33	13310.4	8151.82	7377	6956
1090	M198T29C135	198.057	29.4446	0.631114	135.038	8385.23	10186.8	13843.9	10607.7	8361.27	27906
1091	M199T122C132	199.081	121.683	0.615928	131.746	6036.16	6905.26	5391.07	6120	4022.65	4726
1093	M203T349C131	203.137	349.394	0.610861	130.501	15020.5	13734.8	16672.8	11883.2	13342.9	4163
1094	M203T487C130	203.148	486.646	0.606806	129.635	11835.9	13579.5	13951.4	11658.9	23740	10740.5
1095	M204T312C132	204.132	311.578	0.615928	131.545	6810.03	6627.94	4721.56	7337.77	7186.35	6269.81
1096	M229T293C133	229.152	293.319	0.626054	132.824	211675	257322	250746	308763	281933	243256
1098	M241T406C133	241.128	405.935	0.629597	133.214	6879.03	5661.14	6673.93	5883.06	6897.32	5197.1
1099	M250T132C133	250.178	132.318	0.628078	132.642	59149	146565	68840	138414	124787	159144
1100	M260T280C131	260.147	279.697	0.623523	131.426	16220.3	2592	14908.5	2132	12760.2	12435.6
1101	M84T535C147	84.0795	534.711	0.634655	146.755	5186.53	3943.43	3975.36	2949.89	5786.31	5373.84
1102	M96T372C142	96.067	372.192	0.625548	142.377	24337.5	23670.6	24843.9	23057.6	24396	26555.8
1103	M96T396C142	96.067	395.713	0.625042	142.262	13202.1	15040	14710	13639.4	11380.8	13484.2
1104	M96T435C142	96.0669	435.41	0.62403	142.031	3301.7	2714.69	3033.89	2223.49	4394.02	2597.18
1106	M103T347C139	103.038	347.121	0.617447	139.456	26426.9	28595	20637	22424.9	23540.5	23714.3
1108	M109T432C140	109.075	432.225	0.622511	139.765	7006.73	5434.69	6670.08	6630.24	5498.45	5511.32
1109	M109T380C140	109.075	380.312	0.625042	140.334	57402	34190.7	31275.7	37518	32011.9	32902
1110	M124T97C141	124.074	96.6149	0.634149	140.609	9311.88	6178	9680.24	6562.33	9833.43	5832.41
1111	M124T437C137	124.086	437.09	0.617954	137.017	24781.7	21078.9	25397.6	28318.3	24526.4	24272.3
1112	M124T581C137	124.086	580.834	0.618967	137.242	10027.2	9763.41	10384.7	12215.6	10736.1	7787.19
1113	M124T386C137	124.086	386.454	0.617954	137.017	28275.8	28570.6	28131.9	30912.2	28702.2	51822
1115	M124T472C137	124.086	471.818	0.61846	137.129	9428.86	7919.74	6358.98	10221.4	8150.19	10386.7
1116	M124T405C137	124.086	404.974	0.616941	136.792	23940.1	21874.9	18719.6	21634.6	21973.1	20508.8
1117	M124T452C137	124.086	452.252	0.61846	137.129	7272.03	7525.96	6994.06	7532.93	6171.68	5844.49
1118	M124T370C136	124.086	370.35	0.614915	136.343	10204.3	35062.6	9780.84	8674.68	8092.91	10283.1
1119	M124T557C137	124.086	557.232	0.617954	137.017	17287.6	27848	16160.7	26497	16317.3	26967
1121	M126T28C140	126.054	28.4786	0.630102	139.51	5041.9	4390.36	5373.17	4601.33	6097	6479.28
1122	M130T535C140	130.085	535.228	0.634149	140.01	10942.4	21528.8	13363.3	9046.99	11504.4	14114
1125	M148T41C138	148.038	41.0041	0.634149	138.498	19837.3	19267.8	25438.5	22458.4	18056.8	38061.9
1126	M151T239C137	151.049	238.595	0.627573	136.844	5412.06	4620.5	5142.29	5339.1	6447.7	5980.49
1128	M153T113C139	153.065	113.408	0.638194	139.016	3893.06	18840.9	5070.57	6208.17	4423	4917.6
1130	M154T230C135	154.121	230.314	0.61846	134.646	84305.7	82326.8	80292.1	79729.4	81881.2	87794.4
1131	M154T576C137	154.121	575.663	0.629091	136.961	1303.96	2644.24	2304.65	2739.77	2923.51	2494.14
1132	M154T528C137	154.121	527.766	0.628079	136.74	2491.65	2320.49	2737.57	2033.21	2268.54	2517.77
1133	M154T675C137	154.121	675.293	0.628079	136.74	1784.46	2406.06	1625.12	2206.01	2087.97	2985.88
1134	M154T504C137	154.121	503.924	0.629091	136.961	2036.25	1927.88	2328.36	2609.59	2917.48	2706.21
1135	M154T703C137	154.121	703.43	0.628079	136.74	1711.23	2802.13	2336.95	1304.09	2530.44	2337.85
1136	M154T657C137	154.121	656.979	0.629091	136.961	1976.36	2040	2822.98	2424.74	3149.82	3010.42
1137	M154T551C137	154.121	550.554	0.629597	137.071	1867.74	2152.39	1807.68	2368.43	2470.62	2658.79
1138	M154T476C137	154.121	476.018	0.630608	137.291	2126.76	2817.08	2702.94	2421.23	2342.87	2429.78
1139	M154T411C137	154.121	411.002	0.629091	136.961	1935.59	2282.89	1855.32	1990.78	2190.97	2636
1140	M154T15C137	154.121	15.0759	0.629091	136.961	1968.68	2502.46	1794.68	2708.59	1578.96	1381.63
1141	M154T715C137	154.122	714.833	0.627573	136.63	1734.77	2036.91	2863.25	2162.31	3110.79	2408.46
1143	M156T29C137	156.046	28.6766	0.629091	136.831	15230.7	12648.6	9900.23	12895.1	12320.6	13677
1144	M163T169C137	163.041	169.475	0.632126	137.041	2592.3	2038.03	2814	1895.57	2410.82	1785.63
1145	M166T48C133	166.048	48.3743	0.612888	132.694	246691	242753	813003	814446	811385	755105
1148	M167T125C134	167.091	124.995	0.61846	133.84	130059	128069	145825	149415	143778	143858
1149	M167T711C136	167.153	711.01	0.62656	135.59	2562.38	2509.77	2952.32	2331.39	3142.96	3605.7
1150	M167T664C136	167.153	663.543	0.627066	135.699	2428.52	2349.24	1929.19	2605.46	3158.33	2614.71
1151	M168T28C136	168.064	28.4058	0.628585	135.975	27734	35523.7	35402.8	31894.3	34656.7	32150.7
1152	M168T59C134	168.064	59.3447	0.620486	134.223	12923.8	6791.6	8504.55	10341.3	8253.96	8694.95
1153	M168T80C136	168.101	79.9548	0.629091	136.082	3683.33	4937.23	4337.69	5345.87	6859.52	6570.08
1154	M169T105C135	169.096	104.691	0.625548	135.259	7476.48	4591.99	4736.26	5546.73	6109.83	7147.13
1155	M169T48C136	169.096	47.7209	0.629091	136.025	28505.4	21768	3027.05	23389.2	25844.7	27912.7
1156	M169T177C136	169.132	176.501	0.628079	135.804	2171.14	1374.59	1401.54	1758	2658.83	1239
1157	M170T147C136	170.08	146.662	0.630102	136.188	2738.04	6328.92	6417.62	9783.5	4333.24	9153.33
1158	M170T427C134	170.091	427.318	0.622005	134.437	136498	98178.2	132474	128246	97814.9	95307.5
1159	M170T477C134	170.091	476.816	0.618967	133.78	17621	14410.9	19122.5	14952.1	22141.8	18665
1160	M170T343C134	170.091	342.746	0.619473	133.89	29351.5	31691.8	28588.4	36596.2	31923.7	30233.9
1161	M172T120C135	172.089	120.372	0.625548	135.092	12334.2	52948.8	44271.9	44445.5	47710	51733.6
1162	M172T507C135	172.107	507.077	0.625548	135.091	2116.98	3035.4	2125.39	3053.69	2702.45	2453.87
1163	M174T305C136	174.122	304.951	0.630102	135.964	71140.2	67960.6	75468.6	57206.2	51771.5	56666.9
1164	M174T286C136	174.112	286.195	0.629091	135.746	2269.74	3897	3106.83	4583	2349.57	2335.23
1166	M175T244C137	175.056	243.503	0.633138	136.569	3044.48	154	2238.16	3086.54	1933.16	2162.25
1167	M175T243C135	175.07	242.646	0.626054	135.04	5171.68	4223.06	4002.35	4005.75	3679.3	5658.49
1168	M175T277C136	175.122	277.234	0.631114	136.129	3067.52	3208.46	3749.36	3450.36	3305.69	3936.11
1169	M175T534C137	175.143	534.467	0.634149	136.782	82595.2	84394.8	77125.2	28854.5	34285.9	71613
1170	M175T596C137	175.143	596.168	0.634149	136.782	2329.92	4186.77	4923.54	2671.03	5841.91	4842.42
1174	M177T237C135	177.065	237.018	0.628079	135.371	12148	14916.5	14344.4	12778.1	14587.4	12151.6
1175	M177T94C133	177.064	94.4379	0.618967	133.407	10112.6	7028.68	7428.09	8597.32	7068.59	8335.3
1176	M177T160C134	177.065	159.782	0.619979	133.626	509	2639.17	4383.17	1425.53	1092.18	2622.46
1179	M179T239C135	179.043	238.785	0.628585	135.378	17966	13978.3	17781.8	17410.4	16725.3	16962.4
1180	M180T138C136	180.086	137.808	0.632126	136.087	68128.2	65490.2	63839.4	67397.2	69678.5	67215.6
1181	M180T190C139	180.087	190.396	0.64527	138.917	93115.3	99940.5	102373	101161	98665.3	92359
1182	M181T196C136	181.07	196.38	0.630102	135.602	313889	336772	347272	325043	337076	323647
1187	M182T160C135	182.095	159.748	0.626054	134.68	26824.7	15635.4	20809.2	18025.1	9096.27	19130.8
1188	M182T108C136	182.094	107.532	0.63162	135.878	55738.9	6086.39	43910.8	5306.26	4158.4	5366.1
1189	M182T121C136	182.095	120.546	0.631114	135.769	24745.4	60120.6	45567.5	51894.9	52410.7	54048.2
1190	M183T46C138	183.089	46.0289	0.643249	138.329	27786.6	27319.8	24610.9	23090.1	23735.1	24535.5
1191	M183T96C136	183.112	96.3639	0.633643	136.262	16379	8896.08	16514.3	13999.3	15915.9	10166
1192	M184T41C136	184.059	41.0041	0.634149	136.325	127243	132962	173200	180952	145276	271952
1193	M184T139C136	184.096	139.011	0.634149	136.323	6756.14	5015.26	4276.48	5410.19	5398.73	4339.71
1194	M185T25C135	185.08	24.8396	0.629597	135.297	3488.83	2973.62	3443.05	3469.6	3603.25	2042.16
1195	M186T252C135	186.075	252.217	0.627066	134.706	6918.82	6487.73	7590.86	4328.65	6421.04	4627
1196	M193T75C136	193.095	75.2136	0.635665	136.228	21969.6	52150	32301.9	44398.3	26038.2	70145
1197	M193T141C133	193.095	140.634	0.621498	133.192	9861.85	7957.91	9590.55	9591.55	9988.96	13822.6
1198	M204T349C135	204.141	349.37	0.631618	134.896	2659.36	754	754	1627.73	1724.09	1593.47
1199	M204T489C135	204.152	489.491	0.634149	135.436	2574.7	3718	4073.66	4103.31	4908.39	2115.86
1200	M207T43C130	207.057	43.3889	0.610861	130.352	48805	42835.6	40250.7	37854	54718	53737
1201	M209T239C134	209.054	238.853	0.628079	133.949	3916.38	2179	4681.81	5409.52	6360.55	7511.08
1202	M213T48C135	213.096	48.2341	0.634149	135.092	12158	21982.4	10230.7	14527.9	24899.8	15406.8
1203	M217T385C133	217.152	384.75	0.623017	132.577	23024	18601	25515.3	40400.5	33984.4	29311.8
1204	M218T384C135	218.156	384.412	0.636678	135.448	4498.22	4103.85	4169.54	4413.17	5708.91	3586.06
1205	M224T232C132	224.126	231.594	0.622005	132.126	12867.7	7087	7198.42	8921.51	7962.2	7871.54
1206	M229T353C133	229.152	353.039	0.629091	133.468	134079	195197	168221	139947	214913	284817
1207	M232T32C133	232.025	31.649	0.629091	133.378	271283	269374	188911	256378	138898	156925
1208	M236T170C134	236.163	170.25	0.634655	134.431	1342	15499.8	631	18490.1	32238.7	23042.5
1209	M265T217C131	265.115	216.756	0.623017	131.2	17554	50091.9	56547.2	24607	49906.3	22102
1210	M276T388C131	276.142	387.705	0.622005	130.736	25516.4	25430.7	24724.2	28742.8	23141	36586.8
1211	M290T383C130	290.158	383.445	0.622005	130.445	4671.28	7745.67	6192.92	4710.27	9033	4824.87
1212	M95T219C145	95.0592	219.273	0.636172	144.968	43563.4	42349.3	36198.8	46531.5	34140	41919
1213	M96T283C142	96.067	283.388	0.625548	142.377	5567	9688.15	5138.03	6684.58	11600.2	5801
1214	M109T219C143	109.075	219.314	0.635666	142.719	14106.4	17302.8	10228	10339.3	10422.5	12117.8
1216	M132T81C140	132.08	80.7817	0.633643	139.711	62081.4	58373.3	46729.2	85290.6	55486.6	45281.6
1217	M137T219C140	137.07	219.061	0.636678	139.932	64186	72144.8	58396.6	68042.7	53654.8	58259.1
1218	M141T97C139	141.101	96.6059	0.632126	138.595	7699	3976	2665.56	3161.57	5355.69	4170
1219	M144T190C140	144.043	190.461	0.641228	140.352	27181.6	36844.2	32735.6	34523.5	32585.1	27934
1220	M154T616C137	154.121	615.751	0.629091	136.961	1961.59	2166.69	2360.79	2836.85	2311.64	2370.6
1221	M155T219C138	155.08	219.175	0.635666	138.327	95080.8	96038.7	90807.1	89328.1	74332.4	96682.5
1223	M159T503C138	158.949	502.788	0.636172	138.179	3423.65	3926.42	3919.72	2647.76	2217.05	3450.22
1226	M165T76C137	165.064	76.0537	0.633138	137.137	18868.1	14975.8	17592.4	18265.2	17768	12985
1227	M165T59C137	165.065	59.1458	0.634655	137.466	16831.9	12354.5	5596.97	16348.6	5629.03	4718.06
1228	M166T85C135	166.085	84.5516	0.62403	135.104	15388.7	11480.3	11809.6	14665	13669.8	11357.7
1229	M166T168C139	166.121	167.673	0.640217	138.607	15108.5	12996.8	13684.7	12311.7	12993	14123.5
1230	M168T258C138	168.075	257.688	0.636172	137.616	18312.5	18517.8	16357.4	19129.9	17102.3	20193.6
1232	M170T82C137	170.079	81.5376	0.636172	137.5	17253.3	11391.4	15017.4	14563.9	8636.35	9243.07
1233	M170T49C137	170.079	48.657	0.635161	137.281	13687.8	18448.4	20253.3	16872.4	13631.3	17581.8
1234	M170T179C137	170.091	178.623	0.636172	137.499	11437.9	18481.6	13459.5	16216.6	17104.2	13010.9
1236	M171T121C135	171.086	120.608	0.625042	135.038	706615	792731	662680	775734	667789	696040
1237	M171T150C135	171.086	150.367	0.62403	134.819	24671.5	41090.9	20943.1	45830.8	14691.5	40426.2
1238	M172T190C139	172.038	190.461	0.641733	138.59	38628.8	44574	34885.2	40238.9	45454.3	38928.8
1239	M172T113C136	172.092	112.519	0.628585	135.747	17311.4	16682.6	16695	12222.3	14018.3	13669.4
1240	M173T219C137	173.09	219.273	0.635161	137.112	856119	885918	843565	826137	691653	859029
1241	M173T242C137	173.091	242.369	0.634655	137.003	14253.5	8074.65	10726.2	8979.4	7075.23	7247.1
1242	M173T403C137	173.127	403.393	0.634149	136.892	700	830.201	1155.85	773	1109	1177.53
1243	M174T155C137	174.09	155.326	0.634149	136.839	80646.3	53426.3	71269.8	71353.9	73260.9	69920.1
1244	M174T195C138	174.147	195.198	0.6387	137.818	24747.4	14853.9	19809.3	18106.1	15661.8	14943.5
1245	M175T262C135	175.07	262.325	0.628079	135.477	4130.45	4564.18	4265.64	4340.36	4003.17	4498.05
1246	M175T506C137	175.118	505.681	0.636678	137.329	1805.92	2294.25	2496.16	3572.75	2943.56	2761.16
1247	M175T528C138	175.118	528.307	0.638194	137.656	1943.81	1851.92	2675.06	1542.72	1442.17	1377.84
1250	M176T390C138	176.065	389.597	0.640217	138.041	40073	39434.4	40360.1	41870.7	41957.7	38076.1
1252	M176T383C139	176.101	382.785	0.64426	138.911	19623.1	10755.1	15427	15215.5	30979.5	10165
1253	M176T435C139	176.102	435.444	0.643249	138.693	3542.52	3107.1	3568.8	4547.98	3058.72	3718.74
1255	M176T546C137	176.147	546.238	0.634149	136.728	2547.79	2267.6	2301.96	2012.18	2503.78	2516.74
1259	M178T404C137	178.106	403.959	0.638194	137.497	3514.59	3465.77	3578.59	3737.96	2968.18	4735.85
1263	M179T96C140	179.08	96.042	0.649312	139.84	2787.78	3011.74	3104.42	3257.66	3205.04	4589
1264	M179T55C137	179.117	55.1219	0.638194	137.444	2518.21	3418.51	4921.3	2934.02	2456.98	4607.83
1265	M179T80C137	179.117	80.2845	0.637183	137.226	2411.48	3240.09	11880.2	7508.75	12018.9	7181.74
1266	M179T319C138	179.117	319.143	0.642238	138.315	44279.5	51717.2	41087.7	50199.7	49623.4	54548.3
1267	M180T279C135	180.087	278.64	0.627066	134.998	9824.07	11028.1	1595.42	1008.26	11451.6	12873.3
1268	M180T258C137	180.1	258.375	0.637183	137.175	22329.1	3155.61	20964.8	7360.74	8148.45	17645.3
1269	M180T282C137	180.1	282.37	0.637183	137.175	4364.55	3155.36	2426.39	1053	780.616	2636.8
1270	M181T105C133	181.071	105.23	0.619473	133.315	14631.4	14774.1	14992.9	14068.6	15885.5	13018.3
1271	M181T23C137	181.085	22.51	0.638194	137.343	996.118	3047	1791.48	2704.27	1935.95	2842
1272	M181T127C137	181.096	127.226	0.636172	136.907	151981	147204	128517	126910	116092	127715
1274	M181T47C138	181.096	46.7428	0.640722	137.886	2701.41	2616.59	3696.34	4396.69	2540.25	5700.23
1275	M182T266C138	182.057	265.727	0.640217	137.729	6455.53	7594.06	6615.6	7333.54	6670.69	6082.14
1276	M182T201C135	182.066	200.559	0.625548	134.573	31626.6	29570.3	24105.6	29270.3	24482.1	25801.2
1277	M183T141C138	183.089	140.721	0.641733	138.003	7847.05	9118.95	7806.08	4637.89	6592.29	7697.09
1278	M184T506C137	184.071	505.986	0.639206	137.411	3143.75	3837.25	3173.14	740	6261.75	2602.3
1279	M184T479C138	184.072	479.42	0.640217	137.628	7670.45	6233.17	8900.47	7634.57	9392.1	6591.39
1280	M184T441C138	184.107	441.113	0.639711	137.518	5316.01	5341.29	6430.97	5078.9	6224.33	5930.52
1281	M185T127C138	185.091	127.1	0.642238	138.013	10886.4	11340.3	11519.3	3963.72	11288.4	11286.6
1282	M185T82C137	185.102	81.6154	0.638194	137.143	60367.2	74951.7	44802.9	68552.5	68360.7	68649.7
1283	M185T49C138	185.101	48.6726	0.640217	137.578	526124	581325	586263	704802	607661	646913
1284	M185T105C138	185.102	105.158	0.640217	137.578	4058.8	3996.52	3405.38	3659.18	68359.4	3762.52
1286	M186T350C137	186.111	349.899	0.639206	137.311	10818.1	11800.9	11737.2	10982.5	10649.3	9234.11
1290	M189T537C133	189.158	536.748	0.621498	133.367	7955.98	9676	9708	6725.82	7197.3	5591.3
1291	M190T190C138	190.048	190.461	0.641228	137.559	190975	232432	1880	209520	243026	186242
1292	M193T141C136	193.095	141.261	0.636172	136.336	14734.1	8404.47	15673.2	9293.59	13426	14102
1295	M201T274C135	201.158	274.002	0.632126	135.125	4846.74	3217.7	4648.54	3468.29	242	3636.82
1296	M202T109C134	202.051	109.041	0.628584	134.331	8034.26	9144.53	2580	3079	7980.23	5420.94
1297	M203T537C135	203.149	536.758	0.633138	135.26	4059.41	2567.46	3007.92	1882.41	4494.95	2531.57
1299	M205T494C136	205.153	494.489	0.639206	136.475	1968.4	1512	1594	1103.13	2636	1461.99
1300	M212T289C136	212.101	289.478	0.640216	136.422	21236.1	23971.5	34828.3	46285.5	27165.5	37412
1301	M218T273C133	218.136	272.77	0.624535	132.866	8768.53	13206.1	10801	15883.2	12301.2	10048.7
1303	M220T228C135	220.117	228.306	0.636678	135.38	7376.35	7117.12	5878.13	8910.79	8572.87	5997.97
1306	M241T343C134	241.152	343.29	0.631114	133.534	1656.93	2754.8	3997	2772.67	19448.6	2414.69
1307	M244T243C135	244.152	243.285	0.6387	135.053	10395.1	10950.5	9552.45	11616.1	8763.79	9481.28
1308	M246T234C131	246.168	234.36	0.618967	130.825	18503	21740.3	16598.4	24300.9	17035.1	15358
1310	M105T192C145	105.032	191.561	0.642744	144.874	17776.3	20495.7	13151.9	13066.1	12287.1	14710
1311	M126T65C143	126.09	65.3669	0.646281	143.088	36472.3	44918.4	47134.5	40594.1	44623.8	53683
1312	M130T217C142	130.049	217.088	0.642237	141.799	19719.8	27697.5	22985.3	19628.2	24260.8	12007.7
1313	M130T354C142	130.096	354.162	0.643754	142.129	2508.57	3514.59	6357.67	3767.03	6580.82	2979.56
1314	M132T319C142	132.08	318.869	0.644765	142.163	6163.56	10337.7	7979.5	6134.84	8187.13	8805.72
1316	M135T193C142	135.054	193.193	0.644765	141.889	29529.9	28822.2	28315.6	30447.5	26866.8	30028.8
1317	M143T64C142	143.117	64.1447	0.646281	141.533	12560.6	13356.7	24830.3	11549.1	17155.6	16325.1
1318	M157T196C141	157.071	196.115	0.648807	141.049	25218.1	24329.9	26023.4	30631.3	24061	27027.3
1319	M163T85C137	163.122	85.2213	0.634149	137.475	7139.66	4525.23	10886	4163.38	9335.47	343190
1320	M164T222C138	164.106	221.966	0.638194	138.291	2715.79	961	3536.54	3677.05	4088.78	3761.58
1321	M166T41C133	166.048	40.8648	0.612888	132.694	1149901	1182656	819379	818939	820676	755105
1322	M166T266C140	166.083	265.514	0.646281	139.922	20934.6	25389.8	25189.3	25163.6	21491.3	23899.2
1324	M168T47C142	168.112	47.3594	0.65739	142.203	3892.16	12087.7	9040.41	5128.84	7570.65	10287.4
1326	M173T282C138	173.138	281.962	0.640722	138.31	6029.75	5839.48	7238.84	5094.65	5913.65	7422.04
1327	M174T219C137	174.094	219.233	0.635666	137.166	57715.6	66000.2	60733.1	67475.9	54669.4	58331.7
1328	M175T571C137	175.143	570.64	0.634149	136.782	7558.53	7848.21	6841.43	9181.43	5842.62	8491.89
1329	M176T354C139	176.101	354.208	0.642744	138.584	32475.3	68084.6	32231.5	38033.5	66437.4	78833.2
1330	M176T470C139	176.102	469.972	0.642744	138.584	1939.08	1327.55	2396.24	1656.56	1945.74	1621.69
1333	M178T271C136	178.085	270.803	0.633138	136.408	9940.3	10333.8	10671.2	10735.1	10614.6	9770.48
1335	M179T147C137	179.117	147.338	0.635666	136.899	1571.96	1817.43	6116.47	3759.46	4962.51	6021.26
1336	M179T123C138	179.117	123.362	0.640722	137.988	10009.7	8502.6	10724.6	10077.9	8129.92	9383.09
1337	M180T224C140	180.064	224.26	0.648302	139.571	2836.67	2111.15	2719.54	2423	2134.81	1201.79
1338	M180T225C138	180.1	225.237	0.640722	137.937	5476.12	6273.71	5636.75	8681.68	5140.2	5986.35
1339	M181T250C140	181.097	249.915	0.649312	139.735	7028.24	7856.78	8001.97	7735.77	9652.01	6772.02
1340	M181T125C142	181.107	124.535	0.659914	142.016	30197.7	27347	27966	39945	35693.2	34803.6
1342	M182T33C140	182.08	33.3349	0.649817	139.793	48670.6	53825	54233.7	49046.5	51318.1	46545.4
1343	M182T290C139	182.08	289.711	0.648302	139.467	7324.65	13539	7880.68	18361	7578.83	7779.64
1344	M183T109C138	183.09	109.23	0.643249	138.329	10751	9086	8249.54	12467.4	10789.2	9387.55
1345	M184T147C138	184.062	147.124	0.643249	138.281	68018.7	60463.6	64546.4	65353.9	66440.3	63554.9
1347	M184T124C139	184.107	123.634	0.64527	138.713	7763.12	14302.6	10970.8	16477.6	13683.4	9299.04
1348	M185T64C139	185.127	64.4379	0.647291	139.097	63941.1	5153.35	76193	68593.7	87811.1	77073.6
1358	M185T350C138	185.127	349.804	0.643249	138.228	4086.61	3236.85	3593.73	2398.65	3260.51	3069.25
1359	M185T88C138	185.127	88.0568	0.643754	138.337	442008	378480	350944	433921	364931	347786
1360	M186T242C139	186.075	242.379	0.646281	138.833	4453.32	4524.58	3751.62	5673.71	3289.36	3904.73
1361	M186T210C139	186.075	209.937	0.647291	139.05	6205.5	4028.9	7040.64	6303.96	4919.57	5597.31
1362	M186T310C139	186.111	309.553	0.647291	139.048	11909.2	2043.39	6140.15	11898.8	1202.91	11769.6
1363	M186T104C140	186.11	103.568	0.652847	140.242	3151.61	3545.46	3342.92	4264	3491	3209
1364	M186T73C138	186.13	72.8346	0.64426	138.396	59320.9	50325.7	51636	47414.8	57570.7	46754.8
1366	M190T140C138	190.085	139.537	0.644765	138.316	3936.63	2917.26	3737.71	3431.97	2922.33	2988.34
1367	M190T261C140	190.106	261.235	0.653352	140.157	859.394	947	5029.93	4406.99	990	833
1369	M191T239C139	191.043	238.853	0.649312	139.247	12406.9	12965	5939	1965	15094.4	3121
1376	M198T28C136	198.057	28.1939	0.635161	135.903	8385.58	9576.13	13843.9	10607.7	24340	16181.7
1377	M199T246C139	199.062	245.989	0.649312	138.888	9464.47	8134.02	8677.66	9452.67	8457.18	8467.01
1378	M203T349C139	203.137	349.273	0.649312	138.716	22765.2	14686	12477	26676.5	7761	25082
1379	M203T559C137	203.149	559.235	0.641228	136.988	1099.26	2526.75	1657	1283.77	1234.03	2491.3
1380	M204T311C134	204.132	311.444	0.626054	133.708	9347.41	6386.84	12243	10846.5	7511.42	6269.81
1381	M207T111C136	207.056	110.609	0.637688	136.076	9494.92	7486.74	8034.56	9172.75	9962.39	8281.86
1382	M207T143C138	207.057	143.131	0.64527	137.694	11360	15085	12724.3	11894.6	11066.9	9616.59
1384	M215T307C137	215.137	306.619	0.64527	137.386	1566.06	2997.49	1701	2018	2160.3	1667
1385	M229T307C135	229.152	306.928	0.638194	135.4	4768.6	4740.77	10322	9012.06	12201	8962
1386	M229T362C134	229.152	361.649	0.633138	134.327	27751	195193	168212	26185	214901	29511
1387	M243T498C136	242.64	498.236	0.643249	136.058	8697.32	9296.9	10075	8372.69	7700.2	7242.65
1388	M250T131C134	250.177	131.491	0.636172	134.352	101599	146565	112900	91185	186514	159144
1389	M251T633C137	250.985	632.54	0.648302	136.891	2415.42	2545.86	2699.58	3344.7	2849.97	3455.8
1390	M251T626C137	250.986	625.794	0.648807	136.998	1783.8	2263.07	2002.44	2584.51	2318.77	2510.63
1391	M264T87C133	264.193	87.3758	0.633137	133.353	413396	421762	83548	647655	15702.7	79643
1392	M271T194C134	271.163	193.613	0.639206	134.465	2751	4582	6757.25	6796.72	4672	5687.04
1393	M286T205C133	286.199	204.859	0.635665	133.391	38791.7	40359.6	38718	42645.2	40289	40780
1394	M290T383C137	290.158	382.813	0.651332	136.596	5484.62	7736.39	8052.03	8587.77	7171.28	6395.42
1395	M121T347C146	121.027	346.864	0.656886	145.988	9797.2	10110.7	8987.47	8425.48	9044.17	11368
1396	M125T125C145	125.07	125.38	0.656381	145.432	24345.9	19377.2	27179.2	31372.9	31635.5	21938.3
1397	M126T85C143	126.09	84.6298	0.64426	142.641	245624	186365	212858	213791	198438	191973
1398	M137T230C143	137.095	230.188	0.652847	143.484	7872.56	6288.94	8319.61	10504.1	9249.05	7935.79
1399	M138T50C141	138.065	50.066	0.640722	140.735	8551.43	17481.3	8467.12	14841.1	16600.1	6462.29
1400	M144T249C143	144.079	249.297	0.654362	143.224	8523.2	9564.49	7116.39	6166	6560.63	7072
1401	M154T230C142	154.121	230.229	0.652342	142.023	47295	42487.7	48313	42138.1	41245.3	46536.4
1402	M163T59C141	163.085	58.8513	0.650322	140.983	13075.2	31970.3	31840.9	6870.14	33785.6	32849.2
1403	M164T145C141	164.143	144.957	0.649312	140.698	1100	1056.61	2909.51	625	496	2512.46
1404	M166T161C139	166.121	161.327	0.640217	138.607	15704.6	12997.2	13684.7	12311.7	12993.9	14123.5
1406	M172T230C141	172.132	230.04	0.651332	140.658	84693.8	80958.5	76908.2	81400	79113.6	87576.2
1407	M175T191C140	175.07	191.116	0.649312	140.057	8305.77	6911.12	6069.4	6811.97	8981.68	9249.4
1408	M176T111C141	176.081	111.464	0.652342	140.654	2629.73	3061.96	2909.79	3579	1612.92	3002.25
1409	M176T393C139	176.101	392.691	0.64426	138.911	9695.92	9778.17	9353.07	8862.04	7521.11	9288.56
1410	M176T443C138	176.101	443.002	0.641228	138.257	3732.63	3126.91	3037.09	3780.9	3321.98	2484.22
1411	M176T373C140	176.126	372.989	0.649817	140.108	2302.83	12421.1	13656.4	5026.94	5013.43	15930.3
1413	M177T96C141	177.101	95.6255	0.652342	140.599	16598.5	18941.7	18491.2	20838.4	17459.8	19185
1416	M177T253C141	177.137	252.713	0.653352	140.815	41660.7	45075	43608.1	47164.5	47272.8	41589
1417	M177T271C141	177.138	270.589	0.652342	140.597	3353.72	2487.98	2892.07	6029.32	2934.56	6657.21
1418	M177T235C141	177.137	234.904	0.653352	140.815	36697.6	39147.8	38229.1	43294.8	42424.8	36247.3
1419	M178T157C141	178.122	157.492	0.656381	141.414	1930.25	1928.12	2053.62	517	2094.1	958
1422	M180T376C138	180.1	376.374	0.641733	138.155	18411.9	19641.3	20669.5	18615.2	19173.7	19484.9
1423	M181T196C136_2	181.07	195.967	0.630102	135.602	179615	336772	347252	319249	337076	338814
1424	M181T81C140	181.071	81.4082	0.649312	139.736	12649	18011.2	13868.5	8334.43	11314.3	10848.1
1425	M181T227C140	181.096	226.567	0.650827	140.061	3511.89	2987.03	5649	3958.19	3127.15	3213.93
1426	M182T121C140	182.025	121.196	0.652342	140.339	16708.4	22369.1	19057.7	17643.7	12944.8	9369.09
1427	M182T143C140	182.025	142.512	0.652342	140.339	16484.2	13665.4	18535.6	16414.4	17534.5	17332.6
1428	M182T264C140	182.079	264.499	0.651332	140.119	41779	40030.4	44677.3	39288	37915.2	36360.5
1429	M182T160C139	182.095	159.748	0.647796	139.357	13149.9	7719.1	9986.19	10189	11156.7	10777.9
1431	M183T271C138	183.05	271.333	0.640722	137.788	23246.3	20331.7	28418.1	24901.9	19232.1	24882
1432	M183T238C140	183.075	238.294	0.652342	140.285	19519.4	18341.6	18900	19421.9	18026.9	16021.3
1433	M184T152C139	184.109	152.118	0.647796	139.256	2083.58	1508.27	2433.33	3016.44	1830.75	2586.83
1435	M186T224C139	186.075	224.089	0.647291	139.05	3429.18	5379.96	4405.06	4687.86	3449.03	3766.52
1436	M187T305C140	187.07	304.951	0.650322	139.653	655	2582.68	2319.46	1648.15	1721.26	1012.84
1437	M187T223C141	187.107	222.645	0.654362	140.518	7898.64	9419.71	9186.63	9911.37	8173.39	10860
1439	M188T191C140	188.069	191.116	0.653352	140.255	37102.6	33491.6	35154.5	41338.8	27650.7	26960.7
1440	M188T249C140	188.069	249.115	0.652342	140.038	72501.3	73589.7	80407.1	89272.3	83284.1	81621.5
1442	M190T107C141	190.015	106.725	0.656381	140.811	13250.9	14105.6	15470.6	11583.3	13843.1	13294.4
1445	M191T151C140	191.08	151.16	0.652342	139.895	2696.55	2370.2	2044	1280.49	3092.17	2333.1
1446	M192T43C140	192.065	43.0655	0.651332	139.632	2711.67	1872.26	3407.53	4124.64	4105.78	3971.27
1449	M194T81C140	194.101	80.5384	0.655371	140.405	65089.1	61291.4	65400	62923.5	66867.5	54244.9
1450	M194T103C140	194.102	102.848	0.655371	140.405	1213.82	50121.9	51015.9	50500	56557.5	44618
1451	M195T126C140	195.075	125.61	0.655371	140.36	141744	124056	156375	171952	157877	141028
1453	M196T158C140	196.132	158.443	0.654362	140.097	4940.15	6123.93	5822.41	5705.15	4648.75	5828.43
1454	M198T294C143	198.086	293.819	0.669498	143.249	3625.3	923	3889.36	3639.87	3993.58	3261.76
1455	M201T274C138	201.158	273.847	0.64628	138.15	811	4621.71	4648.54	134	4648.35	2849.91
1458	M206T115C140	206.055	115.3	0.65739	140.321	5162.76	2723.4	4250.93	3968.96	5997.76	4251.76
1459	M206T35C140	206.078	34.5104	0.654362	139.674	3856.96	6342.79	6263	6036.2	5248.28	6561
1460	M207T74C136	207.057	73.9447	0.635161	135.537	10453.4	5990.5	5883.46	9309.45	8533	7343.95
1462	M217T256C139	217.116	256.183	0.651332	138.604	2032	2047.6	2737.53	871	1426	2813.74
1463	M218T385C140	218.156	384.75	0.655875	139.532	6402.23	4093.04	3959	7027.86	5849.48	4651
1465	M238T428C140	238.035	427.768	0.659409	139.616	1278.06	1862.48	0	1412.04	0	0
1466	M251T619C137	250.985	619.235	0.648302	136.891	2910.89	2765.46	2480.99	2977.85	2735.7	3910.02
1467	M251T654C137	250.986	653.845	0.647796	136.784	959.197	1906.54	1763.18	1646.28	1622.31	1720.45
1468	M251T705C137	250.985	705.458	0.647796	136.784	1040.1	1722.02	1410.31	1953.56	2101.03	2147.67
1469	M264T64C135	264.194	64.0214	0.639206	134.631	16214.3	17284.1	17501.4	14106	16775.8	30977
1470	M280T137C138	280.188	136.614	0.6584	138.294	20980.9	22607.2	20575.1	23074	18699.7	4589
1476	M171T125C143	171.086	124.635	0.663446	143.335	92286.9	48805.9	79840.8	77648.9	76393.4	80832.8
1477	M172T119C144	172.09	119.371	0.664959	143.603	5568.53	10924.8	8370.92	8649.7	7044.41	5125.42
1479	M179T39C141	179.116	39.2288	0.655876	141.252	9293.06	8441.86	13376.3	11006.9	9717.59	8372.95
1480	M180T191C139	180.087	190.56	0.64527	138.917	93115.3	99935.9	102373	101170	98664.1	92354.6
1482	M181T124C142	181.107	124.391	0.659914	142.016	33126.6	27365.7	27966	39945	31300.7	34484.6
1483	M182T198C141	182.046	198.006	0.65739	141.424	17507.6	14280	18262.7	16272	17636.9	13964.1
1484	M184T287C145	184.045	286.557	0.674035	144.9	11181.4	7802.6	2053.43	9436.32	10609.9	9201.59
1486	M184T116C140	184.095	115.957	0.650827	139.908	8431.59	8877.28	9293.14	7786.52	9175.35	9067.19
1487	M185T95C140	185.091	95.3661	0.649312	139.533	30420	30047	36371.5	32744.5	36196.1	31810.2
1489	M187T258C141	187.106	257.82	0.658904	141.494	10620	7866.96	8710.04	6758.62	5420.47	9340.69
1490	M187T175C139	187.107	174.605	0.646281	138.783	5689.69	6392.78	6660.96	3866	7644.46	2591.5
1491	M188T355C142	188.101	354.746	0.659409	141.553	1281.66	1115	1676.92	1615.08	1482	1550.93
1493	M188T257C142	188.163	257.211	0.660923	141.875	5188.35	4083.2	4594.55	4313.2	3712.57	5006.31
1494	M188T227C142	188.163	227.16	0.660923	141.875	2402.88	3018.84	3426.5	3781.38	3191.37	5056.16
1496	M189T424C143	189.158	423.742	0.666472	143.018	1774.66	1588.11	2347.62	2943	1036.84	2172.94
1497	M190T29C140	190.015	29.0557	0.651837	139.837	19253.6	15953.9	24673.6	21363.6	23928.8	18588.2
1498	M190T171C141	190.085	170.776	0.65739	141.025	10336.2	8664.18	9275.08	9712.03	9920.37	8509.42
1499	M190T381C140	190.106	381.093	0.654866	140.482	7656.21	8467.22	6698.61	8612.02	8215.74	6699.39
1500	M190T353C141	190.117	353.258	0.659409	141.456	14737.2	10280.1	14402.4	14337.1	17472.5	16627.4
1502	M192T207C142	192.065	206.99	0.660923	141.689	7854.11	10578.6	9815.67	8337.85	5147.93	6423.68
1503	M192T370C139	192.073	369.976	0.648807	139.091	16215.4	3312.46	1808.35	1557.28	1856.88	23445.7
1504	M192T96C142	192.086	95.8192	0.660418	141.579	6004	3195.6	3614.51	2860	4056	3612
1506	M193T49C141	193.096	49.3177	0.656381	140.667	11563.3	6609.01	9940.57	5330.48	5873.18	17851.3
1507	M195T41C141	195.086	41.0041	0.65739	140.792	245302	204166	236567	223666	213625	206900
1509	M195T114C141	195.112	113.559	0.659409	141.224	7203.44	6079.47	4339.06	4597.48	7331.42	5006.3
1510	M195T79C143	195.111	79.3428	0.667481	142.952	5768.74	4408.94	6051.78	5883.46	6675.21	4495.89
1511	M195T271C142	195.111	271.158	0.662437	141.872	4209.44	4442.42	3529.57	4184.06	1642.49	1220.12
1512	M196T50C141	196.096	49.683	0.659409	141.179	37835.2	44351	38046.4	5878.16	2657.94	40128
1513	M196T225C141	196.096	224.756	0.6584	140.963	4666.97	2293.07	2799.21	3176	1809.03	3026.2
1514	M196T255C141	196.096	254.701	0.657895	140.855	3079.44	2750.83	3927.21	2470.65	2341.67	3026.2
1515	M196T114C142	196.096	113.709	0.661428	141.611	5480.76	3294.17	4202	3705.5	3470.63	2131.92
1516	M197T220C141	197.065	220.382	0.6584	140.92	48449.2	45812.4	50561.1	49754.7	49568.9	49102.8
1518	M198T106C142	198.075	106.481	0.66395	142.062	7716.81	4796.65	7538.11	7767.48	5853.6	6190.08
1520	M199T122C142	199.081	121.925	0.662941	141.802	35667.5	35080.7	43163.4	43407.3	39473.6	26072.6
1521	M199T196C139	199.081	195.857	0.648302	138.671	19269.7	15285.3	24174.1	14909.4	23170.5	24757
1522	M200T132C142	200.127	131.964	0.662941	141.756	5197.52	26144.7	2877.05	3055.97	3555.68	35172.6
1523	M202T242C144	202.105	242.21	0.675546	144.365	6695.83	8892.67	8177.61	6760.53	6760.02	7164.4
1524	M206T444C141	206.044	443.543	0.661932	141.291	1502.06	2032.94	1976.18	2073.64	1421.1	1664.22
1525	M206T222C142	206.042	221.927	0.662941	141.506	4250.23	3543.63	4466.4	3916.11	2663.98	2748.71
1526	M206T470C141	206.044	469.906	0.661932	141.291	1010.83	1209.81	1684.43	1312.37	1421.05	907.174
1528	M207T116C140	207.056	115.875	0.654362	139.634	12232.6	8246.53	21733	17466	19230	14093
1530	M213T405C141	213.047	405.457	0.659914	140.583	6955.22	6297.32	5633.13	7480.94	6948.01	6362.61
1532	M215T340C140	215.138	339.568	0.65739	139.966	0	390	6040.91	4900.42	4256.96	4950.95
1534	M218T273C137	218.136	272.806	0.643249	136.847	12941.2	14091.3	16933.9	15883.2	11909.9	13457.9
1535	M229T414C136	229.116	414.267	0.641228	136.044	12951	33064.3	58966.6	12740	40984.5	20534
1536	M230T293C137	230.156	293.376	0.646281	137.083	31056	40023.2	42619	29030.6	42122.4	31995.3
1539	M234T32C140	234.022	31.6892	0.661427	140.17	14343	20160	11326.5	14741.7	14904.6	9574.1
1540	M241T405C138	241.127	404.678	0.65133	137.812	9710.3	10434.7	6674.36	4330	3181	6658.18
1541	M241T368C138	241.152	367.972	0.652847	138.133	2232	18343.6	3066	17111.7	25063.1	21814.3
1542	M248T313C138	248.146	313.14	0.654866	138.357	3085.34	3687.7	3494.73	4739.17	3884.84	3616.19
1544	M269T318C140	269.122	318.034	0.663446	139.614	6954	5051	2968.32	2580.05	2997.9	3028.34
1545	M286T204C140	286.199	204.494	0.668489	140.279	63644	60362.6	65715.2	60794.5	61085.5	67583.5
1546	M302T186C137	302.229	186.089	0.655371	137.201	16713.5	19053	14157.9	13806.5	18229.9	13823.2
1547	M84T517C155	84.0795	516.545	0.668489	154.579	6120.04	4614.58	8811.94	5686.17	7857.34	5226.37
1549	M121T154C148	121.064	153.601	0.665463	147.89	5185.38	3260.17	4139.52	4426.7	5371.38	6023.63
1550	M123T105C148	123.067	105.305	0.667481	148.111	10753.9	13310.9	13404.1	10545.6	13069.4	12134.6
1551	M130T516C148	130.085	516.032	0.668489	147.591	20189.6	20177.1	55893.4	21314.6	14796	23194.9
1552	M130T533C148	130.085	532.586	0.668489	147.591	13042.2	15204.4	14172.6	13860.3	12032.6	13336.9
1553	M130T546C147	130.085	545.507	0.666976	147.257	7161.17	6748.17	7330.77	4708.86	6921.65	9424.7
1555	M146T249C143	146.059	249.115	0.653857	142.956	29134.6	39694.2	34505.5	44390.9	41877.1	38497.7
1556	M152T32C146	152.069	31.5973	0.670506	146.129	50431.1	34899.7	57193.8	47722.8	49390.4	50157.3
1557	M152T304C146	152.08	304.211	0.670506	146.128	1449	1457.58	1312.36	1760.14	1370.34	2059
1558	M154T88C145	154.048	87.7459	0.664959	144.775	19547.6	23408.1	21510.8	29618.3	30675.8	25550.9
1559	M156T122C144	156.063	121.855	0.663446	144.302	4185.26	5970.99	3937.23	4092.38	3900.48	1496
1560	M156T305C146	156.075	304.516	0.670506	145.837	1001.3	694.754	1036.91	1363	1372	1659
1561	M157T195C141	157.071	195.44	0.649312	141.159	17212	18640.5	16578	26626.5	19775.6	25838.9
1562	M163T114C144	163.086	113.891	0.666472	144.485	6606.49	7965.35	7404.87	8275.01	8452.52	9842.83
1563	M171T176C143	171.087	176.047	0.663446	143.335	2164.81	799	2829.16	2535.98	2447.71	2969.99
1564	M173T357C144	173.029	356.754	0.667985	144.202	8133.91	10596.6	9147.78	9642.03	9764.98	10560.9
1565	M177T622C145	177.1	622.298	0.670506	144.514	1105	1115	710.553	1501	814.908	884.182
1570	M180T120C144	180.1	119.503	0.667985	143.807	9863.7	9211.89	7433.24	4669.96	5974.83	8364.19
1571	M181T114C144	181.096	114.163	0.667481	143.645	13589.5	12023.6	11337.8	12751.7	11179.1	13344.3
1574	M187T267C144	187.179	266.657	0.670002	143.873	2299.64	3687.92	3100.24	1797.13	2961.18	2664.23
1575	M188T42C144	188	41.7372	0.668993	143.616	7232.4	7180.51	7765.49	7844.71	7600.84	12464.6
1576	M188T149C143	188.106	149.171	0.666976	143.178	4706.96	4014.65	4670.53	3452.73	4644.44	5630.57
1578	M188T299C143	188.126	298.833	0.667481	143.285	29813.8	30279.5	33363.1	42917.7	40646.5	31200.4
1579	M188T402C143	188.174	402.399	0.667481	143.283	1447.39	1778.54	1973	1523.43	1891.09	2925
1580	M188T343C143	188.175	342.773	0.665968	142.958	5500.75	837.04	1103.76	1176.11	1679	1205
1581	M188T583C143	188.174	582.758	0.666976	143.174	7772.26	6276.34	7475	6044.33	2166.77	2080.8
1582	M188T433C143	188.174	433.055	0.665968	142.958	1478.97	1841.77	1569.1	1651.08	1919.4	1322.46
1583	M188T499C143	188.174	498.51	0.667985	143.391	1426.28	8564.27	1562.72	1592.34	1245.62	5093.71
1584	M188T416C143	188.175	416.349	0.666976	143.174	1931.77	1841.77	2372.42	2212.52	1919.4	1322.46
1585	M188T388C143	188.174	388.412	0.666976	143.174	1447.39	1778.54	1962.55	1837.28	1980.15	3192.62
1586	M189T153C142	189.126	153.353	0.66395	142.478	7677.25	8933.86	9737.4	8579.68	7914.77	8776.05
1587	M189T517C143	189.158	516.816	0.667481	143.234	67713	290611	287049	285614	79450.5	274369
1588	M189T580C143	189.158	580.145	0.667481	143.234	6219.59	7565.7	7617.11	9186.09	6626.04	5432.28
1590	M189T564C143	189.158	564.364	0.667481	143.234	12641.4	11211	12105.8	11385.6	13066.2	19355.8
1592	M189T431C143	189.158	430.95	0.667481	143.234	1342.95	1588.11	1841.33	1967	1036.84	2172.94
1593	M189T416C143	189.159	415.968	0.665463	142.801	1447.71	1036.69	1014.48	785.571	735.964	92
1594	M190T557C143	190.162	556.542	0.667481	143.186	2426.92	2159.92	2085	4619.18	2973.14	2962.78
1595	M190T517C143	190.161	516.816	0.667481	143.186	12280.2	11774	11781.1	13047.7	11093.2	13537.9
1596	M191T363C144	191.039	362.715	0.670506	143.792	9793.92	10586.9	7170.33	8945.16	1316.85	9321.22
1597	M191T223C141	191.08	223.018	0.655371	140.544	1987.52	2419.03	3159	3404.89	2567.29	1825.05
1598	M191T47C143	191.117	46.5108	0.666472	142.923	4726.82	5049.41	7097	2947.03	3113.37	4503.69
1599	M192T434C140	192.049	433.967	0.653352	140.066	3177.59	2958.99	3194.81	2574.24	2573.96	3318.52
1600	M192T225C143	192.065	224.541	0.665968	142.77	2526.22	2383.41	2206.8	1903	2601.64	1265
1604	M193T96C141	193.096	96.0154	0.655876	140.559	12584.8	8691.23	11488.8	8689	10806.6	8985.9
1605	M193T141C142	193.095	140.87	0.660923	141.64	24868.2	15463.1	19560	23360.8	20322	21053
1607	M193T276C144	193.107	275.884	0.670506	143.694	3117.71	2889.44	2390.75	2549.55	3445.09	3548.39
1610	M194T238C144	194.08	237.83	0.670002	143.54	8087.66	8143.98	9623.83	7699.8	8521.43	8109.7
1611	M194T242C140	194.102	242.094	0.655371	140.405	18813.3	1427.41	19339.6	20320.1	19602.8	18693.1
1612	M194T121C143	194.102	120.623	0.668993	143.323	2222.06	2995.57	2660.65	3021.07	3043.39	2595.17
1613	M195T185C143	195.075	184.709	0.666472	142.738	1446	2743.46	3035.93	3243.16	3693.33	3104.21
1614	M195T245C144	195.112	245.448	0.67101	143.708	5419.57	5368.68	5643.02	5966.59	5988.41	5971.47
1615	M195T47C142	195.111	46.7093	0.664454	142.304	34565.3	33410.4	37126.3	28662.4	28166.7	29295.6
1616	M196T284C141	196.096	284.42	0.660418	141.395	3204.87	3380.49	2656.05	2470.65	4944.54	2459.96
1617	M197T157C143	197.102	156.539	0.667481	142.862	1519.8	1645	1575.84	1176	1073	1376.79
1619	M198T305C143	198.086	304.677	0.670002	143.357	3625.3	3163.3	3889.36	3639.87	3993.98	3261.76
1620	M198T106C144	198.112	106.024	0.673026	144.003	5584.98	4942.53	4240.35	5270	4082.25	3724.23
1621	M198T79C142	198.111	79.2794	0.665463	142.385	6259.03	5709.82	5642.71	4111.22	6050.2	7076.78
1622	M199T115C143	199.106	114.514	0.666976	142.664	77650.7	82304	71885.9	72875.2	25058	78810.7
1623	M199T151C143	199.107	150.577	0.666976	142.664	9156.97	6099.86	6626.28	6701.28	8011.5	7439.58
1624	M199T62C143	199.107	62.2931	0.667985	142.88	8434.39	10947.1	9259.94	10590.6	10466	9963.35
1627	M200T159C143	200.105	159.224	0.668489	142.944	8928.41	8326.82	10472.7	12636.7	8248.28	11287.4
1628	M201T122C144	201.123	122.165	0.673027	143.869	8916	3101.4	7856	2811.16	4181.08	4491.77
1629	M202T106C142	202.051	105.929	0.666472	142.428	93541.3	88084.3	97861.9	84582.2	84963	91906.5
1630	M202T276C142	202.106	275.539	0.665463	142.21	1035.65	1133.11	1928.75	4903.18	3749.12	3442.79
1633	M207T256C143	207.063	255.773	0.668489	142.649	2167.44	2160.83	2473.51	2237.49	1469.43	1964.45
1635	M209T239C143	209.054	238.785	0.670506	142.998	62280.2	62358.1	65491.9	61779.1	64778.4	62215.2
1636	M210T150C143	210.075	149.616	0.670506	142.957	11612.6	10602.4	12816.8	5440.66	6462.32	3835.15
1637	M210T130C143	210.074	129.608	0.671514	143.172	15331.6	19650.7	15724.2	22950.1	15014.2	14806.9
1638	M211T148C143	211.08	148.14	0.669498	142.702	23260.8	16453.5	21031.6	20396.4	17006	22497.5
1639	M213T318C140	213.065	318.034	0.656886	139.937	8373.28	7668.54	9532.51	6839.43	7472.16	6389.41
1640	M217T54C142	217.104	53.5415	0.666472	141.826	12573.4	11763.2	14765.8	11451	6192.54	5355.45
1644	M227T413C143	227.112	413.272	0.675042	143.287	4412.33	3995.64	4922.63	4621.41	4574.76	5608.87
1647	M229T308C143	229.152	308.168	0.672018	142.576	20018	10829	8268.87	23522	8463.07	11980.1
1650	M241T297C138	241.152	296.728	0.651331	137.812	31814.6	28513.4	26095.1	31253.2	39704.9	25919.7
1652	M248T217C142	248.089	216.785	0.672522	142.089	12805.8	15484.1	10551.1	20993.5	3302	20259.3
1653	M250T446C141	250.036	446.204	0.668489	141.181	1255.95	945.197	1754.84	1825	2232	2258
1654	M256T253C140	256.115	252.831	0.663446	139.948	11202.7	10778.7	8451.75	11854.9	7038.78	12334
1655	M264T111C141	264.193	110.676	0.667985	140.693	8376.11	9308.03	9835.85	8230.61	4507.53	7023.49
1656	M265T217C141	265.115	216.974	0.671513	141.412	75358.8	125655	109691	31683	23241	86954.2
1658	M276T388C138	276.141	387.656	0.65739	138.174	37998.2	43360.4	54967.3	38936	35172	39179.8
1659	M70T490C161	70.0639	489.75	0.681088	161.381	2196.74	1526	1341.38	1588	2931.93	3024.97
1660	M85T298C157	85.0271	298.457	0.67857	156.692	161299	176471	164502	153709	170515	171799
1661	M88T486C156	88.0857	485.762	0.680081	156.364	5024.07	4302.95	4499.31	3953.81	3762.82	3658.38
1662	M114T164C149	114.065	163.792	0.666976	149.078	5202	3740.85	6100.25	5360.4	5411.66	6403.67
1663	M121T214C150	121.027	213.701	0.673531	149.687	7435.12	6658.54	7274	6263.88	5781	4703
1664	M130T218C148	130.049	217.615	0.670506	148.04	25539.1	30622.4	8783	41071.5	29504.1	29586.8
1665	M145T406C148	145.059	406.272	0.674539	147.559	4233.06	2575.16	2571.04	3249.49	3805.32	3490.95
1666	M177T47C145	177.101	47.3961	0.671514	144.731	646707	650226	722534	142702	667921	147802
1668	M177T574C145	177.101	573.523	0.671514	144.731	1666	1084	1528	1313.57	1055.69	1228.38
1669	M177T596C145	177.1	595.579	0.670506	144.514	1262	851.094	710.553	1313.57	1055.69	884.182
1670	M177T541C145	177.101	540.996	0.672522	144.948	1122.1	1266	836.416	882.355	1266.03	1130.28
1671	M177T94C146	177.101	94.4274	0.678066	146.143	6989.02	6091.56	7894.93	6949.74	8183.81	6028.35
1672	M177T399C143	177.101	398.842	0.663949	143.1	2282.29	3512.36	2841.08	2921.56	3843	2853
1673	M179T123C145	179.08	123.182	0.673027	144.948	16547.8	13030.5	12757	11487.6	12137.3	12312.9
1674	M180T225C143	180.1	224.738	0.663446	142.829	4120.74	4180.33	5895.05	3853.26	4894.87	4360.94
1675	M184T281C145	184.045	280.667	0.674035	144.9	9879.23	7425.01	11048.3	8996.75	9354.38	8262.03
1678	M191T239C144	191.043	238.785	0.672018	144.116	16063.1	14759.9	14001.5	14771.7	15240.6	17482.2
1679	M191T407C144	191.065	406.8	0.673531	144.439	4325.3	3103.33	3388.17	3739.51	4166.64	3760.45
1680	M196T89C142	196.096	88.538	0.664959	142.367	16967.1	5605.43	6577.23	6497.32	9251.96	9677.95
1681	M197T420C142	197.004	420.258	0.661428	141.57	2749.84	2572.94	3048.53	0	2112.17	1577.52
1683	M197T151C141	197.091	151.311	0.660923	141.458	5549.27	4946.56	6465.52	6955.91	7182.41	7023.9
1684	M197T174C144	197.127	174.124	0.674539	144.371	2444.07	2117.54	2265.41	1812	1730	1968.2
1685	M197T46C144	197.127	46.4223	0.672522	143.94	22963	21684.4	21008.8	23870.6	21340	26668.5
1686	M198T29C145	198.057	28.6766	0.677562	144.976	88357	89351.8	99293.6	102829	107863	96199
1687	M198T52C142	198.111	51.5094	0.66395	142.061	7150.79	6322.71	5020.21	6826.89	3625.57	4515.78
1688	M199T56C142	199.143	56.0575	0.664454	142.123	4191.13	6451	2981.36	3211.26	3356	6249.12
1690	M200T247C145	200.127	246.785	0.678066	144.991	12589.2	12173.7	4408.81	12269.1	3192.71	6269.96
1691	M200T125C141	200.127	124.685	0.661428	141.433	31839.1	26145	13814	36961.8	32886.2	35172.3
1692	M201T154C144	201.126	153.602	0.673531	143.977	1760.27	1586.49	1589.77	1949.68	2269.09	3710.56
1693	M201T274C145	201.158	273.87	0.678066	144.945	32978.1	34593.1	37264.9	34924.8	35437.7	34688.1
1696	M202T108C145	202.179	107.728	0.677562	144.793	10201.7	8614.59	5089.7	5408.61	11235.1	3992
1697	M203T244C144	203.102	243.773	0.672522	143.676	4114.77	4127.22	3261.2	3729.2	2716.86	4502.1
1698	M203T425C145	203.149	424.677	0.677562	144.751	4477.61	4142.71	3656.58	4282.19	4130.17	4736.44
1701	M204T298C144	204.121	298.201	0.676554	144.494	2.13962e+06	2.23732e+06	2.17645e+06	2.29351e+06	2.28572e+06	2.19187e+06
1702	M204T552C145	204.151	551.827	0.679577	145.138	1906.97	2386.54	2314	2096.79	1976.03	1504.29
1703	M204T562C145	204.151	562.485	0.677562	144.707	1592.74	1516	2249	2138.17	1555	2083.74
1704	M204T512C146	204.152	511.623	0.681592	145.568	10764.9	8509.14	12128.4	11500.5	10909.3	11080.8
1705	M205T23C144	205.085	22.8839	0.673531	143.807	2682.39	2527.1	2400.97	2967.04	2671.53	1911.66
1706	M206T261C142	206.1	260.547	0.66395	141.719	5731.61	4961.17	6350.57	6484.14	5682.55	6305.42
1707	M206T464C144	206.1	464.314	0.675546	144.195	2450.26	2277.05	2304.72	2594.9	2796.94	2423.59
1708	M206T442C144	206.101	442.096	0.67605	144.302	3442.45	2679.75	2517.45	2828.04	2256.43	1627.77
1710	M210T159C143	210.075	159.483	0.670506	142.957	11613.3	10557.5	12816.7	5440.66	6475.68	3835.15
1711	M210T41C144	210.111	41.0041	0.67605	144.137	13922.8	9409.2	11001.2	12498	12538.1	14712.7
1713	M211T50C144	211.081	50.3718	0.675546	143.991	6075.82	6679.87	7199.29	7592.34	7881.15	7587.58
1714	M211T707C145	211.097	707.006	0.680585	145.064	3213.16	2526.73	2570.63	2542.46	3237.77	2386.81
1715	M212T372C144	212.051	371.718	0.674035	143.63	6440.14	6158.07	6350.04	6303.08	5619.22	5102.13
1716	M212T142C144	212.102	141.849	0.676554	144.165	15637.5	14153.8	15975	3289.97	3896.86	13981
1717	M213T84C145	213.096	84.073	0.679074	144.663	76604.6	69436.5	77752.6	58262.5	65116.2	87201.9
1718	M215T442C144	215.015	442.371	0.675546	143.837	5872.98	7775.54	7683.64	7338.92	6340.5	7430.38
1719	M215T473C143	215.015	473.298	0.673027	143.3	3514.06	3810.6	3786.78	3516.7	2778.62	4191.96
1720	M215T563C144	215.015	562.847	0.675043	143.729	6482.29	5100.48	5080.33	4533.11	4948.19	4398.65
1721	M215T542C144	215.015	541.506	0.675546	143.837	6259.94	6836.51	4967.11	4652.26	4755.37	4064.03
1722	M215T242C144	215.062	241.658	0.67605	143.942	3456.41	2832.4	3140.29	3521.02	2494.19	3466.41
1725	M223T27C146	223.06	27.3656	0.685117	145.571	6221	6250.68	10007	992.406	1915.73	1489.89
1726	M225T47C143	225.004	47.2823	0.675043	143.361	295379	288526	296646	288003	272843	289795
1727	M230T414C141	230.119	414.279	0.666472	141.367	7366.62	7408.05	10760.6	2068	7564.85	10607.1
1729	M230T294C142	230.156	293.601	0.671514	142.435	46601.5	48326.9	45525.1	37868	38743	39556
1730	M235T137C141	235.116	137.415	0.664454	140.776	21424.3	17992.1	20258	21489.1	15675.7	32445
1731	M243T41C143	243.182	41.0689	0.675546	142.873	8553	2460.8	3220.46	6785	2736.12	7853
1732	M244T243C142	244.152	243.468	0.669497	141.565	13912.5	13410.2	8535	8168	17030.8	17704.2
1733	M245T224C143	245.093	224.425	0.677562	143.242	3465.01	925	2727.17	3639.39	3614.94	1073
1735	M248T28C140	248.02	27.7929	0.662437	139.96	9492.93	19096	10169.3	11866.5	14095.1	13919.7
1736	M248T313C142	248.146	313.161	0.672522	142.087	6177.04	4173.71	5876.89	4880.39	3884.84	3616.19
1737	M257T160C143	257.111	159.803	0.679577	143.323	2302.43	1136	1268	2336.44	1185	2696.31
1738	M257T202C144	257.147	202.448	0.681592	143.747	4677.39	8472.92	10972.2	1426	7725.1	2572
1739	M260T279C143	260.146	279.191	0.68008	143.347	32390.2	11580	26562.9	25374	3547	21989.5
1741	M262T386C142	262.126	386.324	0.672522	141.702	28042.3	24618	23493.9	28238.9	27313.7	46848
1743	M266T234C139	266.136	234.36	0.6584	138.625	7967.95	10017.5	10086.8	8934.33	10892.8	6803.38
1744	M272T228C144	272.183	227.886	0.683607	143.78	4857	6912.34	9056.34	6807.24	7783.45	5758.91
1745	M290T383C141	290.158	382.855	0.672018	140.934	8688.86	7736.39	10026.6	8926.86	12628.9	11658.6
1746	M300T193C138	300.214	192.772	0.660922	138.403	15939.9	13643.7	12038.8	12705.4	16842.6	13498.1
1747	M310T196C141	310.198	195.756	0.67605	141.376	31216.3	47714	51147.2	30713.4	35882.2	34313.6
1748	M100T349C154	100.075	349.37	0.680081	154.087	37659.1	35479.1	35546.1	31744.1	2099.45	1199.71
1749	M116T486C152	116.069	485.773	0.681592	152.085	11128.4	7354.62	9775.86	8528.53	10567.1	8953.41
1750	M124T289C152	124.086	289.478	0.685621	152.021	42898	58506.2	45028.6	40167.5	41908.6	44346.7
1751	M126T349C150	126.09	348.872	0.679577	150.46	5333.98	5641.27	5227.96	5138.23	3781.55	4889.81
1752	M133T495C150	133.096	495.452	0.681592	150.183	6195.26	4999.57	5380	5414.46	5295.48	5571.46
1753	M135T189C151	135.043	188.817	0.684614	150.659	2637.42	0	4095.68	0	4310.56	4119.17
1756	M142T274C148	142.085	273.839	0.677562	148.471	10426	10356.7	11040.3	12617.2	11828.8	11834.8
1757	M148T40C150	148.038	40.4874	0.686628	149.959	6786.5	5572.99	7663.04	5222.15	6583.62	5912.97
1758	M158T488C148	158.127	488.139	0.679577	147.664	5382.43	5377.61	5837.33	4768.66	4847.56	3592.22
1759	M166T289C148	166.096	289.478	0.685117	148.329	55066.7	67784	69800.1	65317.8	66398.1	66196.3
1760	M170T289C148	170.091	289.268	0.683103	147.642	28333.9	39385	38938.4	46376.5	43212.6	36266.8
1761	M172T485C147	172.107	485.344	0.681592	147.194	11818.7	11506.1	8882.23	11040.1	10970.4	11092.8
1762	M175T253C148	175.077	252.684	0.686124	147.997	6428.35	8426.16	7067.41	10599.8	10069.9	8749.7
1763	M177T650C145	177.101	649.501	0.671514	144.731	417	1013	511.418	1323	870.309	886.653
1764	M177T425C144	177.101	424.738	0.669498	144.296	1551	3619.1	2840.74	1702.66	1205.54	1455.39
1768	M181T124C144	181.096	123.78	0.670506	144.296	13589.5	7827.66	7927.6	12751.7	13806.9	8968.91
1770	M185T49C146	185.102	48.6726	0.681592	146.469	393697	402993	432162	278029	383674	13252.8
1771	M185T84C146	185.102	84.4294	0.679577	146.036	154987	140196	164776	203136	207612	162501
1772	M185T349C146	185.127	349.454	0.679577	146.035	9143.33	8120.44	9265.2	8003.15	7558.01	7743.22
1773	M186T160C143	186.148	160.33	0.666472	143.167	2227.22	1657.09	1935	2475	1617.72	2415
1774	M189T382C146	189.122	382.388	0.681088	146.156	23344.3	23428	24647.7	21851.6	21157.6	23183.8
1775	M190T108C147	190.096	108.004	0.68411	146.756	12813.4	13082.7	12654.2	10898.7	11744.8	11781.5
1776	M190T85C146	190.096	84.6176	0.682599	146.432	2196.64	13083.2	13869.6	10898.3	4136.7	2610.07
1777	M190T356C144	190.142	355.677	0.67101	143.944	4669.26	4695.88	1649.46	4310.9	6933.71	4632.19
1778	M191T34C147	191.178	33.8627	0.687131	147.351	11845	13757.9	11490	14721.2	10648.8	10802.2
1779	M192T33C144	192.137	33.4013	0.671514	143.956	20090	13361.6	14793.5	13388.5	10434.1	14346.3
1780	M194T241C144	194.116	241.499	0.67101	143.754	9056.94	8041.27	7763.9	8005.5	6734.08	8476.79
1781	M196T283C146	196.096	282.787	0.68411	146.468	6590.39	6372.02	8215	6098.55	6962.82	6924.89
1782	M196T270C146	196.096	270.124	0.681088	145.821	2928.15	6371.74	8488.54	6098.55	2037.59	2543.93
1783	M198T97C143	198.111	96.5772	0.670506	143.464	4985.07	5063.4	5432.26	6017.17	6591.87	4641.89
1785	M200T368C146	200.04	367.575	0.680585	145.533	4123.24	3500.72	4232.41	2720.16	3666.05	4214.48
1786	M202T262C146	202.117	261.595	0.683103	145.979	38712.2	39574.3	39357.1	36840.7	38985.9	37596.9
1787	M203T302C148	203.051	302.326	0.692165	147.874	11567.2	0	9778.02	9132.56	55	13286.1
1788	M203T239C145	203.081	239.099	0.677562	144.753	2045.13	2168	1951.23	1992.48	1973	1714.39
1789	M203T349C145	203.137	349.357	0.67857	144.966	253423	240232	230993	7416.03	8205.44	217230
1790	M203T402C145	203.138	401.594	0.67857	144.966	4381.15	2838.52	2891.52	2995.35	2796.71	2781.08
1793	M203T556C145	203.149	555.802	0.679577	145.181	13715.8	26348	13647.4	13020.8	14374.1	14051.9
1794	M203T577C145	203.149	576.992	0.680081	145.289	9845.39	9630.46	7962.26	8586.23	6283.45	8189.97
1795	M203T589C145	203.149	588.986	0.679074	145.073	1895.89	7626.59	2208.01	8586.23	1232.19	5601.18
1797	M204T311C146	204.132	311.434	0.681592	145.569	116240	114506	124295	115771	115001	120412
1798	M204T491C145	204.145	490.854	0.680081	145.246	2864.81	2581.2	2770.47	2331.57	1780.62	1351.72
1800	M206T491C144	206.1	490.599	0.676554	144.41	1894.44	2415.28	1944.93	3582.29	1595.51	2127.46
1801	M207T228C146	207.111	227.652	0.682096	145.55	3409.22	4353.97	4483.95	4235.55	3174.7	3777.14
1802	M208T40C145	208.095	40.4874	0.681088	145.294	4090.09	4434.14	2663.14	4202.88	4423.22	4243.09
1803	M208T189C147	208.132	188.843	0.689648	147.119	3467	976	3084.18	3482.01	4191	2573.06
1804	M209T123C145	209.09	123.49	0.680585	145.146	21489.2	18561	21536.3	23335.8	24196.7	19230
1806	M209T525C145	209.127	525.036	0.681592	145.359	1758.08	2623.72	690.116	1785.15	1979.76	947.185
1807	M210T112C146	210.111	111.638	0.68411	145.856	2674.39	4607.96	6654.69	3914.89	3075.24	3406.35
1809	M211T157C143	211.081	156.719	0.668993	142.594	19607.3	14552.5	17948.2	16509.6	14242.4	18579
1810	M211T610C145	211.096	610.121	0.680081	144.957	3291.23	2088.32	3940.54	2451.94	3168.96	2547
1812	M212T122C145	212.091	121.76	0.682599	145.454	7975.58	9293.32	10135.7	10112.8	9522.77	7745.44
1813	M212T289C146	212.101	289.268	0.684614	145.883	439702	470911	490034	464530	445970	440655
1814	M212T241C146	212.102	241.039	0.68411	145.775	3140.15	3085.08	3376.27	3671.94	5569.84	2598.75
1815	M212T413C147	212.102	412.896	0.688138	146.634	2973.15	3043.37	4981.79	4117.41	3817.57	3334.82
1816	M212T371C145	212.1	371.094	0.682599	145.453	2277.38	3166.17	2610.43	3318.75	3182.99	2703.39
1818	M213T49C145	213.097	48.6726	0.680585	144.985	156732	127663	144263	100588	143025	4883.05
1820	M214T46C146	214.121	45.7016	0.686628	146.231	2707.1	3096.99	2674.6	4494	4103.87	2290.65
1821	M214T225C147	214.121	224.756	0.689648	146.874	10551.5	13755.7	1510	1135.6	13190.6	14167.2
1822	M215T521C144	215.014	520.82	0.676554	144.051	5217.63	5802.51	5074.1	4954.65	3555.55	4122.07
1823	M215T254C147	215.101	254.061	0.688641	146.621	895.047	1720.31	4214.03	2463.12	2367.68	4213.79
1824	M215T289C147	215.137	288.624	0.692668	147.477	1489.23	12353.2	25966.6	23387.6	23196.2	23320.3
1825	M216T149C146	216.105	148.67	0.688138	146.475	11580.8	8412.74	9464.2	6566.65	6323.65	8229.35
1828	M220T123C145	220.059	122.582	0.680585	144.718	27612.4	40726.6	36801.3	44867.9	37871.5	42277.4
1829	M220T143C145	220.058	142.627	0.679577	144.504	38919.3	37342.2	36607.9	34925.7	28528.9	34905.7
1830	M221T243C144	221.044	242.918	0.67857	144.253	5351.7	5187.65	5212.63	5888.52	5410.82	5538.9
1833	M227T400C145	227.062	399.637	0.682599	144.893	2012.43	2853.91	2395.93	2265.11	1852.81	1938
1834	M229T414C140	229.116	414.085	0.661428	140.33	64522.3	33141	57493.3	26060	45836.9	35782
1835	M229T320C141	229.153	320.192	0.664454	140.971	6625.56	8598	6037.79	10197.2	6095.02	7463
1836	M231T266C144	231.081	265.973	0.679074	144.007	55536.2	48548.9	51554.5	46011	40535.5	42661.3
1837	M232T251C144	232.152	251.33	0.677562	143.651	69739	150007	80547	133470	65416	160281
1838	M238T428C141	238.035	427.808	0.666472	141.111	118	1862.37	2769.94	0	1535.14	2039.39
1839	M241T297C143	241.152	296.772	0.677562	143.362	35263.3	37425.3	42594.4	49744.5	39704.9	23467
1841	M246T234C142	246.167	234.316	0.673531	142.358	44132.4	32491	30826	53404.3	40135.3	50351
1842	M248T207C147	248.162	206.583	0.69468	146.768	22992.3	30352.5	28912.3	18453.1	26269.6	27924.1
1846	M276T231C142	276.178	231.433	0.674539	141.777	4006.86	5245.76	5186	3637	6075.5	3526
1847	M88T495C157	88.0857	495.139	0.681592	156.711	3519.88	4302.25	2944.74	3114.69	3581.64	3472.14
1848	M145T298C148	145.048	298.201	0.677562	148.221	146526	150733	151594	156164	143412	134925
1849	M156T29C147	156.047	28.6766	0.677562	147.374	43299.8	41704.6	45534.5	37737.5	49151.2	42553
1850	M182T47C147	182.127	47.378	0.685117	147.384	12707.6	57163.3	13425.6	9563.06	9708.05	15836.2
1852	M190T177C148	190.059	176.723	0.688138	147.622	5519.84	5180.32	5197.71	3875.76	5393.69	4348.43
1853	M193T50C149	193.095	49.683	0.696693	149.306	332813	274518	256148	271347	246156	6391.68
1856	M193T107C149	193.096	106.632	0.695686	149.091	7620.75	15008.9	7754.36	18756.1	10254	10354.6
1857	M194T156C148	194.116	156.022	0.689145	147.639	6074.11	6335	6312.2	7368.08	7104.8	5810.5
1858	M197T149C148	197.091	149.198	0.690151	147.714	6335.57	6462.46	5630.05	5514.96	8394.85	7062.93
1860	M199T282C148	199.106	282.067	0.690655	147.729	4278.03	3981.14	5083.27	3002.42	4439.56	3167.92
1861	M200T305C144	200.101	305.412	0.675546	144.453	2307.32	3445.52	3033.75	2729.59	1972.18	3165.06
1862	M201T237C145	201.123	236.788	0.680585	145.485	2136.32	1551	1377.98	2764.25	1627.84	1470
1863	M203T268C145	203.08	267.814	0.677562	144.753	10093	7281.99	11574.6	8272.75	9097.2	10382.4
1864	M203T376C145	203.137	376.219	0.679074	145.074	17466.8	18176.7	15365.9	17651.5	18468.9	20261.3
1865	M203T431C145	203.149	431.207	0.680081	145.289	4854.19	4467.19	4715.55	5106.89	4625.77	5119.93
1866	M203T401C145	203.149	400.922	0.67857	144.966	3882.34	3700.67	3351.91	3603.45	3673.82	4320.63
1867	M204T349C145	204.141	349.234	0.679074	145.031	22139.9	20308.4	23058.7	22700.8	20369.7	22203.1
1868	M204T487C145	204.152	486.996	0.679074	145.03	17948.5	20300.6	18594.5	16895.2	21139.7	18384.1
1869	M204T543C145	204.152	543.205	0.680585	145.353	3200.08	2205.9	1911.41	2580.94	2043.47	1370.1
1870	M205T459C145	205.116	459.419	0.679074	144.989	5132.11	5562.23	6040.12	4964.92	3534.35	6283.45
1872	M206T299C145	206.127	298.573	0.681088	145.376	21169.4	21410.2	24490	23867	25095.6	19345.2
1874	M207T190C148	207.057	189.757	0.691661	147.594	32203.6	60125	25986.5	24112	33421.8	64054.8
1875	M207T44C148	207.057	43.517	0.693171	147.916	1.48511e+06	1.29816e+06	1.42788e+06	1.48106e+06	1.45694e+06	1.27159e+06
1876	M207T70C148	207.057	70.2788	0.691661	147.594	88244.1	89732.2	88696.5	98627.5	77858.5	87456.3
1879	M207T16C148	207.057	16.1648	0.692668	147.808	331712	335489	340188	348543	345075	326278
1882	M207T223C147	207.057	223.222	0.691158	147.486	18173.5	19394.1	20300	17250.1	13637.7	16148.1
1883	M207T211C147	207.057	210.996	0.690655	147.379	11255.1	14547.3	12557	17250.8	10363.5	12164.8
1887	M207T687C148	207.057	687.157	0.692668	147.808	942.765	1260	912.724	747	2093	1521.58
1889	M208T54C148	208.06	54.3954	0.693674	147.981	142574	143392	158487	148172	13303.3	146772
1890	M208T147C148	208.06	146.868	0.692165	147.658	14280.6	13742.3	12968.2	16912.7	15375.3	15426.1
1891	M208T177C147	208.07	176.652	0.690655	147.336	4278.09	4659.36	5812.91	4841.2	4651.34	5288.6
1892	M209T54C148	209.053	53.5691	0.693674	147.939	53430.3	50212.2	60355.6	52457.6	52475.6	46542.6
1893	M209T106C148	209.054	105.584	0.693171	147.832	5533.45	5760.66	5840.58	5937.25	5389.76	4917.08
1895	M209T235C148	209.127	234.782	0.69619	148.472	7052.77	5809.97	6843.45	6052.21	5853.56	5871.07
1897	M210T354C146	210.111	354.157	0.68411	145.856	2569.12	6149	3890	4497.92	2364.68	3133.5
1899	M210T47C145	210.111	46.6633	0.681592	145.319	15198.2	13837.9	17560.5	15854	15834.7	15506.6
1900	M210T93C147	210.111	92.9601	0.687635	146.607	5313.97	4607.89	5634.2	4346.65	3213.34	5302.77
1901	M210T151C145	210.111	151.453	0.680585	145.104	2288.92	1660.28	2562.93	2109.41	1598	1239.4
1902	M211T654C145	211.097	654.243	0.679577	144.85	2651.79	2982.9	3120.67	3001.11	2010.99	1927.8
1903	M211T79C147	211.106	78.6685	0.689145	146.888	13207.6	13209.2	4451.73	14639.8	12803.3	10983.8
1904	M211T702C145	211.096	701.588	0.679577	144.85	4031.46	3132.87	3590.33	2947.74	2562.24	3005.21
1906	M211T110C148	211.106	110.186	0.695686	148.283	5662.75	3262.36	4356.87	5186.59	6094.1	6063.48
1907	M212T313C146	212.101	312.574	0.685117	145.99	2060.56	1952.32	534106	496091	508017	1360.21
1908	M213T113C147	213.122	112.848	0.690655	147.129	31691.6	22573.8	30242.8	18252.4	19737.3	20857.3
1909	M214T33C147	214.052	33.4013	0.691661	147.306	11820.7	10267.2	12585.5	15324.9	9133.58	24715
1910	M214T62C147	214.052	62.019	0.690655	147.092	18002.9	16244.4	11325.3	13723.7	16224.2	15935.2
1911	M214T80C148	214.052	79.8352	0.692668	147.52	38315.2	39381	7460.26	31281.6	6863.87	35837.3
1913	M214T473C148	214.116	473.218	0.69619	148.268	1535.98	1324.29	2180.51	1269.03	1643.61	1398.3
1914	M214T119C147	214.142	118.754	0.691661	147.302	22737.4	23683.4	20356.5	19875.3	3997.83	23514.8
1915	M215T182C147	215.101	181.932	0.691661	147.264	3184.5	3133.42	4140.85	4896.53	5608.31	3158.28
1916	M215T306C147	215.137	306.021	0.692668	147.477	21781.2	21724.4	25966.6	23387.6	23196.2	23320.3
1917	M215T119C148	215.145	118.666	0.693171	147.584	3048.29	820	2462.14	3707.5	2975.96	896
1919	M217T282C147	217.116	282.322	0.690151	146.864	10451.8	7011.7	9071.76	9324.66	7426.28	6984.69
1920	M217T224C149	217.118	223.6	0.69971	148.898	11062.8	14206.2	3340.55	1201.68	2985.17	1715.75
1922	M220T228C147	220.117	228.249	0.691661	147.071	139927	144896	131808	137450	132125	144995
1923	M222T248C147	222.074	248.093	0.693674	147.426	2801.14	1320	2881.92	2750.02	1887.92	1098.64
1925	M222T395C147	222.077	395.134	0.692668	147.212	4216.2	2914.99	4914.27	3916.23	3522.44	2891.49
1926	M225T447C147	225.122	447.436	0.690151	146.566	5050.98	3265.04	5148.93	5237.18	4166.64	4923.92
1927	M225T469C146	225.122	469.303	0.689648	146.459	1094.98	880	1246.83	1494.34	4166.62	1948.73
1928	M226T150C147	226.067	149.941	0.692668	147.066	6717.91	8658.39	7386.07	7813.32	10767.8	8540.28
1929	M226T176C146	226.081	176.417	0.689648	146.424	6159.17	5079.81	5412.11	5391.33	6770.9	4851.6
1934	M235T406C146	235.028	405.608	0.689145	146.01	1249.31	2112.04	1636	1589	2044	1097.22
1935	M241T394C142	241.127	393.721	0.670506	141.87	14830.7	930	14297.5	16655.4	1100	11007.5
1936	M243T212C145	243.132	211.633	0.685621	145.006	4148.22	3383.97	3635.79	6334.5	3916.52	6933
1937	M248T378C145	248.11	378.163	0.687131	145.174	11756.4	11822.4	15337.9	18211.9	14550.6	16819.9
1938	M250T147C142	250.178	146.623	0.673027	142.135	13712.5	12459.9	15462	4030.31	16750.9	12256.6
1939	M260T219C147	260.184	219.222	0.696189	146.742	5767	5951.85	4899	5881.16	4473.5	4115.61
1941	M264T63C142	264.193	62.5167	0.67605	142.392	26618.6	20980.5	19038.2	29325	35589.9	21186.8
1942	M271T185C142	271.09	184.723	0.673531	141.688	7931.69	7936.49	8278.08	6059	8717.7	7842.64
1943	M280T517C145	279.684	516.796	0.690655	145.081	2758.82	2277.47	2697.1	2554.26	1431.38	9081.27
1945	M280T517C145_2	280.185	516.526	0.689648	144.858	12511.7	1599.12	12431.2	2565.71	11096.7	2874.55
1947	M300T193C145	300.214	192.529	0.690655	144.629	18545.8	18790	20657.2	23963.1	23699.8	25571.9
1948	M130T447C153	130.085	447.486	0.69468	153.374	2348.24	2175.35	2813.84	2346.01	2098.59	3343.68
1949	M187T362C151	186.993	362.031	0.702727	150.91	0	0	96495.3	68306.6	0	100549
1950	M191T269C147	191.117	269.315	0.685117	146.922	20901	17242.2	16292.6	15823	18031	19216.5
1951	M192T370C147	192.073	370.219	0.684614	146.767	7875.51	3060.59	7791.41	7141.54	8835.92	1950.09
1952	M193T141C150	193.095	141.086	0.698202	149.63	196714	177261	198251	191678	184891	182258
1953	M193T75C149	193.095	75.379	0.696693	149.306	363195	620486	424719	820905	925936	969590
1958	M194T289C147	194.091	289.268	0.685117	146.778	23111.4	37287.3	29801.6	38439.8	33642.2	36165.3
1959	M194T75C149	194.099	74.8748	0.69619	149.149	47439.6	47664.3	42674.7	60047.1	32005.4	36385
1960	M194T140C150	194.099	140.092	0.698202	149.581	23174.5	21467.5	19990	22683.1	20790.2	21182.6
1961	M195T125C147	195.075	124.543	0.686628	147.055	20854.8	9500.62	21185.8	22396.9	17022.7	20809.6
1962	M198T154C149	198.06	153.738	0.696693	149.069	13086.8	9662.12	11210.2	9852.09	9605.03	10855.6
1963	M199T256C149	199.107	256.371	0.698704	149.451	2858.07	2614.83	2341.17	3122.16	3454.19	2483.83
1964	M202T266C150	202.108	265.861	0.702727	150.173	3285.54	2121.56	2037.04	3852.91	2861.05	2768.48
1965	M203T387C149	203.052	386.85	0.69971	149.486	3244.32	2970.4	2798.94	3204.46	986	3717.72
1966	M204T152C148	204.101	152.321	0.693674	148.151	2638.99	3274.18	4368.03	3264.52	2980.35	3025.24
1967	M205T399C149	205.08	399.375	0.69619	148.645	1633.23	2277.53	1652.21	2173.7	1866.17	3089.94
1968	M205T132C149	205.12	132.14	0.695686	148.536	6243.38	9257.62	9553.66	13171.2	9639.99	3664.67
1969	M205T496C150	205.154	495.99	0.700213	149.501	10652.5	11840.6	10454.7	12520.5	10756.4	10969.3
1970	M205T522C149	205.153	521.973	0.69971	149.394	9387.03	9815.03	8283.41	6462.42	7147.18	7585.11
1971	M205T577C149	205.154	577.372	0.696693	148.749	3130	1577.51	1804.02	1127.19	1871.63	2365.01
1972	M205T558C149	205.153	557.966	0.697699	148.964	3120.96	3688.92	3618	3705.3	2960.07	2860.55
1973	M206T260C148	206.101	259.954	0.69468	148.279	10441.2	6697.39	8263.63	6897.63	7975.8	8002.01
1974	M209T97C149	209.09	96.7841	0.698704	149.01	16943.9	15946	15333.2	16119.6	16740.4	15774.5
1975	M210T413C147	210.086	412.95	0.687635	146.608	4950.17	5145.87	4865.33	5689.1	5342.52	5554.16
1976	M210T240C147	210.111	239.742	0.689648	147.036	2649.45	3440.03	2529.5	4234	3006.16	3884.29
1978	M211T132C148	211.117	132.222	0.695686	148.282	59915.2	60432.4	61955.5	52819.7	58060.2	51198.8
1979	M212T405C147	212.102	405.319	0.688138	146.634	2973.15	3211.45	4981.79	4117.41	3817.57	3334.82
1980	M213T413C148	213.121	412.62	0.69619	148.308	23192.7	21580.1	22005	22556	22622.5	21753.8
1981	M213T306C149	213.122	306.499	0.698704	148.844	1079.55	1298	666	1500.63	986.001	1438
1982	M214T344C148	214.117	343.619	0.693674	147.732	9333.52	8709.65	8383.47	8193.97	8365.35	8886.19
1983	M214T438C148	214.117	437.716	0.694177	147.839	5418.86	5615.11	4989.07	3829.69	5440.56	4756.88
1984	M214T505C148	214.117	505.102	0.695686	148.161	3645.84	2957.02	3821.67	2901.61	4063.85	2850.23
1985	M214T484C148	214.117	483.591	0.696693	148.375	2685.4	2166.74	2339.53	2732.36	2677.48	3312.07
1986	M214T308C148	214.117	308.014	0.695183	148.053	2902.22	3033.75	2513.05	2823.15	1952.92	2723.6
1987	M214T531C148	214.117	531.013	0.695183	148.053	4243.18	4426.54	4000.1	3665.62	4580.83	3560.37
1988	M214T420C148	214.117	419.832	0.694177	147.839	5895.33	5759.41	7183.41	5726.54	4328	4292.2
1989	M215T149C146	215.101	148.784	0.685621	145.978	93039.2	82415.6	92272.3	85055.1	92090.2	90113.5
1990	M216T311C147	216.14	311.441	0.692668	147.438	1638.73	2920.52	2941.23	2136.68	2790.06	3573.57
1991	M217T256C148	217.116	256.132	0.697196	148.363	8109.86	7375.59	8166.93	8013.42	9314.86	8476.2
1992	M218T411C149	218.112	410.671	0.69971	148.86	3092.13	1876.74	1720.17	2478.2	2412.69	2443.07
1993	M218T314C149	218.137	314.337	0.700716	149.073	10947.2	13189.5	11042	11497.2	10996.8	11334.4
1994	M219T448C148	219.133	447.505	0.695686	147.964	4244.88	4217.77	3941.58	4559.46	3890.2	2237.58
1995	M220T312C149	220.117	311.545	0.698704	148.569	5766.08	4510.23	5543.99	4898.2	3933.19	3606.01
1996	M221T247C150	221.09	246.943	0.704738	149.814	3307.84	3785.87	2127.48	2278.84	2255.67	9587.91
1997	M223T450C148	223.071	449.525	0.695686	147.816	2134.8	2726.14	2076.66	357	2402.83	676.828
1998	M223T435C148	223.073	434.634	0.69619	147.923	2126.53	2455.96	2384.5	2345.77	2375.47	2491.67
1999	M224T394C149	224.101	393.519	0.700716	148.847	4512.4	4084.53	1239	4290.42	3621.9	3347.2
2000	M224T260C147	224.111	259.998	0.693674	147.351	14537.2	14114.2	15731	15084.7	15570.6	14532.6
2002	M226T354C150	226.106	353.968	0.705241	149.734	3001.72	6146.55	6349.41	5166.74	2471.48	7002.49
2003	M226T56C149	226.105	56.0222	0.70323	149.307	5574.62	7925.7	6722.86	5989.48	7958.72	4662.31
2006	M227T176C149	227.174	176.464	0.701219	148.842	11354.4	13906.2	6096.45	13246	11345.8	14363.9
2007	M229T168C149	229.082	167.755	0.701219	148.773	8269.78	2197.16	1697.94	8588.48	1534.39	8561.38
2008	M231T98C148	231.082	98.3775	0.69971	148.383	4018.8	5024.59	4866.44	4982.18	3554.33	3864.73
2010	M237T240C148	237.086	239.883	0.699207	148.074	3047.98	2230.74	1588.56	2708.04	2052.75	2293.97
2012	M245T125C145	245.093	125.149	0.683607	144.52	9466	8508.26	6922.27	10387	14117	8952.31
2013	M248T201C145	248.162	201.349	0.685621	144.854	36704.2	32921	1090	2636.94	34272.3	4050.06
2016	M260T279C145	260.146	279.188	0.687635	144.939	32389.6	10981	9289	25373.2	5059	32931.1
2017	M261T402C146	261.142	402.278	0.69468	146.397	2741.56	2697.41	4040	3033.51	2806.43	3028.53
2018	M262T298C147	262.162	298.414	0.697196	146.9	18562.3	15360.9	16626	13978.7	15556.6	15355.3
2020	M271T193C146	271.163	193.186	0.69468	146.135	14689.4	11552.7	13553	14924	9874.42	11645
2021	M276T387C148	276.141	387.388	0.702724	147.702	111330	123311	58973.3	85169.7	54897.7	75397.6
2022	M280T136C150	280.188	135.77	0.712275	149.61	31208	11078	9607	32864.2	3519.8	37156.7
2024	M286T205C145	286.198	204.749	0.689648	144.719	120937	91505.4	85803.3	85866	67204.2	83241
2027	M316T79C146	316.119	78.5864	0.700715	146.42	7700.15	2968.56	16103.2	15060.1	17809.8	14634.7
2028	M85T273C163	85.0271	272.746	0.704738	162.734	15439.8	15045.6	13946.5	17053	15157.1	15566.8
2029	M114T164C158	114.065	164.293	0.707251	158.08	56351.2	59649.3	60303.8	56403.4	56072.5	60233
2030	M133T70C156	133.085	70.4962	0.707754	155.948	14523.6	5449.82	6482.68	7034.62	5388.23	5397.44
2032	M159T273C153	159.064	272.746	0.705743	153.281	19262.9	18604.4	17232.9	20743.1	18284.2	16977.8
2033	M182T123C152	182.025	122.943	0.705743	151.827	6080.6	7316.78	12754.5	12132.6	13048.4	9211.31
2034	M188T250C151	188.069	250.307	0.704738	151.286	9640.6	10652.7	8747	8684.92	13069	10152.7
2039	M199T220C148	199.143	219.747	0.692668	148.158	4794.15	3944.33	3398.94	4542.18	4157.62	5107.48
2040	M202T191C150	202.046	191.261	0.702727	150.176	51199.7	53950.7	58356.1	55915.4	50564.6	55986.3
2041	M205T395C148	205.052	394.874	0.692668	147.894	5494.99	5334.39	6841.18	7441.86	7309.93	5489.45
2042	M209T47C148	209.127	46.5108	0.692668	147.721	17670.1	16842	19365.8	18307.1	14585	18892.9
2043	M210T47C151	210.111	46.6361	0.709764	151.325	3707.63	6803	3534.73	6737	4616.61	3762.8
2044	M211T283C151	211.07	283.375	0.706749	150.642	9026.34	6997.7	9059.04	9624.27	9739.68	10499.5
2045	M211T103C148	211.107	102.944	0.695686	148.283	5574.28	6041.22	8882.48	7161.86	6324.25	6906.59
2046	M212T51C151	212.077	50.9537	0.709261	151.136	16744.8	12051.8	15864.8	14815.3	14751.6	13224.2
2047	M212T225C152	212.12	224.995	0.711271	151.562	8350.91	12147.2	7249.55	8848.35	9051.03	1951.64
2048	M213T103C148	213.068	103.461	0.693171	147.667	4902.37	3889	4966.94	5000.76	3991.15	5225.11
2049	M214T357C150	214.055	357.28	0.703733	149.877	3480.61	3264.16	6453.42	26374	4510.51	25918.2
2050	M214T353C148	214.117	353.383	0.693674	147.732	9333.37	8719.06	8382.77	8201.33	8365.35	9968.08
2051	M214T48C151	214.142	48.2281	0.707754	150.73	1094	3487.73	3335.17	1307.24	1903.49	2657.66
2052	M215T340C148	215.138	339.585	0.693674	147.691	54172.3	3716.43	2502.65	2459.08	15224.2	55996.9
2053	M215T299C148	215.137	299.05	0.695686	148.12	5999.14	12353.2	12197	14278.3	10905.7	9319.53
2056	M217T385C150	217.152	384.686	0.705743	150.181	823663	850973	812004	820436	842169	833676
2057	M217T411C150	217.153	411.108	0.703733	149.753	3282.89	4677.25	4290.69	2548.58	2741.77	2106.15
2058	M217T341C148	217.153	341.176	0.694177	147.72	8835.48	8946.75	4270.16	6309.25	4095.83	5663.33
2059	M217T436C150	217.153	435.74	0.705241	150.074	510.229	2239.3	1276.52	1476.18	2476.07	2709.13
2060	M218T325C149	218.079	324.717	0.700716	149.075	13779.9	14977	15218.9	15181.6	15156.5	13818.4
2061	M218T273C150	218.136	272.64	0.703733	149.714	236832	240882	246370	250689	246336	235270
2062	M218T385C150	218.156	384.829	0.706749	150.355	88128.2	87300.9	84229.1	86785	90916.3	79246.2
2063	M220T266C149	220.116	266.19	0.702727	149.424	15114	11880.9	14770.1	14800.7	15084.6	13097.5
2064	M221T428C150	221.01	427.547	0.705743	150.031	11232.8	10611.8	9340.83	10474.6	10189	9646.71
2065	M221T262C150	221.127	261.779	0.706748	150.24	3811.11	3182.71	3960.83	3340.43	4353.04	3751.96
2068	M223T152C150	223.052	151.862	0.707251	150.274	8835.01	8564.77	6742.98	7375.71	1752.44	8173.16
2069	M223T104C150	223.052	104.223	0.707754	150.381	11038.3	10188.5	8998.11	8953.39	8868.2	9335.04
2070	M223T120C150	223.106	120.159	0.707754	150.379	9933.41	9017.23	11510.2	10623.7	9746.25	10371.2
2072	M223T517C150	223.143	516.777	0.707754	150.378	830	1266	1613.6	1505	1239.25	1707.94
2073	M224T105C149	224.102	104.506	0.700716	148.847	5344.51	4864.27	5312.68	6644.75	7983.8	5802.19
2074	M224T56C150	224.127	55.6541	0.707754	150.341	3359.13	6360	5358.66	5123.89	6085.18	3595.28
2076	M226T85C149	226.105	84.7015	0.70323	149.307	8836.79	14178.8	9260.92	9943.14	12383.5	11684.7
2077	M226T306C148	226.106	306.499	0.696693	147.919	2272.33	2406.01	1944.12	3295	1821.24	1701.21
2078	M227T105C150	227.102	104.693	0.708759	150.445	4418.88	6676.77	5904.39	3589.88	7668.85	4448.21
2079	M227T249C150	227.102	249.297	0.705743	149.805	2488.51	2001.17	2594.39	2185.86	1833	2138.22
2080	M227T164C150	227.124	164.498	0.704738	149.59	1475.93	2188	1395.76	1419.77	1237.94	1033.72
2081	M227T344C151	227.138	344.458	0.709764	150.657	3761	1462.33	1921.8	1862.9	4328.54	5305.95
2082	M227T309C150	227.137	309.457	0.708759	150.443	10855.3	10563.1	11215.2	11982.2	10785.6	10772
2085	M229T361C151	229.152	360.993	0.711271	150.904	5.49752e+06	5.58052e+06	5.40428e+06	750038	741035	5.45904e+06
2086	M229T472C150	229.153	471.999	0.709261	150.477	2087.19	1686.95	1901.9	2518.35	2025.35	2169.44
2087	M229T453C151	229.153	453.487	0.709764	150.584	2273.86	2149.84	2086.45	1860.01	2339.06	2572.04
2088	M229T503C151	229.153	503.417	0.710266	150.69	1502.07	1200.23	1432.35	1777.47	1405.9	1178.83
2089	M230T224C150	230.101	223.581	0.706749	149.911	2316.28	2546.25	3244.54	1944.2	2426.08	2538.79
2090	M230T121C147	230.1	121.024	0.693674	147.137	8021.79	9655.28	8326.39	7151	6201.95	7318.53
2091	M230T55C149	230.1	54.6595	0.701219	148.738	12057.5	8267.98	11347.1	13563.5	14939.6	13547.4
2093	M230T361C151	230.156	360.993	0.711773	150.974	515582	516608	453813	489670	496713	494183
2094	M232T444C151	232.027	443.804	0.710266	150.589	2354.66	2040.57	2125.01	1814.85	1911.7	1743.09
2096	M235T137C145	235.116	137.388	0.68411	144.941	28288	26750.9	29487.9	21489.1	41148	44669
2097	M237T243C151	237.052	243.068	0.710768	150.523	3582.3	3933.64	3590.66	4301.11	2958.61	2731.66
2098	M238T428C149	238.035	427.547	0.705743	149.426	26003.9	24970.3	24652.6	24898.8	24130.1	25169.9
2099	M239T277C151	239.098	276.576	0.711773	150.668	19716.2	19061.8	18568	16301.4	20020.9	20107.9
2100	M239T69C150	239.147	69.2956	0.707251	149.709	24946.4	7237.85	10716.9	11793.7	7849.95	9210.11
2101	M241T415C150	241.029	414.628	0.709764	150.179	5965.3	5593.73	6421.44	6809.87	7054.09	6611
2102	M241T243C150	241.103	243.101	0.707754	149.752	1548.32	1899.93	1691	1868	855	2011.52
2105	M241T312C146	241.152	312.305	0.692165	146.452	6371.76	4673.64	5926.51	10403	4720.08	10468
2106	M242T123C149	242.046	122.951	0.705743	149.296	4564.74	2638.06	6635.4	6672	4134.66	2827.3
2107	M243T110C150	243.053	109.602	0.708759	149.902	22115.4	16483.2	20409.5	19267.2	23998	19931.1
2108	M243T417C150	243.057	417.274	0.707251	149.583	2986.39	1953.73	2231.22	2151.47	2503.33	2698.08
2109	M243T212C148	243.131	211.705	0.698199	147.666	4148.44	7842	6552	3416.25	6345.9	6441.49
2110	M244T395C148	244.06	394.874	0.701219	148.275	2113.51	1638.8	1856.93	1593.59	1865.01	2012.18
2111	M245T276C150	245.073	275.539	0.707754	149.625	935	2939.47	2786.22	3361.93	4327.43	3087.13
2112	M245T106C149	245.098	106.437	0.704738	148.987	4137.55	3572.04	4275.88	4709.47	5091.11	3887.85
2113	M246T234C147	246.167	234.316	0.696691	147.253	62898	37855	39986	55713.6	66519.4	50351
2114	M248T217C146	248.089	217.012	0.690655	145.919	19854.6	13909.8	25076.9	20993.5	3695	8389.01
2116	M250T146C149	250.178	146.074	0.704736	148.832	23142	21226.4	29175	4189.5	19465.8	25267.1
2117	M262T387C149	262.125	386.535	0.707754	149.125	42840	43126.9	73152	28307	72669	70115
2119	M264T394C148	264.117	393.589	0.701722	147.801	613	858	3556.56	3402.31	3533.48	558
2122	M266T234C149	266.136	234.214	0.708759	149.229	16471.6	14933.9	19778	14786.4	18622.8	22455
2123	M300T490C147	300.153	489.522	0.701722	146.948	2538.44	2760.05	1900.47	1770.44	2751.4	2054.06
2124	M302T186C149	302.229	185.986	0.710768	148.798	29767.5	33035.1	37057.9	37214	21571.3	22398.9
2125	M314T184C146	314.231	183.826	0.700716	146.456	6396.45	4960.93	14422	6425	5622.23	4378.51
2126	M338T209C147	338.147	209.052	0.707251	147.394	10343.5	8330.67	8965.73	6752.47	8656.27	7793.27
2127	M128T112C158	128.044	112.414	0.713782	157.814	54470.8	54072.4	48561.6	51251.3	54413	51198.4
2128	M145T359C156	144.983	359.349	0.712276	155.821	61829.9	73491.6	1723.99	1703.42	78998.8	1078.21
2130	M204T474C152	204.031	474.166	0.710768	151.805	3476.74	1896.22	3229.03	1187.1	2159.09	1952.23
2131	M204T444C152	204.031	443.551	0.711773	152.019	5869.54	5877.9	5524.65	6495.71	4340.94	5283.99
2132	M209T270C150	209.115	269.958	0.701721	149.652	3173	2774	1470.75	1902.61	2239.47	1763.38
2133	M210T413C152	210.085	412.53	0.712778	151.969	14623.4	14599.9	14991.7	15235.4	13942	16480.6
2134	M211T145C151	211.107	144.893	0.710768	151.497	2880.54	3751.27	4123	3511.34	3491.02	2970.55
2135	M211T44C151	211.143	44.0044	0.709764	151.282	13981	15087.2	18495.1	18093.1	18924.5	12729.3
2136	M213T391C149	213.121	391.486	0.697699	148.629	4361.25	5936.5	3388.05	6252.36	4804.38	4269.26
2137	M216T47C152	216.157	47.378	0.715791	152.359	22561.8	3704.51	23399.9	5221.32	4243.29	21989.9
2138	M218T155C151	218.046	155.001	0.711271	151.322	5580.81	2568.06	4586.74	4199.61	4318.07	5144.5
2139	M218T396C150	218.123	395.775	0.702727	149.501	4849.87	6294.64	6616.84	8471.35	7078.39	5096.49
2141	M221T418C151	221.075	417.541	0.711271	151.204	6831.48	7316.44	6134.59	6874.24	6890.5	6701.95
2142	M221T268C151	221.091	267.863	0.712276	151.417	9206.2	8366.15	8704.84	9473.65	9543.82	8169.95
2143	M222T336C151	222.148	336.367	0.712276	151.376	8918.36	8094.72	8585.62	7796.34	6652.94	7744.09
2145	M223T98C151	223.104	97.5547	0.710266	150.913	8878	9718.37	7357.28	9246.89	7010.7	7826.59
2146	M223T209C150	223.142	209.357	0.704738	149.737	4470.1	5975	5981.51	5326.68	4909.55	6621.51
2147	M224T263C148	224.107	262.622	0.695686	147.778	6703.4	7591.91	5881.55	1821.18	752	5163.05
2148	M224T500C150	224.137	500.007	0.704738	149.7	889.407	1471	1340.08	1301.59	1192.82	1380.4
2149	M225T207C149	225.108	207.069	0.701722	149.023	10593.4	5790.29	6885.41	8511.99	7823.35	6120.88
2150	M225T57C151	225.122	56.9221	0.710768	150.944	8840.85	9476.75	10366.2	11346.6	11775.6	10142.1
2151	M225T47C151	225.122	47.0039	0.708759	150.517	2214.88	5521	2897.93	11347.3	11623.9	3321.32
2152	M226T47C149	226.106	46.9807	0.702224	149.094	5574.62	2883.23	4736.53	3450.82	3593.42	4662.31
2153	M226T112C150	226.106	112.156	0.706246	149.948	6090.23	6763.64	7082.56	6869.76	6432.33	7716.93
2154	M226T126C151	226.105	125.871	0.710266	150.801	11246.5	11339.7	13075.7	9177.71	10540.9	8604.04
2155	M226T153C151	226.106	153.464	0.710768	150.908	4087.4	2295.77	1222	4123.42	4139.71	5757.86
2156	M226T105C151	226.142	105.293	0.711773	151.12	8987.25	8449.18	5782.7	7207.02	5521.31	5649.96
2159	M227T159C149	227.047	158.611	0.700716	148.739	6677.19	5190.77	6794.23	6070.27	5282.32	6496.03
2160	M227T282C152	227.101	281.803	0.7178	152.364	11955.2	9839.95	11115	10907.9	11917.6	14206.6
2161	M227T413C151	227.112	412.996	0.712778	151.297	44796.5	48716.7	43497.2	45280	1305.97	41675.9
2162	M227T49C152	227.137	48.8002	0.716294	152.043	14361.4	13418.6	17903.2	18069.1	13938.3	16802.8
2163	M227T82C152	227.174	82.0186	0.714787	151.722	2634.75	3322.26	8611.59	6756.06	4477.41	5073.9
2164	M228T48C150	228.121	47.8636	0.707754	150.194	5605	2745.27	3873.33	1612.58	4138.43	6534.73
2165	M229T26C149	229.051	26.4479	0.703733	149.308	6515.23	7667.79	5709.15	5223.49	5463.51	5098.18
2166	M229T23C149	229.084	22.9458	0.703733	149.307	3159	3085.18	2122.32	2029.98	1499.37	2449.85
2167	M229T178C149	229.084	178.429	0.70323	149.2	7098.76	6771.26	6752.98	8260.95	7718.43	9346.09
2168	M229T145C152	229.116	145.349	0.715289	151.758	16937.6	18045.8	16037	17831.7	16470.1	16723
2169	M229T117C151	229.118	116.664	0.710266	150.692	6829.12	8540.7	5720.91	6399.7	6552.55	5241.85
2170	M229T293C151	229.152	293.311	0.710768	150.797	8.30951e+06	8.41765e+06	8.29363e+06	8.55438e+06	7.82942e+06	8.2684e+06
2172	M229T387C150	229.153	387.423	0.708759	150.371	12032.6	12674.3	11168.4	7908.97	8317.51	10045.6
2173	M230T59C151	230.116	58.9514	0.712276	151.082	3160.05	2541.12	4823.05	3439.67	3274.48	2688.83
2174	M230T294C151	230.156	293.852	0.711271	150.868	710953	716790	752025	803127	740408	764047
2175	M231T152C151	231.082	152.465	0.711773	150.942	5129.4	5079.51	4689.36	5246.53	8162.37	5967.77
2176	M232T468C151	232.025	468.02	0.711271	150.802	3297.66	2139.64	2530.46	1687.76	3125.02	2426.99
2177	M232T41C152	232.131	40.6969	0.714787	151.544	11077.6	12767.8	11886.1	13720.5	13041.9	12767.4
2178	M233T25C150	233.009	24.7714	0.709764	150.448	4144.61	3477.38	4245.23	3663.63	3801.07	3487.43
2179	M233T468C151	233.148	467.918	0.710768	150.656	3687.96	3900.49	3442.13	3773.62	3047.42	2747.62
2180	M237T259C150	237.052	259.049	0.709764	150.31	2052.11	2801.09	1900.34	1609.43	2230.98	2126.04
2182	M241T435C150	241.03	434.646	0.709764	150.179	1820.07	1968.71	2345.07	2292.9	2079.65	2116.29
2183	M242T373C151	242.013	372.927	0.713782	150.998	3235.42	4696.66	4406.8	4246.52	4343.86	2482.68
2184	M242T117C151	242.075	117.36	0.71328	150.889	72666.7	65434.4	61099.5	62680.8	61366.7	67998.9
2185	M242T286C152	242.097	286.093	0.719808	152.27	18409.8	16745.7	16231.5	1465	1156	15981.1
2186	M244T248C151	244.077	248.258	0.714285	151.038	19182.6	26447.2	20776.9	25383.6	22040.6	24476.1
2187	M244T261C151	244.077	261.372	0.714787	151.144	19182.1	26448.4	4542.48	25382.5	3850.62	24476.1
2188	M245T224C150	245.093	224.075	0.711773	150.475	47139.8	48767.4	1515.49	47214.5	47819.5	46224.6
2189	M245T194C151	245.093	193.732	0.714787	151.112	22517.7	17701.1	28967.2	25712.4	20839.8	17342.5
2191	M246T224C150	246.098	224.018	0.711773	150.443	3556.42	3868.64	3563.07	3494.43	3340.15	2946.1
2193	M250T444C150	250.036	443.582	0.711271	150.216	18308.4	19106.8	17702.3	20713.5	17169.1	19372.5
2194	M250T480C150	250.036	480.372	0.711773	150.322	6308.55	6705.52	7017.33	7336.4	6176.37	6845.79
2197	M253T259C151	253.126	259.049	0.715289	150.972	4434.37	5816.88	4965.56	5144.67	5696.72	4185.8
2200	M260T427C151	260.018	427.29	0.714285	150.56	4110.27	4132.46	4198.45	3141.37	3803.05	5062.22
2201	M260T219C151	260.184	218.793	0.714787	150.661	4730.38	6972.71	9484.35	5396.8	4866.15	4982.48
2203	M261T58C151	261.129	57.7275	0.715791	150.847	6785	6498.09	7516.7	5001.14	4480.07	4227.57
2205	M264T122C150	264.193	122.348	0.711773	149.916	13511	13022.8	4953.48	6315.1	11698.9	6404.91
2206	M264T109C151	264.193	108.859	0.716294	150.868	12471.8	28893	13587.9	15373.4	31179	14365.1
2210	M276T388C150	276.141	387.537	0.715791	150.449	129023	139103	83015.5	85835.1	135108	75397.6
2212	M313T214C148	313.082	213.511	0.706749	147.739	3477	8218.22	9552.48	9872.96	9511.85	11225.8
2213	M130T217C159	130.049	216.727	0.72031	159.037	2238.67	84655.3	84486.9	79226.1	85700.1	95912.4
2216	M207T259C153	207.121	259.049	0.716796	152.954	3613.27	3071.46	3201.93	3290.1	3164.11	3563.12
2217	M209T240C153	209.054	239.94	0.718302	153.191	34549.1	33243.5	30968.5	41266.8	39712.8	32548.3
2218	M209T124C151	209.09	123.883	0.709764	151.369	12792.2	8300.24	11564.3	11282.8	10122.3	10392.7
2221	M214T365C153	214.054	364.852	0.716796	152.659	7318.93	6284.71	6453.42	7222.74	7112.27	7629.56
2222	M214T381C153	214.054	380.603	0.716796	152.659	7319.04	6284.87	6452.93	7107.6	7111.99	7633.1
2223	M214T244C154	214.153	244.34	0.721816	153.724	11981.1	11745.6	13526.7	13595.4	12253.5	10361.7
2225	M217T369C150	217.128	369.268	0.706246	150.289	421291	425359	400480	479347	400186	422762
2226	M218T246C151	218.137	245.794	0.710266	151.104	5401.95	4007.43	3941.27	3917.33	4202.79	2904.06
2227	M218T171C154	218.152	170.521	0.721816	153.561	218	13460.9	308	10584.7	9277.47	11541.5
2228	M219T302C154	219.1	301.641	0.721816	153.523	2145	2179	2027	1642.46	1500.76	1521.77
2230	M221T121C154	221.063	121.167	0.722318	153.552	7551.68	7589.74	7207.22	9187.25	7286.2	7196.37
2231	M221T239C150	221.091	238.584	0.706748	150.242	2940.46	3207.68	2359.61	2396.96	2861.86	2461.84
2232	M223T142C150	223.052	142.265	0.708256	150.488	8523.35	8564.87	9393.13	5405.04	5705.52	6047.98
2233	M224T113C153	224.064	113.062	0.721816	153.33	220983	230741	176067	180027	159203	228068
2234	M224T232C152	224.126	231.502	0.716796	152.261	232286	232337	228280	231975	222031	217834
2237	M227T319C152	227.1	318.602	0.7178	152.364	5768.56	6575.01	6371.26	7443.36	7122.31	6664.25
2238	M227T212C153	227.138	212.414	0.721314	153.108	10276.1	11165.8	11795.1	10348	10316.5	1177.55
2240	M228T120C150	228.121	119.889	0.708759	150.408	10966.5	10012.2	10018	10295.4	8654.42	8541.36
2241	M229T474C153	229.116	473.743	0.719808	152.716	1905.89	3263.69	2342.17	2005.21	1754.37	1882.53
2242	M229T414C153	229.116	414.115	0.720812	152.929	1.13231e+06	1.06262e+06	1.11282e+06	1.06843e+06	1.05585e+06	1.06808e+06
2243	M229T442C153	229.118	441.882	0.721816	153.142	1115.11	3285.29	1349.03	1555.82	1184.47	2577.1
2244	M229T382C153	229.117	382.262	0.722318	153.249	85987.9	85989.5	66761	76692.6	79423.5	88319.6
2245	M229T485C153	229.117	485.214	0.718804	152.503	2305.53	2277.83	2109.09	2411.73	1603.15	1755.08
2246	M229T467C153	229.117	466.786	0.719306	152.61	2080.96	2277.78	1907.14	2035.03	1349.11	2572.04
2247	M229T384C153	229.127	384.051	0.721816	153.142	64060.5	62600.8	62714.8	71834	67540	57118
2248	M229T320C151	229.153	320.293	0.709764	150.584	128200	131864	120717	121016	127845	122615
2249	M229T430C151	229.153	429.739	0.709764	150.584	3450.92	3051.27	3485.46	3524.77	3689.17	2555.2
2250	M229T490C151	229.153	490.407	0.709764	150.584	1502.07	1686.95	1432.35	1777.47	1750.08	2136.36
2251	M229T521C151	229.153	520.862	0.711773	151.01	1656	1200.23	2015	2210	1284.39	1178.83
2253	M230T404C153	230.12	404.103	0.721314	152.999	84535.1	91676.3	103745	99020.5	87598.6	88330.3
2254	M230T352C151	230.156	352.471	0.711773	150.974	515546	516614	453825	489653	496727	494183
2255	M232T452C150	232.027	452.252	0.709261	150.376	1908.03	2040.57	1513.29	1318.68	1793.76	1662.41
2256	M232T427C153	232.138	427.031	0.720812	152.821	469	709	1453.98	933	1911.55	1451.51
2257	M233T254C150	233.112	254.133	0.708256	150.125	9968.93	3850.35	10278.9	6785.04	8555.96	4110.74
2258	M233T426C153	233.111	426.259	0.72282	153.212	12824.1	13083.5	10944.9	12838.3	10789.9	12140
2260	M235T244C152	235.065	243.622	0.716294	151.761	2743.6	3365.6	2966.61	3496.85	2977.03	3729.17
2261	M235T50C153	235.106	50.0313	0.721816	152.93	5451.19	4867.22	4742	6698.3	4919.83	4134.75
2263	M236T55C151	236.089	55.4458	0.713782	151.194	6669	4034.81	4171.03	4537.91	3136.35	3971.22
2264	M238T227C153	238.106	226.888	0.722318	152.933	5347.99	5074.69	5400.27	5070.83	5693.19	3452.91
2265	M239T283C151	239.098	282.696	0.711773	150.668	19716.2	19064.6	18567.8	16300.8	20024	20108.6
2266	M239T435C153	239.137	434.634	0.720812	152.58	9485.74	11666	11935.2	11690.7	10092.9	11295.5
2268	M240T81C152	240.097	80.9272	0.716796	151.698	6146	3762.25	2914.06	2267	3552.28	3959.18
2270	M241T113C153	241.091	112.963	0.721816	152.727	65004	74505.7	61600	60584.8	49871.1	76184.6
2271	M241T101C151	241.117	101.495	0.712275	150.708	3478.61	4808.29	5488.86	4479.68	4695.64	3539.21
2272	M242T42C152	242.01	41.6305	0.720812	152.485	20283.8	23797.5	26265.6	24321.6	29027.3	25064.1
2273	M244T287C152	244.079	286.857	0.716796	151.569	3474	3092.38	1185.75	2628.88	4963	1053.39
2274	M245T240C152	245.078	240.013	0.716796	151.537	15470.5	2350.39	12059	2370.25	1704.79	1979.72
2275	M245T149C152	245.095	149.198	0.720812	152.385	3921.96	45286.8	5700.02	5169.62	2885.5	3592.86
2276	M246T261C152	246.093	260.781	0.721314	152.46	16263.5	17011	18756.5	16697.3	16548.9	18986.9
2278	M246T96C153	246.131	96.0878	0.723322	152.883	13055	11188.8	10806.6	10937.1	9977.05	9342.16
2279	M246T471C153	246.131	471.477	0.723823	152.989	1066.27	1387	1162.18	1186	1582	1032.39
2281	M246T109C154	246.131	108.991	0.726332	153.519	16463.5	17775.9	15844	16463.1	17380.4	16513.5
2282	M247T23C152	247.025	22.5826	0.721314	152.43	2742.19	2369.35	2676.4	3074.55	2544.79	2503.29
2283	M247T308C152	247.091	308.445	0.718804	151.898	20755.7	17687.9	18591.3	17791.3	13412.8	16389.6
2284	M248T309C152	248.094	308.643	0.7178	151.654	2196.63	1952.95	1915.01	2202.28	4158	2309.43
2285	M248T650C154	248.127	649.591	0.726834	153.562	1118.33	1008.29	1396	1644	1614.02	938.148
2287	M249T79C153	249.086	79.0293	0.722318	152.578	3462	1571.95	4991.62	0	2851	5702.18
2288	M250T97C152	250.091	96.8988	0.718804	151.805	54363.5	48007.3	53011.7	48934.4	44950.5	48670.9
2290	M256T309C152	256.067	309.116	0.719306	151.732	4603.83	4347.38	4060.64	3602.41	4149.47	3945.11
2291	M256T253C150	256.115	253.124	0.70926	149.612	13893	20465.2	19819.1	13630.5	20323.1	16393.1
2295	M257T160C151	257.11	159.86	0.7178	151.384	3562.33	1614	2374.87	5889.12	4095.82	4862.65
2296	M261T275C151	261.046	275.466	0.715791	150.849	1707.4	1841.22	162	623	909.162	1694.64
2299	M264T149C153	264.193	148.868	0.724325	152.559	7976	2761.45	5927	3324.32	3874.05	3802.73
2301	M272T228C151	272.183	227.511	0.719808	151.395	10376.6	9585.81	11603.6	10431	9412.63	12582.2
2303	M280T136C153	280.188	136.091	0.727336	152.774	50935.7	36726.6	36713	42462.9	37125.2	37157
2304	M283T77C151	283.172	77.3283	0.718302	150.804	17499.8	11405.1	10991	8913.18	11149.7	9466.51
2306	M310T195C148	310.198	195.162	0.708256	148.111	63178.3	48778	54272.8	58952	61813	56034.1
2307	M132T414C159	132.064	414.456	0.721816	159.153	69008.7	67410.4	74238.7	68712.5	64378.8	64896.3
2308	M152T31C159	152.069	31.1901	0.729844	159.061	2.13414e+06	1.77824e+06	2.17267e+06	1.75723e+06	2.18177e+06	2.04288e+06
2309	M181T126C156	181.096	125.61	0.724827	155.986	70130	91971.3	116143	119228	119258	104575
2310	M193T47C154	193.071	47.3266	0.719808	154.261	10566.6	10657.5	9130.74	7428.32	9281.58	11158.1
2311	M224T393C155	224.101	393.122	0.730345	155.141	21568.6	21867.7	20638.7	23046.8	24038.4	15328.3
2312	M227T79C152	227.138	79.1189	0.715791	151.936	7756.37	5734.98	2813.7	7629.32	10299.7	8115.25
2313	M230T172C154	230.047	172.174	0.726834	154.173	3417.42	2903.15	2270.58	3347.52	2993.09	3306.63
2314	M230T310C154	230.112	309.842	0.726834	154.171	2596	2280	1388.66	2697.19	2127.22	4026
2315	M230T444C151	230.123	444.13	0.709764	150.549	2519.65	898	2714.6	2326.1	2850.06	2390.53
2316	M230T427C153	230.121	426.754	0.72031	152.786	2707.3	2698.25	2197.49	3272.39	2420.72	3795.01
2317	M230T271C154	230.137	270.658	0.726834	154.17	44302.3	42309	47730.9	45626	43321	47130.3
2318	M230T348C155	230.184	347.668	0.728841	154.594	1877.01	21626.9	1410	1916.51	2105.12	1525.87
2319	M231T274C153	231.135	274.396	0.723322	153.389	4050.09	4194.21	4479.98	2999.92	5057.39	4663.55
2320	M231T350C156	231.143	350.037	0.734858	155.835	50791.1	59409.2	48890.9	54494.7	57091	57636.5
2324	M232T414C152	232.128	414.121	0.715289	151.65	7306.3	4881.23	5932.73	6780.74	5270.96	5606.32
2325	M233T300C154	233.112	300.124	0.725329	153.744	2297.23	4194.72	3858.28	4155.13	5069.52	5273.65
2326	M233T517C155	233.148	516.768	0.729844	154.7	1445.25	2343.86	2878.88	2559.99	1288.27	2765.37
2327	M233T380C154	233.148	380.005	0.72583	153.849	7867.11	4602.52	11892.3	11476	3448.24	4679.59
2328	M234T252C156	234.157	251.812	0.734357	155.62	32912.8	31859.7	32247.7	25744.3	30676.8	25618.7
2329	M235T372C154	235.091	372.1	0.726834	153.993	1533	5146.14	5214.62	6135.31	4285.34	6078.54
2331	M236T207C154	236.112	207.326	0.724827	153.533	4229.87	4377.54	4752.92	3664	5595.1	3580.8
2332	M236T171C148	236.162	170.566	0.697195	147.678	55879	52132.7	3176	43237.2	1662	47243.5
2333	M237T237C151	237.053	237.242	0.711271	150.63	5531.66	4035.3	4751.67	5506.66	1763.32	3516.03
2334	M237T47C155	237.122	47.2001	0.729844	154.561	3641.52	3837.15	3772.03	6090.61	1645.79	5575.48
2336	M239T47C156	239.139	47.0703	0.738869	156.402	5282	2603.26	2007.21	5144.49	5654.48	2736.53
2338	M240T435C152	240.141	435.12	0.719808	152.334	1221	1242.9	1266.98	1588	712.515	1922.35
2339	M241T320C154	241.153	320.27	0.727336	153.893	58722.9	68159.8	73169.9	65562.2	79356.7	74779.6
2340	M241T297C154	241.152	296.691	0.728841	154.212	694256	680243	689398	693222	692028	740212
2341	M241T368C154	241.152	367.798	0.728841	154.212	629259	616139	621404	609597	607912	619320
2342	M241T343C154	241.152	342.785	0.728339	154.106	83173.2	91997.9	82238.4	90297.8	90675.9	85666.8
2343	M241T400C154	241.153	399.79	0.727837	153.999	2458.33	2275.53	4087.48	1097.25	2653.01	1090
2345	M242T351C154	242.156	350.621	0.728841	154.179	10092.8	8635	11067.7	14178.2	10871.3	12854
2346	M242T367C154	242.156	367.431	0.728841	154.179	76357	72795.3	74455.8	76688.7	78607.1	79503.9
2347	M245T125C153	245.093	125.426	0.723823	153.022	56736.1	69119.5	81564.4	89546.2	90874	76703.4
2348	M245T213C156	245.111	212.537	0.735861	155.566	13137.2	18181.2	14439.4	14435	14709.1	13042.8
2349	M245T338C154	245.147	338.404	0.726332	153.551	54397.5	53340.6	54801.4	53813.9	51568.2	53065.4
2350	M246T42C154	246.042	41.702	0.727837	153.84	7390.55	6473.2	9459.7	8863.78	9289.83	7310.58
2351	M246T345C154	246.108	345.042	0.726834	153.626	1251.74	3834	2630	2045	1189.69	2034.29
2352	M246T149C154	246.131	149.332	0.726332	153.519	9858.66	10286.2	3673.84	10014.2	8639.96	10067.3
2354	M246T441C153	246.131	441.28	0.724827	153.201	2667	1255.6	1036.11	2015	1454.83	1730.24
2355	M246T426C154	246.131	425.748	0.727837	153.837	1087.69	1636.15	2004	1670	1821.15	1371.44
2356	M246T280C155	246.131	279.66	0.731348	154.579	12923.2	10984.3	13408.9	10421.7	14334.7	11825.2
2358	M246T234C150	246.167	234.362	0.710768	150.228	62902.7	43618	45861	66365.6	66519.4	41582
2361	M248T173C153	248.057	172.507	0.724827	153.14	6585.39	6998.35	1154	7302.46	7866.01	7895.7
2362	M248T378C154	248.11	377.897	0.730847	154.41	330232	320918	339239	334871	348331	323913
2363	M248T401C154	248.111	401.499	0.729844	154.199	14706.7	11395.3	12521.5	11485.2	12854.6	11953.1
2364	M248T132C154	248.112	131.999	0.728339	153.881	18379	16964.8	16519.3	16634.4	17230	18151.5
2365	M248T49C153	248.127	48.9953	0.726332	153.456	13364.1	12741.5	15573.7	18842.4	15841.2	5821.09
2366	M248T152C154	248.126	151.921	0.726834	153.562	10651.3	8705.49	10639.5	10718.5	8700.82	8754.69
2367	M248T75C154	248.126	75.1025	0.726834	153.562	19313.7	17565	22218.1	21032	21804.4	22151.2
2368	M248T176C154	248.127	175.505	0.726834	153.562	1938.87	3661.38	2855.78	3845.63	2325.77	3985.31
2369	M248T107C154	248.127	106.854	0.728339	153.88	14659.4	14284.4	11541.7	13264.7	12815.6	13546.9
2370	M252T125C154	252.079	125.151	0.730847	154.287	5594.9	4171.11	5223.35	6458.17	1309.42	4971
2373	M260T523C151	260.194	522.937	0.715289	150.767	782	3631.24	2930.5	5238.89	666	4458.58
2374	M261T266C153	261.178	266.138	0.726834	153.172	657	4674.64	65	5418.73	6175.74	6156.09
2378	M264T62C153	264.193	62.007	0.724827	152.665	40803.8	34991.8	43588.1	86983	51920.3	44034.2
2383	M264T116C151	264.193	116.011	0.715791	150.762	10667.7	6337.78	8956.65	6315.1	6086.78	13918.3
2385	M265T217C149	265.115	217.074	0.706749	148.833	53375	157331	48481	44127	148501	145077
2387	M270T239C152	270.131	238.728	0.721816	151.871	2531.8	1195	1320	1068	1677.42	2379.15
2389	M271T193C153	271.163	193.47	0.726832	152.899	26690.8	17274.3	16068.2	20985.5	25215.5	16820.2
2390	M275T259C153	275.107	259.049	0.729844	153.429	30682.2	29581.3	26845.2	26944.1	27274.7	27322.9
2392	M276T232C152	276.177	231.502	0.720812	151.503	7196.32	8371.47	8890.66	7048.36	11619.2	9350.03
2397	M290T240C152	290.157	239.956	0.724325	151.904	2467.55	2316.55	1787.73	2352.55	2008.84	2828.98
2398	M296T257C153	296.146	256.8	0.730847	153.135	2801.63	4999.07	1721	2807.27	1972	2687.06
2399	M302T376C156	302.156	375.822	0.743879	155.732	17459.1	16639.2	18283.6	14868.2	12078.7	13104.6
2400	M302T187C153	302.23	186.536	0.728841	152.582	32209	42065.9	37053.3	33808	35707.3	33716.9
2401	M310T195C152	310.198	195.468	0.726834	151.996	63178.3	82291.5	65893.8	56146	70721	70311
2402	M312T200C155	312.214	200.033	0.741875	155.1	9513.18	11175	13258.1	10236	11394.6	10569.2
2403	M314T184C152	314.231	184.235	0.72583	151.705	4173.69	5493.98	7615.98	8608.96	6055.53	5469.11
2405	M316T106C148	316.117	105.869	0.708256	147.996	23107.2	3820.93	15883	29893.4	30141.6	17544
2406	M316T76C152	316.118	75.5132	0.725329	151.563	8256.32	24562.7	3483.88	10652.2	6710.56	4531.24
2407	M325T130C151	325.189	129.802	0.724825	151.286	11499.4	26025.1	22019.6	26957	21551	20890.3
2409	M85T252C169	85.0271	252.241	0.732351	169.11	79161.2	82032.4	78374.4	88403.9	84982.6	89714
2410	M130T225C159	130.049	224.963	0.720812	159.147	2396.61	84655.3	86900.1	1438	85700.1	95900.8
2411	M137T123C161	137.045	123.378	0.73185	160.852	132919	99555.2	151487	143528	128553	133111
2412	M168T28C159	168.064	28.145	0.736362	159.289	99466.2	90211.1	107080	90286.1	89178	88308.3
2413	M173T252C158	173.079	251.812	0.732351	158.093	164529	168641	168292	159800	175425	158004
2414	M187T362C158	186.993	361.792	0.736864	158.241	0	148450	144954	115955	134785	139691
2415	M217T138C156	217.015	138.471	0.732853	155.955	36412.5	21617.4	29657.1	30003.8	28515.5	26770.3
2421	M229T195C156	229.153	194.701	0.733856	155.695	10953.2	8576.11	11584.6	10163.1	13003.5	8573.59
2422	M230T37C157	230.009	36.8619	0.737866	156.514	61327.9	61205.4	59774.9	69950.9	48411.1	61187
2423	M230T355C156	230.123	354.677	0.734858	155.872	5183.16	7948.22	9108.99	7982.51	9201.95	10763.1
2427	M232T173C156	232.095	172.767	0.733856	155.588	3315.6	2769.54	2425.09	2809.49	3109.37	2340.93
2428	M232T252C155	232.152	251.792	0.73185	155.161	2.41123e+06	2.43371e+06	2.44942e+06	2.42705e+06	2.36682e+06	2.48636e+06
2430	M233T414C155	233.147	414.468	0.732351	155.231	2642.94	2159.11	2518.88	3130.15	2433.53	2394.8
2432	M235T333C153	234.916	332.783	0.721816	152.936	1527.18	5217	2556.73	4448	7181.19	1930.61
2433	M235T408C157	235.091	407.579	0.738869	156.543	2660.83	4431	3187.15	5609	2704.69	3501.57
2434	M235T117C155	235.107	117.457	0.733856	155.48	4090.9	6693	4008.58	4844.34	5006.99	4028.57
2435	M235T138C156	235.116	138.185	0.734858	155.693	558147	523229	513568	502448	498914	504891
2436	M236T138C156	236.12	138.064	0.73536	155.764	67419.5	60068.6	62356.6	57740.8	60721.3	58408.9
2437	M236T47C152	236.128	46.6361	0.719808	152.469	2144.91	1690.34	4325	2546.41	1989.91	3609
2438	M236T312C156	236.163	311.804	0.737365	156.187	1855	1777.37	2381	1677.45	2160.3	1983.05
2439	M237T277C153	237.122	277.121	0.724827	153.498	2617.12	4084	5362	5821	2278.86	1308.69
2440	M238T225C156	238.07	224.955	0.736864	156.014	1486.19	2793.03	2827.05	2991.36	2593.37	1637.5
2441	M239T256C156	239.098	256.248	0.735861	155.767	21264.1	20697.2	20299.3	19849.4	21327.5	22040.9
2442	M239T141C153	239.1	140.908	0.723322	153.112	14081.8	12669.2	16641.9	13574	14322.8	12207.2
2443	M239T150C155	239.137	150.137	0.732853	155.129	22845.3	23081.4	23272.8	23101	21546.6	20050.6
2444	M239T190C155	239.137	189.911	0.733856	155.341	35219.2	31052.6	1857	31704	39269.7	24981
2445	M239T171C155	239.137	170.776	0.733856	155.341	35220.9	32818.4	2856	31701.8	37907.2	24980
2446	M240T269C155	240.107	269.075	0.730345	154.565	9087.24	7595.12	8373.36	7611.54	6178.26	5093.58
2447	M240T55C154	240.121	55.3761	0.728841	154.246	1812.82	2674.6	7126	3991.16	4965.35	3051.44
2448	M241T405C155	241.127	404.948	0.733856	155.274	308000	300027	326399	315503	313671	284251
2449	M241T427C155	241.128	426.774	0.733856	155.274	3325.61	1950.15	2799.2	1632.7	2573.94	2119.39
2450	M242T245C153	242.045	245.461	0.724325	153.227	3526.66	2531.68	3209.64	3455.5	2672.3	2788.9
2451	M242T405C155	242.131	404.942	0.734858	155.452	32610.4	1983.83	34326.4	1473.16	28956.7	27202
2452	M243T155C156	243.096	155.402	0.735861	155.632	2861.47	1371.49	2399.68	3375.13	2054	3750.65
2453	M243T262C157	243.131	261.672	0.740873	156.691	1571	1369	1244.36	611.943	919	1405.27
2454	M244T26C153	244.025	25.9222	0.724827	153.269	6356.85	4892.63	5714.24	4498.91	4903.8	6006.62
2455	M244T427C155	244.127	427.346	0.73536	155.492	1703.51	2018.63	2442.38	2764.83	1818.19	2541.84
2456	M245T402C157	245.112	401.666	0.742376	156.944	6167.72	4867.43	5073.99	6537.73	5243.59	6444.45
2457	M245T46C156	245.127	46.3159	0.737866	155.99	5173	3095	2557.56	2267.87	2493.75	5585
2458	M246T236C156	246.106	235.533	0.735861	155.534	39583.6	44374.5	46015.9	43099.6	74759.6	44051.8
2459	M246T284C156	246.108	283.897	0.739871	156.382	2174.96	465	1846.69	2800.96	536	2514.22
2460	M246T121C154	246.131	121.195	0.727837	153.837	18778	21847.5	20473.3	19182.6	20579.9	19715.4
2462	M246T458C154	246.131	457.829	0.726834	153.625	2229	1610	1008.13	1774	1454.83	1730.24
2465	M247T317C155	247.092	317.475	0.734858	155.29	20755.7	1002.54	923.704	1610	13412.8	1320.13
2466	M247T217C155	247.105	216.974	0.73185	154.654	24959.3	31188.5	17748	28012.1	9944	13458.9
2467	M247T186C153	247.106	186.1	0.725831	153.382	3797.74	3294.31	206	3291.91	6295.99	2537.02
2468	M247T425C156	247.127	424.694	0.739871	156.349	10304.4	11180.6	9418.45	10079.8	9325.98	8664.39
2469	M247T392C155	247.128	392.023	0.733856	155.077	3156.9	3040.13	3001.91	3926.69	2948.91	3029.14
2470	M248T28C155	248.02	28.1457	0.734858	155.261	261994	264113	243235	264662	249796	267036
2471	M248T424C156	248.087	424.223	0.736864	155.682	3821.14	4443.65	4167.31	4790.6	4371.93	3971.78
2472	M248T46C155	248.162	45.9358	0.735861	155.468	5232.41	5667.22	2925.9	4324.81	4976.27	4928.22
2473	M248T259C156	248.162	259.5	0.738367	155.998	2654.52	3326.57	22697.1	3711.86	3636.87	3741.24
2474	M248T220C157	248.162	219.82	0.743378	157.056	717194	22577.7	718214	726546	736951	732419
2475	M248T236C157	248.162	236.356	0.743879	157.162	717168	699902	718274	726519	22161.7	17638.7
2476	M248T274C157	248.163	273.866	0.741875	156.739	2181.25	4423	1541.46	2611.07	2082.12	2588.46
2478	M249T449C155	249.142	448.732	0.73185	154.59	1996	1094.67	1252	1491	1640.06	1104.38
2479	M250T28C156	250.017	28.1457	0.737365	155.727	11317.1	12425.9	12745.2	11505.2	11112.7	12743.6
2480	M250T41C156	250.141	41.0041	0.740873	156.464	21928.7	22939.9	22522.2	22107.3	22950.1	22861.2
2481	M251T124C154	251.075	124.026	0.731348	154.424	30357.2	27127.8	36839.5	36921.4	33442.2	24211.5
2482	M251T121C155	251.1	120.698	0.73536	155.27	13511	4785.65	16086.7	17195.7	14127.6	15797.5
2483	M251T48C156	251.102	48.3743	0.737365	155.693	4301	4827	3974.21	2907.98	4603.63	6256.12
2484	M251T384C156	251.11	383.913	0.736864	155.587	7527.7	7451.16	7391.31	7499.97	7399	5494.69
2486	M253T275C155	253.113	274.914	0.732853	154.679	3848.51	3244.99	3185.34	3415.07	4524.11	3084.65
2487	M253T177C156	253.141	176.933	0.739871	156.159	3127.3	1494.83	2539.6	3200.85	3974	2396.91
2490	M255T442C157	255.132	441.97	0.741875	156.522	1057	1604.8	1416	991	1806.1	2165.98
2491	M255T429C156	255.132	428.808	0.738869	155.887	2399	1377.35	1169.67	1553.11	2036.46	2165.98
2492	M256T354C155	256.091	354.398	0.736864	155.435	3587.64	2995.04	3205.79	3197.9	3001.28	4160.36
2494	M257T303C154	257.075	302.837	0.729844	153.926	1145.67	2088	1347.29	1428	2185	961.287
2495	M257T203C149	257.147	202.932	0.707754	149.265	12853.3	1492	10972.2	11224	9348.36	11779.9
2497	M260T403C155	260.072	403.194	0.736864	155.318	7965.73	7809.44	9137.94	7779.26	8761.44	8903.32
2499	M261T402C152	261.142	402.114	0.721814	152.116	4937.86	3287.79	3603.83	3555.74	6012	6722
2500	M263T224C154	263.108	224.452	0.732853	154.386	18610.4	17719.9	16475.6	16791.4	17436.1	18381.3
2501	M264T151C156	264.028	151.468	0.738869	155.627	210	1756.34	390	1945.31	126	1411.14
2502	M264T211C156	264.107	210.954	0.740873	156.047	3747.67	9493.58	6052.65	3747.16	5149.64	9061
2504	M264T136C154	264.193	136.15	0.728841	153.51	4964.68	2553.4	3560.68	3059.14	5994.46	6714
2509	M266T217C152	266.12	216.843	0.719807	151.555	9391	19616.7	23715.6	25412.4	7774	19772.6
2510	M266T234C153	266.136	234.113	0.727837	153.246	21977.6	21141	32124.8	22982.2	18264.7	24829.8
2513	M269T362C155	268.995	361.911	0.736864	155.067	222076	240822	237434	255400	237175	258317
2519	M297T255C153	297.152	254.666	0.729342	152.797	2500.8	1262	2378.07	909.04	2075.69	1810
2521	M322T457C158	322.074	456.526	0.756897	158.041	0	1681.18	1263.37	0	0	2880.32
2522	M330T52C155	330.133	52.1033	0.744881	155.38	8203.54	7443.72	4686.58	5143.61	3155.43	7981.24
2528	M110T31C164	110.059	31.2169	0.732853	164.389	31533.7	42078.9	23252.4	30396	30296.7	25338.7
2529	M114T235C165	114.065	235.466	0.737866	164.923	21417.9	20464	18845.7	16813.1	33518	19398.9
2531	M226T212C158	226.106	211.705	0.74438	158.044	17311.3	13659.1	14736.8	7022.22	12913.6	12073.2
2532	M230T394C152	230.121	394.054	0.718804	152.467	15853.2	12302.2	14987.1	13110.5	14525.7	11678
2533	M231T439C158	231.06	439.2	0.743879	157.751	1150.29	1856.74	1989.55	2137.25	2979.94	1463.07
2534	M231T151C158	231.082	150.615	0.742877	157.538	8352.22	7437.56	7789.19	9400.24	8286.29	7591
2535	M232T31C155	232.025	31.2455	0.728841	154.527	3.51091e+06	4.41366e+06	4.5375e+06	3.89413e+06	4.40288e+06	4.01826e+06
2539	M232T131C155	232.168	131.017	0.729844	154.735	32937.1	37086.5	32262.6	39387.7	38635.7	37172.3
2540	M234T31C155	234.022	31.2455	0.730345	154.775	153112	182441	181783	175909	187211	156903
2543	M235T159C157	235.132	158.719	0.741875	157.179	3188.04	2979	2992	1574.22	3179.84	4113.94
2544	M236T170C158	236.163	170.451	0.743879	157.567	7696.74	335184	6335.86	6879.65	478078	6906.51
2545	M236T75C157	236.163	75.0607	0.742877	157.354	4767.34	4125.37	5651.61	12671	9333.59	4397.77
2546	M236T209C158	236.162	208.998	0.743879	157.567	1367	242061	18403.2	398931	478067	173766
2547	M236T197C158	236.162	197.333	0.744881	157.779	468326	277778	466746	397725	477020	444273
2548	M237T119C155	237.122	118.651	0.729844	154.561	6037.66	6670.47	7248.92	7055.58	6979.5	6598.08
2549	M237T154C158	237.132	153.879	0.746384	158.063	5261.44	3033.68	3600.15	3588.3	3644.96	4354.94
2564	M238T312C155	238.152	311.703	0.729844	154.525	23877.7	24542.9	23944.6	22566.1	22341.5	22246.2
2565	M240T274C157	240.133	274.396	0.740372	156.686	2482	1792.7	1603.06	2885.41	1634.43	3763
2566	M242T286C154	242.157	285.53	0.729844	154.391	48383.2	107	47965.4	56961	54205.3	48018.3
2567	M242T510C157	242.159	509.536	0.743378	157.254	3127.11	2687.73	1679.75	2495.07	3508.01	2414.85
2568	M243T47C154	243.087	47.0039	0.728339	154.042	8158.34	6838.45	8677.29	8376.85	6627.22	8060.12
2569	M243T413C160	243.096	412.742	0.755896	159.87	6352.04	6614.12	6186.74	5545.98	5809.25	7041.29
2570	M243T212C156	243.132	211.664	0.736864	155.843	53671.8	64643.5	60660	49041.6	54858.3	50063.1
2571	M244T355C157	244.128	354.597	0.741875	156.87	3145.89	2079.85	4167.11	2915.89	1957.58	3797.18
2572	M244T394C157	244.129	393.739	0.741374	156.764	2261.74	2477.14	2070.67	3076.49	3418.77	3019.21
2573	M245T224C156	245.093	223.887	0.739871	156.415	6867.27	2887.17	6353.22	5754.07	5209.64	5600.48
2574	M245T219C156	245.111	218.968	0.736362	155.672	13139.4	18181.1	13861.7	14434.1	3428.57	13042.1
2575	M245T295C155	245.147	295.01	0.730847	154.505	43532.5	31225.8	46335.6	52379.3	35267.1	13473
2576	M245T353C155	245.148	352.559	0.734357	155.247	3616.57	4661.32	1760.73	2960.44	1655.38	1581.85
2577	M247T28C156	247.085	27.5279	0.738869	156.138	3658.02	2050.05	2292.15	1923.74	2093.18	3672
2578	M247T446C156	247.139	445.982	0.738869	156.136	3554.42	5235	3719.56	4781.46	4361.61	4863.48
2579	M247T485C157	247.137	485.216	0.742376	156.878	1694.15	2319.81	2004.39	2259.68	2255.09	2155.45
2580	M248T313C157	248.146	313.14	0.742877	156.951	115562	114605	116894	109834	103793	110340
2582	M248T203C155	248.162	203.263	0.732853	154.833	66936.8	60688.9	55582	58115.5	58475.7	64610.8
2583	M249T439C157	249.069	439.475	0.743879	157.133	10616	5887.63	10583.8	12415.8	11259.5	11083.9
2584	M250T313C157	250.153	313.261	0.742877	156.887	502	357	1934.58	1768.44	319	2166.92
2585	M250T183C158	250.175	183.104	0.748888	158.156	8461.26	8718.25	8142.05	7906.7	5552.25	2942
2591	M252T511C157	252.133	510.857	0.744881	157.248	2288.73	2449.45	1954.3	2249.53	1437.77	2519.6
2592	M252T262C157	252.143	262.334	0.744881	157.248	1829.53	520	2056.2	2206.76	2547.7	1956.13
2593	M253T159C156	253.143	159.18	0.740372	156.265	4423.89	3327.58	1856.99	3839.57	2229.71	3866.25
2594	M255T256C157	255.072	256.034	0.744881	157.158	3669.25	3065.26	2941.8	2662.87	3503.17	3344.19
2596	M255T95C157	255.132	94.5125	0.744881	157.156	4643.93	5617.6	5708.17	4533.01	4757.35	3701.87
2597	M255T516C157	255.144	516.453	0.743879	156.944	358	1844.59	1499.03	1587.89	1573.25	1966.83
2598	M255T416C157	255.143	415.929	0.745883	157.367	3148.72	3822.03	3410.67	4360.64	2954.18	5221.15
2599	M256T382C156	256.09	381.547	0.741875	156.493	12710.7	12936.8	13987.7	11052.4	4492.07	11251.5
2600	M258T244C157	258.106	244.353	0.745883	157.277	14659.1	12860.3	2685.98	12870.5	11810	10478.1
2601	M258T380C157	258.107	379.512	0.745883	157.277	34979.6	31687.8	29614.2	30218.9	1537.52	34007.6
2602	M258T263C157	258.095	263.221	0.743378	156.75	1084.62	4290.06	793	1178.15	671	3197.96
2604	M260T219C156	260.183	218.768	0.740873	156.16	9505	10766	12582.4	10288.4	8376.13	6119.56
2605	M261T146C156	261.096	145.93	0.742376	156.45	15657.9	12916.7	15353.6	13012.6	17244.3	14360
2606	M262T424C160	262.095	423.72	0.758898	159.903	3550.05	2509.64	5395	1930.43	3393	5521
2607	M262T493C157	262.127	492.651	0.744881	156.948	1908.32	1992.91	2352.61	1981.64	2278.05	2235.99
2608	M262T442C157	262.128	441.755	0.746885	157.37	1424.44	1616.88	1016.39	2891.17	2303.94	3434.94
2609	M263T433C158	263.123	433.124	0.750891	158.186	1444	1289.36	2099	1732	1082.13	1346.79
2616	M268T168C157	268.102	168.485	0.743879	156.568	11990.1	11409.1	13971.5	13358.3	12340.3	13916.5
2617	M269T115C159	269.111	114.803	0.754895	158.859	6774.31	6225.82	6137.66	7101.32	2201.59	5589.06
2618	M270T427C157	270.058	426.736	0.745382	156.831	1346.61	1413.95	1282.89	1293.1	1842.42	1659.16
2619	M272T228C153	272.183	227.633	0.727837	153.083	10376.6	9585.73	11603.6	13567.4	16082.2	12582.8
2620	M274T324C157	274.103	324.217	0.74438	156.512	4945.48	7056.58	7267.16	6028.4	6195.23	6241.18
2622	M276T231C155	276.177	231.417	0.737866	155.088	7387	9797.56	8890.66	11554.7	11619.2	11949.5
2624	M281T453C157	280.961	452.627	0.745382	156.545	14434	12926.2	15328.4	14315.9	15600	11144
2625	M281T503C157	280.962	502.607	0.745382	156.545	3114.38	4710.69	3214.48	3745.16	2689.78	4285.43
2626	M281T567C157	280.961	566.755	0.746885	156.86	1585.28	1034	1017.69	893.774	1161	999
2627	M281T478C157	280.961	477.894	0.745883	156.65	6601.03	6249.71	7414.25	6677.26	7520.35	6712.27
2628	M281T545C157	280.961	545.361	0.746885	156.86	980.947	2230	1017.69	1115.83	940.19	1141.14
2629	M281T529C157	280.963	528.966	0.745883	156.65	754.372	2382	1209.18	1923.86	1587.91	2734
2630	M282T287C154	282.117	286.983	0.733856	154.095	3017.26	3002	1450	37456.9	1812	3435.6
2632	M284T188C158	284.06	187.824	0.751892	157.834	8050.95	9223.42	7968.07	8620.28	9115.41	8935.15
2633	M286T204C154	286.198	204.494	0.73185	153.575	117370	173710	141114	146339	134537	165307
2634	M289T24C157	289.035	23.5919	0.746384	156.557	3938.04	4057.47	5657.62	5977.34	4435.22	4711.4
2635	M290T383C155	290.157	382.828	0.739871	155.164	22435.4	16700.4	24684.6	27717.7	26886.3	40942
2636	M313T214C154	313.082	213.717	0.737365	154.139	16819	17965.5	13029.7	16269.8	15260.6	15147.3
2637	M316T105C157	316.117	105.23	0.750891	156.905	37641.9	48381.3	46465.7	51070.7	36171	47867.9
2638	M338T209C155	338.148	209.097	0.741875	154.609	13830.3	10350.2	8254.47	8846.8	4376	6898.34
2639	M126T244C166	126.065	244.34	0.749388	165.919	49033.6	46976.1	38494	41652.3	44747	42525.3
2640	M137T147C163	137.045	147.168	0.742877	163.276	28879.4	25456.1	29073.5	33476.9	26209.3	25720.8
2641	M188T191C161	188.069	190.748	0.750891	161.193	58278	38380.9	45160.9	38241	35459.2	34118.8
2642	M201T279C162	201.075	279.343	0.755896	161.586	8921.21	11917.2	18611.4	13908.1	13136.5	15454.1
2643	M223T159C159	223.052	158.577	0.749889	159.334	5721.04	4580.15	4955.08	4850.88	4286.8	5270.63
2644	M227T159C159	227.047	158.611	0.748888	158.965	26295.7	21190.2	24497.8	23581.3	23561.2	25793.8
2645	M231T369C157	231.168	369.197	0.740873	157.109	82968.6	82390.2	80365	83721.9	81376.9	86066.1
2646	M232T132C159	232.168	132.003	0.751391	159.303	38739.6	50409	54123.2	58020.2	54439	56282.9
2647	M232T146C157	232.168	146.076	0.741374	157.179	8078.84	4119.59	9207.19	6296.87	9904.66	7329.92
2650	M239T385C159	239.135	384.521	0.752893	159.371	1670.13	2009.95	1491.07	1239	1106	974
2651	M240T210C156	240.099	210.202	0.738869	156.369	15505.7	11844.5	10671.3	15320	14073.7	12590.4
2652	M243T159C155	243.134	158.66	0.732853	154.995	1668.66	2366.41	216	3753.61	269	2471.72
2654	M244T33C160	244.025	33.0457	0.754395	159.521	16354.5	16721.9	19347.5	19761.9	22107.4	17541.3
2655	M245T97C159	245.091	96.6059	0.753394	159.273	10012.3	10387.8	12337.5	10641.2	7622.82	12042.1
2656	M245T395C159	245.149	394.791	0.749889	158.531	2820	3235	1183.88	1620.95	2055	1245.61
2657	M245T275C159	245.147	274.764	0.751391	158.848	3261.48	1486.28	4247	2981.46	5286	2793.29
2658	M245T310C160	245.147	310.406	0.754895	159.589	4531.78	3677.52	3785.49	3702.92	3443.04	3874.49
2659	M245T326C158	245.158	325.662	0.748888	158.319	40970.8	42739.5	40552.8	42540.7	40114.2	41814.6
2661	M248T37C156	248.02	37.4272	0.738869	156.108	199002	191362	4247.91	185172	200011	194061
2662	M249T403C159	249.107	402.955	0.752893	159.036	3687.65	3143.24	3759.05	4080.22	3638.84	4192.61
2663	M250T97C159	250.091	96.5668	0.750891	158.581	158066	147233	140792	144287	144137	140757
2667	M250T51C158	250.178	51.1199	0.747886	157.944	7479.05	10662.6	7278.26	10811.8	9820.9	1802.2
2672	M250T175C159	250.178	174.794	0.750891	158.579	3661.6	5479.92	5094.67	2563.06	4694.59	3576.84
2673	M250T132C158	250.195	131.574	0.75039	158.472	133254	142793	159964	169039	150162	163543
2675	M252T263C158	252.107	262.549	0.748387	157.989	4183.25	1629.89	4614.41	4160.42	1414.16	4110.74
2676	M252T539C159	252.141	538.773	0.751391	158.622	1277.22	1960.71	1543.71	1834.69	1361.4	1416.64
2677	M252T559C159	252.142	559.311	0.75089	158.516	2056	1338.89	3229	1449.75	1115.47	1109.36
2678	M252T479C158	252.143	479.148	0.749889	158.305	1591.73	1258.16	2788	1616.49	1284.35	1423.18
2679	M252T450C159	252.143	450.079	0.752893	158.939	834.117	1974.36	1677.3	2031	1255.08	913.458
2680	M252T433C159	252.142	432.996	0.750891	158.516	2860	1974.39	1635.24	1496	1255.08	1781.07
2681	M252T578C159	252.142	577.775	0.75089	158.517	1479	1051.44	1911	1265.23	1037.25	1459.85
2682	M252T413C159	252.143	412.579	0.751892	158.728	1656.39	1545.23	1517.8	1707.24	1204.91	2319.11
2683	M252T502C158	252.142	501.928	0.749889	158.305	1611.31	1258.16	1194.98	1616.51	3190	1513.33
2684	M252T532C159	252.141	531.846	0.751391	158.622	1277.22	1960.71	1543.71	1834.69	1234.74	1416.64
2685	M253T150C159	253.116	150.203	0.751892	158.697	6995.91	7738.54	8023.29	8315.25	8830.59	8082.18
2687	M253T118C159	253.116	117.562	0.754395	159.226	7345.43	10940.8	16507.7	12066.6	11931.8	13310
2688	M254T152C158	254.1	152.248	0.749388	158.138	8334.32	5041.28	7847.71	6219.76	7279.73	6958.37
2689	M254T117C159	254.1	116.532	0.754895	159.3	11759.3	12082.8	12065.8	9918.27	10890.2	10222.9
2690	M254T301C159	254.137	301.138	0.751892	158.666	8821.52	9777.1	8841.91	10394.6	7305.32	7787.79
2692	M255T225C156	255.096	224.593	0.738367	155.783	2535.12	5347.52	2689	2417.35	3249.06	1958.13
2693	M255T263C156	255.132	262.748	0.739871	156.099	2424.32	2377.4	2199.35	1989.88	1771.04	1974.58
2694	M255T435C157	255.132	434.97	0.741875	156.522	1747.41	1604.8	1169.67	1864	1806.1	2165.98
2695	M255T120C158	255.132	119.503	0.748387	157.895	3181.41	2465.85	3863.3	2375.4	3315.09	3490.75
2696	M256T240C159	256.102	240.013	0.753894	159.028	4150.49	4401.17	5192.04	5708.69	4439.42	4940.38
2697	M258T248C157	258.092	248.249	0.746384	157.383	4081.06	5679.37	5519.6	5799.28	5690.07	4522.44
2699	M258T229C154	258.168	228.595	0.728841	153.682	2377	3239.58	2832.37	2437	3148.78	3823
2700	M259T108C159	259.081	107.777	0.752893	158.726	19176.9	17178.3	23403.4	22467.8	23270.7	24685.3
2701	M259T339C158	259.09	338.782	0.747385	157.565	3191.04	3601.59	3719.59	4315.16	4005.91	4115.26
2703	M259T390C158	259.163	389.533	0.74738	157.562	616	2421	2387.86	3213.97	1841.4	2196.44
2704	M260T524C159	260.194	523.756	0.753894	158.904	55633.4	1810.98	57591.3	1415.52	54645.4	55230.6
2705	M261T352C159	261.142	352.096	0.752392	158.56	1976.87	1611.75	1613.3	2006.82	1913.68	1975.14
2706	M262T285C157	262.035	284.757	0.744881	156.951	9291	8199	5810.99	8908	5402.8	4980.14
2707	M262T386C158	262.125	386.349	0.749889	158.003	880622	888247	861943	879058	831159	831784
2708	M262T470C160	262.133	470.371	0.757898	159.691	5196.67	7064.39	5155.06	1118.91	4766.32	5414.42
2709	M262T420C157	262.127	419.886	0.745883	157.159	6122.41	5472.22	3931.35	6007.02	4293.2	4077.84
2710	M262T452C158	262.137	451.813	0.748888	157.792	5428.9	6661.54	6198.28	6149.37	6513.28	6501.02
2711	M263T240C159	263.101	240.013	0.754895	159.03	7714.25	8304.28	7643.21	7410.36	9122.56	7696.26
2712	M263T405C158	263.109	404.948	0.748888	157.764	7481.55	8904.64	9438.67	6261.67	8480.99	8605.32
2716	M265T27C157	265.095	26.8876	0.747886	157.496	1150.65	3092	1277.45	2704	1547.46	2419
2717	M269T159C158	269.056	158.611	0.748888	157.596	32505.7	28808.5	30890.5	29889	29779.2	28775.3
[truncated: 9,420 more rows]

## Sheet: MS-DIAL
Alignment ID	Average Rt(min)	Average Mz	Average mobility	Average CCS	Metabolite name	Adduct type	Post curation result	Fill %	MS/MS assigned	Reference RT	Reference CCS	Reference m/z	Formula	Ontology	INCHIKEY	SMILES	Annotation tag (VS1.0)	RT matched	CCS matched	m/z matched	MS/MS matched	Comment	Manually modified for quantification	Manually modified for annotation	Isotope tracking parent ID	Isotope tracking weight number	Total score	RT similarity	CCS similarity	Dot product	Reverse dot product	Fragment presence %	S/N average	Spectrum reference file name	MS1 isotopic spectrum	MS/MS spectrum	urine_pos_dia1_P1-A-1_1_16950	urine_pos_dia2_P1-A-1_1_16951	urine_pos_dia3_P1-A-1_1_16952	urine_pos_dia4_P1-A-1_1_16953	urine_pos_dia5_P1-A-1_1_16954	urine_pos_dia6_P1-A-1_1_16955	1	1
1	1.304	58.064	0.7651	186.535	Unknown	[M+H]+	similar chromatogram in higher mz_456	1	FALSE	null	null	null	null	null	null	null	999	FALSE	FALSE	FALSE	FALSE		FALSE	FALSE	null	null	null	null	null	null	null	null	124.71	urine_pos_dia4_P1-A-1_1_16953	58.06276:4037 59.06611:0 60.06947:0		1249	192	1147	1388	949	1944	1144.53	575.321
2	1.304	58.064	0.7774	189.541	Unknown	[M+H]+	similar chromatogram in higher mz_456	1	FALSE	null	null	null	null	null	null	null	999	FALSE	FALSE	FALSE	FALSE		FALSE	FALSE	null	null	null	null	null	null	null	null	124.71	urine_pos_dia4_P1-A-1_1_16953	58.06397:4645 59.06732:0 60.07068:0		1425	1355	715	2953	1174	1343	1494.3	759.663
4	2.12	58.064	0.7457	181.817	Unknown	[M+H]+		1	FALSE	null	null	null	null	null	null	null	999	FALSE	FALSE	FALSE	FALSE		FALSE	FALSE	null	null	null	null	null	null	null	null	22.24	urine_pos_dia1_P1-A-1_1_16950	58.06518:427 59.06853:0 60.07189:0		106	135	226	125	150	150	148.657	41.4107
5	2.12	58.064	0.7635	186.153	Unknown	[M+H]+		1	FALSE	null	null	null	null	null	null	null	999	FALSE	FALSE	FALSE	FALSE		FALSE	FALSE	null	null	null	null	null	null	null	null	22.24	urine_pos_dia1_P1-A-1_1_16950	58.06398:1066 59.06733:0 60.07069:0		525	157	84	148	181	36	188.632	173.15
6	2.12	58.064	0.8098	197.446	Unknown	[M+H]+		1	FALSE	null	null	null	null	null	null	null	999	FALSE	FALSE	FALSE	FALSE		FALSE	FALSE	null	null	null	null	null	null	null	null	22.24	urine_pos_dia1_P1-A-1_1_16950	58.06398:356 59.06733:0 60.07069:0		105	8	40	54	77	58	56.8451	32.7715
8	4.028	60.0444	0.8334	202.098	Unknown	[M+H]+	similar chromatogram in higher mz_4489	0.5	FALSE	null	null	null	null	null	null	null	999	FALSE	FALSE	FALSE	FALSE		FALSE	FALSE	null	null	null	null	null	null	null	null	8.75	urine_pos_dia2_P1-A-1_1_16951	60.04438:790 61.04773:0 62.05109:0		0.847342	192	0.847342	8	67	94	60.3476	75.6068
10	4.67	60.081	0.6821	165.394	Unknown	[M+H]+	similar chromatogram in higher mz_4058; similar chromatogram in higher mz_3088; similar chromatogram in higher mz_861; similar chromatogram in higher mz_42; similar chromatogram in higher mz_730; similar chromatogram in higher mz_858; similar chromatogram in higher mz_1207; similar chromatogram in higher mz_4156	0.833	FALSE	null	null	null	null	null	null	null	999	FALSE	FALSE	FALSE	FALSE		FALSE	FALSE	null	null	null	null	null	null	null	null	11.06	urine_pos_dia3_P1-A-1_1_16952	60.07983:670 61.08318:0 62.08654:0		258	62	48	98	93	4.78757	93.1552	88.1822
12	5.566	62.9796	0.6574	158.233	Unknown	[M+H]+	similar chromatogram in higher mz_370; similar chromatogram in higher mz_4321; similar chromatogram in higher mz_3835; similar chromatogram in higher mz_4402; similar chromatogram in higher mz_4798; similar chromatogram in higher mz_3963	1	FALSE	null	null	null	null	null	null	null	999	FALSE	FALSE	FALSE	FALSE		FALSE	FALSE	null	null	null	null	null	null	null	null	50.21	urine_pos_dia5_P1-A-1_1_16954	62.97831:305 63.98166:0 64.98502:0		27	51	56	78	18	1.78829	38.4141	28.6622
13	5.566	62.9796	0.6943	167.128	Unknown	[M+H]+	similar chromatogram in higher mz_370; similar chromatogram in higher mz_4321; similar chromatogram in higher mz_3835; similar chromatogram in higher mz_4402; similar chromatogram in higher mz_4798; similar chromatogram in higher mz_3963	1	FALSE	null	null	null	null	null	null	null	999	FALSE	FALSE	FALSE	FALSE		FALSE	FALSE	null	null	null	null	null	null	null	null	50.21	urine_pos_dia5_P1-A-1_1_16954	62.97831:234 63.98166:0 64.98502:0		39	43	47	57	106	23	52.3776	28.3853
14	5.566	62.9796	0.7146	172.008	Unknown	[M+H]+	similar chromatogram in higher mz_370; similar chromatogram in higher mz_4321; similar chromatogram in higher mz_3835; similar chromatogram in higher mz_4402; similar chromatogram in higher mz_4798; similar chromatogram in higher mz_3963	1	FALSE	null	null	null	null	null	null	null	999	FALSE	FALSE	FALSE	FALSE		FALSE	FALSE	null	null	null	null	null	null	null	null	50.21	urine_pos_dia5_P1-A-1_1_16954	62.97956:1860 63.98291:0 64.98627:0		881	839	378	631	1134	507	728.297	276.099
16	4.315	65.0363	0.5371	128.659	Unknown	[M+H]+	similar chromatogram in higher mz_1412; similar chromatogram in higher mz_1339	1	FALSE	null	null	null	null	null	null	null	999	FALSE	FALSE	FALSE	FALSE		FALSE	FALSE	null	null	null	null	null	null	null	null	14.55	urine_pos_dia5_P1-A-1_1_16954	65.03759:306 66.04094:0 67.0443:0		49	62	95	44	47	71	61.0958	19.3563
17	4.315	65.0363	0.558	133.663	Unknown	[M+H]+	similar chromatogram in higher mz_1412; similar chromatogram in higher mz_1339	1	FALSE	null	null	null	null	null	null	null	999	FALSE	FALSE	FALSE	FALSE		FALSE	FALSE	null	null	null	null	null	null	null	null	14.55	urine_pos_dia5_P1-A-1_1_16954	65.03887:418 66.04222:0 67.04558:0		131	0.590822	6	79	23	138	62.8866	62.3091
18	4.315	65.0363	0.5689	136.263	Unknown	[M+H]+	similar chromatogram in higher mz_1412; similar chromatogram in higher mz_1339	1	FALSE	null	null	null	null	null	null	null	999	FALSE	FALSE	FALSE	FALSE		FALSE	FALSE	null	null	null	null	null	null	null	null	14.55	urine_pos_dia5_P1-A-1_1_16954	65.03887:642 66.04222:0 67.04558:0		291	375	218	336	401	218	306.643	78.0184
19	4.315	65.0363	0.5794	138.78	Unknown	[M+H]+	similar chromatogram in higher mz_1412; similar chromatogram in higher mz_1339	1	FALSE	null	null	null	null	null	null	null	999	FALSE	FALSE	FALSE	FALSE		FALSE	FALSE	null	null	null	null	null	null	null	null	14.55	urine_pos_dia5_P1-A-1_1_16954	65.0363:394 66.03965:0 67.04301:0		75	82	0.676442	7	156	0.676442	53.2409	62.8403
21	0.582	65.0401	0.5346	128.047	Unknown	[M+H]+		0.833	FALSE	null	null	null	null	null	null	null	999	FALSE	FALSE	FALSE	FALSE		FALSE	FALSE	null	null	null	null	null	null	null	null	7.89	urine_pos_dia3_P1-A-1_1_16952	65.0363:273 66.03965:0 67.04301:0		13	72	32	87	76	40	53.4475	29.0919
22	0.582	65.0401	0.5855	140.239	Unknown	[M+H]+		0.833	FALSE	null	null	null	null	null	null	null	999	FALSE	FALSE	FALSE	FALSE		FALSE	FALSE	null	null	null	null	null	null	null	null	7.89	urine_pos_dia3_P1-A-1_1_16952	65.03886:302 66.04221:0 67.04557:0		5	74	54	67	28	32	43.2884	26.1833
23	0.582	65.0401	0.6036	144.566	Unknown	[M+H]+		0.833	FALSE	null	null	null	null	null	null	null	999	FALSE	FALSE	FALSE	FALSE		FALSE	FALSE	null	null	null	null	null	null	null	null	7.89	urine_pos_dia3_P1-A-1_1_16952	65.0363:482 66.03965:0 67.04301:0		62	16	206	88	224	147	123.719	82.7613
25	4.84	67.0383	0.463	110.39	Unknown	[M+H]+	similar chromatogram in higher mz_27; similar chromatogram in higher mz_1244; similar chromatogram in higher mz_818; similar chromatogram in higher mz_2938; similar chromatogram in higher mz_2217; similar chromatogram in higher mz_2490; similar chromatogram in higher mz_3380; similar chromatogram in higher mz_3755; similar chromatogram in higher mz_4219; similar chromatogram in higher mz_4240; si…	0.833	FALSE	null	null	null	null	null	null	null	999	FALSE	FALSE	FALSE	FALSE		FALSE	FALSE	null	null	null	null	null	null	null	null	14.47	urine_pos_dia4_P1-A-1_1_16953	67.03955:530 68.0429:0 69.04626:0		46	161	13	63	24	39	57.5893	53.5261
26	4.84	67.0383	0.4927	117.479	Unknown	[M+H]+	similar chromatogram in higher mz_27; similar chromatogram in higher mz_1244; similar chromatogram in higher mz_818; similar chromatogram in higher mz_2938; similar chromatogram in higher mz_2217; similar chromatogram in higher mz_2490; similar chromatogram in higher mz_3380; similar chromatogram in higher mz_3755; similar chromatogram in higher mz_4219; similar chromatogram in higher mz_4240; si…	0.833	FALSE	null	null	null	null	null	null	null	999	FALSE	FALSE	FALSE	FALSE		FALSE	FALSE	null	null	null	null	null	null	null	null	14.47	urine_pos_dia4_P1-A-1_1_16953	67.03698:303 68.04033:0 69.04369:0		110	1.73909	63	84	17	21	49.3252	43.3293
27	4.84	67.0383	0.5162	123.089	Unknown	[M+H]+	similar chromatogram in higher mz_27; similar chromatogram in higher mz_1244; similar chromatogram in higher mz_818; similar chromatogram in higher mz_2938; similar chromatogram in higher mz_2217; similar chromatogram in higher mz_2490; similar chromatogram in higher mz_3380; similar chromatogram in higher mz_3755; similar chromatogram in higher mz_4219; similar chromatogram in higher mz_4240; si…	0.833	FALSE	null	null	null	null	null	null	null	999	FALSE	FALSE	FALSE	FALSE		FALSE	FALSE	null	null	null	null	null	null	null	null	14.47	urine_pos_dia4_P1-A-1_1_16953	67.03955:598 68.0429:0 69.04626:0		111	42	185	137	31	30	89.3545	64.6637
28	4.84	67.0383	0.5371	128.08	Unknown	[M+H]+	similar chromatogram in higher mz_27; similar chromatogram in higher mz_1244; similar chromatogram in higher mz_818; similar chromatogram in higher mz_2938; similar chromatogram in higher mz_2217; similar chromatogram in higher mz_2490; similar chromatogram in higher mz_3380; similar chromatogram in higher mz_3755; similar chromatogram in higher mz_4219; similar chromatogram in higher mz_4240; si…	0.833	FALSE	null	null	null	null	null	null	null	999	FALSE	FALSE	FALSE	FALSE		FALSE	FALSE	null	null	null	null	null	null	null	null	14.47	urine_pos_dia4_P1-A-1_1_16953	67.03698:393 68.04033:0 69.04369:0		96	23	0.948989	115	9	42	47.5967	47.3922
29	4.84	67.0383	0.5747	137.024	Unknown	[M+H]+	similar chromatogram in higher mz_27; similar chromatogram in higher mz_1244; similar chromatogram in higher mz_818; similar chromatogram in higher mz_2938; similar chromatogram in higher mz_2217; similar chromatogram in higher mz_2490; similar chromatogram in higher mz_3380; similar chromatogram in higher mz_3755; similar chromatogram in higher mz_4219; similar chromatogram in higher mz_4240; si…	0.833	FALSE	null	null	null	null	null	null	null	999	FALSE	FALSE	FALSE	FALSE		FALSE	FALSE	null	null	null	null	null	null	null	null	14.47	urine_pos_dia4_P1-A-1_1_16953	67.03955:720 68.0429:0 69.04626:0		16	275	21	58	5	144	86.4976	105.525
30	4.84	67.0383	0.5901	140.698	Unknown	[M+H]+	similar chromatogram in higher mz_27; similar chromatogram in higher mz_1244; similar chromatogram in higher mz_818; similar chromatogram in higher mz_2938; similar chromatogram in higher mz_2217; similar chromatogram in higher mz_2490; similar chromatogram in higher mz_3380; similar chromatogram in higher mz_3755; similar chromatogram in higher mz_4219; similar chromatogram in higher mz_4240; si…	0.833	FALSE	null	null	null	null	null	null	null	999	FALSE	FALSE	FALSE	FALSE		FALSE	FALSE	null	null	null	null	null	null	null	null	14.47	urine_pos_dia4_P1-A-1_1_16953	67.03825:764 68.0416:0 69.04496:0		142	170	100	366	50	122	158.344	109.363
31	4.84	67.0383	0.6156	146.78	Unknown	[M+H]+	similar chromatogram in higher mz_27; similar chromatogram in higher mz_1244; similar chromatogram in higher mz_818; similar chromatogram in higher mz_2938; similar chromatogram in higher mz_2217; similar chromatogram in higher mz_2490; similar chromatogram in higher mz_3380; similar chromatogram in higher mz_3755; similar chromatogram in higher mz_4219; similar chromatogram in higher mz_4240; si…	0.833	FALSE	null	null	null	null	null	null	null	999	FALSE	FALSE	FALSE	FALSE		FALSE	FALSE	null	null	null	null	null	null	null	null	14.47	urine_pos_dia4_P1-A-1_1_16953	67.03698:464 68.04033:0 69.04369:0		126	76	99	4.20002	42	4.20002	57.2395	52.22
33	1.689	68.0558	0.5489	130.586	Unknown	[M+H]+	similar chromatogram in higher mz_4428; similar chromatogram in higher mz_2806	0.5	FALSE	null	null	null	null	null	null	null	999	FALSE	FALSE	FALSE	FALSE		FALSE	FALSE	null	null	null	null	null	null	null	null	4.19	urine_pos_dia6_P1-A-1_1_16955	68.04671:460 69.05006:0 70.05342:0		17	1.23291	71	113	12	56	45.0572	43.2426
35	2.745	69.043	0.6159	146.235	Unknown	[M+H]+		0.667	FALSE	null	null	null	null	null	null	null	999	FALSE	FALSE	FALSE	FALSE		FALSE	FALSE	null	null	null	null	null	null	null	null	5.5	urine_pos_dia6_P1-A-1_1_16955	69.04434:204 70.04769:0 71.05105:0		112	51	64	5.05043	5.05043	78	50.6666	44.2269
37	4.303	69.0679	0.6306	149.712	Unknown	[M+H]+	similar chromatogram in higher mz_3334; similar chromatogram in higher mz_237	0.667	FALSE	null	null	null	null	null	null	null	999	FALSE	FALSE	FALSE	FALSE		FALSE	FALSE	null	null	null	null	null	null	null	null	5.73	urine_pos_dia5_P1-A-1_1_16954	69.06924:358 70.07259:0 71.07595:0		6.63275	87	6.63275	71	80	66	50.7184	39.9226
39	6.828	70.0637	0.7228	171.253	Unknown	[M+H]+	similar chromatogram in higher mz_1101; similar chromatogram in higher mz_1154; similar chromatogram in higher mz_3019	1	FALSE	null	null	null	null	null	null	null	999	FALSE	FALSE	FALSE	FALSE		FALSE	FALSE	null	null	null	null	null	null	null	null	38.08	urine_pos_dia1_P1-A-1_1_16950	70.06375:5637 71.0671:0 72.07046:0		6875	4049	6285	6283	6096	6114	5950.4	973.62
41	5.457	72.0781	0.6922	163.334	Unknown	[M+H]+	similar chromatogram in higher mz_2814; similar chromatogram in higher mz_2716	1	FALSE	null	null	null	null	null	null	null	999	FALSE	FALSE	FALSE	FALSE		FALSE	FALSE	null	null	null	null	null	null	null	null	24.21	urine_pos_dia3_P1-A-1_1_16952	72.0781:3340 73.08145:0 74.08481:0		1648	1311	2030	1223	1206	1410	1471.42	317.809
43	3.156	72.0794	0.5743	135.524	Unknown	[M+H]+	similar chromatogram in higher mz_644; similar chromatogram in higher mz_4232	1	FALSE	null	null	null	null	null	null	null	999	FALSE	FALSE	FALSE	FALSE		FALSE	FALSE	null	null	null	null	null	null	null	null	9.48	urine_pos_dia1_P1-A-1_1_16950	72.07809:213 73.08144:0 74.0848:0		2.96625	2.96625	30	97	50	30	34.3687	36.2017
44	3.156	72.0794	0.6645	156.795	Unknown	[M+H]+	similar chromatogram in higher mz_644; similar chromatogram in higher mz_4232	1	FALSE	null	null	null	null	null	null	null	999	FALSE	FALSE	FALSE	FALSE		FALSE	FALSE	null	null	null	null	null	null	null	null	9.48	urine_pos_dia1_P1-A-1_1_16950	72.07944:164 73.08279:0 74.08615:0		91	47	2.19901	28	40	22	38.026	30.5701
45	3.156	72.0794	0.8277	195.324	Unknown	[M+H]+	similar chromatogram in higher mz_644; similar chromatogram in higher mz_4232	1	FALSE	null	null	null	null	null	null	null	999	FALSE	FALSE	FALSE	FALSE		FALSE	FALSE	null	null	null	null	null	null	null	null	9.48	urine_pos_dia1_P1-A-1_1_16950	72.08076:302 73.08411:0 74.08747:0		7.99653	129	80	7.99653	123	152	80.6505	66.6786
47	3.506	74.0938	0.8701	204.537	Unknown	[M+H]+	similar chromatogram in higher mz_4612; similar chromatogram in higher mz_255; similar chromatogram in higher mz_315; similar chromatogram in higher mz_4175	0.5	FALSE	null	null	null	null	null	null	null	999	FALSE	FALSE	FALSE	FALSE		FALSE	FALSE	null	null	null	null	null	null	null	null	3.4	urine_pos_dia4_P1-A-1_1_16953	74.09383:504 75.09718:0 76.10054:0		85	113	13	140	1.31453	26	62.9298	57.9115
49	0.558	74.0966	0.7921	186.193	Unknown	[M+H]+		0.833	FALSE	null	null	null	null	null	null	null	999	FALSE	FALSE	FALSE	FALSE		FALSE	FALSE	null	null	null	null	null	null	null	null	32.03	urine_pos_dia3_P1-A-1_1_16952	74.09384:583 75.09719:0 76.10055:0		175	372	83	1.38359	14	85	121.578	137.834
50	0.558	74.0966	0.9139	214.843	Unknown	[M+H]+		0.833	FALSE	null	null	null	null	null	null	null	999	FALSE	FALSE	FALSE	FALSE		FALSE	FALSE	null	null	null	null	null	null	null	null	32.03	urine_pos_dia3_P1-A-1_1_16952	74.09656:922 75.09991:0 76.10327:0		305	311	338	321	441	233	324.827	67.5577
52	5.418	76.0741	0.8224	192.641	Unknown	[M+H]+		0.5	FALSE	null	null	null	null	null	null	null	999	FALSE	FALSE	FALSE	FALSE		FALSE	FALSE	null	null	null	null	null	null	null	null	11.45	urine_pos_dia2_P1-A-1_1_16951	76.07408:304 77.07743:0 78.08079:0		54	211	79	65	41	81	88.6504	62.024
54	4.793	77.0359	0.5529	129.301	Unknown	[M+H]+	similar chromatogram in higher mz_842; similar chromatogram in higher mz_1202; similar chromatogram in higher mz_1377; similar chromatogram in higher mz_3146	0.833	FALSE	null	null	null	null	null	null	null	999	FALSE	FALSE	FALSE	FALSE		FALSE	FALSE	null	null	null	null	null	null	null	null	6.56	urine_pos_dia1_P1-A-1_1_16950	77.03868:202 78.04203:0 79.04539:0		49	25	57	54	6	45	39.4391	19.915
55	4.793	77.0359	0.5619	131.384	Unknown	[M+H]+	similar chromatogram in higher mz_842; similar chromatogram in higher mz_1202; similar chromatogram in higher mz_1377; similar chromatogram in higher mz_3146	0.833	FALSE	null	null	null	null	null	null	null	999	FALSE	FALSE	FALSE	FALSE		FALSE	FALSE	null	null	null	null	null	null	null	null	6.56	urine_pos_dia1_P1-A-1_1_16950	77.03593:615 78.03928:0 79.04264:0		175	48	91	125	57	35	88.6549	53.5072
57	0.438	77.0373	0.493	115.29	Unknown	[M+H]+		1	FALSE	null	null	null	null	null	null	null	999	FALSE	FALSE	FALSE	FALSE		FALSE	FALSE	null	null	null	null	null	null	null	null	24.65	urine_pos_dia6_P1-A-1_1_16955	77.03731:332 78.04066:0 79.04402:0		63	172	22	66	13	29	60.8251	58.553
58	0.438	77.0373	0.5131	119.995	Unknown	[M+H]+		1	FALSE	null	null	null	null	null	null	null	999	FALSE	FALSE	FALSE	FALSE		FALSE	FALSE	null	null	null	null	null	null	null	null	24.65	urine_pos_dia6_P1-A-1_1_16955	77.03731:454 78.04066:0 79.04402:0		93	129	172	65	34	148	106.803	52.2503
59	0.438	77.0373	0.5307	124.103	Unknown	[M+H]+		1	FALSE	null	null	null	null	null	null	null	999	FALSE	FALSE	FALSE	FALSE		FALSE	FALSE	null	null	null	null	null	null	null	null	24.65	urine_pos_dia6_P1-A-1_1_16955	77.03731:352 78.04066:0 79.04402:0		140	154	151	33	76	147	116.875	50.4849
60	0.438	77.0373	0.5548	129.729	Unknown	[M+H]+		1	FALSE	null	null	null	null	null	null	null	999	FALSE	FALSE	FALSE	FALSE		FALSE	FALSE	null	null	null	null	null	null	null	null	24.65	urine_pos_dia6_P1-A-1_1_16955	77.0373:588 78.04065:0 79.04401:0		162	131	85	310	41	177	150.839	92.5996
61	0.438	77.0373	0.5694	133.149	Unknown	[M+H]+		1	FALSE	null	null	null	null	null	null	null	999	FALSE	FALSE	FALSE	FALSE		FALSE	FALSE	null	null	null	null	null	null	null	null	24.65	urine_pos_dia6_P1-A-1_1_16955	77.03731:997 78.04066:0 79.04402:0		604	844	377	422	444	163	475.504	229.669
62	0.438	77.0373	0.5835	136.437	Unknown	[M+H]+		1	FALSE	null	null	null	null	null	null	null	999	FALSE	FALSE	FALSE	FALSE		FALSE	FALSE	null	null	null	null	null	null	null	null	24.65	urine_pos_dia6_P1-A-1_1_16955	77.0373:1280 78.04065:0 79.04401:0		740	67	587	1160	875	823	708.587	366.656
63	0.438	77.0373	0.6362	148.762	Unknown	[M+H]+		1	FALSE	null	null	null	null	null	null	null	999	FALSE	FALSE	FALSE	FALSE		FALSE	FALSE	null	null	null	null	null	null	null	null	24.65	urine_pos_dia6_P1-A-1_1_16955	77.03731:271 78.04066:0 79.04402:0		11	62	66	52	30	8	38.2024	25.6092
65	2.993	77.0373	0.4884	114.205	Unknown	[M+H]+		1	FALSE	null	null	null	null	null	null	null	999	FALSE	FALSE	FALSE	FALSE		FALSE	FALSE	null	null	null	null	null	null	null	null	34.42	urine_pos_dia4_P1-A-1_1_16953	77.03592:648 78.03927:0 79.04263:0		129	223	131	118	4	163	128.032	71.8469
66	2.993	77.0373	0.4973	116.288	Unknown	[M+H]+		1	FALSE	null	null	null	null	null	null	null	999	FALSE	FALSE	FALSE	FALSE		FALSE	FALSE	null	null	null	null	null	null	null	null	34.42	urine_pos_dia4_P1-A-1_1_16953	77.03729:658 78.04064:0 79.044:0		352	219	434	179	407	359	325.02	103.25
67	2.993	77.0373	0.5127	119.899	Unknown	[M+H]+		1	FALSE	null	null	null	null	null	null	null	999	FALSE	FALSE	FALSE	FALSE		FALSE	FALSE	null	null	null	null	null	null	null	null	34.42	urine_pos_dia4_P1-A-1_1_16953	77.03731:398 78.04066:0 79.04402:0		161	203	151	131	109	24	130.018	60.6786
68	2.993	77.0373	0.5399	126.242	Unknown	[M+H]+		1	FALSE	null	null	null	null	null	null	null	999	FALSE	FALSE	FALSE	FALSE		FALSE	FALSE	null	null	null	null	null	null	null	null	34.42	urine_pos_dia4_P1-A-1_1_16953	77.0373:1392 78.04065:0 79.04401:0		856	1001	931	1029	321	789	821.081	260.641
69	2.993	77.0373	0.5624	131.523	Unknown	[M+H]+		1	FALSE	null	null	null	null	null	null	null	999	FALSE	FALSE	FALSE	FALSE		FALSE	FALSE	null	null	null	null	null	null	null	null	34.42	urine_pos_dia4_P1-A-1_1_16953	77.0373:335 78.04065:0 79.04401:0		104	53	11	191	48	148	92.6178	67.9616
70	2.993	77.0373	0.6455	150.949	Unknown	[M+H]+		1	FALSE	null	null	null	null	null	null	null	999	FALSE	FALSE	FALSE	FALSE		FALSE	FALSE	null	null	null	null	null	null	null	null	34.42	urine_pos_dia4_P1-A-1_1_16953	77.03728:443 78.04063:0 79.04399:0		142	70	66	61	276	14	104.775	93.4502
72	4.561	78.0331	0.4932	115.134	Unknown	[M+H]+	similar chromatogram in higher mz_316; similar chromatogram in higher mz_65; similar chromatogram in higher mz_1339; similar chromatogram in higher mz_1412; similar chromatogram in higher mz_3617; similar chromatogram in higher mz_627	1	FALSE	null	null	null	null	null	null	null	999	FALSE	FALSE	FALSE	FALSE		FALSE	FALSE	null	null	null	null	null	null	null	null	11.65	urine_pos_dia2_P1-A-1_1_16951	78.03304:283 79.03639:0 80.03975:0		54	82	40	34	23	119	58.6516	35.9782
73	4.561	78.0331	0.5144	120.077	Unknown	[M+H]+	similar chromatogram in higher mz_316; similar chromatogram in higher mz_65; similar chromatogram in higher mz_1339; similar chromatogram in higher mz_1412; similar chromatogram in higher mz_3617; similar chromatogram in higher mz_627	1	FALSE	null	null	null	null	null	null	null	999	FALSE	FALSE	FALSE	FALSE		FALSE	FALSE	null	null	null	null	null	null	null	null	11.65	urine_pos_dia2_P1-A-1_1_16951	78.03306:777 79.03641:0 80.03977:0		134	275	112	93	79	52	124.185	78.9829
74	4.561	78.0331	0.5413	126.368	Unknown	[M+H]+	similar chromatogram in higher mz_316; similar chromatogram in higher mz_65; similar chromatogram in higher mz_1339; similar chromatogram in higher mz_1412; similar chromatogram in higher mz_3617; similar chromatogram in higher mz_627	1	FALSE	null	null	null	null	null	null	null	999	FALSE	FALSE	FALSE	FALSE		FALSE	FALSE	null	null	null	null	null	null	null	null	11.65	urine_pos_dia2_P1-A-1_1_16951	78.03306:544 79.03641:0 80.03977:0		55	162	259	206	117	301	183.184	90.8955
75	4.561	78.0331	0.5616	131.101	Unknown	[M+H]+	similar chromatogram in higher mz_316; similar chromatogram in higher mz_65; similar chromatogram in higher mz_1339; similar chromatogram in higher mz_1412; similar chromatogram in higher mz_3617; similar chromatogram in higher mz_627	1	FALSE	null	null	null	null	null	null	null	999	FALSE	FALSE	FALSE	FALSE		FALSE	FALSE	null	null	null	null	null	null	null	null	11.65	urine_pos_dia2_P1-A-1_1_16951	78.03304:1147 79.03639:0 80.03975:0		220	282	487	751	251	627	436.373	220.171
76	4.561	78.0331	0.5753	134.307	Unknown	[M+H]+	similar chromatogram in higher mz_316; similar chromatogram in higher mz_65; similar chromatogram in higher mz_1339; similar chromatogram in higher mz_1412; similar chromatogram in higher mz_3617; similar chromatogram in higher mz_627	1	FALSE	null	null	null	null	null	null	null	999	FALSE	FALSE	FALSE	FALSE		FALSE	FALSE	null	null	null	null	null	null	null	null	11.65	urine_pos_dia2_P1-A-1_1_16951	78.03306:1089 79.03641:0 80.03977:0		537	1179	153	120	259	190	406.419	407.235
78	4.842	80.0465	0.4746	110.419	Unknown	[M+H]+		0.667	FALSE	null	null	null	null	null	null	null	999	FALSE	FALSE	FALSE	FALSE		FALSE	FALSE	null	null	null	null	null	null	null	null	7.42	urine_pos_dia5_P1-A-1_1_16954	80.04655:683 81.0499:0 82.05326:0		180	208	201	79	362	154	197.191	93.0615
79	4.842	80.0465	0.4994	116.203	Unknown	[M+H]+		0.667	FALSE	null	null	null	null	null	null	null	999	FALSE	FALSE	FALSE	FALSE		FALSE	FALSE	null	null	null	null	null	null	null	null	7.42	urine_pos_dia5_P1-A-1_1_16954	80.04655:459 81.0499:0 82.05326:0		126	335	96	54	154	94	143.095	99.7077
80	4.842	80.0465	0.5159	120.026	Unknown	[M+H]+		0.667	FALSE	null	null	null	null	null	null	null	999	FALSE	FALSE	FALSE	FALSE		FALSE	FALSE	null	null	null	null	null	null	null	null	7.42	urine_pos_dia5_P1-A-1_1_16954	80.04798:1113 81.05133:0 82.05469:0		351	460	698	437	613	237	466.05	168.609
81	4.842	80.0465	0.5438	126.517	Unknown	[M+H]+		0.667	FALSE	null	null	null	null	null	null	null	999	FALSE	FALSE	FALSE	FALSE		FALSE	FALSE	null	null	null	null	null	null	null	null	7.42	urine_pos_dia5_P1-A-1_1_16954	80.04655:2667 81.0499:0 82.05326:0		1001	701	680	583	1195	944	850.635	233.544
82	4.842	80.0465	0.5946	138.35	Unknown	[M+H]+		0.667	FALSE	null	null	null	null	null	null	null	999	FALSE	FALSE	FALSE	FALSE		FALSE	FALSE	null	null	null	null	null	null	null	null	7.42	urine_pos_dia5_P1-A-1_1_16954	80.04796:640 81.05131:0 82.05467:0		150	28	126	130	149	160	123.739	48.3951
83	4.842	80.0465	0.6705	156.003	Unknown	[M+H]+		0.667	FALSE	null	null	null	null	null	null	null	999	FALSE	FALSE	FALSE	FALSE		FALSE	FALSE	null	null	null	null	null	null	null	null	7.42	urine_pos_dia5_P1-A-1_1_16954	80.04799:558 81.05134:0 82.0547:0		248	70	44	59	111	97	105.069	74.3983
85	1.597	80.9707	0.5614	130.432	Unknown	[M+H]+		0.667	FALSE	null	null	null	null	null	null	null	999	FALSE	FALSE	FALSE	FALSE		FALSE	FALSE	null	null	null	null	null	null	null	null	10.23	urine_pos_dia6_P1-A-1_1_16955	80.97068:457 81.97403:0 82.97739:0		161	11	14	1.10584	187	117	81.7646	83.5959
86	1.597	80.9707	0.5845	135.784	Unknown	[M+H]+		0.667	FALSE	null	null	null	null	null	null	null	999	FALSE	FALSE	FALSE	FALSE		FALSE	FALSE	null	null	null	null	null	null	null	null	10.23	urine_pos_dia6_P1-A-1_1_16955	80.97065:433 81.974:0 82.97736:0		54	1.42217	14	1.42217	105	99	45.5185	48.2761
88	7.303	80.9721	0.5662	131.535	Unknown	[M+H]+		0.833	FALSE	null	null	null	null	null	null	null	999	FALSE	FALSE	FALSE	FALSE		FALSE	FALSE	null	null	null	null	null	null	null	null	6.9	urine_pos_dia3_P1-A-1_1_16952	80.97207:711 81.97542:0 82.97878:0		227	431	467	362	473	425	397.556	92.3293
90	1.301	81.0416	0.4722	109.688	Unknown	[M+H]+	similar chromatogram in higher mz_1272; similar chromatogram in higher mz_1454	0.667	FALSE	null	null	null	null	null	null	null	999	FALSE	FALSE	FALSE	FALSE		FALSE	FALSE	null	null	null	null	null	null	null	null	11.56	urine_pos_dia5_P1-A-1_1_16954	81.03454:635 82.03789:0 83.04125:0		42	160	92	162	202	28	114.368	70.672
91	1.301	81.0416	0.4988	115.876	Unknown	[M+H]+	similar chromatogram in higher mz_1272; similar chromatogram in higher mz_1454	0.667	FALSE	null	null	null	null	null	null	null	999	FALSE	FALSE	FALSE	FALSE		FALSE	FALSE	null	null	null	null	null	null	null	null	11.56	urine_pos_dia5_P1-A-1_1_16954	81.03313:1604 82.03648:0 83.03984:0		72	440	95	355	234	73	211.672	158.343
92	1.301	81.0416	0.528	122.642	Unknown	[M+H]+	similar chromatogram in higher mz_1272; similar chromatogram in higher mz_1454	0.667	FALSE	null	null	null	null	null	null	null	999	FALSE	FALSE	FALSE	FALSE		FALSE	FALSE	null	null	null	null	null	null	null	null	11.56	urine_pos_dia5_P1-A-1_1_16954	81.04162:1497 82.04497:0 83.04833:0		151	158	115	208	488	487	267.992	172.67
93	1.301	81.0416	0.5438	126.316	Unknown	[M+H]+	similar chromatogram in higher mz_1272; similar chromatogram in higher mz_1454	0.667	FALSE	null	null	null	null	null	null	null	999	FALSE	FALSE	FALSE	FALSE		FALSE	FALSE	null	null	null	null	null	null	null	null	11.56	urine_pos_dia5_P1-A-1_1_16954	81.04162:1868 82.04497:0 83.04833:0		138	122	202	566	538	213	296.587	201.276
94	1.301	81.0416	0.5662	131.52	Unknown	[M+H]+	similar chromatogram in higher mz_1272; similar chromatogram in higher mz_1454	0.667	FALSE	null	null	null	null	null	null	null	999	FALSE	FALSE	FALSE	FALSE		FALSE	FALSE	null	null	null	null	null	null	null	null	11.56	urine_pos_dia5_P1-A-1_1_16954	81.03313:1359 82.03648:0 83.03984:0		141	465	5	55	98	184	158.23	163.046
95	1.301	81.0416	0.7141	165.885	Unknown	[M+H]+	similar chromatogram in higher mz_1272; similar chromatogram in higher mz_1454	0.667	FALSE	null	null	null	null	null	null	null	999	FALSE	FALSE	FALSE	FALSE		FALSE	FALSE	null	null	null	null	null	null	null	null	11.56	urine_pos_dia5_P1-A-1_1_16954	81.03313:1448 82.03648:0 83.03984:0		595	427	658	283	147	279	398.277	199.059
97	3.576	81.0431	0.5417	125.842	Unknown	[M+H]+	similar chromatogram in higher mz_601; similar chromatogram in higher mz_454; similar chromatogram in higher mz_310; similar chromatogram in higher mz_1415; similar chromatogram in higher mz_78; similar chromatogram in higher mz_144; similar chromatogram in higher mz_606	0.833	FALSE	null	null	null	null	null	null	null	999	FALSE	FALSE	FALSE	FALSE		FALSE	FALSE	null	null	null	null	null	null	null	null	12.1	urine_pos_dia3_P1-A-1_1_16952	81.04307:401 82.04642:0 83.04978:0		131	31	141	79	62	173	102.766	54.163
98	3.576	81.0431	0.5579	129.589	Unknown	[M+H]+	similar chromatogram in higher mz_601; similar chromatogram in higher mz_454; similar chromatogram in higher mz_310; similar chromatogram in higher mz_1415; similar chromatogram in higher mz_78; similar chromatogram in higher mz_144; similar chromatogram in higher mz_606	0.833	FALSE	null	null	null	null	null	null	null	999	FALSE	FALSE	FALSE	FALSE		FALSE	FALSE	null	null	null	null	null	null	null	null	12.1	urine_pos_dia3_P1-A-1_1_16952	81.04305:336 82.0464:0 83.04976:0		140	88	153	65	198	145	131.366	48.0859
99	3.576	81.0431	0.5756	133.705	Unknown	[M+H]+	similar chromatogram in higher mz_601; similar chromatogram in higher mz_454; similar chromatogram in higher mz_310; similar chromatogram in higher mz_1415; similar chromatogram in higher mz_78; similar chromatogram in higher mz_144; similar chromatogram in higher mz_606	0.833	FALSE	null	null	null	null	null	null	null	999	FALSE	FALSE	FALSE	FALSE		FALSE	FALSE	null	null	null	null	null	null	null	null	12.1	urine_pos_dia3_P1-A-1_1_16952	81.04305:293 82.0464:0 83.04976:0		115	81	77	78	75	133	93.0657	24.8712
100	3.576	81.0431	0.6088	141.428	Unknown	[M+H]+	similar chromatogram in higher mz_601; similar chromatogram in higher mz_454; similar chromatogram in higher mz_310; similar chromatogram in higher mz_1415; similar chromatogram in higher mz_78; similar chromatogram in higher mz_144; similar chromatogram in higher mz_606	0.833	FALSE	null	null	null	null	null	null	null	999	FALSE	FALSE	FALSE	FALSE		FALSE	FALSE	null	null	null	null	null	null	null	null	12.1	urine_pos_dia3_P1-A-1_1_16952	81.04307:332 82.04642:0 83.04978:0		96	95	172	102	49	113	104.603	39.7234
101	3.576	81.0431	0.6411	148.914	Unknown	[M+H]+	similar chromatogram in higher mz_601; similar chromatogram in higher mz_454; similar chromatogram in higher mz_310; similar chromatogram in higher mz_1415; similar chromatogram in higher mz_78; similar chromatogram in higher mz_144; similar chromatogram in higher mz_606	0.833	FALSE	null	null	null	null	null	null	null	999	FALSE	FALSE	FALSE	FALSE		FALSE	FALSE	null	null	null	null	null	null	null	null	12.1	urine_pos_dia3_P1-A-1_1_16952	81.04308:881 82.04643:0 83.04979:0		662	517	372	169	122	343	364.312	204.398
103	2.113	81.0445	0.5218	121.219	Unknown	[M+H]+		0.5	FALSE	null	null	null	null	null	null	null	999	FALSE	FALSE	FALSE	FALSE		FALSE	FALSE	null	null	null	null	null	null	null	null	8.35	urine_pos_dia3_P1-A-1_1_16952	81.04449:525 82.04784:0 83.0512:0		64	48	139	58	21	79	68.2901	39.7337
104	2.113	81.0445	0.5473	127.144	Unknown	[M+H]+		0.5	FALSE	null	null	null	null	null	null	null	999	FALSE	FALSE	FALSE	FALSE		FALSE	FALSE	null	null	null	null	null	null	null	null	8.35	urine_pos_dia3_P1-A-1_1_16952	81.04307:801 82.04642:0 83.04978:0		52	321	72	24	180	190	139.986	111.742
105	2.113	81.0445	0.5669	131.677	Unknown	[M+H]+		0.5	FALSE	null	null	null	null	null	null	null	999	FALSE	FALSE	FALSE	FALSE		FALSE	FALSE	null	null	null	null	null	null	null	null	8.35	urine_pos_dia3_P1-A-1_1_16952	81.04449:678 82.04784:0 83.0512:0		106	142	380	95	130	115	161.424	108.626
106	2.113	81.0445	0.6188	143.743	Unknown	[M+H]+		0.5	FALSE	null	null	null	null	null	null	null	999	FALSE	FALSE	FALSE	FALSE		FALSE	FALSE	null	null	null	null	null	null	null	null	8.35	urine_pos_dia3_P1-A-1_1_16952	81.05157:1218 82.05492:0 83.05828:0		517	514	634	439	176	559	473.026	159.171
108	4.842	82.0643	0.4871	112.959	Unknown	[M+H]+	similar chromatogram in higher mz_381; similar chromatogram in higher mz_243; similar chromatogram in higher mz_1259; similar chromatogram in higher mz_2428; similar chromatogram in higher mz_376; similar chromatogram in higher mz_3304	1	FALSE	null	null	null	null	null	null	null	999	FALSE	FALSE	FALSE	FALSE		FALSE	FALSE	null	null	null	null	null	null	null	null	98.87	urine_pos_dia1_P1-A-1_1_16950	82.06428:956 83.06763:0 84.07099:0		188	233	331	340	55	293	239.981	107.92
109	4.842	82.0643	0.5125	118.869	Unknown	[M+H]+	similar chromatogram in higher mz_381; similar chromatogram in higher mz_243; similar chromatogram in higher mz_1259; similar chromatogram in higher mz_2428; similar chromatogram in higher mz_376; similar chromatogram in higher mz_3304	1	FALSE	null	null	null	null	null	null	null	999	FALSE	FALSE	FALSE	FALSE		FALSE	FALSE	null	null	null	null	null	null	null	null	98.87	urine_pos_dia1_P1-A-1_1_16950	82.06285:1626 83.0662:0 84.06956:0		101	304	298	43	906	876	421.487	378.45
110	4.842	82.0643	0.5753	133.433	Unknown	[M+H]+	similar chromatogram in higher mz_381; similar chromatogram in higher mz_243; similar chromatogram in higher mz_1259; similar chromatogram in higher mz_2428; similar chromatogram in higher mz_376; similar chromatogram in higher mz_3304	1	FALSE	null	null	null	null	null	null	null	999	FALSE	FALSE	FALSE	FALSE		FALSE	FALSE	null	null	null	null	null	null	null	null	98.87	urine_pos_dia1_P1-A-1_1_16950	82.06427:1645 83.06762:0 84.07098:0		405	199	38	609	521	225	333.014	216.162
111	4.842	82.0643	0.5894	136.692	Unknown	[M+H]+	similar chromatogram in higher mz_381; similar chromatogram in higher mz_243; similar chromatogram in higher mz_1259; similar chromatogram in higher mz_2428; similar chromatogram in higher mz_376; similar chromatogram in higher mz_3304	1	FALSE	null	null	null	null	null	null	null	999	FALSE	FALSE	FALSE	FALSE		FALSE	FALSE	null	null	null	null	null	null	null	null	98.87	urine_pos_dia1_P1-A-1_1_16950	82.06431:6402 83.06766:0 84.07102:0		4654	4782	4217	4257	3229	2825	3993.99	790.789
113	3.391	82.9971	0.6195	143.464	Unknown	[M+H]+		1	FALSE	null	null	null	null	null	null	null	999	FALSE	FALSE	FALSE	FALSE		FALSE	FALSE	null	null	null	null	null	null	null	null	12.58	urine_pos_dia2_P1-A-1_1_16951	82.99705:327 84.0004:0 85.00376:0		77	101	104	115	23	24	74.1159	40.9137
114	3.391	82.9971	0.6459	149.594	Unknown	[M+H]+		1	FALSE	null	null	null	null	null	null	null	999	FALSE	FALSE	FALSE	FALSE		FALSE	FALSE	null	null	null	null	null	null	null	null	12.58	urine_pos_dia2_P1-A-1_1_16951	82.9956:835 83.99895:0 85.00231:0		39	66	3.93916	112	47	234	82.9741	82.6681
116	3.585	82.9971	0.6288	145.633	Unknown	[M+H]+		0.667	FALSE	null	null	null	null	null	null	null	999	FALSE	FALSE	FALSE	FALSE		FALSE	FALSE	null	null	null	null	null	null	null	null	6.51	urine_pos_dia1_P1-A-1_1_16950	82.99704:622 84.00039:0 85.00375:0		127	78	20	57	6	166	75.6293	61.9289
118	3.495	83.0589	0.5312	123.008	Unknown	[M+H]+		1	FALSE	null	null	null	null	null	null	null	999	FALSE	FALSE	FALSE	FALSE		FALSE	FALSE	null	null	null	null	null	null	null	null	12.87	urine_pos_dia3_P1-A-1_1_16952	83.06027:358 84.06362:0 85.06698:0		47	47	168	4	95	68	71.5125	55.9268
119	3.495	83.0589	0.5519	127.808	Unknown	[M+H]+		1	FALSE	null	null	null	null	null	null	null	999	FALSE	FALSE	FALSE	FALSE		FALSE	FALSE	null	null	null	null	null	null	null	null	12.87	urine_pos_dia3_P1-A-1_1_16952	83.05886:369 84.06221:0 85.06557:0		14	139	17	110	147	77	83.9318	58.7389
120	3.495	83.0589	0.5792	134.131	Unknown	[M+H]+		1	FALSE	null	null	null	null	null	null	null	999	FALSE	FALSE	FALSE	FALSE		FALSE	FALSE	null	null	null	null	null	null	null	null	12.87	urine_pos_dia3_P1-A-1_1_16952	83.0574:1139 84.06075:0 85.06411:0		384	96	441	412	219	717	378.15	212.044
121	3.495	83.0589	0.7329	169.706	Unknown	[M+H]+		1	FALSE	null	null	null	null	null	null	null	999	FALSE	FALSE	FALSE	FALSE		FALSE	FALSE	null	null	null	null	null	null	null	null	12.87	urine_pos_dia3_P1-A-1_1_16952	83.0574:768 84.06075:0 85.06411:0		66	190	350	219	197	361	230.619	110.819
122	3.495	83.0589	0.7509	173.883	Unknown	[M+H]+		1	FALSE	null	null	null	null	null	null	null	999	FALSE	FALSE	FALSE	FALSE		FALSE	FALSE	null	null	null	null	null	null	null	null	12.87	urine_pos_dia3_P1-A-1_1_16952	83.05887:897 84.06222:0 85.06558:0		363	264	252	96	106	252	222.273	102.831
123	3.495	83.0589	0.7704	178.4	Unknown	[M+H]+		1	FALSE	null	null	null	null	null	null	null	999	FALSE	FALSE	FALSE	FALSE		FALSE	FALSE	null	null	null	null	null	null	null	null	12.87	urine_pos_dia3_P1-A-1_1_16952	83.0574:1837 84.06075:0 85.06411:0		846	771	134	675	1198	1314	822.93	419.807
125	2.13	83.0589	0.4896	113.38	Unknown	[M+H]+		0.667	FALSE	null	null	null	null	null	null	null	999	FALSE	FALSE	FALSE	FALSE		FALSE	FALSE	null	null	null	null	null	null	null	null	4.79	urine_pos_dia1_P1-A-1_1_16950	83.05886:302 84.06221:0 85.06557:0		66	72	43	3.98805	51	40	45.4239	25.5471
126	2.13	83.0589	0.5111	118.356	Unknown	[M+H]+		0.667	FALSE	null	null	null	null	null	null	null	999	FALSE	FALSE	FALSE	FALSE		FALSE	FALSE	null	null	null	null	null	null	null	null	4.79	urine_pos_dia1_P1-A-1_1_16950	83.05887:654 84.06222:0 85.06558:0		183	57	95	42	2.69185	27	67.3	65.0844
127	2.13	83.0589	0.5293	122.574	Unknown	[M+H]+		0.667	FALSE	null	null	null	null	null	null	null	999	FALSE	FALSE	FALSE	FALSE		FALSE	FALSE	null	null	null	null	null	null	null	null	4.79	urine_pos_dia1_P1-A-1_1_16950	83.05887:570 84.06222:0 85.06558:0		251	158	179	82	184	138	165.24	55.7267
128	2.13	83.0589	0.5587	129.381	Unknown	[M+H]+		0.667	FALSE	null	null	null	null	null	null	null	999	FALSE	FALSE	FALSE	FALSE		FALSE	FALSE	null	null	null	null	null	null	null	null	4.79	urine_pos_dia1_P1-A-1_1_16950	83.05886:498 84.06221:0 85.06557:0		129	234	88	52	66	81	108.342	67.0942
129	2.13	83.0589	0.5621	130.167	Unknown	[M+H]+		0.667	FALSE	null	null	null	null	null	null	null	999	FALSE	FALSE	FALSE	FALSE		FALSE	FALSE	null	null	null	null	null	null	null	null	4.79	urine_pos_dia1_P1-A-1_1_16950	83.05887:323 84.06222:0 85.06558:0		90	54	103	213	23	54	89.5916	67.0383
130	2.13	83.0589	0.5995	138.814	Unknown	[M+H]+		0.667	FALSE	null	null	null	null	null	null	null	999	FALSE	FALSE	FALSE	FALSE		FALSE	FALSE	null	null	null	null	null	null	null	null	4.79	urine_pos_dia1_P1-A-1_1_16950	83.04735:322 84.0507:0 85.05406:0		86	71	122	81	6.08874	61	70.0161	39.9975
131	2.13	83.0589	0.6816	157.835	Unknown	[M+H]+		0.667	FALSE	null	null	null	null	null	null	null	999	FALSE	FALSE	FALSE	FALSE		FALSE	FALSE	null	null	null	null	null	null	null	null	4.79	urine_pos_dia1_P1-A-1_1_16950	83.05743:507 84.06078:0 85.06414:0		162	79	184	17	74	140	109.356	63.2054
133	1.279	84.0406	0.5555	128.444	Unknown	[M+H]+		0.5	FALSE	null	null	null	null	null	null	null	999	FALSE	FALSE	FALSE	FALSE		FALSE	FALSE	null	null	null	null	null	null	null	null	4.68	urine_pos_dia4_P1-A-1_1_16953	84.05363:719 85.05698:0 86.06034:0		5.61179	5.61179	176	132	56	162	87.6497	79.5558
134	1.279	84.0406	0.6122	141.56	Unknown	[M+H]+		0.5	FALSE	null	null	null	null	null	null	null	999	FALSE	FALSE	FALSE	FALSE		FALSE	FALSE	null	null	null	null	null	null	null	null	4.68	urine_pos_dia4_P1-A-1_1_16953	84.04348:1107 85.04683:0 86.05019:0		417	301	183	143	349	269	276.926	102.054
136	3.497	84.042	0.5843	135.108	Unknown	[M+H]+	similar chromatogram in higher mz_343	1	FALSE	null	null	null	null	null	null	null	999	FALSE	FALSE	FALSE	FALSE		FALSE	FALSE	null	null	null	null	null	null	null	null	72.34	urine_pos_dia5_P1-A-1_1_16954	84.04207:3490 85.04542:0 86.04878:0		2764	2730	1172	2273	2233	2509	2280.22	586.461
137	3.497	84.042	0.728	168.334	Unknown	[M+H]+	similar chromatogram in higher mz_343	1	FALSE	null	null	null	null	null	null	null	999	FALSE	FALSE	FALSE	FALSE		FALSE	FALSE	null	null	null	null	null	null	null	null	72.34	urine_pos_dia5_P1-A-1_1_16954	84.04203:1753 85.04538:0 86.04874:0		280	827	274	868	1016	520	630.707	318.139
138	3.497	84.042	0.7362	170.228	Unknown	[M+H]+	similar chromatogram in higher mz_343	1	FALSE	null	null	null	null	null	null	null	999	FALSE	FALSE	FALSE	FALSE		FALSE	FALSE	null	null	null	null	null	null	null	null	72.34	urine_pos_dia5_P1-A-1_1_16954	84.04203:1547 85.04538:0 86.04874:0		955	574	1358	996	829	794	917.372	261.772
139	3.497	84.042	0.7666	177.251	Unknown	[M+H]+	similar chromatogram in higher mz_343	1	FALSE	null	null	null	null	null	null	null	999	FALSE	FALSE	FALSE	FALSE		FALSE	FALSE	null	null	null	null	null	null	null	null	72.34	urine_pos_dia5_P1-A-1_1_16954	84.04206:5021 85.04541:0 86.04877:0		5858	5666	5305	5503	1915	3535	4630.24	1572.64
141	1.339	84.0435	0.5374	124.273	Unknown	[M+H]+		0.5	FALSE	null	null	null	null	null	null	null	999	FALSE	FALSE	FALSE	FALSE		FALSE	FALSE	null	null	null	null	null	null	null	null	10.8	urine_pos_dia2_P1-A-1_1_16951	84.04348:1015 85.04683:0 86.05019:0		32	97	444	110	249	77	168.068	153.502
142	1.339	84.0435	0.6121	141.529	Unknown	[M+H]+		0.5	FALSE	null	null	null	null	null	null	null	999	FALSE	FALSE	FALSE	FALSE		FALSE	FALSE	null	null	null	null	null	null	null	null	10.8	urine_pos_dia2_P1-A-1_1_16951	84.04348:1492 85.04683:0 86.05019:0		408	312	40	137	419	269	264.096	150.463
144	5.937	84.0796	0.5348	123.665	Unknown	[M+H]+		0.5	FALSE	null	null	null	null	null	null	null	999	FALSE	FALSE	FALSE	FALSE		FALSE	FALSE	null	null	null	null	null	null	null	null	9.3	urine_pos_dia5_P1-A-1_1_16954	84.07964:460 85.08299:0 86.08635:0		99	10	31	127	124	62	75.5711	49.2937
145	5.937	84.0796	0.5804	134.2	Unknown	[M+H]+		0.5	FALSE	null	null	null	null	null	null	null	999	FALSE	FALSE	FALSE	FALSE		FALSE	FALSE	null	null	null	null	null	null	null	null	9.3	urine_pos_dia5_P1-A-1_1_16954	84.07963:1125 85.08298:0 86.08634:0		92	149	20	419	681	567	321.432	272.907
147	4.359	84.0796	0.5275	121.954	Unknown	[M+H]+	similar chromatogram in higher mz_1426; similar chromatogram in higher mz_1578; similar chromatogram in higher mz_278; similar chromatogram in higher mz_537; similar chromatogram in higher mz_328; similar chromatogram in higher mz_367; similar chromatogram in higher mz_369; similar chromatogram in higher mz_1158; similar chromatogram in higher mz_1649; similar chromatogram in higher mz_1691	1	FALSE	null	null	null	null	null	null	null	999	FALSE	FALSE	FALSE	FALSE		FALSE	FALSE	null	null	null	null	null	null	null	null	11.72	urine_pos_dia4_P1-A-1_1_16953	84.07963:218 85.08298:0 86.08634:0		45	59	52	69	17	71	52.0995	19.8663
148	4.359	84.0796	0.5796	134.004	Unknown	[M+H]+	similar chromatogram in higher mz_1426; similar chromatogram in higher mz_1578; similar chromatogram in higher mz_278; similar chromatogram in higher mz_537; similar chromatogram in higher mz_328; similar chromatogram in higher mz_367; similar chromatogram in higher mz_369; similar chromatogram in higher mz_1158; similar chromatogram in higher mz_1649; similar chromatogram in higher mz_1691	1	FALSE	null	null	null	null	null	null	null	999	FALSE	FALSE	FALSE	FALSE		FALSE	FALSE	null	null	null	null	null	null	null	null	11.72	urine_pos_dia4_P1-A-1_1_16953	84.08111:1029 85.08446:0 86.08782:0		631	1178	359	714	447	679	668.19	285.678
149	4.359	84.0796	0.5879	135.922	Unknown	[M+H]+	similar chromatogram in higher mz_1426; similar chromatogram in higher mz_1578; similar chromatogram in higher mz_278; similar chromatogram in higher mz_537; similar chromatogram in higher mz_328; similar chromatogram in higher mz_367; similar chromatogram in higher mz_369; similar chromatogram in higher mz_1158; similar chromatogram in higher mz_1649; similar chromatogram in higher mz_1691	1	FALSE	null	null	null	null	null	null	null	999	FALSE	FALSE	FALSE	FALSE		FALSE	FALSE	null	null	null	null	null	null	null	null	11.72	urine_pos_dia4_P1-A-1_1_16953	84.07965:1391 85.083:0 86.08636:0		510	1378	629	691	819	356	730.708	354.371
151	8.409	84.0797	0.5802	134.153	Unknown	[M+H]+		1	FALSE	null	null	null	null	null	null	null	999	FALSE	FALSE	FALSE	FALSE		FALSE	FALSE	null	null	null	null	null	null	null	null	10.9	urine_pos_dia1_P1-A-1_1_16950	84.07966:317 85.08301:0 86.08637:0		328	111	106	160	165	86	159.307	88.2383
152	8.409	84.0797	0.6683	154.525	Unknown	[M+H]+		1	FALSE	null	null	null	null	null	null	null	999	FALSE	FALSE	FALSE	FALSE		FALSE	FALSE	null	null	null	null	null	null	null	null	10.9	urine_pos_dia1_P1-A-1_1_16950	84.07963:1912 85.08298:0 86.08634:0		1473	1505	1418	1559	1558	1884	1566.18	164.532
154	1.262	84.0797	0.6165	142.552	Unknown	[M+H]+		0.5	FALSE	null	null	null	null	null	null	null	999	FALSE	FALSE	FALSE	FALSE		FALSE	FALSE	null	null	null	null	null	null	null	null	8.72	urine_pos_dia1_P1-A-1_1_16950	84.0811:550 85.08445:0 86.08781:0		134	134	254	9	92	327	158.361	114.323
155	1.262	84.0797	0.6293	145.494	Unknown	[M+H]+		0.5	FALSE	null	null	null	null	null	null	null	999	FALSE	FALSE	FALSE	FALSE		FALSE	FALSE	null	null	null	null	null	null	null	null	8.72	urine_pos_dia1_P1-A-1_1_16950	84.07966:1119 85.08301:0 86.08637:0		497	97	254	508	192	195	290.326	171.777
156	1.262	84.0797	0.6357	146.975	Unknown	[M+H]+		0.5	FALSE	null	null	null	null	null	null	null	999	FALSE	FALSE	FALSE	FALSE		FALSE	FALSE	null	null	null	null	null	null	null	null	8.72	urine_pos_dia1_P1-A-1_1_16950	84.0811:1780 85.08445:0 86.08781:0		231	513	371	508	446	457	421.137	106.212
158	5.602	84.9612	0.5804	134.026	Unknown	[M+H]+		0.667	FALSE	null	null	null	null	null	null	null	999	FALSE	FALSE	FALSE	FALSE		FALSE	FALSE	null	null	null	null	null	null	null	null	22.65	urine_pos_dia6_P1-A-1_1_16955	84.9627:595 85.96605:0 86.96941:0		199	302	141	82	449	66	206.409	146.464
159	5.602	84.9612	0.8033	185.502	Unknown	[M+H]+		0.667	FALSE	null	null	null	null	null	null	null	999	FALSE	FALSE	FALSE	FALSE		FALSE	FALSE	null	null	null	null	null	null	null	null	22.65	urine_pos_dia6_P1-A-1_1_16955	84.9627:305 85.96605:0 86.96941:0		64	60	96	61	37	3.65345	53.0127	32.1929
161	3.354	85.0267	0.8372	193.298	Unknown	[M+H]+	similar chromatogram in higher mz_1074; similar chromatogram in higher mz_1555; similar chromatogram in higher mz_2642; similar chromatogram in higher mz_4453; similar chromatogram in higher mz_2225; similar chromatogram in higher mz_3157	0.667	FALSE	null	null	null	null	null	null	null	999	FALSE	FALSE	FALSE	FALSE		FALSE	FALSE	null	null	null	null	null	null	null	null	32.11	urine_pos_dia6_P1-A-1_1_16955	85.02665:3948 86.03:0 87.03336:0		933	1696	3540	2274	2060	4355	2476.32	1254.09
162	3.354	85.0267	0.8456	195.247	Unknown	[M+H]+	similar chromatogram in higher mz_1074; similar chromatogram in higher mz_1555; similar chromatogram in higher mz_2642; similar chromatogram in higher mz_4453; similar chromatogram in higher mz_2225; similar chromatogram in higher mz_3157	0.667	FALSE	null	null	null	null	null	null	null	999	FALSE	FALSE	FALSE	FALSE		FALSE	FALSE	null	null	null	null	null	null	null	null	32.11	urine_pos_dia6_P1-A-1_1_16955	85.02665:3066 86.03:0 87.03336:0		1940	1713	502	2010	1845	1347	1559.49	568.565
164	4.112	85.0267	0.7332	169.287	Unknown	[M+H]+	similar chromatogram in higher mz_599; similar chromatogram in higher mz_2812; similar chromatogram in higher mz_722	1	FALSE	null	null	null	null	null	null	null	999	FALSE	FALSE	FALSE	FALSE		FALSE	FALSE	null	null	null	null	null	null	null	null	79.04	urine_pos_dia6_P1-A-1_1_16955	85.02666:7998 86.03001:0 87.03337:0		8456	8546	8342	8926	9154	9530	8825.65	461.189
165	4.112	85.0267	0.7614	175.801	Unknown	[M+H]+	similar chromatogram in higher mz_599; similar chromatogram in higher mz_2812; similar chromatogram in higher mz_722	1	FALSE	null	null	null	null	null	null	null	999	FALSE	FALSE	FALSE	FALSE		FALSE	FALSE	null	null	null	null	null	null	null	null	79.04	urine_pos_dia6_P1-A-1_1_16955	85.02666:2040 86.03001:0 87.03337:0		743	495	487	1043	971	1337	846.019	334.007
167	4.875	85.0267	0.6771	156.327	Unknown	[M+H]+	similar chromatogram in higher mz_1207; similar chromatogram in higher mz_1437; similar chromatogram in higher mz_339; similar chromatogram in higher mz_374; similar chromatogram in higher mz_858; similar chromatogram in higher mz_861; similar chromatogram in higher mz_1002; similar chromatogram in higher mz_2202; similar chromatogram in higher mz_4058; similar chromatogram in higher mz_4156; sim…	1	FALSE	null	null	null	null	null	null	null	999	FALSE	FALSE	FALSE	FALSE		FALSE	FALSE	null	null	null	null	null	null	null	null	147.52	urine_pos_dia2_P1-A-1_1_16951	85.02668:16217 86.03003:0 87.03339:0		15851	17719	16506	16165	16938	17111	16714.9	679.464
169	3.169	85.0267	0.7391	170.656	Unknown	[M+H]+		0.833	FALSE	null	null	null	null	null	null	null	999	FALSE	FALSE	FALSE	FALSE		FALSE	FALSE	null	null	null	null	null	null	null	null	17.84	urine_pos_dia3_P1-A-1_1_16952	85.02668:592 86.03003:0 87.03339:0		40	23	172	81	114	157	97.8631	60.885
170	3.169	85.0267	0.8421	194.445	Unknown	[M+H]+		0.833	FALSE	null	null	null	null	null	null	null	999	FALSE	FALSE	FALSE	FALSE		FALSE	FALSE	null	null	null	null	null	null	null	null	17.84	urine_pos_dia3_P1-A-1_1_16952	85.0281:1402 86.03145:0 87.03481:0		194	106	732	721	600	556	484.603	269.625
171	3.169	85.0267	0.8656	199.867	Unknown	[M+H]+		0.833	FALSE	null	null	null	null	null	null	null	999	FALSE	FALSE	FALSE	FALSE		FALSE	FALSE	null	null	null	null	null	null	null	null	17.84	urine_pos_dia3_P1-A-1_1_16952	85.02669:1572 86.03004:0 87.0334:0		832	633	723	1015	529	409	690.248	216.896
172	3.169	85.0267	0.8772	202.536	Unknown	[M+H]+		0.833	FALSE	null	null	null	null	null	null	null	999	FALSE	FALSE	FALSE	FALSE		FALSE	FALSE	null	null	null	null	null	null	null	null	17.84	urine_pos_dia3_P1-A-1_1_16952	85.02811:1742 86.03146:0 87.03482:0		883	590	501	186	901	1153	702.308	344.852
173	3.169	85.0267	0.8962	206.915	Unknown	[M+H]+		0.833	FALSE	null	null	null	null	null	null	null	999	FALSE	FALSE	FALSE	FALSE		FALSE	FALSE	null	null	null	null	null	null	null	null	17.84	urine_pos_dia3_P1-A-1_1_16952	85.02811:1644 86.03146:0 87.03482:0		866	357	931	706	236	878	662.247	295.754
174	3.169	85.0267	0.9182	212.009	Unknown	[M+H]+		0.833	FALSE	null	null	null	null	null	null	null	999	FALSE	FALSE	FALSE	FALSE		FALSE	FALSE	null	null	null	null	null	null	null	null	17.84	urine_pos_dia3_P1-A-1_1_16952	85.02668:2022 86.03003:0 87.03339:0		590	232	1550	755	529	1397	842.164	519.667
176	3.84	85.0267	0.7604	175.57	Unknown	[M+H]+		0.667	FALSE	null	null	null	null	null	null	null	999	FALSE	FALSE	FALSE	FALSE		FALSE	FALSE	null	null	null	null	null	null	null	null	28.34	urine_pos_dia1_P1-A-1_1_16950	85.02669:3230 86.03004:0 87.0334:0		3359	3005	2869	2967	2998	1631	2804.79	598.85
177	3.84	85.0267	0.7909	182.606	Unknown	[M+H]+		0.667	FALSE	null	null	null	null	null	null	null	999	FALSE	FALSE	FALSE	FALSE		FALSE	FALSE	null	null	null	null	null	null	null	null	28.34	urine_pos_dia1_P1-A-1_1_16950	85.02665:951 86.03:0 87.03336:0		539	568	828	261	702	365	543.879	209.021
179	6.441	85.0281	0.7554	174.414	Unknown	[M+H]+	similar chromatogram in higher mz_1575; similar chromatogram in higher mz_1433; similar chromatogram in higher mz_1204; similar chromatogram in higher mz_972; similar chromatogram in higher mz_123; similar chromatogram in higher mz_1580; similar chromatogram in higher mz_2578	1	FALSE	null	null	null	null	null	null	null	999	FALSE	FALSE	FALSE	FALSE		FALSE	FALSE	null	null	null	null	null	null	null	null	11.19	urine_pos_dia4_P1-A-1_1_16953	85.02665:974 86.03:0 87.03336:0		240	457	191	154	750	591	397.123	241.697
180	6.441	85.0281	0.7831	180.8	Unknown	[M+H]+	similar chromatogram in higher mz_1575; similar chromatogram in higher mz_1433; similar chromatogram in higher mz_1204; similar chromatogram in higher mz_972; similar chromatogram in higher mz_123; similar chromatogram in higher mz_1580; similar chromatogram in higher mz_2578	1	FALSE	null	null	null	null	null	null	null	999	FALSE	FALSE	FALSE	FALSE		FALSE	FALSE	null	null	null	null	null	null	null	null	11.19	urine_pos_dia4_P1-A-1_1_16953	85.02669:979 86.03004:0 87.0334:0		490	75	477	132	103	354	271.82	191.462
182	4.244	86.096	0.8347	192.427	Unknown	[M+H]+	similar chromatogram in higher mz_2529	1	FALSE	null	null	null	null	null	null	null	999	FALSE	FALSE	FALSE	FALSE		FALSE	FALSE	null	null	null	null	null	null	null	null	11.26	urine_pos_dia4_P1-A-1_1_16953	86.09455:480 87.0979:0 88.10126:0		329	345	349	269	377	308	329.539	37.5604
183	4.244	86.096	0.8803	202.946	Unknown	[M+H]+	similar chromatogram in higher mz_2529	1	FALSE	null	null	null	null	null	null	null	999	FALSE	FALSE	FALSE	FALSE		FALSE	FALSE	null	null	null	null	null	null	null	null	11.26	urine_pos_dia4_P1-A-1_1_16953	86.09601:110 87.09936:0 88.10272:0		33	39	44	28	37	5	31.065	14.1173
185	6.071	87.0425	0.6458	148.676	Unknown	[M+H]+		0.5	FALSE	null	null	null	null	null	null	null	999	FALSE	FALSE	FALSE	FALSE		FALSE	FALSE	null	null	null	null	null	null	null	null	4.96	urine_pos_dia6_P1-A-1_1_16955	87.04399:450 88.04734:0 89.0507:0		243	144	184	125	254	264	202.395	59.891
187	1.325	88.0386	0.5936	136.477	Unknown	[M+H]+		0.5	FALSE	null	null	null	null	null	null	null	999	FALSE	FALSE	FALSE	FALSE		FALSE	FALSE	null	null	null	null	null	null	null	null	7.01	urine_pos_dia5_P1-A-1_1_16954	88.03862:1784 89.04197:0 90.04533:0		589	81	8.13992	181	384	8.13992	205.897	236.339
189	4.746	88.0741	0.5675	130.476	Unknown	[M+H]+	similar chromatogram in higher mz_493; similar chromatogram in higher mz_1973	1	FALSE	null	null	null	null	null	null	null	999	FALSE	FALSE	FALSE	FALSE		FALSE	FALSE	null	null	null	null	null	null	null	null	15.49	urine_pos_dia6_P1-A-1_1_16955	88.07414:195 89.07749:0 90.08085:0		75	75	68	41	81	63	67.1758	14.4279
190	4.746	88.0741	0.6085	139.893	Unknown	[M+H]+	similar chromatogram in higher mz_493; similar chromatogram in higher mz_1973	1	FALSE	null	null	null	null	null	null	null	999	FALSE	FALSE	FALSE	FALSE		FALSE	FALSE	null	null	null	null	null	null	null	null	15.49	urine_pos_dia6_P1-A-1_1_16955	88.07414:1390 89.07749:0 90.08085:0		1336	1306	1224	666	638	1269	1072.98	328.525
192	2.421	88.0741	0.8035	184.726	Unknown	[M+H]+		1	FALSE	null	null	null	null	null	null	null	999	FALSE	FALSE	FALSE	FALSE		FALSE	FALSE	null	null	null	null	null	null	null	null	7.65	urine_pos_dia3_P1-A-1_1_16952	88.07414:1766 89.07749:0 90.08085:0		717	622	1094	894	882	942	858.637	167.614
194	7.851	88.086	0.6821	156.811	Unknown	[M+H]+		1	FALSE	null	null	null	null	null	null	null	999	FALSE	FALSE	FALSE	FALSE		FALSE	FALSE	null	null	null	null	null	null	null	null	10.06	urine_pos_dia2_P1-A-1_1_16951	88.08595:1643 89.0893:0 90.09266:0		1638	1668	1496	953	1606	1071	1405.47	312.196
196	2.995	89.0359	0.4754	109.16	Unknown	[M+H]+	similar chromatogram in higher mz_321; similar chromatogram in higher mz_2341; similar chromatogram in higher mz_174; similar chromatogram in higher mz_2021	1	FALSE	null	null	null	null	null	null	null	999	FALSE	FALSE	FALSE	FALSE		FALSE	FALSE	null	null	null	null	null	null	null	null	19.12	urine_pos_dia5_P1-A-1_1_16954	89.03737:591 90.04072:0 91.04408:0		209	89	97	490	128	117	188.327	153.789
197	2.995	89.0359	0.5055	116.058	Unknown	[M+H]+	similar chromatogram in higher mz_321; similar chromatogram in higher mz_2341; similar chromatogram in higher mz_174; similar chromatogram in higher mz_2021	1	FALSE	null	null	null	null	null	null	null	999	FALSE	FALSE	FALSE	FALSE		FALSE	FALSE	null	null	null	null	null	null	null	null	19.12	urine_pos_dia5_P1-A-1_1_16954	89.03739:574 90.04074:0 91.0441:0		264	122	29	448	186	57	184.375	154.993
198	2.995	89.0359	0.5157	118.406	Unknown	[M+H]+	similar chromatogram in higher mz_321; similar chromatogram in higher mz_2341; similar chromatogram in higher mz_174; similar chromatogram in higher mz_2021	1	FALSE	null	null	null	null	null	null	null	999	FALSE	FALSE	FALSE	FALSE		FALSE	FALSE	null	null	null	null	null	null	null	null	19.12	urine_pos_dia5_P1-A-1_1_16954	89.03738:796 90.04073:0 91.04409:0		275	379	558	195	332	414	358.864	124.636
199	2.995	89.0359	0.5314	122.001	Unknown	[M+H]+	similar chromatogram in higher mz_321; similar chromatogram in higher mz_2341; similar chromatogram in higher mz_174; similar chromatogram in higher mz_2021	1	FALSE	null	null	null	null	null	null	null	999	FALSE	FALSE	FALSE	FALSE		FALSE	FALSE	null	null	null	null	null	null	null	null	19.12	urine_pos_dia5_P1-A-1_1_16954	89.03738:663 90.04073:0 91.04409:0		85	262	552	200	399	138	272.647	174.871
200	2.995	89.0359	0.5652	129.761	Unknown	[M+H]+	similar chromatogram in higher mz_321; similar chromatogram in higher mz_2341; similar chromatogram in higher mz_174; similar chromatogram in higher mz_2021	1	FALSE	null	null	null	null	null	null	null	999	FALSE	FALSE	FALSE	FALSE		FALSE	FALSE	null	null	null	null	null	null	null	null	19.12	urine_pos_dia5_P1-A-1_1_16954	89.03738:227 90.04073:0 91.04409:0		47	32	159	54	46	30	61.3287	48.6114
201	2.995	89.0359	0.6055	139.012	Unknown	[M+H]+	similar chromatogram in higher mz_321; similar chromatogram in higher mz_2341; similar chromatogram in higher mz_174; similar chromatogram in higher mz_2021	1	FALSE	null	null	null	null	null	null	null	999	FALSE	FALSE	FALSE	FALSE		FALSE	FALSE	null	null	null	null	null	null	null	null	19.12	urine_pos_dia5_P1-A-1_1_16954	89.03586:355 90.03921:0 91.04257:0		100	54	115	97	168	102	106.029	36.7567
202	2.995	89.0359	0.6483	148.85	Unknown	[M+H]+	similar chromatogram in higher mz_321; similar chromatogram in higher mz_2341; similar chromatogram in higher mz_174; similar chromatogram in higher mz_2021	1	FALSE	null	null	null	null	null	null	null	999	FALSE	FALSE	FALSE	FALSE		FALSE	FALSE	null	null	null	null	null	null	null	null	19.12	urine_pos_dia5_P1-A-1_1_16954	89.03739:314 90.04074:0 91.0441:0		151	43	52	51	71	41	68.2351	42.0988
204	1.746	89.0582	0.7079	162.534	Unknown	[M+H]+		1	FALSE	null	null	null	null	null	null	null	999	FALSE	FALSE	FALSE	FALSE		FALSE	FALSE	null	null	null	null	null	null	null	null	34.51	urine_pos_dia1_P1-A-1_1_16950	89.05822:4312 90.06157:0 91.06493:0		3560	2943	1482	1943	3030	1570	2421.36	868.708
205	1.746	89.0582	0.7586	174.161	Unknown	[M+H]+		1	FALSE	null	null	null	null	null	null	null	999	FALSE	FALSE	FALSE	FALSE		FALSE	FALSE	null	null	null	null	null	null	null	null	34.51	urine_pos_dia1_P1-A-1_1_16950	89.05821:2070 90.06156:0 91.06492:0		1702	1590	1429	1705	1376	1001	1467.17	265.811
206	1.746	89.0582	0.8032	184.418	Unknown	[M+H]+		1	FALSE	null	null	null	null	null	null	null	999	FALSE	FALSE	FALSE	FALSE		FALSE	FALSE	null	null	null	null	null	null	null	null	34.51	urine_pos_dia1_P1-A-1_1_16950	89.05819:817 90.06154:0 91.0649:0		300	307	10	50	264	517	241.395	186.706
208	2.032	89.0582	0.7092	162.819	Unknown	[M+H]+		0.833	FALSE	null	null	null	null	null	null	null	999	FALSE	FALSE	FALSE	FALSE		FALSE	FALSE	null	null	null	null	null	null	null	null	23.73	urine_pos_dia1_P1-A-1_1_16950	89.05822:939 90.06157:0 91.06493:0		825	16	336	717	195	413	416.978	307.529
209	2.032	89.0582	0.7553	173.411	Unknown	[M+H]+		0.833	FALSE	null	null	null	null	null	null	null	999	FALSE	FALSE	FALSE	FALSE		FALSE	FALSE	null	null	null	null	null	null	null	null	23.73	urine_pos_dia1_P1-A-1_1_16950	89.05822:4362 90.06157:0 91.06493:0		3079	45	2351	2310	1940	2372	2016.1	1034.01
210	2.032	89.0582	0.7971	183.011	Unknown	[M+H]+		0.833	FALSE	null	null	null	null	null	null	null	999	FALSE	FALSE	FALSE	FALSE		FALSE	FALSE	null	null	null	null	null	null	null	null	23.73	urine_pos_dia1_P1-A-1_1_16950	89.05822:1068 90.06157:0 91.06493:0		392	36	349	91	179	3.56759	174.306	163.871
212	4.236	90.0537	0.7014	160.82	Unknown	[M+H]+	similar chromatogram in higher mz_1115	1	FALSE	null	null	null	null	null	null	null	999	FALSE	FALSE	FALSE	FALSE		FALSE	FALSE	null	null	null	null	null	null	null	null	6.49	urine_pos_dia4_P1-A-1_1_16953	90.05375:624 91.0571:0 92.06046:0		267	126	457	229	414	158	275.296	134.419
214	4.182	90.0897	0.8387	192.289	Unknown	[M+H]+		0.667	FALSE	null	null	null	null	null	null	null	999	FALSE	FALSE	FALSE	FALSE		FALSE	FALSE	null	null	null	null	null	null	null	null	5.31	urine_pos_dia1_P1-A-1_1_16950	90.08967:214 91.09302:0 92.09638:0		98	61	39	45	9	28	46.8636	30.7063
216	1.976	90.0912	0.7759	177.896	Unknown	[M+H]+		0.667	FALSE	null	null	null	null	null	null	null	999	FALSE	FALSE	FALSE	FALSE		FALSE	FALSE	null	null	null	null	null	null	null	null	10.08	urine_pos_dia3_P1-A-1_1_16952	90.09117:828 91.09452:0 92.09788:0		604	13	322	240	27	47	209.019	231.373
217	1.976	90.0912	0.7814	179.156	Unknown	[M+H]+		0.667	FALSE	null	null	null	null	null	null	null	999	FALSE	FALSE	FALSE	FALSE		FALSE	FALSE	null	null	null	null	null	null	null	null	10.08	urine_pos_dia3_P1-A-1_1_16952	90.09114:1204 91.09449:0 92.09785:0		605	736	599	538	897	855	704.977	147.982
219	5.556	90.9736	0.7589	173.798	Unknown	[M+H]+	similar chromatogram in higher mz_4521; similar chromatogram in higher mz_628; similar chromatogram in higher mz_2147; similar chromatogram in higher mz_4721; similar chromatogram in higher mz_3858; similar chromatogram in higher mz_4094; similar chromatogram in higher mz_4560; similar chromatogram in higher mz_4686; similar chromatogram in higher mz_3308; similar chromatogram in higher mz_3720; …	1	FALSE	null	null	null	null	null	null	null	999	FALSE	FALSE	FALSE	FALSE		FALSE	FALSE	null	null	null	null	null	null	null	null	19.25	urine_pos_dia2_P1-A-1_1_16951	90.97356:920 91.97691:0 92.98027:0		322	419	221	88	300	156	250.819	120.005
221	3.49	91.0518	0.4751	108.793	Unknown	[M+H]+		1	FALSE	null	null	null	null	null	null	null	999	FALSE	FALSE	FALSE	FALSE		FALSE	FALSE	null	null	null	null	null	null	null	null	25.43	urine_pos_dia6_P1-A-1_1_16955	91.0518:688 92.05515:0 93.05851:0		395	404	544	169	433	488	405.533	128.832
222	3.49	91.0518	0.5639	129.137	Unknown	[M+H]+		1	FALSE	null	null	null	null	null	null	null	999	FALSE	FALSE	FALSE	FALSE		FALSE	FALSE	null	null	null	null	null	null	null	null	25.43	urine_pos_dia6_P1-A-1_1_16955	91.0518:373 92.05515:0 93.05851:0		20	96	133	126	87	69	88.534	41.5234
223	3.49	91.0518	0.5929	135.778	Unknown	[M+H]+		1	FALSE	null	null	null	null	null	null	null	999	FALSE	FALSE	FALSE	FALSE		FALSE	FALSE	null	null	null	null	null	null	null	null	25.43	urine_pos_dia6_P1-A-1_1_16955	91.05331:1405 92.05666:0 93.06002:0		798	852	815	978	414	775	772.138	189.484
224	3.49	91.0518	0.7143	163.565	Unknown	[M+H]+		1	FALSE	null	null	null	null	null	null	null	999	FALSE	FALSE	FALSE	FALSE		FALSE	FALSE	null	null	null	null	null	null	null	null	25.43	urine_pos_dia6_P1-A-1_1_16955	91.05332:456 92.05667:0 93.06003:0		124	80	92	29	137	67	88.146	39.1089
225	3.49	91.0518	0.7374	168.85	Unknown	[M+H]+		1	FALSE	null	null	null	null	null	null	null	999	FALSE	FALSE	FALSE	FALSE		FALSE	FALSE	null	null	null	null	null	null	null	null	25.43	urine_pos_dia6_P1-A-1_1_16955	91.05332:655 92.05667:0 93.06003:0		215	47	224	23	197	188	148.925	89.6771
226	3.49	91.0518	0.7734	177.101	Unknown	[M+H]+		1	FALSE	null	null	null	null	null	null	null	999	FALSE	FALSE	FALSE	FALSE		FALSE	FALSE	null	null	null	null	null	null	null	null	25.43	urine_pos_dia6_P1-A-1_1_16955	91.05332:2176 92.05667:0 93.06003:0		1401	125	368	722	777	736	688.167	433.336
228	0.576	91.0518	0.4691	107.423	Unknown	[M+H]+		0.5	FALSE	null	null	null	null	null	null	null	999	FALSE	FALSE	FALSE	FALSE		FALSE	FALSE	null	null	null	null	null	null	null	null	6.68	urine_pos_dia3_P1-A-1_1_16952	91.05331:470 92.05666:0 93.06002:0		247	27	48	101	75	120	103.13	78.0618
229	0.576	91.0518	0.4797	109.85	Unknown	[M+H]+		0.5	FALSE	null	null	null	null	null	null	null	999	FALSE	FALSE	FALSE	FALSE		FALSE	FALSE	null	null	null	null	null	null	null	null	6.68	urine_pos_dia3_P1-A-1_1_16952	91.05331:377 92.05666:0 93.06002:0		181	112	99	27	70	86	95.8308	51.1825
230	0.576	91.0518	0.5193	118.911	Unknown	[M+H]+		0.5	FALSE	null	null	null	null	null	null	null	999	FALSE	FALSE	FALSE	FALSE		FALSE	FALSE	null	null	null	null	null	null	null	null	6.68	urine_pos_dia3_P1-A-1_1_16952	91.0518:196 92.05515:0 93.05851:0		42	13	55	65	82	43	49.8706	23.6329
231	0.576	91.0518	0.5309	121.576	Unknown	[M+H]+		0.5	FALSE	null	null	null	null	null	null	null	999	FALSE	FALSE	FALSE	FALSE		FALSE	FALSE	null	null	null	null	null	null	null	null	6.68	urine_pos_dia3_P1-A-1_1_16952	91.05328:398 92.05663:0 93.05999:0		143	158	62	7	138	67	95.6692	59.6892
232	0.576	91.0518	0.5619	128.671	Unknown	[M+H]+		0.5	FALSE	null	null	null	null	null	null	null	999	FALSE	FALSE	FALSE	FALSE		FALSE	FALSE	null	null	null	null	null	null	null	null	6.68	urine_pos_dia3_P1-A-1_1_16952	91.0518:386 92.05515:0 93.05851:0		130	76	102	50	131	117	100.992	32.3047
233	0.576	91.0518	0.5858	134.15	Unknown	[M+H]+		0.5	FALSE	null	null	null	null	null	null	null	999	FALSE	FALSE	FALSE	FALSE		FALSE	FALSE	null	null	null	null	null	null	null	null	6.68	urine_pos_dia3_P1-A-1_1_16952	91.0518:255 92.05515:0 93.05851:0		107	20	68	42	50	18	50.6528	33.1215
235	2.272	91.0533	0.4749	108.754	Unknown	[M+H]+		0.5	FALSE	null	null	null	null	null	null	null	999	FALSE	FALSE	FALSE	FALSE		FALSE	FALSE	null	null	null	null	null	null	null	null	8.13	urine_pos_dia4_P1-A-1_1_16953	91.05328:709 92.05663:0 93.05999:0		250	278	216	402	422	201	294.793	94.6475
236	2.272	91.0533	0.5611	128.484	Unknown	[M+H]+		0.5	FALSE	null	null	null	null	null	null	null	999	FALSE	FALSE	FALSE	FALSE		FALSE	FALSE	null	null	null	null	null	null	null	null	8.13	urine_pos_dia4_P1-A-1_1_16953	91.0533:1119 92.05665:0 93.06001:0		786	727	692	944	776	643	761.36	103.858
238	3.022	91.0533	0.4783	109.536	Unknown	[M+H]+	similar chromatogram in higher mz_1709; similar chromatogram in higher mz_3615; similar chromatogram in higher mz_661; similar chromatogram in higher mz_833; similar chromatogram in higher mz_980; similar chromatogram in higher mz_1159; similar chromatogram in higher mz_1618; similar chromatogram in higher mz_2506; similar chromatogram in higher mz_3727	1	FALSE	null	null	null	null	null	null	null	999	FALSE	FALSE	FALSE	FALSE		FALSE	FALSE	null	null	null	null	null	null	null	null	20.47	urine_pos_dia3_P1-A-1_1_16952	91.05331:1167 92.05666:0 93.06002:0		530	744	503	80	213	540	434.8	243.071
239	3.022	91.0533	0.5014	114.813	Unknown	[M+H]+	similar chromatogram in higher mz_1709; similar chromatogram in higher mz_3615; similar chromatogram in higher mz_661; similar chromatogram in higher mz_833; similar chromatogram in higher mz_980; similar chromatogram in higher mz_1159; similar chromatogram in higher mz_1618; similar chromatogram in higher mz_2506; similar chromatogram in higher mz_3727	1	FALSE	null	null	null	null	null	null	null	999	FALSE	FALSE	FALSE	FALSE		FALSE	FALSE	null	null	null	null	null	null	null	null	20.47	urine_pos_dia3_P1-A-1_1_16952	91.05331:274 92.05666:0 93.06002:0		129	87	116	1	93	6	72.0646	55.1121
240	3.022	91.0533	0.5278	120.859	Unknown	[M+H]+	similar chromatogram in higher mz_1709; similar chromatogram in higher mz_3615; similar chromatogram in higher mz_661; similar chromatogram in higher mz_833; similar chromatogram in higher mz_980; similar chromatogram in higher mz_1159; similar chromatogram in higher mz_1618; similar chromatogram in higher mz_2506; similar chromatogram in higher mz_3727	1	FALSE	null	null	null	null	null	null	null	999	FALSE	FALSE	FALSE	FALSE		FALSE	FALSE	null	null	null	null	null	null	null	null	20.47	urine_pos_dia3_P1-A-1_1_16952	91.05329:1040 92.05664:0 93.06:0		556	437	412	625	189	584	467.337	159.727
241	3.022	91.0533	0.5489	125.686	Unknown	[M+H]+	similar chromatogram in higher mz_1709; similar chromatogram in higher mz_3615; similar chromatogram in higher mz_661; similar chromatogram in higher mz_833; similar chromatogram in higher mz_980; similar chromatogram in higher mz_1159; similar chromatogram in higher mz_1618; similar chromatogram in higher mz_2506; similar chromatogram in higher mz_3727	1	FALSE	null	null	null	null	null	null	null	999	FALSE	FALSE	FALSE	FALSE		FALSE	FALSE	null	null	null	null	null	null	null	null	20.47	urine_pos_dia3_P1-A-1_1_16952	91.05329:354 92.05664:0 93.06:0		198	119	102	178	82	99	129.745	47.1812
242	3.022	91.0533	0.5728	131.164	Unknown	[M+H]+	similar chromatogram in higher mz_1709; similar chromatogram in higher mz_3615; similar chromatogram in higher mz_661; similar chromatogram in higher mz_833; similar chromatogram in higher mz_980; similar chromatogram in higher mz_1159; similar chromatogram in higher mz_1618; similar chromatogram in higher mz_2506; similar chromatogram in higher mz_3727	1	FALSE	null	null	null	null	null	null	null	999	FALSE	FALSE	FALSE	FALSE		FALSE	FALSE	null	null	null	null	null	null	null	null	20.47	urine_pos_dia3_P1-A-1_1_16952	91.05328:788 92.05663:0 93.05999:0		306	368	344	383	624	230	375.913	133.45
243	3.022	91.0533	0.5978	136.901	Unknown	[M+H]+	similar chromatogram in higher mz_1709; similar chromatogram in higher mz_3615; similar chromatogram in higher mz_661; similar chromatogram in higher mz_833; similar chromatogram in higher mz_980; similar chromatogram in higher mz_1159; similar chromatogram in higher mz_1618; similar chromatogram in higher mz_2506; similar chromatogram in higher mz_3727	1	FALSE	null	null	null	null	null	null	null	999	FALSE	FALSE	FALSE	FALSE		FALSE	FALSE	null	null	null	null	null	null	null	null	20.47	urine_pos_dia3_P1-A-1_1_16952	91.05328:771 92.05663:0 93.05999:0		189	59	245	238	499	289	253.374	143.794
244	3.022	91.0533	0.6115	140.036	Unknown	[M+H]+	similar chromatogram in higher mz_1709; similar chromatogram in higher mz_3615; similar chromatogram in higher mz_661; similar chromatogram in higher mz_833; similar chromatogram in higher mz_980; similar chromatogram in higher mz_1159; similar chromatogram in higher mz_1618; similar chromatogram in higher mz_2506; similar chromatogram in higher mz_3727	1	FALSE	null	null	null	null	null	null	null	999	FALSE	FALSE	FALSE	FALSE		FALSE	FALSE	null	null	null	null	null	null	null	null	20.47	urine_pos_dia3_P1-A-1_1_16952	91.05329:672 92.05664:0 93.06:0		369	422	216	455	146	675	380.705	187.72
246	4.794	91.0533	0.4754	108.871	Unknown	[M+H]+	similar chromatogram in higher mz_191; similar chromatogram in higher mz_1440; similar chromatogram in higher mz_1242	1	FALSE	null	null	null	null	null	null	null	999	FALSE	FALSE	FALSE	FALSE		FALSE	FALSE	null	null	null	null	null	null	null	null	21.28	urine_pos_dia1_P1-A-1_1_16950	91.05328:692 92.05663:0 93.05999:0		244	145	222	331	202	366	251.607	82.8185
247	4.794	91.0533	0.4963	113.642	Unknown	[M+H]+	similar chromatogram in higher mz_191; similar chromatogram in higher mz_1440; similar chromatogram in higher mz_1242	1	FALSE	null	null	null	null	null	null	null	999	FALSE	FALSE	FALSE	FALSE		FALSE	FALSE	null	null	null	null	null	null	null	null	21.28	urine_pos_dia1_P1-A-1_1_16950	91.05332:437 92.05667:0 93.06003:0		107	86	81	26	34	79	68.8789	31.9674
248	4.794	91.0533	0.52	119.086	Unknown	[M+H]+	similar chromatogram in higher mz_191; similar chromatogram in higher mz_1440; similar chromatogram in higher mz_1242	1	FALSE	null	null	null	null	null	null	null	999	FALSE	FALSE	FALSE	FALSE		FALSE	FALSE	null	null	null	null	null	null	null	null	21.28	urine_pos_dia1_P1-A-1_1_16950	91.05329:683 92.05664:0 93.06:0		82	137	221	216	28	37	120.144	85.2676
249	4.794	91.0533	0.5346	122.417	Unknown	[M+H]+	similar chromatogram in higher mz_191; similar chromatogram in higher mz_1440; similar chromatogram in higher mz_1242	1	FALSE	null	null	null	null	null	null	null	999	FALSE	FALSE	FALSE	FALSE		FALSE	FALSE	null	null	null	null	null	null	null	null	21.28	urine_pos_dia1_P1-A-1_1_16950	91.05331:838 92.05666:0 93.06002:0		172	364	409	151	168	112	229.292	124.405
250	4.794	91.0533	0.5397	123.585	Unknown	[M+H]+	similar chromatogram in higher mz_191; similar chromatogram in higher mz_1440; similar chromatogram in higher mz_1242	1	FALSE	null	null	null	null	null	null	null	999	FALSE	FALSE	FALSE	FALSE		FALSE	FALSE	null	null	null	null	null	null	null	null	21.28	urine_pos_dia1_P1-A-1_1_16950	91.05328:614 92.05663:0 93.05999:0		140	75	409	151	337	30	190.455	149.957
251	4.794	91.0533	0.5696	130.426	Unknown	[M+H]+	similar chromatogram in higher mz_191; similar chromatogram in higher mz_1440; similar chromatogram in higher mz_1242	1	FALSE	null	null	null	null	null	null	null	999	FALSE	FALSE	FALSE	FALSE		FALSE	FALSE	null	null	null	null	null	null	null	null	21.28	urine_pos_dia1_P1-A-1_1_16950	91.05332:659 92.05667:0 93.06003:0		237	49	65	16	111	10	81.3649	84.5782
252	4.794	91.0533	0.6077	139.146	Unknown	[M+H]+	similar chromatogram in higher mz_191; similar chromatogram in higher mz_1440; similar chromatogram in higher mz_1242	1	FALSE	null	null	null	null	null	null	null	999	FALSE	FALSE	FALSE	FALSE		FALSE	FALSE	null	null	null	null	null	null	null	null	21.28	urine_pos_dia1_P1-A-1_1_16950	91.05331:888 92.05666:0 93.06002:0		137	494	295	175	191	429	286.766	146.377
253	4.794	91.0533	0.6233	142.722	Unknown	[M+H]+	similar chromatogram in higher mz_191; similar chromatogram in higher mz_1440; similar chromatogram in higher mz_1242	1	FALSE	null	null	null	null	null	null	null	999	FALSE	FALSE	FALSE	FALSE		FALSE	FALSE	null	null	null	null	null	null	null	null	21.28	urine_pos_dia1_P1-A-1_1_16950	91.05331:368 92.05666:0 93.06002:0		51	123	50	58	175	28	80.7383	56.2889
255	2.992	92.0236	0.5142	117.594	Unknown	[M+H]+		1	FALSE	null	null	null	null	null	null	null	999	FALSE	FALSE	FALSE	FALSE		FALSE	FALSE	null	null	null	null	null	null	null	null	13.57	urine_pos_dia2_P1-A-1_1_16951	92.02358:222 93.02693:0 94.03029:0		52	71	106	10	20	51	51.6911	34.772
256	2.992	92.0236	0.5387	123.198	Unknown	[M+H]+		1	FALSE	null	null	null	null	null	null	null	999	FALSE	FALSE	FALSE	FALSE		FALSE	FALSE	null	null	null	null	null	null	null	null	13.57	urine_pos_dia2_P1-A-1_1_16951	92.02506:855 93.02841:0 94.03177:0		196	571	306	375	548	357	392.256	143.941
258	4.564	92.0478	0.528	120.744	Unknown	[M+H]+	similar chromatogram in higher mz_1772; similar chromatogram in higher mz_72; similar chromatogram in higher mz_316; similar chromatogram in higher mz_318; similar chromatogram in higher mz_627; similar chromatogram in higher mz_1173; similar chromatogram in higher mz_1412; similar chromatogram in higher mz_1564; similar chromatogram in higher mz_1908; similar chromatogram in higher mz_1054	1	FALSE	null	null	null	null	null	null	null	999	FALSE	FALSE	FALSE	FALSE		FALSE	FALSE	null	null	null	null	null	null	null	null	115.62	urine_pos_dia5_P1-A-1_1_16954	92.0478:802 93.05115:0 94.05451:0		386	301	361	250	189	340	304.561	73.8154
259	4.564	92.0478	0.5687	130.066	Unknown	[M+H]+	similar chromatogram in higher mz_1772; similar chromatogram in higher mz_72; similar chromatogram in higher mz_316; similar chromatogram in higher mz_318; similar chromatogram in higher mz_627; similar chromatogram in higher mz_1173; similar chromatogram in higher mz_1412; similar chromatogram in higher mz_1564; similar chromatogram in higher mz_1908; similar chromatogram in higher mz_1054	1	FALSE	null	null	null	null	null	null	null	999	FALSE	FALSE	FALSE	FALSE		FALSE	FALSE	null	null	null	null	null	null	null	null	115.62	urine_pos_dia5_P1-A-1_1_16954	92.0478:4519 93.05115:0 94.05451:0		4439	4969	2767	5016	1591	3775	3759.23	1355.76
261	1.293	92.0478	0.5626	128.67	Unknown	[M+H]+		0.667	FALSE	null	null	null	null	null	null	null	999	FALSE	FALSE	FALSE	FALSE		FALSE	FALSE	null	null	null	null	null	null	null	null	31.36	urine_pos_dia4_P1-A-1_1_16953	92.04931:1624 93.05266:0 94.05602:0		247	27	514	310	277	16	231.8	187.957
262	1.293	92.0478	0.5791	132.431	Unknown	[M+H]+		0.667	FALSE	null	null	null	null	null	null	null	999	FALSE	FALSE	FALSE	FALSE		FALSE	FALSE	null	null	null	null	null	null	null	null	31.36	urine_pos_dia4_P1-A-1_1_16953	92.04625:3530 93.0496:0 94.05296:0		1333	1248	2487	1659	1025	2460	1702.04	631.296
263	1.293	92.0478	0.5852	133.825	Unknown	[M+H]+		0.667	FALSE	null	null	null	null	null	null	null	999	FALSE	FALSE	FALSE	FALSE		FALSE	FALSE	null	null	null	null	null	null	null	null	31.36	urine_pos_dia4_P1-A-1_1_16953	92.04778:3431 93.05113:0 94.05449:0		1552	1346	2107	2454	628	646	1455.62	746.127
264	1.293	92.0478	0.605	138.37	Unknown	[M+H]+		0.667	FALSE	null	null	null	null	null	null	null	999	FALSE	FALSE	FALSE	FALSE		FALSE	FALSE	null	null	null	null	null	null	null	null	31.36	urine_pos_dia4_P1-A-1_1_16953	92.04778:1370 93.05113:0 94.05449:0		227	14	451	364	477	47	263.277	200.691
266	0.591	92.0478	0.5351	122.378	Unknown	[M+H]+		0.5	FALSE	null	null	null	null	null	null	null	999	FALSE	FALSE	FALSE	FALSE		FALSE	FALSE	null	null	null	null	null	null	null	null	14.59	urine_pos_dia3_P1-A-1_1_16952	92.04931:622 93.05266:0 94.05602:0		318	58	102	153	11	127	128.085	106.004
267	0.591	92.0478	0.5565	127.273	Unknown	[M+H]+		0.5	FALSE	null	null	null	null	null	null	null	999	FALSE	FALSE	FALSE	FALSE		FALSE	FALSE	null	null	null	null	null	null	null	null	14.59	urine_pos_dia3_P1-A-1_1_16952	92.04779:242 93.05114:0 94.0545:0		47	6	61	47	37	62	43.2383	20.7087
268	0.591	92.0478	0.5888	134.657	Unknown	[M+H]+		0.5	FALSE	null	null	null	null	null	null	null	999	FALSE	FALSE	FALSE	FALSE		FALSE	FALSE	null	null	null	null	null	null	null	null	14.59	urine_pos_dia3_P1-A-1_1_16952	92.04931:603 93.05266:0 94.05602:0		191	51	158	201	43	69	118.935	72.4786
269	0.591	92.0478	0.6034	138.003	Unknown	[M+H]+		0.5	FALSE	null	null	null	null	null	null	null	999	FALSE	FALSE	FALSE	FALSE		FALSE	FALSE	null	null	null	null	null	null	null	null	14.59	urine_pos_dia3_P1-A-1_1_16952	92.04779:1029 93.05114:0 94.0545:0		310	205	499	420	95	138	277.827	160.033
271	1.401	92.0493	0.4917	112.443	Unknown	[M+H]+		1	FALSE	null	null	null	null	null	null	null	999	FALSE	FALSE	FALSE	FALSE		FALSE	FALSE	null	null	null	null	null	null	null	null	72.53	urine_pos_dia4_P1-A-1_1_16953	92.04929:849 93.05264:0 94.056:0		58	43	35	224	221	151	121.911	88.5145
272	1.401	92.0493	0.5797	132.585	Unknown	[M+H]+		1	FALSE	null	null	null	null	null	null	null	999	FALSE	FALSE	FALSE	FALSE		FALSE	FALSE	null	null	null	null	null	null	null	null	72.53	urine_pos_dia4_P1-A-1_1_16953	92.04929:5694 93.05264:0 94.056:0		3177	4170	4507	6095	3864	3662	4245.86	1012.2
273	1.401	92.0493	0.6048	138.312	Unknown	[M+H]+		1	FALSE	null	null	null	null	null	null	null	999	FALSE	FALSE	FALSE	FALSE		FALSE	FALSE	null	null	null	null	null	null	null	null	72.53	urine_pos_dia4_P1-A-1_1_16953	92.04776:1574 93.05111:0 94.05447:0		221	267	41	321	466	23	222.965	169.35
275	0.606	93.0325	0.4681	106.919	Unknown	[M+H]+		0.667	FALSE	null	null	null	null	null	null	null	999	FALSE	FALSE	FALSE	FALSE		FALSE	FALSE	null	null	null	null	null	null	null	null	9.14	urine_pos_dia2_P1-A-1_1_16951	93.03246:404 94.03581:0 95.03917:0		15	51	110	43	15	1.50863	39.0179	39.531
276	0.606	93.0325	0.5374	122.751	Unknown	[M+H]+		0.667	FALSE	null	null	null	null	null	null	null	999	FALSE	FALSE	FALSE	FALSE		FALSE	FALSE	null	null	null	null	null	null	null	null	9.14	urine_pos_dia2_P1-A-1_1_16951	93.03246:896 94.03581:0 95.03917:0		135	536	120	51	122	113	179.405	177.014
277	0.606	93.0325	0.568	129.732	Unknown	[M+H]+		0.667	FALSE	null	null	null	null	null	null	null	999	FALSE	FALSE	FALSE	FALSE		FALSE	FALSE	null	null	null	null	null	null	null	null	9.14	urine_pos_dia2_P1-A-1_1_16951	93.03246:388 94.03581:0 95.03917:0		8	79	95	105	56	90	72.1492	35.5868
278	0.606	93.0325	0.5789	132.228	Unknown	[M+H]+		0.667	FALSE	null	null	null	null	null	null	null	999	FALSE	FALSE	FALSE	FALSE		FALSE	FALSE	null	null	null	null	null	null	null	null	9.14	urine_pos_dia2_P1-A-1_1_16951	93.03246:584 94.03581:0 95.03917:0		56	131	225	65	56	110	107.207	65.4322
279	0.606	93.0325	0.5999	137.022	Unknown	[M+H]+		0.667	FALSE	null	null	null	null	null	null	null	999	FALSE	FALSE	FALSE	FALSE		FALSE	FALSE	null	null	null	null	null	null	null	null	9.14	urine_pos_dia2_P1-A-1_1_16951	93.03246:766 94.03581:0 95.03917:0		251	357	261	397	292	230	297.945	65.5824
280	0.606	93.0325	0.6107	139.492	Unknown	[M+H]+		0.667	FALSE	null	null	null	null	null	null	null	999	FALSE	FALSE	FALSE	FALSE		FALSE	FALSE	null	null	null	null	null	null	null	null	9.14	urine_pos_dia2_P1-A-1_1_16951	93.03246:1013 94.03581:0 95.03917:0		355	198	521	426	153	738	398.455	216.009
281	0.606	93.0325	0.6253	142.828	Unknown	[M+H]+		0.667	FALSE	null	null	null	null	null	null	null	999	FALSE	FALSE	FALSE	FALSE		FALSE	FALSE	null	null	null	null	null	null	null	null	9.14	urine_pos_dia2_P1-A-1_1_16951	93.03246:473 94.03581:0 95.03917:0		154	231	21	279	57	193	155.769	99.9827
282	0.606	93.0325	0.7449	170.143	Unknown	[M+H]+		0.667	FALSE	null	null	null	null	null	null	null	999	FALSE	FALSE	FALSE	FALSE		FALSE	FALSE	null	null	null	null	null	null	null	null	9.14	urine_pos_dia2_P1-A-1_1_16951	93.03246:447 94.03581:0 95.03917:0		57	67	167	47	0.600524	6	57.1196	60.1385
284	2.385	94.0392	0.5702	130.093	Unknown	[M+H]+	similar chromatogram in higher mz_729	1	FALSE	null	null	null	null	null	null	null	999	FALSE	FALSE	FALSE	FALSE		FALSE	FALSE	null	null	null	null	null	null	null	null	14.79	urine_pos_dia3_P1-A-1_1_16952	94.0392:346 95.04255:0 96.04591:0		159	118	178	64	137	62	119.626	48.3541
285	2.385	94.0392	0.5794	132.18	Unknown	[M+H]+	similar chromatogram in higher mz_729	1	FALSE	null	null	null	null	null	null	null	999	FALSE	FALSE	FALSE	FALSE		FALSE	FALSE	null	null	null	null	null	null	null	null	14.79	urine_pos_dia3_P1-A-1_1_16952	94.03918:625 95.04253:0 96.04589:0		299	114	262	285	160	157	212.73	78.4911
286	2.385	94.0392	0.5984	136.505	Unknown	[M+H]+	similar chromatogram in higher mz_729	1	FALSE	null	null	null	null	null	null	null	999	FALSE	FALSE	FALSE	FALSE		FALSE	FALSE	null	null	null	null	null	null	null	null	14.79	urine_pos_dia3_P1-A-1_1_16952	94.0392:1395 95.04255:0 96.04591:0		557	1123	1161	1056	1150	947	998.931	230.649
288	4.218	94.0636	0.4816	109.864	Unknown	[M+H]+		1	FALSE	null	null	null	null	null	null	null	999	FALSE	FALSE	FALSE	FALSE		FALSE	FALSE	null	null	null	null	null	null	null	null	39.94	urine_pos_dia6_P1-A-1_1_16955	94.06364:1026 95.06699:0 96.07035:0		512	773	888	806	722	722	737.19	126.469
289	4.218	94.0636	0.4918	112.201	Unknown	[M+H]+		1	FALSE	null	null	null	null	null	null	null	999	FALSE	FALSE	FALSE	FALSE		FALSE	FALSE	null	null	null	null	null	null	null	null	39.94	urine_pos_dia6_P1-A-1_1_16955	94.06363:923 95.06698:0 96.07034:0		693	372	361	450	1008	496	563.329	248.644
290	4.218	94.0636	0.6547	149.354	Unknown	[M+H]+		1	FALSE	null	null	null	null	null	null	null	999	FALSE	FALSE	FALSE	FALSE		FALSE	FALSE	null	null	null	null	null	null	null	null	39.94	urine_pos_dia6_P1-A-1_1_16955	94.06363:617 95.06698:0 96.07034:0		336	350	447	495	447	479	425.506	66.6797
291	4.218	94.0636	0.6987	159.393	Unknown	[M+H]+		1	FALSE	null	null	null	null	null	null	null	999	FALSE	FALSE	FALSE	FALSE		FALSE	FALSE	null	null	null	null	null	null	null	null	39.94	urine_pos_dia6_P1-A-1_1_16955	94.06363:252 95.06698:0 96.07034:0		5	47	40	22	89	58	43.3488	29.0837
292	4.218	94.0636	0.7696	175.559	Unknown	[M+H]+		1	FALSE	null	null	null	null	null	null	null	999	FALSE	FALSE	FALSE	FALSE		FALSE	FALSE	null	null	null	null	null	null	null	null	39.94	urine_pos_dia6_P1-A-1_1_16955	94.06367:407 95.06702:0 96.07038:0		209	273	222	239	101	222	211.114	58.1656
293	4.218	94.0636	0.9939	226.746	Unknown	[M+H]+		1	FALSE	null	null	null	null	null	null	null	999	FALSE	FALSE	FALSE	FALSE		FALSE	FALSE	null	null	null	null	null	null	null	null	39.94	urine_pos_dia6_P1-A-1_1_16955	94.06365:183 95.067:0 96.07036:0		46	56	34	57	51	28	45.4694	11.8581
295	4.564	94.0637	0.4871	111.11	Unknown	[M+H]+		1	FALSE	null	null	null	null	null	null	null	999	FALSE	FALSE	FALSE	FALSE		FALSE	FALSE	null	null	null	null	null	null	null	null	216.91	urine_pos_dia2_P1-A-1_1_16951	94.06366:3145 95.06701:0 96.07037:0		3772	3061	3151	3220	1507	1165	2646.1	1050.38
296	4.564	94.0637	0.5667	129.277	Unknown	[M+H]+		1	FALSE	null	null	null	null	null	null	null	999	FALSE	FALSE	FALSE	FALSE		FALSE	FALSE	null	null	null	null	null	null	null	null	216.91	urine_pos_dia2_P1-A-1_1_16951	94.06368:8959 95.06703:0 96.07039:0		10338	11186	10095	10668	4560	10128	9495.7	2451.77
297	4.564	94.0637	0.8057	183.794	Unknown	[M+H]+		1	FALSE	null	null	null	null	null	null	null	999	FALSE	FALSE	FALSE	FALSE		FALSE	FALSE	null	null	null	null	null	null	null	null	216.91	urine_pos_dia2_P1-A-1_1_16951	94.06364:1909 95.06699:0 96.07035:0		1203	607	1067	1183	1318	898	1045.96	257.928
299	4.67	94.0637	0.486	110.877	Unknown	[M+H]+		1	FALSE	null	null	null	null	null	null	null	999	FALSE	FALSE	FALSE	FALSE		FALSE	FALSE	null	null	null	null	null	null	null	null	51.9	urine_pos_dia3_P1-A-1_1_16952	94.06365:2156 95.067:0 96.07036:0		1556	1466	1986	2531	1954	920	1735.47	550.045
300	4.67	94.0637	0.539	122.963	Unknown	[M+H]+		1	FALSE	null	null	null	null	null	null	null	999	FALSE	FALSE	FALSE	FALSE		FALSE	FALSE	null	null	null	null	null	null	null	null	51.9	urine_pos_dia3_P1-A-1_1_16952	94.06364:1120 95.06699:0 96.07035:0		285	381	409	303	490	471	389.819	84.3275
301	4.67	94.0637	0.5687	129.741	Unknown	[M+H]+		1	FALSE	null	null	null	null	null	null	null	999	FALSE	FALSE	FALSE	FALSE		FALSE	FALSE	null	null	null	null	null	null	null	null	51.9	urine_pos_dia3_P1-A-1_1_16952	94.06368:5826 95.06703:0 96.07039:0		7069	7198	3559	7889	5575	4691	5996.76	1673.21
303	5.02	94.9283	0.7422	169.141	Unknown	[M+H]+	similar chromatogram in higher mz_86; similar chromatogram in higher mz_633; similar chromatogram in higher mz_646; similar chromatogram in higher mz_758; similar chromatogram in higher mz_1008; similar chromatogram in higher mz_1602; similar chromatogram in higher mz_1724; similar chromatogram in higher mz_1741; similar chromatogram in higher mz_2434; similar chromatogram in higher mz_2452; simi…	1	FALSE	null	null	null	null	null	null	null	999	FALSE	FALSE	FALSE	FALSE		FALSE	FALSE	null	null	null	null	null	null	null	null	31.08	urine_pos_dia5_P1-A-1_1_16954	94.92838:6782 95.93173:0 96.93509:0		5723	5282	5265	5563	5844	5318	5499.12	248.133
305	3.23	95.0114	0.4701	107.129	Unknown	[M+H]+	similar chromatogram in higher mz_571; similar chromatogram in higher mz_1478; similar chromatogram in higher mz_2460	1	FALSE	null	null	null	null	null	null	null	999	FALSE	FALSE	FALSE	FALSE		FALSE	FALSE	null	null	null	null	null	null	null	null	12.17	urine_pos_dia2_P1-A-1_1_16951	95.01291:711 96.01626:0 97.01962:0		346	156	469	187	47	234	239.949	148.906
306	3.23	95.0114	0.4848	110.477	Unknown	[M+H]+	similar chromatogram in higher mz_571; similar chromatogram in higher mz_1478; similar chromatogram in higher mz_2460	1	FALSE	null	null	null	null	null	null	null	999	FALSE	FALSE	FALSE	FALSE		FALSE	FALSE	null	null	null	null	null	null	null	null	12.17	urine_pos_dia2_P1-A-1_1_16951	95.01288:783 96.01623:0 97.01959:0		278	197	108	367	58	325	222.261	122.745
307	3.23	95.0114	0.5337	121.622	Unknown	[M+H]+	similar chromatogram in higher mz_571; similar chromatogram in higher mz_1478; similar chromatogram in higher mz_2460	1	FALSE	null	null	null	null	null	null	null	999	FALSE	FALSE	FALSE	FALSE		FALSE	FALSE	null	null	null	null	null	null	null	null	12.17	urine_pos_dia2_P1-A-1_1_16951	95.01288:808 96.01623:0 97.01959:0		308	99	52	78	92	285	152.305	113.044
308	3.23	95.0114	0.5725	130.461	Unknown	[M+H]+	similar chromatogram in higher mz_571; similar chromatogram in higher mz_1478; similar chromatogram in higher mz_2460	1	FALSE	null	null	null	null	null	null	null	999	FALSE	FALSE	FALSE	FALSE		FALSE	FALSE	null	null	null	null	null	null	null	null	12.17	urine_pos_dia2_P1-A-1_1_16951	95.01134:564 96.01469:0 97.01805:0		66	117	25	19	215	158	100.101	77.8661
309	3.23	95.0114	0.6048	137.808	Unknown	[M+H]+	similar chromatogram in higher mz_571; similar chromatogram in higher mz_1478; similar chromatogram in higher mz_2460	1	FALSE	null	null	null	null	null	null	null	999	FALSE	FALSE	FALSE	FALSE		FALSE	FALSE	null	null	null	null	null	null	null	null	12.17	urine_pos_dia2_P1-A-1_1_16951	95.01288:1881 96.01623:0 97.01959:0		422	1144	1396	1094	1096	1330	1080.49	346.399
310	3.23	95.0114	0.6117	139.387	Unknown	[M+H]+	similar chromatogram in higher mz_571; similar chromatogram in higher mz_1478; similar chromatogram in higher mz_2460	1	FALSE	null	null	null	null	null	null	null	999	FALSE	FALSE	FALSE	FALSE		FALSE	FALSE	null	null	null	null	null	null	null	null	12.17	urine_pos_dia2_P1-A-1_1_16951	95.01134:1628 96.01469:0 97.01805:0		722	220	160	659	1096	390	541.203	353.932
312	0.505	95.0483	0.6058	138.033	Unknown	[M+H]+		0.5	FALSE	null	null	null	null	null	null	null	999	FALSE	FALSE	FALSE	FALSE		FALSE	FALSE	null	null	null	null	null	null	null	null	5.95	urine_pos_dia3_P1-A-1_1_16952	95.04824:410 96.05159:0 97.05495:0		47	1.95413	119	20	154	26	60.9872	61.4175
313	0.505	95.0483	0.6325	144.11	Unknown	[M+H]+		0.5	FALSE	null	null	null	null	null	null	null	999	FALSE	FALSE	FALSE	FALSE		FALSE	FALSE	null	null	null	null	null	null	null	null	5.95	urine_pos_dia3_P1-A-1_1_16952	95.04827:1386 96.05162:0 97.05498:0		826	217	133	144	203	200	287.034	266.24
314	0.505	95.0483	0.6715	153.008	Unknown	[M+H]+		0.5	FALSE	null	null	null	null	null	null	null	999	FALSE	FALSE	FALSE	FALSE		FALSE	FALSE	null	null	null	null	null	null	null	null	5.95	urine_pos_dia3_P1-A-1_1_16952	95.04827:254 96.05162:0 97.05498:0		78	47	88	21	43	53	54.8015	24.5339
316	2.126	95.059	0.4768	108.641	Unknown	[M+H]+		1	FALSE	null	null	null	null	null	null	null	999	FALSE	FALSE	FALSE	FALSE		FALSE	FALSE	null	null	null	null	null	null	null	null	11.46	urine_pos_dia5_P1-A-1_1_16954	95.05904:572 96.06239:0 97.06575:0		200	41	127	62	48	93	95.0956	60.3824
317	2.126	95.059	0.4939	112.533	Unknown	[M+H]+		1	FALSE	null	null	null	null	null	null	null	999	FALSE	FALSE	FALSE	FALSE		FALSE	FALSE	null	null	null	null	null	null	null	null	11.46	urine_pos_dia5_P1-A-1_1_16954	95.059:620 96.06235:0 97.06571:0		55	109	208	227	338	157	182.509	99.1557
318	2.126	95.059	0.5031	114.631	Unknown	[M+H]+		1	FALSE	null	null	null	null	null	null	null	999	FALSE	FALSE	FALSE	FALSE		FALSE	FALSE	null	null	null	null	null	null	null	null	11.46	urine_pos_dia5_P1-A-1_1_16954	95.05901:1506 96.06236:0 97.06572:0		455	105	216	352	322	679	354.838	198.781
319	2.126	95.059	0.5155	117.466	Unknown	[M+H]+		1	FALSE	null	null	null	null	null	null	null	999	FALSE	FALSE	FALSE	FALSE		FALSE	FALSE	null	null	null	null	null	null	null	null	11.46	urine_pos_dia5_P1-A-1_1_16954	95.059:1031 96.06235:0 97.06571:0		421	429	104	161	464	97	279.223	175.812
320	2.126	95.059	0.5413	123.343	Unknown	[M+H]+		1	FALSE	null	null	null	null	null	null	null	999	FALSE	FALSE	FALSE	FALSE		FALSE	FALSE	null	null	null	null	null	null	null	null	11.46	urine_pos_dia5_P1-A-1_1_16954	95.059:840 96.06235:0 97.06571:0		91	45	87	243	463	128	176.169	155.798
321	2.126	95.059	0.5585	127.266	Unknown	[M+H]+		1	FALSE	null	null	null	null	null	null	null	999	FALSE	FALSE	FALSE	FALSE		FALSE	FALSE	null	null	null	null	null	null	null	null	11.46	urine_pos_dia5_P1-A-1_1_16954	95.0575:1400 96.06085:0 97.06421:0		278	310	1024	445	549	524	521.803	269.35
322	2.126	95.059	0.5738	130.744	Unknown	[M+H]+		1	FALSE	null	null	null	null	null	null	null	999	FALSE	FALSE	FALSE	FALSE		FALSE	FALSE	null	null	null	null	null	null	null	null	11.46	urine_pos_dia5_P1-A-1_1_16954	95.059:1256 96.06235:0 97.06571:0		458	492	484	449	742	238	477.223	160.581
323	2.126	95.059	0.5833	132.905	Unknown	[M+H]+		1	FALSE	null	null	null	null	null	null	null	999	FALSE	FALSE	FALSE	FALSE		FALSE	FALSE	null	null	null	null	null	null	null	null	11.46	urine_pos_dia5_P1-A-1_1_16954	95.05901:1303 96.06236:0 97.06572:0		278	202	451	148	208	569	309.305	165.194
324	2.126	95.059	0.6074	138.4	Unknown	[M+H]+		1	FALSE	null	null	null	null	null	null	null	999	FALSE	FALSE	FALSE	FALSE		FALSE	FALSE	null	null	null	null	null	null	null	null	11.46	urine_pos_dia5_P1-A-1_1_16954	95.05904:779 96.06239:0 97.06575:0		387	243	74	123	86	58	161.785	129.052
326	3.575	95.059	0.6363	144.992	Unknown	[M+H]+	similar chromatogram in higher mz_606	1	FALSE	null	null	null	null	null	null	null	999	FALSE	FALSE	FALSE	FALSE		FALSE	FALSE	null	null	null	null	null	null	null	null	28.32	urine_pos_dia4_P1-A-1_1_16953	95.05904:5385 96.06239:0 97.06575:0		4837	4626	4185	5028	4011	4894	4596.92	411.228
328	4.889	95.059	0.5012	114.204	Unknown	[M+H]+		1	FALSE	null	null	null	null	null	null	null	999	FALSE	FALSE	FALSE	FALSE		FALSE	FALSE	null	null	null	null	null	null	null	null	36.19	urine_pos_dia4_P1-A-1_1_16953	95.05901:777 96.06236:0 97.06572:0		218	289	448	105	177	372	268.215	127.229
329	4.889	95.059	0.5259	119.832	Unknown	[M+H]+		1	FALSE	null	null	null	null	null	null	null	999	FALSE	FALSE	FALSE	FALSE		FALSE	FALSE	null	null	null	null	null	null	null	null	36.19	urine_pos_dia4_P1-A-1_1_16953	95.05902:472 96.06237:0 97.06573:0		89	106	130	271	76	136	134.642	70.7042
330	4.889	95.059	0.5463	124.481	Unknown	[M+H]+		1	FALSE	null	null	null	null	null	null	null	999	FALSE	FALSE	FALSE	FALSE		FALSE	FALSE	null	null	null	null	null	null	null	null	36.19	urine_pos_dia4_P1-A-1_1_16953	95.05903:653 96.06238:0 97.06574:0		171	345	173	238	325	75	221.325	102.453
331	4.889	95.059	0.5686	129.546	Unknown	[M+H]+		1	FALSE	null	null	null	null	null	null	null	999	FALSE	FALSE	FALSE	FALSE		FALSE	FALSE	null	null	null	null	null	null	null	null	36.19	urine_pos_dia4_P1-A-1_1_16953	95.05902:1328 96.06237:0 97.06573:0		644	559	476	475	291	349	465.658	130.371
332	4.889	95.059	0.5845	133.175	Unknown	[M+H]+		1	FALSE	null	null	null	null	null	null	null	999	FALSE	FALSE	FALSE	FALSE		FALSE	FALSE	null	null	null	null	null	null	null	null	36.19	urine_pos_dia4_P1-A-1_1_16953	95.05902:4209 96.06237:0 97.06573:0		1513	1637	2470	3558	1971	2850	2333.06	784.128
333	4.889	95.059	0.6222	141.764	Unknown	[M+H]+		1	FALSE	null	null	null	null	null	null	null	999	FALSE	FALSE	FALSE	FALSE		FALSE	FALSE	null	null	null	null	null	null	null	null	36.19	urine_pos_dia4_P1-A-1_1_16953	95.059:839 96.06235:0 97.06571:0		130	80	189	112	301	146	159.88	78.1451
334	4.889	95.059	0.6289	143.294	Unknown	[M+H]+		1	FALSE	null	null	null	null	null	null	null	999	FALSE	FALSE	FALSE	FALSE		FALSE	FALSE	null	null	null	null	null	null	null	null	36.19	urine_pos_dia4_P1-A-1_1_16953	95.05902:977 96.06237:0 97.06573:0		99	12	171	323	106	116	137.83	104.159
336	6.063	95.059	0.5075	115.641	Unknown	[M+H]+		0.667	FALSE	null	null	null	null	null	null	null	999	FALSE	FALSE	FALSE	FALSE		FALSE	FALSE	null	null	null	null	null	null	null	null	9.56	urine_pos_dia1_P1-A-1_1_16950	95.059:964 96.06235:0 97.06571:0		644	519	370	641	663	1284	686.954	312.715
337	6.063	95.059	0.5627	128.217	Unknown	[M+H]+		0.667	FALSE	null	null	null	null	null	null	null	999	FALSE	FALSE	FALSE	FALSE		FALSE	FALSE	null	null	null	null	null	null	null	null	9.56	urine_pos_dia1_P1-A-1_1_16950	95.05901:401 96.06236:0 97.06572:0		179	72	184	225	285	112	176.016	76.3108
338	6.063	95.059	0.5824	132.712	Unknown	[M+H]+		0.667	FALSE	null	null	null	null	null	null	null	999	FALSE	FALSE	FALSE	FALSE		FALSE	FALSE	null	null	null	null	null	null	null	null	9.56	urine_pos_dia1_P1-A-1_1_16950	95.05901:251 96.06236:0 97.06572:0		75	36	30	85	95	108	71.6026	31.9287
339	6.063	95.059	0.6252	142.456	Unknown	[M+H]+		0.667	FALSE	null	null	null	null	null	null	null	999	FALSE	FALSE	FALSE	FALSE		FALSE	FALSE	null	null	null	null	null	null	null	null	9.56	urine_pos_dia1_P1-A-1_1_16950	95.05904:936 96.06239:0 97.06575:0		611	592	850	857	326	937	695.496	229.042
341	1.265	95.0606	0.5454	124.272	Unknown	[M+H]+		0.5	FALSE	null	null	null	null	null	null	null	999	FALSE	FALSE	FALSE	FALSE		FALSE	FALSE	null	null	null	null	null	null	null	null	13.43	urine_pos_dia1_P1-A-1_1_16950	95.059:1863 96.06235:0 97.06571:0		504	482	43	110	943	266	391.217	328.837
342	1.265	95.0606	0.5596	127.498	Unknown	[M+H]+		0.5	FALSE	null	null	null	null	null	null	null	999	FALSE	FALSE	FALSE	FALSE		FALSE	FALSE	null	null	null	null	null	null	null	null	13.43	urine_pos_dia1_P1-A-1_1_16950	95.06058:2214 96.06393:0 97.06729:0		1601	1070	192	342	429	232	644.412	567.017
343	1.265	95.0606	0.578	131.693	Unknown	[M+H]+		0.5	FALSE	null	null	null	null	null	null	null	999	FALSE	FALSE	FALSE	FALSE		FALSE	FALSE	null	null	null	null	null	null	null	null	13.43	urine_pos_dia1_P1-A-1_1_16950	95.06058:3198 96.06393:0 97.06729:0		1587	639	595	629	803	12	710.914	507.703
344	1.265	95.0606	0.6163	140.417	Unknown	[M+H]+		0.5	FALSE	null	null	null	null	null	null	null	999	FALSE	FALSE	FALSE	FALSE		FALSE	FALSE	null	null	null	null	null	null	null	null	13.43	urine_pos_dia1_P1-A-1_1_16950	95.059:906 96.06235:0 97.06571:0		141	3	10	140	220	0.27947	85.6374	93.935
346	0.429	96.0442	0.5031	114.497	Unknown	[M+H]+		1	FALSE	null	null	null	null	null	null	null	999	FALSE	FALSE	FALSE	FALSE		FALSE	FALSE	null	null	null	null	null	null	null	null	7.22	urine_pos_dia6_P1-A-1_1_16955	96.04418:1506 97.04753:0 98.05089:0		517	1110	934	293	264	1214	722.103	417.987
347	0.429	96.0442	0.5092	115.894	Unknown	[M+H]+		1	FALSE	null	null	null	null	null	null	null	999	FALSE	FALSE	FALSE	FALSE		FALSE	FALSE	null	null	null	null	null	null	null	null	7.22	urine_pos_dia6_P1-A-1_1_16955	96.04415:1947 97.0475:0 98.05086:0		602	401	945	1380	1139	1215	946.892	377.843
348	0.429	96.0442	0.811	184.568	Unknown	[M+H]+		1	FALSE	null	null	null	null	null	null	null	999	FALSE	FALSE	FALSE	FALSE		FALSE	FALSE	null	null	null	null	null	null	null	null	7.22	urine_pos_dia6_P1-A-1_1_16955	96.04418:949 97.04753:0 98.05089:0		100	301	183	396	135	237	225.471	109.999
350	0.539	96.0442	0.5014	114.109	Unknown	[M+H]+		1	FALSE	null	null	null	null	null	null	null	999	FALSE	FALSE	FALSE	FALSE		FALSE	FALSE	null	null	null	null	null	null	null	null	8.22	urine_pos_dia4_P1-A-1_1_16953	96.04418:2523 97.04753:0 98.05089:0		1038	1668	611	288	544	283	738.743	532.669
351	0.539	96.0442	0.5091	115.855	Unknown	[M+H]+		1	FALSE	null	null	null	null	null	null	null	999	FALSE	FALSE	FALSE	FALSE		FALSE	FALSE	null	null	null	null	null	null	null	null	8.22	urine_pos_dia4_P1-A-1_1_16953	96.04417:2845 97.04752:0 98.05088:0		1214	1777	1440	2152	2143	1393	1686.58	400.758
352	0.539	96.0442	0.8138	185.21	Unknown	[M+H]+		1	FALSE	null	null	null	null	null	null	null	999	FALSE	FALSE	FALSE	FALSE		FALSE	FALSE	null	null	null	null	null	null	null	null	8.22	urine_pos_dia4_P1-A-1_1_16953	96.04418:1037 97.04753:0 98.05089:0		91	323	297	677	483	331	367.088	196.785
353	0.539	96.0442	0.9742	221.706	Unknown	[M+H]+		1	FALSE	null	null	null	null	null	null	null	999	FALSE	FALSE	FALSE	FALSE		FALSE	FALSE	null	null	null	null	null	null	null	null	8.22	urine_pos_dia4_P1-A-1_1_16953	96.04415:854 97.0475:0 98.05086:0		246	67	353	167	384	266	247.025	117.577
355	1.359	96.0643	0.4761	108.356	Unknown	[M+H]+		0.667	FALSE	null	null	null	null	null	null	null	999	FALSE	FALSE	FALSE	FALSE		FALSE	FALSE	null	null	null	null	null	null	null	null	8.15	urine_pos_dia6_P1-A-1_1_16955	96.06737:949 97.07072:0 98.07408:0		286	179	273	55	163	184	190.142	84.0145
356	1.359	96.0643	0.5095	115.945	Unknown	[M+H]+		0.667	FALSE	null	null	null	null	null	null	null	999	FALSE	FALSE	FALSE	FALSE		FALSE	FALSE	null	null	null	null	null	null	null	null	8.15	urine_pos_dia6_P1-A-1_1_16955	96.06737:737 97.07072:0 98.07408:0		158	172	187	29	388	73	167.893	124.114
357	1.359	96.0643	0.5189	118.085	Unknown	[M+H]+		0.667	FALSE	null	null	null	null	null	null	null	999	FALSE	FALSE	FALSE	FALSE		FALSE	FALSE	null	null	null	null	null	null	null	null	8.15	urine_pos_dia6_P1-A-1_1_16955	96.06737:886 97.07072:0 98.07408:0		196	224	168	37	388	152	194.074	114.606
358	1.359	96.0643	0.5327	121.238	Unknown	[M+H]+		0.667	FALSE	null	null	null	null	null	null	null	999	FALSE	FALSE	FALSE	FALSE		FALSE	FALSE	null	null	null	null	null	null	null	null	8.15	urine_pos_dia6_P1-A-1_1_16955	96.06425:1458 97.0676:0 98.07096:0		407	229	958	1344	225	483	607.696	449.358
359	1.359	96.0643	0.5422	123.404	Unknown	[M+H]+		0.667	FALSE	null	null	null	null	null	null	null	999	FALSE	FALSE	FALSE	FALSE		FALSE	FALSE	null	null	null	null	null	null	null	null	8.15	urine_pos_dia6_P1-A-1_1_16955	96.06425:2952 97.0676:0 98.07096:0		710	477	1003	244	206	1140	630.027	389.262
360	1.359	96.0643	0.5582	127.037	Unknown	[M+H]+		0.667	FALSE	null	null	null	null	null	null	null	999	FALSE	FALSE	FALSE	FALSE		FALSE	FALSE	null	null	null	null	null	null	null	null	8.15	urine_pos_dia6_P1-A-1_1_16955	96.06737:3289 97.07072:0 98.07408:0		1955	322	2864	1513	642	1298	1432.27	917.286
361	1.359	96.0643	0.5771	131.34	Unknown	[M+H]+		0.667	FALSE	null	null	null	null	null	null	null	999	FALSE	FALSE	FALSE	FALSE		FALSE	FALSE	null	null	null	null	null	null	null	null	8.15	urine_pos_dia6_P1-A-1_1_16955	96.06737:988 97.07072:0 98.07408:0		97	4	234	265	30	178	134.514	107.974
362	1.359	96.0643	0.5837	132.831	Unknown	[M+H]+		0.667	FALSE	null	null	null	null	null	null	null	999	FALSE	FALSE	FALSE	FALSE		FALSE	FALSE	null	null	null	null	null	null	null	null	8.15	urine_pos_dia6_P1-A-1_1_16955	96.06425:1494 97.0676:0 98.07096:0		290	66	327	265	55	420	237.182	146.466
364	6.059	96.0673	0.5616	127.809	Unknown	[M+H]+		1	FALSE	null	null	null	null	null	null	null	999	FALSE	FALSE	FALSE	FALSE		FALSE	FALSE	null	null	null	null	null	null	null	null	8.29	urine_pos_dia5_P1-A-1_1_16954	96.06736:481 97.07071:0 98.07407:0		233	376	324	274	454	324	330.755	77.6875
365	6.059	96.0673	0.6266	142.593	Unknown	[M+H]+		1	FALSE	null	null	null	null	null	null	null	999	FALSE	FALSE	FALSE	FALSE		FALSE	FALSE	null	null	null	null	null	null	null	null	8.29	urine_pos_dia5_P1-A-1_1_16954	96.06733:3540 97.07068:0 98.07404:0		3979	3461	1848	2974	4183	3934	3396.77	874.836
367	5.022	96.9272	0.7415	168.591	Unknown	[M+H]+	similar chromatogram in higher mz_633; similar chromatogram in higher mz_319; similar chromatogram in higher mz_2434; similar chromatogram in higher mz_3665; similar chromatogram in higher mz_3103; similar chromatogram in higher mz_646; similar chromatogram in higher mz_3113; similar chromatogram in higher mz_4566; similar chromatogram in higher mz_2587; similar chromatogram in higher mz_3920; si…	1	FALSE	null	null	null	null	null	null	null	999	FALSE	FALSE	FALSE	FALSE		FALSE	FALSE	null	null	null	null	null	null	null	null	46.03	urine_pos_dia1_P1-A-1_1_16950	96.92721:1255 97.93056:0 98.93392:0		948	664	963	872	965	917	888.104	115.306
368	5.022	96.9272	0.7369	167.527	Unknown	[M+H]+	similar chromatogram in higher mz_633; similar chromatogram in higher mz_319; similar chromatogram in higher mz_2434; similar chromatogram in higher mz_3665; similar chromatogram in higher mz_3103; similar chromatogram in higher mz_646; similar chromatogram in higher mz_3113; similar chromatogram in higher mz_4566; similar chromatogram in higher mz_2587; similar chromatogram in higher mz_3920; si…	1	FALSE	null	null	null	null	null	null	null	999	FALSE	FALSE	FALSE	FALSE		FALSE	FALSE	null	null	null	null	null	null	null	null	46.03	urine_pos_dia1_P1-A-1_1_16950	96.92565:225 97.929:0 98.93236:0		43	368	899	47	77	872	384.281	407.031
369	5.022	96.9272	0.7932	180.336	Unknown	[M+H]+	similar chromatogram in higher mz_633; similar chromatogram in higher mz_319; similar chromatogram in higher mz_2434; similar chromatogram in higher mz_3665; similar chromatogram in higher mz_3103; similar chromatogram in higher mz_646; similar chromatogram in higher mz_3113; similar chromatogram in higher mz_4566; similar chromatogram in higher mz_2587; similar chromatogram in higher mz_3920; si…	1	FALSE	null	null	null	null	null	null	null	999	FALSE	FALSE	FALSE	FALSE		FALSE	FALSE	null	null	null	null	null	null	null	null	46.03	urine_pos_dia1_P1-A-1_1_16950	96.92565:295 97.929:0 98.93236:0		35	39	107	85	98	40	67.1834	32.8869
371	2.057	97.0732	0.5419	123.182	Unknown	[M+H]+		0.5	FALSE	null	null	null	null	null	null	null	999	FALSE	FALSE	FALSE	FALSE		FALSE	FALSE	null	null	null	null	null	null	null	null	4.26	urine_pos_dia6_P1-A-1_1_16955	97.07477:1212 98.07812:0 99.08148:0		758	140	396	273	769	333	444.863	261.027
372	2.057	97.0732	0.556	126.386	Unknown	[M+H]+		0.5	FALSE	null	null	null	null	null	null	null	999	FALSE	FALSE	FALSE	FALSE		FALSE	FALSE	null	null	null	null	null	null	null	null	4.26	urine_pos_dia6_P1-A-1_1_16955	97.07322:2107 98.07657:0 99.07993:0		566	819	908	541	846	1104	797.367	213.647
373	2.057	97.0732	0.5862	133.245	Unknown	[M+H]+		0.5	FALSE	null	null	null	null	null	null	null	999	FALSE	FALSE	FALSE	FALSE		FALSE	FALSE	null	null	null	null	null	null	null	null	4.26	urine_pos_dia6_P1-A-1_1_16955	97.07481:436 98.07816:0 99.08152:0		45	52	136	46	180	69	88.0326	56.6569
375	2.133	97.0748	0.4664	106.014	Unknown	[M+H]+		1	FALSE	null	null	null	null	null	null	null	999	FALSE	FALSE	FALSE	FALSE		FALSE	FALSE	null	null	null	null	null	null	null	null	8.46	urine_pos_dia3_P1-A-1_1_16952	97.07479:423 98.07814:0 99.0815:0		54	34	22	189	133	35	77.9349	67.4142
376	2.133	97.0748	0.5068	115.212	Unknown	[M+H]+		1	FALSE	null	null	null	null	null	null	null	999	FALSE	FALSE	FALSE	FALSE		FALSE	FALSE	null	null	null	null	null	null	null	null	8.46	urine_pos_dia3_P1-A-1_1_16952	97.07478:1172 98.07813:0 99.08149:0		539	240	102	417	609	609	419.411	209.508
377	2.133	97.0748	0.5417	123.144	Unknown	[M+H]+		1	FALSE	null	null	null	null	null	null	null	999	FALSE	FALSE	FALSE	FALSE		FALSE	FALSE	null	null	null	null	null	null	null	null	8.46	urine_pos_dia3_P1-A-1_1_16952	97.07636:1493 98.07971:0 99.08307:0		733	199	422	275	788	364	463.534	242.827
378	2.133	97.0748	0.5584	126.926	Unknown	[M+H]+		1	FALSE	null	null	null	null	null	null	null	999	FALSE	FALSE	FALSE	FALSE		FALSE	FALSE	null	null	null	null	null	null	null	null	8.46	urine_pos_dia3_P1-A-1_1_16952	97.07478:2213 98.07813:0 99.08149:0		816	1483	1073	450	825	1355	1000.14	382.579
379	2.133	97.0748	0.5842	132.802	Unknown	[M+H]+		1	FALSE	null	null	null	null	null	null	null	999	FALSE	FALSE	FALSE	FALSE		FALSE	FALSE	null	null	null	null	null	null	null	null	8.46	urine_pos_dia3_P1-A-1_1_16952	97.07632:437 98.07967:0 99.08303:0		29	40	123	86	327	131	122.668	108.517
381	1.318	97.0764	0.4857	110.404	Unknown	[M+H]+		0.833	FALSE	null	null	null	null	null	null	null	999	FALSE	FALSE	FALSE	FALSE		FALSE	FALSE	null	null	null	null	null	null	null	null	18.86	urine_pos_dia2_P1-A-1_1_16951	97.07325:2039 98.0766:0 99.07996:0		295	357	615	322	636	146	395.193	192.654
382	1.318	97.0764	0.501	113.895	Unknown	[M+H]+		0.833	FALSE	null	null	null	null	null	null	null	999	FALSE	FALSE	FALSE	FALSE		FALSE	FALSE	null	null	null	null	null	null	null	null	18.86	urine_pos_dia2_P1-A-1_1_16951	97.07636:2241 98.07971:0 99.08307:0		575	822	244	586	594	731	591.871	196.966
383	1.318	97.0764	0.5089	115.677	Unknown	[M+H]+		0.833	FALSE	null	null	null	null	null	null	null	999	FALSE	FALSE	FALSE	FALSE		FALSE	FALSE	null	null	null	null	null	null	null	null	18.86	urine_pos_dia2_P1-A-1_1_16951	97.07636:2365 98.07971:0 99.08307:0		668	1151	1193	99	587	53	624.979	491.386
384	1.318	97.0764	0.537	122.061	Unknown	[M+H]+		0.833	FALSE	null	null	null	null	null	null	null	999	FALSE	FALSE	FALSE	FALSE		FALSE	FALSE	null	null	null	null	null	null	null	null	18.86	urine_pos_dia2_P1-A-1_1_16951	97.07325:1926 98.0766:0 99.07996:0		380	592	843	222	685	779	583.577	240.052
385	1.318	97.0764	0.5577	126.772	Unknown	[M+H]+		0.833	FALSE	null	null	null	null	null	null	null	999	FALSE	FALSE	FALSE	FALSE		FALSE	FALSE	null	null	null	null	null	null	null	null	18.86	urine_pos_dia2_P1-A-1_1_16951	97.06859:6770 98.07194:0 99.0753:0		3432	2115	2344	2849	2869	3714	2887.07	612.043
387	3.644	97.0997	0.7916	179.94	Unknown	[M+H]+		0.833	FALSE	null	null	null	null	null	null	null	999	FALSE	FALSE	FALSE	FALSE		FALSE	FALSE	null	null	null	null	null	null	null	null	8.66	urine_pos_dia1_P1-A-1_1_16950	97.10119:703 98.10454:0 99.1079:0		96	96	7	64	256	0.681678	86.4489	92.8325
389	3.343	97.1028	0.8408	191.124	Unknown	[M+H]+		0.5	FALSE	null	null	null	null	null	null	null	999	FALSE	FALSE	FALSE	FALSE		FALSE	FALSE	null	null	null	null	null	null	null	null	9.88	urine_pos_dia6_P1-A-1_1_16955	97.10275:738 98.1061:0 99.10946:0		170	195	110	249	176	241	190.231	51.2643
391	1.845	98.0609	0.5091	115.585	Unknown	[M+H]+		1	FALSE	null	null	null	null	null	null	null	999	FALSE	FALSE	FALSE	FALSE		FALSE	FALSE	null	null	null	null	null	null	null	null	47.23	urine_pos_dia4_P1-A-1_1_16953	98.05779:1618 99.06114:0 100.0645:0		382	154	122	9	561	0.908689	204.605	222.674
392	1.845	98.0609	0.5379	122.136	Unknown	[M+H]+		1	FALSE	null	null	null	null	null	null	null	999	FALSE	FALSE	FALSE	FALSE		FALSE	FALSE	null	null	null	null	null	null	null	null	47.23	urine_pos_dia4_P1-A-1_1_16953	98.05779:1838 99.06114:0 100.0645:0		572	331	15	19	665	213	302.581	274.43
393	1.845	98.0609	0.5477	124.355	Unknown	[M+H]+		1	FALSE	null	null	null	null	null	null	null	999	FALSE	FALSE	FALSE	FALSE		FALSE	FALSE	null	null	null	null	null	null	null	null	47.23	urine_pos_dia4_P1-A-1_1_16953	98.05782:4216 99.06117:0 100.06453:0		2249	1877	2367	2509	981	1040	1837.07	674.066
394	1.845	98.0609	0.5811	131.941	Unknown	[M+H]+		1	FALSE	null	null	null	null	null	null	null	999	FALSE	FALSE	FALSE	FALSE		FALSE	FALSE	null	null	null	null	null	null	null	null	47.23	urine_pos_dia4_P1-A-1_1_16953	98.05779:1120 99.06114:0 100.0645:0		26	170	2.64254	2.64254	606	151	158.834	231.443
395	1.845	98.0609	0.5994	136.09	Unknown	[M+H]+		1	FALSE	null	null	null	null	null	null	null	999	FALSE	FALSE	FALSE	FALSE		FALSE	FALSE	null	null	null	null	null	null	null	null	47.23	urine_pos_dia4_P1-A-1_1_16953	98.05938:1068 99.06273:0 100.06609:0		164	288	204	265	239	168	221.402	51.146
396	1.845	98.0609	0.6362	144.447	Unknown	[M+H]+		1	FALSE	null	null	null	null	null	null	null	999	FALSE	FALSE	FALSE	FALSE		FALSE	FALSE	null	null	null	null	null	null	null	null	47.23	urine_pos_dia4_P1-A-1_1_16953	98.05779:1201 99.06114:0 100.0645:0		173	143	1.25596	13	597	21	157.557	227.029
397	1.845	98.0609	0.6493	147.431	Unknown	[M+H]+		1	FALSE	null	null	null	null	null	null	null	999	FALSE	FALSE	FALSE	FALSE		FALSE	FALSE	null	null	null	null	null	null	null	null	47.23	urine_pos_dia4_P1-A-1_1_16953	98.05938:2031 99.06273:0 100.06609:0		327	697	427	501	174	886	501.981	256.515
399	4.499	98.0953	0.5065	115.001	Unknown	[M+H]+		1	FALSE	null	null	null	null	null	null	null	999	FALSE	FALSE	FALSE	FALSE		FALSE	FALSE	null	null	null	null	null	null	null	null	40.26	urine_pos_dia3_P1-A-1_1_16952	98.09374:1153 99.09709:0 100.10045:0		581	761	468	694	587	874	660.827	145.362
400	4.499	98.0953	0.5882	133.551	Unknown	[M+H]+		1	FALSE	null	null	null	null	null	null	null	999	FALSE	FALSE	FALSE	FALSE		FALSE	FALSE	null	null	null	null	null	null	null	null	40.26	urine_pos_dia3_P1-A-1_1_16952	98.09531:3219 99.09866:0 100.10202:0		2328	1927	1933	1926	1018	1854	1830.99	433.042
402	6.142	98.0953	0.6915	157.003	Unknown	[M+H]+	similar chromatogram in higher mz_850; similar chromatogram in higher mz_2328; similar chromatogram in higher mz_2340	1	FALSE	null	null	null	null	null	null	null	999	FALSE	FALSE	FALSE	FALSE		FALSE	FALSE	null	null	null	null	null	null	null	null	13.61	urine_pos_dia2_P1-A-1_1_16951	98.0953:758 99.09865:0 100.10201:0		306	667	563	697	553	371	526.149	157.274
404	4.577	98.0953	0.5065	115.001	Unknown	[M+H]+		0.833	FALSE	null	null	null	null	null	null	null	999	FALSE	FALSE	FALSE	FALSE		FALSE	FALSE	null	null	null	null	null	null	null	null	32.69	urine_pos_dia1_P1-A-1_1_16950	98.0953:1230 99.09865:0 100.10201:0		569	788	532	656	643	604	631.947	89.1368
405	4.577	98.0953	0.588	133.512	Unknown	[M+H]+		0.833	FALSE	null	null	null	null	null	null	null	999	FALSE	FALSE	FALSE	FALSE		FALSE	FALSE	null	null	null	null	null	null	null	null	32.69	urine_pos_dia1_P1-A-1_1_16950	98.09531:3179 99.09866:0 100.10202:0		2226	1979	1935	1965	1660	1906	1945.27	180.912
407	0.505	98.983	0.5652	128.191	Unknown	[M+H]+		1	FALSE	null	null	null	null	null	null	null	999	FALSE	FALSE	FALSE	FALSE		FALSE	FALSE	null	null	null	null	null	null	null	null	48.78	urine_pos_dia1_P1-A-1_1_16950	98.983:875 99.98635:0 100.98971:0		305	291	398	458	391	496	389.75	81.3713
408	0.505	98.983	0.6186	140.319	Unknown	[M+H]+		1	FALSE	null	null	null	null	null	null	null	999	FALSE	FALSE	FALSE	FALSE		FALSE	FALSE	null	null	null	null	null	null	null	null	48.78	urine_pos_dia1_P1-A-1_1_16950	98.98301:585 99.98636:0 100.98972:0		30	199	166	34	111	19	93.2202	77.1563
409	0.505	98.983	0.7987	181.16	Unknown	[M+H]+		1	FALSE	null	null	null	null	null	null	null	999	FALSE	FALSE	FALSE	FALSE		FALSE	FALSE	null	null	null	null	null	null	null	null	48.78	urine_pos_dia1_P1-A-1_1_16950	98.98301:4683 99.98636:0 100.98972:0		3642	2422	2832	1145	2743	1203	2331.21	982.105
411	7.303	98.9846	0.5652	128.191	Unknown	[M+H]+		1	FALSE	null	null	null	null	null	null	null	999	FALSE	FALSE	FALSE	FALSE		FALSE	FALSE	null	null	null	null	null	null	null	null	11.4	urine_pos_dia1_P1-A-1_1_16950	98.98459:1520 99.98794:0 100.9913:0		1281	1253	1081	980	1000	1046	1106.81	129.486
412	7.303	98.9846	0.6763	153.4	Unknown	[M+H]+		1	FALSE	null	null	null	null	null	null	null	999	FALSE	FALSE	FALSE	FALSE		FALSE	FALSE	null	null	null	null	null	null	null	null	11.4	urine_pos_dia1_P1-A-1_1_16950	98.98301:261 99.98636:0 100.98972:0		98	134	72	115	152	107	113.042	28.1347
414	0.781	99.0426	0.5567	126.258	Unknown	[M+H]+	similar chromatogram in higher mz_1045; similar chromatogram in higher mz_3279; similar chromatogram in higher mz_876; similar chromatogram in higher mz_372; similar chromatogram in higher mz_1214; similar chromatogram in higher mz_3177; similar chromatogram in higher mz_4811	0.833	FALSE	null	null	null	null	null	null	null	999	FALSE	FALSE	FALSE	FALSE		FALSE	FALSE	null	null	null	null	null	null	null	null	14.23	urine_pos_dia3_P1-A-1_1_16952	99.04419:550 100.04754:0 101.0509:0		130	51	28	55	54	202	86.9049	66.1135
415	0.781	99.0426	0.5784	131.181	Unknown	[M+H]+	similar chromatogram in higher mz_1045; similar chromatogram in higher mz_3279; similar chromatogram in higher mz_876; similar chromatogram in higher mz_372; similar chromatogram in higher mz_1214; similar chromatogram in higher mz_3177; similar chromatogram in higher mz_4811	0.833	FALSE	null	null	null	null	null	null	null	999	FALSE	FALSE	FALSE	FALSE		FALSE	FALSE	null	null	null	null	null	null	null	null	14.23	urine_pos_dia3_P1-A-1_1_16952	99.04419:1206 100.04754:0 101.0509:0		597	344	508	770	637	531	564.7	142.476
416	0.781	99.0426	0.6753	153.173	Unknown	[M+H]+	similar chromatogram in higher mz_1045; similar chromatogram in higher mz_3279; similar chromatogram in higher mz_876; similar chromatogram in higher mz_372; similar chromatogram in higher mz_1214; similar chromatogram in higher mz_3177; similar chromatogram in higher mz_4811	0.833	FALSE	null	null	null	null	null	null	null	999	FALSE	FALSE	FALSE	FALSE		FALSE	FALSE	null	null	null	null	null	null	null	null	14.23	urine_pos_dia3_P1-A-1_1_16952	99.04265:2067 100.046:0 101.04936:0		1224	1157	1687	56	885	1330	1056.51	554.969
418	4.568	99.0442	0.7536	170.913	Unknown	[M+H]+		0.667	FALSE	null	null	null	null	null	null	null	999	FALSE	FALSE	FALSE	FALSE		FALSE	FALSE	null	null	null	null	null	null	null	null	9.87	urine_pos_dia6_P1-A-1_1_16955	99.04266:864 100.04601:0 101.04937:0		378	189	189	368	239	215	262.881	87.4507
419	4.568	99.0442	0.7613	172.668	Unknown	[M+H]+		0.667	FALSE	null	null	null	null	null	null	null	999	FALSE	FALSE	FALSE	FALSE		FALSE	FALSE	null	null	null	null	null	null	null	null	9.87	urine_pos_dia6_P1-A-1_1_16955	99.04266:870 100.04601:0 101.04937:0		339	36	133	122	297	562	248.316	191.268
421	1.743	99.0474	0.5841	132.487	Unknown	[M+H]+		0.667	FALSE	null	null	null	null	null	null	null	999	FALSE	FALSE	FALSE	FALSE		FALSE	FALSE	null	null	null	null	null	null	null	null	3.76	urine_pos_dia1_P1-A-1_1_16950	99.05674:460 100.06009:0 101.06345:0		228	106	8	0.839634	196	0.839634	89.7654	103.475
423	0.516	99.1149	0.8247	187.043	Unknown	[M+H]+		0.5	FALSE	null	null	null	null	null	null	null	999	FALSE	FALSE	FALSE	FALSE		FALSE	FALSE	null	null	null	null	null	null	null	null	7.72	urine_pos_dia2_P1-A-1_1_16951	99.11486:314 100.11821:0 101.12157:0		37	75	61	32	1.27069	13	36.2764	28.2809
425	3.175	100.05	0.9159	207.505	Unknown	[M+H]+	similar chromatogram in higher mz_1889; similar chromatogram in higher mz_2312; similar chromatogram in higher mz_224; similar chromatogram in higher mz_613; similar chromatogram in higher mz_114	1	FALSE	null	null	null	null	null	null	null	999	FALSE	FALSE	FALSE	FALSE		FALSE	FALSE	null	null	null	null	null	null	null	null	37.65	urine_pos_dia4_P1-A-1_1_16953	100.04817:662 101.05152:0 102.05488:0		111	169	214	123	75	107	133.153	49.8026
426	3.175	100.05	0.932	211.155	Unknown	[M+H]+	similar chromatogram in higher mz_1889; similar chromatogram in higher mz_2312; similar chromatogram in higher mz_224; similar chromatogram in higher mz_613; similar chromatogram in higher mz_114	1	FALSE	null	null	null	null	null	null	null	999	FALSE	FALSE	FALSE	FALSE		FALSE	FALSE	null	null	null	null	null	null	null	null	37.65	urine_pos_dia4_P1-A-1_1_16953	100.04973:1156 101.05308:0 102.05644:0		269	400	639	629	297	172	401.059	194.514
427	3.175	100.05	0.9507	215.394	Unknown	[M+H]+	similar chromatogram in higher mz_1889; similar chromatogram in higher mz_2312; similar chromatogram in higher mz_224; similar chromatogram in higher mz_613; similar chromatogram in higher mz_114	1	FALSE	null	null	null	null	null	null	null	999	FALSE	FALSE	FALSE	FALSE		FALSE	FALSE	null	null	null	null	null	null	null	null	37.65	urine_pos_dia4_P1-A-1_1_16953	100.04975:1227 101.0531:0 102.05646:0		824	677	1021	879	498	667	761.033	184.576
429	4.845	100.073	0.5907	133.832	Unknown	[M+H]+	similar chromatogram in higher mz_243; similar chromatogram in higher mz_3334; similar chromatogram in higher mz_381	1	FALSE	null	null	null	null	null	null	null	999	FALSE	FALSE	FALSE	FALSE		FALSE	FALSE	null	null	null	null	null	null	null	null	283.05	urine_pos_dia6_P1-A-1_1_16955	100.07497:20356 101.07832:0 102.08168:0		16460	14446	15062	17784	16360	15757	15978.1	1172.5
431	2.141	100.073	0.6267	141.985	Unknown	[M+H]+		0.667	FALSE	null	null	null	null	null	null	null	999	FALSE	FALSE	FALSE	FALSE		FALSE	FALSE	null	null	null	null	null	null	null	null	6.31	urine_pos_dia4_P1-A-1_1_16953	100.07495:431 101.0783:0 102.08166:0		149	101	133	185	167	202	156.165	36.5537
432	2.141	100.073	0.6352	143.895	Unknown	[M+H]+		0.667	FALSE	null	null	null	null	null	null	null	999	FALSE	FALSE	FALSE	FALSE		FALSE	FALSE	null	null	null	null	null	null	null	null	6.31	urine_pos_dia4_P1-A-1_1_16953	100.0734:450 101.07675:0 102.08011:0		90	41	113	176	65	46	88.6148	50.863
434	5.739	100.073	0.6806	154.186	Unknown	[M+H]+	similar chromatogram in higher mz_851; similar chromatogram in higher mz_1895; similar chromatogram in higher mz_716	1	FALSE	null	null	null	null	null	null	null	999	FALSE	FALSE	FALSE	FALSE		FALSE	FALSE	null	null	null	null	null	null	null	null	48.3	urine_pos_dia1_P1-A-1_1_16950	100.07342:3757 101.07677:0 102.08013:0		3914	3604	3685	3295	3407	3328	3538.93	240.119
436	5.895	100.075	0.5237	118.645	Unknown	[M+H]+		1	FALSE	null	null	null	null	null	null	null	999	FALSE	FALSE	FALSE	FALSE		FALSE	FALSE	null	null	null	null	null	null	null	null	28.27	urine_pos_dia4_P1-A-1_1_16953	100.07341:485 101.07676:0 102.08012:0		44	188	201	37	49	66	97.5357	75.88
437	5.895	100.075	0.591	133.885	Unknown	[M+H]+		1	FALSE	null	null	null	null	null	null	null	999	FALSE	FALSE	FALSE	FALSE		FALSE	FALSE	null	null	null	null	null	null	null	null	28.27	urine_pos_dia4_P1-A-1_1_16953	100.07496:380 101.07831:0 102.08167:0		103	90	204	46	179	116	122.93	58.4456
438	5.895	100.075	0.6129	138.849	Unknown	[M+H]+		1	FALSE	null	null	null	null	null	null	null	999	FALSE	FALSE	FALSE	FALSE		FALSE	FALSE	null	null	null	null	null	null	null	null	28.27	urine_pos_dia4_P1-A-1_1_16953	100.07497:2932 101.07832:0 102.08168:0		1120	232	438	1252	871	1526	906.296	494.865
439	5.895	100.075	0.6195	140.341	Unknown	[M+H]+		1	FALSE	null	null	null	null	null	null	null	999	FALSE	FALSE	FALSE	FALSE		FALSE	FALSE	null	null	null	null	null	null	null	null	28.27	urine_pos_dia4_P1-A-1_1_16953	100.07341:1957 101.07676:0 102.08012:0		799	1451	1074	873	574	171	823.786	435.443
440	5.895	100.075	0.6789	153.805	Unknown	[M+H]+		1	FALSE	null	null	null	null	null	null	null	999	FALSE	FALSE	FALSE	FALSE		FALSE	FALSE	null	null	null	null	null	null	null	null	28.27	urine_pos_dia4_P1-A-1_1_16953	100.07497:909 101.07832:0 102.08168:0		458	382	419	433	394	364	408.349	34.7041
442	1.304	100.077	0.6088	137.93	Unknown	[M+H]+	similar chromatogram in higher mz_1272	0.5	FALSE	null	null	null	null	null	null	null	999	FALSE	FALSE	FALSE	FALSE		FALSE	FALSE	null	null	null	null	null	null	null	null	22.75	urine_pos_dia4_P1-A-1_1_16953	100.07656:1059 101.07991:0 102.08327:0		319	227	244	258	24	110	196.93	108.708
444	1.267	100.077	0.498	112.823	Unknown	[M+H]+		0.833	FALSE	null	null	null	null	null	null	null	999	FALSE	FALSE	FALSE	FALSE		FALSE	FALSE	null	null	null	null	null	null	null	null	25.27	urine_pos_dia1_P1-A-1_1_16950	100.07499:941 101.07834:0 102.0817:0		29	435	231	99	178	203	195.826	138.887
445	1.267	100.077	0.6055	137.164	Unknown	[M+H]+		0.833	FALSE	null	null	null	null	null	null	null	999	FALSE	FALSE	FALSE	FALSE		FALSE	FALSE	null	null	null	null	null	null	null	null	25.27	urine_pos_dia1_P1-A-1_1_16950	100.07657:1108 101.07992:0 102.08328:0		270	227	244	258	132	110	206.699	68.4377
446	1.267	100.077	0.6306	142.863	Unknown	[M+H]+		0.833	FALSE	null	null	null	null	null	null	null	999	FALSE	FALSE	FALSE	FALSE		FALSE	FALSE	null	null	null	null	null	null	null	null	25.27	urine_pos_dia1_P1-A-1_1_16950	100.07496:2433 101.07831:0 102.08167:0		489	227	720	771	559	1402	694.472	396.738
447	1.267	100.077	0.6476	146.719	Unknown	[M+H]+		0.833	FALSE	null	null	null	null	null	null	null	999	FALSE	FALSE	FALSE	FALSE		FALSE	FALSE	null	null	null	null	null	null	null	null	25.27	urine_pos_dia1_P1-A-1_1_16950	100.07656:3415 101.07991:0 102.08327:0		1783	571	1201	1483	235	1016	1048.23	573.084
449	1.336	100.11	0.7128	161.473	Unknown	[M+H]+		0.5	FALSE	null	null	null	null	null	null	null	999	FALSE	FALSE	FALSE	FALSE		FALSE	FALSE	null	null	null	null	null	null	null	null	9.85	urine_pos_dia5_P1-A-1_1_16954	100.10967:1286 101.11302:0 102.11638:0		50	64	89	14	361	1.40963	96.2752	133.778
451	5.895	101.057	0.5944	134.524	Unknown	[M+H]+	similar chromatogram in higher mz_494; similar chromatogram in higher mz_559; similar chromatogram in higher mz_1603	1	FALSE	null	null	null	null	null	null	null	999	FALSE	FALSE	FALSE	FALSE		FALSE	FALSE	null	null	null	null	null	null	null	null	43.79	urine_pos_dia4_P1-A-1_1_16953	101.05877:473 102.06212:0 103.06548:0		157	141	155	89	95	9	107.544	56.769
452	5.895	101.057	0.6183	139.924	Unknown	[M+H]+	similar chromatogram in higher mz_494; similar chromatogram in higher mz_559; similar chromatogram in higher mz_1603	1	FALSE	null	null	null	null	null	null	null	999	FALSE	FALSE	FALSE	FALSE		FALSE	FALSE	null	null	null	null	null	null	null	null	43.79	urine_pos_dia4_P1-A-1_1_16953	101.05716:3343 102.06051:0 103.06387:0		1473	1907	2137	2528	562	2004	1768.63	682.85
454	6.167	101.059	0.6223	140.841	Unknown	[M+H]+		0.833	FALSE	null	null	null	null	null	null	null	999	FALSE	FALSE	FALSE	FALSE		FALSE	FALSE	null	null	null	null	null	null	null	null	15	urine_pos_dia6_P1-A-1_1_16955	101.05716:1161 102.06051:0 103.06387:0		340	817	924	1125	752	955	818.706	267.273
456	0.539	101.059	0.6589	149.115	Unknown	[M+H]+		0.833	FALSE	null	null	null	null	null	null	null	999	FALSE	FALSE	FALSE	FALSE		FALSE	FALSE	null	null	null	null	null	null	null	null	11.45	urine_pos_dia3_P1-A-1_1_16952	101.05718:264 102.06053:0 103.06389:0		50	43	62	122	19	19	52.4702	38.052
457	0.539	101.059	0.7859	177.851	Unknown	[M+H]+		0.833	FALSE	null	null	null	null	null	null	null	999	FALSE	FALSE	FALSE	FALSE		FALSE	FALSE	null	null	null	null	null	null	null	null	11.45	urine_pos_dia3_P1-A-1_1_16952	101.06033:604 102.06368:0 103.06704:0		154	258	99	232	24	189	159.299	87.0922
458	0.539	101.059	0.8277	187.322	Unknown	[M+H]+		0.833	FALSE	null	null	null	null	null	null	null	999	FALSE	FALSE	FALSE	FALSE		FALSE	FALSE	null	null	null	null	null	null	null	null	11.45	urine_pos_dia3_P1-A-1_1_16952	101.05877:374 102.06212:0 103.06548:0		60	29	132	48	50	58	62.8037	35.4715
460	3.497	101.07	0.7389	167.21	Unknown	[M+H]+		1	FALSE	null	null	null	null	null	null	null	999	FALSE	FALSE	FALSE	FALSE		FALSE	FALSE	null	null	null	null	null	null	null	null	77.32	urine_pos_dia3_P1-A-1_1_16952	101.06829:938 102.07164:0 103.075:0		484	234	407	457	176	509	377.705	139.231
461	3.497	101.07	0.7646	173.025	Unknown	[M+H]+		1	FALSE	null	null	null	null	null	null	null	999	FALSE	FALSE	FALSE	FALSE		FALSE	FALSE	null	null	null	null	null	null	null	null	77.32	urine_pos_dia3_P1-A-1_1_16952	101.06829:4521 102.07164:0 103.075:0		4491	3573	2732	1929	3985	2444	3192.36	982.348
463	3.163	101.07	0.6068	137.322	Unknown	[M+H]+	similar chromatogram in higher mz_1206; similar chromatogram in higher mz_3026	1	FALSE	null	null	null	null	null	null	null	999	FALSE	FALSE	FALSE	FALSE		FALSE	FALSE	null	null	null	null	null	null	null	null	25.3	urine_pos_dia3_P1-A-1_1_16952	101.06985:308 102.0732:0 103.07656:0		92	1.48591	1.48591	84	54	15	40.7088	41.5375
464	3.163	101.07	0.7679	173.78	Unknown	[M+H]+	similar chromatogram in higher mz_1206; similar chromatogram in higher mz_3026	1	FALSE	null	null	null	null	null	null	null	999	FALSE	FALSE	FALSE	FALSE		FALSE	FALSE	null	null	null	null	null	null	null	null	25.3	urine_pos_dia3_P1-A-1_1_16952	101.06829:408 102.07164:0 103.075:0		226	56	15	131	111	137	112.679	72.6939
465	3.163	101.07	0.7823	177.036	Unknown	[M+H]+	similar chromatogram in higher mz_1206; similar chromatogram in higher mz_3026	1	FALSE	null	null	null	null	null	null	null	999	FALSE	FALSE	FALSE	FALSE		FALSE	FALSE	null	null	null	null	null	null	null	null	25.3	urine_pos_dia3_P1-A-1_1_16952	101.06829:697 102.07164:0 103.075:0		383	75	219	101	175	83	172.603	117.353
466	3.163	101.07	0.7987	180.747	Unknown	[M+H]+	similar chromatogram in higher mz_1206; similar chromatogram in higher mz_3026	1	FALSE	null	null	null	null	null	null	null	999	FALSE	FALSE	FALSE	FALSE		FALSE	FALSE	null	null	null	null	null	null	null	null	25.3	urine_pos_dia3_P1-A-1_1_16952	101.06987:1969 102.07322:0 103.07658:0		839	1068	1799	1491	705	594	1082.6	473.332
467	3.163	101.07	0.8042	181.988	Unknown	[M+H]+	similar chromatogram in higher mz_1206; similar chromatogram in higher mz_3026	1	FALSE	null	null	null	null	null	null	null	999	FALSE	FALSE	FALSE	FALSE		FALSE	FALSE	null	null	null	null	null	null	null	null	25.3	urine_pos_dia3_P1-A-1_1_16952	101.06826:1963 102.07161:0 103.07497:0		549	693	346	1179	1603	1058	904.744	462.586
469	3.819	102.054	0.585	132.247	Unknown	[M+H]+	similar chromatogram in higher mz_152	1	FALSE	null	null	null	null	null	null	null	999	FALSE	FALSE	FALSE	FALSE		FALSE	FALSE	null	null	null	null	null	null	null	null	10.21	urine_pos_dia5_P1-A-1_1_16954	102.05371:317 103.05706:0 104.06042:0		0.597429	86	73	60	6	79	50.5889	37.8671
470	3.819	102.054	0.6486	146.637	Unknown	[M+H]+	similar chromatogram in higher mz_152	1	FALSE	null	null	null	null	null	null	null	999	FALSE	FALSE	FALSE	FALSE		FALSE	FALSE	null	null	null	null	null	null	null	null	10.21	urine_pos_dia5_P1-A-1_1_16954	102.05373:285 103.05708:0 104.06044:0		16	99	53	1.56362	58	1.56362	37.5763	39.2935
471	3.819	102.054	0.6957	157.273	Unknown	[M+H]+	similar chromatogram in higher mz_152	1	FALSE	null	null	null	null	null	null	null	999	FALSE	FALSE	FALSE	FALSE		FALSE	FALSE	null	null	null	null	null	null	null	null	10.21	urine_pos_dia5_P1-A-1_1_16954	102.0537:423 103.05705:0 104.06041:0		84	1.27419	45	13	116	1.27419	42.9991	48.3305
472	3.819	102.054	0.7085	160.171	Unknown	[M+H]+	similar chromatogram in higher mz_152	1	FALSE	null	null	null	null	null	null	null	999	FALSE	FALSE	FALSE	FALSE		FALSE	FALSE	null	null	null	null	null	null	null	null	10.21	urine_pos_dia5_P1-A-1_1_16954	102.05533:342 103.05868:0 104.06204:0		65	2.0224	125	119	20	71	66.5822	50.4345
473	3.819	102.054	0.7303	165.108	Unknown	[M+H]+	similar chromatogram in higher mz_152	1	FALSE	null	null	null	null	null	null	null	999	FALSE	FALSE	FALSE	FALSE		FALSE	FALSE	null	null	null	null	null	null	null	null	10.21	urine_pos_dia5_P1-A-1_1_16954	102.0537:1379 103.05705:0 104.06041:0		315	721	694	718	678	469	598.995	168.376
474	3.819	102.054	0.7574	171.224	Unknown	[M+H]+	similar chromatogram in higher mz_152	1	FALSE	null	null	null	null	null	null	null	999	FALSE	FALSE	FALSE	FALSE		FALSE	FALSE	null	null	null	null	null	null	null	null	10.21	urine_pos_dia5_P1-A-1_1_16954	102.05532:479 103.05867:0 104.06203:0		154	160	130	174	237	304	192.983	65.1076
475	3.819	102.054	0.7743	175.044	Unknown	[M+H]+	similar chromatogram in higher mz_152	1	FALSE	null	null	null	null	null	null	null	999	FALSE	FALSE	FALSE	FALSE		FALSE	FALSE	null	null	null	null	null	null	null	null	10.21	urine_pos_dia5_P1-A-1_1_16954	102.05214:638 103.05549:0 104.05885:0		279	304	176	47	73	230	184.801	106.234
477	4.76	102.054	0.6082	137.485	Unknown	[M+H]+	similar chromatogram in higher mz_3887	0.5	FALSE	null	null	null	null	null	null	null	999	FALSE	FALSE	FALSE	FALSE		FALSE	FALSE	null	null	null	null	null	null	null	null	4.5	urine_pos_dia5_P1-A-1_1_16954	102.05373:285 103.05708:0 104.06044:0		105	33	182	209	96	40	110.75	72.1769
479	1.359	102.054	0.6006	135.766	Unknown	[M+H]+		0.667	FALSE	null	null	null	null	null	null	null	999	FALSE	FALSE	FALSE	FALSE		FALSE	FALSE	null	null	null	null	null	null	null	null	8.15	urine_pos_dia3_P1-A-1_1_16952	102.05374:1459 103.05709:0 104.06045:0		168	239	650	142	137	254	265.144	194.956
481	5.669	102.09	0.6185	139.809	Unknown	[M+H]+		1	FALSE	null	null	null	null	null	null	null	999	FALSE	FALSE	FALSE	FALSE		FALSE	FALSE	null	null	null	null	null	null	null	null	8.86	urine_pos_dia6_P1-A-1_1_16955	102.09036:1185 103.09371:0 104.09707:0		651	882	651	810	922	820	789.23	114.563
482	5.669	102.09	0.5142	116.233	Unknown	[M+H]+		1	FALSE	null	null	null	null	null	null	null	999	FALSE	FALSE	FALSE	FALSE		FALSE	FALSE	null	null	null	null	null	null	null	null	8.86	urine_pos_dia6_P1-A-1_1_16955	102.09038:314 103.09373:0 104.09709:0		82	47	143	4.708	93	92	76.0423	48.2441
484	5.439	102.092	0.6223	140.686	Unknown	[M+H]+	similar chromatogram in higher mz_2716; similar chromatogram in higher mz_3214	0.5	FALSE	null	null	null	null	null	null	null	999	FALSE	FALSE	FALSE	FALSE		FALSE	FALSE	null	null	null	null	null	null	null	null	8.6	urine_pos_dia5_P1-A-1_1_16954	102.09036:1315 103.09371:0 104.09707:0		254	180	101	376	427	635	328.93	192.634
486	3.508	102.125	0.9161	207.088	Unknown	[M+H]+	similar chromatogram in higher mz_3452	0.833	FALSE	null	null	null	null	null	null	null	999	FALSE	FALSE	FALSE	FALSE		FALSE	FALSE	null	null	null	null	null	null	null	null	10.22	urine_pos_dia5_P1-A-1_1_16954	102.12541:670 103.12876:0 104.13212:0		245	37	92	270	422	83	191.499	146.583
488	2.131	102.125	0.5227	118.154	Unknown	[M+H]+		0.5	FALSE	null	null	null	null	null	null	null	999	FALSE	FALSE	FALSE	FALSE		FALSE	FALSE	null	null	null	null	null	null	null	null	5.43	urine_pos_dia5_P1-A-1_1_16954	102.12545:345 103.1288:0 104.13216:0		78	56	85	2.53627	46	25	48.2934	31.978
490	5.672	103.038	0.6173	139.404	Unknown	[M+H]+		1	FALSE	null	null	null	null	null	null	null	999	FALSE	FALSE	FALSE	FALSE		FALSE	FALSE	null	null	null	null	null	null	null	null	22.3	urine_pos_dia1_P1-A-1_1_16950	103.03757:3230 104.04092:0 105.04428:0		3273	3410	2887	2685	2950	2958	3027.19	266.273
492	6.449	103.039	0.6164	139.213	Unknown	[M+H]+	similar chromatogram in higher mz_1450; similar chromatogram in higher mz_513	0.5	FALSE	null	null	null	null	null	null	null	999	FALSE	FALSE	FALSE	FALSE		FALSE	FALSE	null	null	null	null	null	null	null	null	4.43	urine_pos_dia2_P1-A-1_1_16951	103.03754:355 104.04089:0 105.04425:0		107	112	169	123	123	97	121.712	25.0893
493	6.449	103.039	0.7757	175.179	Unknown	[M+H]+	similar chromatogram in higher mz_1450; similar chromatogram in higher mz_513	0.5	FALSE	null	null	null	null	null	null	null	999	FALSE	FALSE	FALSE	FALSE		FALSE	FALSE	null	null	null	null	null	null	null	null	4.43	urine_pos_dia2_P1-A-1_1_16951	103.03916:337 104.04251:0 105.04587:0		70	185	168	63	27	81	98.7764	62.8796
495	4.116	103.052	0.4947	111.728	Unknown	[M+H]+		0.667	FALSE	null	null	null	null	null	null	null	999	FALSE	FALSE	FALSE	FALSE		FALSE	FALSE	null	null	null	null	null	null	null	null	5.12	urine_pos_dia3_P1-A-1_1_16952	103.05358:459 104.05693:0 105.06029:0		198	233	53	203	76	58	136.77	82.7046
496	4.116	103.052	0.5765	130.196	Unknown	[M+H]+		0.667	FALSE	null	null	null	null	null	null	null	999	FALSE	FALSE	FALSE	FALSE		FALSE	FALSE	null	null	null	null	null	null	null	null	5.12	urine_pos_dia3_P1-A-1_1_16952	103.05358:409 104.05693:0 105.06029:0		143	154	113	95	204	110	136.568	39.9402
498	0.572	103.074	0.7859	177.474	Unknown	[M+H]+		0.667	FALSE	null	null	null	null	null	null	null	999	FALSE	FALSE	FALSE	FALSE		FALSE	FALSE	null	null	null	null	null	null	null	null	3.88	urine_pos_dia2_P1-A-1_1_16951	103.07439:234 104.07774:0 105.0811:0		5	63	14	8	45	96	38.3983	36.3259
500	3.02	104.061	0.5719	129.014	Unknown	[M+H]+	similar chromatogram in higher mz_833; similar chromatogram in higher mz_274; similar chromatogram in higher mz_183; similar chromatogram in higher mz_2982; similar chromatogram in higher mz_1614; similar chromatogram in higher mz_2506; similar chromatogram in higher mz_3615; similar chromatogram in higher mz_3700; similar chromatogram in higher mz_397	0.833	FALSE	null	null	null	null	null	null	null	999	FALSE	FALSE	FALSE	FALSE		FALSE	FALSE	null	null	null	null	null	null	null	null	5.45	urine_pos_dia6_P1-A-1_1_16955	104.06312:518 105.06647:0 106.06983:0		224	124	162	156	76	246	164.84	62.6912
501	3.02	104.061	0.6102	137.657	Unknown	[M+H]+	similar chromatogram in higher mz_833; similar chromatogram in higher mz_274; similar chromatogram in higher mz_183; similar chromatogram in higher mz_2982; similar chromatogram in higher mz_1614; similar chromatogram in higher mz_2506; similar chromatogram in higher mz_3615; similar chromatogram in higher mz_3700; similar chromatogram in higher mz_397	0.833	FALSE	null	null	null	null	null	null	null	999	FALSE	FALSE	FALSE	FALSE		FALSE	FALSE	null	null	null	null	null	null	null	null	5.45	urine_pos_dia6_P1-A-1_1_16955	104.06151:237 105.06486:0 106.06822:0		59	87	124	12	122	109	85.314	43.5759
503	5.399	104.068	0.875	197.407	Unknown	[M+H]+	similar chromatogram in higher mz_1627; similar chromatogram in higher mz_3217	0.833	FALSE	null	null	null	null	null	null	null	999	FALSE	FALSE	FALSE	FALSE		FALSE	FALSE	null	null	null	null	null	null	null	null	9.65	urine_pos_dia1_P1-A-1_1_16950	104.06795:402 105.0713:0 106.07466:0		181	71	49	95	71	107	95.5098	46.5986
504	5.399	104.068	0.9144	206.293	Unknown	[M+H]+	similar chromatogram in higher mz_1627; similar chromatogram in higher mz_3217	0.833	FALSE	null	null	null	null	null	null	null	999	FALSE	FALSE	FALSE	FALSE		FALSE	FALSE	null	null	null	null	null	null	null	null	9.65	urine_pos_dia1_P1-A-1_1_16950	104.06794:347 105.07129:0 106.07465:0		52	141	71	7	61	36	61.3289	45.0886
506	4.64	104.081	0.7929	178.866	Unknown	[M+H]+	similar chromatogram in higher mz_477	0.833	FALSE	null	null	null	null	null	null	null	999	FALSE	FALSE	FALSE	FALSE		FALSE	FALSE	null	null	null	null	null	null	null	null	8.59	urine_pos_dia5_P1-A-1_1_16954	104.07922:132 105.08257:0 106.08593:0		64	51	40	34	24	67	46.5221	17.0901
507	4.64	104.081	0.8552	192.917	Unknown	[M+H]+	similar chromatogram in higher mz_477	0.833	FALSE	null	null	null	null	null	null	null	999	FALSE	FALSE	FALSE	FALSE		FALSE	FALSE	null	null	null	null	null	null	null	null	8.59	urine_pos_dia5_P1-A-1_1_16954	104.08078:361 105.08413:0 106.08749:0		104	153	150	101	195	195	149.746	41.3683
509	2.348	104.107	0.5242	118.249	Unknown	[M+H]+	similar chromatogram in higher mz_2537; similar chromatogram in higher mz_3078; similar chromatogram in higher mz_3214	1	FALSE	null	null	null	null	null	null	null	999	FALSE	FALSE	FALSE	FALSE		FALSE	FALSE	null	null	null	null	null	null	null	null	32.36	urine_pos_dia5_P1-A-1_1_16954	104.10657:303 105.10992:0 106.11328:0		223	151	120	42	96	86	119.663	62.2593
510	2.348	104.107	0.6441	145.299	Unknown	[M+H]+	similar chromatogram in higher mz_2537; similar chromatogram in higher mz_3078; similar chromatogram in higher mz_3214	1	FALSE	null	null	null	null	null	null	null	999	FALSE	FALSE	FALSE	FALSE		FALSE	FALSE	null	null	null	null	null	null	null	null	32.36	urine_pos_dia5_P1-A-1_1_16954	104.10495:1862 105.1083:0 106.11166:0		1464	1219	1267	1168	1015	1259	1231.97	146.244
511	2.348	104.107	1.0365	233.823	Unknown	[M+H]+	similar chromatogram in higher mz_2537; similar chromatogram in higher mz_3078; similar chromatogram in higher mz_3214	1	FALSE	null	null	null	null	null	null	null	999	FALSE	FALSE	FALSE	FALSE		FALSE	FALSE	null	null	null	null	null	null	null	null	32.36	urine_pos_dia5_P1-A-1_1_16954	104.10494:1913 105.10829:0 106.11165:0		1412	1140	1426	1741	1720	1221	1443.26	248.189
513	4.205	104.107	0.5212	117.566	Unknown	[M+H]+		1	FALSE	null	null	null	null	null	null	null	999	FALSE	FALSE	FALSE	FALSE		FALSE	FALSE	null	null	null	null	null	null	null	null	14.5	urine_pos_dia5_P1-A-1_1_16954	104.10652:522 105.10987:0 106.11323:0		261	280	367	405	289	276	312.972	58.6366
514	4.205	104.107	0.7409	167.132	Unknown	[M+H]+		1	FALSE	null	null	null	null	null	null	null	999	FALSE	FALSE	FALSE	FALSE		FALSE	FALSE	null	null	null	null	null	null	null	null	14.5	urine_pos_dia5_P1-A-1_1_16954	104.10652:266 105.10987:0 106.11323:0		5	11	33	24	113	51	39.5118	39.6432
515	4.205	104.107	0.7771	175.296	Unknown	[M+H]+		1	FALSE	null	null	null	null	null	null	null	999	FALSE	FALSE	FALSE	FALSE		FALSE	FALSE	null	null	null	null	null	null	null	null	14.5	urine_pos_dia5_P1-A-1_1_16954	104.10652:785 105.10987:0 106.11323:0		442	333	205	306	523	409	369.804	112.097
516	4.205	104.107	0.7962	179.612	Unknown	[M+H]+		1	FALSE	null	null	null	null	null	null	null	999	FALSE	FALSE	FALSE	FALSE		FALSE	FALSE	null	null	null	null	null	null	null	null	14.5	urine_pos_dia5_P1-A-1_1_16954	104.10657:146 105.10992:0 106.11328:0		62	31	49	10	20	56	38.0331	20.7615
518	6.195	104.107	0.7482	168.789	Unknown	[M+H]+	similar chromatogram in higher mz_1392; similar chromatogram in higher mz_4112; similar chromatogram in higher mz_1615	1	FALSE	null	null	null	null	null	null	null	999	FALSE	FALSE	FALSE	FALSE		FALSE	FALSE	null	null	null	null	null	null	null	null	10.9	urine_pos_dia1_P1-A-1_1_16950	104.10652:990 105.10987:0 106.11323:0		667	547	529	472	600	459	545.62	78.7452
520	5.561	104.99	0.7836	176.602	Unknown	[M+H]+	similar chromatogram in higher mz_4426; similar chromatogram in higher mz_4384; similar chromatogram in higher mz_4489; similar chromatogram in higher mz_4284; similar chromatogram in higher mz_4748; similar chromatogram in higher mz_3436; similar chromatogram in higher mz_780; similar chromatogram in higher mz_4464; similar chromatogram in higher mz_4007; similar chromatogram in higher mz_4623	1	FALSE	null	null	null	null	null	null	null	999	FALSE	FALSE	FALSE	FALSE		FALSE	FALSE	null	null	null	null	null	null	null	null	1341.08	urine_pos_dia6_P1-A-1_1_16955	104.9919:86722 105.99525:0 106.99861:0		96361	94870	96930	97666	99569	99331	97454.6	1799.36
522	3.069	105.032	0.4964	111.887	Unknown	[M+H]+		0.833	FALSE	null	null	null	null	null	null	null	999	FALSE	FALSE	FALSE	FALSE		FALSE	FALSE	null	null	null	null	null	null	null	null	45.42	urine_pos_dia2_P1-A-1_1_16951	105.03231:947 106.03566:0 107.03902:0		556	620	458	367	227	348	429.387	144.624
523	3.069	105.032	0.6434	145.011	Unknown	[M+H]+		0.833	FALSE	null	null	null	null	null	null	null	999	FALSE	FALSE	FALSE	FALSE		FALSE	FALSE	null	null	null	null	null	null	null	null	45.42	urine_pos_dia2_P1-A-1_1_16951	105.03231:3382 106.03566:0 107.03902:0		2111	2890	1838	1740	1790	1769	2023.2	445.371
525	7.008	106.048	0.7124	160.406	Unknown	[M+H]+	similar chromatogram in higher mz_2445	1	FALSE	null	null	null	null	null	null	null	999	FALSE	FALSE	FALSE	FALSE		FALSE	FALSE	null	null	null	null	null	null	null	null	4.26	urine_pos_dia6_P1-A-1_1_16955	106.04822:363 107.05157:0 108.05493:0		309	243	233	265	268	297	269.177	29.3431
526	7.008	106.048	0.7617	171.496	Unknown	[M+H]+	similar chromatogram in higher mz_2445	1	FALSE	null	null	null	null	null	null	null	999	FALSE	FALSE	FALSE	FALSE		FALSE	FALSE	null	null	null	null	null	null	null	null	4.26	urine_pos_dia6_P1-A-1_1_16955	106.04822:432 107.05157:0 108.05493:0		217	307	321	73	216	154	214.703	93.5378
528	0.576	106.063	0.5263	118.485	Unknown	[M+H]+		0.5	FALSE	null	null	null	null	null	null	null	999	FALSE	FALSE	FALSE	FALSE		FALSE	FALSE	null	null	null	null	null	null	null	null	17.33	urine_pos_dia2_P1-A-1_1_16951	106.06284:801 107.06619:0 108.06955:0		511	389	201	672	207	133	352.314	210.176
529	0.576	106.063	0.5643	127.053	Unknown	[M+H]+		0.5	FALSE	null	null	null	null	null	null	null	999	FALSE	FALSE	FALSE	FALSE		FALSE	FALSE	null	null	null	null	null	null	null	null	17.33	urine_pos_dia2_P1-A-1_1_16951	106.06284:1335 107.06619:0 108.06955:0		443	469	416	500	387	305	419.964	68.5645
530	0.576	106.063	0.5791	130.373	Unknown	[M+H]+		0.5	FALSE	null	null	null	null	null	null	null	999	FALSE	FALSE	FALSE	FALSE		FALSE	FALSE	null	null	null	null	null	null	null	null	17.33	urine_pos_dia2_P1-A-1_1_16951	106.06285:3939 107.0662:0 108.06956:0		2108	1076	1961	1487	1458	1856	1657.59	384.825
532	0.44	106.064	0.5147	115.879	Unknown	[M+H]+		1	FALSE	null	null	null	null	null	null	null	999	FALSE	FALSE	FALSE	FALSE		FALSE	FALSE	null	null	null	null	null	null	null	null	38.84	urine_pos_dia3_P1-A-1_1_16952	106.06447:1778 107.06782:0 108.07118:0		711	943	1055	1386	1334	1227	1109.29	256.573
533	0.44	106.064	0.5322	119.826	Unknown	[M+H]+		1	FALSE	null	null	null	null	null	null	null	999	FALSE	FALSE	FALSE	FALSE		FALSE	FALSE	null	null	null	null	null	null	null	null	38.84	urine_pos_dia3_P1-A-1_1_16952	106.06447:1129 107.06782:0 108.07118:0		353	409	601	372	254	440	404.813	115.328
534	0.44	106.064	0.5662	127.473	Unknown	[M+H]+		1	FALSE	null	null	null	null	null	null	null	999	FALSE	FALSE	FALSE	FALSE		FALSE	FALSE	null	null	null	null	null	null	null	null	38.84	urine_pos_dia3_P1-A-1_1_16952	106.06281:1922 107.06616:0 108.06952:0		782	191	574	851	1157	524	679.947	329.257
535	0.44	106.064	0.5797	130.525	Unknown	[M+H]+		1	FALSE	null	null	null	null	null	null	null	999	FALSE	FALSE	FALSE	FALSE		FALSE	FALSE	null	null	null	null	null	null	null	null	38.84	urine_pos_dia3_P1-A-1_1_16952	106.06281:3534 107.06616:0 108.06952:0		2587	2657	1795	2499	2597	3157	2548.66	437.317
537	1.261	106.066	0.5205	117.182	Unknown	[M+H]+		0.667	FALSE	null	null	null	null	null	null	null	999	FALSE	FALSE	FALSE	FALSE		FALSE	FALSE	null	null	null	null	null	null	null	null	36	urine_pos_dia4_P1-A-1_1_16953	106.06285:3061 107.0662:0 108.06956:0		2829	817	689	1071	1180	664	1208.29	820.209
538	1.261	106.066	0.6368	143.383	Unknown	[M+H]+		0.667	FALSE	null	null	null	null	null	null	null	999	FALSE	FALSE	FALSE	FALSE		FALSE	FALSE	null	null	null	null	null	null	null	null	36	urine_pos_dia4_P1-A-1_1_16953	106.06444:7222 107.06779:0 108.07115:0		4694	712	1899	4471	1031	3478	2714.06	1737.33
540	0.539	108.041	0.5431	122.041	Unknown	[M+H]+		1	FALSE	null	null	null	null	null	null	null	999	FALSE	FALSE	FALSE	FALSE		FALSE	FALSE	null	null	null	null	null	null	null	null	8.4	urine_pos_dia1_P1-A-1_1_16950	108.04389:627 109.04724:0 110.0506:0		387	78	245	84	263	178	205.869	117.963
541	0.539	108.041	0.6284	141.214	Unknown	[M+H]+		1	FALSE	null	null	null	null	null	null	null	999	FALSE	FALSE	FALSE	FALSE		FALSE	FALSE	null	null	null	null	null	null	null	null	8.4	urine_pos_dia1_P1-A-1_1_16950	108.04062:1511 109.04397:0 110.04733:0		981	243	299	795	515	466	549.932	286.647
542	0.539	108.041	0.6463	145.229	Unknown	[M+H]+		1	FALSE	null	null	null	null	null	null	null	999	FALSE	FALSE	FALSE	FALSE		FALSE	FALSE	null	null	null	null	null	null	null	null	8.4	urine_pos_dia1_P1-A-1_1_16950	108.04222:2058 109.04557:0 110.04893:0		962	589	496	1543	955	1335	980.057	407.613
543	0.539	108.041	0.6552	147.234	Unknown	[M+H]+		1	FALSE	null	null	null	null	null	null	null	999	FALSE	FALSE	FALSE	FALSE		FALSE	FALSE	null	null	null	null	null	null	null	null	8.4	urine_pos_dia1_P1-A-1_1_16950	108.04225:2084 109.0456:0 110.04896:0		572	932	872	1601	840	254	845.262	448.169
544	0.539	108.041	0.6687	150.257	Unknown	[M+H]+		1	FALSE	null	null	null	null	null	null	null	999	FALSE	FALSE	FALSE	FALSE		FALSE	FALSE	null	null	null	null	null	null	null	null	8.4	urine_pos_dia1_P1-A-1_1_16950	108.04389:1651 109.04724:0 110.0506:0		386	697	643	2205	347	254	755.115	730.946
545	0.539	108.041	0.6779	152.334	Unknown	[M+H]+		1	FALSE	null	null	null	null	null	null	null	999	FALSE	FALSE	FALSE	FALSE		FALSE	FALSE	null	null	null	null	null	null	null	null	8.4	urine_pos_dia1_P1-A-1_1_16950	108.04224:3280 109.04559:0 110.04895:0		2167	954	1616	2477	3107	2699	2169.94	779.441
546	0.539	108.041	0.6952	156.218	Unknown	[M+H]+		1	FALSE	null	null	null	null	null	null	null	999	FALSE	FALSE	FALSE	FALSE		FALSE	FALSE	null	null	null	null	null	null	null	null	8.4	urine_pos_dia1_P1-A-1_1_16950	108.04062:781 109.04397:0 110.04733:0		438	297	288	461	331	287	350.323	78.9459
547	0.539	108.041	0.7414	166.597	Unknown	[M+H]+		1	FALSE	null	null	null	null	null	null	null	999	FALSE	FALSE	FALSE	FALSE		FALSE	FALSE	null	null	null	null	null	null	null	null	8.4	urine_pos_dia1_P1-A-1_1_16950	108.04224:767 109.04559:0 110.04895:0		218	68	135	477	367	41	217.613	173.089
549	1.414	108.042	0.4739	106.493	Unknown	[M+H]+		1	FALSE	null	null	null	null	null	null	null	999	FALSE	FALSE	FALSE	FALSE		FALSE	FALSE	null	null	null	null	null	null	null	null	22.46	urine_pos_dia2_P1-A-1_1_16951	108.0439:1644 109.04725:0 110.05061:0		649	485	220	758	138	428	446.345	239.103
550	1.414	108.042	0.5036	113.168	Unknown	[M+H]+		1	FALSE	null	null	null	null	null	null	null	999	FALSE	FALSE	FALSE	FALSE		FALSE	FALSE	null	null	null	null	null	null	null	null	22.46	urine_pos_dia2_P1-A-1_1_16951	108.04388:4989 109.04723:0 110.05059:0		4552	4739	4639	5038	2730	4864	4426.94	848.884
551	1.414	108.042	0.5504	123.682	Unknown	[M+H]+		1	FALSE	null	null	null	null	null	null	null	999	FALSE	FALSE	FALSE	FALSE		FALSE	FALSE	null	null	null	null	null	null	null	null	22.46	urine_pos_dia2_P1-A-1_1_16951	108.04225:1873 109.0456:0 110.04896:0		376	845	662	87	224	335	421.55	281.807
552	1.414	108.042	0.5826	130.922	Unknown	[M+H]+		1	FALSE	null	null	null	null	null	null	null	999	FALSE	FALSE	FALSE	FALSE		FALSE	FALSE	null	null	null	null	null	null	null	null	22.46	urine_pos_dia2_P1-A-1_1_16951	108.04226:7656 109.04561:0 110.04897:0		4212	1830	4852	4280	5584	3106	3977.33	1331.41
553	1.414	108.042	0.6088	136.814	Unknown	[M+H]+		1	FALSE	null	null	null	null	null	null	null	999	FALSE	FALSE	FALSE	FALSE		FALSE	FALSE	null	null	null	null	null	null	null	null	22.46	urine_pos_dia2_P1-A-1_1_16951	108.04386:2369 109.04721:0 110.05057:0		195	535	1010	373	1148	758	669.977	369.913
555	0.449	108.044	0.5411	121.582	Unknown	[M+H]+		1	FALSE	null	null	null	null	null	null	null	999	FALSE	FALSE	FALSE	FALSE		FALSE	FALSE	null	null	null	null	null	null	null	null	12.7	urine_pos_dia4_P1-A-1_1_16953	108.04222:491 109.04557:0 110.04893:0		334	115	123	210	181	308	211.836	92.2732
556	0.449	108.044	0.5814	130.655	Unknown	[M+H]+		1	FALSE	null	null	null	null	null	null	null	999	FALSE	FALSE	FALSE	FALSE		FALSE	FALSE	null	null	null	null	null	null	null	null	12.7	urine_pos_dia4_P1-A-1_1_16953	108.04222:345 109.04557:0 110.04893:0		122	79	11	24	94	160	81.6409	57.0024
557	0.449	108.044	0.6291	141.366	Unknown	[M+H]+		1	FALSE	null	null	null	null	null	null	null	999	FALSE	FALSE	FALSE	FALSE		FALSE	FALSE	null	null	null	null	null	null	null	null	12.7	urine_pos_dia4_P1-A-1_1_16953	108.0439:1053 109.04725:0 110.05061:0		395	586	391	571	427	117	414.49	169.456
558	0.449	108.044	0.6478	145.569	Unknown	[M+H]+		1	FALSE	null	null	null	null	null	null	null	999	FALSE	FALSE	FALSE	FALSE		FALSE	FALSE	null	null	null	null	null	null	null	null	12.7	urine_pos_dia4_P1-A-1_1_16953	108.04222:1284 109.04557:0 110.04893:0		717	168	644	681	755	915	646.626	252.806
559	0.449	108.044	0.6525	146.629	Unknown	[M+H]+		1	FALSE	null	null	null	null	null	null	null	999	FALSE	FALSE	FALSE	FALSE		FALSE	FALSE	null	null	null	null	null	null	null	null	12.7	urine_pos_dia4_P1-A-1_1_16953	108.04389:1679 109.04724:0 110.0506:0		467	798	329	903	511	454	576.926	222.733
560	0.449	108.044	0.6772	152.183	Unknown	[M+H]+		1	FALSE	null	null	null	null	null	null	null	999	FALSE	FALSE	FALSE	FALSE		FALSE	FALSE	null	null	null	null	null	null	null	null	12.7	urine_pos_dia4_P1-A-1_1_16953	108.04388:2536 109.04723:0 110.05059:0		1048	1542	742	1931	2377	2238	1646.16	655.793
561	0.449	108.044	0.6922	155.539	Unknown	[M+H]+		1	FALSE	null	null	null	null	null	null	null	999	FALSE	FALSE	FALSE	FALSE		FALSE	FALSE	null	null	null	null	null	null	null	null	12.7	urine_pos_dia4_P1-A-1_1_16953	108.0439:2525 109.04725:0 110.05061:0		1202	408	364	495	474	172	519.31	353.913
562	0.449	108.044	0.7419	166.71	Unknown	[M+H]+		1	FALSE	null	null	null	null	null	null	null	999	FALSE	FALSE	FALSE	FALSE		FALSE	FALSE	null	null	null	null	null	null	null	null	12.7	urine_pos_dia4_P1-A-1_1_16953	108.04386:528 109.04721:0 110.05057:0		190	96	147	242	217	40	155.477	76.623
564	4.011	108.047	0.8496	190.916	Unknown	[M+H]+	similar chromatogram in higher mz_412; similar chromatogram in higher mz_2369; similar chromatogram in higher mz_2380	1	FALSE	null	null	null	null	null	null	null	999	FALSE	FALSE	FALSE	FALSE		FALSE	FALSE	null	null	null	null	null	null	null	null	10.01	urine_pos_dia3_P1-A-1_1_16952	108.04554:752 109.04889:0 110.05225:0		608	582	721	289	393	472	510.695	156.941
565	4.011	108.047	0.8791	197.543	Unknown	[M+H]+	similar chromatogram in higher mz_412; similar chromatogram in higher mz_2369; similar chromatogram in higher mz_2380	1	FALSE	null	null	null	null	null	null	null	999	FALSE	FALSE	FALSE	FALSE		FALSE	FALSE	null	null	null	null	null	null	null	null	10.01	urine_pos_dia3_P1-A-1_1_16952	108.04552:322 109.04887:0 110.05223:0		168	82	135	237	50	149	136.666	65.9201
566	4.011	108.047	0.9023	202.767	Unknown	[M+H]+	similar chromatogram in higher mz_412; similar chromatogram in higher mz_2369; similar chromatogram in higher mz_2380	1	FALSE	null	null	null	null	null	null	null	999	FALSE	FALSE	FALSE	FALSE		FALSE	FALSE	null	null	null	null	null	null	null	null	10.01	urine_pos_dia3_P1-A-1_1_16952	108.04552:264 109.04887:0 110.05223:0		111	181	67	172	32	58	103.685	62.1674
567	4.011	108.047	0.9225	207.296	Unknown	[M+H]+	similar chromatogram in higher mz_412; similar chromatogram in higher mz_2369; similar chromatogram in higher mz_2380	1	FALSE	null	null	null	null	null	null	null	999	FALSE	FALSE	FALSE	FALSE		FALSE	FALSE	null	null	null	null	null	null	null	null	10.01	urine_pos_dia3_P1-A-1_1_16952	108.04717:430 109.05052:0 110.05388:0		202	177	269	81	98	102	155.048	73.7914
568	4.011	108.047	0.9379	210.767	Unknown	[M+H]+	similar chromatogram in higher mz_412; similar chromatogram in higher mz_2369; similar chromatogram in higher mz_2380	1	FALSE	null	null	null	null	null	null	null	999	FALSE	FALSE	FALSE	FALSE		FALSE	FALSE	null	null	null	null	null	null	null	null	10.01	urine_pos_dia3_P1-A-1_1_16952	108.04714:479 109.05049:0 110.05385:0		157	46	233	321	189	267	202.027	95.6682
569	4.011	108.047	0.9615	216.055	Unknown	[M+H]+	similar chromatogram in higher mz_412; similar chromatogram in higher mz_2369; similar chromatogram in higher mz_2380	1	FALSE	null	null	null	null	null	null	null	999	FALSE	FALSE	FALSE	FALSE		FALSE	FALSE	null	null	null	null	null	null	null	null	10.01	urine_pos_dia3_P1-A-1_1_16952	108.04717:280 109.05052:0 110.05388:0		60	137	206	161	89	60	118.777	58.976
570	4.011	108.047	0.9973	224.106	Unknown	[M+H]+	similar chromatogram in higher mz_412; similar chromatogram in higher mz_2369; similar chromatogram in higher mz_2380	1	FALSE	null	null	null	null	null	null	null	999	FALSE	FALSE	FALSE	FALSE		FALSE	FALSE	null	null	null	null	null	null	null	null	10.01	urine_pos_dia3_P1-A-1_1_16952	108.04714:298 109.05049:0 110.05385:0		138	63	90	30	106	132	93.3016	41.5088
572	4.131	108.078	0.4759	106.935	Unknown	[M+H]+		1	FALSE	null	null	null	null	null	null	null	999	FALSE	FALSE	FALSE	FALSE		FALSE	FALSE	null	null	null	null	null	null	null	null	18.52	urine_pos_dia5_P1-A-1_1_16954	108.07828:809 109.08163:0 110.08499:0		184	103	474	259	266	84	228.467	142.068
573	4.131	108.078	0.4888	109.829	Unknown	[M+H]+		1	FALSE	null	null	null	null	null	null	null	999	FALSE	FALSE	FALSE	FALSE		FALSE	FALSE	null	null	null	null	null	null	null	null	18.52	urine_pos_dia5_P1-A-1_1_16954	108.07829:818 109.08164:0 110.085:0		257	286	152	164	124	589	262.12	172.238
574	4.131	108.078	0.5123	115.117	Unknown	[M+H]+		1	FALSE	null	null	null	null	null	null	null	999	FALSE	FALSE	FALSE	FALSE		FALSE	FALSE	null	null	null	null	null	null	null	null	18.52	urine_pos_dia5_P1-A-1_1_16954	108.07828:4109 109.08163:0 110.08499:0		3145	2974	2664	3141	3854	2923	3116.82	401.75
576	6.061	109.074	0.5239	117.608	Unknown	[M+H]+		0.833	FALSE	null	null	null	null	null	null	null	999	FALSE	FALSE	FALSE	FALSE		FALSE	FALSE	null	null	null	null	null	null	null	null	12.57	urine_pos_dia1_P1-A-1_1_16950	109.07424:2018 110.07759:0 111.08095:0		2541	1071	1972	2042	2477	2231	2055.68	533.125
577	6.061	109.074	0.5633	126.458	Unknown	[M+H]+		0.833	FALSE	null	null	null	null	null	null	null	999	FALSE	FALSE	FALSE	FALSE		FALSE	FALSE	null	null	null	null	null	null	null	null	12.57	urine_pos_dia1_P1-A-1_1_16950	109.07584:1059 110.07919:0 111.08255:0		837	647	640	830	988	785	787.849	131.128
578	6.061	109.074	0.6252	140.357	Unknown	[M+H]+		0.833	FALSE	null	null	null	null	null	null	null	999	FALSE	FALSE	FALSE	FALSE		FALSE	FALSE	null	null	null	null	null	null	null	null	12.57	urine_pos_dia1_P1-A-1_1_16950	109.07424:4731 110.07759:0 111.08095:0		5815	4991	2736	4824	5402	5606	4895.77	1121.04
580	3.576	109.076	0.476	106.849	Unknown	[M+H]+		1	FALSE	null	null	null	null	null	null	null	999	FALSE	FALSE	FALSE	FALSE		FALSE	FALSE	null	null	null	null	null	null	null	null	8.92	urine_pos_dia2_P1-A-1_1_16951	109.0742:392 110.07755:0 111.08091:0		153	58	24	209	77	120	106.831	67.6354
581	3.576	109.076	0.4915	110.331	Unknown	[M+H]+		1	FALSE	null	null	null	null	null	null	null	999	FALSE	FALSE	FALSE	FALSE		FALSE	FALSE	null	null	null	null	null	null	null	null	8.92	urine_pos_dia2_P1-A-1_1_16951	109.0742:549 110.07755:0 111.08091:0		155	120	151	130	175	213	157.212	33.4759
582	3.576	109.076	0.5171	116.079	Unknown	[M+H]+		1	FALSE	null	null	null	null	null	null	null	999	FALSE	FALSE	FALSE	FALSE		FALSE	FALSE	null	null	null	null	null	null	null	null	8.92	urine_pos_dia2_P1-A-1_1_16951	109.07424:1179 110.07759:0 111.08095:0		582	394	919	283	788	241	534.677	277.052
583	3.576	109.076	0.5234	117.493	Unknown	[M+H]+		1	FALSE	null	null	null	null	null	null	null	999	FALSE	FALSE	FALSE	FALSE		FALSE	FALSE	null	null	null	null	null	null	null	null	8.92	urine_pos_dia2_P1-A-1_1_16951	109.07424:1272 110.07759:0 111.08095:0		649	213	870	254	787	498	545.257	272.61
584	3.576	109.076	0.5428	121.846	Unknown	[M+H]+		1	FALSE	null	null	null	null	null	null	null	999	FALSE	FALSE	FALSE	FALSE		FALSE	FALSE	null	null	null	null	null	null	null	null	8.92	urine_pos_dia2_P1-A-1_1_16951	109.07422:1130 110.07757:0 111.08093:0		854	493	375	707	398	711	589.787	195.245
585	3.576	109.076	0.575	129.083	Unknown	[M+H]+		1	FALSE	null	null	null	null	null	null	null	999	FALSE	FALSE	FALSE	FALSE		FALSE	FALSE	null	null	null	null	null	null	null	null	8.92	urine_pos_dia2_P1-A-1_1_16951	109.07423:1133 110.07758:0 111.08094:0		893	1026	985	1011	942	933	965.085	50.8561
586	3.576	109.076	0.6071	136.301	Unknown	[M+H]+		1	FALSE	null	null	null	null	null	null	null	999	FALSE	FALSE	FALSE	FALSE		FALSE	FALSE	null	null	null	null	null	null	null	null	8.92	urine_pos_dia2_P1-A-1_1_16951	109.07423:779 110.07758:0 111.08094:0		382	340	881	344	183	346	412.83	239.751
587	3.576	109.076	0.6365	142.893	Unknown	[M+H]+		1	FALSE	null	null	null	null	null	null	null	999	FALSE	FALSE	FALSE	FALSE		FALSE	FALSE	null	null	null	null	null	null	null	null	8.92	urine_pos_dia2_P1-A-1_1_16951	109.07419:1820 110.07754:0 111.0809:0		1466	1828	679	1219	1261	1519	1328.78	385.682
589	1.351	109.076	0.4712	105.775	Unknown	[M+H]+		0.667	FALSE	null	null	null	null	null	null	null	999	FALSE	FALSE	FALSE	FALSE		FALSE	FALSE	null	null	null	null	null	null	null	null	3.47	urine_pos_dia1_P1-A-1_1_16950	109.07589:1404 110.07924:0 111.0826:0		401	21	59	363	292	281	236.184	158.768
590	1.351	109.076	0.4874	109.411	Unknown	[M+H]+		0.667	FALSE	null	null	null	null	null	null	null	999	FALSE	FALSE	FALSE	FALSE		FALSE	FALSE	null	null	null	null	null	null	null	null	3.47	urine_pos_dia1_P1-A-1_1_16950	109.07423:1244 110.07758:0 111.08094:0		276	306	145	318	102	25	195.357	121.75
591	1.351	109.076	0.5001	112.261	Unknown	[M+H]+		0.667	FALSE	null	null	null	null	null	null	null	999	FALSE	FALSE	FALSE	FALSE		FALSE	FALSE	null	null	null	null	null	null	null	null	3.47	urine_pos_dia1_P1-A-1_1_16950	109.07585:573 110.0792:0 111.08256:0		124	111	42	63	325	128	132.237	100.66
592	1.351	109.076	0.5223	117.264	Unknown	[M+H]+		0.667	FALSE	null	null	null	null	null	null	null	999	FALSE	FALSE	FALSE	FALSE		FALSE	FALSE	null	null	null	null	null	null	null	null	3.47	urine_pos_dia1_P1-A-1_1_16950	109.07589:3092 110.07924:0 111.0826:0		1824	607	364	898	440	754	814.631	532.313
593	1.351	109.076	0.5395	121.121	Unknown	[M+H]+		0.667	FALSE	null	null	null	null	null	null	null	999	FALSE	FALSE	FALSE	FALSE		FALSE	FALSE	null	null	null	null	null	null	null	null	3.47	urine_pos_dia1_P1-A-1_1_16950	109.07585:960 110.0792:0 111.08256:0		297	326	102	81	235	302	223.818	107.203
595	1.836	110.033	0.5667	127.106	Unknown	[M+H]+		1	FALSE	null	null	null	null	null	null	null	999	FALSE	FALSE	FALSE	FALSE		FALSE	FALSE	null	null	null	null	null	null	null	null	13.44	urine_pos_dia5_P1-A-1_1_16954	110.03335:2844 111.0367:0 112.04006:0		2135	2346	2297	2185	2144	2473	2263.6	133.359
596	1.836	110.033	0.6171	138.415	Unknown	[M+H]+		1	FALSE	null	null	null	null	null	null	null	999	FALSE	FALSE	FALSE	FALSE		FALSE	FALSE	null	null	null	null	null	null	null	null	13.44	urine_pos_dia5_P1-A-1_1_16954	110.03331:7335 111.03666:0 112.04002:0		7136	7633	7448	7155	8088	7006	7411.13	403.386
597	1.836	110.033	0.6422	144.051	Unknown	[M+H]+		1	FALSE	null	null	null	null	null	null	null	999	FALSE	FALSE	FALSE	FALSE		FALSE	FALSE	null	null	null	null	null	null	null	null	13.44	urine_pos_dia5_P1-A-1_1_16954	110.03335:2914 111.0367:0 112.04006:0		2130	2160	2259	1989	2441	2184	2193.82	150.01
598	1.836	110.033	0.7181	161.075	Unknown	[M+H]+		1	FALSE	null	null	null	null	null	null	null	999	FALSE	FALSE	FALSE	FALSE		FALSE	FALSE	null	null	null	null	null	null	null	null	13.44	urine_pos_dia5_P1-A-1_1_16954	110.03334:2832 111.03669:0 112.04005:0		2776	3125	1538	2660	2554	2755	2568.08	540.1
600	2.382	110.033	0.5951	133.488	Unknown	[M+H]+		1	FALSE	null	null	null	null	null	null	null	999	FALSE	FALSE	FALSE	FALSE		FALSE	FALSE	null	null	null	null	null	null	null	null	6.83	urine_pos_dia3_P1-A-1_1_16952	110.03335:4968 111.0367:0 112.04006:0		7690	6124	6430	5889	6640	6896	6611.24	638.312
602	4.368	110.058	0.5171	115.973	Unknown	[M+H]+	similar chromatogram in higher mz_3655	1	FALSE	null	null	null	null	null	null	null	999	FALSE	FALSE	FALSE	FALSE		FALSE	FALSE	null	null	null	null	null	null	null	null	9.73	urine_pos_dia5_P1-A-1_1_16954	110.05814:6913 111.06149:0 112.06485:0		6470	7050	7127	7506	7304	7078	7089.26	348.119
604	6.453	110.058	0.5205	116.737	Unknown	[M+H]+		0.833	FALSE	null	null	null	null	null	null	null	999	FALSE	FALSE	FALSE	FALSE		FALSE	FALSE	null	null	null	null	null	null	null	null	2.45	urine_pos_dia6_P1-A-1_1_16955	110.05813:3991 111.06148:0 112.06484:0		2461	2927	117	2797	1933	3204	2239.88	1128.16
605	6.453	110.058	0.6131	137.51	Unknown	[M+H]+		0.833	FALSE	null	null	null	null	null	null	null	999	FALSE	FALSE	FALSE	FALSE		FALSE	FALSE	null	null	null	null	null	null	null	null	2.45	urine_pos_dia6_P1-A-1_1_16955	110.05814:543 111.06149:0 112.06485:0		48	193	176	174	156	163	151.685	52.4745
607	4.9	110.058	0.5142	115.324	Unknown	[M+H]+		1	FALSE	null	null	null	null	null	null	null	999	FALSE	FALSE	FALSE	FALSE		FALSE	FALSE	null	null	null	null	null	null	null	null	10.04	urine_pos_dia1_P1-A-1_1_16950	110.05978:3258 111.06313:0 112.06649:0		1084	1545	1984	601	2166	692	1345.34	658.702
608	4.9	110.058	0.5252	117.806	Unknown	[M+H]+		1	FALSE	null	null	null	null	null	null	null	999	FALSE	FALSE	FALSE	FALSE		FALSE	FALSE	null	null	null	null	null	null	null	null	10.04	urine_pos_dia1_P1-A-1_1_16950	110.05817:3114 111.06152:0 112.06488:0		1425	1233	940	1571	1069	3215	1575.49	835.246
609	4.9	110.058	0.6137	137.654	Unknown	[M+H]+		1	FALSE	null	null	null	null	null	null	null	999	FALSE	FALSE	FALSE	FALSE		FALSE	FALSE	null	null	null	null	null	null	null	null	10.04	urine_pos_dia1_P1-A-1_1_16950	110.05817:6881 111.06152:0 112.06488:0		6319	1322	7036	1249	6746	733	3900.8	3082.02
610	4.9	110.058	0.7849	176.042	Unknown	[M+H]+		1	FALSE	null	null	null	null	null	null	null	999	FALSE	FALSE	FALSE	FALSE		FALSE	FALSE	null	null	null	null	null	null	null	null	10.04	urine_pos_dia1_P1-A-1_1_16950	110.05813:1537 111.06148:0 112.06484:0		797	758	456	694	752	1011	744.795	178.74
612	0.588	110.06	0.528	118.417	Unknown	[M+H]+		1	FALSE	null	null	null	null	null	null	null	999	FALSE	FALSE	FALSE	FALSE		FALSE	FALSE	null	null	null	null	null	null	null	null	24.95	urine_pos_dia2_P1-A-1_1_16951	110.05981:9606 111.06316:0 112.06652:0		10986	11194	10802	7190	5062	6563	8632.93	2680.31
613	0.588	110.06	0.612	137.275	Unknown	[M+H]+		1	FALSE	null	null	null	null	null	null	null	999	FALSE	FALSE	FALSE	FALSE		FALSE	FALSE	null	null	null	null	null	null	null	null	24.95	urine_pos_dia2_P1-A-1_1_16951	110.05982:17176 111.06317:0 112.06653:0		22366	4805	19096	14999	3895	6060	11870.3	7992.91
614	0.588	110.06	0.7308	163.922	Unknown	[M+H]+		1	FALSE	null	null	null	null	null	null	null	999	FALSE	FALSE	FALSE	FALSE		FALSE	FALSE	null	null	null	null	null	null	null	null	24.95	urine_pos_dia2_P1-A-1_1_16951	110.05982:3779 111.06317:0 112.06653:0		5139	4190	3756	3124	3383	1743	3555.85	1136.01
616	5.446	111.053	0.5146	115.311	Unknown	[M+H]+	similar chromatogram in higher mz_467; similar chromatogram in higher mz_3523	0.667	FALSE	null	null	null	null	null	null	null	999	FALSE	FALSE	FALSE	FALSE		FALSE	FALSE	null	null	null	null	null	null	null	null	4.59	urine_pos_dia2_P1-A-1_1_16951	111.05316:547 112.05651:0 113.05987:0		191	254	132	222	219	10	171.382	88.9347
617	5.446	111.053	0.5331	119.453	Unknown	[M+H]+	similar chromatogram in higher mz_467; similar chromatogram in higher mz_3523	0.667	FALSE	null	null	null	null	null	null	null	999	FALSE	FALSE	FALSE	FALSE		FALSE	FALSE	null	null	null	null	null	null	null	null	4.59	urine_pos_dia2_P1-A-1_1_16951	111.05316:616 112.05651:0 113.05987:0		87	334	166	118	46	14	127.414	114.545
618	5.446	111.053	0.6083	136.318	Unknown	[M+H]+	similar chromatogram in higher mz_467; similar chromatogram in higher mz_3523	0.667	FALSE	null	null	null	null	null	null	null	999	FALSE	FALSE	FALSE	FALSE		FALSE	FALSE	null	null	null	null	null	null	null	null	4.59	urine_pos_dia2_P1-A-1_1_16951	111.05482:1706 112.05817:0 113.06153:0		998	559	1249	911	730	995	907.035	238.971
619	5.446	111.053	0.7185	160.999	Unknown	[M+H]+	similar chromatogram in higher mz_467; similar chromatogram in higher mz_3523	0.667	FALSE	null	null	null	null	null	null	null	999	FALSE	FALSE	FALSE	FALSE		FALSE	FALSE	null	null	null	null	null	null	null	null	4.59	urine_pos_dia2_P1-A-1_1_16951	111.05482:379 112.05817:0 113.06153:0		0.527544	77	92	115	5	11	50.1405	50.4533
621	2.138	111.055	0.5331	119.452	Unknown	[M+H]+		0.667	FALSE	null	null	null	null	null	null	null	999	FALSE	FALSE	FALSE	FALSE		FALSE	FALSE	null	null	null	null	null	null	null	null	5.05	urine_pos_dia5_P1-A-1_1_16954	111.05313:2128 112.05648:0 113.05984:0		229	1034	472	347	1346	873	716.861	437.204
622	2.138	111.055	0.9108	204.101	Unknown	[M+H]+		0.667	FALSE	null	null	null	null	null	null	null	999	FALSE	FALSE	FALSE	FALSE		FALSE	FALSE	null	null	null	null	null	null	null	null	5.05	urine_pos_dia5_P1-A-1_1_16954	111.05313:514 112.05648:0 113.05984:0		192	150	165	111	211	179	168.238	34.923
624	1.297	111.055	0.516	115.639	Unknown	[M+H]+	similar chromatogram in higher mz_1457	0.5	FALSE	null	null	null	null	null	null	null	999	FALSE	FALSE	FALSE	FALSE		FALSE	FALSE	null	null	null	null	null	null	null	null	10.5	urine_pos_dia4_P1-A-1_1_16953	111.05481:1780 112.05816:0 113.06152:0		718	914	396	671	45	366	518.371	310.377
625	1.297	111.055	0.5319	119.186	Unknown	[M+H]+	similar chromatogram in higher mz_1457	0.5	FALSE	null	null	null	null	null	null	null	999	FALSE	FALSE	FALSE	FALSE		FALSE	FALSE	null	null	null	null	null	null	null	null	10.5	urine_pos_dia4_P1-A-1_1_16953	111.05481:4682 112.05816:0 113.06152:0		1842	1652	1586	4072	2080	1708	2156.92	954.53
627	0.523	111.116	0.7899	176.99	Unknown	[M+H]+		0.5	FALSE	null	null	null	null	null	null	null	999	FALSE	FALSE	FALSE	FALSE		FALSE	FALSE	null	null	null	null	null	null	null	null	6.52	urine_pos_dia5_P1-A-1_1_16954	111.11629:263 112.11964:0 113.123:0		3.51372	44	47	3.51372	63	35	31.6101	26.0876
629	3.156	111.116	0.8605	192.818	Unknown	[M+H]+	similar chromatogram in higher mz_1805	0.5	FALSE	null	null	null	null	null	null	null	999	FALSE	FALSE	FALSE	FALSE		FALSE	FALSE	null	null	null	null	null	null	null	null	6.65	urine_pos_dia6_P1-A-1_1_16955	111.11466:214 112.11801:0 113.12137:0		28	7	101	79	52	61	54.5622	34.0011
631	5.889	112.036	0.4701	105.259	Unknown	[M+H]+	similar chromatogram in higher mz_1719; similar chromatogram in higher mz_1814; similar chromatogram in higher mz_1806; similar chromatogram in higher mz_1371	1	FALSE	null	null	null	null	null	null	null	999	FALSE	FALSE	FALSE	FALSE		FALSE	FALSE	null	null	null	null	null	null	null	null	14.97	urine_pos_dia4_P1-A-1_1_16953	112.0376:288 113.04095:0 114.04431:0		15	8	76	5	31	57	31.918	28.8919
632	5.889	112.036	0.4809	107.67	Unknown	[M+H]+	similar chromatogram in higher mz_1719; similar chromatogram in higher mz_1814; similar chromatogram in higher mz_1806; similar chromatogram in higher mz_1371	1	FALSE	null	null	null	null	null	null	null	999	FALSE	FALSE	FALSE	FALSE		FALSE	FALSE	null	null	null	null	null	null	null	null	14.97	urine_pos_dia4_P1-A-1_1_16953	112.03757:477 113.04092:0 114.04428:0		49	65	78	92	191	7	80.242	61.8108
633	5.889	112.036	0.5131	114.888	Unknown	[M+H]+	similar chromatogram in higher mz_1719; similar chromatogram in higher mz_1814; similar chromatogram in higher mz_1806; similar chromatogram in higher mz_1371	1	FALSE	null	null	null	null	null	null	null	999	FALSE	FALSE	FALSE	FALSE		FALSE	FALSE	null	null	null	null	null	null	null	null	14.97	urine_pos_dia4_P1-A-1_1_16953	112.03762:341 113.04097:0 114.04433:0		90	92	17	115	22	44	63.2223	40.8865
634	5.889	112.036	0.5326	119.233	Unknown	[M+H]+	similar chromatogram in higher mz_1719; similar chromatogram in higher mz_1814; similar chromatogram in higher mz_1806; similar chromatogram in higher mz_1371	1	FALSE	null	null	null	null	null	null	null	999	FALSE	FALSE	FALSE	FALSE		FALSE	FALSE	null	null	null	null	null	null	null	null	14.97	urine_pos_dia4_P1-A-1_1_16953	112.03925:1489 113.0426:0 114.04596:0		711	812	64	960	704	883	688.913	321.858
636	3.076	112.049	0.5268	117.936	Unknown	[M+H]+		1	FALSE	null	null	null	null	null	null	null	999	FALSE	FALSE	FALSE	FALSE		FALSE	FALSE	null	null	null	null	null	null	null	null	42.45	urine_pos_dia2_P1-A-1_1_16951	112.0493:1469 113.05265:0 114.05601:0		1107	683	625	899	1052	912	879.723	192.955
637	3.076	112.049	0.5441	121.819	Unknown	[M+H]+		1	FALSE	null	null	null	null	null	null	null	999	FALSE	FALSE	FALSE	FALSE		FALSE	FALSE	null	null	null	null	null	null	null	null	42.45	urine_pos_dia2_P1-A-1_1_16951	112.04926:920 113.05261:0 114.05597:0		382	338	344	92	516	557	371.384	164.709
638	3.076	112.049	0.5495	123.036	Unknown	[M+H]+		1	FALSE	null	null	null	null	null	null	null	999	FALSE	FALSE	FALSE	FALSE		FALSE	FALSE	null	null	null	null	null	null	null	null	42.45	urine_pos_dia2_P1-A-1_1_16951	112.04928:839 113.05263:0 114.05599:0		115	338	324	403	132	164	245.955	123.361
639	3.076	112.049	0.9622	215.424	Unknown	[M+H]+		1	FALSE	null	null	null	null	null	null	null	999	FALSE	FALSE	FALSE	FALSE		FALSE	FALSE	null	null	null	null	null	null	null	null	42.45	urine_pos_dia2_P1-A-1_1_16951	112.0493:895 113.05265:0 114.05601:0		716	198	291	191	232	273	316.786	199.419
641	2.774	112.049	0.5261	117.784	Unknown	[M+H]+		1	FALSE	null	null	null	null	null	null	null	999	FALSE	FALSE	FALSE	FALSE		FALSE	FALSE	null	null	null	null	null	null	null	null	22.48	urine_pos_dia1_P1-A-1_1_16950	112.05097:301 113.05432:0 114.05768:0		66	123	209	154	117	50	120.003	58.2112
642	2.774	112.049	0.721	161.417	Unknown	[M+H]+		1	FALSE	null	null	null	null	null	null	null	999	FALSE	FALSE	FALSE	FALSE		FALSE	FALSE	null	null	null	null	null	null	null	null	22.48	urine_pos_dia1_P1-A-1_1_16950	112.0493:589 113.05265:0 114.05601:0		621	523	556	418	214	488	470.043	142.503
643	2.774	112.049	0.9093	203.587	Unknown	[M+H]+		1	FALSE	null	null	null	null	null	null	null	999	FALSE	FALSE	FALSE	FALSE		FALSE	FALSE	null	null	null	null	null	null	null	null	22.48	urine_pos_dia1_P1-A-1_1_16950	112.0493:2161 113.05265:0 114.05601:0		1748	1390	1489	1454	1509	1434	1504.34	126.548
645	4.697	112.074	0.6564	146.951	Unknown	[M+H]+		1	FALSE	null	null	null	null	null	null	null	999	FALSE	FALSE	FALSE	FALSE		FALSE	FALSE	null	null	null	null	null	null	null	null	16.22	urine_pos_dia1_P1-A-1_1_16950	112.07433:234 113.07768:0 114.08104:0		68	86	124	39	55	96	77.9916	30.4045
646	4.697	112.074	0.6902	154.512	Unknown	[M+H]+		1	FALSE	null	null	null	null	null	null	null	999	FALSE	FALSE	FALSE	FALSE		FALSE	FALSE	null	null	null	null	null	null	null	null	16.22	urine_pos_dia1_P1-A-1_1_16950	112.07435:1769 113.0777:0 114.08106:0		1470	1147	1300	1249	1227	1114	1251.19	126.964
648	2.93	112.111	0.6836	153.042	Unknown	[M+H]+	similar chromatogram in higher mz_4535	0.5	FALSE	null	null	null	null	null	null	null	999	FALSE	FALSE	FALSE	FALSE		FALSE	FALSE	null	null	null	null	null	null	null	null	6.81	urine_pos_dia3_P1-A-1_1_16952	112.11108:648 113.11443:0 114.11779:0		4.77189	4.77189	157	48	4.77189	63	44.5778	61.4546
650	1.594	112.118	0.857	191.867	Unknown	[M+H]+		0.5	FALSE	null	null	null	null	null	null	null	999	FALSE	FALSE	FALSE	FALSE		FALSE	FALSE	null	null	null	null	null	null	null	null	4.73	urine_pos_dia6_P1-A-1_1_16955	112.11771:313 113.12106:0 114.12442:0		37	3.73041	3.73041	3.73041	75	67	29.74	34.8631
652	0.514	113.058	0.5377	120.266	Unknown	[M+H]+	similar chromatogram in higher mz_2139	0.833	FALSE	null	null	null	null	null	null	null	999	FALSE	FALSE	FALSE	FALSE		FALSE	FALSE	null	null	null	null	null	null	null	null	15.11	urine_pos_dia2_P1-A-1_1_16951	113.05659:354 114.05994:0 115.0633:0		143	91	109	59	4	41	74.5209	50.0734
653	0.514	113.058	0.6453	144.338	Unknown	[M+H]+	similar chromatogram in higher mz_2139	0.833	FALSE	null	null	null	null	null	null	null	999	FALSE	FALSE	FALSE	FALSE		FALSE	FALSE	null	null	null	null	null	null	null	null	15.11	urine_pos_dia2_P1-A-1_1_16951	113.05657:229 114.05992:0 115.06328:0		64	37	19	54	75	68	52.7669	21.1977
654	0.514	113.058	0.7305	163.405	Unknown	[M+H]+	similar chromatogram in higher mz_2139	0.833	FALSE	null	null	null	null	null	null	null	999	FALSE	FALSE	FALSE	FALSE		FALSE	FALSE	null	null	null	null	null	null	null	null	15.11	urine_pos_dia2_P1-A-1_1_16951	113.05826:292 114.06161:0 115.06497:0		36	81	79	53	42	55	57.7214	18.4651
655	0.514	113.058	0.7589	169.755	Unknown	[M+H]+	similar chromatogram in higher mz_2139	0.833	FALSE	null	null	null	null	null	null	null	999	FALSE	FALSE	FALSE	FALSE		FALSE	FALSE	null	null	null	null	null	null	null	null	15.11	urine_pos_dia2_P1-A-1_1_16951	113.05826:237 114.06161:0 115.06497:0		57	57	66	38	3.77629	63	46.7188	24.8955
656	0.514	113.058	0.815	182.296	Unknown	[M+H]+	similar chromatogram in higher mz_2139	0.833	FALSE	null	null	null	null	null	null	null	999	FALSE	FALSE	FALSE	FALSE		FALSE	FALSE	null	null	null	null	null	null	null	null	15.11	urine_pos_dia2_P1-A-1_1_16951	113.05826:602 114.06161:0 115.06497:0		138	282	229	417	210	396	278.611	109.485
657	0.514	113.058	0.831	185.894	Unknown	[M+H]+	similar chromatogram in higher mz_2139	0.833	FALSE	null	null	null	null	null	null	null	999	FALSE	FALSE	FALSE	FALSE		FALSE	FALSE	null	null	null	null	null	null	null	null	15.11	urine_pos_dia2_P1-A-1_1_16951	113.05657:851 114.05992:0 115.06328:0		314	160	74	387	153	156	207.351	117.94
658	0.514	113.058	0.8424	188.443	Unknown	[M+H]+	similar chromatogram in higher mz_2139	0.833	FALSE	null	null	null	null	null	null	null	999	FALSE	FALSE	FALSE	FALSE		FALSE	FALSE	null	null	null	null	null	null	null	null	15.11	urine_pos_dia2_P1-A-1_1_16951	113.05826:1140 114.06161:0 115.06497:0		180	730	156	260	205	69	266.614	235.306
659	0.514	113.058	0.8818	197.249	Unknown	[M+H]+	similar chromatogram in higher mz_2139	0.833	FALSE	null	null	null	null	null	null	null	999	FALSE	FALSE	FALSE	FALSE		FALSE	FALSE	null	null	null	null	null	null	null	null	15.11	urine_pos_dia2_P1-A-1_1_16951	113.05657:257 114.05992:0 115.06328:0		46	36	155	61	12	58	61.4086	49.0201
660	0.514	113.058	0.8978	200.826	Unknown	[M+H]+	similar chromatogram in higher mz_2139	0.833	FALSE	null	null	null	null	null	null	null	999	FALSE	FALSE	FALSE	FALSE		FALSE	FALSE	null	null	null	null	null	null	null	null	15.11	urine_pos_dia2_P1-A-1_1_16951	113.05657:263 114.05992:0 115.06328:0		55	49	31	64	41	46	47.4545	11.4237
662	2.005	113.07	0.5333	119.295	Unknown	[M+H]+		0.667	FALSE	null	null	null	null	null	null	null	999	FALSE	FALSE	FALSE	FALSE		FALSE	FALSE	null	null	null	null	null	null	null	null	9.61	urine_pos_dia5_P1-A-1_1_16954	113.06996:453 114.07331:0 115.07667:0		6	120	54	116	242	61	99.7987	81.3375
663	2.005	113.07	1.0645	238.104	Unknown	[M+H]+		0.667	FALSE	null	null	null	null	null	null	null	999	FALSE	FALSE	FALSE	FALSE		FALSE	FALSE	null	null	null	null	null	null	null	null	9.61	urine_pos_dia5_P1-A-1_1_16954	113.06663:309 114.06998:0 115.07334:0		35	15	114	114	85	87	74.838	41.2096
665	5.928	113.07	0.7041	157.489	Unknown	[M+H]+		0.667	FALSE	null	null	null	null	null	null	null	999	FALSE	FALSE	FALSE	FALSE		FALSE	FALSE	null	null	null	null	null	null	null	null	3.59	urine_pos_dia1_P1-A-1_1_16950	113.07001:351 114.07336:0 115.07672:0		103	69	171	68	35	48	82.4247	49.2602
666	5.928	113.07	0.713	159.482	Unknown	[M+H]+		0.667	FALSE	null	null	null	null	null	null	null	999	FALSE	FALSE	FALSE	FALSE		FALSE	FALSE	null	null	null	null	null	null	null	null	3.59	urine_pos_dia1_P1-A-1_1_16950	113.07333:599 114.07668:0 115.08004:0		200	230	171	231	64	82	163.022	73.3286
668	3.338	113.998	0.8625	192.77	Unknown	[M+H]+	similar chromatogram in higher mz_635	1	FALSE	null	null	null	null	null	null	null	999	FALSE	FALSE	FALSE	FALSE		FALSE	FALSE	null	null	null	null	null	null	null	null	134.21	urine_pos_dia2_P1-A-1_1_16951	113.99764:2359 115.00099:0 116.00435:0		935	1289	1361	1244	1518	1333	1280.04	193.016
669	3.338	113.998	0.935	208.971	Unknown	[M+H]+	similar chromatogram in higher mz_635	1	FALSE	null	null	null	null	null	null	null	999	FALSE	FALSE	FALSE	FALSE		FALSE	FALSE	null	null	null	null	null	null	null	null	134.21	urine_pos_dia2_P1-A-1_1_16951	113.99764:2339 115.00099:0 116.00435:0		1271	1822	1167	1689	1352	1528	1471.3	253.16
671	0.584	114.035	0.6169	137.884	Unknown	[M+H]+		0.833	FALSE	null	null	null	null	null	null	null	999	FALSE	FALSE	FALSE	FALSE		FALSE	FALSE	null	null	null	null	null	null	null	null	2.51	urine_pos_dia3_P1-A-1_1_16952	114.03637:524 115.03972:0 116.04308:0		126	222	174	287	35	52	149.337	97.9128
672	0.584	114.035	0.6218	138.97	Unknown	[M+H]+		0.833	FALSE	null	null	null	null	null	null	null	999	FALSE	FALSE	FALSE	FALSE		FALSE	FALSE	null	null	null	null	null	null	null	null	2.51	urine_pos_dia3_P1-A-1_1_16952	114.03468:598 115.03803:0 116.04139:0		144	47	174	287	213	184	174.678	79.2907
674	2.78	114.065	0.5502	122.97	Unknown	[M+H]+		1	FALSE	null	null	null	null	null	null	null	999	FALSE	FALSE	FALSE	FALSE		FALSE	FALSE	null	null	null	null	null	null	null	null	122.41	urine_pos_dia6_P1-A-1_1_16955	114.06501:2419 115.06836:0 116.07172:0		2852	2216	2325	2392	2988	2137	2484.98	350.844
675	2.78	114.065	0.7073	158.064	Unknown	[M+H]+		1	FALSE	null	null	null	null	null	null	null	999	FALSE	FALSE	FALSE	FALSE		FALSE	FALSE	null	null	null	null	null	null	null	null	122.41	urine_pos_dia6_P1-A-1_1_16955	114.06501:9568 115.06836:0 116.07172:0		8336	9516	8572	9223	8660	8724	8838.33	441.701
676	2.78	114.065	0.808	180.578	Unknown	[M+H]+		1	FALSE	null	null	null	null	null	null	null	999	FALSE	FALSE	FALSE	FALSE		FALSE	FALSE	null	null	null	null	null	null	null	null	122.41	urine_pos_dia6_P1-A-1_1_16955	114.06498:2156 115.06833:0 116.07169:0		1976	1848	1939	2004	1724	2118	1934.8	135.85
677	2.78	114.065	0.8712	194.715	Unknown	[M+H]+		1	FALSE	null	null	null	null	null	null	null	999	FALSE	FALSE	FALSE	FALSE		FALSE	FALSE	null	null	null	null	null	null	null	null	122.41	urine_pos_dia6_P1-A-1_1_16955	114.06501:2642 115.06836:0 116.07172:0		3185	3104	2949	2446	3074	2809	2927.76	270.287
678	2.78	114.065	0.9092	203.19	Unknown	[M+H]+		1	FALSE	null	null	null	null	null	null	null	999	FALSE	FALSE	FALSE	FALSE		FALSE	FALSE	null	null	null	null	null	null	null	null	122.41	urine_pos_dia6_P1-A-1_1_16955	114.06497:3961 115.06832:0 116.07168:0		3759	3113	1564	4154	3785	3106	3246.83	921.156
679	2.78	114.065	0.9481	211.893	Unknown	[M+H]+		1	FALSE	null	null	null	null	null	null	null	999	FALSE	FALSE	FALSE	FALSE		FALSE	FALSE	null	null	null	null	null	null	null	null	122.41	urine_pos_dia6_P1-A-1_1_16955	114.06502:3213 115.06837:0 116.07173:0		4701	2754	4657	1375	920	1611	2669.69	1669.8
681	3.509	114.065	0.9139	204.256	Unknown	[M+H]+		1	FALSE	null	null	null	null	null	null	null	999	FALSE	FALSE	FALSE	FALSE		FALSE	FALSE	null	null	null	null	null	null	null	null	89.53	urine_pos_dia6_P1-A-1_1_16955	114.06498:30260 115.06833:0 116.07169:0		28626	28404	28543	28924	27024	29896	28569.6	927.892
682	3.509	114.065	0.9506	212.443	Unknown	[M+H]+		1	FALSE	null	null	null	null	null	null	null	999	FALSE	FALSE	FALSE	FALSE		FALSE	FALSE	null	null	null	null	null	null	null	null	89.53	urine_pos_dia6_P1-A-1_1_16955	114.06498:7267 115.06833:0 116.07169:0		6680	4183	6738	6699	6665	7285	6375.09	1099.87
684	2.539	114.065	0.7076	158.138	Unknown	[M+H]+		0.833	FALSE	null	null	null	null	null	null	null	999	FALSE	FALSE	FALSE	FALSE		FALSE	FALSE	null	null	null	null	null	null	null	null	161.88	urine_pos_dia1_P1-A-1_1_16950	114.06499:2978 115.06834:0 116.0717:0		2283	2979	2664	2808	2816	2013	2594.06	369.632
685	2.539	114.065	0.8914	199.214	Unknown	[M+H]+		0.833	FALSE	null	null	null	null	null	null	null	999	FALSE	FALSE	FALSE	FALSE		FALSE	FALSE	null	null	null	null	null	null	null	null	161.88	urine_pos_dia1_P1-A-1_1_16950	114.06502:8833 115.06837:0 116.07173:0		10689	10117	11118	10455	10405	9855	10439.6	440.434
686	2.539	114.065	0.9489	212.076	Unknown	[M+H]+		0.833	FALSE	null	null	null	null	null	null	null	999	FALSE	FALSE	FALSE	FALSE		FALSE	FALSE	null	null	null	null	null	null	null	null	161.88	urine_pos_dia1_P1-A-1_1_16950	114.06502:10832 115.06837:0 116.07173:0		16616	15080	15893	14525	13858	14410	15063.5	1026.63
687	2.539	114.065	0.9787	218.739	Unknown	[M+H]+		0.833	FALSE	null	null	null	null	null	null	null	999	FALSE	FALSE	FALSE	FALSE		FALSE	FALSE	null	null	null	null	null	null	null	null	161.88	urine_pos_dia1_P1-A-1_1_16950	114.06501:5431 115.06836:0 116.07172:0		6763	1662	7984	8678	5243	4224	5759.02	2603.34
688	2.539	114.065	1.0632	237.607	Unknown	[M+H]+		0.833	FALSE	null	null	null	null	null	null	null	999	FALSE	FALSE	FALSE	FALSE		FALSE	FALSE	null	null	null	null	null	null	null	null	161.88	urine_pos_dia1_P1-A-1_1_16950	114.06501:4668 115.06836:0 116.07172:0		5004	4656	6054	4748	4813	4356	4938.46	586.424
690	4.127	114.126	0.5366	119.926	Unknown	[M+H]+	similar chromatogram in higher mz_605; similar chromatogram in higher mz_757	0.833	FALSE	null	null	null	null	null	null	null	999	FALSE	FALSE	FALSE	FALSE		FALSE	FALSE	null	null	null	null	null	null	null	null	7.35	urine_pos_dia4_P1-A-1_1_16953	114.12563:300 115.12898:0 116.13234:0		17	103	22	142	180	116	96.7379	65.3062
692	6.45	115.037	0.7799	174.153	Unknown	[M+H]+	similar chromatogram in higher mz_470; similar chromatogram in higher mz_3108; similar chromatogram in higher mz_1450; similar chromatogram in higher mz_1575	0.5	FALSE	null	null	null	null	null	null	null	999	FALSE	FALSE	FALSE	FALSE		FALSE	FALSE	null	null	null	null	null	null	null	null	3.22	urine_pos_dia6_P1-A-1_1_16955	115.03728:1004 116.04063:0 117.04399:0		138	197	126	351	133	697	273.656	223.907
694	0.556	115.039	0.6328	141.306	Unknown	[M+H]+		0.667	FALSE	null	null	null	null	null	null	null	999	FALSE	FALSE	FALSE	FALSE		FALSE	FALSE	null	null	null	null	null	null	null	null	4.55	urine_pos_dia3_P1-A-1_1_16952	115.03901:1786 116.04236:0 117.04572:0		856	201	1155	892	372	636	685.444	354.224
695	0.556	115.039	0.6802	151.902	Unknown	[M+H]+		0.667	FALSE	null	null	null	null	null	null	null	999	FALSE	FALSE	FALSE	FALSE		FALSE	FALSE	null	null	null	null	null	null	null	null	4.55	urine_pos_dia3_P1-A-1_1_16952	115.03901:327 116.04236:0 117.04572:0		58	4.67013	104	47	74	4.67013	47.0459	41.1516
696	0.556	115.039	0.7914	176.715	Unknown	[M+H]+		0.667	FALSE	null	null	null	null	null	null	null	999	FALSE	FALSE	FALSE	FALSE		FALSE	FALSE	null	null	null	null	null	null	null	null	4.55	urine_pos_dia3_P1-A-1_1_16952	115.03731:303 116.04066:0 117.04402:0		63	73	25	84	6	27	46.0555	31.0789
698	3.013	115.053	0.5128	114.511	Unknown	[M+H]+	similar chromatogram in higher mz_1519; similar chromatogram in higher mz_2506; similar chromatogram in higher mz_2982; similar chromatogram in higher mz_2562; similar chromatogram in higher mz_657	1	FALSE	null	null	null	null	null	null	null	999	FALSE	FALSE	FALSE	FALSE		FALSE	FALSE	null	null	null	null	null	null	null	null	55.96	urine_pos_dia2_P1-A-1_1_16951	115.05254:12835 116.05589:0 117.05925:0		11513	13246	12478	13613	12246	11966	12510.5	789.798
700	3.235	115.085	0.8252	184.273	Unknown	[M+H]+		1	FALSE	null	null	null	null	null	null	null	999	FALSE	FALSE	FALSE	FALSE		FALSE	FALSE	null	null	null	null	null	null	null	null	45.48	urine_pos_dia1_P1-A-1_1_16950	115.08465:641 116.088:0 117.09136:0		154	26	276	64	54	206	130.086	98.7114
701	3.235	115.085	0.8441	188.49	Unknown	[M+H]+		1	FALSE	null	null	null	null	null	null	null	999	FALSE	FALSE	FALSE	FALSE		FALSE	FALSE	null	null	null	null	null	null	null	null	45.48	urine_pos_dia1_P1-A-1_1_16950	115.08469:985 116.08804:0 117.0914:0		695	289	522	280	297	244	387.833	180.497
702	3.235	115.085	0.8683	193.881	Unknown	[M+H]+		1	FALSE	null	null	null	null	null	null	null	999	FALSE	FALSE	FALSE	FALSE		FALSE	FALSE	null	null	null	null	null	null	null	null	45.48	urine_pos_dia1_P1-A-1_1_16950	115.08636:836 116.08971:0 117.09307:0		417	322	311	353	607	355	394.04	110.602
703	3.235	115.085	0.8917	199.113	Unknown	[M+H]+		1	FALSE	null	null	null	null	null	null	null	999	FALSE	FALSE	FALSE	FALSE		FALSE	FALSE	null	null	null	null	null	null	null	null	45.48	urine_pos_dia1_P1-A-1_1_16950	115.08469:1231 116.08804:0 117.0914:0		789	560	286	780	173	617	534.171	255.141
704	3.235	115.085	0.91	203.196	Unknown	[M+H]+		1	FALSE	null	null	null	null	null	null	null	999	FALSE	FALSE	FALSE	FALSE		FALSE	FALSE	null	null	null	null	null	null	null	null	45.48	urine_pos_dia1_P1-A-1_1_16950	115.08638:1697 116.08973:0 117.09309:0		1242	1130	1320	422	909	916	989.892	324.504
705	3.235	115.085	0.9287	207.382	Unknown	[M+H]+		1	FALSE	null	null	null	null	null	null	null	999	FALSE	FALSE	FALSE	FALSE		FALSE	FALSE	null	null	null	null	null	null	null	null	45.48	urine_pos_dia1_P1-A-1_1_16950	115.08638:2351 116.08973:0 117.09309:0		740	573	1253	640	1055	848	851.448	259.591
706	3.235	115.085	0.9407	210.059	Unknown	[M+H]+		1	FALSE	null	null	null	null	null	null	null	999	FALSE	FALSE	FALSE	FALSE		FALSE	FALSE	null	null	null	null	null	null	null	null	45.48	urine_pos_dia1_P1-A-1_1_16950	115.08464:1600 116.08799:0 117.09135:0		1204	1257	356	524	1015	419	796.047	409.05
707	3.235	115.085	0.9627	214.965	Unknown	[M+H]+		1	FALSE	null	null	null	null	null	null	null	999	FALSE	FALSE	FALSE	FALSE		FALSE	FALSE	null	null	null	null	null	null	null	null	45.48	urine_pos_dia1_P1-A-1_1_16950	115.08469:2860 116.08804:0 117.0914:0		3226	2724	2019	1561	2095	1426	2175.24	689.361
708	3.235	115.085	0.991	221.286	Unknown	[M+H]+		1	FALSE	null	null	null	null	null	null	null	999	FALSE	FALSE	FALSE	FALSE		FALSE	FALSE	null	null	null	null	null	null	null	null	45.48	urine_pos_dia1_P1-A-1_1_16950	115.08469:918 116.08804:0 117.0914:0		679	294	476	198	124	376	357.857	201.032
709	3.235	115.085	1.0347	231.046	Unknown	[M+H]+		1	FALSE	null	null	null	null	null	null	null	999	FALSE	FALSE	FALSE	FALSE		FALSE	FALSE	null	null	null	null	null	null	null	null	45.48	urine_pos_dia1_P1-A-1_1_16950	115.08464:1319 116.08799:0 117.09135:0		617	240	368	665	793	648	555.229	207.889
710	3.235	115.085	1.0654	237.907	Unknown	[M+H]+		1	FALSE	null	null	null	null	null	null	null	999	FALSE	FALSE	FALSE	FALSE		FALSE	FALSE	null	null	null	null	null	null	null	null	45.48	urine_pos_dia1_P1-A-1_1_16950	115.08468:1291 116.08803:0 117.09139:0		636	987	565	571	770	520	674.808	176.005
711	3.235	115.085	1.0797	241.095	Unknown	[M+H]+		1	FALSE	null	null	null	null	null	null	null	999	FALSE	FALSE	FALSE	FALSE		FALSE	FALSE	null	null	null	null	null	null	null	null	45.48	urine_pos_dia1_P1-A-1_1_16950	115.08465:845 116.088:0 117.09136:0		386	224	300	387	111	341	291.414	107.284
713	4.577	116.044	0.6308	140.735	Unknown	[M+H]+		0.833	FALSE	null	null	null	null	null	null	null	999	FALSE	FALSE	FALSE	FALSE		FALSE	FALSE	null	null	null	null	null	null	null	null	4.82	urine_pos_dia2_P1-A-1_1_16951	116.04432:844 117.04767:0 118.05103:0		467	605	352	219	97	311	341.94	179.262
715	0.438	116.048	0.5373	119.882	Unknown	[M+H]+		1	FALSE	null	null	null	null	null	null	null	999	FALSE	FALSE	FALSE	FALSE		FALSE	FALSE	null	null	null	null	null	null	null	null	6.54	urine_pos_dia3_P1-A-1_1_16952	116.04772:1010 117.05107:0 118.05443:0		277	406	580	248	232	348	348.624	130.939
716	0.438	116.048	0.5657	126.208	Unknown	[M+H]+		1	FALSE	null	null	null	null	null	null	null	999	FALSE	FALSE	FALSE	FALSE		FALSE	FALSE	null	null	null	null	null	null	null	null	6.54	urine_pos_dia3_P1-A-1_1_16952	116.04769:684 117.05104:0 118.0544:0		260	222	336	433	275	418	323.881	86.8045
717	0.438	116.048	0.5831	130.088	Unknown	[M+H]+		1	FALSE	null	null	null	null	null	null	null	999	FALSE	FALSE	FALSE	FALSE		FALSE	FALSE	null	null	null	null	null	null	null	null	6.54	urine_pos_dia3_P1-A-1_1_16952	116.04771:628 117.05106:0 118.05442:0		288	112	342	398	141	182	243.846	115.695
719	7.835	116.07	0.6828	152.332	Unknown	[M+H]+		1	FALSE	null	null	null	null	null	null	null	999	FALSE	FALSE	FALSE	FALSE		FALSE	FALSE	null	null	null	null	null	null	null	null	10.3	urine_pos_dia1_P1-A-1_1_16950	116.06982:3730 117.07317:0 118.07653:0		3938	2048	3801	3336	3152	3474	3291.4	674.987
721	3.259	116.105	0.6577	146.74	Unknown	[M+H]+		0.667	FALSE	null	null	null	null	null	null	null	999	FALSE	FALSE	FALSE	FALSE		FALSE	FALSE	null	null	null	null	null	null	null	null	13.28	urine_pos_dia5_P1-A-1_1_16954	116.1038:182 117.10715:0 118.11051:0		3.95979	3.95979	44	3.95979	41	40	20.7135	22.7352
722	3.259	116.105	0.8816	196.698	Unknown	[M+H]+		0.667	FALSE	null	null	null	null	null	null	null	999	FALSE	FALSE	FALSE	FALSE		FALSE	FALSE	null	null	null	null	null	null	null	null	13.28	urine_pos_dia5_P1-A-1_1_16954	116.10545:354 117.1088:0 118.11216:0		12.6101	150	12.6101	12.6101	193	126	78.2506	88.3905
724	3.847	116.105	0.5042	112.489	Unknown	[M+H]+	similar chromatogram in higher mz_1472	0.833	FALSE	null	null	null	null	null	null	null	999	FALSE	FALSE	FALSE	FALSE		FALSE	FALSE	null	null	null	null	null	null	null	null	21	urine_pos_dia2_P1-A-1_1_16951	116.10549:320 117.10884:0 118.1122:0		91	131	92	79	143	43	96.4977	36.2762
725	3.847	116.105	0.5431	121.165	Unknown	[M+H]+	similar chromatogram in higher mz_1472	0.833	FALSE	null	null	null	null	null	null	null	999	FALSE	FALSE	FALSE	FALSE		FALSE	FALSE	null	null	null	null	null	null	null	null	21	urine_pos_dia2_P1-A-1_1_16951	116.10718:1693 117.11053:0 118.11389:0		1552	1704	1474	1399	1387	1515	1505.04	116.742
727	4.269	116.105	0.5402	120.521	Unknown	[M+H]+	similar chromatogram in higher mz_3396	1	FALSE	null	null	null	null	null	null	null	999	FALSE	FALSE	FALSE	FALSE		FALSE	FALSE	null	null	null	null	null	null	null	null	27.63	urine_pos_dia2_P1-A-1_1_16951	116.10549:934 117.10884:0 118.1122:0		672	971	864	822	688	725	790.309	116.459
729	1.5	117.056	0.5167	115.192	Unknown	[M+H]+		1	FALSE	null	null	null	null	null	null	null	999	FALSE	FALSE	FALSE	FALSE		FALSE	FALSE	null	null	null	null	null	null	null	null	31.73	urine_pos_dia4_P1-A-1_1_16953	117.05572:3445 118.05907:0 119.06243:0		1569	3809	3279	3032	2856	3253	2966.11	756.17
730	1.5	117.056	0.5482	122.206	Unknown	[M+H]+		1	FALSE	null	null	null	null	null	null	null	999	FALSE	FALSE	FALSE	FALSE		FALSE	FALSE	null	null	null	null	null	null	null	null	31.73	urine_pos_dia4_P1-A-1_1_16953	117.05568:1541 118.05903:0 119.06239:0		525	834	644	213	532	923	611.708	253.13
731	1.5	117.056	0.5563	124.023	Unknown	[M+H]+		1	FALSE	null	null	null	null	null	null	null	999	FALSE	FALSE	FALSE	FALSE		FALSE	FALSE	null	null	null	null	null	null	null	null	31.73	urine_pos_dia4_P1-A-1_1_16953	117.05572:1296 118.05907:0 119.06243:0		707	192	444	776	674	417	535.317	222.275
732	1.5	117.056	0.5705	127.18	Unknown	[M+H]+		1	FALSE	null	null	null	null	null	null	null	999	FALSE	FALSE	FALSE	FALSE		FALSE	FALSE	null	null	null	null	null	null	null	null	31.73	urine_pos_dia4_P1-A-1_1_16953	117.05568:1235 118.05903:0 119.06239:0		491	269	7	31	561	164	253.871	232.09
733	1.5	117.056	0.6336	141.256	Unknown	[M+H]+		1	FALSE	null	null	null	null	null	null	null	999	FALSE	FALSE	FALSE	FALSE		FALSE	FALSE	null	null	null	null	null	null	null	null	31.73	urine_pos_dia4_P1-A-1_1_16953	117.05572:824 118.05907:0 119.06243:0		228	181	241	205	186	206	207.849	23.3104
735	3.022	117.069	0.5288	117.885	Unknown	[M+H]+		1	FALSE	null	null	null	null	null	null	null	999	FALSE	FALSE	FALSE	FALSE		FALSE	FALSE	null	null	null	null	null	null	null	null	47.49	urine_pos_dia5_P1-A-1_1_16954	117.06933:3427 118.07268:0 119.07604:0		2656	2078	2773	2343	2620	2669	2523.13	261.238
736	3.022	117.069	0.607	135.309	Unknown	[M+H]+		1	FALSE	null	null	null	null	null	null	null	999	FALSE	FALSE	FALSE	FALSE		FALSE	FALSE	null	null	null	null	null	null	null	null	47.49	urine_pos_dia5_P1-A-1_1_16954	117.06933:3704 118.07268:0 119.07604:0		1849	249	3061	3189	3309	2924	2430.18	1190.43
738	4.086	118.063	0.5455	121.5	Unknown	[M+H]+		0.667	FALSE	null	null	null	null	null	null	null	999	FALSE	FALSE	FALSE	FALSE		FALSE	FALSE	null	null	null	null	null	null	null	null	16.06	urine_pos_dia1_P1-A-1_1_16950	118.06295:1059 119.0663:0 120.06966:0		476	208	234	782	317	324	390.219	213.707
739	4.086	118.063	0.5923	131.941	Unknown	[M+H]+		0.667	FALSE	null	null	null	null	null	null	null	999	FALSE	FALSE	FALSE	FALSE		FALSE	FALSE	null	null	null	null	null	null	null	null	16.06	urine_pos_dia1_P1-A-1_1_16950	118.06295:532 119.0663:0 120.06966:0		244	240	10	205	78	448	204.161	152.309
740	4.086	118.063	0.5973	133.053	Unknown	[M+H]+		0.667	FALSE	null	null	null	null	null	null	null	999	FALSE	FALSE	FALSE	FALSE		FALSE	FALSE	null	null	null	null	null	null	null	null	16.06	urine_pos_dia1_P1-A-1_1_16950	118.06289:579 119.06624:0 120.0696:0		292	276	314	204	297	448	305.029	79.7463
741	4.086	118.063	0.6539	145.642	Unknown	[M+H]+		0.667	FALSE	null	null	null	null	null	null	null	999	FALSE	FALSE	FALSE	FALSE		FALSE	FALSE	null	null	null	null	null	null	null	null	16.06	urine_pos_dia1_P1-A-1_1_16950	118.06463:317 119.06798:0 120.07134:0		79	149	84	133	35	80	93.3983	41.2405
742	4.086	118.063	0.6531	145.473	Unknown	[M+H]+		0.667	FALSE	null	null	null	null	null	null	null	999	FALSE	FALSE	FALSE	FALSE		FALSE	FALSE	null	null	null	null	null	null	null	null	16.06	urine_pos_dia1_P1-A-1_1_16950	118.06289:626 119.06624:0 120.0696:0		217	142	107	152	325	80	170.544	88.7564
744	5.893	118.083	0.5466	121.755	Unknown	[M+H]+	similar chromatogram in higher mz_494; similar chromatogram in higher mz_1100; similar chromatogram in higher mz_1327	1	FALSE	null	null	null	null	null	null	null	999	FALSE	FALSE	FALSE	FALSE		FALSE	FALSE	null	null	null	null	null	null	null	null	11.36	urine_pos_dia6_P1-A-1_1_16955	118.08521:1036 119.08856:0 120.09192:0		358	455	81	52	161	268	229.201	159.588
745	5.893	118.083	0.6139	136.74	Unknown	[M+H]+	similar chromatogram in higher mz_494; similar chromatogram in higher mz_1100; similar chromatogram in higher mz_1327	1	FALSE	null	null	null	null	null	null	null	999	FALSE	FALSE	FALSE	FALSE		FALSE	FALSE	null	null	null	null	null	null	null	null	11.36	urine_pos_dia6_P1-A-1_1_16955	118.08347:947 119.08682:0 120.09018:0		249	371	232	367	318	503	339.895	98.6359
746	5.893	118.083	0.6226	138.68	Unknown	[M+H]+	similar chromatogram in higher mz_494; similar chromatogram in higher mz_1100; similar chromatogram in higher mz_1327	1	FALSE	null	null	null	null	null	null	null	999	FALSE	FALSE	FALSE	FALSE		FALSE	FALSE	null	null	null	null	null	null	null	null	11.36	urine_pos_dia6_P1-A-1_1_16955	118.08519:889 119.08854:0 120.0919:0		262	36	148	379	258	503	264.356	164.808
747	5.893	118.083	0.8208	182.817	Unknown	[M+H]+	similar chromatogram in higher mz_494; similar chromatogram in higher mz_1100; similar chromatogram in higher mz_1327	1	FALSE	null	null	null	null	null	null	null	999	FALSE	FALSE	FALSE	FALSE		FALSE	FALSE	null	null	null	null	null	null	null	null	11.36	urine_pos_dia6_P1-A-1_1_16955	118.08521:1013 119.08856:0 120.09192:0		292	524	327	407	344	455	391.504	87.3541
748	5.893	118.083	0.9258	206.207	Unknown	[M+H]+	similar chromatogram in higher mz_494; similar chromatogram in higher mz_1100; similar chromatogram in higher mz_1327	1	FALSE	null	null	null	null	null	null	null	999	FALSE	FALSE	FALSE	FALSE		FALSE	FALSE	null	null	null	null	null	null	null	null	11.36	urine_pos_dia6_P1-A-1_1_16955	118.08521:368 119.08856:0 120.09192:0		55	92	6	26	4	66	41.4043	35.2007
750	2.127	118.084	0.9215	205.255	Unknown	[M+H]+	similar chromatogram in higher mz_1309; similar chromatogram in higher mz_1132; similar chromatogram in higher mz_2058; similar chromatogram in higher mz_4044	0.5	FALSE	null	null	null	null	null	null	null	999	FALSE	FALSE	FALSE	FALSE		FALSE	FALSE	null	null	null	null	null	null	null	null	8.97	urine_pos_dia3_P1-A-1_1_16952	118.08351:491 119.08686:0 120.09022:0		19	16	116	93	76	5	54.3261	46.7078
751	2.127	118.084	0.9393	209.225	Unknown	[M+H]+	similar chromatogram in higher mz_1309; similar chromatogram in higher mz_1132; similar chromatogram in higher mz_2058; similar chromatogram in higher mz_4044	0.5	FALSE	null	null	null	null	null	null	null	999	FALSE	FALSE	FALSE	FALSE		FALSE	FALSE	null	null	null	null	null	null	null	null	8.97	urine_pos_dia3_P1-A-1_1_16952	118.08351:592 119.08686:0 120.09022:0		89	49	226	151	118	6	106.668	77.6418
753	4.357	118.085	0.5462	121.649	Unknown	[M+H]+		1	FALSE	null	null	null	null	null	null	null	999	FALSE	FALSE	FALSE	FALSE		FALSE	FALSE	null	null	null	null	null	null	null	null	156.92	urine_pos_dia4_P1-A-1_1_16953	118.08521:7717 119.08856:0 120.09192:0		6750	6536	6936	7175	6305	6558	6710	311.801
754	4.357	118.085	0.7549	168.144	Unknown	[M+H]+		1	FALSE	null	null	null	null	null	null	null	999	FALSE	FALSE	FALSE	FALSE		FALSE	FALSE	null	null	null	null	null	null	null	null	156.92	urine_pos_dia4_P1-A-1_1_16953	118.08517:3896 119.08852:0 120.09188:0		3064	3146	3097	3227	2755	2600	2981.36	246.882
755	4.357	118.085	0.788	175.528	Unknown	[M+H]+		1	FALSE	null	null	null	null	null	null	null	999	FALSE	FALSE	FALSE	FALSE		FALSE	FALSE	null	null	null	null	null	null	null	null	156.92	urine_pos_dia4_P1-A-1_1_16953	118.08517:1557 119.08852:0 120.09188:0		583	2475	391	1431	1496	1162	1256.27	746.228
756	4.357	118.085	1.0888	242.517	Unknown	[M+H]+		1	FALSE	null	null	null	null	null	null	null	999	FALSE	FALSE	FALSE	FALSE		FALSE	FALSE	null	null	null	null	null	null	null	null	156.92	urine_pos_dia4_P1-A-1_1_16953	118.08523:1093 119.08858:0 120.09194:0		837	436	413	189	840	733	574.772	267.761
758	5.428	118.085	0.5458	121.573	Unknown	[M+H]+	similar chromatogram in higher mz_2818	0.5	FALSE	null	null	null	null	null	null	null	999	FALSE	FALSE	FALSE	FALSE		FALSE	FALSE	null	null	null	null	null	null	null	null	12.57	urine_pos_dia1_P1-A-1_1_16950	118.08522:767 119.08857:0 120.09193:0		280	405	437	182	377	329	334.966	93.3238
759	5.428	118.085	1.1042	245.942	Unknown	[M+H]+	similar chromatogram in higher mz_2818	0.5	FALSE	null	null	null	null	null	null	null	999	FALSE	FALSE	FALSE	FALSE		FALSE	FALSE	null	null	null	null	null	null	null	null	12.57	urine_pos_dia1_P1-A-1_1_16950	118.08518:1238 119.08853:0 120.09189:0		668	285	256	543	466	534	458.45	159.978
761	4.815	118.087	0.5467	121.762	Unknown	[M+H]+	similar chromatogram in higher mz_258	0.667	FALSE	null	null	null	null	null	null	null	999	FALSE	FALSE	FALSE	FALSE		FALSE	FALSE	null	null	null	null	null	null	null	null	14.15	urine_pos_dia2_P1-A-1_1_16951	118.08693:1004 119.09028:0 120.09364:0		612	631	383	344	321	136	404.686	188.484
762	4.815	118.087	0.8259	183.969	Unknown	[M+H]+	similar chromatogram in higher mz_258	0.667	FALSE	null	null	null	null	null	null	null	999	FALSE	FALSE	FALSE	FALSE		FALSE	FALSE	null	null	null	null	null	null	null	null	14.15	urine_pos_dia2_P1-A-1_1_16951	118.08693:1235 119.09028:0 120.09364:0		38	672	85	203	85	165	208.113	235.238
763	4.815	118.087	0.972	216.508	Unknown	[M+H]+	similar chromatogram in higher mz_258	0.667	FALSE	null	null	null	null	null	null	null	999	FALSE	FALSE	FALSE	FALSE		FALSE	FALSE	null	null	null	null	null	null	null	null	14.15	urine_pos_dia2_P1-A-1_1_16951	118.08693:724 119.09028:0 120.09364:0		331	402	49	193	257	248	246.678	121.022
765	2.049	119.035	0.5448	121.254	Unknown	[M+H]+		0.833	FALSE	null	null	null	null	null	null	null	999	FALSE	FALSE	FALSE	FALSE		FALSE	FALSE	null	null	null	null	null	null	null	null	9.18	urine_pos_dia3_P1-A-1_1_16952	119.03313:274 120.03648:0 121.03984:0		53	45	45	36	154	6	56.4959	50.2869
766	2.049	119.035	0.5635	125.424	Unknown	[M+H]+		0.833	FALSE	null	null	null	null	null	null	null	999	FALSE	FALSE	FALSE	FALSE		FALSE	FALSE	null	null	null	null	null	null	null	null	9.18	urine_pos_dia3_P1-A-1_1_16952	119.03313:839 120.03648:0 121.03984:0		227	49	53	126	123	292	145.135	96.7697
767	2.049	119.035	0.5906	131.442	Unknown	[M+H]+		0.833	FALSE	null	null	null	null	null	null	null	999	FALSE	FALSE	FALSE	FALSE		FALSE	FALSE	null	null	null	null	null	null	null	null	9.18	urine_pos_dia3_P1-A-1_1_16952	119.03662:1528 120.03997:0 121.04333:0		1427	640	875	918	634	231	787.429	397.002
768	2.049	119.035	0.6088	135.506	Unknown	[M+H]+		0.833	FALSE	null	null	null	null	null	null	null	999	FALSE	FALSE	FALSE	FALSE		FALSE	FALSE	null	null	null	null	null	null	null	null	9.18	urine_pos_dia3_P1-A-1_1_16952	119.03487:572 120.03822:0 121.04158:0		87	50	26	353	24	37	96.2802	128.025
770	4.796	119.049	0.5374	119.607	Unknown	[M+H]+	similar chromatogram in higher mz_3146; similar chromatogram in higher mz_3672; similar chromatogram in higher mz_1138; similar chromatogram in higher mz_3077	1	FALSE	null	null	null	null	null	null	null	999	FALSE	FALSE	FALSE	FALSE		FALSE	FALSE	null	null	null	null	null	null	null	null	18.01	urine_pos_dia6_P1-A-1_1_16955	119.04694:325 120.05029:0 121.05365:0		158	140	172	14	80	67	104.934	61.397
771	4.796	119.049	0.5728	127.484	Unknown	[M+H]+	similar chromatogram in higher mz_3146; similar chromatogram in higher mz_3672; similar chromatogram in higher mz_1138; similar chromatogram in higher mz_3077	1	FALSE	null	null	null	null	null	null	null	999	FALSE	FALSE	FALSE	FALSE		FALSE	FALSE	null	null	null	null	null	null	null	null	18.01	urine_pos_dia6_P1-A-1_1_16955	119.04693:827 120.05028:0 121.05364:0		108	568	101	252	72	269	228.491	185.851
772	4.796	119.049	0.5877	130.801	Unknown	[M+H]+	similar chromatogram in higher mz_3146; similar chromatogram in higher mz_3672; similar chromatogram in higher mz_1138; similar chromatogram in higher mz_3077	1	FALSE	null	null	null	null	null	null	null	999	FALSE	FALSE	FALSE	FALSE		FALSE	FALSE	null	null	null	null	null	null	null	null	18.01	urine_pos_dia6_P1-A-1_1_16955	119.04862:945 120.05197:0 121.05533:0		453	109	181	109	397	402	275.087	159.13
773	4.796	119.049	0.6044	134.528	Unknown	[M+H]+	similar chromatogram in higher mz_3146; similar chromatogram in higher mz_3672; similar chromatogram in higher mz_1138; similar chromatogram in higher mz_3077	1	FALSE	null	null	null	null	null	null	null	999	FALSE	FALSE	FALSE	FALSE		FALSE	FALSE	null	null	null	null	null	null	null	null	18.01	urine_pos_dia6_P1-A-1_1_16955	119.04865:906 120.052:0 121.05536:0		128	417	336	268	192	297	272.879	102.926
774	4.796	119.049	0.6201	138.024	Unknown	[M+H]+	similar chromatogram in higher mz_3146; similar chromatogram in higher mz_3672; similar chromatogram in higher mz_1138; similar chromatogram in higher mz_3077	1	FALSE	null	null	null	null	null	null	null	999	FALSE	FALSE	FALSE	FALSE		FALSE	FALSE	null	null	null	null	null	null	null	null	18.01	urine_pos_dia6_P1-A-1_1_16955	119.04694:825 120.05029:0 121.05365:0		251	319	154	62	225	312	220.277	98.5137
775	4.796	119.049	0.6791	151.138	Unknown	[M+H]+	similar chromatogram in higher mz_3146; similar chromatogram in higher mz_3672; similar chromatogram in higher mz_1138; similar chromatogram in higher mz_3077	1	FALSE	null	null	null	null	null	null	null	999	FALSE	FALSE	FALSE	FALSE		FALSE	FALSE	null	null	null	null	null	null	null	null	18.01	urine_pos_dia6_P1-A-1_1_16955	119.04862:756 120.05197:0 121.05533:0		81	216	191	130	190	183	164.89	50.0729
777	5.634	120	0.6455	143.552	Unknown	[M+H]+	similar chromatogram in higher mz_504; similar chromatogram in higher mz_1238; similar chromatogram in higher mz_1469; similar chromatogram in higher mz_1693; similar chromatogram in higher mz_2020; similar chromatogram in higher mz_2692; similar chromatogram in higher mz_2822; similar chromatogram in higher mz_2902; similar chromatogram in higher mz_3418; similar chromatogram in higher mz_3695; …	0.667	FALSE	null	null	null	null	null	null	null	999	FALSE	FALSE	FALSE	FALSE		FALSE	FALSE	null	null	null	null	null	null	null	null	6.45	urine_pos_dia4_P1-A-1_1_16953	120.00043:489 121.00378:0 122.00714:0		119	53	172	316	121	208	164.813	90.9882
779	3.066	120.044	0.531	118.094	Unknown	[M+H]+	similar chromatogram in higher mz_2524; similar chromatogram in higher mz_1365	1	FALSE	null	null	null	null	null	null	null	999	FALSE	FALSE	FALSE	FALSE		FALSE	FALSE	null	null	null	null	null	null	null	null	9.75	urine_pos_dia2_P1-A-1_1_16951	120.04365:1037 121.047:0 122.05036:0		461	755	66	499	568	533	480.3	227.485
780	3.066	120.044	0.6657	148.037	Unknown	[M+H]+	similar chromatogram in higher mz_2524; similar chromatogram in higher mz_1365	1	FALSE	null	null	null	null	null	null	null	999	FALSE	FALSE	FALSE	FALSE		FALSE	FALSE	null	null	null	null	null	null	null	null	9.75	urine_pos_dia2_P1-A-1_1_16951	120.04365:767 121.047:0 122.05036:0		188	355	137	204	61	172	186.094	97.0264
782	4.112	120.078	0.5094	113.282	Unknown	[M+H]+	similar chromatogram in higher mz_857; similar chromatogram in higher mz_378; similar chromatogram in higher mz_599; similar chromatogram in higher mz_726; similar chromatogram in higher mz_866; similar chromatogram in higher mz_1131; similar chromatogram in higher mz_2209; similar chromatogram in higher mz_2812; similar chromatogram in higher mz_4290	1	FALSE	null	null	null	null	null	null	null	999	FALSE	FALSE	FALSE	FALSE		FALSE	FALSE	null	null	null	null	null	null	null	null	19.03	urine_pos_dia3_P1-A-1_1_16952	120.07994:408 121.08329:0 122.08665:0		40	167	31	131	127	69	93.9777	55.3403
783	4.112	120.078	0.5334	118.621	Unknown	[M+H]+	similar chromatogram in higher mz_857; similar chromatogram in higher mz_378; similar chromatogram in higher mz_599; similar chromatogram in higher mz_726; similar chromatogram in higher mz_866; similar chromatogram in higher mz_1131; similar chromatogram in higher mz_2209; similar chromatogram in higher mz_2812; similar chromatogram in higher mz_4290	1	FALSE	null	null	null	null	null	null	null	999	FALSE	FALSE	FALSE	FALSE		FALSE	FALSE	null	null	null	null	null	null	null	null	19.03	urine_pos_dia3_P1-A-1_1_16952	120.07993:595 121.08328:0 122.08664:0		82	132	372	366	235	213	233.163	118.75
784	4.112	120.078	0.5506	122.437	Unknown	[M+H]+	similar chromatogram in higher mz_857; similar chromatogram in higher mz_378; similar chromatogram in higher mz_599; similar chromatogram in higher mz_726; similar chromatogram in higher mz_866; similar chromatogram in higher mz_1131; similar chromatogram in higher mz_2209; similar chromatogram in higher mz_2812; similar chromatogram in higher mz_4290	1	FALSE	null	null	null	null	null	null	null	999	FALSE	FALSE	FALSE	FALSE		FALSE	FALSE	null	null	null	null	null	null	null	null	19.03	urine_pos_dia3_P1-A-1_1_16952	120.07821:711 121.08156:0 122.08492:0		531	303	274	357	263	65	299.047	151.138
785	4.112	120.078	0.5748	127.832	Unknown	[M+H]+	similar chromatogram in higher mz_857; similar chromatogram in higher mz_378; similar chromatogram in higher mz_599; similar chromatogram in higher mz_726; similar chromatogram in higher mz_866; similar chromatogram in higher mz_1131; similar chromatogram in higher mz_2209; similar chromatogram in higher mz_2812; similar chromatogram in higher mz_4290	1	FALSE	null	null	null	null	null	null	null	999	FALSE	FALSE	FALSE	FALSE		FALSE	FALSE	null	null	null	null	null	null	null	null	19.03	urine_pos_dia3_P1-A-1_1_16952	120.0799:1898 121.08325:0 122.08661:0		1440	1281	1411	1396	1426	1462	1402.59	63.8821
786	4.112	120.078	0.6503	144.621	Unknown	[M+H]+	similar chromatogram in higher mz_857; similar chromatogram in higher mz_378; similar chromatogram in higher mz_599; similar chromatogram in higher mz_726; similar chromatogram in higher mz_866; similar chromatogram in higher mz_1131; similar chromatogram in higher mz_2209; similar chromatogram in higher mz_2812; similar chromatogram in higher mz_4290	1	FALSE	null	null	null	null	null	null	null	999	FALSE	FALSE	FALSE	FALSE		FALSE	FALSE	null	null	null	null	null	null	null	null	19.03	urine_pos_dia3_P1-A-1_1_16952	120.0799:760 121.08325:0 122.08661:0		182	396	519	208	572	443	386.633	160.602
788	1.239	120.08	0.4964	110.385	Unknown	[M+H]+		0.833	FALSE	null	null	null	null	null	null	null	999	FALSE	FALSE	FALSE	FALSE		FALSE	FALSE	null	null	null	null	null	null	null	null	19.83	urine_pos_dia5_P1-A-1_1_16954	120.07994:874 121.08329:0 122.08665:0		115	284	203	255	154	50	177.02	87.9011
789	1.239	120.08	0.53	117.864	Unknown	[M+H]+		0.833	FALSE	null	null	null	null	null	null	null	999	FALSE	FALSE	FALSE	FALSE		FALSE	FALSE	null	null	null	null	null	null	null	null	19.83	urine_pos_dia5_P1-A-1_1_16954	120.07822:1320 121.08157:0 122.08493:0		360	474	335	123	221	74	264.578	152.572
790	1.239	120.08	0.54	120.095	Unknown	[M+H]+		0.833	FALSE	null	null	null	null	null	null	null	999	FALSE	FALSE	FALSE	FALSE		FALSE	FALSE	null	null	null	null	null	null	null	null	19.83	urine_pos_dia5_P1-A-1_1_16954	120.07822:1430 121.08157:0 122.08493:0		466	149	344	360	419	315	342.01	109.153
791	1.239	120.08	0.5557	123.57	Unknown	[M+H]+		0.833	FALSE	null	null	null	null	null	null	null	999	FALSE	FALSE	FALSE	FALSE		FALSE	FALSE	null	null	null	null	null	null	null	null	19.83	urine_pos_dia5_P1-A-1_1_16954	120.07995:4158 121.0833:0 122.08666:0		1566	1606	2213	1653	1681	2249	1828.15	314.792
[truncated: 10,086 more rows]

## Sheet: MetaboScape
RT [min]	CCS (Å²)	m/z meas.	Ions	Δm/z [ppm]	MS/MS score	MS/MS	Name	Molecular Formula	Annotations	AQ	Annotation Source	Boxplot	Flags	Include	Mob. 1/K0	urine_neg_dia1_P1-A-1_1_17023	urine_neg_dia2_P1-A-1_1_17024	urine_neg_dia3_P1-A-1_1_17025	urine_neg_dia4_P1-A-1_1_17026	urine_neg_dia5_P1-A-1_1_17027	urine_neg_dia6_P1-A-1_1_17028
[truncated: 5,753 more rows]
