# Supplementary material for: A mass spectrum-oriented computational method for ion mobility-resolved untargeted metabolomics
Source: Nat Commun. 2023 Mar 31;14:1813. doi: 10.1038/s41467-023-37539-0 (PMC10066191; doi:10.1038/s41467-023-37539-0)
Supplement: Supplementary file 15 — Supplementary Data 12 [file 41467_2023_37539_MOESM15_ESM.xlsx]

## Sheet: Met4DX
	name	mz	rt	mobility	ccs	urine_pos_dia1_P1-A-1_1_16950.d	urine_pos_dia2_P1-A-1_1_16951.d	urine_pos_dia3_P1-A-1_1_16952.d	urine_pos_dia4_P1-A-1_1_16953.d	urine_pos_dia5_P1-A-1_1_16954.d	urine_pos_dia6_P1-A-1_1_16955.d
2	M91T156C109	91.053	155.764	0.475269	108.843	1722.85	1519.07	2178.92	1725.77	3914.79	2113.6
4	M110T266C107	110.059	265.801	0.475269	106.609	7858.22	8111.91	9295.81	2936.11	8650	6829.6
8	M134T28C104	134.059	27.8161	0.470141	103.526	18768.2	31947	28126	16950.3	9648.6	27745
10	M148T172C105	148.111	172.082	0.480395	104.914	32848.7	3382	4900	42064.4	45727.2	4387
11	M153T76C102	153.065	76.177	0.467063	101.739	51155	43148	51636.7	18356.2	42326	41828
12	M160T376C105	160.132	376.387	0.48347	104.953	4364	3419.95	2893.48	2793	1501	3189.01
13	M166T180C101	166.071	179.871	0.468089	101.343	15100	14369.9	16298.8	25134	20211	12713.1
15	M181T49C101	181.071	48.6755	0.469115	100.957	21364.7	8430	31431.2	5892	14524.5	7334
19	M125T76C106	125.106	75.8072	0.479883	106.323	10403.7	7230.59	9988.97	15154.9	14457.7	7795.88
22	M130T78C106	130.064	78.2566	0.48142	106.291	5428.31	7765.85	8763.8	7924.45	10830.1	6901.39
25	M135T190C107	135.043	189.695	0.487567	107.296	0	9474.56	6392.27	0	11467.1	6653.64
26	M136T88C106	136.038	87.8988	0.48142	105.877	18083.6	22743.9	21235.7	30846.7	25085.9	23015.7
28	M167T109C102	167.055	109.022	0.472192	102.188	25988.1	35854	18376.7	19215	38737	14351.7
30	M189T516C104	189.158	515.532	0.485519	104.187	2970	3534	6331.02	2949	4593.87	5143.53
31	M203T496C104	203.149	496.225	0.485519	103.724	2601.13	2387.29	1976.13	2879.32	3063.79	3827.18
32	M229T294C104	229.153	293.859	0.48808	103.551	27091	25772	39631.8	35927.2	43729.5	54094.2
33	M94T252C110	94.0639	252.062	0.482958	110.187	9772.61	9965.07	10078.3	9423.51	10989.2	10890.7
35	M110T266C107_2	110.059	266.083	0.477833	107.184	7305	8203.52	9295.81	5653.47	5518	9023.65
36	M110T27C109	110.059	27.0889	0.486032	109.024	3482.47	5751.21	7267.71	3502.05	12231	10448
37	M124T418C107	124.086	418.282	0.482445	106.971	2280	2449.33	1472.43	2589.1	2606	2361
40	M137T126C107	137.045	125.701	0.488592	107.387	13600.3	12426.8	14065.3	6791.76	16367.4	11848.5
44	M170T437C104	170.091	437.118	0.47937	103.609	2585.81	1127	3544.61	2176.43	752	760
46	M171T120C103	171.086	119.872	0.476295	102.902	9040.43	10106.3	9361.23	13150.5	15920.7	11943.3
48	M126T76C109	126.09	75.5415	0.493713	109.309	24380.3	9311.34	7723.43	17380.5	13455.2	11233
49	M127T40C109	127.038	40.2083	0.4932	109.122	16326	12343.4	9910.85	9441.09	9668.36	18382
51	M130T78C108	130.064	78.022	0.489616	108.101	6076.48	11316.4	9566.19	7924.73	11871.3	11146.6
53	M136T89C108	136.038	88.7202	0.490641	107.905	26218.9	24272.4	24491	28612.1	23855	5208.61
54	M137T146C111	137.044	145.907	0.502924	110.537	10050.8	6586.51	7079.59	9724.24	8928.55	12235
55	M137T220C110	137.07	220.181	0.499854	109.86	4516.54	998	4544.89	3742.04	4869.96	2370
56	M153T98C108	153.065	98.0649	0.494737	107.767	3227.26	51552.2	37113	45599.4	81610	2476
57	M154T87C104	154.048	86.7801	0.479883	104.48	20385	28396	17741.7	21582.9	22666	17366.5
60	M160T376C108	160.132	375.946	0.497807	108.066	3250.92	3419.95	5269	4910.52	5699.77	3091
61	M170T372C109	170.091	372.223	0.505993	109.363	19274.7	14111	14457.9	15422.7	15672.6	28265
62	M203T486C106	203.149	485.75	0.494737	105.693	4082.49	2915.26	3653.39	3537.06	4802.92	3827.18
63	M232T252C106	232.152	252.217	0.501901	106.409	14809.1	19545.3	13616.1	20202.1	17206.7	14829.6
65	M96T241C116	96.0433	240.509	0.509572	115.983	4012	3338	2152.91	3065.54	2821.15	2330.25
66	M98T276C115	98.0952	276.01	0.505993	114.896	7815	6678.41	4234.76	4222.52	3951.52	6166.91
67	M108T91C113	108.043	90.7951	0.50497	113.486	33954.1	37683.8	36502.1	41096.3	28644.9	42379.5
70	M125T72C113	125.106	71.579	0.509572	112.901	16991.4	17849.4	20013.6	17627.3	21103.9	22933.6
71	M126T244C109	126.065	244.475	0.490127	108.517	3742.55	2808.3	4770.76	658	317	2261.64
72	M134T27C109	134.059	27.3519	0.493713	108.717	37797	43890	23263.5	17673.5	38936	23540
73	M136T159C107	136.013	159.132	0.487568	107.231	1995.15	1889	1743	1563.53	1417.22	1257
75	M138T215C110	138.053	215.225	0.500878	110.019	1623	648	1269	10439.8	5420.92	9560.45
77	M142T169C108	142.085	168.832	0.492689	107.961	6636.92	9391	4564.54	5348.32	6874.54	5369.51
78	M144T266C107	144.101	265.773	0.488593	106.94	45793	49795	4981.26	37712	7812.05	8363.56
79	M146T299C112	146.08	299.104	0.512128	111.967	35053.2	19322.9	28632.7	41814.1	43340.9	472
82	M151T102C109	151.06	101.777	0.500878	109.217	7910	6527	5268.8	6432	6862.07	3580.36
83	M162T347C105	162.111	347.223	0.485519	105.302	23983.8	6329.96	14914	15723	18205.4	14907
84	M169T316C106	169.034	316.12	0.491665	106.313	5525.3	6279.87	4952.02	4575.52	3698.87	5472.64
85	M170T422C109	170.091	421.932	0.505481	109.252	4896.02	4185.97	4681.24	3506.27	4527.74	4807.69
89	M96T27C115	96.0432	26.7121	0.507015	115.402	5086.22	17221	4975.63	6211.44	5396.09	7348.91
92	M116T172C115	116.058	171.858	0.515194	114.958	9218.26	13544.4	9853.06	12889.2	11643.5	10395.1
94	M124T404C111	124.086	404.384	0.500877	111.058	4205.7	4066	3758	2941.91	3512.9	2132.23
95	M126T67C111	126.09	67.1713	0.502412	111.235	23309.2	9311.34	2993.19	17380.5	23905.9	11233.2
96	M130T77C110	130.064	77.4595	0.496272	109.57	8925.48	12491.3	11174.7	7924.17	11871.2	12470.3
98	M132T78C111	132.08	78.2928	0.503947	111.114	11750.3	8348.32	8046.3	16492.6	7970	9877.44
100	M141T295C112	141.064	295.46	0.50906	111.615	21194.9	27958.6	38372.8	45490	37521.3	45744
103	M158T258C112	158.116	257.788	0.514172	111.724	8720.19	7568.37	4952	7380.46	2754	9787.66
104	M166T179C109	166.071	179.429	0.50497	109.328	14311.3	30402.3	20906.6	25252.6	28203.8	40290
106	M170T434C109	170.091	434.28	0.505993	109.363	2917.22	4099.38	5202.75	3854.49	3201.33	5504
107	M171T284C110	171.075	284.46	0.510083	110.202	7268.52	14605	11085.9	4995.97	12049.9	11376.6
108	M171T121C108	171.086	120.684	0.501389	108.323	15138.4	21040.2	23422.4	13070.4	15232.9	9110.78
110	M203T488C110	203.149	487.662	0.514172	109.845	6546.49	5042.16	3653.39	3537.15	2917.48	6311.16
111	M229T353C107	229.153	353.425	0.50497	107.135	43084.6	45173.1	54919	35709.2	31411.6	63053
112	M106T78C117	106.064	78.022	0.51877	116.811	17475	13956.7	9398.9	16553	16858.8	15876.9
113	M106T28C116	106.064	27.8161	0.514683	115.891	10561.5	12962.2	13852.8	13762.7	11533.2	11745.5
114	M109T434C117	109.075	434.46	0.520813	116.932	3428.66	3765.04	3025.63	2798.64	4049.25	4061.61
115	M110T266C116	110.059	266.138	0.518259	116.253	16609.6	15808.6	14112.9	16918.2	15844.1	18277
116	M110T76C116	110.059	75.9887	0.517748	116.138	15367.7	17579.2	14280.3	12474.7	39910.8	12769.6
117	M117T77C115	117.056	76.9848	0.517748	115.432	15881.7	26477.9	24222.4	22351.3	22351.6	22350.6
118	M121T153C115	121.064	153.333	0.516216	114.722	5344.43	5195.86	4185.32	5912.15	5689.79	6497.74
121	M135T189C111	135.043	189.462	0.503947	110.901	10133.7	12237.1	0	0	11244.5	8102.19
122	M137T125C114	137.045	125.151	0.518259	113.907	24974.6	20603.7	31695	25154.6	22355	20995.4
128	M148T41C113	148.038	40.8147	0.519281	113.41	9647.65	11711.4	15815.3	23069	17484.2	12443
131	M153T76C113	153.065	75.9887	0.520302	113.336	98938	78696.5	120783	31901.8	28249.3	89794.8
133	M156T120C112	156.063	120.211	0.515192	112.056	10600.5	8230.97	9739.86	7572.14	9429.87	6853.2
134	M160T377C112	160.132	376.71	0.516211	112.061	4313.67	2538	7546.66	7201.34	5699.37	3457
136	M170T426C110	170.091	425.952	0.508038	109.805	5216.14	4261.68	4681.23	7015.72	4528.25	3611.17
139	M177T48C114	177.101	47.8748	0.52694	113.571	5208.98	7748.75	5711.19	5876.53	9112.36	12455.1
142	M109T372C117	109.075	372.269	0.521324	117.047	9856.47	8856.29	10604.1	10830.9	10545.1	10590.4
143	M110T27C118	110.059	27.1107	0.527451	118.314	67165.8	78621.1	67227.9	57585.2	46354.6	54475.9
145	M112T191C118	112.049	191.42	0.524898	117.53	10029	420	8073.34	2175	10026.8	9093.97
146	M112T159C118	112.049	159.125	0.524898	117.53	3131.84	2300.17	2940.47	2312.27	2145.55	2838.13
147	M115T225C114	115.053	225.083	0.511616	114.256	5572.58	7969.52	6753.92	7369.28	7121.97	4978.03
148	M115T172C114	115.053	171.611	0.512639	114.485	93440.1	101035	3855.34	106097	102262	98383
149	M115T46C114	115.053	46.2904	0.512128	114.37	3600.78	2732.31	3374.45	3968.3	4022.44	3286.81
150	M115T143C114	115.053	143.354	0.511105	114.142	2677.62	3662.85	5297.42	3062.88	3895.04	4218.83
151	M121T146C117	121.027	145.965	0.52643	116.995	8597.14	7389.3	9338.52	9707.48	8438.74	8087.28
152	M121T168C117	121.027	168.431	0.527451	117.222	965.034	10818.2	9822.14	10533.8	9073.34	9917.79
153	M121T347C117	121.027	346.629	0.527451	117.222	5286.91	5742.53	5710.93	5972.77	5475.11	6394.22
158	M139T151C112	139.049	150.531	0.50906	111.749	2748.87	1557	6682.9	1727	1034	3489.15
161	M154T90C112	154.048	90.3886	0.516216	112.391	23334.3	46273.6	37261.8	32715	17250	29243.2
163	M162T347C110	162.111	347.131	0.507015	109.964	20966	2692.4	3304.85	22574.4	20843	23253.2
164	M167T122C113	167.055	121.855	0.52285	113.151	103481	88886	153179	67677.2	129415	75805.9
165	M169T316C115	169.034	316.348	0.533062	115.264	7107.5	9933.79	15070	10292.2	15801	9337.59
167	M170T513C113	170.091	513.301	0.524388	113.339	4093	1976.56	2617	1924.49	1960.04	2973
171	M189T518C109	189.158	517.869	0.506504	108.69	3204.74	4786.95	2948.45	4077.38	4195.54	2298.88
172	M203T507C114	203.149	507.423	0.531533	113.554	2266.47	4694.25	2768.87	2886.94	2893.99	3166.79
173	M204T299C110	204.121	298.886	0.513661	109.704	44476.4	34463.8	37131.7	40562.8	27276.6	44128.2
174	M94T280C122	94.0639	280.256	0.532554	121.502	3816.83	10256.2	3015.26	4909	14068.5	6137
175	M104T266C118	104.106	266.375	0.521324	117.616	2639.25	2242.01	2121.73	2264.01	216	2410.97
176	M110T296C119	110.059	296.34	0.530003	118.887	24231	11717.6	15441.4	13491.7	10978	16213.6
177	M112T348C119	112.038	348.328	0.530003	118.674	5912.8	8419.61	5034.12	8498.63	6172.38	7875.1
178	M117T172C118	117.056	171.772	0.530513	118.278	14544	15169.7	12773.7	13253.5	11903.5	15589.1
179	M120T256C118	120.08	255.773	0.532044	118.33	4180.07	5528.04	3826.67	5098.64	4459.91	4586.47
181	M124T97C118	124.074	96.8615	0.534084	118.422	8092.95	5116.01	5713.38	6235.36	8718.11	4003.42
182	M124T415C119	124.086	415.058	0.534595	118.534	12220.7	13047.1	9796.38	4406.43	11881.1	10957.1
183	M124T580C119	124.086	579.869	0.536125	118.873	6076.47	4605.32	5463.33	6158.2	5729.34	6024.4
184	M124T343C119	124.086	342.773	0.535615	118.76	17472.5	17067.7	16648	17183	18669.8	16423.8
185	M124T519C119	124.086	519.018	0.538675	119.439	10346.3	7470.48	8755.44	7478.93	8873.71	9848.43
186	M124T372C123	124.086	371.921	0.552944	122.603	21008.5	12082.1	11574.1	25755	23571.6	13396.2
187	M124T539C118	124.086	538.83	0.533574	118.308	8523.91	7381.98	7531.13	10114.2	7629.28	7550.27
188	M124T554C119	124.086	554.269	0.537655	119.213	9356.67	6188.56	6648.07	8193.12	6077.86	8370.98
189	M124T490C119	124.086	490.223	0.534595	118.534	5405.79	6714.07	5198.77	7745.9	5306.75	5439.53
190	M124T475C119	124.086	475.271	0.535615	118.76	4439.02	3874.96	7137.82	5180.98	7020.99	3387.8
191	M124T289C120	124.086	289.213	0.540714	119.891	12213.5	14540.1	8032.46	18312.8	13900.2	8902.56
192	M136T87C113	136.038	86.6502	0.513661	112.967	45862	32125.5	56949	47894	43737.8	36907.4
193	M137T145C114	137.044	145.182	0.517237	113.683	10050.8	11250	15834	12071.8	12493	14094.7
194	M137T129C114	137.045	128.588	0.519281	114.132	24973.2	21404.6	32051.2	25154.6	22353.6	14219
196	M141T295C112_2	141.064	295.216	0.510083	111.839	21194.9	27955.9	38372.8	52088.6	37521.3	48822
197	M152T296C120	152.069	296.371	0.548869	119.619	47556	22637.4	18382.3	23078.2	25692.6	25123.2
198	M162T347C118	162.111	347.223	0.543773	117.937	14296	42006	40976.3	43934.5	39351	25295.7
200	M170T420C115	170.091	419.936	0.530003	114.552	6274.27	4264.16	4681.24	7015.72	7165.63	6552.52
201	M170T368C116	170.091	367.972	0.538164	116.316	43078	27577.5	37025.3	28696.3	49347	38493.1
202	M171T113C113	171.086	113.356	0.522345	112.851	44032	37528.2	44150	45987	22897.8	27803.8
203	M173T219C115	173.091	218.817	0.534083	115.292	31651	31658	23204.2	37470.9	26630.2	26805.9
204	M181T49C113	181.07	48.5195	0.524896	112.961	80462	78942.1	68617.7	63099.1	10904	12593
205	M181T197C114	181.07	196.592	0.52745	113.511	14083.6	14834.1	9664.79	12448.8	17494.6	15534.5
206	M189T516C116	189.158	515.962	0.538675	115.594	5120.07	11029.2	2907.65	4406.75	7516	4773.95
207	M203T489C113	203.149	488.555	0.52694	112.573	4221.46	5967.92	6697.36	3483.62	4128.06	4054.52
208	M204T311C115	204.133	311.141	0.536125	114.501	1547.64	3191	2899.87	2063.57	3254	2154.19
209	M229T293C114	229.153	293.274	0.539184	114.394	70878	70536.6	108375	67602.1	113499	82959.9
210	M241T701C112	241.002	701.288	0.531533	112.468	1718.95	2130.99	1877.84	1717.64	1937.58	2207.44
211	M264T63C114	264.194	62.5167	0.542244	114.209	5343.06	3772.12	136301	128807	6480.89	4092.08
212	M77T189C126	77.0373	189.415	0.539695	126.214	8531.59	10188.9	9066.14	10660.6	8568.2	8744.72
215	M109T220C121	109.075	220.4	0.538675	120.943	8277.8	9701.49	4161	8108.18	10447.9	7910.77
217	M116T266C121	116.106	266.341	0.540714	120.647	6172.24	8751.88	7866.64	6905.9	6824.62	6788.26
220	M117T172C118_2	117.069	171.961	0.528982	117.935	700.387	20406.7	21549.7	19764.2	22682	20615.2
221	M118T241C120	118.064	240.744	0.539695	120.226	7430.51	5903.64	5529.78	5778.92	6051.39	7250.92
225	M124T437C119	124.086	437.49	0.535105	118.647	3291.89	10281.8	11179	9308.03	7977.62	9864.9
226	M127T40C120	127.038	39.9805	0.540714	119.634	98647.7	110417	105587	101175	100519	123734
227	M128T159C118	128.061	158.576	0.534595	118.195	2774.32	1692.73	1207.44	1293.19	1492.97	1560.07
229	M135T189C119	135.043	189.363	0.539695	118.768	71619.1	84704.1	81558.1	80226	88080.9	72103.5
230	M138T215C115	138.053	214.821	0.522345	114.734	2643	3723	4193	10912.5	11118	7918.17
233	M141T295C118	141.064	295.183	0.536635	117.661	34627.1	79522	71863	52514.2	64871.7	80747
235	M143T355C118	143.117	355.303	0.540714	118.414	5845.53	8942.52	10054	11905.4	16619	13526
237	M146T299C118	146.08	298.833	0.538165	117.66	35053.2	56969.5	46445.6	51330.6	64561.9	37443.2
239	M151T102C116	151.06	101.911	0.530513	115.679	11057	8592.32	6939.88	9135.09	7953.52	6910.41
240	M153T159C118	153.039	158.644	0.543263	118.339	1741.82	2295	1820.24	2667	2861.96	2403.6
241	M154T88C117	154.048	88.0568	0.537655	117.058	41231.1	46274.1	43644.1	59408.4	44547.2	44412
246	M166T153C116	166.071	153.333	0.536122	116.073	4352.93	3892	4490.04	4887.88	3705	2262.48
248	M170T395C117	170.091	395.32	0.540714	116.867	17430.4	14999.3	20807.3	13300.3	18773.6	32489
250	M170T542C119	170.091	541.579	0.551926	119.29	2175.01	2443.15	2922.77	4620	2542.5	3150.85
251	M170T531C117	170.091	531.172	0.543263	117.418	1917.88	2217.73	2613.54	1914.89	2687.05	3392.44
252	M177T47C116	177.101	46.7428	0.536635	115.661	7332.75	8734.31	14604.6	7945	16466.1	12455.7
255	M232T31C117	232.025	31.1901	0.552944	117.234	57838.5	48207.9	48128.3	39843.1	53381.5	79306
256	M232T252C115	232.152	251.62	0.542754	115.07	24588	23515.6	6993	28641.4	25724.5	20195.6
257	M96T236C125	96.0432	235.7	0.550907	125.392	1405	3415	2193	2221.39	1663.45	2140.66
258	M97T75C127	97.075	74.5983	0.557018	126.63	40203	32596.3	4717.6	5244.8	5408.78	4530.31
259	M98T67C124	98.0587	67.0013	0.547341	124.291	7517.85	10431.4	20708	22701.8	14816.8	14055.6
263	M114T164C123	114.065	164.145	0.549888	122.907	19029.3	20187.8	19461.1	20899.4	19546.9	19528.4
264	M117T78C123	117.056	77.6611	0.551926	123.052	11013.6	10665.7	6229.51	9366.35	5782.39	11906.7
265	M118T267C121	118.085	266.693	0.542754	120.905	62713.5	5163.71	5486.39	6457.4	6946.55	4960.62
269	M120T248C119	120.079	247.562	0.534595	118.898	5179	5528.04	3924.03	4926.67	4488.67	4735.43
271	M121T230C118	121.027	230.314	0.529492	117.676	1353.76	3572.86	3541.63	4102.6	3842.79	3963.72
273	M122T667C123	122.095	666.624	0.555491	123.352	4749.55	5245.64	4715.8	5622.47	4958.02	5726.99
274	M122T646C123	122.095	646	0.556	123.465	5204.05	4335.98	3820.66	4575.27	4993.42	4746.42
275	M122T693C124	122.095	693.164	0.556509	123.578	6178.23	6105.46	5724.07	6565.38	5448.8	5561.49
276	M122T19C123	122.095	18.9135	0.554981	123.239	5902.75	7214.83	7084.46	5951.68	4466.51	5703.68
277	M124T237C121	124.075	236.866	0.545302	120.909	17153	15289.3	15349	15537.6	17692.3	15598.2
278	M124T498C119	124.086	498.056	0.535105	118.647	7418.29	5893.92	6714.34	6871.32	8038.39	5939.8
279	M124T343C123	124.086	343.329	0.552944	122.603	19883.8	19174.8	17717.1	17293.3	2806.82	14385.7
280	M124T544C123	124.086	544.144	0.555491	123.167	8191.1	7946.02	9394.2	8316.53	9147.48	6638.7
281	M124T513C123	124.086	512.64	0.553963	122.829	7243.42	8051.18	8042.74	8471.23	8441.98	6319.1
282	M124T415C122	124.086	414.898	0.551926	122.377	14507.7	11446.3	11471.6	4453.83	11913	9524.06
283	M124T572C118	124.086	572.123	0.534084	118.421	5157.33	7134.9	5690.81	6561.76	6016.26	5790.44
286	M125T51C123	125.07	51.0289	0.553454	122.627	10501.1	7974.69	10868.5	9430.48	8031.09	7387.56
287	M126T66C121	126.09	66.1735	0.546321	120.957	70473.4	14457.3	72043	56297.3	73858	75511.3
288	M126T350C121	126.09	349.899	0.547341	121.182	3820.16	2437.4	2685.87	3381.71	3558.94	3080.7
289	M128T46C118	128.061	46.0289	0.533064	117.856	3133.31	3348.83	3891.64	2697.81	2701.77	1568.1
290	M130T137C122	130.064	137.029	0.553963	122.308	24934.7	21777.1	25335	26658.9	25048.6	23133.7
291	M130T110C122	130.064	109.869	0.553963	122.308	12788	14177	11922.1	14743.6	11522.1	11595.8
292	M130T319C123	130.064	319.129	0.556509	122.87	5120.16	4424.27	4780.19	5213.21	3756.32	4587.04
293	M130T46C122	130.064	46.4391	0.553963	122.308	12479.9	5422.92	5493.08	13711.7	4702.49	3788.88
294	M132T35C121	132.043	34.9034	0.548869	121.022	14481.3	16287.7	10224.4	13090	9103.68	17494.2
295	M132T292C121	132.043	292.252	0.54785	120.797	17231.4	12967.7	16673.6	18871.1	20579	17307
296	M132T319C124	132.08	319.18	0.564144	124.387	6700.1	7073.74	6154.85	5239.5	9316	6302.25
299	M137T32C121	137.058	32.2839	0.549379	120.746	18201	21248.4	23455.9	18585.1	24017.7	19943.3
301	M142T199C121	142.085	198.842	0.551926	120.941	4179.29	11929.6	12570.8	5105.29	7340.55	14081.1
304	M154T231C121	154.121	231.004	0.55447	120.715	8261.21	6678.9	10621.2	10820.6	4980	5919
305	M156T120C117	156.063	119.889	0.537144	116.831	9430.86	11889.4	14543.3	11481	11618	10028.2
307	M170T422C121	170.091	422.343	0.558036	120.611	5882.61	16985	6853.95	8768.68	10816.2	8651.67
308	M170T414C116	170.091	414.468	0.538673	116.426	7690.39	3104	6455.43	1999	10146.9	10503.4
310	M171T283C116	171.075	283.432	0.538162	116.268	23258.3	14245	19174.4	16244.8	16793.7	1900.82
311	M171T121C121	171.086	120.716	0.560073	121.001	31550.5	10390	63724	37433.2	52110	49658
312	M172T230C120	172.132	230.235	0.557017	120.29	5320.26	7400.85	4387.76	5525	5550	7552.6
313	M174T155C119	174.09	155.326	0.551926	119.097	4439.46	597	3207.54	1615.69	2426.67	3664.12
315	M181T126C118	181.096	126.294	0.548869	118.119	10580	8282	11536	2726.55	3040.24	4111.16
316	M189T518C118	189.158	518.233	0.54785	117.563	2739.1	5770.07	3799.28	4459.73	7658	6994
317	M203T349C114	203.137	349.213	0.533574	113.99	5597.31	4943.5	4367.24	4287.81	3864.89	3142
319	M83T427C128	83.0591	426.868	0.552435	127.939	2338.96	886.716	1612.35	2878	1776.19	3371
320	M96T139C127	96.067	139.349	0.559055	127.243	7660.46	2424	1719.28	1572	1410.32	1262.27
322	M120T77C124	120.08	77.2323	0.556509	123.772	15313	13207.5	13361.1	10353.2	15816.6	13674.3
324	M123T48C120	123.09	48.4007	0.542754	120.433	456006	461274	467023	458339	459185	449402
325	M124T274C121	124.075	273.866	0.544283	120.683	8856.66	9078.9	8297.13	9262.44	5642.01	9186.11
326	M124T27C123	124.074	26.8369	0.554981	123.055	4721.53	5758.32	5174.05	7617.35	5735.73	5065.87
327	M124T138C123	124.075	138.058	0.554981	123.055	2266.68	2228	2763.69	4291.36	2455.54	2035.93
328	M124T437C123	124.086	436.521	0.554981	123.054	3436.29	11996.1	12056.7	10811.5	3219.68	10509.7
329	M124T396C123	124.086	395.667	0.553963	122.829	13821.8	12752.3	11991.1	11622.7	15325.6	15328.2
330	M125T90C123	125.07	89.5011	0.557018	123.417	10967.3	116130	11554.4	6658.29	12381.5	79525.7
331	M125T115C123	125.07	114.54	0.556509	123.304	17429.1	20781.9	20539.7	13726.8	16973.9	18693.7
333	M125T139C123	125.07	138.69	0.555491	123.078	8043.75	6544.44	8121.25	6933.17	9065.6	7307.08
334	M125T77C123	125.106	76.6	0.554472	122.849	170377	134431	123958	140868	143320	139361
335	M125T66C123	125.106	65.7042	0.554981	122.962	88748.6	104678	89795.1	96772.5	111828	95187.6
336	M125T351C123	125.106	350.558	0.556509	123.3	3425.81	2969.08	3278.13	2841.09	2376.19	3686.52
337	M126T73C122	126.053	72.6176	0.552435	122.314	3490.58	19079.5	14310.2	11624.4	6023.3	10664.1
338	M126T183C124	126.065	182.78	0.558036	123.553	10238.6	20655.4	12082.2	16007.2	14204.4	16440.4
341	M130T172C123	130.064	171.611	0.554981	122.533	32490.1	32685.9	33243.7	30248.1	30540.3	1592.18
342	M130T223C123	130.064	222.788	0.556	122.757	4108.02	4439.88	3690.3	4724.76	4845.89	3541.78
343	M130T239C122	130.064	239.06	0.553454	122.195	3632.64	3232.49	3786.04	3432.6	3277.28	3411.06
344	M132T110C122	132.08	109.596	0.552944	121.918	6641.11	7083.02	4927.89	4368.43	6914.88	4151.11
361	M149T190C121	149.022	189.911	0.554981	121.144	14279.7	16979.4	17297	15538.4	19211.5	20567.2
362	M152T31C123	152.069	31.1448	0.562617	122.616	126402	53816.7	112401	77239.7	70127	70452.8
363	M154T238C119	154.06	237.856	0.545812	118.834	1826.5	2876	2245.74	2617.07	1638.62	2094.96
364	M155T220C120	155.08	220.362	0.553452	120.436	7382	9870.05	17491.6	6284	12873.3	16439.9
365	M158T257C116	158.116	257.311	0.536125	116.494	11895.8	8902	10419.7	12591.1	12135.5	10178
366	M166T180C116	166.071	180.154	0.533574	115.521	47397	47354.4	57603	36202	28203.4	37093.5
367	M169T316C117	169.034	316.281	0.539695	116.698	10159.5	9933.79	13552	10292.2	16318	9678.59
368	M170T511C120	170.091	510.542	0.554472	119.841	1485.31	2835.53	2666.78	2913.66	2577.69	2694.19
370	M170T343C122	170.091	342.773	0.564653	122.041	3337.4	7569.98	3018.51	13062.5	3445.64	3740.58
372	M204T311C117	204.133	311.444	0.549888	117.441	3114.95	4546	3365.95	2859.41	3937	4483
373	M218T273C115	218.137	272.819	0.541224	115.142	3661.61	0	396	3775.35	2511.52	2987.32
374	M229T414C117	229.117	413.963	0.549888	116.666	10870.4	9682.15	11482.8	11048.1	10885.4	11846.2
375	M232T252C115_2	232.152	252.217	0.542754	115.07	24823.2	23515.6	4806	28641.4	25724	20589.9
376	M91T139C128	91.0529	138.785	0.561091	128.497	7112.39	5968.75	5874.04	7058.29	6306.67	5617.89
377	M92T280C130	92.0482	280.25	0.568722	130.079	38609.8	6144.88	9741.72	7514.57	7042.35	44459.6
378	M99T448C128	98.983	448.191	0.566179	128.435	1582.29	4156.84	2537.25	5464.61	8370.13	1672.99
379	M110T26C126	110.059	26.3175	0.561091	125.86	16702.1	12728.1	1812.48	12122.2	1962.23	17051.1
380	M119T140C125	119.048	139.705	0.5616	125.006	4413.75	2526.05	3780.3	4321.26	3089.08	3756.29
383	M122T38C123	122.095	37.6568	0.551926	122.56	9474.64	5302.98	9398.41	7350.7	7411	6217.69
384	M122T680C123	122.095	680.04	0.556	123.465	5995.9	5252.91	5674.15	6768.79	4788.18	5290.81
385	M122T719C123	122.095	719.497	0.556	123.465	5461.19	5690.86	5889.56	6662.43	4999.14	6359.45
386	M122T705C124	122.095	704.929	0.557018	123.691	4923.76	5812.9	4512.75	6384.66	5399.89	6319.44
387	M123T380C126	123.054	380.266	0.56567	125.521	2677.94	3105.75	3506.74	3478.65	2743.46	3629.95
388	M123T51C125	123.054	50.5996	0.564144	125.182	5489.99	1229	3152	5203.65	5859.33	1053
389	M123T402C125	123.054	402.271	0.565162	125.408	1088	1636.83	1795	1571	1263.85	1557.83
390	M124T579C123	124.086	578.89	0.556	123.28	5047.29	5226.78	5227.97	4275.94	5729.34	4913.04
391	M124T494C123	124.086	494.495	0.553454	122.716	6598.57	8508.46	7117.62	7862.47	7219.89	6890.22
392	M124T422C123	124.086	422.3	0.553963	122.829	13090.8	13064.4	11471.6	9325.78	11247.3	10962
394	M125T177C123	125.07	177.24	0.557018	123.416	3375.39	3033.51	3662.57	2853.08	2056.65	4099.72
395	M126T372C124	126.101	372.269	0.5616	124.338	14663.5	18168	15531.6	18177	15680.9	15837.5
396	M126T395C124	126.101	395.058	0.562108	124.451	11486.2	9085.95	8411.84	9675.43	7604.44	8336.91
397	M126T419C125	126.101	418.744	0.562617	124.564	1767.71	5365.98	2271.29	3465.11	6265.23	2800.77
399	M128T109C125	128.08	109.444	0.564144	124.726	47178.8	35232	50153.9	41835.6	46435.5	33357.8
400	M130T77C122	130.064	77.2378	0.553454	122.195	85567.2	104565	98178.5	91592.1	99015.1	88762.7
401	M132T143C124	132.067	142.856	0.561091	123.715	3813.81	5687.02	3659.7	5073.68	2499.38	3170.4
402	M132T172C124	132.08	171.858	0.563635	124.275	52999.9	71165.4	1593.61	70098.8	1350.49	1494.22
403	M132T78C122	132.08	77.9802	0.551416	121.581	98557.5	42022.3	83673.3	73821.7	86200.7	85256.2
404	M132T266C124	132.101	265.787	0.564653	124.497	19939.8	18227.6	18463.8	19083.9	16314.7	18451.9
405	M133T21C125	133.051	21.334	0.565162	124.532	2415.87	1920.44	2494.45	1792.54	3014.01	2828
406	M134T100C121	134.059	99.9243	0.551416	121.424	9511	5312.79	5517.12	6024.26	8676	5913.2
407	M134T168C124	134.095	167.519	0.561091	123.551	5610.51	7371.01	7223.11	9410.48	6658.5	5989.49
408	M134T151C123	134.095	151.117	0.559564	123.215	2494.4	3693.34	3852.72	3009.18	3603.06	2970.61
409	M136T159C124	136.013	159.446	0.564144	124.072	22828.4	19700.1	21253.2	20386.3	19410.1	20470.6
411	M136T275C124	136.075	275.062	0.564653	124.179	2359.99	1778	2855.71	2412.14	1982.44	2986
412	M136T254C124	136.074	253.555	0.564144	124.067	5502.1	4478	5382.15	4215.04	5015.25	4007.79
413	M137T139C123	137.058	139.014	0.5616	123.432	19120.8	16097.1	19266.3	17957.4	16518.7	15868.2
414	M138T311C124	138.054	311.105	0.566179	124.362	8381.01	7786.98	8010.59	7788	7431.9	7248.29
415	M138T423C124	138.054	422.778	0.566688	124.474	1440.08	1346	1217.37	719.353	1260.73	1749
417	M140T281C124	140.059	280.667	0.566179	124.212	24458.1	25254.9	21851.1	26444	24979.7	25013.1
422	M163T129C122	163.098	129.32	0.561091	121.638	13670.7	23116.4	27457.6	15673.2	2231.77	30698
424	M170T415C119	170.091	414.715	0.549888	118.85	7690.39	16023.7	3507	3055	12986.6	3352
425	M170T386C123	170.091	386.058	0.569231	123.031	72403	34266.5	29902.4	68648	68409	36735.2
426	M170T490C121	170.091	490.237	0.560073	121.051	2638.23	2060.34	2780.65	4105	2592.31	3381.02
427	M170T551C122	170.091	550.956	0.564144	121.931	2667.08	2391.8	3731.11	5151	3758.73	2854.65
428	M173T219C123	173.09	219.314	0.568214	122.66	48001.3	71562.2	50264	41625.5	35709.2	20398
429	M174T305C119	174.122	304.775	0.549888	118.655	5808.49	5413	3738.04	5972	2931.55	2257.89
430	M175T556C122	175.142	555.642	0.563633	121.572	2174.37	1323.62	2979.93	1778.1	2012	3138
431	M177T330C122	176.873	330.167	0.564144	121.6	1157.58	158518	159706	151238	155695	1147.08
433	M179T329C122	178.872	329.422	0.564144	121.507	37889.8	38796.9	35975.7	32385.5	37016.2	41367.4
437	M190T191C119	190.048	190.596	0.554981	119.057	6757.05	12983.2	10066.9	7560.08	6919.42	0
438	M217T385C114	217.153	384.843	0.535615	113.978	10589.2	8026	9547	14101	9299.64	10250.4
439	M229T293C124	229.153	293.366	0.58651	124.434	153270	143047	141225	134995	113416	79110
440	M251T20C117	250.986	20.3419	0.556	117.401	7585.61	10805.1	11656.1	14199.1	10779.3	8995.2
441	M276T387C118	276.142	387.376	0.562108	118.147	14385.4	11480.1	11590.1	12413.8	8622.2	22799
442	M286T204C118	286.199	203.78	0.564144	118.383	23939	15877.3	18660.3	11535.7	12796	19050.3
443	M77T28C136	77.0373	27.6218	0.580923	135.856	8600.2	7222.49	5597.11	7466.59	6455.72	6638.94
446	M109T244C126	109.038	244.276	0.562108	126.208	3289.09	3521.35	4821.14	4317.03	3920.4	4437.18
447	M110T109C127	110.034	108.814	0.566179	127.005	15869.5	16516.2	16389	16860.1	19252.3	17389.5
451	M122T70C128	122.07	69.9247	0.575333	127.761	11550.6	3937.54	5205.79	6325.85	4309.26	5147.44
452	M122T89C127	122.07	88.8441	0.573807	127.422	2275.6	50308.4	4570.35	2968.77	5154.08	2407.14
453	M126T244C124	126.065	244.11	0.560582	124.116	38309.8	38610	2752.17	42762.2	2635.32	42204.6
454	M128T55C126	128.069	54.9466	0.569231	125.852	7051	3639.03	3895.94	4079	4533.51	6112.99
455	M132T44C124	132.067	43.6715	0.5616	123.827	23779	27047.8	30715.2	29738.7	26100.4	27048.9
457	M133T172C126	133.088	172.213	0.572282	126.098	39846.3	42760.4	50648.1	50147.8	1650.1	44198.7
459	M136T154C125	136.061	154.343	0.570248	125.411	4410.83	2596.01	3385.8	2976.37	3696.48	4531.72
468	M136T100C125	136.061	99.6922	0.569231	125.187	10580.9	12985.3	9232.95	11899.5	7293.8	11370.8
469	M137T220C126	137.07	220.326	0.573807	126.114	55097.1	54830.7	57888.9	53193.8	62108.6	48525.2
470	M137T99C126	137.106	98.5609	0.573299	126	9210.09	9053.56	8289.03	7942.86	8916.93	8917.05
472	M138T215C123	138.054	214.749	0.559564	122.909	94001.9	89336.3	86407.6	98618.3	105910	93801.4
473	M138T395C124	138.054	394.791	0.566179	124.362	994.403	1047.75	1163.57	793.769	1642.31	2307
475	M138T280C126	138.071	279.744	0.574316	126.148	32131.3	25772.5	32538.1	23961.7	24567.7	21103.5
476	M138T305C126	138.073	305.484	0.575333	126.371	1754.51	1818	695.317	43767.8	1523	37398.6
477	M138T272C126	138.09	271.771	0.573807	126.035	4171.8	3869.69	3583.6	2761.38	3081.18	7789.11
478	M138T234C126	138.09	234.243	0.574316	126.147	3187.01	5408.6	3824.11	3941.37	4400.66	3592.26
479	M138T18C126	138.09	18.2755	0.575333	126.37	5052.47	5661.41	5704.04	5981.29	6334.93	6133.35
480	M138T582C127	138.09	582.28	0.576349	126.593	7874.39	9690.26	7159.49	6434.27	7643.52	7751.32
483	M140T130C125	140.069	130.44	0.568722	124.769	20182.5	25564.9	26072.2	25805.1	2806.55	23466
484	M141T35C125	141.053	35.0649	0.569231	124.808	17867.8	21128.8	13966	13387.9	17923.4	18421
485	M143T38C124	143.033	37.8724	0.568214	124.442	9966.03	9909.71	9372.51	10721.7	12106.4	11524.4
486	M144T241C125	144.043	240.711	0.572282	125.261	1950	1255	2336.7	1726.48	2213.69	2101.18
489	M151T223C124	151.038	222.938	0.56974	124.234	7954.55	14713.8	12464.7	9207.78	9125.01	14306.5
492	M153T89C119	153.064	89.0662	0.545811	118.893	11358	4237.04	7089.19	12232	6220.27	3756.01
499	M167T126C125	167.091	125.722	0.578382	125.167	24534	11543.1	12500.7	13561.4	9869.68	11750.7
500	M170T575C123	170.091	574.708	0.568722	122.921	3676.54	2235.82	3311.69	1892.51	2936.85	2474.08
501	M174T155C121	174.09	155.2	0.560072	120.854	4308.11	3339.69	3269.24	4750.48	3517.73	3664.12
502	M177T47C121	177.101	46.9376	0.562108	121.151	21561.7	20118.4	12480.4	10444	5081.77	10257.2
505	M184T478C125	184.072	478.143	0.579399	124.554	2034.14	1409	768	958	3239.51	2762.25
506	M189T536C124	189.158	535.889	0.576857	123.787	5036.41	3872.82	2963.39	2376.07	4561.11	5216.72
507	M203T349C121	203.137	349.157	0.56567	120.847	7114.94	6494.23	8938.68	6767.24	8488.77	7616.64
508	M203T486C120	203.149	485.773	0.561091	119.868	7680.84	9290.4	9351.62	6473.06	6114.66	10425.5
509	M204T298C119	204.121	298.373	0.559054	119.399	57997	63249	70664.7	76172.7	55078.2	56124.6
510	M224T232C121	224.127	231.689	0.569231	120.916	4723.54	2990	4812.09	3956.92	5375.14	2714
511	M229T414C123	229.117	414.273	0.578382	122.711	21507.6	5513	23563.6	13600	16550.5	16783.8
512	M229T311C120	229.153	311.115	0.567196	120.337	5612	1532.46	3364.31	2927.47	114504	2993.35
513	M250T132C120	250.178	132.244	0.570245	120.429	66114.1	24961	29573	2821.87	56041.6	70503.1
514	M264T63C120	264.194	62.5167	0.571773	120.428	18407	6935	11821	7089.32	7731.65	4601.02
515	M81T450C132	80.9723	449.997	0.566179	131.547	3101.89	1614.39	3665.46	1966.25	4276.85	4235.14
516	M92T89C133	92.0482	88.7899	0.579399	132.521	34221.8	32417.5	32972.6	52532.2	32253.1	31993.5
517	M94T280C131	94.0639	280.256	0.574316	131.03	28860.3	27734.7	29372.1	25945.1	24260.4	23947
519	M106T27C130	106.064	27.4525	0.57889	130.348	19986.8	18785.2	26118.1	25344.3	25055.2	21114
520	M108T89C130	108.043	88.8754	0.579907	130.327	29125.5	39323.3	40236.4	34215.1	7383.5	37894.9
521	M110T296C128	110.059	296.371	0.571265	128.143	7240.05	2680.33	3529.39	8809	4295.77	6813.03
522	M120T248C128	120.079	248.034	0.574316	127.732	12750	12030.2	12314.8	11272	13043.1	11649.7
523	M121T25C127	121.028	24.6764	0.571265	126.959	1880	1203.44	1010	916.738	1302.64	1535
524	M124T122C127	124.049	122.1	0.573807	127.232	48594.5	56087.7	50651.4	44185.9	54322.1	57438.7
526	M129T362C128	128.952	361.907	0.57889	127.909	28938.1	32472.2	32259	27502.1	3625.74	32391.6
528	M130T516C128	130.085	515.939	0.579907	128.034	3004.36	2677.51	3169.01	2173.21	3251.3	1161.56
529	M134T28C128	134.059	27.6218	0.579399	127.585	368645	340446	401572	369494	366288	370393
530	M134T240C127	134.059	239.811	0.575333	126.69	1540	1254	1252.68	1717.72	2249.29	1548
531	M136T114C128	136.038	114.068	0.579907	127.537	5291.71	6534.63	6009.3	5806.12	7083.9	7111.75
532	M136T161C128	136.111	160.822	0.579907	127.531	2330.27	1326.32	1857.04	1465.6	1763.36	2141.48
533	M137T146C127	137.044	145.693	0.579399	127.345	146549	140249	142594	144030	137297	155850
534	M137T167C128	137.045	166.535	0.580415	127.568	31966.4	29380.7	29519	27558.3	28757.5	29159.1
535	M137T124C128	137.045	124.342	0.580923	127.68	312775	292225	285981	305294	293320	300450
537	M137T337C126	137.07	337.456	0.573299	126.002	1772.06	4001.09	12735.9	1982.01	1289.59	6839.21
538	M137T402C126	137.07	401.801	0.574316	126.226	2856.72	840.212	1192.83	1526	1052.73	1413
539	M138T280C124	138.054	280.256	0.566179	124.362	3.65412e+06	4.03875e+06	3.83235e+06	3.90183e+06	4.02582e+06	3.81168e+06
540	M138T41C127	138.054	40.6969	0.576349	126.596	15410.7	16743.5	17132.9	16207.8	16958.8	15730.6
541	M138T675C126	138.09	674.553	0.575333	126.37	6799.93	5650.4	5799.91	7551.2	6979.32	6591.97
542	M138T689C126	138.09	688.8	0.575333	126.37	6201.13	7432.4	8376.86	7147.21	6797.64	6314.67
543	M138T705C127	138.09	705.449	0.576349	126.593	6498.22	7795.81	6520.36	7188.07	7721.67	7101.34
544	M138T212C126	138.09	211.794	0.574824	126.258	8400.13	9143.01	9799.76	8626.68	8450.22	8792.45
545	M138T641C127	138.09	640.957	0.576349	126.593	7944.86	8280.74	6350.75	6491.9	6853.68	6472.96
546	M141T398C128	141.064	398.461	0.583463	127.928	1983	2311.11	1762.78	1538.19	1448.92	1344.61
547	M142T116C126	142.085	115.615	0.576349	126.293	3316	4632	3216	1560.48	4383.84	2753.5
548	M142T253C128	142.085	253.147	0.582447	127.629	1640.6	3088.17	2120.46	2403.33	2158.39	1731.62
549	M143T42C128	143.044	41.9631	0.585495	128.226	4820.33	4738.37	5791.36	3195	4503.49	5607.62
551	M144T354C126	144.046	354.063	0.576349	126.151	3560.02	1563	3179.53	2554.49	1385	846.577
552	M144T249C126	144.079	249.357	0.576349	126.149	10207.1	8612.56	9182.09	7485.12	2411.57	732.231
553	M144T175C127	144.079	174.944	0.578382	126.594	15406.6	11738.4	422	12346.7	1324	12784.4
554	M145T51C127	145.048	51.0719	0.579399	126.747	6366	4044.29	7990	5707.68	5417.04	5135.99
555	M146T48C127	146.059	47.6672	0.580415	126.899	8117.84	10920.8	9411.87	9601.85	8301.46	10336.7
556	M146T100C127	146.059	99.744	0.580415	126.899	4269.46	4625.07	6870.93	6534.98	7056.77	4583.61
557	M146T110C126	146.07	109.703	0.578382	126.453	6320.19	5550.8	6060	6224.24	5788.7	6566.71
558	M146T120C126	146.08	119.814	0.578382	126.453	4072.39	2542.09	7117	4406	6289	6005.36
562	M150T272C127	150.054	272.237	0.582447	127.07	2797	2365.88	3503.44	2520.29	1835	3046.56
563	M151T25C127	151.074	24.9939	0.581939	126.892	2976.04	2047.25	2950.64	3065.01	3080.42	2669.33
565	M153T25C125	153.053	25.028	0.574824	125.213	1462.32	1600.15	4024	2029.98	3296	1197.89
566	M154T86C126	154.048	85.6375	0.57889	126.036	272375	302139	294859	290822	308809	270923
567	M156T112C121	156.063	112.325	0.55498	120.71	29033	15647.7	13217.7	19059	25125	18324.9
568	M156T401C123	156.101	400.632	0.567196	123.365	1415.64	1956.26	2255	2071.99	1549	2235
569	M163T74C125	163.122	74.3011	0.577366	125.165	33434.3	42045	54835	51795.1	34667.6	41082
571	M170T423C122	170.091	423.12	0.564144	121.931	13558.4	18910	9363.75	8769.17	11148.2	9785.85
572	M170T586C123	170.091	585.966	0.567703	122.701	2674.08	1930	1930.02	1522.85	2470.68	1810
575	M170T343C122_2	170.091	342.72	0.566688	122.481	3337.4	3719.71	3219.53	4351.41	3533.44	3986.73
576	M171T283C124	171.075	283.432	0.573299	123.86	31233.1	25769.6	25951	29800.9	25791.8	24454.8
577	M175T535C123	175.143	534.739	0.572282	123.438	7046.4	5918.65	3255.98	7193.19	5930.08	1987.11
578	M181T194C125	181.07	194.479	0.57889	124.581	24325.6	27637.9	26605.9	30691.1	20981.6	30664.4
579	M181T127C122	181.096	127.131	0.568722	122.392	5634.05	6358.82	11185.2	7053.03	8073.52	6844.5
580	M182T160C122	182.095	159.678	0.567196	122.018	2016.14	1973.9	659	1580.1	1340	1520.57
581	M185T48C125	185.102	48.4007	0.580923	124.836	14814	34448	42557.2	43822.3	41468.1	12502
582	M189T516C123	189.158	516.032	0.572282	122.806	5903.13	5770.07	10616	4927.77	8193.02	4821.02
583	M195T125C126	195.075	124.951	0.58651	125.613	12731	3187.68	6298.06	6910.48	13053	9191
585	M203T486C122	203.148	486.171	0.572791	122.368	7680.84	8656.73	10967.8	10391.1	10242.9	7696.78
587	M212T289C125	212.101	289.36	0.587018	125.086	21444.1	17858.2	25826	7965.94	19941	18089.5
588	M217T385C125	217.153	384.963	0.587526	125.024	18076.8	18734.8	21958.9	3289.7	19169.2	10555
589	M218T273C118	218.137	272.735	0.556	118.285	3661.49	2792.69	5588.01	4115.38	225	3852.47
590	M229T353C121	229.153	352.718	0.568718	120.66	79450.7	94958.9	77755.3	101739	58367.2	90463.3
591	M232T31C124	232.025	31.2741	0.585495	124.135	149602	155471	154394	83854.1	95444.8	71600.7
593	M264T88C121	264.194	87.55	0.573806	120.857	37427	274110	245264	4904.48	309535	37526
594	M276T388C120	276.142	387.537	0.570248	119.858	14385.4	11479.7	15792.1	12413.8	15982.4	24620
595	M84T216C135	84.0431	216.335	0.582447	134.69	24831.4	23528.8	18716.5	17995.3	21848.1	22266.4
596	M84T266C135	84.0796	265.773	0.584479	135.153	9860.15	12887.3	8904.08	12582.2	10254.1	7475.92
597	M84T536C136	84.0794	536.324	0.587526	135.858	10192.9	9750.78	9391.3	973.342	2895.79	3705.41
598	M95T295C133	95.0592	295.261	0.583971	133.073	18045.1	23327.7	26859.1	36655.1	30941.4	27296.4
599	M96T169C133	96.0797	168.916	0.584987	133.143	11422.1	11760.2	9779.9	11144.8	11680.6	12714.2
600	M98T276C134	98.0952	275.954	0.589049	133.756	12238	9614.56	9159.73	10976.7	8617.92	15000.6
601	M105T28C131	105.032	27.8161	0.580923	130.94	3539.43	2909.37	3565.15	3282.57	2929.56	3502.35
602	M110T31C128	110.059	30.5214	0.570757	128.029	3840.11	13765	11999	11032.6	13051.2	10422
606	M136T159C129	136.013	159.489	0.588542	129.438	13092	13598	13502.7	13429.9	11699.4	12162.9
607	M136T238C129	136.049	238.294	0.58651	128.988	2797.32	2634.01	2516.82	2268.46	2417.89	1918
608	M137T305C126	137.069	305.484	0.575333	126.449	12522.7	12493.2	14683.4	13575.4	13017	12686.6
613	M137T230C128	137.095	230.337	0.583971	128.346	8464.83	9162.75	8093.76	8885.68	9162.54	7966.75
614	M137T105C126	137.106	105.13	0.572282	125.776	2414.29	9053.56	3917.42	4439.74	6401.42	8032.09
615	M138T47C127	138.09	46.5467	0.578382	127.04	5056.21	7336.5	6123.45	6339	6892.33	9410.5
616	M138T27C126	138.09	26.5906	0.575333	126.37	5403.18	6271.63	3896.02	5572.74	5256.8	5441.71
617	M139T150C129	139.049	150.376	0.58651	128.75	52260	46343.5	49720	50043.5	49161.6	55478
618	M140T118C128	140.069	117.937	0.584479	128.226	11507.9	9949.73	8158.14	10712.1	8432.8	11563
619	M140T105C129	140.081	104.742	0.588542	129.116	40637	31101.8	34387.1	35691.4	33544	28354.4
620	M141T295C128	141.064	295.453	0.583463	127.928	374210	531799	480618	557285	536757	543730
621	M141T446C128	141.065	446.331	0.585495	128.373	1274.77	2032	1319	1318.61	764.574	1578
623	M141T426C128	141.065	426.492	0.585495	128.373	1274.77	1014	1181.12	1083.24	1542.77	1717.39
625	M142T134C128	142.06	133.607	0.584479	128.076	41913.5	44145.7	42641	38248.6	47034.4	41448.3
626	M142T295C128	142.068	295.46	0.584479	128.076	25404.4	33176.1	31604.8	34874.6	33798.7	37866.6
627	M142T169C128	142.085	168.885	0.583463	127.852	107186	99589.4	106020	103669	108269	104442
628	M142T199C128	142.085	198.754	0.583463	127.852	41691.3	68937.2	57773.1	71063.7	54697.9	56688
629	M142T225C128	142.085	224.742	0.583463	127.852	12460.8	11340.8	13546	11550.7	12898.6	12479.7
630	M142T90C125	142.085	90.3022	0.571774	125.29	4911.11	8255.23	3539.38	7515.11	9007.67	5499.14
631	M142T52C128	142.085	51.5458	0.586003	128.408	6261.55	6710.16	4098	4585.9	3358	5071.69
632	M143T137C128	143.08	137.386	0.583463	127.779	5037.2	4224.55	6939.44	4333.35	3796.35	3774.74
633	M143T355C127	143.117	355.467	0.57889	126.774	50810.6	50711.6	60144.4	60023.1	57478.4	53651.6
634	M143T384C127	143.117	383.545	0.57889	126.774	3714.07	4207.53	4170.81	2663.04	4478.71	3767.27
635	M144T242C129	144.064	241.539	0.588034	128.708	3705.01	2454.71	3344.46	4579.55	3411.35	3608.91
636	M144T259C129	144.064	259.108	0.590065	129.152	3705.01	2044.67	3344.46	3924.97	3411.35	2310.52
637	M144T266C128	144.1	265.588	0.584479	127.927	123293	125452	2.0353e+06	117372	110587	124412
638	M144T341C128	144.101	340.666	0.58651	128.371	2911.13	1441.29	1490	1375.71	1502.6	1713.69
639	M144T312C128	144.1	312.276	0.584479	127.927	3405.01	3376.63	3810	3084.6	2920.47	2752.86
640	M144T290C128	144.101	290.34	0.583971	127.816	8940.77	10766.3	10054.7	9255.96	10066.9	12528.3
644	M144T265C128	144.115	265.443	0.583463	127.703	58257.5	55868.9	59021.9	56029.8	55202.9	56424.6
645	M145T112C129	145.075	112.04	0.588542	128.746	3059.27	2910.59	4477.88	2640.69	4810	3123.03
646	M145T46C127	145.101	46.1761	0.580415	126.966	3094	2690.32	3046	3734	3913.66	1874.72
647	M146T266C128	146.106	265.588	0.585495	128.006	8853.14	13160.9	11451.8	11451.3	13252.9	10760.3
648	M146T383C128	146.116	383.284	0.586003	128.116	8197.28	8511.74	7616.48	11012.9	10209.2	9992.6
649	M148T536C128	147.611	536.464	0.587018	128.234	6502.35	8695.49	7955.73	8092.97	7715.97	8671.36
650	M148T40C128	148.038	40.4874	0.584479	127.65	185389	198050	210538	205028	210565	198823
652	M149T23C127	149.059	22.7657	0.580415	126.693	1054.6	1557	2290	2235	1628.5	1768.93
653	M150T96C128	150.054	95.9228	0.588034	128.289	2682.17	4661.97	4299.38	3131.65	3207.39	3110.24
654	M150T148C128	150.054	148.399	0.584479	127.513	6106.55	12886.6	6247.13	13485.9	9724.97	14019.6
655	M150T231C127	150.076	231.117	0.582955	127.179	22538	21422.9	26624.5	23838.4	21524	25746.5
656	M150T286C128	150.076	285.888	0.584987	127.622	23140	21301.8	23372.9	1764.62	20732.9	1026.81
657	M150T153C128	150.077	153.196	0.588542	128.398	3563	1314.87	1757.13	2204	3484.47	3031
658	M150T259C128	150.09	258.594	0.588034	128.286	4604.85	5125.95	6400.83	6371.68	5558.68	5758.98
659	M150T233C128	150.09	233.205	0.587018	128.065	35706.7	31807.3	31820.8	34781.2	31171.3	35514.6
660	M150T47C130	150.09	46.5277	0.595648	129.947	1966.75	2077.81	4716	6701.27	6526.53	4084.49
662	M153T160C128	153.039	159.559	0.58651	127.76	20628.9	19497.2	19482.1	21429.5	20296.3	21389.9
663	M153T220C128	153.047	220.03	0.588542	128.202	18284.1	19461.5	19496.7	16473.4	17787.2	19164.6
664	M154T238C128	154.06	238.294	0.58651	127.694	24521.9	22513.9	22319.5	23129.3	19409.9	22223
665	M154T230C127	154.121	230.292	0.584479	127.248	10916	15384	12656.2	12269	18498.7	13551
666	M155T26C129	155.07	25.8039	0.592603	128.956	2966.62	3902	2347.53	2334.06	3744.32	3002.67
667	M157T196C131	157.07	195.756	0.600721	130.595	55542.6	63064.9	63041.4	53859.8	66029.4	62421.6
669	M170T476C122	170.091	475.586	0.564144	121.931	1853.2	2813	1354.27	1897.06	2553	2522.89
670	M170T511C125	170.091	510.689	0.580415	125.448	6266	3620.05	2390.59	4297.36	3610.34	4445
671	M170T432C124	170.091	431.946	0.575333	124.35	8592.69	10172.3	9868.05	10159.1	16424	8405.37
672	M172T231C124	172.132	230.808	0.573299	123.806	9947.74	10768.2	6187.34	6738.84	4697	7951.48
673	M174T155C124	174.09	155.2	0.576349	124.367	7411.18	3339.69	879	4750.48	3517.56	5003.89
674	M177T47C124	177.101	47.4852	0.574316	123.782	42621.3	25385.7	12480.4	13083.8	8531.54	6733.91
675	M179T274C127	179.003	274.394	0.588034	126.647	18491.9	17083.3	15598.7	18116.5	18389.8	18451.9
677	M179T536C127	179.127	536.063	0.587526	126.531	46841.7	51288.9	45188.3	52852.2	46772.9	47898
678	M182T49C125	182.074	49.0834	0.579399	124.644	3872	3631	6857.99	1971	13884.5	13511.1
679	M185T65C127	185.127	65.241	0.589557	126.69	5470.27	9226.4	22975	3169.92	54668.1	12338.6
681	M189T518C124	189.158	517.869	0.575841	123.569	6818.26	5810.14	7386.14	4927.85	8198.96	8523.78
682	M190T190C126	190.048	190.461	0.587017	125.93	12186.6	20610.2	10362.7	0	18298.9	502
683	M218T273C125	218.137	272.89	0.589557	125.424	5029.31	6519.25	6210.99	6860.51	7303.08	8110.79
684	M228T536C124	228.168	536.063	0.58651	124.464	13229.8	12145	11185.6	11063	10984.5	9843.98
685	M229T536C125	229.153	535.776	0.587018	124.542	8271.19	8385.71	9152.84	9586.44	8908.48	9979.18
686	M232T252C122	232.152	252.241	0.573299	121.546	31667.2	4603	38544.7	3617	45611.2	4268
687	M340T536C122	340.22	535.889	0.585495	121.991	7179.89	6753.48	6449.56	6854.31	6836.16	7428.41
688	M100T299C134	100.074	298.606	0.59108	133.922	164060	140645	146877	177168	157812	160478
689	M118T250C133	118.064	249.675	0.595648	132.69	4705.78	4688.11	2741.35	4460.15	2844.08	4620.25
690	M136T88C127	136.038	88.3788	0.579399	127.425	722722	746636	780191	791767	808262	762151
691	M136T230C128	136.111	230.378	0.581431	127.866	6706.47	7021.75	6756.47	6291.69	5995.35	6303.34
692	M139T47C126	139.085	46.6364	0.575333	126.294	5640.25	5012.57	9611	3898.63	3476.7	6721.19
693	M140T284C126	140.069	283.747	0.573299	125.773	5241.15	5138.98	6296.43	5015.69	5747	4575.66
694	M140T125C129	140.081	124.578	0.587526	128.894	12574.1	4258.9	13634.1	11658	11366.8	11931.7
696	M142T342C129	142.121	342.266	0.587526	128.739	6865.47	218	3468.41	3629.35	0	277
697	M144T241C128	144.1	241.265	0.583971	127.816	4081.36	4347.1	2.0353e+06	1.99811e+06	1.93261e+06	2521.72
698	M145T57C129	145.075	56.7666	0.587526	128.523	7744	3396.64	5287	2709.13	2988.2	3239.1
699	M146T299C129	146.08	298.636	0.590065	129.007	445677	396508	437169	452150	459421	473695
701	M146T349C130	146.091	348.815	0.593618	129.783	2736.32	2882.05	2871.63	3230.01	3918.33	3415.93
702	M148T27C130	148.074	26.7044	0.595141	129.976	6478.34	7524.68	6774.04	6408.01	6571.48	7188.6
703	M148T301C129	148.096	300.917	0.591588	129.198	4646.45	5106.29	4764.68	3812.9	4910.08	3595.12
704	M148T385C130	148.095	384.552	0.593618	129.642	2422.27	4390.03	2541.8	2438	3810	2220.01
705	M148T342C130	148.096	342.301	0.593618	129.642	6860.67	1855.99	1790.63	8555.65	1809.34	2601.07
706	M149T26C130	149.095	25.9519	0.597678	130.459	2103.47	1755.55	2100.03	2437.12	1897.99	1790.15
707	M150T174C127	150.077	173.89	0.580923	126.736	3334.63	2901.84	3050.55	3291.91	3484.68	2975.71
709	M150T154C130	150.111	154.137	0.594633	129.725	634	6661.57	8052.16	6057.05	8415.84	7289.44
710	M151T101C130	151.06	101.429	0.594633	129.66	126028	114141	121964	122382	131027	127161
712	M151T134C130	151.122	134.081	0.598185	130.431	14222.9	12892.3	13384.6	11910.3	13320.1	13734.9
713	M152T280C128	152.07	279.575	0.589557	128.487	293056	2341	6570.02	6737.27	6965.89	6129.37
714	M152T258C129	152.069	258.498	0.590572	128.708	9120.01	7834.94	8617.16	8302.86	8191.45	6865.86
715	M152T537C128	152.07	537.002	0.589049	128.376	1830.85	3312.81	1667.05	3262.38	2606.34	2664
717	M155T338C130	155.08	337.677	0.595141	129.508	10458.9	10416.6	10755.6	8896.19	8801.88	11102.4
719	M164T174C129	164.054	174.154	0.594633	128.855	11658	7361.47	7650.84	11666.1	6785.19	9862.63
720	M168T29C125	168.064	28.9318	0.577873	125.005	6150.53	7618	4918.3	9850	5332.49	4785.83
721	M170T468C124	170.091	467.821	0.573299	123.91	2278	791.91	1323.8	1921	1703.48	2914.59
722	M170T388C124	170.091	387.872	0.575841	124.459	70111	34937.8	29401.8	68841	39997.3	36361.6
723	M171T138C126	171.086	138.357	0.583463	126.055	5461.53	3494.23	8431.47	9042	4777.88	8891.92
726	M173T219C123_2	173.091	219.314	0.570248	123.099	48001.3	71562.2	50264	19392	35709.2	20138
727	M176T390C126	176.065	389.845	0.583463	125.804	5467	3351.21	3031.71	4678.46	3436.63	3464.87
730	M185T48C125_2	185.102	48.4007	0.580923	124.836	14814	34448	3296.17	45677.4	41469.1	12502
731	M185T546C127	185.127	545.906	0.592603	127.345	3914.64	4048.39	1246.66	0	5299.2	4176.14
732	M193T75C128	193.095	74.5803	0.596155	127.76	13570.6	12007.8	12509.9	12377.2	34213.9	13962.1
733	M198T29C126	198.057	28.834	0.587526	125.711	4728.34	11155	3600.82	7287.84	6044.84	4853.42
734	M203T525C127	203.148	525.48	0.596154	127.359	3305.62	3614.96	4957.39	3858.49	2288.19	5948.84
735	M203T513C129	203.148	513.124	0.603764	128.985	8464.14	7786.58	8036.61	12200	5722.35	4200.31
736	M215T150C126	215.101	150.183	0.590572	125.741	2663	3034.35	1700	5745.86	3536.18	4773.72
737	M229T414C128	229.117	414.273	0.601736	127.666	23632.8	22119.6	25578.7	6928	19789.7	20450
738	M232T32C127	232.025	32.0248	0.599199	127.041	193030	99152.1	208788	70281.7	119069	109529
739	M94T146C137	94.0387	145.93	0.599707	136.827	9751.22	7461.82	9027.16	9746.91	8732.63	9697.83
741	M110T31C136	110.059	30.9255	0.604778	135.66	89113.9	92560.7	118813	83248.5	107335	137451
742	M112T159C134	112.05	159.267	0.600214	134.393	790	1501.85	1857.04	705	2987.35	2310.56
743	M117T172C135	117.068	172.135	0.605792	135.06	20413.6	23717.9	20831.5	2780.12	27318.9	24758.3
744	M141T253C129	141.101	252.599	0.587526	128.816	5431.49	5748.49	5999.78	4056.01	5453.55	3917.99
746	M148T191C131	148.074	191.284	0.597678	130.53	3292.52	3121.97	3600.11	6037.27	4518.52	465
748	M148T401C132	148.111	400.797	0.603764	131.856	1697.49	2107.05	1659.42	1702.81	2554	1715.59
749	M148T423C132	148.111	423.074	0.605792	132.299	1924.19	1980.94	1659.42	4148	1895.16	1841.53
750	M148T468C132	148.111	467.918	0.604778	132.078	1662.98	1433.13	1693.9	2570	2005.09	1531.26
751	M148T109C132	148.111	108.587	0.604778	132.078	2486.6	1689.07	3842.55	2866	3674.93	3837.47
752	M148T694C132	148.111	694.477	0.605792	132.299	2968.25	2713.22	2910.17	3505.78	3030.74	3046.32
753	M148T236C132	148.111	235.881	0.605285	132.189	3295.79	4768.59	3671.52	4968.87	4253.72	3350.65
754	M148T658C132	148.111	657.95	0.603764	131.856	1866.75	3245.43	2480.81	3356.6	3181	2919.47
755	M148T521C132	148.112	520.55	0.603764	131.856	2372.52	2677.62	1988.3	1763.48	1486.09	1694.58
757	M151T146C130	151.06	145.693	0.596663	130.103	1.8042e+06	1.77298e+06	1.83739e+06	1.75171e+06	1.72172e+06	1.74959e+06
758	M151T220C128	151.085	219.764	0.587018	127.998	6681.49	7923.01	7723.27	8125.48	7542.84	7096.47
759	M152T269C131	152.056	268.992	0.601736	131.142	2327.63	1629	2504.55	2617.76	2591.04	1365.79
760	M152T146C130	152.063	146.076	0.597678	130.257	104776	100160	102537	102625	93366.5	102506
761	M152T503C131	152.07	502.788	0.600214	130.809	2005.66	2205.37	1817.71	3262.28	1811.18	1877.3
762	M152T623C131	152.07	622.691	0.601735	131.141	1348.09	1474.59	1660.38	1898.07	1895.73	1097.23
763	M152T716C131	152.069	715.863	0.600721	130.92	1556.01	1831	2274	2288	1152.62	1444.09
764	M152T684C131	152.07	683.575	0.60275	131.362	1350.59	1300.22	1256.19	1192	1503.47	1122.73
765	M152T604C131	152.07	603.542	0.602243	131.252	1348.09	1292	1312.38	1595.85	1220.69	1578
766	M152T642C131	152.069	642.434	0.601736	131.141	1895	1474.59	1197.85	1898.38	1344.27	2286.6
767	M152T576C131	152.069	576.043	0.5992	130.588	1819.19	1805.87	1251.1	2567	1775.98	3808
768	M152T434C131	152.07	434.341	0.600721	130.92	1769.03	2372.53	2170.88	1962.87	2082.26	2356.36
769	M152T554C131	152.07	553.574	0.601736	131.141	1830.85	1286.73	1609.37	1781.34	1944.12	4022
770	M152T320C132	152.069	320.264	0.603764	131.583	291832	2071.23	256783	240131	1926	271678
771	M152T50C131	152.069	49.6889	0.60275	131.362	81161.5	74617.9	97484.2	90947.7	76591.1	83512.4
772	M152T401C131	152.069	400.799	0.601736	131.141	2186	1535.05	1098.68	1498	1190.05	1450.24
773	M152T471C131	152.07	470.745	0.599707	130.699	1562.37	2372.61	1843.45	1356.9	1969.96	2155.33
774	M152T650C131	152.069	650.382	0.601736	131.141	1473.78	1474.59	1197.85	1898.38	1344.27	2286.6
775	M152T615C131	152.07	614.821	0.60275	131.362	1348.09	2354	1312.38	1595.85	1895.73	3336
776	M152T496C131	152.069	495.782	0.601228	131.031	2000.16	2205.37	1817.71	1835.36	1708.75	2072.6
777	M152T242C130	152.106	242.498	0.598692	130.475	4045.95	5181.66	4599.64	4808.34	5456.09	4504.71
778	M152T188C131	152.106	187.697	0.603257	131.47	7360.22	6639.28	6839.31	8200.59	9052.72	8878.95
779	M153T210C130	153.04	210.099	0.598692	130.413	18496.8	14316.4	21579.3	21555.2	18429	17830.2
781	M153T270C130	153.065	269.889	0.597678	130.191	4659.56	5001	5416.7	4677.34	4932.07	7198
782	M153T122C132	153.065	122.351	0.604271	131.627	10836.1	8644.93	12334.5	11526.4	10035.7	7103.49
783	M153T140C130	153.101	140.2	0.598692	130.409	4874.98	3163.48	3550.67	4019.7	4013.39	3387.28
784	M154T241C130	154.049	240.744	0.598692	130.347	9127.09	3006	7478.37	7828.3	7920.3	7531.5
785	M154T112C130	154.052	112.281	0.59717	130.016	10630.9	11010	13704.3	10661.3	13640.9	12666.8
786	M154T254C131	154.085	253.969	0.599707	130.566	4121.48	3701.48	3091.87	3265.29	3159.12	3578.29
787	M155T239C130	155.044	238.785	0.598185	130.173	14110.7	14798.1	16822	16084.7	17111.6	16298.3
788	M156T112C130	156.063	112.132	0.5992	130.328	156046	248079	251835	143113	151432	146660
789	M156T159C133	156.063	159.156	0.610351	132.754	10311	2377	3271	4302.66	4362.06	7545.44
791	M158T225C130	158.026	224.593	0.599707	130.315	14946.5	15879.7	13747.5	14082	14643.4	13804.6
793	M158T257C131	158.116	257.153	0.603764	131.191	178077	173116	164918	177722	177689	186995
794	M158T205C132	158.127	205.472	0.606299	131.741	28131.1	18092.7	17820.1	18219.1	2949.58	17413.8
795	M160T141C132	160.074	140.723	0.608327	132.061	3801.98	2843.47	4344.31	4937	6667	4823.24
796	M160T95C130	160.096	95.095	0.598185	129.858	5481.29	6509.45	8152.92	5263.35	7897.53	5832.41
797	M160T254C131	160.095	253.59	0.60275	130.849	7908.28	6862.32	7895.59	6626.29	7641.68	5660.63
798	M161T153C130	161.07	152.773	0.598185	129.8	4402.56	3026.05	3729.3	4417.79	3951.57	3281.74
800	M163T85C128	163.122	84.8722	0.592603	128.468	12202	38807	65309.7	12833	36420.7	20050
801	M170T563C127	170.091	563.344	0.586003	126.656	3799.3	4543.94	7821	6859	2521.48	3864.96
802	M177T57C128	177.101	57.1826	0.594633	128.161	42621	27608.9	40924.7	38775	51385.6	41013.7
804	M184T41C127	184.059	41.0041	0.590572	126.957	25376	9472.02	29169	15952.8	10219.3	28085.2
805	M185T82C128	185.102	82.0563	0.597678	128.436	12575.8	10615	4481	17764	14194.5	15570.1
806	M202T105C130	202.051	104.531	0.608834	130.111	8005	7191	4989.76	5111.52	6160.27	7437
807	M203T349C126	203.137	349.311	0.592095	126.492	11087.1	11509.2	9526.03	11957.6	13342.9	7779.04
808	M229T293C126	229.153	293.376	0.593618	125.942	153270	143047	140411	179699	72820	189213
809	M229T377C129	229.152	377.149	0.608326	129.063	134088	128969	115894	139956	1586	1090
810	M232T252C130	232.152	252.265	0.612888	129.939	47509.3	73503.2	9081	6422	57917.8	7975
811	M248T313C128	248.147	313.288	0.603764	127.56	582	1200	1617.13	2550.25	296	1647.14
812	M265T217C126	265.115	216.638	0.596662	125.65	13089	42025.2	41435.9	17802	45822	29194
813	M286T205C126	286.199	205.005	0.600721	126.059	21159.6	37296.9	26465.8	30007	24509.9	29699.8
814	M88T291C140	88.0745	291.021	0.608834	139.985	11821.6	12002	11311.1	10388.2	10459.9	11442.8
815	M95T198C138	95.0115	197.943	0.605792	138.053	10264.9	13627.7	14929.8	10359	9084.73	13983.5
817	M108T81C136	108.043	81.1266	0.604778	135.917	3572.87	5909.29	4381.4	6051.09	27359	6697.35
818	M110T146C134	110.034	145.891	0.595141	133.501	45466.7	42651.3	46579.3	39981.9	44123.5	40862.1
819	M110T296C136	110.059	296.206	0.605792	135.888	67282.6	52044.7	56895.8	52592.1	54675.7	55666.4
820	M110T81C136	110.059	81.0984	0.605792	135.888	4856.56	4536.38	6924.5	21712	10407.2	7031.28
821	M110T424C136	110.07	423.908	0.608327	136.455	2167.18	2534.57	1640.34	2869.14	1919.1	1176.09
823	M124T198C135	124.038	197.943	0.606806	134.55	15427.2	13038.9	13306.7	11698.8	11496.8	17605.9
824	M124T123C135	124.049	123.239	0.609341	135.111	112613	99974.4	121628	120362	112950	112837
826	M133T172C133	133.087	172.135	0.604271	133.146	29234.7	29038.1	26376.2	31662.6	32676.1	23793.6
827	M137T220C134	137.07	220.29	0.60782	133.59	22204.4	25638.7	25400.2	21573.6	1131.01	22370.1
829	M141T316C133	141.04	316.251	0.608327	133.381	6741.12	5825.67	5717.35	7009.52	5538.44	6672.52
830	M141T200C132	141.137	199.969	0.603257	132.262	100059	106908	93391.7	95942.5	102095	103188
832	M146T249C130	146.059	249.421	0.593618	129.785	8764.31	7246.05	9013.35	5226.31	8378.73	2764.74
833	M146T369C130	146.116	369.004	0.595141	130.114	4525.16	3125.43	3297.64	2700.91	3851.43	4016.43
834	M148T172C132	148.111	172.071	0.604778	132.078	1.15017e+06	1.50926e+06	1.39404e+06	1.54927e+06	1.63462e+06	1.40936e+06
835	M148T575C132	148.111	575.481	0.605285	132.189	1778.51	2206.56	2116.12	2171.68	1383.21	2039.33
836	M148T621C132	148.111	621.087	0.604271	131.967	2382.69	2370.25	2451	2211.66	3770.46	2590.78
837	M148T505C132	148.111	505.258	0.604778	132.078	1578.91	2071.1	2657	2399.63	1486.12	1266.04
838	M148T671C132	148.111	671.318	0.606299	132.41	2976.96	2950.23	3130.85	1737.84	3195.68	3843.12
839	M148T439C132	148.111	439.372	0.604778	132.078	2034.93	1880.18	2390.23	3082	1893.25	1883.54
840	M148T36C132	148.111	35.589	0.603257	131.746	6396.44	6818.09	7987.34	8302.08	7725.09	8030.06
841	M148T718C132	148.111	717.512	0.605285	132.189	2326.29	2673.67	2981.89	3356.39	2494.78	3051.61
842	M148T226C132	148.111	225.662	0.605792	132.299	4272.8	6469.63	4682.45	5411.81	5082.32	7079.67
843	M149T121C130	149.045	121.204	0.597678	130.462	20543.3	22558.7	22376.7	20797.1	20624.8	18946.9
844	M150T123C134	150.029	122.873	0.613395	133.823	23401.3	21878.5	14411.4	17779.2	25570.1	26977.3
845	M150T37C132	150.054	36.5035	0.606806	132.384	7781.75	11352.9	12168.6	12130.7	7617.57	12631.3
846	M150T172C133	150.118	172.3	0.608834	132.822	8146.74	10942.7	506	6666.95	9679.54	7084.96
847	M152T316C132	152.008	316.314	0.607313	132.361	4856.18	7076.94	6919.14	5297.51	5352.71	6008.32
848	M152T457C131	152.07	456.774	0.601736	131.141	1333.44	2372.61	1843.52	1467.53	1597.43	1505.29
849	M152T706C131	152.069	706.023	0.600721	130.92	1556.01	1609	1363	1675	1152.62	1557.3
850	M152T296C132	152.069	296.206	0.603764	131.583	291832	226002	256783	240141	231963	271629
851	M152T226C132	152.07	226.338	0.603764	131.583	3586.96	4556.81	2891.67	3016.07	2407.7	3668.79
852	M152T451C131	152.07	451.284	0.601228	131.031	1960.75	2372.61	1899.28	1963.07	1597.43	1505.29
853	M153T80C132	153.065	80.2253	0.605792	131.958	1.48476e+06	1.51801e+06	1.45699e+06	1.66899e+06	1.76577e+06	2530512
854	M153T243C133	153.065	242.666	0.608326	132.51	1749.34	2574.93	2762.98	2585.81	2218	3546
859	M153T138C133	153.065	138.075	0.608834	132.621	7834.45	7076.24	8294.08	6902.64	7650.83	6085.48
860	M153T97C132	153.064	97.1017	0.605792	131.958	76209.6	71827.7	74822.8	69945.2	74474.4	18352.9
863	M153T567C132	153.065	567.171	0.605792	131.958	902.597	1134	773.446	844	1140	958.657
866	M153T264C132	153.101	264.209	0.606806	132.177	2070.63	2038.42	1880.57	2780.55	1824.42	1828.86
868	M154T81C132	154.068	80.5704	0.605792	131.892	109765	131973	129632	141897	125342	176306
869	M154T126C132	154.085	125.929	0.60782	132.332	7833.73	7312.33	9286.18	7652.29	3927.23	5042.11
870	M155T106C132	155.055	106.059	0.606806	132.048	11259.7	11163.8	11052.8	11013.9	13969.7	10672.6
871	M155T133C132	155.055	133.03	0.608327	132.379	26125	4555.92	29637.4	28620.1	28442.9	26375.9
872	M155T46C132	155.055	45.796	0.606806	132.048	18807.6	13057.9	18529.2	11560	17831.4	13803.1
873	M155T150C132	155.081	149.712	0.608834	132.488	7636.53	6577.6	6934.18	6716.55	8272.08	6602.28
875	M155T94C132	155.117	93.877	0.606806	132.044	5361.05	5184.99	5721.21	5921.75	4483.79	4258.52
876	M156T423C132	156.075	422.917	0.606806	131.982	1895.56	1836.68	2273.84	1665.68	2481.16	1742.93
879	M156T562C132	156.076	562.33	0.606806	131.982	1306.02	1297	967.443	1400	1021.58	1505
880	M156T388C132	156.075	387.866	0.606806	131.982	7861.39	4592.79	6886.26	7853.62	7518.87	4950.82
881	M156T370C132	156.075	370.019	0.606299	131.872	5697.7	4592.79	5476.97	7853.62	4127.59	4950.82
882	M156T400C132	156.101	400.405	0.608834	132.421	19040.6	19098.8	19000.1	21464.1	20978.2	19674.3
883	M156T240C132	156.112	240.289	0.606299	131.869	5677.68	6783.55	5334.43	6894.76	7940.82	7573.45
884	M156T161C132	156.137	160.982	0.605792	131.757	5219.45	5280.92	4428.52	3714.89	4839.46	5158.96
885	M157T299C132	157.06	299.067	0.60782	132.139	1917.36	3125.35	2454.96	2423.66	2848.59	3750.43
886	M157T467C132	157.06	467.471	0.606806	131.919	2871.09	3783.84	2515.28	3511.67	3226.31	3919.09
887	M157T125C132	157.096	125.492	0.605285	131.586	9760.51	1347.34	9402.28	9043.48	6375.34	6987.64
890	M158T486C132	158.127	486.457	0.605285	131.521	2725.48	1246.66	2584.85	1480.98	1993.1	2060.42
891	M160T291C132	160.095	290.572	0.60782	131.95	1.98659e+06	1.96656e+06	1.92624e+06	1.91383e+06	1.94992e+06	2.00785e+06
893	M160T411C132	160.095	410.968	0.606806	131.73	646.909	1245.6	1578	1955	1075	633.567
894	M160T355C130	160.096	354.523	0.600721	130.409	7766.83	6341.95	8167.34	7466.63	6573	9312.96
895	M160T327C133	160.107	326.616	0.610861	132.609	19947	20622	19098.2	19597.2	18815.6	18089.2
896	M160T290C132	160.11	290.341	0.60782	131.949	57560.4	60977	65106.4	63533.5	61655.9	58516.5
897	M161T50C132	161.07	49.9108	0.609341	132.22	11813.8	12852	11930.2	4237.67	10069	4489.01
898	M162T190C131	162.054	190.461	0.603764	130.951	147252	118717	152285	142385	150065	147568
899	M162T29C131	162.054	28.8416	0.604778	131.171	11055	11759.9	13977.5	11160.4	11109.6	10243.3
900	M162T95C131	162.054	95.0807	0.603764	130.951	7837.05	5535.53	6882.78	6190.1	5440.31	7953.61
901	M162T255C132	162.054	254.933	0.608834	132.051	2351.17	2032.06	2589.28	2513.88	1710.61	2849.21
902	M162T291C132	162.101	290.85	0.609341	132.158	13023.7	13298.7	15285	13107.6	13005	11626.2
903	M162T277C132	162.111	276.597	0.610861	132.487	8095.22	4815.73	4426.87	7007.42	7648.43	6684.56
904	M163T115C131	163.085	115.402	0.605792	131.33	11719.9	11849.1	11211.6	11133.3	11897.5	10091.8
905	M164T241C132	164.106	240.653	0.610354	132.259	4966.84	3172.86	3600.27	2008.28	2481.52	2363.96
907	M166T179C132	166.071	179.452	0.611875	132.474	786467	1.23832e+06	928967	948857	912659	898403
908	M166T200C132	166.072	200.3	0.610354	132.144	16976.8	17941.1	15469.4	14175.8	20906.6	14052
909	M166T223C135	166.071	222.515	0.621498	134.557	8733.28	8597.26	7561.68	8580.94	9502.02	8737.86
910	M167T239C132	167.044	238.652	0.60782	131.54	1093	3216.66	2250.83	1965.66	1777.93	2603.15
911	M167T123C132	167.055	122.697	0.60782	131.54	3268255	1.81571e+06	2.06353e+06	2.11793e+06	2.11883e+06	2.04851e+06
912	M167T160C129	167.072	159.718	0.595141	128.795	4761.65	3038.77	3652.26	4027.77	2571.1	3378.27
913	M167T48C131	167.084	48.4576	0.604778	130.88	2530.95	37392.9	2483.74	2459.26	3309.3	32639.3
914	M167T101C131	167.083	101.166	0.607313	131.429	3067	2615.16	3159.96	3118.29	1616.74	1710.11
915	M167T138C132	167.086	137.846	0.611875	132.416	15438.6	15667.1	16099.6	15112.5	14979.9	18175.8
916	M169T316C131	169.034	316.251	0.60782	131.429	173761	180815	171627	181973	180294	181486
917	M170T316C131	170.038	316.314	0.606806	131.155	6129.21	10506.3	8259.06	8836.18	8893.82	9756.85
918	M172T230C128	172.132	229.92	0.594633	128.413	9947.74	10567.9	8306.25	9121.71	11474.8	11027
919	M177T47C130	177.101	46.8402	0.603764	130.129	42621.3	11613.6	16610.6	28165	24277.7	22660
920	M179T319C131	179.117	319.157	0.606806	130.684	3608	3508.88	4427.67	6643.53	4341.96	6218.91
924	M185T64C130	185.127	64.4862	0.604271	129.852	8977.6	9226.73	18276.9	7917.35	14547.2	13292.7
926	M190T191C128	190.048	190.525	0.595648	127.781	16050.4	20610.2	0	0	18263.7	0
928	M203T376C130	203.137	376.142	0.608325	129.96	10427	8728.46	10874.9	10471.8	1555	1608
929	M207T56C128	207.057	55.6204	0.598183	127.646	3975.61	5959.23	58603.3	59405.6	23439	21830
930	M207T151C128	207.057	151.117	0.598185	127.647	3765.46	4459.92	4508.49	5643.73	8027.17	5235
931	M217T385C132	217.152	385.187	0.618967	131.715	16257	11883	21958.9	12176	33984.4	29311.8
933	M250T132C125	250.178	132.48	0.591588	124.936	23942	4286.2	5519.61	72256.7	100196	70503.6
934	M264T88C127	264.194	87.6715	0.604778	127.38	48930	272698	329139	450724	12932.3	5539.86
935	M290T383C128	290.158	382.828	0.608834	127.683	4402.33	10564	3744.85	4710.3	2719.28	4755.92
936	M109T504C139	109.075	503.646	0.61846	138.856	2185.1	2123.46	2281.82	2674.46	1800.36	1858.69
937	M110T108C139	110.034	107.728	0.617954	138.619	59354.5	56771.3	62400.6	61543.1	67642.1	55956.9
938	M118T241C137	118.064	241.047	0.613901	136.756	1767.78	1317	1826	2012.2	1220.07	1465
939	M124T180C136	124.049	179.65	0.611368	135.56	11418.7	16757.4	13216.5	12416.5	15125.8	10877.9
940	M124T479C137	124.086	478.797	0.618967	137.242	9603.81	7920.76	8722.68	11032.9	11977.4	10387.3
941	M124T539C137	124.086	539.269	0.618967	137.242	19557.9	29303	17290.4	33480	31866	17322.8
942	M124T415C137	124.086	414.719	0.617954	137.017	24121.3	21224.9	22199	22299.7	23506.2	25421.2
943	M124T505C137	124.086	504.673	0.618967	137.242	15391.9	20677	15897.2	15223.3	14555.9	20474
944	M139T120C135	139.037	120.205	0.616941	135.431	15170	17900.2	16262.2	14885.9	13589.3	16573.7
945	M139T125C136	139.097	124.588	0.618967	135.871	21664.6	22959.9	29942.8	22902	27849.2	19189.1
947	M148T15C132	148.111	14.5697	0.603764	131.856	2815.42	2111.26	2206.89	2200.34	2656.62	3001.79
948	M148T197C132	148.111	197.203	0.604778	132.078	16971.8	17282.3	1.39401e+06	1.54954e+06	1.63459e+06	19661.8
949	M148T689C132	148.111	689.065	0.604778	132.078	2968.25	3704.85	3041.62	2744.13	3031.07	3510.69
950	M148T534C132	148.111	533.94	0.603764	131.856	1721.79	3498	1665.83	1184.55	1601.23	1694.63
951	M148T395C132	148.111	395.42	0.603764	131.856	1697.49	2107.05	2240.29	1702.81	1761.44	1999.75
952	M148T484C132	148.111	483.897	0.604778	132.078	1578.91	2405	2239	2143	2005.09	2130.65
953	M148T459C132	148.111	459.355	0.604778	132.078	1662.98	1621.34	1693.9	2289	1895.04	2631.84
954	M149T153C134	149.045	153.315	0.614915	134.225	2597.64	1756.36	2521	2552.02	2278.57	2184.15
955	M152T31C132	152.069	31.2455	0.603764	131.583	391041	609905	400124	430140	406570	637602
956	M152T538C131	152.07	538.273	0.601736	131.141	1843.95	1523.97	1589.51	1781.34	1272.34	2861.65
957	M152T508C130	152.069	508.204	0.597678	130.257	2005.66	1900	1907.88	3262.28	1811.18	1375.25
958	M152T564C131	152.07	563.966	0.599707	130.699	1819.19	1286.73	1609.37	3648	1775.98	2861.65
959	M152T593C131	152.069	592.827	0.599707	130.699	1819.19	1805.87	1179.38	1595.85	1220.69	2059
960	M152T407C131	152.069	407.451	0.601736	131.141	2295	1535.05	1098.68	2682	1190.05	1450.24
962	M153T113C132	153.065	113.21	0.604778	131.738	20217.7	21319.6	20312.8	18638.5	19116.3	18352.9
964	M154T55C131	154.085	54.9285	0.603257	131.339	6413.57	9416.63	3873.96	8022.57	7709.38	7190.01
965	M155T220C132	155.08	220.132	0.604778	131.605	123428	109992	121506	116733	130606	116118
966	M155T184C134	155.128	184.32	0.616434	134.138	104721	90866.4	101273	87605.9	87367.2	86219.4
967	M156T450C132	156.075	450.187	0.606806	131.982	1913.59	1600.2	455	852	2481.16	645
968	M157T150C133	157.096	150.314	0.611875	133.019	4398.2	2683.2	3926.4	3944.53	3403.23	3063.51
969	M157T256C134	157.096	256.179	0.614915	133.679	1786.28	3599.05	2842.55	1921.13	2226.46	2370.21
971	M160T359C134	160.107	359.473	0.616434	133.819	331376	344033	296462	313545	320447	336147
972	M160T222C133	160.132	221.948	0.612888	133.048	42327.8	50376.3	40025.9	44110.1	39826.9	42996.3
974	M162T55C131	162.054	54.5942	0.604271	131.061	3606.04	8429.52	8715.46	11731.1	5480.77	12159.2
975	M162T241C132	162.054	240.937	0.609848	132.271	3456.05	2895.44	2406.69	3009.56	1782.4	2151.49
976	M162T258C131	162.074	258.382	0.603764	130.95	14656	1528.73	11252.7	2545.87	4196.68	10626.1
977	M162T347C134	162.111	347.172	0.615928	133.586	784133	782916	742324	777446	745895	768882
978	M162T384C133	162.111	384.377	0.613901	133.146	46575	55610	24355.7	27613.5	27811.1	25899.1
979	M162T431C133	162.111	431.243	0.614915	133.366	9586.38	8999.89	9262.6	8644.62	7991.88	9145.78
980	M162T410C133	162.112	409.871	0.614915	133.366	11376.1	9445.48	10112.5	12309.8	12969.4	11647.1
981	M162T449C133	162.112	449	0.615421	133.476	6370.51	5637.01	6349.18	6502.42	6435.39	6693.78
982	M162T462C134	162.112	462.203	0.616434	133.696	6371.72	5940.04	4939.86	5084.51	6210.27	4753.46
983	M162T313C133	162.111	313.261	0.613901	133.146	3650.08	4547.76	3238.47	3698.95	2977.72	3089.41
984	M162T477C134	162.111	477.182	0.616434	133.696	6700.27	6105.32	6180.78	4985.73	6057.25	5885.54
985	M162T417C133	162.112	416.559	0.615421	133.476	8900.64	9174.33	10172.8	8678.03	9700.95	9137.78
986	M162T347C134_2	162.126	346.673	0.615928	133.585	14660.5	13427	13444.2	14481.6	12944.1	13666.3
987	M164T212C134	164.106	211.623	0.619471	134.234	3383.13	3064	7243.58	6931.24	2803.34	7189.58
988	M164T347C134	164.117	347.131	0.617447	133.795	2414.48	1800.02	6250.27	1854.8	5382.22	5817.9
989	M166T40C133	166.048	40.4874	0.612888	132.694	718016	736932	819574	818969	820676	794390
990	M166T154C134	166.071	153.523	0.616941	133.57	82943.6	65528.7	77646	75926.3	77929.3	80357.7
991	M166T369C133	166.085	368.953	0.612381	132.583	8759.68	8737.28	8212.29	8669.33	9518.86	8308.93
992	M166T262C133	166.083	261.962	0.613901	132.912	2003.2	4841.95	3618.57	5823.32	2734.72	4122.93
994	M167T152C133	167.055	151.509	0.613395	132.746	12761.7	9052.04	9753.66	14170	12263.3	10251.1
995	M168T272C133	168.064	272.312	0.613901	132.799	3241.02	3283.16	2730.48	3879.03	5727	2790.75
997	M169T99C134	169.072	99.4814	0.619979	134.056	9131.84	10764.3	5415.36	11002.2	7441.7	10994.6
998	M170T198C133	170.059	198.006	0.615421	133.016	53631.6	58643.5	55201	57532.6	54328.9	52636.8
999	M170T249C133	170.059	249.115	0.614408	132.797	5656.86	3966.13	5780.44	4194.87	3511.37	4485.44
1000	M170T228C133	170.061	227.526	0.616941	133.344	3403.53	1683.84	2344.97	3278.16	2083.81	1148.29
1003	M170T607C134	170.091	607.358	0.620486	134.109	2727.01	2162.74	3094.12	3053.05	2318.29	2522.2
1004	M170T579C134	170.091	578.508	0.618967	133.78	24314.5	22180.6	21645.9	21062.5	23658.9	21187.2
1005	M170T433C134	170.091	433.391	0.620992	134.218	87812.4	98174.7	92557.5	94572.5	97818.1	95314.5
1006	M171T306C135	171.075	305.694	0.623523	134.71	27263.6	24088.6	28839.4	25624.8	22343.2	25244
1008	M177T104C134	177.065	103.842	0.619473	133.517	7646.98	5188.09	6834.92	5174.5	5265.06	5534.94
1009	M181T112C133	181.071	112.275	0.619473	133.315	3638.61	14773.5	3763.58	14068.4	16230	13018
1015	M193T81C132	193.095	81.0766	0.616941	132.215	3903.44	25978.4	38194.3	47072.7	54418.5	47194
1016	M204T298C126	204.121	298.201	0.589557	125.913	3018	6931	99070.9	102968	2051	88511.4
1018	M212T289C130	212.101	289.478	0.610861	130.167	20297.9	43423	16925.6	22758.6	13759.6	20967.1
1020	M229T361C130	229.152	361.415	0.612888	130.031	134088	128966	168212	139952	214901	22157
1021	M230T293C131	230.156	293.348	0.617447	130.967	23520.6	30824.9	34374.6	27156	20070.3	23022.4
1022	M244T243C128	244.152	243.285	0.606299	128.202	5249.07	4740.21	6405.82	7943.8	6587	6454.11
1023	M264T62C131	264.194	62.3905	0.623017	131.222	13968.9	17283.4	12441.6	8785.54	12963.7	10871.3
1024	M276T388C130	276.142	387.996	0.619473	130.204	25516.4	25430.7	24724.2	26261	23141	20035.2
1025	M96T419C142	96.067	418.992	0.624536	142.146	3606.56	4925.37	5719.89	5507.12	4393.71	2011.5
1026	M109T395C140	109.075	395.258	0.625042	140.334	20566.3	23471.3	23475.2	18163.1	21963.4	19062.2
1027	M109T411C140	109.075	411.119	0.62403	140.106	12844.2	10255.4	9058.43	7187.8	16478.3	10434.1
1028	M109T367C141	109.075	367.031	0.626054	140.561	47880.3	37305.3	35021.4	37091.1	43704.4	44088.8
1029	M115T212C139	115.038	212.234	0.623523	139.25	6242.37	6281.34	8738.78	5324.87	5086.96	6998.1
1030	M124T343C137	124.086	342.746	0.618967	137.242	20030.1	21151.1	19274.1	18855.3	20881.9	21190.2
1031	M125T283C139	125.07	283.375	0.62656	138.825	14628	15577.2	18749.8	17326.9	18827.7	9773.18
1032	M126T316C135	126.029	316.251	0.608834	134.803	2007.99	2037.52	1802.88	1498.03	1930.54	2122.38
1033	M126T394C138	126.101	393.66	0.625042	138.385	36814.6	23547.8	25072.6	25998.3	21859.7	23422.1
1034	M126T425C138	126.101	425.263	0.623017	137.936	9624.41	7451.41	8283.74	7603.38	7761.32	7372.35
1035	M126T372C139	126.101	372.11	0.626054	138.609	41853.6	42074.2	40707.5	44895.1	38141.2	41328.1
1036	M136T90C137	136.038	90.0812	0.625042	137.463	12961.2	12299.4	11648.5	15042.4	2878.71	1409.83
1039	M149T179C133	149.045	179	0.611368	133.45	36028.3	56175.1	36123.8	38878.5	40443.3	37843
1040	M154T625C137	154.121	625.237	0.627066	136.52	2175.61	2166.85	1815.43	2151.85	2337.08	2659.36
1041	M154T636C137	154.121	636.057	0.628079	136.74	2175.59	2471.43	1406.97	2151.85	2775.06	1953.87
1042	M154T447C137	154.121	446.886	0.629597	137.071	1885.83	2751.08	2178.46	2790.66	3077.44	2371.62
1043	M156T120C135	156.063	120.092	0.618967	134.628	242636	250829	229206	218126	224083	254443
1044	M156T141C135	156.063	141.427	0.620992	135.068	14396.7	18777.3	18145.3	33012.9	14266.7	14154
1045	M160T409C135	160.133	408.668	0.62403	135.466	1190	1160.15	2026	1955.57	2017.8	2161
1046	M160T377C135	160.132	376.543	0.623017	135.247	126632	131466	132423	129394	124273	128066
1047	M161T39C135	161.106	39.4753	0.621498	134.856	8560.3	11370.1	10978.4	7608.7	8662.59	5191.33
1050	M163T59C135	163.085	59.4454	0.622511	134.954	8866.29	10119.4	11561.6	12309.8	14285.7	9892.74
1052	M164T264C135	164.069	263.798	0.622511	134.895	5131.73	4719.04	4316.33	4280.66	3133.04	4724.1
1053	M164T26C134	164.069	25.9222	0.620486	134.456	9603.98	9147.92	9129.81	8401.73	9593.26	8810.17
1055	M166T245C135	166.051	244.721	0.62403	135.106	3367.35	3600.32	3032.73	2774.83	3362.48	4191.83
1056	M166T228C135	166.085	227.772	0.62403	135.104	10330.8	13431.5	13184	12636	12456.3	12442.8
1057	M166T94C135	166.085	94.3357	0.624536	135.214	9940.88	4638.49	8479.26	3101.81	8909.69	12653.4
1058	M167T236C135	167.08	235.606	0.625548	135.375	4938.73	4021.94	4653.18	4315.55	6158.19	4552.19
1059	M167T148C132	167.084	148.255	0.610861	132.196	30158.7	32597.3	29877.4	33013.2	27840.3	31684.2
1060	M167T695C135	167.153	695.302	0.626054	135.48	2345.42	2153.32	2085.7	3147.74	3418.18	2028.02
1061	M168T352C134	168.064	352.137	0.619979	134.113	15585.1	13816	16788.7	14115.1	19062.4	16635
1062	M168T288C134	168.063	288.169	0.620992	134.333	2304.14	2263.85	8167.96	2773.61	1981.83	4579.95
1063	M168T222C135	168.1	221.809	0.625042	135.206	10050.2	10900.5	10294.8	9601.34	9920.79	9851.72
1064	M169T45C134	169.072	44.9381	0.61846	133.728	61635.1	56620	58787.1	63259.6	60095.7	62007
1065	M169T276C135	169.096	276.381	0.623017	134.712	3987	1328.43	2568.06	4117	4125	2100.41
1066	M170T369C135	170.091	368.748	0.62403	134.875	801961	807849	809449	703456	885671	883936
1067	M170T395C135	170.091	394.952	0.62403	134.875	375897	435372	597654	360989	565992	566778
1068	M170T455C134	170.091	455.341	0.618967	133.78	15216.4	18702.5	14166.2	13141.5	11804.8	14014.6
1069	M170T306C134	170.091	306.38	0.617954	133.561	781.831	986.07	6613.89	939	9233.5	6369.78
1070	M170T631C135	170.091	631.386	0.623017	134.656	2966.31	3760.91	2670.21	4525.55	2958.11	3445.53
1071	M170T653C135	170.091	652.576	0.623523	134.765	2154.52	2500.05	2870.05	2636.68	2313.22	2186.1
1072	M170T256C134	170.116	255.667	0.619979	133.998	3269.7	2813.96	2872.97	3183.37	3394.5	2806.65
1073	M171T283C135	171.075	283.375	0.625548	135.148	389944	373789	375947	391771	395089	405734
1074	M171T159C135	171.086	158.987	0.62403	134.819	24671.5	41090.2	20944	45831.8	49676.1	38427.7
1075	M171T176C135	171.087	175.621	0.623017	134.6	5774.94	6495.11	5577.52	5248.87	6243.8	6138.44
1076	M172T53C134	172.071	52.5537	0.619979	133.89	7019.97	7605.06	6832.55	9177.27	7482.7	8017.59
1077	M172T284C135	172.078	283.664	0.626054	135.202	31278.9	3661.74	39224.7	28647.8	4109.52	29592.9
1078	M172T486C135	172.107	486.219	0.627066	135.419	4303.25	3475.03	5260.01	3581.59	2931.37	2523.52
1079	M175T213C134	175.07	212.56	0.623523	134.494	3129.77	56862.2	2512.92	61456.8	57908.4	59269.7
1080	M175T386C135	175.07	385.589	0.624536	134.712	13625.6	11572.3	13917.5	12457.1	12289.9	9789.69
1081	M176T213C135	176.073	212.674	0.62403	134.55	4765.9	4678.33	4425.38	4843.92	3947.74	2862
1082	M177T251C131	177.137	251.368	0.608834	131.22	6479.07	5911.99	3736	5683	6961	5045.23
1084	M181T48C135	181.07	48.4576	0.625042	134.513	2.08529e+06	2.18301e+06	2.25859e+06	2.21226e+06	2.02244e+06	2.11105e+06
1086	M182T231C134	182.066	231.03	0.62403	134.246	1735	1595.3	1669.47	2614.11	2270.82	2467.7
1087	M183T279C134	183.05	279.108	0.620992	133.545	5278.04	3968.92	4080.15	5022.86	5200.29	4647.55
1088	M188T250C131	188.069	249.675	0.610354	131.024	9809.81	7056.33	13310.4	8151.82	7377	6956
1090	M198T29C135	198.057	29.4446	0.631114	135.038	8385.23	10186.8	13843.9	10607.7	8361.27	27906
1091	M199T122C132	199.081	121.683	0.615928	131.746	6036.16	6905.26	5391.07	6120	4022.65	4726
1093	M203T349C131	203.137	349.394	0.610861	130.501	15020.5	13734.8	16672.8	11883.2	13342.9	4163
1094	M203T487C130	203.148	486.646	0.606806	129.635	11835.9	13579.5	13951.4	11658.9	23740	10740.5
1095	M204T312C132	204.132	311.578	0.615928	131.545	6810.03	6627.94	4721.56	7337.77	7186.35	6269.81
1096	M229T293C133	229.152	293.319	0.626054	132.824	211675	257322	250746	308763	281933	243256
1098	M241T406C133	241.128	405.935	0.629597	133.214	6879.03	5661.14	6673.93	5883.06	6897.32	5197.1
1099	M250T132C133	250.178	132.318	0.628078	132.642	59149	146565	68840	138414	124787	159144
1100	M260T280C131	260.147	279.697	0.623523	131.426	16220.3	2592	14908.5	2132	12760.2	12435.6
1101	M84T535C147	84.0795	534.711	0.634655	146.755	5186.53	3943.43	3975.36	2949.89	5786.31	5373.84
1102	M96T372C142	96.067	372.192	0.625548	142.377	24337.5	23670.6	24843.9	23057.6	24396	26555.8
1103	M96T396C142	96.067	395.713	0.625042	142.262	13202.1	15040	14710	13639.4	11380.8	13484.2
1104	M96T435C142	96.0669	435.41	0.62403	142.031	3301.7	2714.69	3033.89	2223.49	4394.02	2597.18
1106	M103T347C139	103.038	347.121	0.617447	139.456	26426.9	28595	20637	22424.9	23540.5	23714.3
1108	M109T432C140	109.075	432.225	0.622511	139.765	7006.73	5434.69	6670.08	6630.24	5498.45	5511.32
1109	M109T380C140	109.075	380.312	0.625042	140.334	57402	34190.7	31275.7	37518	32011.9	32902
1110	M124T97C141	124.074	96.6149	0.634149	140.609	9311.88	6178	9680.24	6562.33	9833.43	5832.41
1111	M124T437C137	124.086	437.09	0.617954	137.017	24781.7	21078.9	25397.6	28318.3	24526.4	24272.3
1112	M124T581C137	124.086	580.834	0.618967	137.242	10027.2	9763.41	10384.7	12215.6	10736.1	7787.19
1113	M124T386C137	124.086	386.454	0.617954	137.017	28275.8	28570.6	28131.9	30912.2	28702.2	51822
1115	M124T472C137	124.086	471.818	0.61846	137.129	9428.86	7919.74	6358.98	10221.4	8150.19	10386.7
1116	M124T405C137	124.086	404.974	0.616941	136.792	23940.1	21874.9	18719.6	21634.6	21973.1	20508.8
1117	M124T452C137	124.086	452.252	0.61846	137.129	7272.03	7525.96	6994.06	7532.93	6171.68	5844.49
1118	M124T370C136	124.086	370.35	0.614915	136.343	10204.3	35062.6	9780.84	8674.68	8092.91	10283.1
1119	M124T557C137	124.086	557.232	0.617954	137.017	17287.6	27848	16160.7	26497	16317.3	26967
1121	M126T28C140	126.054	28.4786	0.630102	139.51	5041.9	4390.36	5373.17	4601.33	6097	6479.28
1122	M130T535C140	130.085	535.228	0.634149	140.01	10942.4	21528.8	13363.3	9046.99	11504.4	14114
1125	M148T41C138	148.038	41.0041	0.634149	138.498	19837.3	19267.8	25438.5	22458.4	18056.8	38061.9
1126	M151T239C137	151.049	238.595	0.627573	136.844	5412.06	4620.5	5142.29	5339.1	6447.7	5980.49
1128	M153T113C139	153.065	113.408	0.638194	139.016	3893.06	18840.9	5070.57	6208.17	4423	4917.6
1130	M154T230C135	154.121	230.314	0.61846	134.646	84305.7	82326.8	80292.1	79729.4	81881.2	87794.4
1131	M154T576C137	154.121	575.663	0.629091	136.961	1303.96	2644.24	2304.65	2739.77	2923.51	2494.14
1132	M154T528C137	154.121	527.766	0.628079	136.74	2491.65	2320.49	2737.57	2033.21	2268.54	2517.77
1133	M154T675C137	154.121	675.293	0.628079	136.74	1784.46	2406.06	1625.12	2206.01	2087.97	2985.88
1134	M154T504C137	154.121	503.924	0.629091	136.961	2036.25	1927.88	2328.36	2609.59	2917.48	2706.21
1135	M154T703C137	154.121	703.43	0.628079	136.74	1711.23	2802.13	2336.95	1304.09	2530.44	2337.85
1136	M154T657C137	154.121	656.979	0.629091	136.961	1976.36	2040	2822.98	2424.74	3149.82	3010.42
1137	M154T551C137	154.121	550.554	0.629597	137.071	1867.74	2152.39	1807.68	2368.43	2470.62	2658.79
1138	M154T476C137	154.121	476.018	0.630608	137.291	2126.76	2817.08	2702.94	2421.23	2342.87	2429.78
1139	M154T411C137	154.121	411.002	0.629091	136.961	1935.59	2282.89	1855.32	1990.78	2190.97	2636
1140	M154T15C137	154.121	15.0759	0.629091	136.961	1968.68	2502.46	1794.68	2708.59	1578.96	1381.63
1141	M154T715C137	154.122	714.833	0.627573	136.63	1734.77	2036.91	2863.25	2162.31	3110.79	2408.46
1143	M156T29C137	156.046	28.6766	0.629091	136.831	15230.7	12648.6	9900.23	12895.1	12320.6	13677
1144	M163T169C137	163.041	169.475	0.632126	137.041	2592.3	2038.03	2814	1895.57	2410.82	1785.63
1145	M166T48C133	166.048	48.3743	0.612888	132.694	246691	242753	813003	814446	811385	755105
1148	M167T125C134	167.091	124.995	0.61846	133.84	130059	128069	145825	149415	143778	143858
1149	M167T711C136	167.153	711.01	0.62656	135.59	2562.38	2509.77	2952.32	2331.39	3142.96	3605.7
1150	M167T664C136	167.153	663.543	0.627066	135.699	2428.52	2349.24	1929.19	2605.46	3158.33	2614.71
1151	M168T28C136	168.064	28.4058	0.628585	135.975	27734	35523.7	35402.8	31894.3	34656.7	32150.7
1152	M168T59C134	168.064	59.3447	0.620486	134.223	12923.8	6791.6	8504.55	10341.3	8253.96	8694.95
1153	M168T80C136	168.101	79.9548	0.629091	136.082	3683.33	4937.23	4337.69	5345.87	6859.52	6570.08
1154	M169T105C135	169.096	104.691	0.625548	135.259	7476.48	4591.99	4736.26	5546.73	6109.83	7147.13
1155	M169T48C136	169.096	47.7209	0.629091	136.025	28505.4	21768	3027.05	23389.2	25844.7	27912.7
1156	M169T177C136	169.132	176.501	0.628079	135.804	2171.14	1374.59	1401.54	1758	2658.83	1239
1157	M170T147C136	170.08	146.662	0.630102	136.188	2738.04	6328.92	6417.62	9783.5	4333.24	9153.33
1158	M170T427C134	170.091	427.318	0.622005	134.437	136498	98178.2	132474	128246	97814.9	95307.5
1159	M170T477C134	170.091	476.816	0.618967	133.78	17621	14410.9	19122.5	14952.1	22141.8	18665
1160	M170T343C134	170.091	342.746	0.619473	133.89	29351.5	31691.8	28588.4	36596.2	31923.7	30233.9
1161	M172T120C135	172.089	120.372	0.625548	135.092	12334.2	52948.8	44271.9	44445.5	47710	51733.6
1162	M172T507C135	172.107	507.077	0.625548	135.091	2116.98	3035.4	2125.39	3053.69	2702.45	2453.87
1163	M174T305C136	174.122	304.951	0.630102	135.964	71140.2	67960.6	75468.6	57206.2	51771.5	56666.9
1164	M174T286C136	174.112	286.195	0.629091	135.746	2269.74	3897	3106.83	4583	2349.57	2335.23
1166	M175T244C137	175.056	243.503	0.633138	136.569	3044.48	154	2238.16	3086.54	1933.16	2162.25
1167	M175T243C135	175.07	242.646	0.626054	135.04	5171.68	4223.06	4002.35	4005.75	3679.3	5658.49
1168	M175T277C136	175.122	277.234	0.631114	136.129	3067.52	3208.46	3749.36	3450.36	3305.69	3936.11
1169	M175T534C137	175.143	534.467	0.634149	136.782	82595.2	84394.8	77125.2	28854.5	34285.9	71613
1170	M175T596C137	175.143	596.168	0.634149	136.782	2329.92	4186.77	4923.54	2671.03	5841.91	4842.42
1174	M177T237C135	177.065	237.018	0.628079	135.371	12148	14916.5	14344.4	12778.1	14587.4	12151.6
1175	M177T94C133	177.064	94.4379	0.618967	133.407	10112.6	7028.68	7428.09	8597.32	7068.59	8335.3
1176	M177T160C134	177.065	159.782	0.619979	133.626	509	2639.17	4383.17	1425.53	1092.18	2622.46
1179	M179T239C135	179.043	238.785	0.628585	135.378	17966	13978.3	17781.8	17410.4	16725.3	16962.4
1180	M180T138C136	180.086	137.808	0.632126	136.087	68128.2	65490.2	63839.4	67397.2	69678.5	67215.6
1181	M180T190C139	180.087	190.396	0.64527	138.917	93115.3	99940.5	102373	101161	98665.3	92359
1182	M181T196C136	181.07	196.38	0.630102	135.602	313889	336772	347272	325043	337076	323647
1187	M182T160C135	182.095	159.748	0.626054	134.68	26824.7	15635.4	20809.2	18025.1	9096.27	19130.8
1188	M182T108C136	182.094	107.532	0.63162	135.878	55738.9	6086.39	43910.8	5306.26	4158.4	5366.1
1189	M182T121C136	182.095	120.546	0.631114	135.769	24745.4	60120.6	45567.5	51894.9	52410.7	54048.2
1190	M183T46C138	183.089	46.0289	0.643249	138.329	27786.6	27319.8	24610.9	23090.1	23735.1	24535.5
1191	M183T96C136	183.112	96.3639	0.633643	136.262	16379	8896.08	16514.3	13999.3	15915.9	10166
1192	M184T41C136	184.059	41.0041	0.634149	136.325	127243	132962	173200	180952	145276	271952
1193	M184T139C136	184.096	139.011	0.634149	136.323	6756.14	5015.26	4276.48	5410.19	5398.73	4339.71
1194	M185T25C135	185.08	24.8396	0.629597	135.297	3488.83	2973.62	3443.05	3469.6	3603.25	2042.16
1195	M186T252C135	186.075	252.217	0.627066	134.706	6918.82	6487.73	7590.86	4328.65	6421.04	4627
1196	M193T75C136	193.095	75.2136	0.635665	136.228	21969.6	52150	32301.9	44398.3	26038.2	70145
1197	M193T141C133	193.095	140.634	0.621498	133.192	9861.85	7957.91	9590.55	9591.55	9988.96	13822.6
1198	M204T349C135	204.141	349.37	0.631618	134.896	2659.36	754	754	1627.73	1724.09	1593.47
1199	M204T489C135	204.152	489.491	0.634149	135.436	2574.7	3718	4073.66	4103.31	4908.39	2115.86
1200	M207T43C130	207.057	43.3889	0.610861	130.352	48805	42835.6	40250.7	37854	54718	53737
1201	M209T239C134	209.054	238.853	0.628079	133.949	3916.38	2179	4681.81	5409.52	6360.55	7511.08
1202	M213T48C135	213.096	48.2341	0.634149	135.092	12158	21982.4	10230.7	14527.9	24899.8	15406.8
1203	M217T385C133	217.152	384.75	0.623017	132.577	23024	18601	25515.3	40400.5	33984.4	29311.8
1204	M218T384C135	218.156	384.412	0.636678	135.448	4498.22	4103.85	4169.54	4413.17	5708.91	3586.06
1205	M224T232C132	224.126	231.594	0.622005	132.126	12867.7	7087	7198.42	8921.51	7962.2	7871.54
1206	M229T353C133	229.152	353.039	0.629091	133.468	134079	195197	168221	139947	214913	284817
1207	M232T32C133	232.025	31.649	0.629091	133.378	271283	269374	188911	256378	138898	156925
1208	M236T170C134	236.163	170.25	0.634655	134.431	1342	15499.8	631	18490.1	32238.7	23042.5
1209	M265T217C131	265.115	216.756	0.623017	131.2	17554	50091.9	56547.2	24607	49906.3	22102
1210	M276T388C131	276.142	387.705	0.622005	130.736	25516.4	25430.7	24724.2	28742.8	23141	36586.8
1211	M290T383C130	290.158	383.445	0.622005	130.445	4671.28	7745.67	6192.92	4710.27	9033	4824.87
1212	M95T219C145	95.0592	219.273	0.636172	144.968	43563.4	42349.3	36198.8	46531.5	34140	41919
1213	M96T283C142	96.067	283.388	0.625548	142.377	5567	9688.15	5138.03	6684.58	11600.2	5801
1214	M109T219C143	109.075	219.314	0.635666	142.719	14106.4	17302.8	10228	10339.3	10422.5	12117.8
1216	M132T81C140	132.08	80.7817	0.633643	139.711	62081.4	58373.3	46729.2	85290.6	55486.6	45281.6
1217	M137T219C140	137.07	219.061	0.636678	139.932	64186	72144.8	58396.6	68042.7	53654.8	58259.1
1218	M141T97C139	141.101	96.6059	0.632126	138.595	7699	3976	2665.56	3161.57	5355.69	4170
1219	M144T190C140	144.043	190.461	0.641228	140.352	27181.6	36844.2	32735.6	34523.5	32585.1	27934
1220	M154T616C137	154.121	615.751	0.629091	136.961	1961.59	2166.69	2360.79	2836.85	2311.64	2370.6
1221	M155T219C138	155.08	219.175	0.635666	138.327	95080.8	96038.7	90807.1	89328.1	74332.4	96682.5
1223	M159T503C138	158.949	502.788	0.636172	138.179	3423.65	3926.42	3919.72	2647.76	2217.05	3450.22
1226	M165T76C137	165.064	76.0537	0.633138	137.137	18868.1	14975.8	17592.4	18265.2	17768	12985
1227	M165T59C137	165.065	59.1458	0.634655	137.466	16831.9	12354.5	5596.97	16348.6	5629.03	4718.06
1228	M166T85C135	166.085	84.5516	0.62403	135.104	15388.7	11480.3	11809.6	14665	13669.8	11357.7
1229	M166T168C139	166.121	167.673	0.640217	138.607	15108.5	12996.8	13684.7	12311.7	12993	14123.5
1230	M168T258C138	168.075	257.688	0.636172	137.616	18312.5	18517.8	16357.4	19129.9	17102.3	20193.6
1232	M170T82C137	170.079	81.5376	0.636172	137.5	17253.3	11391.4	15017.4	14563.9	8636.35	9243.07
1233	M170T49C137	170.079	48.657	0.635161	137.281	13687.8	18448.4	20253.3	16872.4	13631.3	17581.8
1234	M170T179C137	170.091	178.623	0.636172	137.499	11437.9	18481.6	13459.5	16216.6	17104.2	13010.9
1236	M171T121C135	171.086	120.608	0.625042	135.038	706615	792731	662680	775734	667789	696040
1237	M171T150C135	171.086	150.367	0.62403	134.819	24671.5	41090.9	20943.1	45830.8	14691.5	40426.2
1238	M172T190C139	172.038	190.461	0.641733	138.59	38628.8	44574	34885.2	40238.9	45454.3	38928.8
1239	M172T113C136	172.092	112.519	0.628585	135.747	17311.4	16682.6	16695	12222.3	14018.3	13669.4
1240	M173T219C137	173.09	219.273	0.635161	137.112	856119	885918	843565	826137	691653	859029
1241	M173T242C137	173.091	242.369	0.634655	137.003	14253.5	8074.65	10726.2	8979.4	7075.23	7247.1
1242	M173T403C137	173.127	403.393	0.634149	136.892	700	830.201	1155.85	773	1109	1177.53
1243	M174T155C137	174.09	155.326	0.634149	136.839	80646.3	53426.3	71269.8	71353.9	73260.9	69920.1
1244	M174T195C138	174.147	195.198	0.6387	137.818	24747.4	14853.9	19809.3	18106.1	15661.8	14943.5
1245	M175T262C135	175.07	262.325	0.628079	135.477	4130.45	4564.18	4265.64	4340.36	4003.17	4498.05
1246	M175T506C137	175.118	505.681	0.636678	137.329	1805.92	2294.25	2496.16	3572.75	2943.56	2761.16
1247	M175T528C138	175.118	528.307	0.638194	137.656	1943.81	1851.92	2675.06	1542.72	1442.17	1377.84
1250	M176T390C138	176.065	389.597	0.640217	138.041	40073	39434.4	40360.1	41870.7	41957.7	38076.1
1252	M176T383C139	176.101	382.785	0.64426	138.911	19623.1	10755.1	15427	15215.5	30979.5	10165
1253	M176T435C139	176.102	435.444	0.643249	138.693	3542.52	3107.1	3568.8	4547.98	3058.72	3718.74
1255	M176T546C137	176.147	546.238	0.634149	136.728	2547.79	2267.6	2301.96	2012.18	2503.78	2516.74
1259	M178T404C137	178.106	403.959	0.638194	137.497	3514.59	3465.77	3578.59	3737.96	2968.18	4735.85
1263	M179T96C140	179.08	96.042	0.649312	139.84	2787.78	3011.74	3104.42	3257.66	3205.04	4589
1264	M179T55C137	179.117	55.1219	0.638194	137.444	2518.21	3418.51	4921.3	2934.02	2456.98	4607.83
1265	M179T80C137	179.117	80.2845	0.637183	137.226	2411.48	3240.09	11880.2	7508.75	12018.9	7181.74
1266	M179T319C138	179.117	319.143	0.642238	138.315	44279.5	51717.2	41087.7	50199.7	49623.4	54548.3
1267	M180T279C135	180.087	278.64	0.627066	134.998	9824.07	11028.1	1595.42	1008.26	11451.6	12873.3
1268	M180T258C137	180.1	258.375	0.637183	137.175	22329.1	3155.61	20964.8	7360.74	8148.45	17645.3
1269	M180T282C137	180.1	282.37	0.637183	137.175	4364.55	3155.36	2426.39	1053	780.616	2636.8
1270	M181T105C133	181.071	105.23	0.619473	133.315	14631.4	14774.1	14992.9	14068.6	15885.5	13018.3
1271	M181T23C137	181.085	22.51	0.638194	137.343	996.118	3047	1791.48	2704.27	1935.95	2842
1272	M181T127C137	181.096	127.226	0.636172	136.907	151981	147204	128517	126910	116092	127715
1274	M181T47C138	181.096	46.7428	0.640722	137.886	2701.41	2616.59	3696.34	4396.69	2540.25	5700.23
1275	M182T266C138	182.057	265.727	0.640217	137.729	6455.53	7594.06	6615.6	7333.54	6670.69	6082.14
1276	M182T201C135	182.066	200.559	0.625548	134.573	31626.6	29570.3	24105.6	29270.3	24482.1	25801.2
1277	M183T141C138	183.089	140.721	0.641733	138.003	7847.05	9118.95	7806.08	4637.89	6592.29	7697.09
1278	M184T506C137	184.071	505.986	0.639206	137.411	3143.75	3837.25	3173.14	740	6261.75	2602.3
1279	M184T479C138	184.072	479.42	0.640217	137.628	7670.45	6233.17	8900.47	7634.57	9392.1	6591.39
1280	M184T441C138	184.107	441.113	0.639711	137.518	5316.01	5341.29	6430.97	5078.9	6224.33	5930.52
1281	M185T127C138	185.091	127.1	0.642238	138.013	10886.4	11340.3	11519.3	3963.72	11288.4	11286.6
1282	M185T82C137	185.102	81.6154	0.638194	137.143	60367.2	74951.7	44802.9	68552.5	68360.7	68649.7
1283	M185T49C138	185.101	48.6726	0.640217	137.578	526124	581325	586263	704802	607661	646913
1284	M185T105C138	185.102	105.158	0.640217	137.578	4058.8	3996.52	3405.38	3659.18	68359.4	3762.52
1286	M186T350C137	186.111	349.899	0.639206	137.311	10818.1	11800.9	11737.2	10982.5	10649.3	9234.11
1290	M189T537C133	189.158	536.748	0.621498	133.367	7955.98	9676	9708	6725.82	7197.3	5591.3
1291	M190T190C138	190.048	190.461	0.641228	137.559	190975	232432	1880	209520	243026	186242
1292	M193T141C136	193.095	141.261	0.636172	136.336	14734.1	8404.47	15673.2	9293.59	13426	14102
1295	M201T274C135	201.158	274.002	0.632126	135.125	4846.74	3217.7	4648.54	3468.29	242	3636.82
1296	M202T109C134	202.051	109.041	0.628584	134.331	8034.26	9144.53	2580	3079	7980.23	5420.94
1297	M203T537C135	203.149	536.758	0.633138	135.26	4059.41	2567.46	3007.92	1882.41	4494.95	2531.57
1299	M205T494C136	205.153	494.489	0.639206	136.475	1968.4	1512	1594	1103.13	2636	1461.99
1300	M212T289C136	212.101	289.478	0.640216	136.422	21236.1	23971.5	34828.3	46285.5	27165.5	37412
1301	M218T273C133	218.136	272.77	0.624535	132.866	8768.53	13206.1	10801	15883.2	12301.2	10048.7
1303	M220T228C135	220.117	228.306	0.636678	135.38	7376.35	7117.12	5878.13	8910.79	8572.87	5997.97
1306	M241T343C134	241.152	343.29	0.631114	133.534	1656.93	2754.8	3997	2772.67	19448.6	2414.69
1307	M244T243C135	244.152	243.285	0.6387	135.053	10395.1	10950.5	9552.45	11616.1	8763.79	9481.28
1308	M246T234C131	246.168	234.36	0.618967	130.825	18503	21740.3	16598.4	24300.9	17035.1	15358
1310	M105T192C145	105.032	191.561	0.642744	144.874	17776.3	20495.7	13151.9	13066.1	12287.1	14710
1311	M126T65C143	126.09	65.3669	0.646281	143.088	36472.3	44918.4	47134.5	40594.1	44623.8	53683
1312	M130T217C142	130.049	217.088	0.642237	141.799	19719.8	27697.5	22985.3	19628.2	24260.8	12007.7
1313	M130T354C142	130.096	354.162	0.643754	142.129	2508.57	3514.59	6357.67	3767.03	6580.82	2979.56
1314	M132T319C142	132.08	318.869	0.644765	142.163	6163.56	10337.7	7979.5	6134.84	8187.13	8805.72
1316	M135T193C142	135.054	193.193	0.644765	141.889	29529.9	28822.2	28315.6	30447.5	26866.8	30028.8
1317	M143T64C142	143.117	64.1447	0.646281	141.533	12560.6	13356.7	24830.3	11549.1	17155.6	16325.1
1318	M157T196C141	157.071	196.115	0.648807	141.049	25218.1	24329.9	26023.4	30631.3	24061	27027.3
1319	M163T85C137	163.122	85.2213	0.634149	137.475	7139.66	4525.23	10886	4163.38	9335.47	343190
1320	M164T222C138	164.106	221.966	0.638194	138.291	2715.79	961	3536.54	3677.05	4088.78	3761.58
1321	M166T41C133	166.048	40.8648	0.612888	132.694	1149901	1182656	819379	818939	820676	755105
1322	M166T266C140	166.083	265.514	0.646281	139.922	20934.6	25389.8	25189.3	25163.6	21491.3	23899.2
1324	M168T47C142	168.112	47.3594	0.65739	142.203	3892.16	12087.7	9040.41	5128.84	7570.65	10287.4
1326	M173T282C138	173.138	281.962	0.640722	138.31	6029.75	5839.48	7238.84	5094.65	5913.65	7422.04
1327	M174T219C137	174.094	219.233	0.635666	137.166	57715.6	66000.2	60733.1	67475.9	54669.4	58331.7
1328	M175T571C137	175.143	570.64	0.634149	136.782	7558.53	7848.21	6841.43	9181.43	5842.62	8491.89
1329	M176T354C139	176.101	354.208	0.642744	138.584	32475.3	68084.6	32231.5	38033.5	66437.4	78833.2
1330	M176T470C139	176.102	469.972	0.642744	138.584	1939.08	1327.55	2396.24	1656.56	1945.74	1621.69
1333	M178T271C136	178.085	270.803	0.633138	136.408	9940.3	10333.8	10671.2	10735.1	10614.6	9770.48
1335	M179T147C137	179.117	147.338	0.635666	136.899	1571.96	1817.43	6116.47	3759.46	4962.51	6021.26
1336	M179T123C138	179.117	123.362	0.640722	137.988	10009.7	8502.6	10724.6	10077.9	8129.92	9383.09
1337	M180T224C140	180.064	224.26	0.648302	139.571	2836.67	2111.15	2719.54	2423	2134.81	1201.79
1338	M180T225C138	180.1	225.237	0.640722	137.937	5476.12	6273.71	5636.75	8681.68	5140.2	5986.35
1339	M181T250C140	181.097	249.915	0.649312	139.735	7028.24	7856.78	8001.97	7735.77	9652.01	6772.02
1340	M181T125C142	181.107	124.535	0.659914	142.016	30197.7	27347	27966	39945	35693.2	34803.6
1342	M182T33C140	182.08	33.3349	0.649817	139.793	48670.6	53825	54233.7	49046.5	51318.1	46545.4
1343	M182T290C139	182.08	289.711	0.648302	139.467	7324.65	13539	7880.68	18361	7578.83	7779.64
1344	M183T109C138	183.09	109.23	0.643249	138.329	10751	9086	8249.54	12467.4	10789.2	9387.55
1345	M184T147C138	184.062	147.124	0.643249	138.281	68018.7	60463.6	64546.4	65353.9	66440.3	63554.9
1347	M184T124C139	184.107	123.634	0.64527	138.713	7763.12	14302.6	10970.8	16477.6	13683.4	9299.04
1348	M185T64C139	185.127	64.4379	0.647291	139.097	63941.1	5153.35	76193	68593.7	87811.1	77073.6
1358	M185T350C138	185.127	349.804	0.643249	138.228	4086.61	3236.85	3593.73	2398.65	3260.51	3069.25
1359	M185T88C138	185.127	88.0568	0.643754	138.337	442008	378480	350944	433921	364931	347786
1360	M186T242C139	186.075	242.379	0.646281	138.833	4453.32	4524.58	3751.62	5673.71	3289.36	3904.73
1361	M186T210C139	186.075	209.937	0.647291	139.05	6205.5	4028.9	7040.64	6303.96	4919.57	5597.31
1362	M186T310C139	186.111	309.553	0.647291	139.048	11909.2	2043.39	6140.15	11898.8	1202.91	11769.6
1363	M186T104C140	186.11	103.568	0.652847	140.242	3151.61	3545.46	3342.92	4264	3491	3209
1364	M186T73C138	186.13	72.8346	0.64426	138.396	59320.9	50325.7	51636	47414.8	57570.7	46754.8
1366	M190T140C138	190.085	139.537	0.644765	138.316	3936.63	2917.26	3737.71	3431.97	2922.33	2988.34
1367	M190T261C140	190.106	261.235	0.653352	140.157	859.394	947	5029.93	4406.99	990	833
1369	M191T239C139	191.043	238.853	0.649312	139.247	12406.9	12965	5939	1965	15094.4	3121
1376	M198T28C136	198.057	28.1939	0.635161	135.903	8385.58	9576.13	13843.9	10607.7	24340	16181.7
1377	M199T246C139	199.062	245.989	0.649312	138.888	9464.47	8134.02	8677.66	9452.67	8457.18	8467.01
1378	M203T349C139	203.137	349.273	0.649312	138.716	22765.2	14686	12477	26676.5	7761	25082
1379	M203T559C137	203.149	559.235	0.641228	136.988	1099.26	2526.75	1657	1283.77	1234.03	2491.3
1380	M204T311C134	204.132	311.444	0.626054	133.708	9347.41	6386.84	12243	10846.5	7511.42	6269.81
1381	M207T111C136	207.056	110.609	0.637688	136.076	9494.92	7486.74	8034.56	9172.75	9962.39	8281.86
1382	M207T143C138	207.057	143.131	0.64527	137.694	11360	15085	12724.3	11894.6	11066.9	9616.59
1384	M215T307C137	215.137	306.619	0.64527	137.386	1566.06	2997.49	1701	2018	2160.3	1667
1385	M229T307C135	229.152	306.928	0.638194	135.4	4768.6	4740.77	10322	9012.06	12201	8962
1386	M229T362C134	229.152	361.649	0.633138	134.327	27751	195193	168212	26185	214901	29511
1387	M243T498C136	242.64	498.236	0.643249	136.058	8697.32	9296.9	10075	8372.69	7700.2	7242.65
1388	M250T131C134	250.177	131.491	0.636172	134.352	101599	146565	112900	91185	186514	159144
1389	M251T633C137	250.985	632.54	0.648302	136.891	2415.42	2545.86	2699.58	3344.7	2849.97	3455.8
1390	M251T626C137	250.986	625.794	0.648807	136.998	1783.8	2263.07	2002.44	2584.51	2318.77	2510.63
1391	M264T87C133	264.193	87.3758	0.633137	133.353	413396	421762	83548	647655	15702.7	79643
1392	M271T194C134	271.163	193.613	0.639206	134.465	2751	4582	6757.25	6796.72	4672	5687.04
1393	M286T205C133	286.199	204.859	0.635665	133.391	38791.7	40359.6	38718	42645.2	40289	40780
1394	M290T383C137	290.158	382.813	0.651332	136.596	5484.62	7736.39	8052.03	8587.77	7171.28	6395.42
1395	M121T347C146	121.027	346.864	0.656886	145.988	9797.2	10110.7	8987.47	8425.48	9044.17	11368
1396	M125T125C145	125.07	125.38	0.656381	145.432	24345.9	19377.2	27179.2	31372.9	31635.5	21938.3
1397	M126T85C143	126.09	84.6298	0.64426	142.641	245624	186365	212858	213791	198438	191973
1398	M137T230C143	137.095	230.188	0.652847	143.484	7872.56	6288.94	8319.61	10504.1	9249.05	7935.79
1399	M138T50C141	138.065	50.066	0.640722	140.735	8551.43	17481.3	8467.12	14841.1	16600.1	6462.29
1400	M144T249C143	144.079	249.297	0.654362	143.224	8523.2	9564.49	7116.39	6166	6560.63	7072
1401	M154T230C142	154.121	230.229	0.652342	142.023	47295	42487.7	48313	42138.1	41245.3	46536.4
1402	M163T59C141	163.085	58.8513	0.650322	140.983	13075.2	31970.3	31840.9	6870.14	33785.6	32849.2
1403	M164T145C141	164.143	144.957	0.649312	140.698	1100	1056.61	2909.51	625	496	2512.46
1404	M166T161C139	166.121	161.327	0.640217	138.607	15704.6	12997.2	13684.7	12311.7	12993.9	14123.5
1406	M172T230C141	172.132	230.04	0.651332	140.658	84693.8	80958.5	76908.2	81400	79113.6	87576.2
1407	M175T191C140	175.07	191.116	0.649312	140.057	8305.77	6911.12	6069.4	6811.97	8981.68	9249.4
1408	M176T111C141	176.081	111.464	0.652342	140.654	2629.73	3061.96	2909.79	3579	1612.92	3002.25
1409	M176T393C139	176.101	392.691	0.64426	138.911	9695.92	9778.17	9353.07	8862.04	7521.11	9288.56
1410	M176T443C138	176.101	443.002	0.641228	138.257	3732.63	3126.91	3037.09	3780.9	3321.98	2484.22
1411	M176T373C140	176.126	372.989	0.649817	140.108	2302.83	12421.1	13656.4	5026.94	5013.43	15930.3
1413	M177T96C141	177.101	95.6255	0.652342	140.599	16598.5	18941.7	18491.2	20838.4	17459.8	19185
1416	M177T253C141	177.137	252.713	0.653352	140.815	41660.7	45075	43608.1	47164.5	47272.8	41589
1417	M177T271C141	177.138	270.589	0.652342	140.597	3353.72	2487.98	2892.07	6029.32	2934.56	6657.21
1418	M177T235C141	177.137	234.904	0.653352	140.815	36697.6	39147.8	38229.1	43294.8	42424.8	36247.3
1419	M178T157C141	178.122	157.492	0.656381	141.414	1930.25	1928.12	2053.62	517	2094.1	958
1422	M180T376C138	180.1	376.374	0.641733	138.155	18411.9	19641.3	20669.5	18615.2	19173.7	19484.9
1423	M181T196C136_2	181.07	195.967	0.630102	135.602	179615	336772	347252	319249	337076	338814
1424	M181T81C140	181.071	81.4082	0.649312	139.736	12649	18011.2	13868.5	8334.43	11314.3	10848.1
1425	M181T227C140	181.096	226.567	0.650827	140.061	3511.89	2987.03	5649	3958.19	3127.15	3213.93
1426	M182T121C140	182.025	121.196	0.652342	140.339	16708.4	22369.1	19057.7	17643.7	12944.8	9369.09
1427	M182T143C140	182.025	142.512	0.652342	140.339	16484.2	13665.4	18535.6	16414.4	17534.5	17332.6
1428	M182T264C140	182.079	264.499	0.651332	140.119	41779	40030.4	44677.3	39288	37915.2	36360.5
1429	M182T160C139	182.095	159.748	0.647796	139.357	13149.9	7719.1	9986.19	10189	11156.7	10777.9
1431	M183T271C138	183.05	271.333	0.640722	137.788	23246.3	20331.7	28418.1	24901.9	19232.1	24882
1432	M183T238C140	183.075	238.294	0.652342	140.285	19519.4	18341.6	18900	19421.9	18026.9	16021.3
1433	M184T152C139	184.109	152.118	0.647796	139.256	2083.58	1508.27	2433.33	3016.44	1830.75	2586.83
1435	M186T224C139	186.075	224.089	0.647291	139.05	3429.18	5379.96	4405.06	4687.86	3449.03	3766.52
1436	M187T305C140	187.07	304.951	0.650322	139.653	655	2582.68	2319.46	1648.15	1721.26	1012.84
1437	M187T223C141	187.107	222.645	0.654362	140.518	7898.64	9419.71	9186.63	9911.37	8173.39	10860
1439	M188T191C140	188.069	191.116	0.653352	140.255	37102.6	33491.6	35154.5	41338.8	27650.7	26960.7
1440	M188T249C140	188.069	249.115	0.652342	140.038	72501.3	73589.7	80407.1	89272.3	83284.1	81621.5
1442	M190T107C141	190.015	106.725	0.656381	140.811	13250.9	14105.6	15470.6	11583.3	13843.1	13294.4
1445	M191T151C140	191.08	151.16	0.652342	139.895	2696.55	2370.2	2044	1280.49	3092.17	2333.1
1446	M192T43C140	192.065	43.0655	0.651332	139.632	2711.67	1872.26	3407.53	4124.64	4105.78	3971.27
1449	M194T81C140	194.101	80.5384	0.655371	140.405	65089.1	61291.4	65400	62923.5	66867.5	54244.9
1450	M194T103C140	194.102	102.848	0.655371	140.405	1213.82	50121.9	51015.9	50500	56557.5	44618
1451	M195T126C140	195.075	125.61	0.655371	140.36	141744	124056	156375	171952	157877	141028
1453	M196T158C140	196.132	158.443	0.654362	140.097	4940.15	6123.93	5822.41	5705.15	4648.75	5828.43
1454	M198T294C143	198.086	293.819	0.669498	143.249	3625.3	923	3889.36	3639.87	3993.58	3261.76
1455	M201T274C138	201.158	273.847	0.64628	138.15	811	4621.71	4648.54	134	4648.35	2849.91
1458	M206T115C140	206.055	115.3	0.65739	140.321	5162.76	2723.4	4250.93	3968.96	5997.76	4251.76
1459	M206T35C140	206.078	34.5104	0.654362	139.674	3856.96	6342.79	6263	6036.2	5248.28	6561
1460	M207T74C136	207.057	73.9447	0.635161	135.537	10453.4	5990.5	5883.46	9309.45	8533	7343.95
1462	M217T256C139	217.116	256.183	0.651332	138.604	2032	2047.6	2737.53	871	1426	2813.74
1463	M218T385C140	218.156	384.75	0.655875	139.532	6402.23	4093.04	3959	7027.86	5849.48	4651
1465	M238T428C140	238.035	427.768	0.659409	139.616	1278.06	1862.48	0	1412.04	0	0
1466	M251T619C137	250.985	619.235	0.648302	136.891	2910.89	2765.46	2480.99	2977.85	2735.7	3910.02
1467	M251T654C137	250.986	653.845	0.647796	136.784	959.197	1906.54	1763.18	1646.28	1622.31	1720.45
1468	M251T705C137	250.985	705.458	0.647796	136.784	1040.1	1722.02	1410.31	1953.56	2101.03	2147.67
1469	M264T64C135	264.194	64.0214	0.639206	134.631	16214.3	17284.1	17501.4	14106	16775.8	30977
1470	M280T137C138	280.188	136.614	0.6584	138.294	20980.9	22607.2	20575.1	23074	18699.7	4589
1476	M171T125C143	171.086	124.635	0.663446	143.335	92286.9	48805.9	79840.8	77648.9	76393.4	80832.8
1477	M172T119C144	172.09	119.371	0.664959	143.603	5568.53	10924.8	8370.92	8649.7	7044.41	5125.42
1479	M179T39C141	179.116	39.2288	0.655876	141.252	9293.06	8441.86	13376.3	11006.9	9717.59	8372.95
1480	M180T191C139	180.087	190.56	0.64527	138.917	93115.3	99935.9	102373	101170	98664.1	92354.6
1482	M181T124C142	181.107	124.391	0.659914	142.016	33126.6	27365.7	27966	39945	31300.7	34484.6
1483	M182T198C141	182.046	198.006	0.65739	141.424	17507.6	14280	18262.7	16272	17636.9	13964.1
1484	M184T287C145	184.045	286.557	0.674035	144.9	11181.4	7802.6	2053.43	9436.32	10609.9	9201.59
1486	M184T116C140	184.095	115.957	0.650827	139.908	8431.59	8877.28	9293.14	7786.52	9175.35	9067.19
1487	M185T95C140	185.091	95.3661	0.649312	139.533	30420	30047	36371.5	32744.5	36196.1	31810.2
1489	M187T258C141	187.106	257.82	0.658904	141.494	10620	7866.96	8710.04	6758.62	5420.47	9340.69
1490	M187T175C139	187.107	174.605	0.646281	138.783	5689.69	6392.78	6660.96	3866	7644.46	2591.5
1491	M188T355C142	188.101	354.746	0.659409	141.553	1281.66	1115	1676.92	1615.08	1482	1550.93
1493	M188T257C142	188.163	257.211	0.660923	141.875	5188.35	4083.2	4594.55	4313.2	3712.57	5006.31
1494	M188T227C142	188.163	227.16	0.660923	141.875	2402.88	3018.84	3426.5	3781.38	3191.37	5056.16
1496	M189T424C143	189.158	423.742	0.666472	143.018	1774.66	1588.11	2347.62	2943	1036.84	2172.94
1497	M190T29C140	190.015	29.0557	0.651837	139.837	19253.6	15953.9	24673.6	21363.6	23928.8	18588.2
1498	M190T171C141	190.085	170.776	0.65739	141.025	10336.2	8664.18	9275.08	9712.03	9920.37	8509.42
1499	M190T381C140	190.106	381.093	0.654866	140.482	7656.21	8467.22	6698.61	8612.02	8215.74	6699.39
1500	M190T353C141	190.117	353.258	0.659409	141.456	14737.2	10280.1	14402.4	14337.1	17472.5	16627.4
1502	M192T207C142	192.065	206.99	0.660923	141.689	7854.11	10578.6	9815.67	8337.85	5147.93	6423.68
1503	M192T370C139	192.073	369.976	0.648807	139.091	16215.4	3312.46	1808.35	1557.28	1856.88	23445.7
1504	M192T96C142	192.086	95.8192	0.660418	141.579	6004	3195.6	3614.51	2860	4056	3612
1506	M193T49C141	193.096	49.3177	0.656381	140.667	11563.3	6609.01	9940.57	5330.48	5873.18	17851.3
1507	M195T41C141	195.086	41.0041	0.65739	140.792	245302	204166	236567	223666	213625	206900
1509	M195T114C141	195.112	113.559	0.659409	141.224	7203.44	6079.47	4339.06	4597.48	7331.42	5006.3
1510	M195T79C143	195.111	79.3428	0.667481	142.952	5768.74	4408.94	6051.78	5883.46	6675.21	4495.89
1511	M195T271C142	195.111	271.158	0.662437	141.872	4209.44	4442.42	3529.57	4184.06	1642.49	1220.12
1512	M196T50C141	196.096	49.683	0.659409	141.179	37835.2	44351	38046.4	5878.16	2657.94	40128
1513	M196T225C141	196.096	224.756	0.6584	140.963	4666.97	2293.07	2799.21	3176	1809.03	3026.2
1514	M196T255C141	196.096	254.701	0.657895	140.855	3079.44	2750.83	3927.21	2470.65	2341.67	3026.2
1515	M196T114C142	196.096	113.709	0.661428	141.611	5480.76	3294.17	4202	3705.5	3470.63	2131.92
1516	M197T220C141	197.065	220.382	0.6584	140.92	48449.2	45812.4	50561.1	49754.7	49568.9	49102.8
1518	M198T106C142	198.075	106.481	0.66395	142.062	7716.81	4796.65	7538.11	7767.48	5853.6	6190.08
1520	M199T122C142	199.081	121.925	0.662941	141.802	35667.5	35080.7	43163.4	43407.3	39473.6	26072.6
1521	M199T196C139	199.081	195.857	0.648302	138.671	19269.7	15285.3	24174.1	14909.4	23170.5	24757
1522	M200T132C142	200.127	131.964	0.662941	141.756	5197.52	26144.7	2877.05	3055.97	3555.68	35172.6
1523	M202T242C144	202.105	242.21	0.675546	144.365	6695.83	8892.67	8177.61	6760.53	6760.02	7164.4
1524	M206T444C141	206.044	443.543	0.661932	141.291	1502.06	2032.94	1976.18	2073.64	1421.1	1664.22
1525	M206T222C142	206.042	221.927	0.662941	141.506	4250.23	3543.63	4466.4	3916.11	2663.98	2748.71
1526	M206T470C141	206.044	469.906	0.661932	141.291	1010.83	1209.81	1684.43	1312.37	1421.05	907.174
1528	M207T116C140	207.056	115.875	0.654362	139.634	12232.6	8246.53	21733	17466	19230	14093
1530	M213T405C141	213.047	405.457	0.659914	140.583	6955.22	6297.32	5633.13	7480.94	6948.01	6362.61
1532	M215T340C140	215.138	339.568	0.65739	139.966	0	390	6040.91	4900.42	4256.96	4950.95
1534	M218T273C137	218.136	272.806	0.643249	136.847	12941.2	14091.3	16933.9	15883.2	11909.9	13457.9
1535	M229T414C136	229.116	414.267	0.641228	136.044	12951	33064.3	58966.6	12740	40984.5	20534
1536	M230T293C137	230.156	293.376	0.646281	137.083	31056	40023.2	42619	29030.6	42122.4	31995.3
1539	M234T32C140	234.022	31.6892	0.661427	140.17	14343	20160	11326.5	14741.7	14904.6	9574.1
1540	M241T405C138	241.127	404.678	0.65133	137.812	9710.3	10434.7	6674.36	4330	3181	6658.18
1541	M241T368C138	241.152	367.972	0.652847	138.133	2232	18343.6	3066	17111.7	25063.1	21814.3
1542	M248T313C138	248.146	313.14	0.654866	138.357	3085.34	3687.7	3494.73	4739.17	3884.84	3616.19
1544	M269T318C140	269.122	318.034	0.663446	139.614	6954	5051	2968.32	2580.05	2997.9	3028.34
1545	M286T204C140	286.199	204.494	0.668489	140.279	63644	60362.6	65715.2	60794.5	61085.5	67583.5
1546	M302T186C137	302.229	186.089	0.655371	137.201	16713.5	19053	14157.9	13806.5	18229.9	13823.2
1547	M84T517C155	84.0795	516.545	0.668489	154.579	6120.04	4614.58	8811.94	5686.17	7857.34	5226.37
1549	M121T154C148	121.064	153.601	0.665463	147.89	5185.38	3260.17	4139.52	4426.7	5371.38	6023.63
1550	M123T105C148	123.067	105.305	0.667481	148.111	10753.9	13310.9	13404.1	10545.6	13069.4	12134.6
1551	M130T516C148	130.085	516.032	0.668489	147.591	20189.6	20177.1	55893.4	21314.6	14796	23194.9
1552	M130T533C148	130.085	532.586	0.668489	147.591	13042.2	15204.4	14172.6	13860.3	12032.6	13336.9
1553	M130T546C147	130.085	545.507	0.666976	147.257	7161.17	6748.17	7330.77	4708.86	6921.65	9424.7
1555	M146T249C143	146.059	249.115	0.653857	142.956	29134.6	39694.2	34505.5	44390.9	41877.1	38497.7
1556	M152T32C146	152.069	31.5973	0.670506	146.129	50431.1	34899.7	57193.8	47722.8	49390.4	50157.3
1557	M152T304C146	152.08	304.211	0.670506	146.128	1449	1457.58	1312.36	1760.14	1370.34	2059
1558	M154T88C145	154.048	87.7459	0.664959	144.775	19547.6	23408.1	21510.8	29618.3	30675.8	25550.9
1559	M156T122C144	156.063	121.855	0.663446	144.302	4185.26	5970.99	3937.23	4092.38	3900.48	1496
1560	M156T305C146	156.075	304.516	0.670506	145.837	1001.3	694.754	1036.91	1363	1372	1659
1561	M157T195C141	157.071	195.44	0.649312	141.159	17212	18640.5	16578	26626.5	19775.6	25838.9
1562	M163T114C144	163.086	113.891	0.666472	144.485	6606.49	7965.35	7404.87	8275.01	8452.52	9842.83
1563	M171T176C143	171.087	176.047	0.663446	143.335	2164.81	799	2829.16	2535.98	2447.71	2969.99
1564	M173T357C144	173.029	356.754	0.667985	144.202	8133.91	10596.6	9147.78	9642.03	9764.98	10560.9
1565	M177T622C145	177.1	622.298	0.670506	144.514	1105	1115	710.553	1501	814.908	884.182
1570	M180T120C144	180.1	119.503	0.667985	143.807	9863.7	9211.89	7433.24	4669.96	5974.83	8364.19
1571	M181T114C144	181.096	114.163	0.667481	143.645	13589.5	12023.6	11337.8	12751.7	11179.1	13344.3
1574	M187T267C144	187.179	266.657	0.670002	143.873	2299.64	3687.92	3100.24	1797.13	2961.18	2664.23
1575	M188T42C144	188	41.7372	0.668993	143.616	7232.4	7180.51	7765.49	7844.71	7600.84	12464.6
1576	M188T149C143	188.106	149.171	0.666976	143.178	4706.96	4014.65	4670.53	3452.73	4644.44	5630.57
1578	M188T299C143	188.126	298.833	0.667481	143.285	29813.8	30279.5	33363.1	42917.7	40646.5	31200.4
1579	M188T402C143	188.174	402.399	0.667481	143.283	1447.39	1778.54	1973	1523.43	1891.09	2925
1580	M188T343C143	188.175	342.773	0.665968	142.958	5500.75	837.04	1103.76	1176.11	1679	1205
1581	M188T583C143	188.174	582.758	0.666976	143.174	7772.26	6276.34	7475	6044.33	2166.77	2080.8
1582	M188T433C143	188.174	433.055	0.665968	142.958	1478.97	1841.77	1569.1	1651.08	1919.4	1322.46
1583	M188T499C143	188.174	498.51	0.667985	143.391	1426.28	8564.27	1562.72	1592.34	1245.62	5093.71
1584	M188T416C143	188.175	416.349	0.666976	143.174	1931.77	1841.77	2372.42	2212.52	1919.4	1322.46
1585	M188T388C143	188.174	388.412	0.666976	143.174	1447.39	1778.54	1962.55	1837.28	1980.15	3192.62
1586	M189T153C142	189.126	153.353	0.66395	142.478	7677.25	8933.86	9737.4	8579.68	7914.77	8776.05
1587	M189T517C143	189.158	516.816	0.667481	143.234	67713	290611	287049	285614	79450.5	274369
1588	M189T580C143	189.158	580.145	0.667481	143.234	6219.59	7565.7	7617.11	9186.09	6626.04	5432.28
1590	M189T564C143	189.158	564.364	0.667481	143.234	12641.4	11211	12105.8	11385.6	13066.2	19355.8
1592	M189T431C143	189.158	430.95	0.667481	143.234	1342.95	1588.11	1841.33	1967	1036.84	2172.94
1593	M189T416C143	189.159	415.968	0.665463	142.801	1447.71	1036.69	1014.48	785.571	735.964	92
1594	M190T557C143	190.162	556.542	0.667481	143.186	2426.92	2159.92	2085	4619.18	2973.14	2962.78
1595	M190T517C143	190.161	516.816	0.667481	143.186	12280.2	11774	11781.1	13047.7	11093.2	13537.9
1596	M191T363C144	191.039	362.715	0.670506	143.792	9793.92	10586.9	7170.33	8945.16	1316.85	9321.22
1597	M191T223C141	191.08	223.018	0.655371	140.544	1987.52	2419.03	3159	3404.89	2567.29	1825.05
1598	M191T47C143	191.117	46.5108	0.666472	142.923	4726.82	5049.41	7097	2947.03	3113.37	4503.69
1599	M192T434C140	192.049	433.967	0.653352	140.066	3177.59	2958.99	3194.81	2574.24	2573.96	3318.52
1600	M192T225C143	192.065	224.541	0.665968	142.77	2526.22	2383.41	2206.8	1903	2601.64	1265
1604	M193T96C141	193.096	96.0154	0.655876	140.559	12584.8	8691.23	11488.8	8689	10806.6	8985.9
1605	M193T141C142	193.095	140.87	0.660923	141.64	24868.2	15463.1	19560	23360.8	20322	21053
1607	M193T276C144	193.107	275.884	0.670506	143.694	3117.71	2889.44	2390.75	2549.55	3445.09	3548.39
1610	M194T238C144	194.08	237.83	0.670002	143.54	8087.66	8143.98	9623.83	7699.8	8521.43	8109.7
1611	M194T242C140	194.102	242.094	0.655371	140.405	18813.3	1427.41	19339.6	20320.1	19602.8	18693.1
1612	M194T121C143	194.102	120.623	0.668993	143.323	2222.06	2995.57	2660.65	3021.07	3043.39	2595.17
1613	M195T185C143	195.075	184.709	0.666472	142.738	1446	2743.46	3035.93	3243.16	3693.33	3104.21
1614	M195T245C144	195.112	245.448	0.67101	143.708	5419.57	5368.68	5643.02	5966.59	5988.41	5971.47
1615	M195T47C142	195.111	46.7093	0.664454	142.304	34565.3	33410.4	37126.3	28662.4	28166.7	29295.6
1616	M196T284C141	196.096	284.42	0.660418	141.395	3204.87	3380.49	2656.05	2470.65	4944.54	2459.96
1617	M197T157C143	197.102	156.539	0.667481	142.862	1519.8	1645	1575.84	1176	1073	1376.79
1619	M198T305C143	198.086	304.677	0.670002	143.357	3625.3	3163.3	3889.36	3639.87	3993.98	3261.76
1620	M198T106C144	198.112	106.024	0.673026	144.003	5584.98	4942.53	4240.35	5270	4082.25	3724.23
1621	M198T79C142	198.111	79.2794	0.665463	142.385	6259.03	5709.82	5642.71	4111.22	6050.2	7076.78
1622	M199T115C143	199.106	114.514	0.666976	142.664	77650.7	82304	71885.9	72875.2	25058	78810.7
1623	M199T151C143	199.107	150.577	0.666976	142.664	9156.97	6099.86	6626.28	6701.28	8011.5	7439.58
1624	M199T62C143	199.107	62.2931	0.667985	142.88	8434.39	10947.1	9259.94	10590.6	10466	9963.35
1627	M200T159C143	200.105	159.224	0.668489	142.944	8928.41	8326.82	10472.7	12636.7	8248.28	11287.4
1628	M201T122C144	201.123	122.165	0.673027	143.869	8916	3101.4	7856	2811.16	4181.08	4491.77
1629	M202T106C142	202.051	105.929	0.666472	142.428	93541.3	88084.3	97861.9	84582.2	84963	91906.5
1630	M202T276C142	202.106	275.539	0.665463	142.21	1035.65	1133.11	1928.75	4903.18	3749.12	3442.79
1633	M207T256C143	207.063	255.773	0.668489	142.649	2167.44	2160.83	2473.51	2237.49	1469.43	1964.45
1635	M209T239C143	209.054	238.785	0.670506	142.998	62280.2	62358.1	65491.9	61779.1	64778.4	62215.2
1636	M210T150C143	210.075	149.616	0.670506	142.957	11612.6	10602.4	12816.8	5440.66	6462.32	3835.15
1637	M210T130C143	210.074	129.608	0.671514	143.172	15331.6	19650.7	15724.2	22950.1	15014.2	14806.9
1638	M211T148C143	211.08	148.14	0.669498	142.702	23260.8	16453.5	21031.6	20396.4	17006	22497.5
1639	M213T318C140	213.065	318.034	0.656886	139.937	8373.28	7668.54	9532.51	6839.43	7472.16	6389.41
1640	M217T54C142	217.104	53.5415	0.666472	141.826	12573.4	11763.2	14765.8	11451	6192.54	5355.45
1644	M227T413C143	227.112	413.272	0.675042	143.287	4412.33	3995.64	4922.63	4621.41	4574.76	5608.87
1647	M229T308C143	229.152	308.168	0.672018	142.576	20018	10829	8268.87	23522	8463.07	11980.1
1650	M241T297C138	241.152	296.728	0.651331	137.812	31814.6	28513.4	26095.1	31253.2	39704.9	25919.7
1652	M248T217C142	248.089	216.785	0.672522	142.089	12805.8	15484.1	10551.1	20993.5	3302	20259.3
1653	M250T446C141	250.036	446.204	0.668489	141.181	1255.95	945.197	1754.84	1825	2232	2258
1654	M256T253C140	256.115	252.831	0.663446	139.948	11202.7	10778.7	8451.75	11854.9	7038.78	12334
1655	M264T111C141	264.193	110.676	0.667985	140.693	8376.11	9308.03	9835.85	8230.61	4507.53	7023.49
1656	M265T217C141	265.115	216.974	0.671513	141.412	75358.8	125655	109691	31683	23241	86954.2
1658	M276T388C138	276.141	387.656	0.65739	138.174	37998.2	43360.4	54967.3	38936	35172	39179.8
1659	M70T490C161	70.0639	489.75	0.681088	161.381	2196.74	1526	1341.38	1588	2931.93	3024.97
1660	M85T298C157	85.0271	298.457	0.67857	156.692	161299	176471	164502	153709	170515	171799
1661	M88T486C156	88.0857	485.762	0.680081	156.364	5024.07	4302.95	4499.31	3953.81	3762.82	3658.38
1662	M114T164C149	114.065	163.792	0.666976	149.078	5202	3740.85	6100.25	5360.4	5411.66	6403.67
1663	M121T214C150	121.027	213.701	0.673531	149.687	7435.12	6658.54	7274	6263.88	5781	4703
1664	M130T218C148	130.049	217.615	0.670506	148.04	25539.1	30622.4	8783	41071.5	29504.1	29586.8
1665	M145T406C148	145.059	406.272	0.674539	147.559	4233.06	2575.16	2571.04	3249.49	3805.32	3490.95
1666	M177T47C145	177.101	47.3961	0.671514	144.731	646707	650226	722534	142702	667921	147802
1668	M177T574C145	177.101	573.523	0.671514	144.731	1666	1084	1528	1313.57	1055.69	1228.38
1669	M177T596C145	177.1	595.579	0.670506	144.514	1262	851.094	710.553	1313.57	1055.69	884.182
1670	M177T541C145	177.101	540.996	0.672522	144.948	1122.1	1266	836.416	882.355	1266.03	1130.28
1671	M177T94C146	177.101	94.4274	0.678066	146.143	6989.02	6091.56	7894.93	6949.74	8183.81	6028.35
1672	M177T399C143	177.101	398.842	0.663949	143.1	2282.29	3512.36	2841.08	2921.56	3843	2853
1673	M179T123C145	179.08	123.182	0.673027	144.948	16547.8	13030.5	12757	11487.6	12137.3	12312.9
1674	M180T225C143	180.1	224.738	0.663446	142.829	4120.74	4180.33	5895.05	3853.26	4894.87	4360.94
1675	M184T281C145	184.045	280.667	0.674035	144.9	9879.23	7425.01	11048.3	8996.75	9354.38	8262.03
1678	M191T239C144	191.043	238.785	0.672018	144.116	16063.1	14759.9	14001.5	14771.7	15240.6	17482.2
1679	M191T407C144	191.065	406.8	0.673531	144.439	4325.3	3103.33	3388.17	3739.51	4166.64	3760.45
1680	M196T89C142	196.096	88.538	0.664959	142.367	16967.1	5605.43	6577.23	6497.32	9251.96	9677.95
1681	M197T420C142	197.004	420.258	0.661428	141.57	2749.84	2572.94	3048.53	0	2112.17	1577.52
1683	M197T151C141	197.091	151.311	0.660923	141.458	5549.27	4946.56	6465.52	6955.91	7182.41	7023.9
1684	M197T174C144	197.127	174.124	0.674539	144.371	2444.07	2117.54	2265.41	1812	1730	1968.2
1685	M197T46C144	197.127	46.4223	0.672522	143.94	22963	21684.4	21008.8	23870.6	21340	26668.5
1686	M198T29C145	198.057	28.6766	0.677562	144.976	88357	89351.8	99293.6	102829	107863	96199
1687	M198T52C142	198.111	51.5094	0.66395	142.061	7150.79	6322.71	5020.21	6826.89	3625.57	4515.78
1688	M199T56C142	199.143	56.0575	0.664454	142.123	4191.13	6451	2981.36	3211.26	3356	6249.12
1690	M200T247C145	200.127	246.785	0.678066	144.991	12589.2	12173.7	4408.81	12269.1	3192.71	6269.96
1691	M200T125C141	200.127	124.685	0.661428	141.433	31839.1	26145	13814	36961.8	32886.2	35172.3
1692	M201T154C144	201.126	153.602	0.673531	143.977	1760.27	1586.49	1589.77	1949.68	2269.09	3710.56
1693	M201T274C145	201.158	273.87	0.678066	144.945	32978.1	34593.1	37264.9	34924.8	35437.7	34688.1
1696	M202T108C145	202.179	107.728	0.677562	144.793	10201.7	8614.59	5089.7	5408.61	11235.1	3992
1697	M203T244C144	203.102	243.773	0.672522	143.676	4114.77	4127.22	3261.2	3729.2	2716.86	4502.1
1698	M203T425C145	203.149	424.677	0.677562	144.751	4477.61	4142.71	3656.58	4282.19	4130.17	4736.44
1701	M204T298C144	204.121	298.201	0.676554	144.494	2.13962e+06	2.23732e+06	2.17645e+06	2.29351e+06	2.28572e+06	2.19187e+06
1702	M204T552C145	204.151	551.827	0.679577	145.138	1906.97	2386.54	2314	2096.79	1976.03	1504.29
1703	M204T562C145	204.151	562.485	0.677562	144.707	1592.74	1516	2249	2138.17	1555	2083.74
1704	M204T512C146	204.152	511.623	0.681592	145.568	10764.9	8509.14	12128.4	11500.5	10909.3	11080.8
1705	M205T23C144	205.085	22.8839	0.673531	143.807	2682.39	2527.1	2400.97	2967.04	2671.53	1911.66
1706	M206T261C142	206.1	260.547	0.66395	141.719	5731.61	4961.17	6350.57	6484.14	5682.55	6305.42
1707	M206T464C144	206.1	464.314	0.675546	144.195	2450.26	2277.05	2304.72	2594.9	2796.94	2423.59
1708	M206T442C144	206.101	442.096	0.67605	144.302	3442.45	2679.75	2517.45	2828.04	2256.43	1627.77
1710	M210T159C143	210.075	159.483	0.670506	142.957	11613.3	10557.5	12816.7	5440.66	6475.68	3835.15
1711	M210T41C144	210.111	41.0041	0.67605	144.137	13922.8	9409.2	11001.2	12498	12538.1	14712.7
1713	M211T50C144	211.081	50.3718	0.675546	143.991	6075.82	6679.87	7199.29	7592.34	7881.15	7587.58
1714	M211T707C145	211.097	707.006	0.680585	145.064	3213.16	2526.73	2570.63	2542.46	3237.77	2386.81
1715	M212T372C144	212.051	371.718	0.674035	143.63	6440.14	6158.07	6350.04	6303.08	5619.22	5102.13
1716	M212T142C144	212.102	141.849	0.676554	144.165	15637.5	14153.8	15975	3289.97	3896.86	13981
1717	M213T84C145	213.096	84.073	0.679074	144.663	76604.6	69436.5	77752.6	58262.5	65116.2	87201.9
1718	M215T442C144	215.015	442.371	0.675546	143.837	5872.98	7775.54	7683.64	7338.92	6340.5	7430.38
1719	M215T473C143	215.015	473.298	0.673027	143.3	3514.06	3810.6	3786.78	3516.7	2778.62	4191.96
1720	M215T563C144	215.015	562.847	0.675043	143.729	6482.29	5100.48	5080.33	4533.11	4948.19	4398.65
1721	M215T542C144	215.015	541.506	0.675546	143.837	6259.94	6836.51	4967.11	4652.26	4755.37	4064.03
1722	M215T242C144	215.062	241.658	0.67605	143.942	3456.41	2832.4	3140.29	3521.02	2494.19	3466.41
1725	M223T27C146	223.06	27.3656	0.685117	145.571	6221	6250.68	10007	992.406	1915.73	1489.89
1726	M225T47C143	225.004	47.2823	0.675043	143.361	295379	288526	296646	288003	272843	289795
1727	M230T414C141	230.119	414.279	0.666472	141.367	7366.62	7408.05	10760.6	2068	7564.85	10607.1
1729	M230T294C142	230.156	293.601	0.671514	142.435	46601.5	48326.9	45525.1	37868	38743	39556
1730	M235T137C141	235.116	137.415	0.664454	140.776	21424.3	17992.1	20258	21489.1	15675.7	32445
1731	M243T41C143	243.182	41.0689	0.675546	142.873	8553	2460.8	3220.46	6785	2736.12	7853
1732	M244T243C142	244.152	243.468	0.669497	141.565	13912.5	13410.2	8535	8168	17030.8	17704.2
1733	M245T224C143	245.093	224.425	0.677562	143.242	3465.01	925	2727.17	3639.39	3614.94	1073
1735	M248T28C140	248.02	27.7929	0.662437	139.96	9492.93	19096	10169.3	11866.5	14095.1	13919.7
1736	M248T313C142	248.146	313.161	0.672522	142.087	6177.04	4173.71	5876.89	4880.39	3884.84	3616.19
1737	M257T160C143	257.111	159.803	0.679577	143.323	2302.43	1136	1268	2336.44	1185	2696.31
1738	M257T202C144	257.147	202.448	0.681592	143.747	4677.39	8472.92	10972.2	1426	7725.1	2572
1739	M260T279C143	260.146	279.191	0.68008	143.347	32390.2	11580	26562.9	25374	3547	21989.5
1741	M262T386C142	262.126	386.324	0.672522	141.702	28042.3	24618	23493.9	28238.9	27313.7	46848
1743	M266T234C139	266.136	234.36	0.6584	138.625	7967.95	10017.5	10086.8	8934.33	10892.8	6803.38
1744	M272T228C144	272.183	227.886	0.683607	143.78	4857	6912.34	9056.34	6807.24	7783.45	5758.91
1745	M290T383C141	290.158	382.855	0.672018	140.934	8688.86	7736.39	10026.6	8926.86	12628.9	11658.6
1746	M300T193C138	300.214	192.772	0.660922	138.403	15939.9	13643.7	12038.8	12705.4	16842.6	13498.1
1747	M310T196C141	310.198	195.756	0.67605	141.376	31216.3	47714	51147.2	30713.4	35882.2	34313.6
1748	M100T349C154	100.075	349.37	0.680081	154.087	37659.1	35479.1	35546.1	31744.1	2099.45	1199.71
1749	M116T486C152	116.069	485.773	0.681592	152.085	11128.4	7354.62	9775.86	8528.53	10567.1	8953.41
1750	M124T289C152	124.086	289.478	0.685621	152.021	42898	58506.2	45028.6	40167.5	41908.6	44346.7
1751	M126T349C150	126.09	348.872	0.679577	150.46	5333.98	5641.27	5227.96	5138.23	3781.55	4889.81
1752	M133T495C150	133.096	495.452	0.681592	150.183	6195.26	4999.57	5380	5414.46	5295.48	5571.46
1753	M135T189C151	135.043	188.817	0.684614	150.659	2637.42	0	4095.68	0	4310.56	4119.17
1756	M142T274C148	142.085	273.839	0.677562	148.471	10426	10356.7	11040.3	12617.2	11828.8	11834.8
1757	M148T40C150	148.038	40.4874	0.686628	149.959	6786.5	5572.99	7663.04	5222.15	6583.62	5912.97
1758	M158T488C148	158.127	488.139	0.679577	147.664	5382.43	5377.61	5837.33	4768.66	4847.56	3592.22
1759	M166T289C148	166.096	289.478	0.685117	148.329	55066.7	67784	69800.1	65317.8	66398.1	66196.3
1760	M170T289C148	170.091	289.268	0.683103	147.642	28333.9	39385	38938.4	46376.5	43212.6	36266.8
1761	M172T485C147	172.107	485.344	0.681592	147.194	11818.7	11506.1	8882.23	11040.1	10970.4	11092.8
1762	M175T253C148	175.077	252.684	0.686124	147.997	6428.35	8426.16	7067.41	10599.8	10069.9	8749.7
1763	M177T650C145	177.101	649.501	0.671514	144.731	417	1013	511.418	1323	870.309	886.653
1764	M177T425C144	177.101	424.738	0.669498	144.296	1551	3619.1	2840.74	1702.66	1205.54	1455.39
1768	M181T124C144	181.096	123.78	0.670506	144.296	13589.5	7827.66	7927.6	12751.7	13806.9	8968.91
1770	M185T49C146	185.102	48.6726	0.681592	146.469	393697	402993	432162	278029	383674	13252.8
1771	M185T84C146	185.102	84.4294	0.679577	146.036	154987	140196	164776	203136	207612	162501
1772	M185T349C146	185.127	349.454	0.679577	146.035	9143.33	8120.44	9265.2	8003.15	7558.01	7743.22
1773	M186T160C143	186.148	160.33	0.666472	143.167	2227.22	1657.09	1935	2475	1617.72	2415
1774	M189T382C146	189.122	382.388	0.681088	146.156	23344.3	23428	24647.7	21851.6	21157.6	23183.8
1775	M190T108C147	190.096	108.004	0.68411	146.756	12813.4	13082.7	12654.2	10898.7	11744.8	11781.5
1776	M190T85C146	190.096	84.6176	0.682599	146.432	2196.64	13083.2	13869.6	10898.3	4136.7	2610.07
1777	M190T356C144	190.142	355.677	0.67101	143.944	4669.26	4695.88	1649.46	4310.9	6933.71	4632.19
1778	M191T34C147	191.178	33.8627	0.687131	147.351	11845	13757.9	11490	14721.2	10648.8	10802.2
1779	M192T33C144	192.137	33.4013	0.671514	143.956	20090	13361.6	14793.5	13388.5	10434.1	14346.3
1780	M194T241C144	194.116	241.499	0.67101	143.754	9056.94	8041.27	7763.9	8005.5	6734.08	8476.79
1781	M196T283C146	196.096	282.787	0.68411	146.468	6590.39	6372.02	8215	6098.55	6962.82	6924.89
1782	M196T270C146	196.096	270.124	0.681088	145.821	2928.15	6371.74	8488.54	6098.55	2037.59	2543.93
1783	M198T97C143	198.111	96.5772	0.670506	143.464	4985.07	5063.4	5432.26	6017.17	6591.87	4641.89
1785	M200T368C146	200.04	367.575	0.680585	145.533	4123.24	3500.72	4232.41	2720.16	3666.05	4214.48
1786	M202T262C146	202.117	261.595	0.683103	145.979	38712.2	39574.3	39357.1	36840.7	38985.9	37596.9
1787	M203T302C148	203.051	302.326	0.692165	147.874	11567.2	0	9778.02	9132.56	55	13286.1
1788	M203T239C145	203.081	239.099	0.677562	144.753	2045.13	2168	1951.23	1992.48	1973	1714.39
1789	M203T349C145	203.137	349.357	0.67857	144.966	253423	240232	230993	7416.03	8205.44	217230
1790	M203T402C145	203.138	401.594	0.67857	144.966	4381.15	2838.52	2891.52	2995.35	2796.71	2781.08
1793	M203T556C145	203.149	555.802	0.679577	145.181	13715.8	26348	13647.4	13020.8	14374.1	14051.9
1794	M203T577C145	203.149	576.992	0.680081	145.289	9845.39	9630.46	7962.26	8586.23	6283.45	8189.97
1795	M203T589C145	203.149	588.986	0.679074	145.073	1895.89	7626.59	2208.01	8586.23	1232.19	5601.18
1797	M204T311C146	204.132	311.434	0.681592	145.569	116240	114506	124295	115771	115001	120412
1798	M204T491C145	204.145	490.854	0.680081	145.246	2864.81	2581.2	2770.47	2331.57	1780.62	1351.72
1800	M206T491C144	206.1	490.599	0.676554	144.41	1894.44	2415.28	1944.93	3582.29	1595.51	2127.46
1801	M207T228C146	207.111	227.652	0.682096	145.55	3409.22	4353.97	4483.95	4235.55	3174.7	3777.14
1802	M208T40C145	208.095	40.4874	0.681088	145.294	4090.09	4434.14	2663.14	4202.88	4423.22	4243.09
1803	M208T189C147	208.132	188.843	0.689648	147.119	3467	976	3084.18	3482.01	4191	2573.06
1804	M209T123C145	209.09	123.49	0.680585	145.146	21489.2	18561	21536.3	23335.8	24196.7	19230
1806	M209T525C145	209.127	525.036	0.681592	145.359	1758.08	2623.72	690.116	1785.15	1979.76	947.185
1807	M210T112C146	210.111	111.638	0.68411	145.856	2674.39	4607.96	6654.69	3914.89	3075.24	3406.35
1809	M211T157C143	211.081	156.719	0.668993	142.594	19607.3	14552.5	17948.2	16509.6	14242.4	18579
1810	M211T610C145	211.096	610.121	0.680081	144.957	3291.23	2088.32	3940.54	2451.94	3168.96	2547
1812	M212T122C145	212.091	121.76	0.682599	145.454	7975.58	9293.32	10135.7	10112.8	9522.77	7745.44
1813	M212T289C146	212.101	289.268	0.684614	145.883	439702	470911	490034	464530	445970	440655
1814	M212T241C146	212.102	241.039	0.68411	145.775	3140.15	3085.08	3376.27	3671.94	5569.84	2598.75
1815	M212T413C147	212.102	412.896	0.688138	146.634	2973.15	3043.37	4981.79	4117.41	3817.57	3334.82
1816	M212T371C145	212.1	371.094	0.682599	145.453	2277.38	3166.17	2610.43	3318.75	3182.99	2703.39
1818	M213T49C145	213.097	48.6726	0.680585	144.985	156732	127663	144263	100588	143025	4883.05
1820	M214T46C146	214.121	45.7016	0.686628	146.231	2707.1	3096.99	2674.6	4494	4103.87	2290.65
1821	M214T225C147	214.121	224.756	0.689648	146.874	10551.5	13755.7	1510	1135.6	13190.6	14167.2
1822	M215T521C144	215.014	520.82	0.676554	144.051	5217.63	5802.51	5074.1	4954.65	3555.55	4122.07
1823	M215T254C147	215.101	254.061	0.688641	146.621	895.047	1720.31	4214.03	2463.12	2367.68	4213.79
1824	M215T289C147	215.137	288.624	0.692668	147.477	1489.23	12353.2	25966.6	23387.6	23196.2	23320.3
1825	M216T149C146	216.105	148.67	0.688138	146.475	11580.8	8412.74	9464.2	6566.65	6323.65	8229.35
1828	M220T123C145	220.059	122.582	0.680585	144.718	27612.4	40726.6	36801.3	44867.9	37871.5	42277.4
1829	M220T143C145	220.058	142.627	0.679577	144.504	38919.3	37342.2	36607.9	34925.7	28528.9	34905.7
1830	M221T243C144	221.044	242.918	0.67857	144.253	5351.7	5187.65	5212.63	5888.52	5410.82	5538.9
1833	M227T400C145	227.062	399.637	0.682599	144.893	2012.43	2853.91	2395.93	2265.11	1852.81	1938
1834	M229T414C140	229.116	414.085	0.661428	140.33	64522.3	33141	57493.3	26060	45836.9	35782
1835	M229T320C141	229.153	320.192	0.664454	140.971	6625.56	8598	6037.79	10197.2	6095.02	7463
1836	M231T266C144	231.081	265.973	0.679074	144.007	55536.2	48548.9	51554.5	46011	40535.5	42661.3
1837	M232T251C144	232.152	251.33	0.677562	143.651	69739	150007	80547	133470	65416	160281
1838	M238T428C141	238.035	427.808	0.666472	141.111	118	1862.37	2769.94	0	1535.14	2039.39
1839	M241T297C143	241.152	296.772	0.677562	143.362	35263.3	37425.3	42594.4	49744.5	39704.9	23467
1841	M246T234C142	246.167	234.316	0.673531	142.358	44132.4	32491	30826	53404.3	40135.3	50351
1842	M248T207C147	248.162	206.583	0.69468	146.768	22992.3	30352.5	28912.3	18453.1	26269.6	27924.1
1846	M276T231C142	276.178	231.433	0.674539	141.777	4006.86	5245.76	5186	3637	6075.5	3526
1847	M88T495C157	88.0857	495.139	0.681592	156.711	3519.88	4302.25	2944.74	3114.69	3581.64	3472.14
1848	M145T298C148	145.048	298.201	0.677562	148.221	146526	150733	151594	156164	143412	134925
1849	M156T29C147	156.047	28.6766	0.677562	147.374	43299.8	41704.6	45534.5	37737.5	49151.2	42553
1850	M182T47C147	182.127	47.378	0.685117	147.384	12707.6	57163.3	13425.6	9563.06	9708.05	15836.2
1852	M190T177C148	190.059	176.723	0.688138	147.622	5519.84	5180.32	5197.71	3875.76	5393.69	4348.43
1853	M193T50C149	193.095	49.683	0.696693	149.306	332813	274518	256148	271347	246156	6391.68
1856	M193T107C149	193.096	106.632	0.695686	149.091	7620.75	15008.9	7754.36	18756.1	10254	10354.6
1857	M194T156C148	194.116	156.022	0.689145	147.639	6074.11	6335	6312.2	7368.08	7104.8	5810.5
1858	M197T149C148	197.091	149.198	0.690151	147.714	6335.57	6462.46	5630.05	5514.96	8394.85	7062.93
1860	M199T282C148	199.106	282.067	0.690655	147.729	4278.03	3981.14	5083.27	3002.42	4439.56	3167.92
1861	M200T305C144	200.101	305.412	0.675546	144.453	2307.32	3445.52	3033.75	2729.59	1972.18	3165.06
1862	M201T237C145	201.123	236.788	0.680585	145.485	2136.32	1551	1377.98	2764.25	1627.84	1470
1863	M203T268C145	203.08	267.814	0.677562	144.753	10093	7281.99	11574.6	8272.75	9097.2	10382.4
1864	M203T376C145	203.137	376.219	0.679074	145.074	17466.8	18176.7	15365.9	17651.5	18468.9	20261.3
1865	M203T431C145	203.149	431.207	0.680081	145.289	4854.19	4467.19	4715.55	5106.89	4625.77	5119.93
1866	M203T401C145	203.149	400.922	0.67857	144.966	3882.34	3700.67	3351.91	3603.45	3673.82	4320.63
1867	M204T349C145	204.141	349.234	0.679074	145.031	22139.9	20308.4	23058.7	22700.8	20369.7	22203.1
1868	M204T487C145	204.152	486.996	0.679074	145.03	17948.5	20300.6	18594.5	16895.2	21139.7	18384.1
1869	M204T543C145	204.152	543.205	0.680585	145.353	3200.08	2205.9	1911.41	2580.94	2043.47	1370.1
1870	M205T459C145	205.116	459.419	0.679074	144.989	5132.11	5562.23	6040.12	4964.92	3534.35	6283.45
1872	M206T299C145	206.127	298.573	0.681088	145.376	21169.4	21410.2	24490	23867	25095.6	19345.2
1874	M207T190C148	207.057	189.757	0.691661	147.594	32203.6	60125	25986.5	24112	33421.8	64054.8
1875	M207T44C148	207.057	43.517	0.693171	147.916	1.48511e+06	1.29816e+06	1.42788e+06	1.48106e+06	1.45694e+06	1.27159e+06
1876	M207T70C148	207.057	70.2788	0.691661	147.594	88244.1	89732.2	88696.5	98627.5	77858.5	87456.3
1879	M207T16C148	207.057	16.1648	0.692668	147.808	331712	335489	340188	348543	345075	326278
1882	M207T223C147	207.057	223.222	0.691158	147.486	18173.5	19394.1	20300	17250.1	13637.7	16148.1
1883	M207T211C147	207.057	210.996	0.690655	147.379	11255.1	14547.3	12557	17250.8	10363.5	12164.8
1887	M207T687C148	207.057	687.157	0.692668	147.808	942.765	1260	912.724	747	2093	1521.58
1889	M208T54C148	208.06	54.3954	0.693674	147.981	142574	143392	158487	148172	13303.3	146772
1890	M208T147C148	208.06	146.868	0.692165	147.658	14280.6	13742.3	12968.2	16912.7	15375.3	15426.1
1891	M208T177C147	208.07	176.652	0.690655	147.336	4278.09	4659.36	5812.91	4841.2	4651.34	5288.6
1892	M209T54C148	209.053	53.5691	0.693674	147.939	53430.3	50212.2	60355.6	52457.6	52475.6	46542.6
1893	M209T106C148	209.054	105.584	0.693171	147.832	5533.45	5760.66	5840.58	5937.25	5389.76	4917.08
1895	M209T235C148	209.127	234.782	0.69619	148.472	7052.77	5809.97	6843.45	6052.21	5853.56	5871.07
1897	M210T354C146	210.111	354.157	0.68411	145.856	2569.12	6149	3890	4497.92	2364.68	3133.5
1899	M210T47C145	210.111	46.6633	0.681592	145.319	15198.2	13837.9	17560.5	15854	15834.7	15506.6
1900	M210T93C147	210.111	92.9601	0.687635	146.607	5313.97	4607.89	5634.2	4346.65	3213.34	5302.77
1901	M210T151C145	210.111	151.453	0.680585	145.104	2288.92	1660.28	2562.93	2109.41	1598	1239.4
1902	M211T654C145	211.097	654.243	0.679577	144.85	2651.79	2982.9	3120.67	3001.11	2010.99	1927.8
1903	M211T79C147	211.106	78.6685	0.689145	146.888	13207.6	13209.2	4451.73	14639.8	12803.3	10983.8
1904	M211T702C145	211.096	701.588	0.679577	144.85	4031.46	3132.87	3590.33	2947.74	2562.24	3005.21
1906	M211T110C148	211.106	110.186	0.695686	148.283	5662.75	3262.36	4356.87	5186.59	6094.1	6063.48
1907	M212T313C146	212.101	312.574	0.685117	145.99	2060.56	1952.32	534106	496091	508017	1360.21
1908	M213T113C147	213.122	112.848	0.690655	147.129	31691.6	22573.8	30242.8	18252.4	19737.3	20857.3
1909	M214T33C147	214.052	33.4013	0.691661	147.306	11820.7	10267.2	12585.5	15324.9	9133.58	24715
1910	M214T62C147	214.052	62.019	0.690655	147.092	18002.9	16244.4	11325.3	13723.7	16224.2	15935.2
1911	M214T80C148	214.052	79.8352	0.692668	147.52	38315.2	39381	7460.26	31281.6	6863.87	35837.3
1913	M214T473C148	214.116	473.218	0.69619	148.268	1535.98	1324.29	2180.51	1269.03	1643.61	1398.3
1914	M214T119C147	214.142	118.754	0.691661	147.302	22737.4	23683.4	20356.5	19875.3	3997.83	23514.8
1915	M215T182C147	215.101	181.932	0.691661	147.264	3184.5	3133.42	4140.85	4896.53	5608.31	3158.28
1916	M215T306C147	215.137	306.021	0.692668	147.477	21781.2	21724.4	25966.6	23387.6	23196.2	23320.3
1917	M215T119C148	215.145	118.666	0.693171	147.584	3048.29	820	2462.14	3707.5	2975.96	896
1919	M217T282C147	217.116	282.322	0.690151	146.864	10451.8	7011.7	9071.76	9324.66	7426.28	6984.69
1920	M217T224C149	217.118	223.6	0.69971	148.898	11062.8	14206.2	3340.55	1201.68	2985.17	1715.75
1922	M220T228C147	220.117	228.249	0.691661	147.071	139927	144896	131808	137450	132125	144995
1923	M222T248C147	222.074	248.093	0.693674	147.426	2801.14	1320	2881.92	2750.02	1887.92	1098.64
1925	M222T395C147	222.077	395.134	0.692668	147.212	4216.2	2914.99	4914.27	3916.23	3522.44	2891.49
1926	M225T447C147	225.122	447.436	0.690151	146.566	5050.98	3265.04	5148.93	5237.18	4166.64	4923.92
1927	M225T469C146	225.122	469.303	0.689648	146.459	1094.98	880	1246.83	1494.34	4166.62	1948.73
1928	M226T150C147	226.067	149.941	0.692668	147.066	6717.91	8658.39	7386.07	7813.32	10767.8	8540.28
1929	M226T176C146	226.081	176.417	0.689648	146.424	6159.17	5079.81	5412.11	5391.33	6770.9	4851.6
1934	M235T406C146	235.028	405.608	0.689145	146.01	1249.31	2112.04	1636	1589	2044	1097.22
1935	M241T394C142	241.127	393.721	0.670506	141.87	14830.7	930	14297.5	16655.4	1100	11007.5
1936	M243T212C145	243.132	211.633	0.685621	145.006	4148.22	3383.97	3635.79	6334.5	3916.52	6933
1937	M248T378C145	248.11	378.163	0.687131	145.174	11756.4	11822.4	15337.9	18211.9	14550.6	16819.9
1938	M250T147C142	250.178	146.623	0.673027	142.135	13712.5	12459.9	15462	4030.31	16750.9	12256.6
1939	M260T219C147	260.184	219.222	0.696189	146.742	5767	5951.85	4899	5881.16	4473.5	4115.61
1941	M264T63C142	264.193	62.5167	0.67605	142.392	26618.6	20980.5	19038.2	29325	35589.9	21186.8
1942	M271T185C142	271.09	184.723	0.673531	141.688	7931.69	7936.49	8278.08	6059	8717.7	7842.64
1943	M280T517C145	279.684	516.796	0.690655	145.081	2758.82	2277.47	2697.1	2554.26	1431.38	9081.27
1945	M280T517C145_2	280.185	516.526	0.689648	144.858	12511.7	1599.12	12431.2	2565.71	11096.7	2874.55
1947	M300T193C145	300.214	192.529	0.690655	144.629	18545.8	18790	20657.2	23963.1	23699.8	25571.9
1948	M130T447C153	130.085	447.486	0.69468	153.374	2348.24	2175.35	2813.84	2346.01	2098.59	3343.68
1949	M187T362C151	186.993	362.031	0.702727	150.91	0	0	96495.3	68306.6	0	100549
1950	M191T269C147	191.117	269.315	0.685117	146.922	20901	17242.2	16292.6	15823	18031	19216.5
1951	M192T370C147	192.073	370.219	0.684614	146.767	7875.51	3060.59	7791.41	7141.54	8835.92	1950.09
1952	M193T141C150	193.095	141.086	0.698202	149.63	196714	177261	198251	191678	184891	182258
1953	M193T75C149	193.095	75.379	0.696693	149.306	363195	620486	424719	820905	925936	969590
1958	M194T289C147	194.091	289.268	0.685117	146.778	23111.4	37287.3	29801.6	38439.8	33642.2	36165.3
1959	M194T75C149	194.099	74.8748	0.69619	149.149	47439.6	47664.3	42674.7	60047.1	32005.4	36385
1960	M194T140C150	194.099	140.092	0.698202	149.581	23174.5	21467.5	19990	22683.1	20790.2	21182.6
1961	M195T125C147	195.075	124.543	0.686628	147.055	20854.8	9500.62	21185.8	22396.9	17022.7	20809.6
1962	M198T154C149	198.06	153.738	0.696693	149.069	13086.8	9662.12	11210.2	9852.09	9605.03	10855.6
1963	M199T256C149	199.107	256.371	0.698704	149.451	2858.07	2614.83	2341.17	3122.16	3454.19	2483.83
1964	M202T266C150	202.108	265.861	0.702727	150.173	3285.54	2121.56	2037.04	3852.91	2861.05	2768.48
1965	M203T387C149	203.052	386.85	0.69971	149.486	3244.32	2970.4	2798.94	3204.46	986	3717.72
1966	M204T152C148	204.101	152.321	0.693674	148.151	2638.99	3274.18	4368.03	3264.52	2980.35	3025.24
1967	M205T399C149	205.08	399.375	0.69619	148.645	1633.23	2277.53	1652.21	2173.7	1866.17	3089.94
1968	M205T132C149	205.12	132.14	0.695686	148.536	6243.38	9257.62	9553.66	13171.2	9639.99	3664.67
1969	M205T496C150	205.154	495.99	0.700213	149.501	10652.5	11840.6	10454.7	12520.5	10756.4	10969.3
1970	M205T522C149	205.153	521.973	0.69971	149.394	9387.03	9815.03	8283.41	6462.42	7147.18	7585.11
1971	M205T577C149	205.154	577.372	0.696693	148.749	3130	1577.51	1804.02	1127.19	1871.63	2365.01
1972	M205T558C149	205.153	557.966	0.697699	148.964	3120.96	3688.92	3618	3705.3	2960.07	2860.55
1973	M206T260C148	206.101	259.954	0.69468	148.279	10441.2	6697.39	8263.63	6897.63	7975.8	8002.01
1974	M209T97C149	209.09	96.7841	0.698704	149.01	16943.9	15946	15333.2	16119.6	16740.4	15774.5
1975	M210T413C147	210.086	412.95	0.687635	146.608	4950.17	5145.87	4865.33	5689.1	5342.52	5554.16
1976	M210T240C147	210.111	239.742	0.689648	147.036	2649.45	3440.03	2529.5	4234	3006.16	3884.29
1978	M211T132C148	211.117	132.222	0.695686	148.282	59915.2	60432.4	61955.5	52819.7	58060.2	51198.8
1979	M212T405C147	212.102	405.319	0.688138	146.634	2973.15	3211.45	4981.79	4117.41	3817.57	3334.82
1980	M213T413C148	213.121	412.62	0.69619	148.308	23192.7	21580.1	22005	22556	22622.5	21753.8
1981	M213T306C149	213.122	306.499	0.698704	148.844	1079.55	1298	666	1500.63	986.001	1438
1982	M214T344C148	214.117	343.619	0.693674	147.732	9333.52	8709.65	8383.47	8193.97	8365.35	8886.19
1983	M214T438C148	214.117	437.716	0.694177	147.839	5418.86	5615.11	4989.07	3829.69	5440.56	4756.88
1984	M214T505C148	214.117	505.102	0.695686	148.161	3645.84	2957.02	3821.67	2901.61	4063.85	2850.23
1985	M214T484C148	214.117	483.591	0.696693	148.375	2685.4	2166.74	2339.53	2732.36	2677.48	3312.07
1986	M214T308C148	214.117	308.014	0.695183	148.053	2902.22	3033.75	2513.05	2823.15	1952.92	2723.6
1987	M214T531C148	214.117	531.013	0.695183	148.053	4243.18	4426.54	4000.1	3665.62	4580.83	3560.37
1988	M214T420C148	214.117	419.832	0.694177	147.839	5895.33	5759.41	7183.41	5726.54	4328	4292.2
1989	M215T149C146	215.101	148.784	0.685621	145.978	93039.2	82415.6	92272.3	85055.1	92090.2	90113.5
1990	M216T311C147	216.14	311.441	0.692668	147.438	1638.73	2920.52	2941.23	2136.68	2790.06	3573.57
1991	M217T256C148	217.116	256.132	0.697196	148.363	8109.86	7375.59	8166.93	8013.42	9314.86	8476.2
1992	M218T411C149	218.112	410.671	0.69971	148.86	3092.13	1876.74	1720.17	2478.2	2412.69	2443.07
1993	M218T314C149	218.137	314.337	0.700716	149.073	10947.2	13189.5	11042	11497.2	10996.8	11334.4
1994	M219T448C148	219.133	447.505	0.695686	147.964	4244.88	4217.77	3941.58	4559.46	3890.2	2237.58
1995	M220T312C149	220.117	311.545	0.698704	148.569	5766.08	4510.23	5543.99	4898.2	3933.19	3606.01
1996	M221T247C150	221.09	246.943	0.704738	149.814	3307.84	3785.87	2127.48	2278.84	2255.67	9587.91
1997	M223T450C148	223.071	449.525	0.695686	147.816	2134.8	2726.14	2076.66	357	2402.83	676.828
1998	M223T435C148	223.073	434.634	0.69619	147.923	2126.53	2455.96	2384.5	2345.77	2375.47	2491.67
1999	M224T394C149	224.101	393.519	0.700716	148.847	4512.4	4084.53	1239	4290.42	3621.9	3347.2
2000	M224T260C147	224.111	259.998	0.693674	147.351	14537.2	14114.2	15731	15084.7	15570.6	14532.6
2002	M226T354C150	226.106	353.968	0.705241	149.734	3001.72	6146.55	6349.41	5166.74	2471.48	7002.49
2003	M226T56C149	226.105	56.0222	0.70323	149.307	5574.62	7925.7	6722.86	5989.48	7958.72	4662.31
2006	M227T176C149	227.174	176.464	0.701219	148.842	11354.4	13906.2	6096.45	13246	11345.8	14363.9
2007	M229T168C149	229.082	167.755	0.701219	148.773	8269.78	2197.16	1697.94	8588.48	1534.39	8561.38
2008	M231T98C148	231.082	98.3775	0.69971	148.383	4018.8	5024.59	4866.44	4982.18	3554.33	3864.73
2010	M237T240C148	237.086	239.883	0.699207	148.074	3047.98	2230.74	1588.56	2708.04	2052.75	2293.97
2012	M245T125C145	245.093	125.149	0.683607	144.52	9466	8508.26	6922.27	10387	14117	8952.31
2013	M248T201C145	248.162	201.349	0.685621	144.854	36704.2	32921	1090	2636.94	34272.3	4050.06
2016	M260T279C145	260.146	279.188	0.687635	144.939	32389.6	10981	9289	25373.2	5059	32931.1
2017	M261T402C146	261.142	402.278	0.69468	146.397	2741.56	2697.41	4040	3033.51	2806.43	3028.53
2018	M262T298C147	262.162	298.414	0.697196	146.9	18562.3	15360.9	16626	13978.7	15556.6	15355.3
2020	M271T193C146	271.163	193.186	0.69468	146.135	14689.4	11552.7	13553	14924	9874.42	11645
2021	M276T387C148	276.141	387.388	0.702724	147.702	111330	123311	58973.3	85169.7	54897.7	75397.6
2022	M280T136C150	280.188	135.77	0.712275	149.61	31208	11078	9607	32864.2	3519.8	37156.7
2024	M286T205C145	286.198	204.749	0.689648	144.719	120937	91505.4	85803.3	85866	67204.2	83241
2027	M316T79C146	316.119	78.5864	0.700715	146.42	7700.15	2968.56	16103.2	15060.1	17809.8	14634.7
2028	M85T273C163	85.0271	272.746	0.704738	162.734	15439.8	15045.6	13946.5	17053	15157.1	15566.8
2029	M114T164C158	114.065	164.293	0.707251	158.08	56351.2	59649.3	60303.8	56403.4	56072.5	60233
2030	M133T70C156	133.085	70.4962	0.707754	155.948	14523.6	5449.82	6482.68	7034.62	5388.23	5397.44
2032	M159T273C153	159.064	272.746	0.705743	153.281	19262.9	18604.4	17232.9	20743.1	18284.2	16977.8
2033	M182T123C152	182.025	122.943	0.705743	151.827	6080.6	7316.78	12754.5	12132.6	13048.4	9211.31
2034	M188T250C151	188.069	250.307	0.704738	151.286	9640.6	10652.7	8747	8684.92	13069	10152.7
2039	M199T220C148	199.143	219.747	0.692668	148.158	4794.15	3944.33	3398.94	4542.18	4157.62	5107.48
2040	M202T191C150	202.046	191.261	0.702727	150.176	51199.7	53950.7	58356.1	55915.4	50564.6	55986.3
2041	M205T395C148	205.052	394.874	0.692668	147.894	5494.99	5334.39	6841.18	7441.86	7309.93	5489.45
2042	M209T47C148	209.127	46.5108	0.692668	147.721	17670.1	16842	19365.8	18307.1	14585	18892.9
2043	M210T47C151	210.111	46.6361	0.709764	151.325	3707.63	6803	3534.73	6737	4616.61	3762.8
2044	M211T283C151	211.07	283.375	0.706749	150.642	9026.34	6997.7	9059.04	9624.27	9739.68	10499.5
2045	M211T103C148	211.107	102.944	0.695686	148.283	5574.28	6041.22	8882.48	7161.86	6324.25	6906.59
2046	M212T51C151	212.077	50.9537	0.709261	151.136	16744.8	12051.8	15864.8	14815.3	14751.6	13224.2
2047	M212T225C152	212.12	224.995	0.711271	151.562	8350.91	12147.2	7249.55	8848.35	9051.03	1951.64
2048	M213T103C148	213.068	103.461	0.693171	147.667	4902.37	3889	4966.94	5000.76	3991.15	5225.11
2049	M214T357C150	214.055	357.28	0.703733	149.877	3480.61	3264.16	6453.42	26374	4510.51	25918.2
2050	M214T353C148	214.117	353.383	0.693674	147.732	9333.37	8719.06	8382.77	8201.33	8365.35	9968.08
2051	M214T48C151	214.142	48.2281	0.707754	150.73	1094	3487.73	3335.17	1307.24	1903.49	2657.66
2052	M215T340C148	215.138	339.585	0.693674	147.691	54172.3	3716.43	2502.65	2459.08	15224.2	55996.9
2053	M215T299C148	215.137	299.05	0.695686	148.12	5999.14	12353.2	12197	14278.3	10905.7	9319.53
2056	M217T385C150	217.152	384.686	0.705743	150.181	823663	850973	812004	820436	842169	833676
2057	M217T411C150	217.153	411.108	0.703733	149.753	3282.89	4677.25	4290.69	2548.58	2741.77	2106.15
2058	M217T341C148	217.153	341.176	0.694177	147.72	8835.48	8946.75	4270.16	6309.25	4095.83	5663.33
2059	M217T436C150	217.153	435.74	0.705241	150.074	510.229	2239.3	1276.52	1476.18	2476.07	2709.13
2060	M218T325C149	218.079	324.717	0.700716	149.075	13779.9	14977	15218.9	15181.6	15156.5	13818.4
2061	M218T273C150	218.136	272.64	0.703733	149.714	236832	240882	246370	250689	246336	235270
2062	M218T385C150	218.156	384.829	0.706749	150.355	88128.2	87300.9	84229.1	86785	90916.3	79246.2
2063	M220T266C149	220.116	266.19	0.702727	149.424	15114	11880.9	14770.1	14800.7	15084.6	13097.5
2064	M221T428C150	221.01	427.547	0.705743	150.031	11232.8	10611.8	9340.83	10474.6	10189	9646.71
2065	M221T262C150	221.127	261.779	0.706748	150.24	3811.11	3182.71	3960.83	3340.43	4353.04	3751.96
2068	M223T152C150	223.052	151.862	0.707251	150.274	8835.01	8564.77	6742.98	7375.71	1752.44	8173.16
2069	M223T104C150	223.052	104.223	0.707754	150.381	11038.3	10188.5	8998.11	8953.39	8868.2	9335.04
2070	M223T120C150	223.106	120.159	0.707754	150.379	9933.41	9017.23	11510.2	10623.7	9746.25	10371.2
2072	M223T517C150	223.143	516.777	0.707754	150.378	830	1266	1613.6	1505	1239.25	1707.94
2073	M224T105C149	224.102	104.506	0.700716	148.847	5344.51	4864.27	5312.68	6644.75	7983.8	5802.19
2074	M224T56C150	224.127	55.6541	0.707754	150.341	3359.13	6360	5358.66	5123.89	6085.18	3595.28
2076	M226T85C149	226.105	84.7015	0.70323	149.307	8836.79	14178.8	9260.92	9943.14	12383.5	11684.7
2077	M226T306C148	226.106	306.499	0.696693	147.919	2272.33	2406.01	1944.12	3295	1821.24	1701.21
2078	M227T105C150	227.102	104.693	0.708759	150.445	4418.88	6676.77	5904.39	3589.88	7668.85	4448.21
2079	M227T249C150	227.102	249.297	0.705743	149.805	2488.51	2001.17	2594.39	2185.86	1833	2138.22
2080	M227T164C150	227.124	164.498	0.704738	149.59	1475.93	2188	1395.76	1419.77	1237.94	1033.72
2081	M227T344C151	227.138	344.458	0.709764	150.657	3761	1462.33	1921.8	1862.9	4328.54	5305.95
2082	M227T309C150	227.137	309.457	0.708759	150.443	10855.3	10563.1	11215.2	11982.2	10785.6	10772
2085	M229T361C151	229.152	360.993	0.711271	150.904	5.49752e+06	5.58052e+06	5.40428e+06	750038	741035	5.45904e+06
2086	M229T472C150	229.153	471.999	0.709261	150.477	2087.19	1686.95	1901.9	2518.35	2025.35	2169.44
2087	M229T453C151	229.153	453.487	0.709764	150.584	2273.86	2149.84	2086.45	1860.01	2339.06	2572.04
2088	M229T503C151	229.153	503.417	0.710266	150.69	1502.07	1200.23	1432.35	1777.47	1405.9	1178.83
2089	M230T224C150	230.101	223.581	0.706749	149.911	2316.28	2546.25	3244.54	1944.2	2426.08	2538.79
2090	M230T121C147	230.1	121.024	0.693674	147.137	8021.79	9655.28	8326.39	7151	6201.95	7318.53
2091	M230T55C149	230.1	54.6595	0.701219	148.738	12057.5	8267.98	11347.1	13563.5	14939.6	13547.4
2093	M230T361C151	230.156	360.993	0.711773	150.974	515582	516608	453813	489670	496713	494183
2094	M232T444C151	232.027	443.804	0.710266	150.589	2354.66	2040.57	2125.01	1814.85	1911.7	1743.09
2096	M235T137C145	235.116	137.388	0.68411	144.941	28288	26750.9	29487.9	21489.1	41148	44669
2097	M237T243C151	237.052	243.068	0.710768	150.523	3582.3	3933.64	3590.66	4301.11	2958.61	2731.66
2098	M238T428C149	238.035	427.547	0.705743	149.426	26003.9	24970.3	24652.6	24898.8	24130.1	25169.9
2099	M239T277C151	239.098	276.576	0.711773	150.668	19716.2	19061.8	18568	16301.4	20020.9	20107.9
2100	M239T69C150	239.147	69.2956	0.707251	149.709	24946.4	7237.85	10716.9	11793.7	7849.95	9210.11
2101	M241T415C150	241.029	414.628	0.709764	150.179	5965.3	5593.73	6421.44	6809.87	7054.09	6611
2102	M241T243C150	241.103	243.101	0.707754	149.752	1548.32	1899.93	1691	1868	855	2011.52
2105	M241T312C146	241.152	312.305	0.692165	146.452	6371.76	4673.64	5926.51	10403	4720.08	10468
2106	M242T123C149	242.046	122.951	0.705743	149.296	4564.74	2638.06	6635.4	6672	4134.66	2827.3
2107	M243T110C150	243.053	109.602	0.708759	149.902	22115.4	16483.2	20409.5	19267.2	23998	19931.1
2108	M243T417C150	243.057	417.274	0.707251	149.583	2986.39	1953.73	2231.22	2151.47	2503.33	2698.08
2109	M243T212C148	243.131	211.705	0.698199	147.666	4148.44	7842	6552	3416.25	6345.9	6441.49
2110	M244T395C148	244.06	394.874	0.701219	148.275	2113.51	1638.8	1856.93	1593.59	1865.01	2012.18
2111	M245T276C150	245.073	275.539	0.707754	149.625	935	2939.47	2786.22	3361.93	4327.43	3087.13
2112	M245T106C149	245.098	106.437	0.704738	148.987	4137.55	3572.04	4275.88	4709.47	5091.11	3887.85
2113	M246T234C147	246.167	234.316	0.696691	147.253	62898	37855	39986	55713.6	66519.4	50351
2114	M248T217C146	248.089	217.012	0.690655	145.919	19854.6	13909.8	25076.9	20993.5	3695	8389.01
2116	M250T146C149	250.178	146.074	0.704736	148.832	23142	21226.4	29175	4189.5	19465.8	25267.1
2117	M262T387C149	262.125	386.535	0.707754	149.125	42840	43126.9	73152	28307	72669	70115
2119	M264T394C148	264.117	393.589	0.701722	147.801	613	858	3556.56	3402.31	3533.48	558
2122	M266T234C149	266.136	234.214	0.708759	149.229	16471.6	14933.9	19778	14786.4	18622.8	22455
2123	M300T490C147	300.153	489.522	0.701722	146.948	2538.44	2760.05	1900.47	1770.44	2751.4	2054.06
2124	M302T186C149	302.229	185.986	0.710768	148.798	29767.5	33035.1	37057.9	37214	21571.3	22398.9
2125	M314T184C146	314.231	183.826	0.700716	146.456	6396.45	4960.93	14422	6425	5622.23	4378.51
2126	M338T209C147	338.147	209.052	0.707251	147.394	10343.5	8330.67	8965.73	6752.47	8656.27	7793.27
2127	M128T112C158	128.044	112.414	0.713782	157.814	54470.8	54072.4	48561.6	51251.3	54413	51198.4
2128	M145T359C156	144.983	359.349	0.712276	155.821	61829.9	73491.6	1723.99	1703.42	78998.8	1078.21
2130	M204T474C152	204.031	474.166	0.710768	151.805	3476.74	1896.22	3229.03	1187.1	2159.09	1952.23
2131	M204T444C152	204.031	443.551	0.711773	152.019	5869.54	5877.9	5524.65	6495.71	4340.94	5283.99
2132	M209T270C150	209.115	269.958	0.701721	149.652	3173	2774	1470.75	1902.61	2239.47	1763.38
2133	M210T413C152	210.085	412.53	0.712778	151.969	14623.4	14599.9	14991.7	15235.4	13942	16480.6
2134	M211T145C151	211.107	144.893	0.710768	151.497	2880.54	3751.27	4123	3511.34	3491.02	2970.55
2135	M211T44C151	211.143	44.0044	0.709764	151.282	13981	15087.2	18495.1	18093.1	18924.5	12729.3
2136	M213T391C149	213.121	391.486	0.697699	148.629	4361.25	5936.5	3388.05	6252.36	4804.38	4269.26
2137	M216T47C152	216.157	47.378	0.715791	152.359	22561.8	3704.51	23399.9	5221.32	4243.29	21989.9
2138	M218T155C151	218.046	155.001	0.711271	151.322	5580.81	2568.06	4586.74	4199.61	4318.07	5144.5
2139	M218T396C150	218.123	395.775	0.702727	149.501	4849.87	6294.64	6616.84	8471.35	7078.39	5096.49
2141	M221T418C151	221.075	417.541	0.711271	151.204	6831.48	7316.44	6134.59	6874.24	6890.5	6701.95
2142	M221T268C151	221.091	267.863	0.712276	151.417	9206.2	8366.15	8704.84	9473.65	9543.82	8169.95
2143	M222T336C151	222.148	336.367	0.712276	151.376	8918.36	8094.72	8585.62	7796.34	6652.94	7744.09
2145	M223T98C151	223.104	97.5547	0.710266	150.913	8878	9718.37	7357.28	9246.89	7010.7	7826.59
2146	M223T209C150	223.142	209.357	0.704738	149.737	4470.1	5975	5981.51	5326.68	4909.55	6621.51
2147	M224T263C148	224.107	262.622	0.695686	147.778	6703.4	7591.91	5881.55	1821.18	752	5163.05
2148	M224T500C150	224.137	500.007	0.704738	149.7	889.407	1471	1340.08	1301.59	1192.82	1380.4
2149	M225T207C149	225.108	207.069	0.701722	149.023	10593.4	5790.29	6885.41	8511.99	7823.35	6120.88
2150	M225T57C151	225.122	56.9221	0.710768	150.944	8840.85	9476.75	10366.2	11346.6	11775.6	10142.1
2151	M225T47C151	225.122	47.0039	0.708759	150.517	2214.88	5521	2897.93	11347.3	11623.9	3321.32
2152	M226T47C149	226.106	46.9807	0.702224	149.094	5574.62	2883.23	4736.53	3450.82	3593.42	4662.31
2153	M226T112C150	226.106	112.156	0.706246	149.948	6090.23	6763.64	7082.56	6869.76	6432.33	7716.93
2154	M226T126C151	226.105	125.871	0.710266	150.801	11246.5	11339.7	13075.7	9177.71	10540.9	8604.04
2155	M226T153C151	226.106	153.464	0.710768	150.908	4087.4	2295.77	1222	4123.42	4139.71	5757.86
2156	M226T105C151	226.142	105.293	0.711773	151.12	8987.25	8449.18	5782.7	7207.02	5521.31	5649.96
2159	M227T159C149	227.047	158.611	0.700716	148.739	6677.19	5190.77	6794.23	6070.27	5282.32	6496.03
2160	M227T282C152	227.101	281.803	0.7178	152.364	11955.2	9839.95	11115	10907.9	11917.6	14206.6
2161	M227T413C151	227.112	412.996	0.712778	151.297	44796.5	48716.7	43497.2	45280	1305.97	41675.9
2162	M227T49C152	227.137	48.8002	0.716294	152.043	14361.4	13418.6	17903.2	18069.1	13938.3	16802.8
2163	M227T82C152	227.174	82.0186	0.714787	151.722	2634.75	3322.26	8611.59	6756.06	4477.41	5073.9
2164	M228T48C150	228.121	47.8636	0.707754	150.194	5605	2745.27	3873.33	1612.58	4138.43	6534.73
2165	M229T26C149	229.051	26.4479	0.703733	149.308	6515.23	7667.79	5709.15	5223.49	5463.51	5098.18
2166	M229T23C149	229.084	22.9458	0.703733	149.307	3159	3085.18	2122.32	2029.98	1499.37	2449.85
2167	M229T178C149	229.084	178.429	0.70323	149.2	7098.76	6771.26	6752.98	8260.95	7718.43	9346.09
2168	M229T145C152	229.116	145.349	0.715289	151.758	16937.6	18045.8	16037	17831.7	16470.1	16723
2169	M229T117C151	229.118	116.664	0.710266	150.692	6829.12	8540.7	5720.91	6399.7	6552.55	5241.85
2170	M229T293C151	229.152	293.311	0.710768	150.797	8.30951e+06	8.41765e+06	8.29363e+06	8.55438e+06	7.82942e+06	8.2684e+06
2172	M229T387C150	229.153	387.423	0.708759	150.371	12032.6	12674.3	11168.4	7908.97	8317.51	10045.6
2173	M230T59C151	230.116	58.9514	0.712276	151.082	3160.05	2541.12	4823.05	3439.67	3274.48	2688.83
2174	M230T294C151	230.156	293.852	0.711271	150.868	710953	716790	752025	803127	740408	764047
2175	M231T152C151	231.082	152.465	0.711773	150.942	5129.4	5079.51	4689.36	5246.53	8162.37	5967.77
2176	M232T468C151	232.025	468.02	0.711271	150.802	3297.66	2139.64	2530.46	1687.76	3125.02	2426.99
2177	M232T41C152	232.131	40.6969	0.714787	151.544	11077.6	12767.8	11886.1	13720.5	13041.9	12767.4
2178	M233T25C150	233.009	24.7714	0.709764	150.448	4144.61	3477.38	4245.23	3663.63	3801.07	3487.43
2179	M233T468C151	233.148	467.918	0.710768	150.656	3687.96	3900.49	3442.13	3773.62	3047.42	2747.62
2180	M237T259C150	237.052	259.049	0.709764	150.31	2052.11	2801.09	1900.34	1609.43	2230.98	2126.04
2182	M241T435C150	241.03	434.646	0.709764	150.179	1820.07	1968.71	2345.07	2292.9	2079.65	2116.29
2183	M242T373C151	242.013	372.927	0.713782	150.998	3235.42	4696.66	4406.8	4246.52	4343.86	2482.68
2184	M242T117C151	242.075	117.36	0.71328	150.889	72666.7	65434.4	61099.5	62680.8	61366.7	67998.9
2185	M242T286C152	242.097	286.093	0.719808	152.27	18409.8	16745.7	16231.5	1465	1156	15981.1
2186	M244T248C151	244.077	248.258	0.714285	151.038	19182.6	26447.2	20776.9	25383.6	22040.6	24476.1
2187	M244T261C151	244.077	261.372	0.714787	151.144	19182.1	26448.4	4542.48	25382.5	3850.62	24476.1
2188	M245T224C150	245.093	224.075	0.711773	150.475	47139.8	48767.4	1515.49	47214.5	47819.5	46224.6
2189	M245T194C151	245.093	193.732	0.714787	151.112	22517.7	17701.1	28967.2	25712.4	20839.8	17342.5
2191	M246T224C150	246.098	224.018	0.711773	150.443	3556.42	3868.64	3563.07	3494.43	3340.15	2946.1
2193	M250T444C150	250.036	443.582	0.711271	150.216	18308.4	19106.8	17702.3	20713.5	17169.1	19372.5
2194	M250T480C150	250.036	480.372	0.711773	150.322	6308.55	6705.52	7017.33	7336.4	6176.37	6845.79
2197	M253T259C151	253.126	259.049	0.715289	150.972	4434.37	5816.88	4965.56	5144.67	5696.72	4185.8
2200	M260T427C151	260.018	427.29	0.714285	150.56	4110.27	4132.46	4198.45	3141.37	3803.05	5062.22
2201	M260T219C151	260.184	218.793	0.714787	150.661	4730.38	6972.71	9484.35	5396.8	4866.15	4982.48
2203	M261T58C151	261.129	57.7275	0.715791	150.847	6785	6498.09	7516.7	5001.14	4480.07	4227.57
2205	M264T122C150	264.193	122.348	0.711773	149.916	13511	13022.8	4953.48	6315.1	11698.9	6404.91
2206	M264T109C151	264.193	108.859	0.716294	150.868	12471.8	28893	13587.9	15373.4	31179	14365.1
2210	M276T388C150	276.141	387.537	0.715791	150.449	129023	139103	83015.5	85835.1	135108	75397.6
2212	M313T214C148	313.082	213.511	0.706749	147.739	3477	8218.22	9552.48	9872.96	9511.85	11225.8
2213	M130T217C159	130.049	216.727	0.72031	159.037	2238.67	84655.3	84486.9	79226.1	85700.1	95912.4
2216	M207T259C153	207.121	259.049	0.716796	152.954	3613.27	3071.46	3201.93	3290.1	3164.11	3563.12
2217	M209T240C153	209.054	239.94	0.718302	153.191	34549.1	33243.5	30968.5	41266.8	39712.8	32548.3
2218	M209T124C151	209.09	123.883	0.709764	151.369	12792.2	8300.24	11564.3	11282.8	10122.3	10392.7
2221	M214T365C153	214.054	364.852	0.716796	152.659	7318.93	6284.71	6453.42	7222.74	7112.27	7629.56
2222	M214T381C153	214.054	380.603	0.716796	152.659	7319.04	6284.87	6452.93	7107.6	7111.99	7633.1
2223	M214T244C154	214.153	244.34	0.721816	153.724	11981.1	11745.6	13526.7	13595.4	12253.5	10361.7
2225	M217T369C150	217.128	369.268	0.706246	150.289	421291	425359	400480	479347	400186	422762
2226	M218T246C151	218.137	245.794	0.710266	151.104	5401.95	4007.43	3941.27	3917.33	4202.79	2904.06
2227	M218T171C154	218.152	170.521	0.721816	153.561	218	13460.9	308	10584.7	9277.47	11541.5
2228	M219T302C154	219.1	301.641	0.721816	153.523	2145	2179	2027	1642.46	1500.76	1521.77
2230	M221T121C154	221.063	121.167	0.722318	153.552	7551.68	7589.74	7207.22	9187.25	7286.2	7196.37
2231	M221T239C150	221.091	238.584	0.706748	150.242	2940.46	3207.68	2359.61	2396.96	2861.86	2461.84
2232	M223T142C150	223.052	142.265	0.708256	150.488	8523.35	8564.87	9393.13	5405.04	5705.52	6047.98
2233	M224T113C153	224.064	113.062	0.721816	153.33	220983	230741	176067	180027	159203	228068
2234	M224T232C152	224.126	231.502	0.716796	152.261	232286	232337	228280	231975	222031	217834
2237	M227T319C152	227.1	318.602	0.7178	152.364	5768.56	6575.01	6371.26	7443.36	7122.31	6664.25
2238	M227T212C153	227.138	212.414	0.721314	153.108	10276.1	11165.8	11795.1	10348	10316.5	1177.55
2240	M228T120C150	228.121	119.889	0.708759	150.408	10966.5	10012.2	10018	10295.4	8654.42	8541.36
2241	M229T474C153	229.116	473.743	0.719808	152.716	1905.89	3263.69	2342.17	2005.21	1754.37	1882.53
2242	M229T414C153	229.116	414.115	0.720812	152.929	1.13231e+06	1.06262e+06	1.11282e+06	1.06843e+06	1.05585e+06	1.06808e+06
2243	M229T442C153	229.118	441.882	0.721816	153.142	1115.11	3285.29	1349.03	1555.82	1184.47	2577.1
2244	M229T382C153	229.117	382.262	0.722318	153.249	85987.9	85989.5	66761	76692.6	79423.5	88319.6
2245	M229T485C153	229.117	485.214	0.718804	152.503	2305.53	2277.83	2109.09	2411.73	1603.15	1755.08
2246	M229T467C153	229.117	466.786	0.719306	152.61	2080.96	2277.78	1907.14	2035.03	1349.11	2572.04
2247	M229T384C153	229.127	384.051	0.721816	153.142	64060.5	62600.8	62714.8	71834	67540	57118
2248	M229T320C151	229.153	320.293	0.709764	150.584	128200	131864	120717	121016	127845	122615
2249	M229T430C151	229.153	429.739	0.709764	150.584	3450.92	3051.27	3485.46	3524.77	3689.17	2555.2
2250	M229T490C151	229.153	490.407	0.709764	150.584	1502.07	1686.95	1432.35	1777.47	1750.08	2136.36
2251	M229T521C151	229.153	520.862	0.711773	151.01	1656	1200.23	2015	2210	1284.39	1178.83
2253	M230T404C153	230.12	404.103	0.721314	152.999	84535.1	91676.3	103745	99020.5	87598.6	88330.3
2254	M230T352C151	230.156	352.471	0.711773	150.974	515546	516614	453825	489653	496727	494183
2255	M232T452C150	232.027	452.252	0.709261	150.376	1908.03	2040.57	1513.29	1318.68	1793.76	1662.41
2256	M232T427C153	232.138	427.031	0.720812	152.821	469	709	1453.98	933	1911.55	1451.51
2257	M233T254C150	233.112	254.133	0.708256	150.125	9968.93	3850.35	10278.9	6785.04	8555.96	4110.74
2258	M233T426C153	233.111	426.259	0.72282	153.212	12824.1	13083.5	10944.9	12838.3	10789.9	12140
2260	M235T244C152	235.065	243.622	0.716294	151.761	2743.6	3365.6	2966.61	3496.85	2977.03	3729.17
2261	M235T50C153	235.106	50.0313	0.721816	152.93	5451.19	4867.22	4742	6698.3	4919.83	4134.75
2263	M236T55C151	236.089	55.4458	0.713782	151.194	6669	4034.81	4171.03	4537.91	3136.35	3971.22
2264	M238T227C153	238.106	226.888	0.722318	152.933	5347.99	5074.69	5400.27	5070.83	5693.19	3452.91
2265	M239T283C151	239.098	282.696	0.711773	150.668	19716.2	19064.6	18567.8	16300.8	20024	20108.6
2266	M239T435C153	239.137	434.634	0.720812	152.58	9485.74	11666	11935.2	11690.7	10092.9	11295.5
2268	M240T81C152	240.097	80.9272	0.716796	151.698	6146	3762.25	2914.06	2267	3552.28	3959.18
2270	M241T113C153	241.091	112.963	0.721816	152.727	65004	74505.7	61600	60584.8	49871.1	76184.6
2271	M241T101C151	241.117	101.495	0.712275	150.708	3478.61	4808.29	5488.86	4479.68	4695.64	3539.21
2272	M242T42C152	242.01	41.6305	0.720812	152.485	20283.8	23797.5	26265.6	24321.6	29027.3	25064.1
2273	M244T287C152	244.079	286.857	0.716796	151.569	3474	3092.38	1185.75	2628.88	4963	1053.39
2274	M245T240C152	245.078	240.013	0.716796	151.537	15470.5	2350.39	12059	2370.25	1704.79	1979.72
2275	M245T149C152	245.095	149.198	0.720812	152.385	3921.96	45286.8	5700.02	5169.62	2885.5	3592.86
2276	M246T261C152	246.093	260.781	0.721314	152.46	16263.5	17011	18756.5	16697.3	16548.9	18986.9
2278	M246T96C153	246.131	96.0878	0.723322	152.883	13055	11188.8	10806.6	10937.1	9977.05	9342.16
2279	M246T471C153	246.131	471.477	0.723823	152.989	1066.27	1387	1162.18	1186	1582	1032.39
2281	M246T109C154	246.131	108.991	0.726332	153.519	16463.5	17775.9	15844	16463.1	17380.4	16513.5
2282	M247T23C152	247.025	22.5826	0.721314	152.43	2742.19	2369.35	2676.4	3074.55	2544.79	2503.29
2283	M247T308C152	247.091	308.445	0.718804	151.898	20755.7	17687.9	18591.3	17791.3	13412.8	16389.6
2284	M248T309C152	248.094	308.643	0.7178	151.654	2196.63	1952.95	1915.01	2202.28	4158	2309.43
2285	M248T650C154	248.127	649.591	0.726834	153.562	1118.33	1008.29	1396	1644	1614.02	938.148
2287	M249T79C153	249.086	79.0293	0.722318	152.578	3462	1571.95	4991.62	0	2851	5702.18
2288	M250T97C152	250.091	96.8988	0.718804	151.805	54363.5	48007.3	53011.7	48934.4	44950.5	48670.9
2290	M256T309C152	256.067	309.116	0.719306	151.732	4603.83	4347.38	4060.64	3602.41	4149.47	3945.11
2291	M256T253C150	256.115	253.124	0.70926	149.612	13893	20465.2	19819.1	13630.5	20323.1	16393.1
2295	M257T160C151	257.11	159.86	0.7178	151.384	3562.33	1614	2374.87	5889.12	4095.82	4862.65
2296	M261T275C151	261.046	275.466	0.715791	150.849	1707.4	1841.22	162	623	909.162	1694.64
2299	M264T149C153	264.193	148.868	0.724325	152.559	7976	2761.45	5927	3324.32	3874.05	3802.73
2301	M272T228C151	272.183	227.511	0.719808	151.395	10376.6	9585.81	11603.6	10431	9412.63	12582.2
2303	M280T136C153	280.188	136.091	0.727336	152.774	50935.7	36726.6	36713	42462.9	37125.2	37157
2304	M283T77C151	283.172	77.3283	0.718302	150.804	17499.8	11405.1	10991	8913.18	11149.7	9466.51
2306	M310T195C148	310.198	195.162	0.708256	148.111	63178.3	48778	54272.8	58952	61813	56034.1
2307	M132T414C159	132.064	414.456	0.721816	159.153	69008.7	67410.4	74238.7	68712.5	64378.8	64896.3
2308	M152T31C159	152.069	31.1901	0.729844	159.061	2.13414e+06	1.77824e+06	2.17267e+06	1.75723e+06	2.18177e+06	2.04288e+06
2309	M181T126C156	181.096	125.61	0.724827	155.986	70130	91971.3	116143	119228	119258	104575
2310	M193T47C154	193.071	47.3266	0.719808	154.261	10566.6	10657.5	9130.74	7428.32	9281.58	11158.1
2311	M224T393C155	224.101	393.122	0.730345	155.141	21568.6	21867.7	20638.7	23046.8	24038.4	15328.3
2312	M227T79C152	227.138	79.1189	0.715791	151.936	7756.37	5734.98	2813.7	7629.32	10299.7	8115.25
2313	M230T172C154	230.047	172.174	0.726834	154.173	3417.42	2903.15	2270.58	3347.52	2993.09	3306.63
2314	M230T310C154	230.112	309.842	0.726834	154.171	2596	2280	1388.66	2697.19	2127.22	4026
2315	M230T444C151	230.123	444.13	0.709764	150.549	2519.65	898	2714.6	2326.1	2850.06	2390.53
2316	M230T427C153	230.121	426.754	0.72031	152.786	2707.3	2698.25	2197.49	3272.39	2420.72	3795.01
2317	M230T271C154	230.137	270.658	0.726834	154.17	44302.3	42309	47730.9	45626	43321	47130.3
2318	M230T348C155	230.184	347.668	0.728841	154.594	1877.01	21626.9	1410	1916.51	2105.12	1525.87
2319	M231T274C153	231.135	274.396	0.723322	153.389	4050.09	4194.21	4479.98	2999.92	5057.39	4663.55
2320	M231T350C156	231.143	350.037	0.734858	155.835	50791.1	59409.2	48890.9	54494.7	57091	57636.5
2324	M232T414C152	232.128	414.121	0.715289	151.65	7306.3	4881.23	5932.73	6780.74	5270.96	5606.32
2325	M233T300C154	233.112	300.124	0.725329	153.744	2297.23	4194.72	3858.28	4155.13	5069.52	5273.65
2326	M233T517C155	233.148	516.768	0.729844	154.7	1445.25	2343.86	2878.88	2559.99	1288.27	2765.37
2327	M233T380C154	233.148	380.005	0.72583	153.849	7867.11	4602.52	11892.3	11476	3448.24	4679.59
2328	M234T252C156	234.157	251.812	0.734357	155.62	32912.8	31859.7	32247.7	25744.3	30676.8	25618.7
2329	M235T372C154	235.091	372.1	0.726834	153.993	1533	5146.14	5214.62	6135.31	4285.34	6078.54
2331	M236T207C154	236.112	207.326	0.724827	153.533	4229.87	4377.54	4752.92	3664	5595.1	3580.8
2332	M236T171C148	236.162	170.566	0.697195	147.678	55879	52132.7	3176	43237.2	1662	47243.5
2333	M237T237C151	237.053	237.242	0.711271	150.63	5531.66	4035.3	4751.67	5506.66	1763.32	3516.03
2334	M237T47C155	237.122	47.2001	0.729844	154.561	3641.52	3837.15	3772.03	6090.61	1645.79	5575.48
2336	M239T47C156	239.139	47.0703	0.738869	156.402	5282	2603.26	2007.21	5144.49	5654.48	2736.53
2338	M240T435C152	240.141	435.12	0.719808	152.334	1221	1242.9	1266.98	1588	712.515	1922.35
2339	M241T320C154	241.153	320.27	0.727336	153.893	58722.9	68159.8	73169.9	65562.2	79356.7	74779.6
2340	M241T297C154	241.152	296.691	0.728841	154.212	694256	680243	689398	693222	692028	740212
2341	M241T368C154	241.152	367.798	0.728841	154.212	629259	616139	621404	609597	607912	619320
2342	M241T343C154	241.152	342.785	0.728339	154.106	83173.2	91997.9	82238.4	90297.8	90675.9	85666.8
2343	M241T400C154	241.153	399.79	0.727837	153.999	2458.33	2275.53	4087.48	1097.25	2653.01	1090
2345	M242T351C154	242.156	350.621	0.728841	154.179	10092.8	8635	11067.7	14178.2	10871.3	12854
2346	M242T367C154	242.156	367.431	0.728841	154.179	76357	72795.3	74455.8	76688.7	78607.1	79503.9
2347	M245T125C153	245.093	125.426	0.723823	153.022	56736.1	69119.5	81564.4	89546.2	90874	76703.4
2348	M245T213C156	245.111	212.537	0.735861	155.566	13137.2	18181.2	14439.4	14435	14709.1	13042.8
2349	M245T338C154	245.147	338.404	0.726332	153.551	54397.5	53340.6	54801.4	53813.9	51568.2	53065.4
2350	M246T42C154	246.042	41.702	0.727837	153.84	7390.55	6473.2	9459.7	8863.78	9289.83	7310.58
2351	M246T345C154	246.108	345.042	0.726834	153.626	1251.74	3834	2630	2045	1189.69	2034.29
2352	M246T149C154	246.131	149.332	0.726332	153.519	9858.66	10286.2	3673.84	10014.2	8639.96	10067.3
2354	M246T441C153	246.131	441.28	0.724827	153.201	2667	1255.6	1036.11	2015	1454.83	1730.24
2355	M246T426C154	246.131	425.748	0.727837	153.837	1087.69	1636.15	2004	1670	1821.15	1371.44
2356	M246T280C155	246.131	279.66	0.731348	154.579	12923.2	10984.3	13408.9	10421.7	14334.7	11825.2
2358	M246T234C150	246.167	234.362	0.710768	150.228	62902.7	43618	45861	66365.6	66519.4	41582
2361	M248T173C153	248.057	172.507	0.724827	153.14	6585.39	6998.35	1154	7302.46	7866.01	7895.7
2362	M248T378C154	248.11	377.897	0.730847	154.41	330232	320918	339239	334871	348331	323913
2363	M248T401C154	248.111	401.499	0.729844	154.199	14706.7	11395.3	12521.5	11485.2	12854.6	11953.1
2364	M248T132C154	248.112	131.999	0.728339	153.881	18379	16964.8	16519.3	16634.4	17230	18151.5
2365	M248T49C153	248.127	48.9953	0.726332	153.456	13364.1	12741.5	15573.7	18842.4	15841.2	5821.09
2366	M248T152C154	248.126	151.921	0.726834	153.562	10651.3	8705.49	10639.5	10718.5	8700.82	8754.69
2367	M248T75C154	248.126	75.1025	0.726834	153.562	19313.7	17565	22218.1	21032	21804.4	22151.2
2368	M248T176C154	248.127	175.505	0.726834	153.562	1938.87	3661.38	2855.78	3845.63	2325.77	3985.31
2369	M248T107C154	248.127	106.854	0.728339	153.88	14659.4	14284.4	11541.7	13264.7	12815.6	13546.9
2370	M252T125C154	252.079	125.151	0.730847	154.287	5594.9	4171.11	5223.35	6458.17	1309.42	4971
2373	M260T523C151	260.194	522.937	0.715289	150.767	782	3631.24	2930.5	5238.89	666	4458.58
2374	M261T266C153	261.178	266.138	0.726834	153.172	657	4674.64	65	5418.73	6175.74	6156.09
2378	M264T62C153	264.193	62.007	0.724827	152.665	40803.8	34991.8	43588.1	86983	51920.3	44034.2
2383	M264T116C151	264.193	116.011	0.715791	150.762	10667.7	6337.78	8956.65	6315.1	6086.78	13918.3
2385	M265T217C149	265.115	217.074	0.706749	148.833	53375	157331	48481	44127	148501	145077
2387	M270T239C152	270.131	238.728	0.721816	151.871	2531.8	1195	1320	1068	1677.42	2379.15
2389	M271T193C153	271.163	193.47	0.726832	152.899	26690.8	17274.3	16068.2	20985.5	25215.5	16820.2
2390	M275T259C153	275.107	259.049	0.729844	153.429	30682.2	29581.3	26845.2	26944.1	27274.7	27322.9
2392	M276T232C152	276.177	231.502	0.720812	151.503	7196.32	8371.47	8890.66	7048.36	11619.2	9350.03
2397	M290T240C152	290.157	239.956	0.724325	151.904	2467.55	2316.55	1787.73	2352.55	2008.84	2828.98
2398	M296T257C153	296.146	256.8	0.730847	153.135	2801.63	4999.07	1721	2807.27	1972	2687.06
2399	M302T376C156	302.156	375.822	0.743879	155.732	17459.1	16639.2	18283.6	14868.2	12078.7	13104.6
2400	M302T187C153	302.23	186.536	0.728841	152.582	32209	42065.9	37053.3	33808	35707.3	33716.9
2401	M310T195C152	310.198	195.468	0.726834	151.996	63178.3	82291.5	65893.8	56146	70721	70311
2402	M312T200C155	312.214	200.033	0.741875	155.1	9513.18	11175	13258.1	10236	11394.6	10569.2
2403	M314T184C152	314.231	184.235	0.72583	151.705	4173.69	5493.98	7615.98	8608.96	6055.53	5469.11
2405	M316T106C148	316.117	105.869	0.708256	147.996	23107.2	3820.93	15883	29893.4	30141.6	17544
2406	M316T76C152	316.118	75.5132	0.725329	151.563	8256.32	24562.7	3483.88	10652.2	6710.56	4531.24
2407	M325T130C151	325.189	129.802	0.724825	151.286	11499.4	26025.1	22019.6	26957	21551	20890.3
2409	M85T252C169	85.0271	252.241	0.732351	169.11	79161.2	82032.4	78374.4	88403.9	84982.6	89714
2410	M130T225C159	130.049	224.963	0.720812	159.147	2396.61	84655.3	86900.1	1438	85700.1	95900.8
2411	M137T123C161	137.045	123.378	0.73185	160.852	132919	99555.2	151487	143528	128553	133111
2412	M168T28C159	168.064	28.145	0.736362	159.289	99466.2	90211.1	107080	90286.1	89178	88308.3
2413	M173T252C158	173.079	251.812	0.732351	158.093	164529	168641	168292	159800	175425	158004
2414	M187T362C158	186.993	361.792	0.736864	158.241	0	148450	144954	115955	134785	139691
2415	M217T138C156	217.015	138.471	0.732853	155.955	36412.5	21617.4	29657.1	30003.8	28515.5	26770.3
2421	M229T195C156	229.153	194.701	0.733856	155.695	10953.2	8576.11	11584.6	10163.1	13003.5	8573.59
2422	M230T37C157	230.009	36.8619	0.737866	156.514	61327.9	61205.4	59774.9	69950.9	48411.1	61187
2423	M230T355C156	230.123	354.677	0.734858	155.872	5183.16	7948.22	9108.99	7982.51	9201.95	10763.1
2427	M232T173C156	232.095	172.767	0.733856	155.588	3315.6	2769.54	2425.09	2809.49	3109.37	2340.93
2428	M232T252C155	232.152	251.792	0.73185	155.161	2.41123e+06	2.43371e+06	2.44942e+06	2.42705e+06	2.36682e+06	2.48636e+06
2430	M233T414C155	233.147	414.468	0.732351	155.231	2642.94	2159.11	2518.88	3130.15	2433.53	2394.8
2432	M235T333C153	234.916	332.783	0.721816	152.936	1527.18	5217	2556.73	4448	7181.19	1930.61
2433	M235T408C157	235.091	407.579	0.738869	156.543	2660.83	4431	3187.15	5609	2704.69	3501.57
2434	M235T117C155	235.107	117.457	0.733856	155.48	4090.9	6693	4008.58	4844.34	5006.99	4028.57
2435	M235T138C156	235.116	138.185	0.734858	155.693	558147	523229	513568	502448	498914	504891
2436	M236T138C156	236.12	138.064	0.73536	155.764	67419.5	60068.6	62356.6	57740.8	60721.3	58408.9
2437	M236T47C152	236.128	46.6361	0.719808	152.469	2144.91	1690.34	4325	2546.41	1989.91	3609
2438	M236T312C156	236.163	311.804	0.737365	156.187	1855	1777.37	2381	1677.45	2160.3	1983.05
2439	M237T277C153	237.122	277.121	0.724827	153.498	2617.12	4084	5362	5821	2278.86	1308.69
2440	M238T225C156	238.07	224.955	0.736864	156.014	1486.19	2793.03	2827.05	2991.36	2593.37	1637.5
2441	M239T256C156	239.098	256.248	0.735861	155.767	21264.1	20697.2	20299.3	19849.4	21327.5	22040.9
2442	M239T141C153	239.1	140.908	0.723322	153.112	14081.8	12669.2	16641.9	13574	14322.8	12207.2
2443	M239T150C155	239.137	150.137	0.732853	155.129	22845.3	23081.4	23272.8	23101	21546.6	20050.6
2444	M239T190C155	239.137	189.911	0.733856	155.341	35219.2	31052.6	1857	31704	39269.7	24981
2445	M239T171C155	239.137	170.776	0.733856	155.341	35220.9	32818.4	2856	31701.8	37907.2	24980
2446	M240T269C155	240.107	269.075	0.730345	154.565	9087.24	7595.12	8373.36	7611.54	6178.26	5093.58
2447	M240T55C154	240.121	55.3761	0.728841	154.246	1812.82	2674.6	7126	3991.16	4965.35	3051.44
2448	M241T405C155	241.127	404.948	0.733856	155.274	308000	300027	326399	315503	313671	284251
2449	M241T427C155	241.128	426.774	0.733856	155.274	3325.61	1950.15	2799.2	1632.7	2573.94	2119.39
2450	M242T245C153	242.045	245.461	0.724325	153.227	3526.66	2531.68	3209.64	3455.5	2672.3	2788.9
2451	M242T405C155	242.131	404.942	0.734858	155.452	32610.4	1983.83	34326.4	1473.16	28956.7	27202
2452	M243T155C156	243.096	155.402	0.735861	155.632	2861.47	1371.49	2399.68	3375.13	2054	3750.65
2453	M243T262C157	243.131	261.672	0.740873	156.691	1571	1369	1244.36	611.943	919	1405.27
2454	M244T26C153	244.025	25.9222	0.724827	153.269	6356.85	4892.63	5714.24	4498.91	4903.8	6006.62
2455	M244T427C155	244.127	427.346	0.73536	155.492	1703.51	2018.63	2442.38	2764.83	1818.19	2541.84
2456	M245T402C157	245.112	401.666	0.742376	156.944	6167.72	4867.43	5073.99	6537.73	5243.59	6444.45
2457	M245T46C156	245.127	46.3159	0.737866	155.99	5173	3095	2557.56	2267.87	2493.75	5585
2458	M246T236C156	246.106	235.533	0.735861	155.534	39583.6	44374.5	46015.9	43099.6	74759.6	44051.8
2459	M246T284C156	246.108	283.897	0.739871	156.382	2174.96	465	1846.69	2800.96	536	2514.22
2460	M246T121C154	246.131	121.195	0.727837	153.837	18778	21847.5	20473.3	19182.6	20579.9	19715.4
2462	M246T458C154	246.131	457.829	0.726834	153.625	2229	1610	1008.13	1774	1454.83	1730.24
2465	M247T317C155	247.092	317.475	0.734858	155.29	20755.7	1002.54	923.704	1610	13412.8	1320.13
2466	M247T217C155	247.105	216.974	0.73185	154.654	24959.3	31188.5	17748	28012.1	9944	13458.9
2467	M247T186C153	247.106	186.1	0.725831	153.382	3797.74	3294.31	206	3291.91	6295.99	2537.02
2468	M247T425C156	247.127	424.694	0.739871	156.349	10304.4	11180.6	9418.45	10079.8	9325.98	8664.39
2469	M247T392C155	247.128	392.023	0.733856	155.077	3156.9	3040.13	3001.91	3926.69	2948.91	3029.14
2470	M248T28C155	248.02	28.1457	0.734858	155.261	261994	264113	243235	264662	249796	267036
2471	M248T424C156	248.087	424.223	0.736864	155.682	3821.14	4443.65	4167.31	4790.6	4371.93	3971.78
2472	M248T46C155	248.162	45.9358	0.735861	155.468	5232.41	5667.22	2925.9	4324.81	4976.27	4928.22
2473	M248T259C156	248.162	259.5	0.738367	155.998	2654.52	3326.57	22697.1	3711.86	3636.87	3741.24
2474	M248T220C157	248.162	219.82	0.743378	157.056	717194	22577.7	718214	726546	736951	732419
2475	M248T236C157	248.162	236.356	0.743879	157.162	717168	699902	718274	726519	22161.7	17638.7
2476	M248T274C157	248.163	273.866	0.741875	156.739	2181.25	4423	1541.46	2611.07	2082.12	2588.46
2478	M249T449C155	249.142	448.732	0.73185	154.59	1996	1094.67	1252	1491	1640.06	1104.38
2479	M250T28C156	250.017	28.1457	0.737365	155.727	11317.1	12425.9	12745.2	11505.2	11112.7	12743.6
2480	M250T41C156	250.141	41.0041	0.740873	156.464	21928.7	22939.9	22522.2	22107.3	22950.1	22861.2
2481	M251T124C154	251.075	124.026	0.731348	154.424	30357.2	27127.8	36839.5	36921.4	33442.2	24211.5
2482	M251T121C155	251.1	120.698	0.73536	155.27	13511	4785.65	16086.7	17195.7	14127.6	15797.5
2483	M251T48C156	251.102	48.3743	0.737365	155.693	4301	4827	3974.21	2907.98	4603.63	6256.12
2484	M251T384C156	251.11	383.913	0.736864	155.587	7527.7	7451.16	7391.31	7499.97	7399	5494.69
2486	M253T275C155	253.113	274.914	0.732853	154.679	3848.51	3244.99	3185.34	3415.07	4524.11	3084.65
2487	M253T177C156	253.141	176.933	0.739871	156.159	3127.3	1494.83	2539.6	3200.85	3974	2396.91
2490	M255T442C157	255.132	441.97	0.741875	156.522	1057	1604.8	1416	991	1806.1	2165.98
2491	M255T429C156	255.132	428.808	0.738869	155.887	2399	1377.35	1169.67	1553.11	2036.46	2165.98
2492	M256T354C155	256.091	354.398	0.736864	155.435	3587.64	2995.04	3205.79	3197.9	3001.28	4160.36
2494	M257T303C154	257.075	302.837	0.729844	153.926	1145.67	2088	1347.29	1428	2185	961.287
2495	M257T203C149	257.147	202.932	0.707754	149.265	12853.3	1492	10972.2	11224	9348.36	11779.9
2497	M260T403C155	260.072	403.194	0.736864	155.318	7965.73	7809.44	9137.94	7779.26	8761.44	8903.32
2499	M261T402C152	261.142	402.114	0.721814	152.116	4937.86	3287.79	3603.83	3555.74	6012	6722
2500	M263T224C154	263.108	224.452	0.732853	154.386	18610.4	17719.9	16475.6	16791.4	17436.1	18381.3
2501	M264T151C156	264.028	151.468	0.738869	155.627	210	1756.34	390	1945.31	126	1411.14
2502	M264T211C156	264.107	210.954	0.740873	156.047	3747.67	9493.58	6052.65	3747.16	5149.64	9061
2504	M264T136C154	264.193	136.15	0.728841	153.51	4964.68	2553.4	3560.68	3059.14	5994.46	6714
2509	M266T217C152	266.12	216.843	0.719807	151.555	9391	19616.7	23715.6	25412.4	7774	19772.6
2510	M266T234C153	266.136	234.113	0.727837	153.246	21977.6	21141	32124.8	22982.2	18264.7	24829.8
2513	M269T362C155	268.995	361.911	0.736864	155.067	222076	240822	237434	255400	237175	258317
2519	M297T255C153	297.152	254.666	0.729342	152.797	2500.8	1262	2378.07	909.04	2075.69	1810
2521	M322T457C158	322.074	456.526	0.756897	158.041	0	1681.18	1263.37	0	0	2880.32
2522	M330T52C155	330.133	52.1033	0.744881	155.38	8203.54	7443.72	4686.58	5143.61	3155.43	7981.24
2528	M110T31C164	110.059	31.2169	0.732853	164.389	31533.7	42078.9	23252.4	30396	30296.7	25338.7
2529	M114T235C165	114.065	235.466	0.737866	164.923	21417.9	20464	18845.7	16813.1	33518	19398.9
2531	M226T212C158	226.106	211.705	0.74438	158.044	17311.3	13659.1	14736.8	7022.22	12913.6	12073.2
2532	M230T394C152	230.121	394.054	0.718804	152.467	15853.2	12302.2	14987.1	13110.5	14525.7	11678
2533	M231T439C158	231.06	439.2	0.743879	157.751	1150.29	1856.74	1989.55	2137.25	2979.94	1463.07
2534	M231T151C158	231.082	150.615	0.742877	157.538	8352.22	7437.56	7789.19	9400.24	8286.29	7591
2535	M232T31C155	232.025	31.2455	0.728841	154.527	3.51091e+06	4.41366e+06	4.5375e+06	3.89413e+06	4.40288e+06	4.01826e+06
2539	M232T131C155	232.168	131.017	0.729844	154.735	32937.1	37086.5	32262.6	39387.7	38635.7	37172.3
2540	M234T31C155	234.022	31.2455	0.730345	154.775	153112	182441	181783	175909	187211	156903
2543	M235T159C157	235.132	158.719	0.741875	157.179	3188.04	2979	2992	1574.22	3179.84	4113.94
2544	M236T170C158	236.163	170.451	0.743879	157.567	7696.74	335184	6335.86	6879.65	478078	6906.51
2545	M236T75C157	236.163	75.0607	0.742877	157.354	4767.34	4125.37	5651.61	12671	9333.59	4397.77
2546	M236T209C158	236.162	208.998	0.743879	157.567	1367	242061	18403.2	398931	478067	173766
2547	M236T197C158	236.162	197.333	0.744881	157.779	468326	277778	466746	397725	477020	444273
2548	M237T119C155	237.122	118.651	0.729844	154.561	6037.66	6670.47	7248.92	7055.58	6979.5	6598.08
2549	M237T154C158	237.132	153.879	0.746384	158.063	5261.44	3033.68	3600.15	3588.3	3644.96	4354.94
2564	M238T312C155	238.152	311.703	0.729844	154.525	23877.7	24542.9	23944.6	22566.1	22341.5	22246.2
2565	M240T274C157	240.133	274.396	0.740372	156.686	2482	1792.7	1603.06	2885.41	1634.43	3763
2566	M242T286C154	242.157	285.53	0.729844	154.391	48383.2	107	47965.4	56961	54205.3	48018.3
2567	M242T510C157	242.159	509.536	0.743378	157.254	3127.11	2687.73	1679.75	2495.07	3508.01	2414.85
2568	M243T47C154	243.087	47.0039	0.728339	154.042	8158.34	6838.45	8677.29	8376.85	6627.22	8060.12
2569	M243T413C160	243.096	412.742	0.755896	159.87	6352.04	6614.12	6186.74	5545.98	5809.25	7041.29
2570	M243T212C156	243.132	211.664	0.736864	155.843	53671.8	64643.5	60660	49041.6	54858.3	50063.1
2571	M244T355C157	244.128	354.597	0.741875	156.87	3145.89	2079.85	4167.11	2915.89	1957.58	3797.18
2572	M244T394C157	244.129	393.739	0.741374	156.764	2261.74	2477.14	2070.67	3076.49	3418.77	3019.21
2573	M245T224C156	245.093	223.887	0.739871	156.415	6867.27	2887.17	6353.22	5754.07	5209.64	5600.48
2574	M245T219C156	245.111	218.968	0.736362	155.672	13139.4	18181.1	13861.7	14434.1	3428.57	13042.1
2575	M245T295C155	245.147	295.01	0.730847	154.505	43532.5	31225.8	46335.6	52379.3	35267.1	13473
2576	M245T353C155	245.148	352.559	0.734357	155.247	3616.57	4661.32	1760.73	2960.44	1655.38	1581.85
2577	M247T28C156	247.085	27.5279	0.738869	156.138	3658.02	2050.05	2292.15	1923.74	2093.18	3672
2578	M247T446C156	247.139	445.982	0.738869	156.136	3554.42	5235	3719.56	4781.46	4361.61	4863.48
2579	M247T485C157	247.137	485.216	0.742376	156.878	1694.15	2319.81	2004.39	2259.68	2255.09	2155.45
2580	M248T313C157	248.146	313.14	0.742877	156.951	115562	114605	116894	109834	103793	110340
2582	M248T203C155	248.162	203.263	0.732853	154.833	66936.8	60688.9	55582	58115.5	58475.7	64610.8
2583	M249T439C157	249.069	439.475	0.743879	157.133	10616	5887.63	10583.8	12415.8	11259.5	11083.9
2584	M250T313C157	250.153	313.261	0.742877	156.887	502	357	1934.58	1768.44	319	2166.92
2585	M250T183C158	250.175	183.104	0.748888	158.156	8461.26	8718.25	8142.05	7906.7	5552.25	2942
2591	M252T511C157	252.133	510.857	0.744881	157.248	2288.73	2449.45	1954.3	2249.53	1437.77	2519.6
2592	M252T262C157	252.143	262.334	0.744881	157.248	1829.53	520	2056.2	2206.76	2547.7	1956.13
2593	M253T159C156	253.143	159.18	0.740372	156.265	4423.89	3327.58	1856.99	3839.57	2229.71	3866.25
2594	M255T256C157	255.072	256.034	0.744881	157.158	3669.25	3065.26	2941.8	2662.87	3503.17	3344.19
2596	M255T95C157	255.132	94.5125	0.744881	157.156	4643.93	5617.6	5708.17	4533.01	4757.35	3701.87
2597	M255T516C157	255.144	516.453	0.743879	156.944	358	1844.59	1499.03	1587.89	1573.25	1966.83
2598	M255T416C157	255.143	415.929	0.745883	157.367	3148.72	3822.03	3410.67	4360.64	2954.18	5221.15
2599	M256T382C156	256.09	381.547	0.741875	156.493	12710.7	12936.8	13987.7	11052.4	4492.07	11251.5
2600	M258T244C157	258.106	244.353	0.745883	157.277	14659.1	12860.3	2685.98	12870.5	11810	10478.1
2601	M258T380C157	258.107	379.512	0.745883	157.277	34979.6	31687.8	29614.2	30218.9	1537.52	34007.6
2602	M258T263C157	258.095	263.221	0.743378	156.75	1084.62	4290.06	793	1178.15	671	3197.96
2604	M260T219C156	260.183	218.768	0.740873	156.16	9505	10766	12582.4	10288.4	8376.13	6119.56
2605	M261T146C156	261.096	145.93	0.742376	156.45	15657.9	12916.7	15353.6	13012.6	17244.3	14360
2606	M262T424C160	262.095	423.72	0.758898	159.903	3550.05	2509.64	5395	1930.43	3393	5521
2607	M262T493C157	262.127	492.651	0.744881	156.948	1908.32	1992.91	2352.61	1981.64	2278.05	2235.99
2608	M262T442C157	262.128	441.755	0.746885	157.37	1424.44	1616.88	1016.39	2891.17	2303.94	3434.94
2609	M263T433C158	263.123	433.124	0.750891	158.186	1444	1289.36	2099	1732	1082.13	1346.79
2616	M268T168C157	268.102	168.485	0.743879	156.568	11990.1	11409.1	13971.5	13358.3	12340.3	13916.5
2617	M269T115C159	269.111	114.803	0.754895	158.859	6774.31	6225.82	6137.66	7101.32	2201.59	5589.06
2618	M270T427C157	270.058	426.736	0.745382	156.831	1346.61	1413.95	1282.89	1293.1	1842.42	1659.16
2619	M272T228C153	272.183	227.633	0.727837	153.083	10376.6	9585.73	11603.6	13567.4	16082.2	12582.8
2620	M274T324C157	274.103	324.217	0.74438	156.512	4945.48	7056.58	7267.16	6028.4	6195.23	6241.18
2622	M276T231C155	276.177	231.417	0.737866	155.088	7387	9797.56	8890.66	11554.7	11619.2	11949.5
2624	M281T453C157	280.961	452.627	0.745382	156.545	14434	12926.2	15328.4	14315.9	15600	11144
2625	M281T503C157	280.962	502.607	0.745382	156.545	3114.38	4710.69	3214.48	3745.16	2689.78	4285.43
2626	M281T567C157	280.961	566.755	0.746885	156.86	1585.28	1034	1017.69	893.774	1161	999
2627	M281T478C157	280.961	477.894	0.745883	156.65	6601.03	6249.71	7414.25	6677.26	7520.35	6712.27
2628	M281T545C157	280.961	545.361	0.746885	156.86	980.947	2230	1017.69	1115.83	940.19	1141.14
2629	M281T529C157	280.963	528.966	0.745883	156.65	754.372	2382	1209.18	1923.86	1587.91	2734
2630	M282T287C154	282.117	286.983	0.733856	154.095	3017.26	3002	1450	37456.9	1812	3435.6
2632	M284T188C158	284.06	187.824	0.751892	157.834	8050.95	9223.42	7968.07	8620.28	9115.41	8935.15
2633	M286T204C154	286.198	204.494	0.73185	153.575	117370	173710	141114	146339	134537	165307
2634	M289T24C157	289.035	23.5919	0.746384	156.557	3938.04	4057.47	5657.62	5977.34	4435.22	4711.4
2635	M290T383C155	290.157	382.828	0.739871	155.164	22435.4	16700.4	24684.6	27717.7	26886.3	40942
2636	M313T214C154	313.082	213.717	0.737365	154.139	16819	17965.5	13029.7	16269.8	15260.6	15147.3
2637	M316T105C157	316.117	105.23	0.750891	156.905	37641.9	48381.3	46465.7	51070.7	36171	47867.9
2638	M338T209C155	338.148	209.097	0.741875	154.609	13830.3	10350.2	8254.47	8846.8	4376	6898.34
2639	M126T244C166	126.065	244.34	0.749388	165.919	49033.6	46976.1	38494	41652.3	44747	42525.3
2640	M137T147C163	137.045	147.168	0.742877	163.276	28879.4	25456.1	29073.5	33476.9	26209.3	25720.8
2641	M188T191C161	188.069	190.748	0.750891	161.193	58278	38380.9	45160.9	38241	35459.2	34118.8
2642	M201T279C162	201.075	279.343	0.755896	161.586	8921.21	11917.2	18611.4	13908.1	13136.5	15454.1
2643	M223T159C159	223.052	158.577	0.749889	159.334	5721.04	4580.15	4955.08	4850.88	4286.8	5270.63
2644	M227T159C159	227.047	158.611	0.748888	158.965	26295.7	21190.2	24497.8	23581.3	23561.2	25793.8
2645	M231T369C157	231.168	369.197	0.740873	157.109	82968.6	82390.2	80365	83721.9	81376.9	86066.1
2646	M232T132C159	232.168	132.003	0.751391	159.303	38739.6	50409	54123.2	58020.2	54439	56282.9
2647	M232T146C157	232.168	146.076	0.741374	157.179	8078.84	4119.59	9207.19	6296.87	9904.66	7329.92
2650	M239T385C159	239.135	384.521	0.752893	159.371	1670.13	2009.95	1491.07	1239	1106	974
2651	M240T210C156	240.099	210.202	0.738869	156.369	15505.7	11844.5	10671.3	15320	14073.7	12590.4
2652	M243T159C155	243.134	158.66	0.732853	154.995	1668.66	2366.41	216	3753.61	269	2471.72
2654	M244T33C160	244.025	33.0457	0.754395	159.521	16354.5	16721.9	19347.5	19761.9	22107.4	17541.3
2655	M245T97C159	245.091	96.6059	0.753394	159.273	10012.3	10387.8	12337.5	10641.2	7622.82	12042.1
2656	M245T395C159	245.149	394.791	0.749889	158.531	2820	3235	1183.88	1620.95	2055	1245.61
2657	M245T275C159	245.147	274.764	0.751391	158.848	3261.48	1486.28	4247	2981.46	5286	2793.29
2658	M245T310C160	245.147	310.406	0.754895	159.589	4531.78	3677.52	3785.49	3702.92	3443.04	3874.49
2659	M245T326C158	245.158	325.662	0.748888	158.319	40970.8	42739.5	40552.8	42540.7	40114.2	41814.6
2661	M248T37C156	248.02	37.4272	0.738869	156.108	199002	191362	4247.91	185172	200011	194061
2662	M249T403C159	249.107	402.955	0.752893	159.036	3687.65	3143.24	3759.05	4080.22	3638.84	4192.61
2663	M250T97C159	250.091	96.5668	0.750891	158.581	158066	147233	140792	144287	144137	140757
2667	M250T51C158	250.178	51.1199	0.747886	157.944	7479.05	10662.6	7278.26	10811.8	9820.9	1802.2
2672	M250T175C159	250.178	174.794	0.750891	158.579	3661.6	5479.92	5094.67	2563.06	4694.59	3576.84
2673	M250T132C158	250.195	131.574	0.75039	158.472	133254	142793	159964	169039	150162	163543
2675	M252T263C158	252.107	262.549	0.748387	157.989	4183.25	1629.89	4614.41	4160.42	1414.16	4110.74
2676	M252T539C159	252.141	538.773	0.751391	158.622	1277.22	1960.71	1543.71	1834.69	1361.4	1416.64
2677	M252T559C159	252.142	559.311	0.75089	158.516	2056	1338.89	3229	1449.75	1115.47	1109.36
2678	M252T479C158	252.143	479.148	0.749889	158.305	1591.73	1258.16	2788	1616.49	1284.35	1423.18
2679	M252T450C159	252.143	450.079	0.752893	158.939	834.117	1974.36	1677.3	2031	1255.08	913.458
2680	M252T433C159	252.142	432.996	0.750891	158.516	2860	1974.39	1635.24	1496	1255.08	1781.07
2681	M252T578C159	252.142	577.775	0.75089	158.517	1479	1051.44	1911	1265.23	1037.25	1459.85
2682	M252T413C159	252.143	412.579	0.751892	158.728	1656.39	1545.23	1517.8	1707.24	1204.91	2319.11
2683	M252T502C158	252.142	501.928	0.749889	158.305	1611.31	1258.16	1194.98	1616.51	3190	1513.33
2684	M252T532C159	252.141	531.846	0.751391	158.622	1277.22	1960.71	1543.71	1834.69	1234.74	1416.64
2685	M253T150C159	253.116	150.203	0.751892	158.697	6995.91	7738.54	8023.29	8315.25	8830.59	8082.18
2687	M253T118C159	253.116	117.562	0.754395	159.226	7345.43	10940.8	16507.7	12066.6	11931.8	13310
2688	M254T152C158	254.1	152.248	0.749388	158.138	8334.32	5041.28	7847.71	6219.76	7279.73	6958.37
2689	M254T117C159	254.1	116.532	0.754895	159.3	11759.3	12082.8	12065.8	9918.27	10890.2	10222.9
2690	M254T301C159	254.137	301.138	0.751892	158.666	8821.52	9777.1	8841.91	10394.6	7305.32	7787.79
2692	M255T225C156	255.096	224.593	0.738367	155.783	2535.12	5347.52	2689	2417.35	3249.06	1958.13
2693	M255T263C156	255.132	262.748	0.739871	156.099	2424.32	2377.4	2199.35	1989.88	1771.04	1974.58
2694	M255T435C157	255.132	434.97	0.741875	156.522	1747.41	1604.8	1169.67	1864	1806.1	2165.98
2695	M255T120C158	255.132	119.503	0.748387	157.895	3181.41	2465.85	3863.3	2375.4	3315.09	3490.75
2696	M256T240C159	256.102	240.013	0.753894	159.028	4150.49	4401.17	5192.04	5708.69	4439.42	4940.38
2697	M258T248C157	258.092	248.249	0.746384	157.383	4081.06	5679.37	5519.6	5799.28	5690.07	4522.44
2699	M258T229C154	258.168	228.595	0.728841	153.682	2377	3239.58	2832.37	2437	3148.78	3823
2700	M259T108C159	259.081	107.777	0.752893	158.726	19176.9	17178.3	23403.4	22467.8	23270.7	24685.3
2701	M259T339C158	259.09	338.782	0.747385	157.565	3191.04	3601.59	3719.59	4315.16	4005.91	4115.26
2703	M259T390C158	259.163	389.533	0.74738	157.562	616	2421	2387.86	3213.97	1841.4	2196.44
2704	M260T524C159	260.194	523.756	0.753894	158.904	55633.4	1810.98	57591.3	1415.52	54645.4	55230.6
2705	M261T352C159	261.142	352.096	0.752392	158.56	1976.87	1611.75	1613.3	2006.82	1913.68	1975.14
2706	M262T285C157	262.035	284.757	0.744881	156.951	9291	8199	5810.99	8908	5402.8	4980.14
2707	M262T386C158	262.125	386.349	0.749889	158.003	880622	888247	861943	879058	831159	831784
2708	M262T470C160	262.133	470.371	0.757898	159.691	5196.67	7064.39	5155.06	1118.91	4766.32	5414.42
2709	M262T420C157	262.127	419.886	0.745883	157.159	6122.41	5472.22	3931.35	6007.02	4293.2	4077.84
2710	M262T452C158	262.137	451.813	0.748888	157.792	5428.9	6661.54	6198.28	6149.37	6513.28	6501.02
2711	M263T240C159	263.101	240.013	0.754895	159.03	7714.25	8304.28	7643.21	7410.36	9122.56	7696.26
2712	M263T405C158	263.109	404.948	0.748888	157.764	7481.55	8904.64	9438.67	6261.67	8480.99	8605.32
2716	M265T27C157	265.095	26.8876	0.747886	157.496	1150.65	3092	1277.45	2704	1547.46	2419
2717	M269T159C158	269.056	158.611	0.748888	157.596	32505.7	28808.5	30890.5	29889	29779.2	28775.3
[truncated: 8,022 more rows]

## Sheet: MS-DIAL
Alignment ID	Average Rt(min)	Average Mz	Average mobility	Average CCS	Metabolite name	Adduct type	Post curation result	Fill %	MS/MS assigned	Reference RT	Reference CCS	Reference m/z	Formula	Ontology	INCHIKEY	SMILES	Annotation tag (VS1.0)	RT matched	CCS matched	m/z matched	MS/MS matched	Comment	Manually modified for quantification	Manually modified for annotation	Isotope tracking parent ID	Isotope tracking weight number	Total score	RT similarity	CCS similarity	Dot product	Reverse dot product	Fragment presence %	S/N average	Spectrum reference file name	MS1 isotopic spectrum	MS/MS spectrum	urine_1_MA-d3-c3_SR	urine_2_MA-d3-c3_SR	urine_3_MA-d3-c3_SR	urine_4_MA-d3-c3_SR	urine_5_MA-d3-c3_SR	urine_6_MA-d3-c3_SR	1	1
1	6.264	55.0525	15.6364	150.183	Unknown	[M+H]+	similar chromatogram in higher mz_3628; similar chromatogram in higher mz_1807; similar chromatogram in higher mz_549; similar chromatogram in higher mz_1038; similar chromatogram in higher mz_1259; similar chromatogram in higher mz_5225; similar chromatogram in higher mz_5282; similar chromatogram in higher mz_5283; similar chromatogram in higher mz_5286; similar chromatogram in higher mz_5287; …	1	TRUE	null	null	null	null	null	null	null	999	FALSE	FALSE	FALSE	FALSE		FALSE	FALSE	null	null	null	null	null	null	null	null	11.82	urine_1_MA-d3-c3_SR	55.05251:512 56.05586:0 57.05922:0	55.053:43898	18894	29134	20027	1836.61	18590	18366	17501.8	9506.52
3	3.593	56.0472	12.9902	124.234	Unknown	[M+H]+	similar chromatogram in higher mz_1567; similar chromatogram in higher mz_296; similar chromatogram in higher mz_48; similar chromatogram in higher mz_4542; similar chromatogram in higher mz_333; similar chromatogram in higher mz_1367; similar chromatogram in higher mz_291; similar chromatogram in higher mz_2007; similar chromatogram in higher mz_2463; similar chromatogram in higher mz_1569; simi…	1	TRUE	null	null	null	null	null	null	null	999	FALSE	FALSE	FALSE	FALSE		FALSE	FALSE	null	null	null	null	null	null	null	null	72.42	urine_1_MA-d3-c3_SR	56.04719:1174 57.05054:0 58.0539:0	56.0446:84	70810	73097	80835	93195	7081.03	7081.03	52989.7	41784.1
4	3.593	56.0472	15.035	143.938	Unknown	[M+H]+	similar chromatogram in higher mz_1567; similar chromatogram in higher mz_296; similar chromatogram in higher mz_48; similar chromatogram in higher mz_4542; similar chromatogram in higher mz_333; similar chromatogram in higher mz_1367; similar chromatogram in higher mz_291; similar chromatogram in higher mz_2007; similar chromatogram in higher mz_2463; similar chromatogram in higher mz_1569; simi…	1	TRUE	null	null	null	null	null	null	null	999	FALSE	FALSE	FALSE	FALSE		FALSE	FALSE	null	null	null	null	null	null	null	null	72.42	urine_1_MA-d3-c3_SR	56.04721:542 57.05056:0 58.05392:0	56.04204:39 56.04721:1823	3327.87	33279	57402	3327.87	3327.87	34390	20845.2	24405.2
6	5.085	57.0429	15.9972	152.764	Unknown	[M+H]+	similar chromatogram in higher mz_675; similar chromatogram in higher mz_678; similar chromatogram in higher mz_5329; similar chromatogram in higher mz_996; similar chromatogram in higher mz_683; similar chromatogram in higher mz_697	0.667	TRUE	null	null	null	null	null	null	null	999	FALSE	FALSE	FALSE	FALSE		FALSE	FALSE	null	null	null	null	null	null	null	null	17.11	urine_1_MA-d3-c3_SR	57.04293:739 58.04628:0 59.04964:0	56.047:364 57.043:17242	26810	2681.04	27106	2681.04	2681.04	29459	13895.9	15249.9
8	1.08	58.0632	19.3651	184.587	Unknown	[M+H]+		1	TRUE	null	null	null	null	null	null	null	999	FALSE	FALSE	FALSE	FALSE		FALSE	FALSE	null	null	null	null	null	null	null	null	7882.46	urine_1_MA-d3-c3_SR	58.06325:302536 59.0666:0 60.06996:0	58.063:326430 58.369:2601 58.412:2256 58.462:1647 58.541:1283	14147629	14581560	14464374	14963827	14459531	14986870	1.46006e+07	324081
10	2.232	58.0632	18.884	179.978	Unknown	[M+H]+	similar chromatogram in higher mz_1204; similar chromatogram in higher mz_1337; similar chromatogram in higher mz_1397; similar chromatogram in higher mz_1402; similar chromatogram in higher mz_1403; similar chromatogram in higher mz_1405; similar chromatogram in higher mz_5665; similar chromatogram in higher mz_5698; similar chromatogram in higher mz_5710; similar chromatogram in higher mz_5784;…	1	TRUE	null	null	null	null	null	null	null	999	FALSE	FALSE	FALSE	FALSE		FALSE	FALSE	null	null	null	null	null	null	null	null	3933.69	urine_1_MA-d3-c3_SR	58.06325:146530 59.0666:0 60.06996:0	58.055:329 58.063:1085949	6704778	6605049	6480786	6703423	6710606	648079	5.53411e+06	2.71261e+06
12	1.472	58.0633	19.3651	184.587	Unknown	[M+H]+		1	TRUE	null	null	null	null	null	null	null	999	FALSE	FALSE	FALSE	FALSE		FALSE	FALSE	null	null	null	null	null	null	null	null	5682.78	urine_1_MA-d3-c3_SR	58.06325:255327 59.0666:0 60.06996:0	56.047:2425 58.063:714474 58.309:5887 58.406:3683 58.446:3040 58.478:2614	11482312	11583615	11706683	11745466	11717525	11970558	1.1701e+07	165256
14	5.597	58.0633	24.2966	231.833	Unknown	[M+H]+	similar chromatogram in higher mz_3349; similar chromatogram in higher mz_2496; similar chromatogram in higher mz_5141; similar chromatogram in higher mz_2473; similar chromatogram in higher mz_5070; similar chromatogram in higher mz_5563; similar chromatogram in higher mz_4940; similar chromatogram in higher mz_492; similar chromatogram in higher mz_5142; similar chromatogram in higher mz_394; s…	1	TRUE	null	null	null	null	null	null	null	999	FALSE	FALSE	FALSE	FALSE		FALSE	FALSE	null	null	null	null	null	null	null	null	74.77	urine_1_MA-d3-c3_SR	58.06325:2918 59.0666:0 60.06996:0	58.06325:9760	131772	128950	112957	120968	141745	159722	132686	16458.1
16	1.041	58.2003	19.3651	184.516	Unknown	[M+H]+	similar chromatogram in higher mz_6295; similar chromatogram in higher mz_5495; similar chromatogram in higher mz_6206; similar chromatogram in higher mz_1349; similar chromatogram in higher mz_6005; similar chromatogram in higher mz_6133; similar chromatogram in higher mz_6141; similar chromatogram in higher mz_6275; similar chromatogram in higher mz_6362; similar chromatogram in higher mz_6365;…	0.667	TRUE	null	null	null	null	null	null	null	999	FALSE	FALSE	FALSE	FALSE		FALSE	FALSE	null	null	null	null	null	null	null	null	23.83	urine_1_MA-d3-c3_SR	58.20033:1289 59.20368:0 60.20704:0	58.063:326430 58.369:2601 58.412:2256 58.462:1647 58.541:1283 58.615:1013	47039	4260.8	42608	4260.8	43214	45408	29711.6	23068.7
18	1.472	58.2056	19.3651	184.513	Unknown	[M+H]+	similar chromatogram in higher mz_481; similar chromatogram in higher mz_148; similar chromatogram in higher mz_152; similar chromatogram in higher mz_488; similar chromatogram in higher mz_489; similar chromatogram in higher mz_3695; similar chromatogram in higher mz_3896; similar chromatogram in higher mz_6041; similar chromatogram in higher mz_6060; similar chromatogram in higher mz_6826; simi…	0.5	TRUE	null	null	null	null	null	null	null	999	FALSE	FALSE	FALSE	FALSE		FALSE	FALSE	null	null	null	null	null	null	null	null	11.02	urine_1_MA-d3-c3_SR	58.20033:580 59.20368:0 60.20704:0	56.047:2315 58.063:781983 58.309:5931 58.406:3691 58.446:3047 58.478:2621 58.589:1711 58.615:1647 58.663:1279	20128	25519	1643.99	16440	1643.99	1643.99	10347.7	11697.4
20	1.46	58.232	19.3651	184.5	Unknown	[M+H]+		0.5	TRUE	null	null	null	null	null	null	null	999	FALSE	FALSE	FALSE	FALSE		FALSE	FALSE	null	null	null	null	null	null	null	null	7.84	urine_3_MA-d3-c3_SR	58.232:426 59.23535:0 60.23871:0	56.047:2410 58.063:789501 58.375:4479 58.443:3288 58.541:2158 58.599:1642 58.626:1549 58.65:1462 58.705:1106	1108.5	1108.5	15574	1108.5	11085	14369	6837.92	7633.32
22	3.435	58.9943	12.5091	118.598	Unknown	[M+H]+	similar chromatogram in higher mz_954; similar chromatogram in higher mz_54; similar chromatogram in higher mz_528; similar chromatogram in higher mz_6409; similar chromatogram in higher mz_2920; similar chromatogram in higher mz_1220; similar chromatogram in higher mz_6132; similar chromatogram in higher mz_3853; similar chromatogram in higher mz_6134; similar chromatogram in higher mz_2326; sim…	0.667	TRUE	null	null	null	null	null	null	null	999	FALSE	FALSE	FALSE	FALSE		FALSE	FALSE	null	null	null	null	null	null	null	null	15.89	urine_3_MA-d3-c3_SR	58.99433:291 59.99768:0 61.00104:0	57.984:94 58.992:765	1210.64	1210.64	12106	22002	25432	1210.64	9923.47	11718.4
24	4.447	59.0714	13.8322	131.213	Unknown	[M+H]+	similar chromatogram in higher mz_409; similar chromatogram in higher mz_215; similar chromatogram in higher mz_411; similar chromatogram in higher mz_412; similar chromatogram in higher mz_413; similar chromatogram in higher mz_414; similar chromatogram in higher mz_6186; similar chromatogram in higher mz_69; similar chromatogram in higher mz_7125	0.667	TRUE	null	null	null	null	null	null	null	999	FALSE	FALSE	FALSE	FALSE		FALSE	FALSE	null	null	null	null	null	null	null	null	24.94	urine_1_MA-d3-c3_SR	59.07136:821 60.07471:0 61.07807:0	52.017:8300 58.061:24899 59.071:35257	32851	3285.09	3285.09	42262	59300	47681	30349	25015.6
26	5.754	60.0801	15.5161	146.903	Unknown	[M+H]+	similar chromatogram in higher mz_2286; similar chromatogram in higher mz_2090; similar chromatogram in higher mz_128; similar chromatogram in higher mz_564; similar chromatogram in higher mz_3258; similar chromatogram in higher mz_133; similar chromatogram in higher mz_562; similar chromatogram in higher mz_563; similar chromatogram in higher mz_565; similar chromatogram in higher mz_566; simila…	0.833	TRUE	null	null	null	null	null	null	null	999	FALSE	FALSE	FALSE	FALSE		FALSE	FALSE	null	null	null	null	null	null	null	null	92.21	urine_1_MA-d3-c3_SR	60.0801:4417 61.08345:0 62.08681:0	57.027:765 57.032:13239 58.034:216 59.071:5227 60.08:41664	176083	140579	171190	14057.9	14057.9	170237	109681	85876.7
28	8.621	60.0801	16.7189	158.363	Unknown	[M+H]+		1	TRUE	null	null	null	null	null	null	null	999	FALSE	FALSE	FALSE	FALSE		FALSE	FALSE	null	null	null	null	null	null	null	null	588.91	urine_1_MA-d3-c3_SR	60.08011:25357 61.08346:0 62.08682:0	57.069:684 60.075:1313 60.08:31815	103323	103323	1034720	1130886	103323	1033226	533139	585096
29	8.621	60.0801	16.8392	159.509	Unknown	[M+H]+		1	TRUE	null	null	null	null	null	null	null	999	FALSE	FALSE	FALSE	FALSE		FALSE	FALSE	null	null	null	null	null	null	null	null	588.91	urine_1_MA-d3-c3_SR	60.0801:25903 61.08345:0 62.08681:0	57.069:857 60.08:31384	1068397	1134978	106840	106840	1158835	106840	560368	614568
31	6.265	60.0801	15.6364	148.049	Unknown	[M+H]+		0.667	TRUE	null	null	null	null	null	null	null	999	FALSE	FALSE	FALSE	FALSE		FALSE	FALSE	null	null	null	null	null	null	null	null	72.46	urine_2_MA-d3-c3_SR	60.08012:2977 61.08347:0 62.08683:0	55.053:43894 56.055:10374 57.033:12997 59.047:11628 60.051:400 60.08:66420	11515.8	115158	117208	11515.8	11515.8	126590	59826.1	65649.4
33	3.194	60.0801	18.7637	177.846	Unknown	[M+H]+		1	TRUE	null	null	null	null	null	null	null	999	FALSE	FALSE	FALSE	FALSE		FALSE	FALSE	null	null	null	null	null	null	null	null	70.33	urine_1_MA-d3-c3_SR	60.0801:2165 61.08345:0 62.08681:0	57.03:148 60.08:501	86089	86667	78403	119943	97456	122274	98472	18569
35	3.58	61.038	15.877	149.965	Unknown	[M+H]+		1	TRUE	null	null	null	null	null	null	null	999	FALSE	FALSE	FALSE	FALSE		FALSE	FALSE	null	null	null	null	null	null	null	null	41.86	urine_1_MA-d3-c3_SR	61.03794:1632 62.04129:0 63.04465:0	57.032:195 61.038:2477	69628	67268	80915	75264	75091	88031	76032.6	7577.71
37	2.598	65.037	12.2686	114.546	Unknown	[M+H]+	similar chromatogram in higher mz_72; similar chromatogram in higher mz_6795; similar chromatogram in higher mz_75; similar chromatogram in higher mz_3391; similar chromatogram in higher mz_2866; similar chromatogram in higher mz_4042; similar chromatogram in higher mz_2998; similar chromatogram in higher mz_77; similar chromatogram in higher mz_1166; similar chromatogram in higher mz_3045; simil…	1	TRUE	null	null	null	null	null	null	null	999	FALSE	FALSE	FALSE	FALSE		FALSE	FALSE	null	null	null	null	null	null	null	null	57.27	urine_1_MA-d3-c3_SR	65.03703:1556 66.04038:0 67.04374:0	51.022:4 63.018:494 65.031:313 65.037:14688	66596	99293	98592	75828	96707	6659.57	72836.1	38173.7
39	4.929	65.0371	13.5916	126.999	Unknown	[M+H]+	similar chromatogram in higher mz_466; similar chromatogram in higher mz_5539; similar chromatogram in higher mz_471; similar chromatogram in higher mz_2781; similar chromatogram in higher mz_5841; similar chromatogram in higher mz_5542; similar chromatogram in higher mz_472; similar chromatogram in higher mz_389	1	TRUE	null	null	null	null	null	null	null	999	FALSE	FALSE	FALSE	FALSE		FALSE	FALSE	null	null	null	null	null	null	null	null	38.52	urine_1_MA-d3-c3_SR	65.03703:1209 66.04038:0 67.04374:0	65.037:5728	66825	5405.38	5405.38	5405.38	54054	81868	33791.1	38049.2
41	5.793	65.0371	13.4714	125.867	Unknown	[M+H]+	similar chromatogram in higher mz_3160; similar chromatogram in higher mz_228; similar chromatogram in higher mz_2335; similar chromatogram in higher mz_2708; similar chromatogram in higher mz_3835; similar chromatogram in higher mz_2905; similar chromatogram in higher mz_861; similar chromatogram in higher mz_4259; similar chromatogram in higher mz_2711; similar chromatogram in higher mz_6748; s…	1	TRUE	null	null	null	null	null	null	null	999	FALSE	FALSE	FALSE	FALSE		FALSE	FALSE	null	null	null	null	null	null	null	null	16.36	urine_1_MA-d3-c3_SR	65.03703:740 66.04038:0 67.04374:0	65.037:24430	26558	19543	28990	25338	1954.31	35836	22710.8	12322.4
43	2.919	68.049	14.7944	137.395	Unknown	[M+H]+	similar chromatogram in higher mz_2453; similar chromatogram in higher mz_237; similar chromatogram in higher mz_240; similar chromatogram in higher mz_396; similar chromatogram in higher mz_439; similar chromatogram in higher mz_578; similar chromatogram in higher mz_2454; similar chromatogram in higher mz_6718; similar chromatogram in higher mz_7393; similar chromatogram in higher mz_7474	1	TRUE	null	null	null	null	null	null	null	999	FALSE	FALSE	FALSE	FALSE		FALSE	FALSE	null	null	null	null	null	null	null	null	36.21	urine_1_MA-d3-c3_SR	68.049:2212 69.05235:0 70.05571:0	55.053:3215 56.05:14 67.054:1540 68.049:68578	84949	78670	53534	4856.91	48569	54451	53362.2	30033.1
45	6.906	68.049	13.1105	121.652	Unknown	[M+H]+		1	TRUE	null	null	null	null	null	null	null	999	FALSE	FALSE	FALSE	FALSE		FALSE	FALSE	null	null	null	null	null	null	null	null	15.7	urine_1_MA-d3-c3_SR	68.049:400 69.05235:0 70.05571:0	67.03744:30 68.04615:104	18328	633.951	6340	6632	633.951	21831	8855.09	9232.55
46	6.906	68.049	14.7944	137.395	Unknown	[M+H]+		1	TRUE	null	null	null	null	null	null	null	999	FALSE	FALSE	FALSE	FALSE		FALSE	FALSE	null	null	null	null	null	null	null	null	15.7	urine_1_MA-d3-c3_SR	68.04902:643 69.05237:0 70.05573:0	58.063:62972 68.049:93719	1583.46	1583.46	27183	21982	15835	1583.46	10833.2	12399.1
48	8.077	70.063	14.4336	133.458	Unknown	[M+H]+		1	TRUE	null	null	null	null	null	null	null	999	FALSE	FALSE	FALSE	FALSE		FALSE	FALSE	null	null	null	null	null	null	null	null	53.44	urine_1_MA-d3-c3_SR	70.06305:1577 71.0664:0 72.06976:0	67.02331:31 70.06305:365	3731.92	80305	84770	37319	3731.92	74711	46184.1	39525.7
49	8.077	70.063	17.0798	158.093	Unknown	[M+H]+		1	TRUE	null	null	null	null	null	null	null	999	FALSE	FALSE	FALSE	FALSE		FALSE	FALSE	null	null	null	null	null	null	null	null	53.44	urine_1_MA-d3-c3_SR	70.06305:745 71.0664:0 72.06976:0	55.053:712 57.04:920 70.063:95971 70.335:171	1919.04	28453	1919.04	44311	19190	36175	21355	18513.6
51	4.686	70.063	17.3203	160.333	Unknown	[M+H]+	similar chromatogram in higher mz_1762; similar chromatogram in higher mz_5951; similar chromatogram in higher mz_1508; similar chromatogram in higher mz_2300; similar chromatogram in higher mz_374; similar chromatogram in higher mz_452; similar chromatogram in higher mz_1109; similar chromatogram in higher mz_1771; similar chromatogram in higher mz_2301; similar chromatogram in higher mz_2780; s…	1	TRUE	null	null	null	null	null	null	null	999	FALSE	FALSE	FALSE	FALSE		FALSE	FALSE	null	null	null	null	null	null	null	null	23.11	urine_1_MA-d3-c3_SR	70.06305:728 71.0664:0 72.06976:0	70.06016:407	1080.47	28564	10805	1080.47	25731	1080.47	10849.9	13329.6
53	6.925	70.063	18.1623	168.171	Unknown	[M+H]+		1	TRUE	null	null	null	null	null	null	null	999	FALSE	FALSE	FALSE	FALSE		FALSE	FALSE	null	null	null	null	null	null	null	null	451.45	urine_1_MA-d3-c3_SR	70.06303:17721 71.06638:0 72.06974:0	60.08:7419 68.043:562 68.049:6319 69.045:174 70.066:337076	771729	761895	880244	832554	839350	711656	799571	61809.6
55	1.276	70.0631	13.8322	127.86	Unknown	[M+H]+	similar chromatogram in higher mz_840; similar chromatogram in higher mz_6940; similar chromatogram in higher mz_5281; similar chromatogram in higher mz_7711; similar chromatogram in higher mz_846; similar chromatogram in higher mz_781; similar chromatogram in higher mz_6943; similar chromatogram in higher mz_7416; similar chromatogram in higher mz_7620; similar chromatogram in higher mz_4555; si…	1	TRUE	null	null	null	null	null	null	null	999	FALSE	FALSE	FALSE	FALSE		FALSE	FALSE	null	null	null	null	null	null	null	null	15.9	urine_1_MA-d3-c3_SR	70.06303:351 71.06638:0 72.06974:0	55.053:780 65.034:1249 67.029:10095 68.049:2286 69.031:4615 70.063:13989	15040	44715	1503.98	30787	1503.98	1503.98	15090.3	19011.4
57	5.597	72.08	17.4406	160.806	Unknown	[M+H]+	similar chromatogram in higher mz_5369; similar chromatogram in higher mz_394; similar chromatogram in higher mz_728; similar chromatogram in higher mz_1107; similar chromatogram in higher mz_1212; similar chromatogram in higher mz_1334; similar chromatogram in higher mz_1647; similar chromatogram in higher mz_1764; similar chromatogram in higher mz_2473; similar chromatogram in higher mz_2496; s…	1	TRUE	null	null	null	null	null	null	null	999	FALSE	FALSE	FALSE	FALSE		FALSE	FALSE	null	null	null	null	null	null	null	null	18.44	urine_1_MA-d3-c3_SR	72.08:531 73.08335:0 74.08671:0	71.048:324 72.08:9177	20048	34958	40104	2004.83	31018	31494	26270.3	14460.4
59	4.542	72.08	20.6882	190.919	Unknown	[M+H]+	similar chromatogram in higher mz_1064; similar chromatogram in higher mz_4951; similar chromatogram in higher mz_907; similar chromatogram in higher mz_1068; similar chromatogram in higher mz_908; similar chromatogram in higher mz_1069; similar chromatogram in higher mz_1070; similar chromatogram in higher mz_3181; similar chromatogram in higher mz_3185; similar chromatogram in higher mz_3691; s…	1	TRUE	null	null	null	null	null	null	null	999	FALSE	FALSE	FALSE	FALSE		FALSE	FALSE	null	null	null	null	null	null	null	null	51.83	urine_1_MA-d3-c3_SR	72.08:1429 73.08335:0 74.08671:0	72.07706:292	61539	26537	2653.66	54351	51536	2653.66	32327.1	27680.2
61	5.181	72.08	17.4406	160.806	Unknown	[M+H]+	similar chromatogram in higher mz_5690; similar chromatogram in higher mz_1356; similar chromatogram in higher mz_3407; similar chromatogram in higher mz_5516; similar chromatogram in higher mz_5633; similar chromatogram in higher mz_5695; similar chromatogram in higher mz_1250; similar chromatogram in higher mz_4474; similar chromatogram in higher mz_4661; similar chromatogram in higher mz_5973;…	0.833	TRUE	null	null	null	null	null	null	null	999	FALSE	FALSE	FALSE	FALSE		FALSE	FALSE	null	null	null	null	null	null	null	null	11.91	urine_1_MA-d3-c3_SR	72.08:592 73.08335:0 74.08671:0	55.053:581 72.08:4336	23664	1281.7	23202	1281.7	32331	12817	15335.7	13392.5
63	0.687	74.0958	22.2518	204.634	Unknown	[M+H]+		1	TRUE	null	null	null	null	null	null	null	999	FALSE	FALSE	FALSE	FALSE		FALSE	FALSE	null	null	null	null	null	null	null	null	304.97	urine_1_MA-d3-c3_SR	74.09583:2538 75.09918:0 76.10254:0	70.063:1381	157005	15700.5	171990	168027	15700.5	15700.5	82837	90876.2
65	0.373	74.0958	22.0112	202.412	Unknown	[M+H]+		1	TRUE	null	null	null	null	null	null	null	999	FALSE	FALSE	FALSE	FALSE		FALSE	FALSE	null	null	null	null	null	null	null	null	90.16	urine_1_MA-d3-c3_SR	74.09584:4201 75.09919:0 76.10255:0	57.069:1042	14380	14380	288136	143800	202687	184867	136582	115785
67	4.172	77.0381	12.7497	116.249	Unknown	[M+H]+		0.667	TRUE	null	null	null	null	null	null	null	999	FALSE	FALSE	FALSE	FALSE		FALSE	FALSE	null	null	null	null	null	null	null	null	39.2	urine_1_MA-d3-c3_SR	77.03811:1901 78.04146:0 79.04482:0	51.022:8085 53.037:7145 67.052:1233 77.038:9224	77160	6643.43	6643.43	126543	84182	66434	59053.2	50086.3
69	0.725	77.0381	12.87	117.354	Unknown	[M+H]+	similar chromatogram in higher mz_5442; similar chromatogram in higher mz_371; similar chromatogram in higher mz_1758; similar chromatogram in higher mz_2741; similar chromatogram in higher mz_6016; similar chromatogram in higher mz_5321; similar chromatogram in higher mz_5443; similar chromatogram in higher mz_6796; similar chromatogram in higher mz_6238	0.5	TRUE	null	null	null	null	null	null	null	999	FALSE	FALSE	FALSE	FALSE		FALSE	FALSE	null	null	null	null	null	null	null	null	19.58	urine_1_MA-d3-c3_SR	77.03811:909 78.04146:0 79.04482:0	65.03424:55 77.03508:136	35440	3344.27	33443	39382	3344.27	3344.27	18044.2	19858.7
71	3.869	77.0381	12.87	117.354	Unknown	[M+H]+		0.667	TRUE	null	null	null	null	null	null	null	999	FALSE	FALSE	FALSE	FALSE		FALSE	FALSE	null	null	null	null	null	null	null	null	28.04	urine_1_MA-d3-c3_SR	77.03811:1519 78.04146:0 79.04482:0	53.03447:43 55.04995:46 65.03703:205 67.05159:150 77.03508:274	85939	72415	6891.14	6891.14	74887	68911	50358.6	39421.4
73	3.207	77.0381	12.87	117.354	Unknown	[M+H]+	similar chromatogram in higher mz_1961; similar chromatogram in higher mz_150; similar chromatogram in higher mz_1963; similar chromatogram in higher mz_1966; similar chromatogram in higher mz_1967; similar chromatogram in higher mz_1969; similar chromatogram in higher mz_2622; similar chromatogram in higher mz_2625; similar chromatogram in higher mz_2626; similar chromatogram in higher mz_2627; …	1	TRUE	null	null	null	null	null	null	null	999	FALSE	FALSE	FALSE	FALSE		FALSE	FALSE	null	null	null	null	null	null	null	null	66.69	urine_1_MA-d3-c3_SR	77.03811:2500 78.04146:0 79.04482:0	51.02:2251 53.037:6857 77.038:0	111783	141438	11178.3	11178.3	152610	114456	86714.4	68954.5
75	3.718	78.0337	12.5091	113.844	Unknown	[M+H]+	similar chromatogram in higher mz_3717; similar chromatogram in higher mz_5337; similar chromatogram in higher mz_3719; similar chromatogram in higher mz_5171; similar chromatogram in higher mz_5385; similar chromatogram in higher mz_6758; similar chromatogram in higher mz_3001; similar chromatogram in higher mz_5756; similar chromatogram in higher mz_7267	1	TRUE	null	null	null	null	null	null	null	999	FALSE	FALSE	FALSE	FALSE		FALSE	FALSE	null	null	null	null	null	null	null	null	24.63	urine_1_MA-d3-c3_SR	78.03364:889 79.03699:0 80.04035:0	51.022:0 52.03:2361 53.037:10082 58.992:1688 67.054:1216 78.034:11980	38836	48418	71951	27734	34359	56024	46220.4	16124.4
77	4.928	80.047	12.3888	112.366	Unknown	[M+H]+		0.833	TRUE	null	null	null	null	null	null	null	999	FALSE	FALSE	FALSE	FALSE		FALSE	FALSE	null	null	null	null	null	null	null	null	75.79	urine_1_MA-d3-c3_SR	80.04697:2659 81.05032:0 82.05368:0	78.034:14408	130025	9699.92	157961	9699.92	9699.92	96999	64164.3	72890.1
79	1.374	80.047	12.2686	111.266	Unknown	[M+H]+		1	TRUE	null	null	null	null	null	null	null	999	FALSE	FALSE	FALSE	FALSE		FALSE	FALSE	null	null	null	null	null	null	null	null	74.5	urine_1_MA-d3-c3_SR	80.04697:1771 81.05032:0 82.05368:0	63.02025:72 80.04697:143	104160	152368	196269	138299	154389	131212	146116	30549.6
81	0.816	80.047	12.2686	111.266	Unknown	[M+H]+		0.667	TRUE	null	null	null	null	null	null	null	999	FALSE	FALSE	FALSE	FALSE		FALSE	FALSE	null	null	null	null	null	null	null	null	57.97	urine_1_MA-d3-c3_SR	80.04697:2240 81.05032:0 82.05368:0	53.03699:51 58.06589:43 80.04697:42 80.05006:53	97154	79366	133569	7184.55	71845	7184.55	63655.7	53717.7
83	7.174	80.9714	14.5779	132.183	Unknown	[M+H]+	similar chromatogram in higher mz_3484	1	TRUE	null	null	null	null	null	null	null	999	FALSE	FALSE	FALSE	FALSE		FALSE	FALSE	null	null	null	null	null	null	null	null	26.05	urine_1_MA-d3-c3_SR	80.97144:1033 81.97479:0 82.97815:0	62.957:63 62.963:1208 67.026:8884 80.971:8771	43258	36539	41028	3653.87	53166	39187	35529.5	18318
85	4.953	82.064	12.2686	110.911	Unknown	[M+H]+	similar chromatogram in higher mz_380; similar chromatogram in higher mz_5721; similar chromatogram in higher mz_118; similar chromatogram in higher mz_6126; similar chromatogram in higher mz_274; similar chromatogram in higher mz_2702; similar chromatogram in higher mz_2833; similar chromatogram in higher mz_2703; similar chromatogram in higher mz_5544; similar chromatogram in higher mz_1539	0.833	TRUE	null	null	null	null	null	null	null	999	FALSE	FALSE	FALSE	FALSE		FALSE	FALSE	null	null	null	null	null	null	null	null	248.01	urine_1_MA-d3-c3_SR	82.06401:5859 83.06736:0 84.07072:0	65.034:7825 80.044:2565	382597	569782	857262	38259.7	38259.7	467938	379597	334764
87	7.403	82.9969	15.7567	142.495	Unknown	[M+H]+	similar chromatogram in higher mz_5511; similar chromatogram in higher mz_790; similar chromatogram in higher mz_227; similar chromatogram in higher mz_5038	1	TRUE	null	null	null	null	null	null	null	999	FALSE	FALSE	FALSE	FALSE		FALSE	FALSE	null	null	null	null	null	null	null	null	52.24	urine_1_MA-d3-c3_SR	82.99687:1795 84.00022:0 85.00358:0	56.045:6819 60.08:68206 79.051:2464 81.043:51010 83.06:44909	80520	91850	109869	72760	114725	105659	95897.2	16930.2
89	1.17	83.0599	12.5091	112.931	Unknown	[M+H]+		0.5	TRUE	null	null	null	null	null	null	null	999	FALSE	FALSE	FALSE	FALSE		FALSE	FALSE	null	null	null	null	null	null	null	null	51.41	urine_1_MA-d3-c3_SR	83.05988:3551 84.06323:0 85.06659:0	83.06:335	137817	10734.9	10734.9	131511	107349	10734.9	62779.4	69519.5
91	3.593	83.0599	12.7497	115.12	Unknown	[M+H]+		1	TRUE	null	null	null	null	null	null	null	999	FALSE	FALSE	FALSE	FALSE		FALSE	FALSE	null	null	null	null	null	null	null	null	300.84	urine_1_MA-d3-c3_SR	83.05988:6912 84.06323:0 85.06659:0	56.0446:161 63.02025:30 65.03424:89 77.03508:46 78.03364:116 83.05673:56	327283	330130	327162	303350	286844	28684.4	262461	129707
92	3.593	83.0599	14.7944	133.725	Unknown	[M+H]+		1	TRUE	null	null	null	null	null	null	null	999	FALSE	FALSE	FALSE	FALSE		FALSE	FALSE	null	null	null	null	null	null	null	null	300.84	urine_1_MA-d3-c3_SR	83.05988:4143 84.06323:0 85.06659:0	66.033:1933 68.049:79979 83.054:85 83.06:2812	207867	172073	17207.3	183304	202765	190466	159413	79164.4
94	0.883	83.0599	12.5091	112.931	Unknown	[M+H]+		1	TRUE	null	null	null	null	null	null	null	999	FALSE	FALSE	FALSE	FALSE		FALSE	FALSE	null	null	null	null	null	null	null	null	75.83	urine_1_MA-d3-c3_SR	83.05988:3287 84.06323:0 85.06659:0	65.03703:45 83.05673:55	141809	135948	165763	150292	13594.8	138346	122026	60751.5
96	7.023	83.0599	12.5091	112.931	Unknown	[M+H]+		1	TRUE	null	null	null	null	null	null	null	999	FALSE	FALSE	FALSE	FALSE		FALSE	FALSE	null	null	null	null	null	null	null	null	124.57	urine_1_MA-d3-c3_SR	83.0599:3271 84.06325:0 85.06661:0	56.04721:85	14397.7	266071	143977	14397.7	14397.7	198881	101488	117709
97	7.023	83.0599	13.8322	124.97	Unknown	[M+H]+		1	TRUE	null	null	null	null	null	null	null	999	FALSE	FALSE	FALSE	FALSE		FALSE	FALSE	null	null	null	null	null	null	null	null	124.57	urine_1_MA-d3-c3_SR	83.05988:2177 84.06323:0 85.06659:0	54.031:1426 56.047:23526 58.061:26949 59.071:37573 66.033:5218 67.029:25014 69.042:6209 81.043:2612 82.051:12820 83.06:16395	116869	11686.9	120630	143552	136632	11686.9	86280.4	67556.6
99	9.671	83.0599	12.5091	112.931	Unknown	[M+H]+		0.667	TRUE	null	null	null	null	null	null	null	999	FALSE	FALSE	FALSE	FALSE		FALSE	FALSE	null	null	null	null	null	null	null	null	102	urine_2_MA-d3-c3_SR	83.0599:2506 84.06325:0 85.06661:0	56.04721:73 66.03347:36 83.05675:43	9689.64	96896	9689.64	150489	266087	200285	118959	107744
100	9.671	83.0599	13.8322	124.97	Unknown	[M+H]+		0.667	TRUE	null	null	null	null	null	null	null	999	FALSE	FALSE	FALSE	FALSE		FALSE	FALSE	null	null	null	null	null	null	null	null	102	urine_2_MA-d3-c3_SR	83.0599:2059 84.06325:0 85.06661:0	52.017:11716 56.045:21272 58.061:35095 59.071:54009 67.029:39164 68.049:909 69.042:8329 81.043:14984 82.051:25924 83.06:40321	7494.89	90906	7494.89	85600	74949	7494.89	41909.2	46196
102	5.848	83.0599	12.5091	112.931	Unknown	[M+H]+	similar chromatogram in higher mz_2365; similar chromatogram in higher mz_3913; similar chromatogram in higher mz_178; similar chromatogram in higher mz_2939	0.833	TRUE	null	null	null	null	null	null	null	999	FALSE	FALSE	FALSE	FALSE		FALSE	FALSE	null	null	null	null	null	null	null	null	85.56	urine_1_MA-d3-c3_SR	83.05988:2003 84.06323:0 85.06659:0	79.039:34252	82978	8297.83	112548	119463	8297.83	8297.83	52498.1	58800.3
103	5.848	83.0599	14.6742	132.631	Unknown	[M+H]+	similar chromatogram in higher mz_2365; similar chromatogram in higher mz_3913; similar chromatogram in higher mz_178; similar chromatogram in higher mz_2939	0.833	TRUE	null	null	null	null	null	null	null	999	FALSE	FALSE	FALSE	FALSE		FALSE	FALSE	null	null	null	null	null	null	null	null	85.56	urine_1_MA-d3-c3_SR	83.05988:995 84.06323:0 85.06659:0	56.047:1251 58.061:20046 68.046:62765 78.037:6267 83.054:399 83.06:3325	49901	2183.13	31997	59132	2183.13	21831	27143.6	24764.8
105	3.593	84.0427	13.1105	118.228	Unknown	[M+H]+		1	TRUE	null	null	null	null	null	null	null	999	FALSE	FALSE	FALSE	FALSE		FALSE	FALSE	null	null	null	null	null	null	null	null	2124.54	urine_1_MA-d3-c3_SR	84.04274:23969 85.04609:0 86.04945:0	56.0446:87 65.03424:74 77.03811:266 84.03957:75	1720162	1533455	1764892	1767440	153345	153345	1.13099e+06	880259
106	3.593	84.0427	15.2756	137.899	Unknown	[M+H]+		1	TRUE	null	null	null	null	null	null	null	999	FALSE	FALSE	FALSE	FALSE		FALSE	FALSE	null	null	null	null	null	null	null	null	2124.54	urine_1_MA-d3-c3_SR	84.04274:32343 85.04609:0 86.04945:0	56.045:5983 65.034:3291 71.059:2435 83.06:561 84.043:25	1852513	1816210	1838431	1814391	1783474	1790886	1.81598e+06	26562
107	3.593	84.0427	19.0042	171.777	Unknown	[M+H]+		1	TRUE	null	null	null	null	null	null	null	999	FALSE	FALSE	FALSE	FALSE		FALSE	FALSE	null	null	null	null	null	null	null	null	2124.54	urine_1_MA-d3-c3_SR	84.04274:4803 85.04609:0 86.04945:0	56.047:3560 58.063:1102838 83.06:9692 84.043:49666	376231	30129.8	301298	30129.8	328615	317104	220541	172651
109	6.366	84.0808	12.87	116.036	Unknown	[M+H]+		0.833	TRUE	null	null	null	null	null	null	null	999	FALSE	FALSE	FALSE	FALSE		FALSE	FALSE	null	null	null	null	null	null	null	null	163.88	urine_1_MA-d3-c3_SR	84.08078:4344 85.08413:0 86.08749:0	54.0337:43	211639	218460	227694	226679	21163.9	223082	184592	90623.8
110	6.366	84.0808	14.6742	132.428	Unknown	[M+H]+		0.833	TRUE	null	null	null	null	null	null	null	999	FALSE	FALSE	FALSE	FALSE		FALSE	FALSE	null	null	null	null	null	null	null	null	163.88	urine_1_MA-d3-c3_SR	84.08078:1152 85.08413:0 86.08749:0	55.053:7533 56.047:8635 67.054:12497 80.044:4736	72988	5126.99	5126.99	51270	5126.99	70970	32538.1	36442.6
112	1.354	84.0808	12.5091	112.758	Unknown	[M+H]+	similar chromatogram in higher mz_226; similar chromatogram in higher mz_143; similar chromatogram in higher mz_210; similar chromatogram in higher mz_214; similar chromatogram in higher mz_297; similar chromatogram in higher mz_310; similar chromatogram in higher mz_571; similar chromatogram in higher mz_1958; similar chromatogram in higher mz_1965	1	TRUE	null	null	null	null	null	null	null	999	FALSE	FALSE	FALSE	FALSE		FALSE	FALSE	null	null	null	null	null	null	null	null	50.02	urine_1_MA-d3-c3_SR	84.08078:1638 85.08413:0 86.08749:0	80.04697:39 84.07761:36	62303	92873	104838	72081	67621	86681	81066.3	16429.3
113	1.354	84.0808	16.1175	145.541	Unknown	[M+H]+	similar chromatogram in higher mz_226; similar chromatogram in higher mz_143; similar chromatogram in higher mz_210; similar chromatogram in higher mz_214; similar chromatogram in higher mz_297; similar chromatogram in higher mz_310; similar chromatogram in higher mz_571; similar chromatogram in higher mz_1958; similar chromatogram in higher mz_1965	1	TRUE	null	null	null	null	null	null	null	999	FALSE	FALSE	FALSE	FALSE		FALSE	FALSE	null	null	null	null	null	null	null	null	50.02	urine_1_MA-d3-c3_SR	84.0808:264 85.08415:0 86.08751:0	57.043:969 65.034:3189 70.06:223 82.064:1615 84.055:5699 84.081:2919	918.834	9188	918.834	16057	14022	918.834	6544.66	7508.57
115	8.621	84.0808	12.87	116.036	Unknown	[M+H]+		1	TRUE	null	null	null	null	null	null	null	999	FALSE	FALSE	FALSE	FALSE		FALSE	FALSE	null	null	null	null	null	null	null	null	1103.07	urine_1_MA-d3-c3_SR	84.08078:32724 85.08413:0 86.08749:0	55.04995:55 56.04719:758 68.049:128 69.05665:85 84.07761:136	1460905	1479686	1487898	1462055	1399128	1479771	1.46157e+06	32410.8
116	8.621	84.0808	14.7944	133.52	Unknown	[M+H]+		1	TRUE	null	null	null	null	null	null	null	999	FALSE	FALSE	FALSE	FALSE		FALSE	FALSE	null	null	null	null	null	null	null	null	1103.07	urine_1_MA-d3-c3_SR	84.08078:6725 85.08413:0 86.08749:0	56.047:10272 67.054:6712 84.074:8928 84.081:53343	418562	367319	405832	441486	407387	356777	399560	31904.2
117	8.621	84.0808	16.7189	151.005	Unknown	[M+H]+		1	TRUE	null	null	null	null	null	null	null	999	FALSE	FALSE	FALSE	FALSE		FALSE	FALSE	null	null	null	null	null	null	null	null	1103.07	urine_1_MA-d3-c3_SR	84.08078:4426 85.08413:0 86.08749:0	57.069:271 60.08:9733 61.084:533 67.054:7395 69.068:521 74.018:367 84.081:104791	179551	210043	17955.1	180295	215509	261572	174495	90593.4
119	8.895	84.0808	12.87	116.036	Unknown	[M+H]+		0.667	TRUE	null	null	null	null	null	null	null	999	FALSE	FALSE	FALSE	FALSE		FALSE	FALSE	null	null	null	null	null	null	null	null	1051.59	urine_1_MA-d3-c3_SR	84.08078:29636 85.08413:0 86.08749:0	84.081:1600	1299615	129962	1322279	1415442	129962	1417649	909164	705854
120	8.895	84.0808	14.7944	133.52	Unknown	[M+H]+		0.667	TRUE	null	null	null	null	null	null	null	999	FALSE	FALSE	FALSE	FALSE		FALSE	FALSE	null	null	null	null	null	null	null	null	1051.59	urine_1_MA-d3-c3_SR	84.08078:7290 85.08413:0 86.08749:0	58.063:37644 84.074:5301 84.081:41223	384625	33904.7	339047	443743	33904.7	425888	265550	208842
122	6.489	85.0282	16.8392	151.886	Unknown	[M+H]+	similar chromatogram in higher mz_3350; similar chromatogram in higher mz_3413; similar chromatogram in higher mz_6859; similar chromatogram in higher mz_6863; similar chromatogram in higher mz_3414; similar chromatogram in higher mz_3423; similar chromatogram in higher mz_1772; similar chromatogram in higher mz_3426; similar chromatogram in higher mz_6864; similar chromatogram in higher mz_4639;…	0.667	TRUE	null	null	null	null	null	null	null	999	FALSE	FALSE	FALSE	FALSE		FALSE	FALSE	null	null	null	null	null	null	null	null	26.37	urine_2_MA-d3-c3_SR	85.02821:566 86.03156:0 87.03492:0	85.028:4304	1690.9	1690.9	24133	16909	1690.9	20907	10324.8	11539.6
124	3.436	86.0034	12.6294	113.532	Unknown	[M+H]+	similar chromatogram in higher mz_3220; similar chromatogram in higher mz_2522; similar chromatogram in higher mz_6127; similar chromatogram in higher mz_6406; similar chromatogram in higher mz_6129; similar chromatogram in higher mz_2204; similar chromatogram in higher mz_6410; similar chromatogram in higher mz_3230; similar chromatogram in higher mz_6319; similar chromatogram in higher mz_61; s…	1	TRUE	null	null	null	null	null	null	null	999	FALSE	FALSE	FALSE	FALSE		FALSE	FALSE	null	null	null	null	null	null	null	null	554.45	urine_1_MA-d3-c3_SR	86.00336:16912 87.00671:0 88.01007:0	57.984:204 58.994:864 59.997:81 86:145	1018897	959726	923794	965398	1030133	1004073	983670	40763.6
126	1.794	86.0579	12.9902	116.792	Unknown	[M+H]+	similar chromatogram in higher mz_1091; similar chromatogram in higher mz_3903; similar chromatogram in higher mz_3914; similar chromatogram in higher mz_4083; similar chromatogram in higher mz_5429; similar chromatogram in higher mz_6656; similar chromatogram in higher mz_4096	0.833	TRUE	null	null	null	null	null	null	null	999	FALSE	FALSE	FALSE	FALSE		FALSE	FALSE	null	null	null	null	null	null	null	null	64.23	urine_2_MA-d3-c3_SR	86.0579:1662 87.06125:0 88.06461:0	53.035:956	9824.23	120246	142582	98242	9824.23	9824.23	60178.5	67396.9
128	6.906	86.0579	13.1105	117.882	Unknown	[M+H]+	similar chromatogram in higher mz_5236; similar chromatogram in higher mz_2049; similar chromatogram in higher mz_5264; similar chromatogram in higher mz_2709	1	TRUE	null	null	null	null	null	null	null	999	FALSE	FALSE	FALSE	FALSE		FALSE	FALSE	null	null	null	null	null	null	null	null	99.11	urine_1_MA-d3-c3_SR	86.05788:1687 87.06123:0 88.06459:0	56.04719:63 67.03744:30 68.04615:104	68259	72760	40563	82144	64530	95540	70632.6	18463.3
129	6.906	86.0579	14.7944	133.137	Unknown	[M+H]+	similar chromatogram in higher mz_5236; similar chromatogram in higher mz_2049; similar chromatogram in higher mz_5264; similar chromatogram in higher mz_2709	1	TRUE	null	null	null	null	null	null	null	999	FALSE	FALSE	FALSE	FALSE		FALSE	FALSE	null	null	null	null	null	null	null	null	99.11	urine_1_MA-d3-c3_SR	86.0579:2325 87.06125:0 88.06461:0	58.061:23519 68.043:9781 68.049:91492 84.074:2991 86.055:50	8574.53	106180	85969	108084	85745	128636	85769.1	44963.3
131	2.768	86.0708	14.0728	126.597	Unknown	[M+H]+	similar chromatogram in higher mz_6522; similar chromatogram in higher mz_2649	0.833	TRUE	null	null	null	null	null	null	null	999	FALSE	FALSE	FALSE	FALSE		FALSE	FALSE	null	null	null	null	null	null	null	null	67.94	urine_2_MA-d3-c3_SR	86.07073:2804 87.07408:0 88.07744:0	58.063:19375 67.026:13290 69.042:1996 71.024:316	10655.6	130364	106556	10655.6	149785	148854	89259.8	70905.7
133	4.3	86.0964	13.3511	120.054	Unknown	[M+H]+		0.833	TRUE	null	null	null	null	null	null	null	999	FALSE	FALSE	FALSE	FALSE		FALSE	FALSE	null	null	null	null	null	null	null	null	67.33	urine_1_MA-d3-c3_SR	86.09637:1549 87.09972:0 88.10308:0	58.061:3663 60.08:8533	116631	57778	75278	67243	5777.77	5777.77	52821.5	45582.2
135	5.799	87.0422	15.035	135.128	Unknown	[M+H]+	similar chromatogram in higher mz_922; similar chromatogram in higher mz_3550; similar chromatogram in higher mz_1631	1	TRUE	null	null	null	null	null	null	null	999	FALSE	FALSE	FALSE	FALSE		FALSE	FALSE	null	null	null	null	null	null	null	null	10.18	urine_1_MA-d3-c3_SR	87.04214:335 88.04549:0 89.04885:0	56.047:1916 60.051:152 67.026:4885 82.064:14774 87.042:280	12254	24220	13972	1225.41	1225.41	1225.41	8407.57	10078.1
137	5.079	87.0422	15.9972	143.833	Unknown	[M+H]+	similar chromatogram in higher mz_3639; similar chromatogram in higher mz_6556; similar chromatogram in higher mz_3646	1	TRUE	null	null	null	null	null	null	null	999	FALSE	FALSE	FALSE	FALSE		FALSE	FALSE	null	null	null	null	null	null	null	null	18.45	urine_1_MA-d3-c3_SR	87.04214:1054 88.04549:0 89.04885:0	57.043:14978 58.047:1444 69.031:4994 71.059:34522 72.062:1202 82.064:0 83.06:197 86.055:2165 87.042:28180	39916	1960.8	31682	19608	29928	45653	27797.9	16279.4
139	3.436	87.9996	12.6294	113.215	Unknown	[M+H]+		1	TRUE	null	null	null	null	null	null	null	999	FALSE	FALSE	FALSE	FALSE		FALSE	FALSE	null	null	null	null	null	null	null	null	20.62	urine_1_MA-d3-c3_SR	87.99958:892 89.00293:0 90.00629:0	51.022:10 57.987:158 58.994:185 86:358	3512.42	38632	37527	3512.42	37657	35124	24823.4	19262.8
141	2.5	88.0742	12.87	115.377	Unknown	[M+H]+		1	TRUE	null	null	null	null	null	null	null	999	FALSE	FALSE	FALSE	FALSE		FALSE	FALSE	null	null	null	null	null	null	null	null	29.3	urine_1_MA-d3-c3_SR	88.07417:379 89.07752:29 90.08088:0	54.0337:98 68.049:51 77.03811:118	13366	1336.55	29538	13842	15623	1336.55	12061.4	11081.1
142	2.5	88.0742	20.0868	180.571	Unknown	[M+H]+		1	TRUE	null	null	null	null	null	null	null	999	FALSE	FALSE	FALSE	FALSE		FALSE	FALSE	null	null	null	null	null	null	null	null	29.3	urine_1_MA-d3-c3_SR	88.07417:963 89.07752:29 90.08088:0	88.071:801	41497	41922	31104	27215	35983	31148	34811.4	6025.07
144	2.199	88.0742	12.9902	116.463	Unknown	[M+H]+		1	TRUE	null	null	null	null	null	null	null	999	FALSE	FALSE	FALSE	FALSE		FALSE	FALSE	null	null	null	null	null	null	null	null	37.64	urine_1_MA-d3-c3_SR	88.07417:431 89.07752:0 90.08088:0	68.04615:83 77.03508:178 79.05093:48	14852	943.958	9440	943.958	41222	27157	15445.2	16218.2
145	2.199	88.0742	20.0868	180.571	Unknown	[M+H]+		1	TRUE	null	null	null	null	null	null	null	999	FALSE	FALSE	FALSE	FALSE		FALSE	FALSE	null	null	null	null	null	null	null	null	37.64	urine_1_MA-d3-c3_SR	88.07417:1276 89.07752:0 90.08088:0	56.047:401 58.063:9086 59.066:414 81.031:235 88.071:513	51095	34063	62779	47458	41778	48418	47598.4	9596.26
147	4.811	88.0742	12.87	115.377	Unknown	[M+H]+	similar chromatogram in higher mz_5263; similar chromatogram in higher mz_264; similar chromatogram in higher mz_6978; similar chromatogram in higher mz_7285; similar chromatogram in higher mz_7336; similar chromatogram in higher mz_5808; similar chromatogram in higher mz_2167; similar chromatogram in higher mz_7690; similar chromatogram in higher mz_6981; similar chromatogram in higher mz_5813; …	1	TRUE	null	null	null	null	null	null	null	999	FALSE	FALSE	FALSE	FALSE		FALSE	FALSE	null	null	null	null	null	null	null	null	27.16	urine_1_MA-d3-c3_SR	88.07419:1156 89.07754:0 90.0809:0	58.06065:49 77.03814:157	3418.6	43813	39830	34186	59766	56161	38959.3	21418.4
149	8.11	88.0872	12.9902	116.461	Unknown	[M+H]+		1	TRUE	null	null	null	null	null	null	null	999	FALSE	FALSE	FALSE	FALSE		FALSE	FALSE	null	null	null	null	null	null	null	null	112.55	urine_1_MA-d3-c3_SR	88.08393:1244 89.08728:0 90.09064:0	71.0563:37	3984.4	47588	86437	70472	83506	39844	54641	32708.1
150	8.11	88.0872	17.2	154.49	Unknown	[M+H]+		1	TRUE	null	null	null	null	null	null	null	999	FALSE	FALSE	FALSE	FALSE		FALSE	FALSE	null	null	null	null	null	null	null	null	112.55	urine_1_MA-d3-c3_SR	88.08715:3936 89.0905:0 90.09386:0	57.04:1892 70.066:105020 71.059:86452 72.062:4003 72.08:22550 73.081:816 84.078:29941 88.087:36568	170145	6814.11	68141	141550	177873	162010	119953	70968.1
152	3.185	89.0372	12.2686	109.8	Unknown	[M+H]+		0.833	TRUE	null	null	null	null	null	null	null	999	FALSE	FALSE	FALSE	FALSE		FALSE	FALSE	null	null	null	null	null	null	null	null	33.14	urine_1_MA-d3-c3_SR	89.03724:1967 90.04059:0 91.04395:0	51.022:0 63.02:2698	72127	5223.63	52236	123707	5223.63	5223.63	41344.9	50946.7
154	0.954	89.0601	17.6812	158.627	Unknown	[M+H]+		0.833	TRUE	null	null	null	null	null	null	null	999	FALSE	FALSE	FALSE	FALSE		FALSE	FALSE	null	null	null	null	null	null	null	null	43.81	urine_2_MA-d3-c3_SR	89.0601:529 90.06345:0 91.06681:83	57.069:72 70.063:348 80.044:3298 80.999:764 81.043:256	1668.39	18899	1668.39	16684	45444	1668.39	13504.4	17924.6
155	0.954	89.0601	19.0042	170.564	Unknown	[M+H]+		0.833	TRUE	null	null	null	null	null	null	null	999	FALSE	FALSE	FALSE	FALSE		FALSE	FALSE	null	null	null	null	null	null	null	null	43.81	urine_2_MA-d3-c3_SR	89.0601:1295 90.06345:0 91.06681:83	56.047:201 58.063:609 83.057:29 87.042:53 89.054:272	4500.64	55851	55224	4500.64	4500.64	45006	26013.5	28755.4
157	4.261	89.0601	19.6056	175.989	Unknown	[M+H]+	similar chromatogram in higher mz_2666; similar chromatogram in higher mz_2839; similar chromatogram in higher mz_2436; similar chromatogram in higher mz_2668; similar chromatogram in higher mz_2906; similar chromatogram in higher mz_2842; similar chromatogram in higher mz_2670; similar chromatogram in higher mz_4349; similar chromatogram in higher mz_2671; similar chromatogram in higher mz_2624;…	1	TRUE	null	null	null	null	null	null	null	999	FALSE	FALSE	FALSE	FALSE		FALSE	FALSE	null	null	null	null	null	null	null	null	19.6	urine_1_MA-d3-c3_SR	89.06007:832 90.06342:0 91.06678:0	59.04744:164 83.05673:54 84.04274:313 85.02819:990 85.06327:302 87.03891:46 89.05681:181	33568	1833.86	1833.86	1833.86	26832	18339	13123.1	15164.2
158	4.261	89.0601	19.7259	177.074	Unknown	[M+H]+	similar chromatogram in higher mz_2666; similar chromatogram in higher mz_2839; similar chromatogram in higher mz_2436; similar chromatogram in higher mz_2668; similar chromatogram in higher mz_2906; similar chromatogram in higher mz_2842; similar chromatogram in higher mz_2670; similar chromatogram in higher mz_4349; similar chromatogram in higher mz_2671; similar chromatogram in higher mz_2624;…	1	TRUE	null	null	null	null	null	null	null	999	FALSE	FALSE	FALSE	FALSE		FALSE	FALSE	null	null	null	null	null	null	null	null	19.6	urine_1_MA-d3-c3_SR	89.05683:381 90.06018:0 91.06354:0	59.04481:39 60.08012:131 84.0396:289 85.02822:672 87.03894:126 89.05357:63	1423.85	14239	22004	23269	1423.85	1423.85	9918.71	11297
160	4.41	90.0547	17.8014	159.501	Unknown	[M+H]+	similar chromatogram in higher mz_5673; similar chromatogram in higher mz_6752; similar chromatogram in higher mz_6607; similar chromatogram in higher mz_6653; similar chromatogram in higher mz_5763; similar chromatogram in higher mz_6840; similar chromatogram in higher mz_314	0.833	TRUE	null	null	null	null	null	null	null	999	FALSE	FALSE	FALSE	FALSE		FALSE	FALSE	null	null	null	null	null	null	null	null	12.9	urine_1_MA-d3-c3_SR	90.05475:814 91.0581:0 92.06146:0	55.019:436 83.047:119 90.051:1058	28362	1566.77	21816	15668	1566.77	1566.77	10974.3	12674.5
162	5.675	90.0548	14.5539	130.242	Unknown	[M+H]+	similar chromatogram in higher mz_4084; similar chromatogram in higher mz_1659; similar chromatogram in higher mz_1492; similar chromatogram in higher mz_2606; similar chromatogram in higher mz_4290; similar chromatogram in higher mz_3212; similar chromatogram in higher mz_275; similar chromatogram in higher mz_308; similar chromatogram in higher mz_313; similar chromatogram in higher mz_979; sim…	1	TRUE	null	null	null	null	null	null	null	999	FALSE	FALSE	FALSE	FALSE		FALSE	FALSE	null	null	null	null	null	null	null	null	134.04	urine_1_MA-d3-c3_SR	90.05475:5428 91.0581:0 92.06146:0	58.061:11398 59.066:1202 65.037:25801 78.034:42209 80.968:45 81.043:7628 90.055:65	212708	265658	204970	207620	239195	307746	239649	40664.8
164	1.982	90.0908	12.9902	116.148	Unknown	[M+H]+	similar chromatogram in higher mz_1296; similar chromatogram in higher mz_1033; similar chromatogram in higher mz_1281; similar chromatogram in higher mz_1301; similar chromatogram in higher mz_2503; similar chromatogram in higher mz_3851	0.833	TRUE	null	null	null	null	null	null	null	999	FALSE	FALSE	FALSE	FALSE		FALSE	FALSE	null	null	null	null	null	null	null	null	29.93	urine_2_MA-d3-c3_SR	90.09086:168 91.09421:0 92.09757:0	54.03372:95 67.03746:66 68.04618:173 77.0351:98 81.04304:60	590.334	5903	8090	19406	590.334	590.334	5566.56	7628.51
165	1.982	90.0908	19.4854	174.664	Unknown	[M+H]+	similar chromatogram in higher mz_1296; similar chromatogram in higher mz_1033; similar chromatogram in higher mz_1281; similar chromatogram in higher mz_1301; similar chromatogram in higher mz_2503; similar chromatogram in higher mz_3851	0.833	TRUE	null	null	null	null	null	null	null	999	FALSE	FALSE	FALSE	FALSE		FALSE	FALSE	null	null	null	null	null	null	null	null	29.93	urine_2_MA-d3-c3_SR	90.09086:1269 91.09421:0 92.09757:0	57.03:393 58.063:964975 59.066:95765 81.031:990 90.088:413	4557.41	4557.41	50316	45574	47609	49601	32183.3	24983.8
167	2.598	91.0516	12.2686	109.509	Unknown	[M+H]+	similar chromatogram in higher mz_581; similar chromatogram in higher mz_1304; similar chromatogram in higher mz_2882; similar chromatogram in higher mz_3469; similar chromatogram in higher mz_4298; similar chromatogram in higher mz_5029; similar chromatogram in higher mz_2010; similar chromatogram in higher mz_3474; similar chromatogram in higher mz_6700; similar chromatogram in higher mz_3438	1	TRUE	null	null	null	null	null	null	null	999	FALSE	FALSE	FALSE	FALSE		FALSE	FALSE	null	null	null	null	null	null	null	null	3289.18	urine_1_MA-d3-c3_SR	91.05164:111010 92.05499:0 93.05835:0	51.022:0 63.018:490 65.031:313 65.037:14344 66.042:850 91.052:5529	4697802	4541012	4879620	4725341	4579018	4775108	4.69965e+06	125272
169	3.593	91.0516	12.3888	110.591	Unknown	[M+H]+		1	TRUE	null	null	null	null	null	null	null	999	FALSE	FALSE	FALSE	FALSE		FALSE	FALSE	null	null	null	null	null	null	null	null	857.45	urine_1_MA-d3-c3_SR	91.05164:24997 92.05499:0 93.05835:0	53.034:49 63.02:2311 65.034:7876 66.042:915 78.034:3070 79.042:13184 91.052:8400	1123233	1168067	1165328	1228180	1182702	1197652	1.17753e+06	35167.1
171	0.772	91.0516	12.2686	109.509	Unknown	[M+H]+	similar chromatogram in higher mz_766; similar chromatogram in higher mz_1032; similar chromatogram in higher mz_422; similar chromatogram in higher mz_1517; similar chromatogram in higher mz_195; similar chromatogram in higher mz_433; similar chromatogram in higher mz_532; similar chromatogram in higher mz_620; similar chromatogram in higher mz_812; similar chromatogram in higher mz_915; similar…	1	TRUE	null	null	null	null	null	null	null	999	FALSE	FALSE	FALSE	FALSE		FALSE	FALSE	null	null	null	null	null	null	null	null	105.65	urine_1_MA-d3-c3_SR	91.05163:3675 92.05498:0 93.05834:0	53.03697:47 91.05163:32	14194.5	14194.5	14194.5	159689	141945	151648	75547	82948.1
172	0.772	91.0516	12.3888	110.591	Unknown	[M+H]+	similar chromatogram in higher mz_766; similar chromatogram in higher mz_1032; similar chromatogram in higher mz_422; similar chromatogram in higher mz_1517; similar chromatogram in higher mz_195; similar chromatogram in higher mz_433; similar chromatogram in higher mz_532; similar chromatogram in higher mz_620; similar chromatogram in higher mz_812; similar chromatogram in higher mz_915; similar…	1	TRUE	null	null	null	null	null	null	null	999	FALSE	FALSE	FALSE	FALSE		FALSE	FALSE	null	null	null	null	null	null	null	null	105.65	urine_1_MA-d3-c3_SR	91.05164:4426 92.05499:0 93.05835:0	65.03424:46 80.04697:47	220733	166002	163548	16354.8	16354.8	16354.8	91713.7	102527
174	2.598	91.1044	12.2686	109.502	Unknown	[M+H]+		1	TRUE	null	null	null	null	null	null	null	999	FALSE	FALSE	FALSE	FALSE		FALSE	FALSE	null	null	null	null	null	null	null	null	169.81	urine_1_MA-d3-c3_SR	91.10443:7990 92.10778:0 93.11114:0	63.018:485 65.031:301 65.037:14024 66.042:781 91.052:6334	301100	281838	309338	310158	285016	307114	299094	12582.9
176	3.593	91.1045	12.3888	110.584	Unknown	[M+H]+		1	TRUE	null	null	null	null	null	null	null	999	FALSE	FALSE	FALSE	FALSE		FALSE	FALSE	null	null	null	null	null	null	null	null	19.29	urine_1_MA-d3-c3_SR	91.10443:734 92.10778:0 93.11114:0	53.034:2351 63.02:1898 65.034:6580 66.042:772 78.034:7180 79.042:15784 86.007:1138 91.052:4890	27402	31270	34814	36390	36250	36430	33759.4	3687.54
178	2.611	91.2001	12.2686	109.488	Unknown	[M+H]+		0.667	TRUE	null	null	null	null	null	null	null	999	FALSE	FALSE	FALSE	FALSE		FALSE	FALSE	null	null	null	null	null	null	null	null	9.09	urine_1_MA-d3-c3_SR	91.20346:436 92.20681:0 93.21017:0	51.022:0 63.018:485 65.031:294 65.037:14115 66.042:880 91.052:6854	14520	1452.02	15184	18593	1452.02	15200	10582.9	8320.43
180	1.498	92.0474	12.5091	111.532	Unknown	[M+H]+	similar chromatogram in higher mz_3748; similar chromatogram in higher mz_3751; similar chromatogram in higher mz_3896; similar chromatogram in higher mz_148; similar chromatogram in higher mz_152; similar chromatogram in higher mz_334; similar chromatogram in higher mz_338; similar chromatogram in higher mz_481; similar chromatogram in higher mz_483; similar chromatogram in higher mz_488; simila…	1	TRUE	null	null	null	null	null	null	null	999	FALSE	FALSE	FALSE	FALSE		FALSE	FALSE	null	null	null	null	null	null	null	null	119.74	urine_1_MA-d3-c3_SR	92.04739:4474 93.05074:0 94.0541:280	65.03703:34	167285	144616	132227	158270	158617	150688	151951	12360.7
181	1.498	92.0474	14.6742	130.988	Unknown	[M+H]+	similar chromatogram in higher mz_3748; similar chromatogram in higher mz_3751; similar chromatogram in higher mz_3896; similar chromatogram in higher mz_148; similar chromatogram in higher mz_152; similar chromatogram in higher mz_334; similar chromatogram in higher mz_338; similar chromatogram in higher mz_481; similar chromatogram in higher mz_483; similar chromatogram in higher mz_488; simila…	1	TRUE	null	null	null	null	null	null	null	999	FALSE	FALSE	FALSE	FALSE		FALSE	FALSE	null	null	null	null	null	null	null	null	119.74	urine_1_MA-d3-c3_SR	92.04739:2031 93.05074:0 94.0541:280	53.037:12765 54.034:2107 67.012:303 68.049:3335 70.06:1822 78.034:1820 80.047:5549 81.049:624 84.04:729 92.047:53197	76939	57628	5450.37	54504	63630	5450.37	42116.7	33517.4
183	4.929	92.0474	13.7119	122.341	Unknown	[M+H]+		1	TRUE	null	null	null	null	null	null	null	999	FALSE	FALSE	FALSE	FALSE		FALSE	FALSE	null	null	null	null	null	null	null	null	80.66	urine_1_MA-d3-c3_SR	92.04741:2371 93.05076:0 94.05412:0	53.035:1071 77.032:812 77.038:3395 81.055:5503	7675.86	163877	110879	112851	7675.86	76759	77394.4	66087.6
185	7.027	93.0452	13.7119	122.187	Unknown	[M+H]+		0.833	TRUE	null	null	null	null	null	null	null	999	FALSE	FALSE	FALSE	FALSE		FALSE	FALSE	null	null	null	null	null	null	null	null	47.92	urine_1_MA-d3-c3_SR	93.04191:1194 94.04526:0 95.04862:0	56.047:22164 58.061:20165 59.071:36410 66.033:2927 69.051:1044 81.043:10721 82.051:8606 83.06:18451 93.039:2436	8283.44	82834	8283.44	8283.44	97189	93169	45532	50097.2
187	9.692	93.0453	13.7119	122.187	Unknown	[M+H]+	similar chromatogram in higher mz_1848; similar chromatogram in higher mz_1995; similar chromatogram in higher mz_3650	0.667	TRUE	null	null	null	null	null	null	null	999	FALSE	FALSE	FALSE	FALSE		FALSE	FALSE	null	null	null	null	null	null	null	null	27.07	urine_1_MA-d3-c3_SR	93.04188:1199 94.04523:0 95.04859:0	52.017:5882 56.047:29735 58.061:15539 59.071:43504 66.033:8992 67.029:0 81.043:28257 82.051:8850 83.06:59523 93.039:2952	53578	4577.62	45776	4577.62	4577.62	54292	25607.6	28210.4
189	4.928	93.0552	12.87	114.629	Unknown	[M+H]+		0.667	TRUE	null	null	null	null	null	null	null	999	FALSE	FALSE	FALSE	FALSE		FALSE	FALSE	null	null	null	null	null	null	null	null	87.36	urine_3_MA-d3-c3_SR	93.05524:3338 94.05859:0 95.06195:0	55.05252:49 65.03425:55 66.0447:115 77.03509:118 82.06089:74	14361.4	14361.4	150733	143614	153039	160269	101276	78628
191	0.701	93.0552	12.7497	113.55	Unknown	[M+H]+		0.5	TRUE	null	null	null	null	null	null	null	999	FALSE	FALSE	FALSE	FALSE		FALSE	FALSE	null	null	null	null	null	null	null	null	11.82	urine_1_MA-d3-c3_SR	93.05522:462 94.05857:59 95.06193:0	65.03424:35 77.03508:111	21131	20221	21372	2022.15	2022.15	2022.15	10454.1	11458.3
193	3.711	93.0553	12.7497	113.55	Unknown	[M+H]+		0.833	TRUE	null	null	null	null	null	null	null	999	FALSE	FALSE	FALSE	FALSE		FALSE	FALSE	null	null	null	null	null	null	null	null	157.55	urine_1_MA-d3-c3_SR	93.05522:3031 94.05857:0 95.06193:0	53.03699:633 65.03703:344 67.05442:205 77.03508:159 78.03364:909 79.03864:696 80.04697:127 93.05189:231	272210	236897	23689.7	253454	297085	23689.7	176608	138257
195	4.135	93.0553	12.7497	113.55	Unknown	[M+H]+		0.833	TRUE	null	null	null	null	null	null	null	999	FALSE	FALSE	FALSE	FALSE		FALSE	FALSE	null	null	null	null	null	null	null	null	110.8	urine_1_MA-d3-c3_SR	93.05522:3181 94.05857:0 95.06193:0	51.022:8056 53.037:3117 67.052:381 78.034:7866 79.042:20 93.055:3187	156996	104963	10496.3	133567	10496.3	10496.3	65920.9	74069.7
197	5.033	94.0652	12.5091	111.252	Unknown	[M+H]+		1	TRUE	null	null	null	null	null	null	null	999	FALSE	FALSE	FALSE	FALSE		FALSE	FALSE	null	null	null	null	null	null	null	null	231.8	urine_1_MA-d3-c3_SR	94.06519:9561 95.06854:0 96.0719:0	65.034:4215 78.031:9964 79.042:35404 80.047:920 93.055:1297 94.062:25802	399277	429325	434692	455695	437075	426910	430496	18356
199	9.805	94.0652	12.6294	112.33	Unknown	[M+H]+	similar chromatogram in higher mz_616	1	TRUE	null	null	null	null	null	null	null	999	FALSE	FALSE	FALSE	FALSE		FALSE	FALSE	null	null	null	null	null	null	null	null	45.49	urine_1_MA-d3-c3_SR	94.06519:2651 95.06854:0 96.0719:0	56.04719:110	125420	12542	168268	12542	130617	12542	70717.5	78866
200	9.805	94.0652	12.7497	113.409	Unknown	[M+H]+	similar chromatogram in higher mz_616	1	TRUE	null	null	null	null	null	null	null	999	FALSE	FALSE	FALSE	FALSE		FALSE	FALSE	null	null	null	null	null	null	null	null	45.49	urine_1_MA-d3-c3_SR	94.06522:2342 95.06857:0 96.07193:0	78.034:21261	11714.7	145686	11714.7	130859	11714.7	117147	65615.4	72442.7
202	4.143	94.0652	12.5091	111.252	Unknown	[M+H]+	similar chromatogram in higher mz_400; similar chromatogram in higher mz_1474; similar chromatogram in higher mz_5730; similar chromatogram in higher mz_3562; similar chromatogram in higher mz_93	1	TRUE	null	null	null	null	null	null	null	999	FALSE	FALSE	FALSE	FALSE		FALSE	FALSE	null	null	null	null	null	null	null	null	3760.7	urine_1_MA-d3-c3_SR	94.06522:186721 95.06857:0 96.07193:0	51.02:4779 52.03:8141 53.037:12730 65.034:6381 67.054:4232 78.034:19161 79.042:34257 80.047:3063 93.055:5904 94.065:56174	772049	8387526	7743154	7720487	7821183	8357613	6.67166e+06	3.28229e+06
204	3.711	94.0652	12.5091	111.252	Unknown	[M+H]+		1	TRUE	null	null	null	null	null	null	null	999	FALSE	FALSE	FALSE	FALSE		FALSE	FALSE	null	null	null	null	null	null	null	null	5159.28	urine_1_MA-d3-c3_SR	94.06519:224908 95.06854:0 96.0719:0	51.022:0 52.03:677 53.037:10082 58.992:1688 67.054:947 78.034:11980 79.042:8457 93.055:3784 94.065:16861	10231600	9375799	9631005	9655863	9371677	9624322	9.64838e+06	313671
206	4.615	94.0653	20.3273	181.334	Unknown	[M+H]+		1	TRUE	null	null	null	null	null	null	null	999	FALSE	FALSE	FALSE	FALSE		FALSE	FALSE	null	null	null	null	null	null	null	null	662.71	urine_1_MA-d3-c3_SR	94.06519:660 95.06854:0 96.0719:0	57.03249:71 60.07474:49 60.0801:457 72.07706:56 72.0888:38 81.06791:508 85.02182:391 85.02819:2596 85.06327:394 94.05849:61	25858	2239.37	2239.37	26702	2239.37	22394	12492.2	13760.5
208	1.766	94.0653	12.7497	113.409	Unknown	[M+H]+		0.667	TRUE	null	null	null	null	null	null	null	999	FALSE	FALSE	FALSE	FALSE		FALSE	FALSE	null	null	null	null	null	null	null	null	105.44	urine_1_MA-d3-c3_SR	94.06519:3980 95.06854:0 96.0719:0	94.062:412	195804	19580.4	214144	200699	19580.4	249575	143370	112636
210	3.711	94.1994	12.5091	111.234	Unknown	[M+H]+	similar chromatogram in higher mz_2459; similar chromatogram in higher mz_5852; similar chromatogram in higher mz_6020; similar chromatogram in higher mz_5856; similar chromatogram in higher mz_491; similar chromatogram in higher mz_2432; similar chromatogram in higher mz_2664; similar chromatogram in higher mz_5337; similar chromatogram in higher mz_5385; similar chromatogram in higher mz_5684; …	1	TRUE	null	null	null	null	null	null	null	999	FALSE	FALSE	FALSE	FALSE		FALSE	FALSE	null	null	null	null	null	null	null	null	26.52	urine_1_MA-d3-c3_SR	94.19937:1456 95.20272:0 96.20608:0	51.022:0 52.03:769 53.037:9755 58.992:1688 67.054:1625 78.034:11571 79.042:9598 93.055:3592 94.065:21406	54501	45870	55021	50987	45184	50431	50332.3	4152.41
212	4.143	94.1994	12.5091	111.234	Unknown	[M+H]+	similar chromatogram in higher mz_3518	1	TRUE	null	null	null	null	null	null	null	999	FALSE	FALSE	FALSE	FALSE		FALSE	FALSE	null	null	null	null	null	null	null	null	19.14	urine_1_MA-d3-c3_SR	94.19937:926 95.20272:0 96.20608:0	50.014:493 52.03:9107 53.037:14931 54.041:713 67.054:4938 78.034:21955 79.042:36195 80.05:2700 93.055:6264 94.065:3823	32771	39303	37830	28838	2883.83	2883.83	23123.8	18293.1
214	5.4	94.929	12.3888	110.059	Unknown	[M+H]+	similar chromatogram in higher mz_704; similar chromatogram in higher mz_721; similar chromatogram in higher mz_2344; similar chromatogram in higher mz_4709; similar chromatogram in higher mz_4325; similar chromatogram in higher mz_2776; similar chromatogram in higher mz_5273; similar chromatogram in higher mz_2360; similar chromatogram in higher mz_5638; similar chromatogram in higher mz_5938; s…	1	TRUE	null	null	null	null	null	null	null	999	FALSE	FALSE	FALSE	FALSE		FALSE	FALSE	null	null	null	null	null	null	null	null	135.26	urine_1_MA-d3-c3_SR	94.92896:395 95.93231:0 96.93567:0		13633	14585	977.154	977.154	977.154	9772	6331.54	7120.75
215	5.4	94.929	18.7637	167.143	Unknown	[M+H]+	similar chromatogram in higher mz_704; similar chromatogram in higher mz_721; similar chromatogram in higher mz_2344; similar chromatogram in higher mz_4709; similar chromatogram in higher mz_4325; similar chromatogram in higher mz_2776; similar chromatogram in higher mz_5273; similar chromatogram in higher mz_2360; similar chromatogram in higher mz_5638; similar chromatogram in higher mz_5938; s…	1	TRUE	null	null	null	null	null	null	null	999	FALSE	FALSE	FALSE	FALSE		FALSE	FALSE	null	null	null	null	null	null	null	null	135.26	urine_1_MA-d3-c3_SR	94.92898:1741 95.93233:0 96.93569:0	94.929:1112	9427.17	94272	111905	111380	96798	9427.17	69059	53981.9
217	6.199	95.0604	13.1105	116.503	Unknown	[M+H]+		1	TRUE	null	null	null	null	null	null	null	999	FALSE	FALSE	FALSE	FALSE		FALSE	FALSE	null	null	null	null	null	null	null	null	271.62	urine_1_MA-d3-c3_SR	95.06039:8023 96.06374:0 97.0671:0	56.0446:42 67.03744:35 68.04615:120 70.06013:34 95.05364:40 95.06039:191	473028	47302.8	47302.8	498152	494986	484534	325117	251988
219	2.035	95.0604	13.1105	116.503	Unknown	[M+H]+		1	TRUE	null	null	null	null	null	null	null	999	FALSE	FALSE	FALSE	FALSE		FALSE	FALSE	null	null	null	null	null	null	null	null	803.14	urine_1_MA-d3-c3_SR	95.06039:29809 96.06374:0 97.0671:0	53.034:873 54.041:254 56.05:12 78.034:45 79.039:227 95.054:73 95.06:831	1593830	1710060	1551441	1538225	1753758	1595199	1.62375e+06	87869
221	4.134	95.1042	12.5091	111.113	Unknown	[M+H]+		0.667	TRUE	null	null	null	null	null	null	null	999	FALSE	FALSE	FALSE	FALSE		FALSE	FALSE	null	null	null	null	null	null	null	null	12.71	urine_1_MA-d3-c3_SR	95.10421:606 96.10756:0 97.11092:0	50.014:493 52.03:8892 53.037:14510 54.041:713 67.054:4820 78.034:21516 79.042:35340 80.05:2644 93.055:826 94.065:51779 95.067:385	21189	27056	1899.46	1899.46	25136	18995	15395.8	12258.9
223	2.055	95.111	13.1105	116.496	Unknown	[M+H]+	similar chromatogram in higher mz_182; similar chromatogram in higher mz_5758; similar chromatogram in higher mz_2749; similar chromatogram in higher mz_3770; similar chromatogram in higher mz_4664; similar chromatogram in higher mz_2675; similar chromatogram in higher mz_4256; similar chromatogram in higher mz_5792; similar chromatogram in higher mz_5919; similar chromatogram in higher mz_7742; …	1	TRUE	null	null	null	null	null	null	null	999	FALSE	FALSE	FALSE	FALSE		FALSE	FALSE	null	null	null	null	null	null	null	null	13.77	urine_1_MA-d3-c3_SR	95.11096:685 96.11431:0 97.11767:0	53.034:1030 54.041:309 78.034:157 95.06:1023	24638	28088	22827	26998	26760	21679	25165	2543.3
225	5.164	96.0439	13.1105	116.367	Unknown	[M+H]+		1	TRUE	null	null	null	null	null	null	null	999	FALSE	FALSE	FALSE	FALSE		FALSE	FALSE	null	null	null	null	null	null	null	null	227.5	urine_1_MA-d3-c3_SR	96.04387:5525 97.04722:0 98.05058:0	70.063:3088 78.031:7	233637	207316	312322	320433	20731.6	20731.6	178951	145360
226	5.164	96.0439	19.2448	171.224	Unknown	[M+H]+		1	TRUE	null	null	null	null	null	null	null	999	FALSE	FALSE	FALSE	FALSE		FALSE	FALSE	null	null	null	null	null	null	null	null	227.5	urine_1_MA-d3-c3_SR	96.04387:2112 97.04722:0 98.05058:0	58.061:554226 59.047:1347 96.037:115 96.044:2245	91502	103186	107307	131887	9150.18	143225	96184.3	50859.7
228	3.986	96.0439	13.1105	116.367	Unknown	[M+H]+	similar chromatogram in higher mz_249; similar chromatogram in higher mz_1612; similar chromatogram in higher mz_988; similar chromatogram in higher mz_1545; similar chromatogram in higher mz_1589; similar chromatogram in higher mz_1626; similar chromatogram in higher mz_1801; similar chromatogram in higher mz_1860; similar chromatogram in higher mz_1866; similar chromatogram in higher mz_1964; s…	1	TRUE	null	null	null	null	null	null	null	999	FALSE	FALSE	FALSE	FALSE		FALSE	FALSE	null	null	null	null	null	null	null	null	328.1	urine_1_MA-d3-c3_SR	96.04387:11560 97.04722:0 98.05058:0	65.037:2466 67.04:7153 77.035:9161 78.034:3733 89.034:2948 96.044:4415	624109	696472	634487	638059	632351	605172	638442	30765.8
230	0.477	96.0439	13.1105	116.367	Unknown	[M+H]+	similar chromatogram in higher mz_163; similar chromatogram in higher mz_325; similar chromatogram in higher mz_2854; similar chromatogram in higher mz_3386; similar chromatogram in higher mz_3593; similar chromatogram in higher mz_3728; similar chromatogram in higher mz_3875; similar chromatogram in higher mz_4006; similar chromatogram in higher mz_4589; similar chromatogram in higher mz_3457; s…	1	TRUE	null	null	null	null	null	null	null	999	FALSE	FALSE	FALSE	FALSE		FALSE	FALSE	null	null	null	null	null	null	null	null	2307.62	urine_1_MA-d3-c3_SR	96.04387:36046 97.04722:0 98.05058:0	68.046:648 78.034:1482 96.037:277 96.044:3280	2029412	2011136	1964428	1581290	2009507	1907492	1.91721e+06	170350
232	0.468	96.1049	13.1105	116.359	Unknown	[M+H]+	similar chromatogram in higher mz_248	0.833	TRUE	null	null	null	null	null	null	null	999	FALSE	FALSE	FALSE	FALSE		FALSE	FALSE	null	null	null	null	null	null	null	null	11.1	urine_1_MA-d3-c3_SR	96.10487:565 97.10822:0 98.11158:0	68.046:827 78.034:1595 96.037:289 96.044:3371	20553	21744	21160	1618.01	16180	18987	16437.5	8296.52
234	1.983	97.0733	12.9902	115.153	Unknown	[M+H]+	similar chromatogram in higher mz_3843; similar chromatogram in higher mz_2236; similar chromatogram in higher mz_3232; similar chromatogram in higher mz_4785; similar chromatogram in higher mz_651; similar chromatogram in higher mz_2616	1	TRUE	null	null	null	null	null	null	null	999	FALSE	FALSE	FALSE	FALSE		FALSE	FALSE	null	null	null	null	null	null	null	null	258.25	urine_1_MA-d3-c3_SR	97.07329:12057 98.07664:0 99.08:0	53.034:933 56.05:5 68.049:1767 77.035:1485 95.06:352 96.044:2693 97.073:850	506345	556935	50634.5	50634.5	523274	50634.5	264426	290121
235	1.983	97.0733	13.1105	116.228	Unknown	[M+H]+	similar chromatogram in higher mz_3843; similar chromatogram in higher mz_2236; similar chromatogram in higher mz_3232; similar chromatogram in higher mz_4785; similar chromatogram in higher mz_651; similar chromatogram in higher mz_2616	1	TRUE	null	null	null	null	null	null	null	999	FALSE	FALSE	FALSE	FALSE		FALSE	FALSE	null	null	null	null	null	null	null	null	258.25	urine_1_MA-d3-c3_SR	97.07331:11745 98.07666:0 99.08002:0	54.03116:89 56.04461:65 65.03704:57 68.04616:280 77.03509:134 81.04303:99 95.05703:169 97.06991:66	53372.9	53372.9	533729	588227	53372.9	539167	276854	303872
237	6.63	97.0733	12.9902	115.153	Unknown	[M+H]+		0.5	TRUE	null	null	null	null	null	null	null	999	FALSE	FALSE	FALSE	FALSE		FALSE	FALSE	null	null	null	null	null	null	null	null	82.84	urine_1_MA-d3-c3_SR	97.07329:4427 98.07664:0 99.08:0	55.05251:42 56.04719:142 68.04615:64 77.03811:38 78.03364:73	194789	19478.9	19478.9	204972	221051	19478.9	103468	113653
239	0.924	97.0767	12.9902	115.153	Unknown	[M+H]+		0.5	TRUE	null	null	null	null	null	null	null	999	FALSE	FALSE	FALSE	FALSE		FALSE	FALSE	null	null	null	null	null	null	null	null	94.86	urine_1_MA-d3-c3_SR	97.0767:4845 98.08005:0 99.08341:0	51.022:621 56.047:207 70.995:72	209143	13486.4	150411	13486.4	134864	13486.4	82403.1	93606.7
241	9.697	97.0767	12.9902	115.153	Unknown	[M+H]+		0.833	TRUE	null	null	null	null	null	null	null	999	FALSE	FALSE	FALSE	FALSE		FALSE	FALSE	null	null	null	null	null	null	null	null	54.09	urine_1_MA-d3-c3_SR	97.07329:2570 98.07664:0 99.08:0	67.04027:40 78.03364:44	101737	9240.87	128654	97723	92409	9240.87	70087	55710.2
243	1.276	98.0603	13.9525	123.609	Unknown	[M+H]+		1	TRUE	null	null	null	null	null	null	null	999	FALSE	FALSE	FALSE	FALSE		FALSE	FALSE	null	null	null	null	null	null	null	null	94.46	urine_1_MA-d3-c3_SR	98.06027:3176 99.06362:0 100.06698:0	56.047:1836 67.026:9027 68.043:407 68.049:2993 69.034:5305 70.063:13934 77.035:3802 78.031:580 81.043:2327 94.038:31817 95.06:3799 96.068:7844 97.077:8825 98.06:17780	148680	171933	174697	191476	158072	191058	172653	17233.8
245	1.708	98.0945	13.1105	116.092	Unknown	[M+H]+		1	TRUE	null	null	null	null	null	null	null	999	FALSE	FALSE	FALSE	FALSE		FALSE	FALSE	null	null	null	null	null	null	null	null	58.47	urine_1_MA-d3-c3_SR	98.09451:1526 99.09786:0 100.10122:0	53.034:1785 89.034:75 90.048:0	55526	107747	133410	129477	99729	107249	105523	27902.1
247	8.739	98.0945	13.1105	116.092	Unknown	[M+H]+		0.5	TRUE	null	null	null	null	null	null	null	999	FALSE	FALSE	FALSE	FALSE		FALSE	FALSE	null	null	null	null	null	null	null	null	19.17	urine_3_MA-d3-c3_SR	98.09452:1452 99.09787:0 100.10123:0	84.07763:52 97.07331:56	1921.11	1921.11	53801	1921.11	35543	19211	18092.5	22640.2
249	4.595	98.0945	13.1105	116.092	Unknown	[M+H]+	similar chromatogram in higher mz_4929; similar chromatogram in higher mz_1994; similar chromatogram in higher mz_2518; similar chromatogram in higher mz_2971; similar chromatogram in higher mz_4139; similar chromatogram in higher mz_4933; similar chromatogram in higher mz_1972; similar chromatogram in higher mz_1513	1	TRUE	null	null	null	null	null	null	null	999	FALSE	FALSE	FALSE	FALSE		FALSE	FALSE	null	null	null	null	null	null	null	null	551.27	urine_1_MA-d3-c3_SR	98.09451:22676 99.09786:0 100.10122:0	51.022:693 55.05:995 60.077:6392 67.04:4787 68.049:588 70.063:506 82.061:1892 95.033:216 98.091:219	863580	889648	928584	949721	984834	847404	910628	52930.4
251	5.105	98.0945	13.1105	116.092	Unknown	[M+H]+	similar chromatogram in higher mz_683; similar chromatogram in higher mz_2911	1	TRUE	null	null	null	null	null	null	null	999	FALSE	FALSE	FALSE	FALSE		FALSE	FALSE	null	null	null	null	null	null	null	null	467.01	urine_1_MA-d3-c3_SR	98.09451:19814 99.09786:0 100.10122:0	70.06:313	798230	816451	887739	838340	921304	883758	857637	47412.5
253	4.014	98.1014	13.1105	116.091	Unknown	[M+H]+		0.5	TRUE	null	null	null	null	null	null	null	999	FALSE	FALSE	FALSE	FALSE		FALSE	FALSE	null	null	null	null	null	null	null	null	18.37	urine_2_MA-d3-c3_SR	98.09453:1105 99.09788:0 100.10124:0	55.05254:42 67.03746:58 68.04903:210 77.03814:234 78.03367:109 82.06403:45 96.04389:586	1837.4	40407	18374	1837.4	36026	1837.4	15801.2	18815.7
255	7.174	98.9834	14.6742	129.912	Unknown	[M+H]+	similar chromatogram in higher mz_3238; similar chromatogram in higher mz_3239; similar chromatogram in higher mz_3019; similar chromatogram in higher mz_1970; similar chromatogram in higher mz_3254; similar chromatogram in higher mz_4447; similar chromatogram in higher mz_2428; similar chromatogram in higher mz_6198	1	TRUE	null	null	null	null	null	null	null	999	FALSE	FALSE	FALSE	FALSE		FALSE	FALSE	null	null	null	null	null	null	null	null	657.81	urine_1_MA-d3-c3_SR	98.98342:27646 99.98677:0 100.99013:0	62.963:652 65.037:19153 67.026:9699 68.046:69110 80.971:4888 84.078:37847 94.035:16082 98.98:147	1370016	1196156	1198631	1217250	1218044	1144447	1.22409e+06	76353.2
257	4.385	98.9834	14.6742	129.912	Unknown	[M+H]+		1	TRUE	null	null	null	null	null	null	null	999	FALSE	FALSE	FALSE	FALSE		FALSE	FALSE	null	null	null	null	null	null	null	null	21.93	urine_1_MA-d3-c3_SR	98.98344:882 99.98679:0 100.99015:0	53.035:6639 55.053:242 56.047:8188 58.061:3108 59.047:405 59.069:2485 70.06:1650 71.071:644 72.08:993 77.038:8266 91.048:3751 94.035:16091	2140.55	38152	57814	2140.55	46693	21405	27344	24291
259	7.657	98.9835	14.6742	129.912	Unknown	[M+H]+		0.667	TRUE	null	null	null	null	null	null	null	999	FALSE	FALSE	FALSE	FALSE		FALSE	FALSE	null	null	null	null	null	null	null	null	23.2	urine_3_MA-d3-c3_SR	98.98344:1113 99.98679:0 100.99015:0	67.026:4174 80.047:11765 80.971:5692 92.047:135597 94.035:10667 94.062:113897	3002.19	3002.19	41904	30022	61841	57381	31857.8	27146
261	8.699	100.073	13.2308	116.907	Unknown	[M+H]+	similar chromatogram in higher mz_1506; similar chromatogram in higher mz_848; similar chromatogram in higher mz_1502; similar chromatogram in higher mz_1507; similar chromatogram in higher mz_2367; similar chromatogram in higher mz_3892	0.5	TRUE	null	null	null	null	null	null	null	999	FALSE	FALSE	FALSE	FALSE		FALSE	FALSE	null	null	null	null	null	null	null	null	23.52	urine_1_MA-d3-c3_SR	100.07339:830 101.07674:0 102.0801:0	56.04719:133 67.03744:58 83.05673:44	33370	3337.05	3337.05	38437	33889	3337.05	17616.1	19377.8
263	6.996	100.073	23.0938	204.708	Unknown	[M+H]+		0.5	TRUE	null	null	null	null	null	null	null	999	FALSE	FALSE	FALSE	FALSE		FALSE	FALSE	null	null	null	null	null	null	null	null	33.47	urine_3_MA-d3-c3_SR	100.07341:1696 101.07676:0 102.08012:0	74.057:2483 85.028:687 100.07:2057	4354.62	4354.62	67455	43546	4354.62	48944	26657.7	30259.8
265	4.968	100.073	13.2308	116.907	Unknown	[M+H]+	similar chromatogram in higher mz_2694; similar chromatogram in higher mz_424; similar chromatogram in higher mz_2698; similar chromatogram in higher mz_945; similar chromatogram in higher mz_6444; similar chromatogram in higher mz_946; similar chromatogram in higher mz_6001; similar chromatogram in higher mz_947; similar chromatogram in higher mz_948; similar chromatogram in higher mz_6446; simi…	1	TRUE	null	null	null	null	null	null	null	999	FALSE	FALSE	FALSE	FALSE		FALSE	FALSE	null	null	null	null	null	null	null	null	278.11	urine_1_MA-d3-c3_SR	100.07339:9858 101.07674:0 102.0801:0	65.034:2174 67.037:159 82.064:2313	376472	383349	382879	378290	430865	342838	382449	28167.9
266	4.968	100.073	15.035	132.969	Unknown	[M+H]+	similar chromatogram in higher mz_2694; similar chromatogram in higher mz_424; similar chromatogram in higher mz_2698; similar chromatogram in higher mz_945; similar chromatogram in higher mz_6444; similar chromatogram in higher mz_946; similar chromatogram in higher mz_6001; similar chromatogram in higher mz_947; similar chromatogram in higher mz_948; similar chromatogram in higher mz_6446; simi…	1	TRUE	null	null	null	null	null	null	null	999	FALSE	FALSE	FALSE	FALSE		FALSE	FALSE	null	null	null	null	null	null	null	null	278.11	urine_1_MA-d3-c3_SR	100.07339:3685 101.07674:0 102.0801:0	54.034:1923 56.047:14459 65.031:167 65.037:6668 67.04:1152 70.06:5993 80.05:1007 82.064:4762 83.069:463 95.06:3530 96.068:11546 97.073:3287 100.066:8 100.073:6266	143347	132897	141407	13289.7	13289.7	134085	91956.1	71343.3
268	0.805	100.073	13.4714	119.049	Unknown	[M+H]+	similar chromatogram in higher mz_751; similar chromatogram in higher mz_2450; similar chromatogram in higher mz_604; similar chromatogram in higher mz_2231; similar chromatogram in higher mz_368; similar chromatogram in higher mz_3533; similar chromatogram in higher mz_3957; similar chromatogram in higher mz_329; similar chromatogram in higher mz_422; similar chromatogram in higher mz_433; simil…	1	TRUE	null	null	null	null	null	null	null	999	FALSE	FALSE	FALSE	FALSE		FALSE	FALSE	null	null	null	null	null	null	null	null	164.93	urine_1_MA-d3-c3_SR	100.07339:3991 101.07674:0 102.0801:0	55.05:407 58.063:698 65.034:1099 67.04:2475 69.051:85 78.034:365 80.05:1195 82.051:125 82.064:1727 92.047:565 95.023:204	240464	261742	276576	253209	297921	277435	267891	20366.2
269	0.805	100.073	15.9972	141.534	Unknown	[M+H]+	similar chromatogram in higher mz_751; similar chromatogram in higher mz_2450; similar chromatogram in higher mz_604; similar chromatogram in higher mz_2231; similar chromatogram in higher mz_368; similar chromatogram in higher mz_3533; similar chromatogram in higher mz_3957; similar chromatogram in higher mz_329; similar chromatogram in higher mz_422; similar chromatogram in higher mz_433; simil…	1	TRUE	null	null	null	null	null	null	null	999	FALSE	FALSE	FALSE	FALSE		FALSE	FALSE	null	null	null	null	null	null	null	null	164.93	urine_1_MA-d3-c3_SR	100.07339:624 101.07674:0 102.0801:0	55.05:280 57.043:265 58.053:1918 83.06:418 85.063:1911 91.048:135 97.077:65 98.095:29 100.073:969	23461	2346.14	2346.14	2346.14	27567	24978	12667.7	13938.8
271	5.813	100.073	13.1105	115.837	Unknown	[M+H]+		1	TRUE	null	null	null	null	null	null	null	999	FALSE	FALSE	FALSE	FALSE		FALSE	FALSE	null	null	null	null	null	null	null	null	433.38	urine_1_MA-d3-c3_SR	100.07341:9554 101.07676:0 102.08012:0	59.07138:265 65.03705:161 86.0579:31	40213.5	419274	402135	479436	430107	448293	363207	179890
272	5.813	100.073	17.2	152.242	Unknown	[M+H]+		1	TRUE	null	null	null	null	null	null	null	999	FALSE	FALSE	FALSE	FALSE		FALSE	FALSE	null	null	null	null	null	null	null	null	433.38	urine_1_MA-d3-c3_SR	100.07339:7464 101.07674:0 102.0801:0	71.059:8251 72.042:6397 73.046:333 84.081:621 87.039:394 100.077:39528	295939	358581	362753	344348	360126	384144	350982	29843.9
274	2.988	100.073	13.4714	119.049	Unknown	[M+H]+		0.833	TRUE	null	null	null	null	null	null	null	999	FALSE	FALSE	FALSE	FALSE		FALSE	FALSE	null	null	null	null	null	null	null	null	103.06	urine_2_MA-d3-c3_SR	100.07341:1859 101.07676:0 102.08012:0	58.058:349 58.063:25542 59.071:10498 60.08:880 65.037:2064 69.042:2969 77.035:4354 95.023:13921	10551.4	118914	105514	10551.4	166509	10551.4	65156.2	74198.6
275	2.988	100.073	15.9972	141.534	Unknown	[M+H]+		0.833	TRUE	null	null	null	null	null	null	null	999	FALSE	FALSE	FALSE	FALSE		FALSE	FALSE	null	null	null	null	null	null	null	null	103.06	urine_2_MA-d3-c3_SR	100.07341:1014 101.07676:0 102.08012:0	82.064:1516 96.044:4376 100.073:7910	3787.78	37878	75007	53626	38137	69312	45660.2	27151.9
277	6.264	101.058	15.7567	139.244	Unknown	[M+H]+	similar chromatogram in higher mz_535; similar chromatogram in higher mz_538; similar chromatogram in higher mz_4853; similar chromatogram in higher mz_734; similar chromatogram in higher mz_1294; similar chromatogram in higher mz_1992; similar chromatogram in higher mz_1998; similar chromatogram in higher mz_2201; similar chromatogram in higher mz_3495; similar chromatogram in higher mz_3628; si…	1	TRUE	null	null	null	null	null	null	null	999	FALSE	FALSE	FALSE	FALSE		FALSE	FALSE	null	null	null	null	null	null	null	null	61.23	urine_1_MA-d3-c3_SR	101.05808:3058 102.06143:0 103.06479:0	55.037:1884 55.053:47609 56.055:7536 59.047:13164 60.051:373 60.08:63089 61.084:2680 73.061:258 80.044:369 81.043:54152 83.047:6500 85.076:2225 95.054:3927 95.06:26270 96.068:112028 97.073:24597 101.058:10567	123891	131743	58102	103745	147398	89476	109059	32288.5
279	3.593	101.069	19.2448	170.261	Unknown	[M+H]+		1	TRUE	null	null	null	null	null	null	null	999	FALSE	FALSE	FALSE	FALSE		FALSE	FALSE	null	null	null	null	null	null	null	null	57.72	urine_1_MA-d3-c3_SR	101.06851:3081 102.07186:0 103.07522:0	56.047:3487 58.061:553694 83.05:63 83.06:9632 84.043:51197 85.047:4314 86.048:215 91.042:7 91.055:26473 92.057:2453 101.069:4471	128079	95848	96999	86808	80053	118457	101041	18551.3
281	3.253	101.069	19.9665	176.678	Unknown	[M+H]+		1	TRUE	null	null	null	null	null	null	null	999	FALSE	FALSE	FALSE	FALSE		FALSE	FALSE	null	null	null	null	null	null	null	null	28.53	urine_1_MA-d3-c3_SR	101.06853:1005 102.07188:0 103.07524:0	69.065:20 84.043:45 100.07:6182 101.072:256	3819.85	57330	38199	62360	51571	3819.85	34910.1	28220.6
283	4.182	102.044	12.6294	111.318	Unknown	[M+H]+		1	TRUE	null	null	null	null	null	null	null	999	FALSE	FALSE	FALSE	FALSE		FALSE	FALSE	null	null	null	null	null	null	null	null	31.17	urine_1_MA-d3-c3_SR	102.0441:1460 103.04745:0 104.05081:0	51.017:219 52.03:9366 53.037:16819 65.034:5593 67.052:4364 77.038:5226 78.034:22983 79.042:37375 80.05:2942 93.055:6625 94.065:63814 95.067:2737	53520	51933	82907	47653	51636	65355	58834	13226.6
285	3.593	102.055	18.4028	162.603	Unknown	[M+H]+		1	TRUE	null	null	null	null	null	null	null	999	FALSE	FALSE	FALSE	FALSE		FALSE	FALSE	null	null	null	null	null	null	null	null	32.54	urine_1_MA-d3-c3_SR	102.05458:508 103.05793:0 104.06129:0	67.052:574 69.065:1033 83.06:123 84.043:1961 97.06:191 102.055:124	21688	52105	2168.83	43763	33659	42146	32226.9	18859
287	7.05	102.055	17.0798	150.85	Unknown	[M+H]+	similar chromatogram in higher mz_5383; similar chromatogram in higher mz_5393; similar chromatogram in higher mz_5390; similar chromatogram in higher mz_5528; similar chromatogram in higher mz_1113; similar chromatogram in higher mz_5451; similar chromatogram in higher mz_7191; similar chromatogram in higher mz_4296; similar chromatogram in higher mz_733; similar chromatogram in higher mz_845; s…	1	TRUE	null	null	null	null	null	null	null	999	FALSE	FALSE	FALSE	FALSE		FALSE	FALSE	null	null	null	null	null	null	null	null	12.57	urine_1_MA-d3-c3_SR	102.05459:689 103.05794:0 104.0613:0	71.059:12770 72.08:8428 98.06:5856	1885.75	1885.75	25431	1885.75	31177	18858	12577.5	14318.9
289	5.754	102.09	13.2308	116.655	Unknown	[M+H]+	similar chromatogram in higher mz_562; similar chromatogram in higher mz_2523; similar chromatogram in higher mz_563; similar chromatogram in higher mz_2527; similar chromatogram in higher mz_3173	1	TRUE	null	null	null	null	null	null	null	999	FALSE	FALSE	FALSE	FALSE		FALSE	FALSE	null	null	null	null	null	null	null	null	179.33	urine_1_MA-d3-c3_SR	102.08951:7678 103.09286:0 104.09622:0	58.063:8094 59.071:1 65.037:24430 93.032:2366	287936	308085	261198	246678	286428	305307	282605	24317.5
290	5.754	102.09	15.5161	136.955	Unknown	[M+H]+	similar chromatogram in higher mz_562; similar chromatogram in higher mz_2523; similar chromatogram in higher mz_563; similar chromatogram in higher mz_2527; similar chromatogram in higher mz_3173	1	TRUE	null	null	null	null	null	null	null	999	FALSE	FALSE	FALSE	FALSE		FALSE	FALSE	null	null	null	null	null	null	null	null	179.33	urine_1_MA-d3-c3_SR	102.0895:979 103.09285:0 104.09621:0	57.032:13465 58.034:260 59.071:4869 60.08:42402 61.084:1258 85.028:31800 86.029:1514 94.038:4040 102.09:23693	3519.63	3519.63	3519.63	37903	35204	35196	18050.4	19797.9
291	5.754	102.09	15.6364	138.023	Unknown	[M+H]+	similar chromatogram in higher mz_562; similar chromatogram in higher mz_2523; similar chromatogram in higher mz_563; similar chromatogram in higher mz_2527; similar chromatogram in higher mz_3173	1	TRUE	null	null	null	null	null	null	null	999	FALSE	FALSE	FALSE	FALSE		FALSE	FALSE	null	null	null	null	null	null	null	null	179.33	urine_1_MA-d3-c3_SR	102.08951:1370 103.09286:0 104.09622:0	57.027:770 57.032:13499 58.034:237 59.071:5688 60.08:41649 61.084:1669 85.028:30017 86.029:1555 102.079:0 102.09:22118	55432	33926	45675	3392.62	3392.62	3392.62	22505.6	25577
293	10.586	102.128	13.4714	118.787	Unknown	[M+H]+		0.5	TRUE	null	null	null	null	null	null	null	999	FALSE	FALSE	FALSE	FALSE		FALSE	FALSE	null	null	null	null	null	null	null	null	131.09	urine_2_MA-d3-c3_SR	102.12796:6890 103.13131:0 104.13467:0	52.022:4165 58.061:28017 80.047:0	28429.9	284299	322909	28429.9	298364	28429.9	150929	165795
295	3.109	102.128	13.4714	118.787	Unknown	[M+H]+	similar chromatogram in higher mz_1756	1	TRUE	null	null	null	null	null	null	null	999	FALSE	FALSE	FALSE	FALSE		FALSE	FALSE	null	null	null	null	null	null	null	null	375.74	urine_1_MA-d3-c3_SR	102.12794:17109 103.13129:0 104.13465:0	65.037:3171 67.04:1650 74.093:222 91.048:531 102.124:236	692127	662228	60675.3	606753	60675.3	674655	439294	341473
297	2.598	102.128	13.4714	118.787	Unknown	[M+H]+		1	TRUE	null	null	null	null	null	null	null	999	FALSE	FALSE	FALSE	FALSE		FALSE	FALSE	null	null	null	null	null	null	null	null	135.84	urine_1_MA-d3-c3_SR	102.12794:4119 103.13129:0 104.13465:0	52.017:3694 54.031:615 58.063:1416 65.034:3215 67.026:6665 68.012:2128 69.045:2114 77.032:168 77.038:3440 78.046:323 79.042:1060 82.048:4985 91.048:755 94.038:12890 95.023:11101	178594	229725	305812	302702	264864	310524	265370	52666.8
299	0.844	102.128	13.4714	118.787	Unknown	[M+H]+	similar chromatogram in higher mz_1021; similar chromatogram in higher mz_2210; similar chromatogram in higher mz_1155; similar chromatogram in higher mz_1936; similar chromatogram in higher mz_3559; similar chromatogram in higher mz_4527; similar chromatogram in higher mz_6532; similar chromatogram in higher mz_2494; similar chromatogram in higher mz_1890; similar chromatogram in higher mz_1297;…	1	TRUE	null	null	null	null	null	null	null	999	FALSE	FALSE	FALSE	FALSE		FALSE	FALSE	null	null	null	null	null	null	null	null	111.36	urine_1_MA-d3-c3_SR	102.12794:3594 103.13129:0 104.13465:0	53.034:250 55.05:475 56.047:176 65.034:1527 67.04:3215 68.012:130 69.045:137 77.035:111 78.034:345 80.05:224 82.064:1739 90.045:333 90.048:166 94.025:909 95.023:181 96.068:41	141060	176393	196102	182592	210031	246533	192118	35334.7
301	5.754	103.038	14.0728	124.011	Unknown	[M+H]+		1	TRUE	null	null	null	null	null	null	null	999	FALSE	FALSE	FALSE	FALSE		FALSE	FALSE	null	null	null	null	null	null	null	null	112.2	urine_1_MA-d3-c3_SR	103.03843:702 104.04178:0 105.04514:0	65.037:3665 67.029:19392 94.038:48252 98.06:22064	3004.58	30850	3004.58	3004.58	30046	33724	15769.9	17318.3
302	5.754	103.038	15.6364	137.886	Unknown	[M+H]+		1	TRUE	null	null	null	null	null	null	null	999	FALSE	FALSE	FALSE	FALSE		FALSE	FALSE	null	null	null	null	null	null	null	null	112.2	urine_1_MA-d3-c3_SR	103.03841:3204 104.04176:0 105.04512:0	57.027:770 57.032:13458 58.034:227 59.071:4523 60.08:42056 61.084:1667 85.028:29267 86.029:1470 102.079:283 102.09:21988 103.038:28001 103.091:2500	133231	105894	115157	119542	145894	10589.4	103286	52520.7
303	5.754	103.038	19.7259	174.176	Unknown	[M+H]+		1	TRUE	null	null	null	null	null	null	null	999	FALSE	FALSE	FALSE	FALSE		FALSE	FALSE	null	null	null	null	null	null	null	null	112.2	urine_1_MA-d3-c3_SR	103.03841:529 104.04176:0 105.04512:0	70.06303:57 84.03957:30 86.08995:53 86.09637:247 95.06039:30 103.0349:149	18481	1848.13	21576	1848.13	1848.13	26417	11078.9	12397.2
304	5.754	103.038	20.8084	183.783	Unknown	[M+H]+		1	TRUE	null	null	null	null	null	null	null	999	FALSE	FALSE	FALSE	FALSE		FALSE	FALSE	null	null	null	null	null	null	null	null	112.2	urine_1_MA-d3-c3_SR	103.03843:472 104.04178:0 105.04514:0	59.045:316 103.038:3736	1703.21	18309	17032	24529	1703.21	21341	13535	10799.9
306	4.182	103.052	12.87	113.335	Unknown	[M+H]+	similar chromatogram in higher mz_1203; similar chromatogram in higher mz_799; similar chromatogram in higher mz_1459; similar chromatogram in higher mz_1205; similar chromatogram in higher mz_1207; similar chromatogram in higher mz_1208; similar chromatogram in higher mz_1209; similar chromatogram in higher mz_1211; similar chromatogram in higher mz_809; similar chromatogram in higher mz_1461	1	TRUE	null	null	null	null	null	null	null	999	FALSE	FALSE	FALSE	FALSE		FALSE	FALSE	null	null	null	null	null	null	null	null	243.89	urine_1_MA-d3-c3_SR	103.05245:7927 104.0558:0 105.05916:0	51.022:8812 53.034:4111 65.034:223 67.054:492 77.038:14091 78.034:9879 93.052:2082 94.065:9338 103.049:176	318928	344190	354442	309061	318827	338855	330717	17663.4
308	3.092	103.052	12.87	113.335	Unknown	[M+H]+	similar chromatogram in higher mz_4014; similar chromatogram in higher mz_1167; similar chromatogram in higher mz_2121; similar chromatogram in higher mz_2123; similar chromatogram in higher mz_2385; similar chromatogram in higher mz_2956; similar chromatogram in higher mz_3159; similar chromatogram in higher mz_3494; similar chromatogram in higher mz_3551; similar chromatogram in higher mz_4031;…	0.833	TRUE	null	null	null	null	null	null	null	999	FALSE	FALSE	FALSE	FALSE		FALSE	FALSE	null	null	null	null	null	null	null	null	30.46	urine_1_MA-d3-c3_SR	103.05245:1278 104.0558:0 105.05916:0	77.03508:135 103.05245:34	50355	40255	68724	4025.53	63053	57768	46692.6	24943
310	3.764	103.053	12.87	113.335	Unknown	[M+H]+		0.5	TRUE	null	null	null	null	null	null	null	999	FALSE	FALSE	FALSE	FALSE		FALSE	FALSE	null	null	null	null	null	null	null	null	34.55	urine_1_MA-d3-c3_SR	103.05245:2104 104.0558:0 105.05916:0	53.03447:115 65.03424:213 67.05159:121 68.05756:36 77.03811:331 78.03364:438 79.04171:245 92.04407:31 93.05522:356 94.06519:1261 95.06713:117	77944	7087.57	7087.57	7087.57	77770	70876	37765	41448
312	4.929	104.08	13.7119	120.679	Unknown	[M+H]+		1	TRUE	null	null	null	null	null	null	null	999	FALSE	FALSE	FALSE	FALSE		FALSE	FALSE	null	null	null	null	null	null	null	null	63.93	urine_1_MA-d3-c3_SR	104.07987:794 105.08322:0 106.08658:0	55.05:161 56.047:5774 65.031:312 65.037:24637 66.042:1442 67.04:703 68.046:7614 77.035:668 81.055:2899 83.06:4664 93.032:1965 94.038:24703 104.045:226	29979	56399	35644	2641.35	26413	34020	30409.2	18203.3
313	4.929	104.08	24.3367	214.862	Unknown	[M+H]+		1	TRUE	null	null	null	null	null	null	null	999	FALSE	FALSE	FALSE	FALSE		FALSE	FALSE	null	null	null	null	null	null	null	null	63.93	urine_1_MA-d3-c3_SR	104.07989:1821 105.08324:0 106.0866:0	72.08:1649 104.08:670	5275.48	94555	5275.48	52755	5275.48	90304	39602.2	45756.8
314	4.929	104.08	24.4168	215.572	Unknown	[M+H]+		1	TRUE	null	null	null	null	null	null	null	999	FALSE	FALSE	FALSE	FALSE		FALSE	FALSE	null	null	null	null	null	null	null	null	63.93	urine_1_MA-d3-c3_SR	104.07987:2277 105.08322:0 106.08658:0	72.08:1759 104.08:675	97232	4641.56	61343	4641.56	46416	90989	49330	42543.6
316	6.303	104.105	13.4714	118.544	Unknown	[M+H]+	similar chromatogram in higher mz_5400; similar chromatogram in higher mz_1377	1	TRUE	null	null	null	null	null	null	null	999	FALSE	FALSE	FALSE	FALSE		FALSE	FALSE	null	null	null	null	null	null	null	null	63.9	urine_1_MA-d3-c3_SR	104.10456:1291 105.10791:0 106.11127:0	60.08:8438 93.039:64	49276	21701	37455	31422	1275.93	12759	25435.6	17721.7
317	6.303	104.105	18.7637	165.456	Unknown	[M+H]+	similar chromatogram in higher mz_5400; similar chromatogram in higher mz_1377	1	TRUE	null	null	null	null	null	null	null	999	FALSE	FALSE	FALSE	FALSE		FALSE	FALSE	null	null	null	null	null	null	null	null	63.9	urine_1_MA-d3-c3_SR	104.10456:1590 105.10791:0 106.11127:0	57.032:5603 60.08:10443 62.979:773 84.04:24648 85.028:118518 86.096:703 104.105:11549	70696	5217.75	5217.75	52177	58701	5217.75	30262.4	33678.9
318	6.303	104.105	18.884	166.522	Unknown	[M+H]+	similar chromatogram in higher mz_5400; similar chromatogram in higher mz_1377	1	TRUE	null	null	null	null	null	null	null	999	FALSE	FALSE	FALSE	FALSE		FALSE	FALSE	null	null	null	null	null	null	null	null	63.9	urine_1_MA-d3-c3_SR	104.10458:1609 105.10793:0 106.11129:0	62.976:257 84.043:8 86.058:2092 90.055:941 104.101:3646	6014.48	69491	73878	6014.48	6014.48	60145	33919	37420.2
320	4.418	104.105	13.3511	117.478	Unknown	[M+H]+		1	TRUE	null	null	null	null	null	null	null	999	FALSE	FALSE	FALSE	FALSE		FALSE	FALSE	null	null	null	null	null	null	null	null	990.26	urine_1_MA-d3-c3_SR	104.10456:47157 105.10791:0 106.11127:0	55.053:1659 60.08:8460 67.04:7572 76.016:120 94.028:744 95.037:3108 104.101:253	1799351	1860939	1834525	1779663	1803652	1692333	1.79508e+06	57930.5
322	2.441	104.105	13.4714	118.544	Unknown	[M+H]+	similar chromatogram in higher mz_457; similar chromatogram in higher mz_4356; similar chromatogram in higher mz_5238; similar chromatogram in higher mz_4472; similar chromatogram in higher mz_5039; similar chromatogram in higher mz_5076; similar chromatogram in higher mz_1515; similar chromatogram in higher mz_460; similar chromatogram in higher mz_3929; similar chromatogram in higher mz_3430; s…	1	TRUE	null	null	null	null	null	null	null	999	FALSE	FALSE	FALSE	FALSE		FALSE	FALSE	null	null	null	null	null	null	null	null	338	urine_1_MA-d3-c3_SR	104.10456:10371 105.10791:0 106.11127:0	56.05:1466 58.061:54 60.077:364 77.035:4780 78.046:2934	424925	416222	374704	381025	386770	353385	389505	26726.4
323	2.441	104.105	25.8602	228.361	Unknown	[M+H]+	similar chromatogram in higher mz_457; similar chromatogram in higher mz_4356; similar chromatogram in higher mz_5238; similar chromatogram in higher mz_4472; similar chromatogram in higher mz_5039; similar chromatogram in higher mz_5076; similar chromatogram in higher mz_1515; similar chromatogram in higher mz_460; similar chromatogram in higher mz_3929; similar chromatogram in higher mz_3430; s…	1	TRUE	null	null	null	null	null	null	null	999	FALSE	FALSE	FALSE	FALSE		FALSE	FALSE	null	null	null	null	null	null	null	null	338	urine_1_MA-d3-c3_SR	104.10456:3318 105.10791:0 106.11127:0	104.101:413	181025	181622	14666.3	14666.3	146663	150545	109976	86443.4
325	5.976	104.992	19.8462	174.895	Unknown	[M+H]+	similar chromatogram in higher mz_791; similar chromatogram in higher mz_6097; similar chromatogram in higher mz_5734; similar chromatogram in higher mz_5444; similar chromatogram in higher mz_3651; similar chromatogram in higher mz_4648; similar chromatogram in higher mz_6384; similar chromatogram in higher mz_6285; similar chromatogram in higher mz_5647; similar chromatogram in higher mz_6946; …	1	TRUE	null	null	null	null	null	null	null	999	FALSE	FALSE	FALSE	FALSE		FALSE	FALSE	null	null	null	null	null	null	null	null	376.43	urine_1_MA-d3-c3_SR	104.9919:12841 105.99525:0 106.99861:0	104.985:1558 104.992:16288	671585	618812	706039	575087	626657	664374	643759	46278.9
327	0.746	105.07	12.9902	114.168	Unknown	[M+H]+	similar chromatogram in higher mz_589; similar chromatogram in higher mz_353; similar chromatogram in higher mz_1908; similar chromatogram in higher mz_1948; similar chromatogram in higher mz_3326; similar chromatogram in higher mz_5807; similar chromatogram in higher mz_5953; similar chromatogram in higher mz_6063; similar chromatogram in higher mz_6145; similar chromatogram in higher mz_6302; s…	1	TRUE	null	null	null	null	null	null	null	999	FALSE	FALSE	FALSE	FALSE		FALSE	FALSE	null	null	null	null	null	null	null	null	47.25	urine_1_MA-d3-c3_SR	105.06985:2071 106.0732:0 107.07656:0	77.03508:141 79.05401:32	78313	75975	78824	76272	58650	82133	75027.8	8322.91
329	1.354	106.065	13.3511	117.247	Unknown	[M+H]+	similar chromatogram in higher mz_310; similar chromatogram in higher mz_297; similar chromatogram in higher mz_210; similar chromatogram in higher mz_226; similar chromatogram in higher mz_571; similar chromatogram in higher mz_1958; similar chromatogram in higher mz_2647; similar chromatogram in higher mz_5211; similar chromatogram in higher mz_574	1	TRUE	null	null	null	null	null	null	null	999	FALSE	FALSE	FALSE	FALSE		FALSE	FALSE	null	null	null	null	null	null	null	null	660.79	urine_1_MA-d3-c3_SR	106.06454:23033 107.06789:0 108.07125:329	51.022:597 53.037:2134 77.035:1247 78.034:3733 79.036:377 80.05:1238 89.037:2576 90.045:4386 106.057:90 106.065:907	110096	1219909	110096	1120285	1100960	1168571	768288	596539
330	1.354	106.065	16.1175	141.721	Unknown	[M+H]+	similar chromatogram in higher mz_310; similar chromatogram in higher mz_297; similar chromatogram in higher mz_210; similar chromatogram in higher mz_226; similar chromatogram in higher mz_571; similar chromatogram in higher mz_1958; similar chromatogram in higher mz_2647; similar chromatogram in higher mz_5211; similar chromatogram in higher mz_574	1	TRUE	null	null	null	null	null	null	null	999	FALSE	FALSE	FALSE	FALSE		FALSE	FALSE	null	null	null	null	null	null	null	null	660.79	urine_1_MA-d3-c3_SR	106.06452:2451 107.06787:170 108.07123:0	57.043:73 58.05:2708 70.028:289 80.044:850 82.064:1636 84.055:5219 84.081:2637 85.06:2585 94.028:463 98.06:10140 99.063:474 100.073:2951 105.07:166 106.065:6820	113614	10001.8	106407	100018	10001.8	10001.8	53339.9	58589
332	9.631	106.086	22.1315	194.922	Unknown	[M+H]+		0.667	TRUE	null	null	null	null	null	null	null	999	FALSE	FALSE	FALSE	FALSE		FALSE	FALSE	null	null	null	null	null	null	null	null	33.89	urine_3_MA-d3-c3_SR	106.08588:1232 107.08923:0 108.09259:0	57.069:17596 67.052:5593 88.071:21387 89.057:4767 106.079:4688 106.086:58210	4805.67	4805.67	4805.67	48057	62570	77429	31342.6	35568.3
334	2.227	107.05	13.2308	116.071	Unknown	[M+H]+	similar chromatogram in higher mz_1406	0.667	TRUE	null	null	null	null	null	null	null	999	FALSE	FALSE	FALSE	FALSE		FALSE	FALSE	null	null	null	null	null	null	null	null	153.01	urine_3_MA-d3-c3_SR	107.04958:4920 108.05293:0 109.05629:0	53.037:2460 68.046:1205 77.035:2983 78.043:2637 89.037:3419	17551.6	17551.6	239420	175516	320748	17551.6	122614	141987
336	2.887	107.071	14.3133	125.636	Unknown	[M+H]+	similar chromatogram in higher mz_439	1	TRUE	null	null	null	null	null	null	null	999	FALSE	FALSE	FALSE	FALSE		FALSE	FALSE	null	null	null	null	null	null	null	null	326.6	urine_1_MA-d3-c3_SR	107.07103:11129 108.07438:0 109.07774:0	56.047:1122 67.029:2894 68.012:103 77.035:2138 79.054:826 91.048:1889 94.038:6466 95.023:1 103.049:1410 107.071:239	563444	543223	679260	630019	645997	54322.3	510324	255189
338	2.886	107.1	14.3133	125.633	Unknown	[M+H]+		0.667	TRUE	null	null	null	null	null	null	null	999	FALSE	FALSE	FALSE	FALSE		FALSE	FALSE	null	null	null	null	null	null	null	null	28.03	urine_2_MA-d3-c3_SR	107.09967:1047 108.10302:0 109.10638:0	67.029:4613 78.046:149 79.054:1973 91.048:2448 94.038:16133 95.023:42 96.064:21588 104.059:928 106.065:3882 107.071:2058	4607.21	46072	59012	46527	4607.21	4607.21	25268.4	28067.1
340	1.479	108.043	12.9902	113.837	Unknown	[M+H]+	similar chromatogram in higher mz_334; similar chromatogram in higher mz_483; similar chromatogram in higher mz_3695; similar chromatogram in higher mz_6041; similar chromatogram in higher mz_6963; similar chromatogram in higher mz_338	1	TRUE	null	null	null	null	null	null	null	999	FALSE	FALSE	FALSE	FALSE		FALSE	FALSE	null	null	null	null	null	null	null	null	1507.74	urine_1_MA-d3-c3_SR	108.04275:66647 109.0461:0 110.04946:0	53.034:1932 67.018:935 78.034:470 97.073:810 108.039:1492	2710250	2898393	2753749	2701936	2836082	2859616	2.79334e+06	82560.8
342	4.889	108.043	13.9525	122.333	Unknown	[M+H]+		1	TRUE	null	null	null	null	null	null	null	999	FALSE	FALSE	FALSE	FALSE		FALSE	FALSE	null	null	null	null	null	null	null	null	168.13	urine_1_MA-d3-c3_SR	108.04277:4173 109.04612:0 110.04948:0	53.034:2372 56.047:1215 65.031:203 65.037:5042 66.042:846 69.042:2053 77.038:15685 80.044:542 81.043:6013 83.06:2446 92.051:5067 94.038:28917 96.064:561 104.041:121 104.048:3001 105.052:149	24813.9	24813.9	256280	248139	292930	24813.9	132891	146355
343	4.889	108.043	14.0728	123.395	Unknown	[M+H]+		1	TRUE	null	null	null	null	null	null	null	999	FALSE	FALSE	FALSE	FALSE		FALSE	FALSE	null	null	null	null	null	null	null	null	168.13	urine_1_MA-d3-c3_SR	108.04275:4580 109.0461:0 110.04946:0	53.034:1847 56.045:544 66.039:1404 77.038:16265 81.043:6234 82.064:204 83.06:2332 92.047:11890 94.035:27262 96.068:3821 102.03:48 104.041:68 104.048:1021 105.052:136	264005	199314	19931.4	19931.4	19931.4	270428	122291	136254
345	3.201	108.079	13.1105	114.895	Unknown	[M+H]+	similar chromatogram in higher mz_800; similar chromatogram in higher mz_2622; similar chromatogram in higher mz_1967; similar chromatogram in higher mz_2628; similar chromatogram in higher mz_4621; similar chromatogram in higher mz_4767	1	TRUE	null	null	null	null	null	null	null	999	FALSE	FALSE	FALSE	FALSE		FALSE	FALSE	null	null	null	null	null	null	null	null	515.9	urine_1_MA-d3-c3_SR	108.0787:23435 109.08205:0 110.08541:0	53.034:1252 66.045:235 89.037:2411 93.055:426 108.079:1255	939497	860048	964728	1015888	993920	915639	948286	56305.9
347	3.757	108.079	13.2308	115.957	Unknown	[M+H]+	similar chromatogram in higher mz_4883	1	TRUE	null	null	null	null	null	null	null	999	FALSE	FALSE	FALSE	FALSE		FALSE	FALSE	null	null	null	null	null	null	null	null	158.31	urine_1_MA-d3-c3_SR	108.0787:6871 109.08205:0 110.08541:0	53.034:825 78.031:2089 79.039:52 89.034:2122 93.052:43 108.079:3132	269174	286752	316955	364427	319214	319733	312709	32721.4
349	1.479	108.1	12.9902	113.83	Unknown	[M+H]+		1	TRUE	null	null	null	null	null	null	null	999	FALSE	FALSE	FALSE	FALSE		FALSE	FALSE	null	null	null	null	null	null	null	null	52.64	urine_1_MA-d3-c3_SR	108.10026:2565 109.10361:0 110.10697:0	53.034:1909 67.018:935 78.034:514 80.047:1060 97.073:466 108.039:1492	97571	104557	96337	91228	103532	102955	99363.3	5211.79
351	4.93	109.051	13.5916	119.033	Unknown	[M+H]+	similar chromatogram in higher mz_165; similar chromatogram in higher mz_171; similar chromatogram in higher mz_3848	0.833	TRUE	null	null	null	null	null	null	null	999	FALSE	FALSE	FALSE	FALSE		FALSE	FALSE	null	null	null	null	null	null	null	null	269.34	urine_1_MA-d3-c3_SR	109.05136:9453 110.05471:0 111.05807:0	65.037:22176 66.042:676 67.04:8379 77.035:10398 82.064:4850 83.069:362	469114	470172	460071	46007.1	500406	495823	399264	196250
353	0.836	109.073	13.4714	117.97	Unknown	[M+H]+		0.667	TRUE	null	null	null	null	null	null	null	999	FALSE	FALSE	FALSE	FALSE		FALSE	FALSE	null	null	null	null	null	null	null	null	70.92	urine_1_MA-d3-c3_SR	109.07303:2668 110.07638:0 111.07974:0	55.05:454 58.063:828 65.034:172 67.04:3022 69.051:87 78.034:285 80.05:1383 82.051:77 82.064:1512 92.047:762 95.023:192 104.062:8	124735	124475	111160	11116	130133	11116	81750.7	63632.1
355	1.518	109.073	13.4714	117.97	Unknown	[M+H]+		1	TRUE	null	null	null	null	null	null	null	999	FALSE	FALSE	FALSE	FALSE		FALSE	FALSE	null	null	null	null	null	null	null	null	113.68	urine_1_MA-d3-c3_SR	109.07664:6632 110.07999:0 111.08335:229	53.034:147 56.047:120 65.037:2429 82.048:603 89.037:402	311419	292446	302752	280286	313873	303380	300693	12527.4
357	9.655	109.077	13.4714	117.969	Unknown	[M+H]+		1	TRUE	null	null	null	null	null	null	null	999	FALSE	FALSE	FALSE	FALSE		FALSE	FALSE	null	null	null	null	null	null	null	null	162.65	urine_1_MA-d3-c3_SR	109.07303:6899 110.07638:0 111.07974:0	56.047:1409 66.033:2269 67.04:14196 82.051:806 93.042:1425	290455	302803	280654	331735	271821	27182.1	246244	122423
358	9.655	109.077	15.6364	137.068	Unknown	[M+H]+		1	TRUE	null	null	null	null	null	null	null	999	FALSE	FALSE	FALSE	FALSE		FALSE	FALSE	null	null	null	null	null	null	null	null	162.65	urine_1_MA-d3-c3_SR	109.07663:850 110.07998:0 111.08334:0	56.047:19063 80.047:1799 81.043:63153 83.06:113089 84.062:6211 95.054:6663 96.068:195448 97.073:58065 107.06:5063 109.077:65237	3041.75	3041.75	3041.75	33782	45567	30417	18294.4	20662.4
360	6.2	109.077	13.4714	117.969	Unknown	[M+H]+		0.5	TRUE	null	null	null	null	null	null	null	999	FALSE	FALSE	FALSE	FALSE		FALSE	FALSE	null	null	null	null	null	null	null	null	315.03	urine_1_MA-d3-c3_SR	109.07664:11351 110.07999:0 111.08335:0	55.05:1037 67.04:9849 93.042:184	527484	475128	579689	47512.8	47512.8	47512.8	263717	290773
361	6.2	109.077	15.7567	138.129	Unknown	[M+H]+		0.5	TRUE	null	null	null	null	null	null	null	999	FALSE	FALSE	FALSE	FALSE		FALSE	FALSE	null	null	null	null	null	null	null	null	315.03	urine_1_MA-d3-c3_SR	109.07664:1960 110.07999:0 111.08335:0	54.036:1789 55.053:46878 56.055:7660 59.047:12929 60.08:63867 61.084:2665 73.061:272 80.044:350 81.043:51161 82.064:589 83.06:14442 84.052:2453 85.076:2199 93.042:5238 95.054:3023 95.06:19562 96.068:105091 97.073:23513 101.058:10429 109.069:7055	74664	110465	106694	7466.39	7466.39	7466.39	48637.1	54712.7
363	1.937	109.077	13.4714	117.969	Unknown	[M+H]+		1	TRUE	null	null	null	null	null	null	null	999	FALSE	FALSE	FALSE	FALSE		FALSE	FALSE	null	null	null	null	null	null	null	null	266.8	urine_1_MA-d3-c3_SR	109.07303:11083 110.07638:0 111.07974:0	56.045:245 61.011:89 67.04:2466 68.049:1554 77.038:0 82.051:10 90.042:2665	502203	560120	554512	499469	558961	578654	542320	33190.6
365	3.842	109.102	13.7119	120.089	Unknown	[M+H]+	similar chromatogram in higher mz_486; similar chromatogram in higher mz_222; similar chromatogram in higher mz_658; similar chromatogram in higher mz_1120; similar chromatogram in higher mz_1122; similar chromatogram in higher mz_1661; similar chromatogram in higher mz_1688; similar chromatogram in higher mz_1694; similar chromatogram in higher mz_1696; similar chromatogram in higher mz_1698; si…	1	TRUE	null	null	null	null	null	null	null	999	FALSE	FALSE	FALSE	FALSE		FALSE	FALSE	null	null	null	null	null	null	null	null	92.23	urine_1_MA-d3-c3_SR	109.10192:4548 110.10527:0 111.10863:0	58.066:23792 65.037:5326 67.026:3389 77.035:7853 78.034:3074 93.032:440 103.052:139	174964	160660	10182.5	101825	133562	165880	122815	65796.6
367	3.273	109.102	13.7119	120.089	Unknown	[M+H]+	similar chromatogram in higher mz_2083; similar chromatogram in higher mz_2085; similar chromatogram in higher mz_2087; similar chromatogram in higher mz_2597; similar chromatogram in higher mz_511; similar chromatogram in higher mz_635; similar chromatogram in higher mz_741; similar chromatogram in higher mz_1519; similar chromatogram in higher mz_1941; similar chromatogram in higher mz_2592; si…	1	TRUE	null	null	null	null	null	null	null	999	FALSE	FALSE	FALSE	FALSE		FALSE	FALSE	null	null	null	null	null	null	null	null	25.51	urine_1_MA-d3-c3_SR	109.10192:729 110.10527:0 111.10863:0	58.061:10246 59.071:11648 67.029:8092 91.048:221	37412	66524	43496	3741.19	3741.19	38985	31069.5	26248.7
369	2.461	110.032	13.7119	119.985	Unknown	[M+H]+		1	TRUE	null	null	null	null	null	null	null	999	FALSE	FALSE	FALSE	FALSE		FALSE	FALSE	null	null	null	null	null	null	null	null	417.81	urine_1_MA-d3-c3_SR	110.03202:6239 111.03537:0 112.03873:0	56.047:3494 65.034:1295 67.052:368 76.016:254 77.035:4384 81.04:1931 82.051:6219 83.06:1714 99.038:544	264880	260855	212227	188498	215298	18849.8	190293	97839.9
370	2.461	110.032	14.6742	128.466	Unknown	[M+H]+		1	TRUE	null	null	null	null	null	null	null	999	FALSE	FALSE	FALSE	FALSE		FALSE	FALSE	null	null	null	null	null	null	null	null	417.81	urine_1_MA-d3-c3_SR	110.03204:7461 111.03539:0 112.03875:0	53.035:5583 54.031:1650 55.027:5571 65.034:617 67.023:690 70.06:37 80.047:9063 81.043:4167 83.022:116 84.081:5985 91.048:921 94.025:336 95.06:17 96.068:228	51399.9	541378	513999	535405	599854	780187	495137	261341
372	1.957	110.036	14.4336	126.345	Unknown	[M+H]+	similar chromatogram in higher mz_1281; similar chromatogram in higher mz_4461; similar chromatogram in higher mz_3581; similar chromatogram in higher mz_3738; similar chromatogram in higher mz_1192; similar chromatogram in higher mz_3851	1	TRUE	null	null	null	null	null	null	null	999	FALSE	FALSE	FALSE	FALSE		FALSE	FALSE	null	null	null	null	null	null	null	null	1444.1	urine_1_MA-d3-c3_SR	110.03564:37843 111.03899:0 112.04235:0	54.034:533 55.027:1146 57.043:16874 67.029:89 77.035:618 80.05:4314 84.074:68 95.06:1774 96.068:9311 97.077:7858	2608158	2700253	2319566	2705924	2390852	2188487	2.48554e+06	216545
373	1.957	110.036	18.042	158.148	Unknown	[M+H]+	similar chromatogram in higher mz_1281; similar chromatogram in higher mz_4461; similar chromatogram in higher mz_3581; similar chromatogram in higher mz_3738; similar chromatogram in higher mz_1192; similar chromatogram in higher mz_3851	1	TRUE	null	null	null	null	null	null	null	999	FALSE	FALSE	FALSE	FALSE		FALSE	FALSE	null	null	null	null	null	null	null	null	1444.1	urine_1_MA-d3-c3_SR	110.03564:5942 111.03899:0 112.04235:0	55.027:324 57.032:256 67.018:8390 69.034:593 81.068:137 92.047:275 97.026:2209 110.032:33409	267779	216706	189845	18984.5	18984.5	18984.5	112388	125635
375	0.49	110.057	13.5916	118.922	Unknown	[M+H]+	similar chromatogram in higher mz_325; similar chromatogram in higher mz_2854; similar chromatogram in higher mz_3386; similar chromatogram in higher mz_3593; similar chromatogram in higher mz_3875; similar chromatogram in higher mz_4006; similar chromatogram in higher mz_4425	1	TRUE	null	null	null	null	null	null	null	999	FALSE	FALSE	FALSE	FALSE		FALSE	FALSE	null	null	null	null	null	null	null	null	2629.15	urine_1_MA-d3-c3_SR	110.0574:51516 111.06075:0 112.06411:0	55.053:875 65.034:1107 67.04:2923 78.034:665 80.047:1060 82.064:1719 92.047:138 94.028:1013 96.037:183 110.057:4669	2836954	2700601	2894226	2621281	2737692	2779755	2.76175e+06	97549.4
377	4.418	110.057	13.3511	116.802	Unknown	[M+H]+	similar chromatogram in higher mz_169; similar chromatogram in higher mz_409; similar chromatogram in higher mz_6866; similar chromatogram in higher mz_1420; similar chromatogram in higher mz_1682; similar chromatogram in higher mz_6099; similar chromatogram in higher mz_218; similar chromatogram in higher mz_7013; similar chromatogram in higher mz_6934; similar chromatogram in higher mz_4915	1	TRUE	null	null	null	null	null	null	null	999	FALSE	FALSE	FALSE	FALSE		FALSE	FALSE	null	null	null	null	null	null	null	null	1834.72	urine_1_MA-d3-c3_SR	110.0574:78425 111.06075:0 112.06411:0	55.053:1591 60.08:8228 67.04:6783 76.016:142 82.061:2764 94.028:1537 95.037:3150 104.101:282 110.057:6401	3346640	3612492	3449324	3362589	3404418	3340102	3.41926e+06	103164
379	4.929	110.057	13.7119	119.982	Unknown	[M+H]+		1	TRUE	null	null	null	null	null	null	null	999	FALSE	FALSE	FALSE	FALSE		FALSE	FALSE	null	null	null	null	null	null	null	null	3432	urine_1_MA-d3-c3_SR	110.0574:89563 111.06075:0 112.06411:0	58.066:46812 65.037:8742 66.042:763 67.04:4132 77.035:11368 81.055:72 93.032:2761 94.038:57050 96.068:9048 104.048:3742	4936591	4995947	5087774	4881702	4779058	5249941	4.9885e+06	165063
381	9.681	110.072	13.5916	118.921	Unknown	[M+H]+		1	TRUE	null	null	null	null	null	null	null	999	FALSE	FALSE	FALSE	FALSE		FALSE	FALSE	null	null	null	null	null	null	null	null	225.76	urine_1_MA-d3-c3_SR	110.06829:8083 111.07164:0 112.075:0	54.034:1920 56.047:65135 58.061:30873 59.071:52414 66.033:11036 67.037:8169 69.042:8800 81.043:20609 82.051:25398 83.06:53947 93.039:2952 94.038:30635 96.068:5650 97.077:151	358043	402484	380224	438759	454857	405933	406717	35871.3
382	9.681	110.072	15.3958	134.821	Unknown	[M+H]+		1	TRUE	null	null	null	null	null	null	null	999	FALSE	FALSE	FALSE	FALSE		FALSE	FALSE	null	null	null	null	null	null	null	null	225.76	urine_1_MA-d3-c3_SR	110.07193:1247 111.07528:0 112.07864:0	58.066:26894 65.037:37659 67.029:13518 68.046:9304 80.05:1000 82.051:19909 83.06:73192 91.052:38914 93.042:13471 94.042:48176 95.06:31818 96.068:58797 97.077:26840 107.071:8461 110.072:5996	4460.77	45116	44608	4460.77	118733	46416	42478.8	43475.5
384	7.01	110.072	13.5916	118.921	Unknown	[M+H]+		1	TRUE	null	null	null	null	null	null	null	999	FALSE	FALSE	FALSE	FALSE		FALSE	FALSE	null	null	null	null	null	null	null	null	425.61	urine_1_MA-d3-c3_SR	110.07191:20243 111.07526:0 112.07862:0	56.045:862 65.034:15139 66.033:2785 82.051:4250 83.06:2217	908206	996444	970151	868268	858030	909959	918510	54958.1
385	7.01	110.072	15.3958	134.821	Unknown	[M+H]+		1	TRUE	null	null	null	null	null	null	null	999	FALSE	FALSE	FALSE	FALSE		FALSE	FALSE	null	null	null	null	null	null	null	null	425.61	urine_1_MA-d3-c3_SR	110.07191:2819 111.07526:0 112.07862:0	55.053:19794 56.047:29779 57.03:7379 60.077:28932 80.047:2694 81.043:39009 82.051:11110 83.06:27569 85.025:6278 86.058:328 93.042:9793 95.06:20995 96.068:33900 97.073:12476 103.038:20320 109.069:1729 110.068:30861	112381	150197	111466	11146.6	117779	11146.6	81970.5	65069.5
387	6.342	110.072	13.5916	118.921	Unknown	[M+H]+		0.667	TRUE	null	null	null	null	null	null	null	999	FALSE	FALSE	FALSE	FALSE		FALSE	FALSE	null	null	null	null	null	null	null	null	623.29	urine_2_MA-d3-c3_SR	110.07193:23017 111.07528:0 112.07864:0	65.037:31222 69.042:2 82.051:2218 83.06:302 93.039:272 110.068:4122	89994.7	1044792	89994.7	1050425	899947	1147440	690434	540613
388	6.342	110.072	15.3958	134.821	Unknown	[M+H]+		0.667	TRUE	null	null	null	null	null	null	null	999	FALSE	FALSE	FALSE	FALSE		FALSE	FALSE	null	null	null	null	null	null	null	null	623.29	urine_2_MA-d3-c3_SR	110.07191:3023 111.07526:0 112.07862:0	56.047:28201 58.061:9159 68.046:11672 110.068:16762	11500.2	11500.2	11500.2	116517	124235	115002	59292.5	65027.1
390	4.42	110.101	13.3511	116.797	Unknown	[M+H]+		0.5	TRUE	null	null	null	null	null	null	null	999	FALSE	FALSE	FALSE	FALSE		FALSE	FALSE	null	null	null	null	null	null	null	null	151.56	urine_1_MA-d3-c3_SR	110.10093:6556 111.10428:0 112.10764:0	55.053:1591 60.08:8228 67.04:6783 82.061:2764 89.037:5728 94.025:1218 95.037:3103 104.101:282 110.057:6466	259552	287820	25695.4	25695.4	256954	25695.4	134054	147248
392	7.036	110.101	13.5916	118.917	Unknown	[M+H]+		0.5	TRUE	null	null	null	null	null	null	null	999	FALSE	FALSE	FALSE	FALSE		FALSE	FALSE	null	null	null	null	null	null	null	null	34.9	urine_1_MA-d3-c3_SR	110.10093:1454 111.10428:0 112.10764:0	54.031:570 56.045:4870 58.061:21797 66.033:3278 81.043:5624 82.051:10286 83.06:14048 84.062:408 93.039:1000 97.073:1475 109.059:678	58391	78382	5839.11	65882	5839.11	5839.11	33775.8	37546.9
394	4.93	110.203	13.7119	119.966	Unknown	[M+H]+		0.833	TRUE	null	null	null	null	null	null	null	999	FALSE	FALSE	FALSE	FALSE		FALSE	FALSE	null	null	null	null	null	null	null	null	8.71	urine_1_MA-d3-c3_SR	110.20254:368 111.20589:0 112.20925:0	58.066:49620 65.037:2970 66.042:646 67.04:5063 77.035:15859 81.055:586 93.032:2761 94.038:57043 96.068:8585 104.048:3670	13438	1343.77	16851	1343.77	13950	18085	10387.4	8232.03
396	1.943	111.053	13.7119	119.873	Unknown	[M+H]+	similar chromatogram in higher mz_4243; similar chromatogram in higher mz_4245; similar chromatogram in higher mz_2554	1	TRUE	null	null	null	null	null	null	null	999	FALSE	FALSE	FALSE	FALSE		FALSE	FALSE	null	null	null	null	null	null	null	null	564.66	urine_1_MA-d3-c3_SR	111.05349:25661 112.05684:0 113.0602:0	54.034:234 56.05:1939 65.034:2264 67.029:4197 68.049:2683 77.035:645 78.043:228 81.043:4651 82.051:7480 83.06:1904 84.065:55 94.038:8300 109.073:635 111.053:367	1256026	1216382	1086675	1148659	1179406	1231646	1.18647e+06	61987.2
398	1.552	111.054	13.7119	119.873	Unknown	[M+H]+		0.667	TRUE	null	null	null	null	null	null	null	999	FALSE	FALSE	FALSE	FALSE		FALSE	FALSE	null	null	null	null	null	null	null	null	97.61	urine_1_MA-d3-c3_SR	111.05349:4026 112.05684:0 113.0602:0	56.045:124 67.026:1730 67.04:2487 68.049:137 81.043:1196 82.051:1228 90.042:380 91.052:747	190134	199010	192458	18356.7	183567	18356.7	127528	98906.2
400	7.709	111.054	13.7119	119.873	Unknown	[M+H]+		0.833	TRUE	null	null	null	null	null	null	null	999	FALSE	FALSE	FALSE	FALSE		FALSE	FALSE	null	null	null	null	null	null	null	null	39.12	urine_2_MA-d3-c3_SR	111.05351:2426 112.05686:0 113.06022:0	54.036:36 56.047:20676 58.061:9441 59.071:25224 66.033:3069 67.029:25632 69.042:3120 81.043:11057 82.051:5893 83.06:16213 94.038:71785 96.068:6184 97.073:13063 107.06:3780 109.062:2570	9551.43	95514	102209	111990	102825	95771	84718.2	41936.7
402	2.572	111.101	13.7119	119.868	Unknown	[M+H]+	similar chromatogram in higher mz_3101; similar chromatogram in higher mz_869; similar chromatogram in higher mz_2108; similar chromatogram in higher mz_674; similar chromatogram in higher mz_3613; similar chromatogram in higher mz_677; similar chromatogram in higher mz_679; similar chromatogram in higher mz_681; similar chromatogram in higher mz_2870; similar chromatogram in higher mz_3530; simi…	1	TRUE	null	null	null	null	null	null	null	999	FALSE	FALSE	FALSE	FALSE		FALSE	FALSE	null	null	null	null	null	null	null	null	41.95	urine_1_MA-d3-c3_SR	111.10086:1442 112.10421:0 113.10757:0	54.031:68 67.029:6228 68.049:4373 77.035:728 79.042:607 81.043:4819 82.051:6749 94.038:6911 95.03:2467 96.068:78 107.053:152 107.06:2051	53375	5337.54	83152	84437	82834	76671	63411.6	33186
404	1.88	111.101	13.7119	119.868	Unknown	[M+H]+		0.833	TRUE	null	null	null	null	null	null	null	999	FALSE	FALSE	FALSE	FALSE		FALSE	FALSE	null	null	null	null	null	null	null	null	23.4	urine_1_MA-d3-c3_SR	111.11181:551 112.11516:0 113.11852:0	52.017:1255 56.045:841 67.026:0 68.046:1599 82.051:4032 83.06:2283 93.042:426 111.05:142	1882.14	19969	1882.14	52278	18821	69981	26841.7	28497.6
406	7.326	112.021	13.2308	115.536	Unknown	[M+H]+	similar chromatogram in higher mz_5072	0.833	TRUE	null	null	null	null	null	null	null	999	FALSE	FALSE	FALSE	FALSE		FALSE	FALSE	null	null	null	null	null	null	null	null	30.18	urine_1_MA-d3-c3_SR	112.02112:1090 113.02447:0 114.02783:0	58.994:983 82.064:4613	40448	52584	68314	4044.79	54667	52748	44793.5	23664.4
408	5.832	112.039	13.7119	119.767	Unknown	[M+H]+	similar chromatogram in higher mz_825; similar chromatogram in higher mz_487; similar chromatogram in higher mz_922; similar chromatogram in higher mz_929; similar chromatogram in higher mz_2939; similar chromatogram in higher mz_3913	1	TRUE	null	null	null	null	null	null	null	999	FALSE	FALSE	FALSE	FALSE		FALSE	FALSE	null	null	null	null	null	null	null	null	178.43	urine_1_MA-d3-c3_SR	112.03942:5480 113.04277:0 114.04613:0	58.061:10068 65.031:443 65.037:24488 66.042:760 69.034:1027 83.057:2777 93.029:1586 95.037:3500 98.06:2944	290267	266663	221044	307385	301179	344739	288546	41738.4
410	2.67	112.05	13.7119	119.766	Unknown	[M+H]+		1	TRUE	null	null	null	null	null	null	null	999	FALSE	FALSE	FALSE	FALSE		FALSE	FALSE	null	null	null	null	null	null	null	null	3592.73	urine_1_MA-d3-c3_SR	112.0504:83489 113.05375:0 114.05711:0	52.017:2657 58.063:1398 67.029:2631 68.012:1714 69.045:1585 77.035:2875 79.036:110 82.051:5974 83.06:1627 95.023:9482 96.027:362 107.053:214 107.06:1533 112.05:1470	6284094	524626	5451774	5697984	5246265	6519274	4.86657e+06	2.4332e+06
412	2.657	112.105	13.5916	118.701	Unknown	[M+H]+		1	TRUE	null	null	null	null	null	null	null	999	FALSE	FALSE	FALSE	FALSE		FALSE	FALSE	null	null	null	null	null	null	null	null	146.71	urine_1_MA-d3-c3_SR	112.10531:4244 113.10866:0 114.11202:0	52.017:3514 58.063:1447 65.034:2942 67.029:6397 68.012:2290 69.042:2268 77.035:5601 79.036:299 82.048:4387 91.048:1344 94.028:1372 94.038:11921 95.023:12095 96.027:482 110.057:4099 112.05:2651	261804	219414	21941.3	21941.3	231461	21941.3	118780	130848
413	2.657	112.105	13.7119	119.76	Unknown	[M+H]+		1	TRUE	null	null	null	null	null	null	null	999	FALSE	FALSE	FALSE	FALSE		FALSE	FALSE	null	null	null	null	null	null	null	null	146.71	urine_1_MA-d3-c3_SR	112.10533:4271 113.10868:0 114.11204:0	52.017:2697 53.037:2551 58.061:253 65.037:1364 67.029:7413 68.012:1988 69.042:2932 77.035:4763 78.034:3386 82.048:5363 91.048:163 94.038:14909 95.023:10639 107.053:125 107.06:1252 112.043:487	24936.7	24936.7	249367	253861	24936.7	255229	126410	138488
415	3.999	112.109	13.8322	120.817	Unknown	[M+H]+		1	TRUE	null	null	null	null	null	null	null	999	FALSE	FALSE	FALSE	FALSE		FALSE	FALSE	null	null	null	null	null	null	null	null	15.72	urine_1_MA-d3-c3_SR	112.11265:1026 113.116:0 114.11936:0	58.061:12598 67.029:9301 68.049:9199 77.035:13308 78.034:3464 81.055:1283 91.052:6811 94.038:12421 96.044:6411 97.046:305 103.049:125	1225.41	39700	1225.41	42579	1225.41	12254	15755.5	20247.4
416	3.999	112.109	13.9525	121.875	Unknown	[M+H]+		1	TRUE	null	null	null	null	null	null	null	999	FALSE	FALSE	FALSE	FALSE		FALSE	FALSE	null	null	null	null	null	null	null	null	15.72	urine_1_MA-d3-c3_SR	112.10897:593 113.11232:0 114.11568:0	65.037:3439 67.023:1727 68.049:6976 77.038:7570 78.034:760 81.055:2504 94.038:56079 96.037:667 96.044:6483 97.046:538 99.042:2124 103.052:2807 104.048:285	25223	2522.27	27178	2522.27	26096	2522.27	13082.9	14344.9
418	2.035	113.07	13.7119	119.657	Unknown	[M+H]+	similar chromatogram in higher mz_5792; similar chromatogram in higher mz_1186; similar chromatogram in higher mz_1947; similar chromatogram in higher mz_2274; similar chromatogram in higher mz_5479; similar chromatogram in higher mz_7753; similar chromatogram in higher mz_7746	1	TRUE	null	null	null	null	null	null	null	999	FALSE	FALSE	FALSE	FALSE		FALSE	FALSE	null	null	null	null	null	null	null	null	242	urine_1_MA-d3-c3_SR	113.07017:9550 114.07352:0 115.07688:0	53.037:1112 56.05:2754 66.033:437 67.029:1979 68.049:4815 69.054:246 77.035:2111 81.043:4585 82.051:4928 83.06:1200 93.042:195 94.038:347 99.042:39	38434.5	38434.5	398014	459696	38434.5	384345	207009	228184
419	2.035	113.07	13.8322	120.715	Unknown	[M+H]+	similar chromatogram in higher mz_5792; similar chromatogram in higher mz_1186; similar chromatogram in higher mz_1947; similar chromatogram in higher mz_2274; similar chromatogram in higher mz_5479; similar chromatogram in higher mz_7753; similar chromatogram in higher mz_7746	1	TRUE	null	null	null	null	null	null	null	999	FALSE	FALSE	FALSE	FALSE		FALSE	FALSE	null	null	null	null	null	null	null	null	242	urine_1_MA-d3-c3_SR	113.07015:10389 114.0735:0 115.07686:0	56.047:2190 65.037:686 67.029:4552 67.052:856 68.049:3521 72.042:91 77.035:358 81.043:2377 82.051:5999 83.057:1438	426455	457834	40427.1	40427.1	404271	40427.1	214760	235873
421	3.436	114.002	13.4714	117.448	Unknown	[M+H]+		1	TRUE	null	null	null	null	null	null	null	999	FALSE	FALSE	FALSE	FALSE		FALSE	FALSE	null	null	null	null	null	null	null	null	815.66	urine_1_MA-d3-c3_SR	113.99852:15212 115.00187:0 116.00523:0	58.994:813 65.037:635 77.038:46 86:247	799196	807076	857522	701278	699178	772739	772832	62585.9
422	3.436	114.002	17.2	150.194	Unknown	[M+H]+		1	TRUE	null	null	null	null	null	null	null	999	FALSE	FALSE	FALSE	FALSE		FALSE	FALSE	null	null	null	null	null	null	null	null	815.66	urine_1_MA-d3-c3_SR	113.99852:4337 115.00187:0 116.00523:0	58.992:168 79.051:71 81.068:798 86:123 105.066:6273 113.995:80	198044	156200	194175	126034	177122	193692	174211	28284
423	3.436	114.002	21.5502	188.398	Unknown	[M+H]+		1	TRUE	null	null	null	null	null	null	null	999	FALSE	FALSE	FALSE	FALSE		FALSE	FALSE	null	null	null	null	null	null	null	null	815.66	urine_1_MA-d3-c3_SR	113.99852:9929 115.00187:0 116.00523:0	60.075:227 60.08:2632 67.052:1562 69.065:5715 70.063:5501 71.083:12624 81.068:2724 82.064:4508 85.028:11 86.029:3389 87.032:255 97.094:4 99.08:2032 103.035:28 113.999:11277	467232	421663	452020	395639	414590	371355	420417	35346.8
425	8.503	114.065	14.0728	122.723	Unknown	[M+H]+		1	TRUE	null	null	null	null	null	null	null	999	FALSE	FALSE	FALSE	FALSE		FALSE	FALSE	null	null	null	null	null	null	null	null	134.99	urine_1_MA-d3-c3_SR	114.06498:1197 115.06833:0 116.07169:0	56.045:5622 58.061:10629 59.071:24024 67.026:24382 69.042:3224 70.063:9319 82.051:5680 83.06:18466 93.042:1104 94.038:78410 96.068:25556 97.073:17370 98.057:17021 103.052:5567 107.057:2864 109.062:3108	54783	80777	64100	5478.27	60845	66553	54509.8	28066.1
426	8.503	114.065	19.1245	167.086	Unknown	[M+H]+		1	TRUE	null	null	null	null	null	null	null	999	FALSE	FALSE	FALSE	FALSE		FALSE	FALSE	null	null	null	null	null	null	null	null	134.99	urine_1_MA-d3-c3_SR	114.06498:4321 115.06833:0 116.07169:0	84.081:11182 86.071:422 100.073:8513 114.065:18958	167365	162883	191859	206213	202337	192255	187152	18014.5
428	3.908	114.065	13.9525	121.666	Unknown	[M+H]+		0.5	TRUE	null	null	null	null	null	null	null	999	FALSE	FALSE	FALSE	FALSE		FALSE	FALSE	null	null	null	null	null	null	null	null	451.62	urine_1_MA-d3-c3_SR	114.06498:12101 115.06833:0 116.07169:0	65.037:4132 67.029:19073 68.049:6382 77.032:749 77.038:11229 78.034:2069 81.055:1969 91.048:1533 94.038:56378 96.037:697 96.044:6823 99.038:1118 107.067:11994 114.065:1110	554654	50977.3	519011	50977.3	50977.3	509773	263906	289483
429	3.908	114.065	19.7259	172.368	Unknown	[M+H]+		0.5	TRUE	null	null	null	null	null	null	null	999	FALSE	FALSE	FALSE	FALSE		FALSE	FALSE	null	null	null	null	null	null	null	null	451.62	urine_1_MA-d3-c3_SR	114.06498:4265 115.06833:0 116.07169:0	97.063:177 106.036:127 110.068:10322	213667	21366.7	241633	21366.7	21366.7	214383	111614	122682
431	2.769	114.065	14.0728	122.723	Unknown	[M+H]+		1	TRUE	null	null	null	null	null	null	null	999	FALSE	FALSE	FALSE	FALSE		FALSE	FALSE	null	null	null	null	null	null	null	null	11294.5	urine_1_MA-d3-c3_SR	114.06498:301138 115.06833:0 116.07169:0	59.071:556 67.026:9551 69.042:3961 72.042:275 86.067:57 94.035:10868 99.038:444 114.061:499	19924872	19862694	19616336	19618422	20229454	20707002	19993130	417017
433	0.883	114.091	13.9525	121.664	Unknown	[M+H]+	similar chromatogram in higher mz_3099; similar chromatogram in higher mz_3040; similar chromatogram in higher mz_485; similar chromatogram in higher mz_3184; similar chromatogram in higher mz_3490; similar chromatogram in higher mz_3890; similar chromatogram in higher mz_1936	1	TRUE	null	null	null	null	null	null	null	999	FALSE	FALSE	FALSE	FALSE		FALSE	FALSE	null	null	null	null	null	null	null	null	254.27	urine_1_MA-d3-c3_SR	114.09083:10014 115.09418:0 116.09754:0	53.034:475 54.034:173 56.047:238 57.056:60 67.029:9092 68.049:547 77.035:1197 79.051:1244 91.048:261 94.035:12570 94.062:1975 95.06:651 96.068:1201 97.073:57 114.087:95	448322	467647	464425	451497	465974	512775	468440	23152.7
435	6.382	114.128	13.8322	120.603	Unknown	[M+H]+	similar chromatogram in higher mz_1859; similar chromatogram in higher mz_1057; similar chromatogram in higher mz_3497; similar chromatogram in higher mz_1863; similar chromatogram in higher mz_1059; similar chromatogram in higher mz_1868; similar chromatogram in higher mz_1061; similar chromatogram in higher mz_1058; similar chromatogram in higher mz_1060; similar chromatogram in higher mz_1062;…	1	TRUE	null	null	null	null	null	null	null	999	FALSE	FALSE	FALSE	FALSE		FALSE	FALSE	null	null	null	null	null	null	null	null	11.82	urine_1_MA-d3-c3_SR	114.12776:714 115.13111:0 116.13447:0	54.034:4161 56.045:5500 59.071:34267 67.029:30917 68.046:7479 81.043:11564 82.051:9868 83.06:1870 93.045:1132 94.038:83708 97.073:16794 107.057:3095 114.124:140	25526	1231.19	21643	33342	12312	19962	18797.4	11503.6
437	8.922	114.128	13.8322	120.603	Unknown	[M+H]+	similar chromatogram in higher mz_779; similar chromatogram in higher mz_692; similar chromatogram in higher mz_2732; similar chromatogram in higher mz_2733; similar chromatogram in higher mz_4723	1	TRUE	null	null	null	null	null	null	null	999	FALSE	FALSE	FALSE	FALSE		FALSE	FALSE	null	null	null	null	null	null	null	null	40.43	urine_1_MA-d3-c3_SR	114.12776:1681 115.13111:0 116.13447:0	52.022:1634 56.047:45447 58.063:70270 59.071:37455 66.031:6091 67.029:13854 81.043:13788 82.051:18617 83.06:34244 94.038:19817 96.068:6213 97.073:1131 109.059:1862 114.124:447	61855	74607	51441	87749	74578	97030	74543.5	16581.5
439	2.769	114.202	14.0728	122.708	Unknown	[M+H]+	similar chromatogram in higher mz_1800; similar chromatogram in higher mz_3037; similar chromatogram in higher mz_3061; similar chromatogram in higher mz_1823; similar chromatogram in higher mz_4146; similar chromatogram in higher mz_5722	1	TRUE	null	null	null	null	null	null	null	999	FALSE	FALSE	FALSE	FALSE		FALSE	FALSE	null	null	null	null	null	null	null	null	52.3	urine_1_MA-d3-c3_SR	114.20164:2924 115.20499:0 116.20835:0	59.071:570 67.026:9783 69.042:3961 72.042:255 86.067:57 94.035:11058 99.038:444 114.061:499	110807	106441	93898	96561	86999	92592	97882.7	8992.85
441	2.77	114.305	14.0728	122.697	Unknown	[M+H]+		0.5	TRUE	null	null	null	null	null	null	null	999	FALSE	FALSE	FALSE	FALSE		FALSE	FALSE	null	null	null	null	null	null	null	null	16.75	urine_2_MA-d3-c3_SR	114.30514:1116 115.30849:0 116.31185:0	67.026:8211 69.042:298 71.024:273 94.035:12338 99.038:388 114.061:872	2637.74	40573	26377	2637.74	28297	2637.74	15874.6	18059
443	2.768	114.324	14.0728	122.695	Unknown	[M+H]+		0.5	TRUE	null	null	null	null	null	null	null	999	FALSE	FALSE	FALSE	FALSE		FALSE	FALSE	null	null	null	null	null	null	null	null	19.91	urine_1_MA-d3-c3_SR	114.3347:1018 115.33805:0 116.34141:0	59.071:566 67.026:9678 69.042:3961 72.042:265 86.067:57 94.035:10937 99.038:443 114.061:499	37094	3033.22	3033.22	43178	3033.22	30332	18434.1	20598.5
445	2.768	114.409	14.0728	122.686	Unknown	[M+H]+		0.5	TRUE	null	null	null	null	null	null	null	999	FALSE	FALSE	FALSE	FALSE		FALSE	FALSE	null	null	null	null	null	null	null	null	11.49	urine_2_MA-d3-c3_SR	114.40867:737 115.41202:0 116.41538:0	67.026:8155 69.042:271 71.024:273 94.035:12170 99.038:386 114.061:872	1574.71	26161	22091	15747	1574.71	1574.71	10666.4	12146.8
447	2.873	115.053	13.2308	115.231	Unknown	[M+H]+	similar chromatogram in higher mz_212; similar chromatogram in higher mz_441; similar chromatogram in higher mz_442; similar chromatogram in higher mz_443; similar chromatogram in higher mz_444; similar chromatogram in higher mz_445; similar chromatogram in higher mz_446; similar chromatogram in higher mz_447; similar chromatogram in higher mz_1241; similar chromatogram in higher mz_2701; similar…	1	TRUE	null	null	null	null	null	null	null	999	FALSE	FALSE	FALSE	FALSE		FALSE	FALSE	null	null	null	null	null	null	null	null	941.51	urine_1_MA-d3-c3_SR	115.05303:34322 116.05638:0 117.05974:0	63.02:628 77.035:6671 89.037:4813 96.044:4120 115.053:11122	1869707	1823245	1481890	1443536	1473651	1448103	1.59002e+06	199725
449	0.773	115.053	13.2308	115.231	Unknown	[M+H]+	similar chromatogram in higher mz_6614; similar chromatogram in higher mz_6853; similar chromatogram in higher mz_6761; similar chromatogram in higher mz_1260; similar chromatogram in higher mz_1654; similar chromatogram in higher mz_1655; similar chromatogram in higher mz_1908; similar chromatogram in higher mz_3326; similar chromatogram in higher mz_3422; similar chromatogram in higher mz_3611;…	0.833	TRUE	null	null	null	null	null	null	null	999	FALSE	FALSE	FALSE	FALSE		FALSE	FALSE	null	null	null	null	null	null	null	null	42.89	urine_1_MA-d3-c3_SR	115.05303:2594 116.05638:0 117.05974:0	77.035:179 78.034:1664 89.037:140 96.04:2450 96.044:3361 115.049:59	101722	6659.15	6659.15	75920	66591	83443	54612.8	43847.6
451	3.332	115.053	13.2308	115.231	Unknown	[M+H]+		0.5	TRUE	null	null	null	null	null	null	null	999	FALSE	FALSE	FALSE	FALSE		FALSE	FALSE	null	null	null	null	null	null	null	null	88.32	urine_3_MA-d3-c3_SR	115.05305:4082 116.0564:0 117.05976:0	58.994:1135 77.038:92 86:294 89.034:3193 115.053:12257	17168	17168	180799	17168	204983	171680	92910.3	102358
453	8.071	115.086	17.2	150.054	Unknown	[M+H]+		1	TRUE	null	null	null	null	null	null	null	999	FALSE	FALSE	FALSE	FALSE		FALSE	FALSE	null	null	null	null	null	null	null	null	41.81	urine_1_MA-d3-c3_SR	115.08641:1800 116.08976:0 117.09312:0	57.04:1737 70.066:113572 71.059:83945 72.062:3891 72.08:20314 73.081:778 88.087:37299 89.089:1308 97.07:432 98.06:3114 112.087:817 113.07:470 115.086:5107	75214	74496	79427	71774	61317	67396	71604	6421.16
455	2.828	115.101	13.2308	115.226	Unknown	[M+H]+	similar chromatogram in higher mz_3765; similar chromatogram in higher mz_4211; similar chromatogram in higher mz_4939; similar chromatogram in higher mz_6102; similar chromatogram in higher mz_6172; similar chromatogram in higher mz_6354; similar chromatogram in higher mz_6844; similar chromatogram in higher mz_2826; similar chromatogram in higher mz_5994; similar chromatogram in higher mz_1244;…	1	TRUE	null	null	null	null	null	null	null	999	FALSE	FALSE	FALSE	FALSE		FALSE	FALSE	null	null	null	null	null	null	null	null	79.8	urine_1_MA-d3-c3_SR	115.10125:2178 116.1046:0 117.10796:0	68.012:194 77.035:4981 89.034:2612 115.053:5623	87157	70234	49890	46202	59117	44528	59521.3	16574.7
456	2.828	115.101	14.0728	122.614	Unknown	[M+H]+	similar chromatogram in higher mz_3765; similar chromatogram in higher mz_4211; similar chromatogram in higher mz_4939; similar chromatogram in higher mz_6102; similar chromatogram in higher mz_6172; similar chromatogram in higher mz_6354; similar chromatogram in higher mz_6844; similar chromatogram in higher mz_2826; similar chromatogram in higher mz_5994; similar chromatogram in higher mz_1244;…	1	TRUE	null	null	null	null	null	null	null	999	FALSE	FALSE	FALSE	FALSE		FALSE	FALSE	null	null	null	null	null	null	null	null	79.8	urine_1_MA-d3-c3_SR	115.10125:1976 116.1046:0 117.10796:0	69.042:4050 69.054:260 86.067:36 94.035:18196 95.023:721 99.042:906 114.065:1006	80829	96288	87071	95175	92363	95204	91155	6060.96
458	3.436	115.997	13.4714	117.248	Unknown	[M+H]+		1	TRUE	null	null	null	null	null	null	null	999	FALSE	FALSE	FALSE	FALSE		FALSE	FALSE	null	null	null	null	null	null	null	null	32.63	urine_1_MA-d3-c3_SR	115.99694:735 117.00029:0 118.00365:0	58.994:2267 65.037:624 77.038:0 86:406 115.053:3658	34554	39461	3455.4	43200	3455.4	3455.4	19535.9	21575.5
459	3.436	115.997	21.6504	188.957	Unknown	[M+H]+		1	TRUE	null	null	null	null	null	null	null	999	FALSE	FALSE	FALSE	FALSE		FALSE	FALSE	null	null	null	null	null	null	null	null	32.63	urine_1_MA-d3-c3_SR	115.99694:516 117.00029:0 118.00365:0	57.069:4286 60.075:113 60.08:8608 69.068:30141 70.063:4658 71.085:9585 81.068:9101 82.064:3521 85.028:0 86.032:4276 87.032:722 96.044:226 97.101:6594 99.08:2303 109.102:48 110.105:4430 113.03:41 113.999:12346 115.001:634 115.997:290	19853	12745	13784	1274.49	1274.49	20973	11225.9	9277.24
461	1.849	116.071	14.193	123.568	Unknown	[M+H]+		0.833	TRUE	null	null	null	null	null	null	null	999	FALSE	FALSE	FALSE	FALSE		FALSE	FALSE	null	null	null	null	null	null	null	null	32.12	urine_1_MA-d3-c3_SR	116.0677:944 117.07105:0 118.07441:0	53.034:2028 55.027:5778 57.043:1361 67.023:295 68.046:5552 77.035:7645 79.051:2741 81.043:5667 82.051:4527 83.06:2792 91.048:975 92.047:9 94.038:29804 94.065:2488 95.057:8160 96.068:8683 97.073:7575 98.077:1513 110.036:3235 115.053:4247 116.057:874	55988	5598.79	5598.79	80085	59257	5598.79	32555	36607.9
463	8.09	116.071	14.5539	126.731	Unknown	[M+H]+		1	TRUE	null	null	null	null	null	null	null	999	FALSE	FALSE	FALSE	FALSE		FALSE	FALSE	null	null	null	null	null	null	null	null	217.56	urine_1_MA-d3-c3_SR	116.0677:2847 117.07105:0 118.07441:0	67.026:4106 78.983:567 84.078:365 94.035:10715	162587	228361	16258.7	194018	237591	245912	178078	92604.1
464	8.09	116.071	17.2	149.93	Unknown	[M+H]+		1	TRUE	null	null	null	null	null	null	null	999	FALSE	FALSE	FALSE	FALSE		FALSE	FALSE	null	null	null	null	null	null	null	null	217.56	urine_1_MA-d3-c3_SR	116.0677:4630 117.07105:0 118.07441:0	57.04:1737 70.066:114377 71.059:83874 72.062:3891 72.08:20416 73.081:780 88.087:37285 89.089:1307 97.07:432 98.06:3243 112.087:812 113.07:466 115.086:5110 116.071:40643	184642	159845	242949	126249	224926	185162	187295	42438.8
466	2.965	116.105	13.8322	120.401	Unknown	[M+H]+	similar chromatogram in higher mz_206; similar chromatogram in higher mz_207; similar chromatogram in higher mz_431; similar chromatogram in higher mz_1136; similar chromatogram in higher mz_1153; similar chromatogram in higher mz_2146; similar chromatogram in higher mz_2147; similar chromatogram in higher mz_2289; similar chromatogram in higher mz_2290; similar chromatogram in higher mz_2292; si…	1	TRUE	null	null	null	null	null	null	null	999	FALSE	FALSE	FALSE	FALSE		FALSE	FALSE	null	null	null	null	null	null	null	null	2264.34	urine_1_MA-d3-c3_SR	116.10495:100860 117.1083:0 118.11166:0	56.05:3699 58.063:24906 59.071:11097 60.077:754 65.034:1327 67.029:8023 68.012:1492 69.042:4081 79.051:172 81.043:5910 86.058:86 92.047:7 94.038:15659 95.023:10258 99.042:1568 106.061:220 107.071:9450 108.075:663 114.061:230 116.101:769	3916643	3924683	4106258	4226402	3881425	4023885	4.01322e+06	133231
468	4.418	116.105	13.8322	120.401	Unknown	[M+H]+		0.667	TRUE	null	null	null	null	null	null	null	999	FALSE	FALSE	FALSE	FALSE		FALSE	FALSE	null	null	null	null	null	null	null	null	259.25	urine_1_MA-d3-c3_SR	116.10495:11712 117.1083:0 118.11166:0	52.017:8633 58.061:21007 59.071:31334 60.075:1367 65.034:2492 67.023:2209 77.035:10854 88.071:302 94.038:41322 107.071:26050 116.101:1472	446972	495094	44697.2	508041	44697.2	462445	318759	247879
470	3.345	116.105	13.8322	120.401	Unknown	[M+H]+		1	TRUE	null	null	null	null	null	null	null	999	FALSE	FALSE	FALSE	FALSE		FALSE	FALSE	null	null	null	null	null	null	null	null	127.34	urine_1_MA-d3-c3_SR	116.10495:6706 117.1083:0 118.11166:0	58.061:10862 59.071:11216 67.023:798 77.035:9368 91.048:2647 94.038:15158 107.071:6136	251859	290195	227040	191700	233687	226918	236900	32601.6
472	5.105	116.105	13.9525	121.455	Unknown	[M+H]+		1	TRUE	null	null	null	null	null	null	null	999	FALSE	FALSE	FALSE	FALSE		FALSE	FALSE	null	null	null	null	null	null	null	null	421.3	urine_1_MA-d3-c3_SR	116.10495:14419 117.1083:0 118.11166:0	58.063:50820 67.026:12695 77.038:7623 94.035:14605 98.091:1379 99.1:442	700196	730708	718375	738004	779176	767853	739052	29824.6
474	2.965	116.206	13.8322	120.391	Unknown	[M+H]+	similar chromatogram in higher mz_2289; similar chromatogram in higher mz_2290; similar chromatogram in higher mz_2292	1	TRUE	null	null	null	null	null	null	null	999	FALSE	FALSE	FALSE	FALSE		FALSE	FALSE	null	null	null	null	null	null	null	null	56.39	urine_1_MA-d3-c3_SR	116.20556:2194 117.20891:0 118.21227:0	56.05:1590 58.063:26298 59.071:11648 60.077:863 65.034:1029 67.029:6197 68.012:2044 69.042:3809 81.043:3963 95.023:13647 99.042:1624 106.061:997 107.071:8700 116.101:714	80511	83296	111370	113311	98213	102262	98160.5	13808
476	2.964	116.306	13.8322	120.381	Unknown	[M+H]+	similar chromatogram in higher mz_619	0.667	TRUE	null	null	null	null	null	null	null	999	FALSE	FALSE	FALSE	FALSE		FALSE	FALSE	null	null	null	null	null	null	null	null	20.14	urine_2_MA-d3-c3_SR	116.3025:682 117.30585:0 118.30921:0	53.037:356 56.045:263 57.033:181 58.061:9923 59.071:12925 60.077:146 67.029:6880 68.012:2682 69.042:741 77.035:1881 86.055:50 93.045:910 99.038:986 107.071:10480 108.075:470 116.101:1151	2407.52	24075	39101	41136	2407.52	35074	23230.9	18935.4
478	2.966	116.4	13.8322	120.371	Unknown	[M+H]+		0.5	TRUE	null	null	null	null	null	null	null	999	FALSE	FALSE	FALSE	FALSE		FALSE	FALSE	null	null	null	null	null	null	null	null	7.94	urine_1_MA-d3-c3_SR	116.41437:324 117.41772:0 118.42108:0	56.05:1513 58.063:26254 59.071:11648 60.077:868 65.034:1093 67.029:6002 68.012:1729 69.042:3407 81.043:4591 95.023:12477 99.042:1620 106.061:634 107.071:8645 116.101:718	11193	12319	1119.33	1119.33	1119.33	17645	6859.57	7824
480	4.195	117.057	13.5916	118.198	Unknown	[M+H]+		1	TRUE	null	null	null	null	null	null	null	999	FALSE	FALSE	FALSE	FALSE		FALSE	FALSE	null	null	null	null	null	null	null	null	73.27	urine_1_MA-d3-c3_SR	117.05689:3947 118.06024:0 119.0636:0	58.063:22073 59.071:5675 65.034:4470 78.034:986 88.071:50 89.037:53 117.057:175	172128	136881	124584	150824	120225	148349	142165	19127.9
482	1.354	117.057	13.3511	116.091	Unknown	[M+H]+		1	TRUE	null	null	null	null	null	null	null	999	FALSE	FALSE	FALSE	FALSE		FALSE	FALSE	null	null	null	null	null	null	null	null	610.45	urine_1_MA-d3-c3_SR	117.05689:25158 118.06024:0 119.0636:0	53.034:814 77.032:90 77.038:2628 78.034:2994 89.037:2441 90.045:4912 91.048:279 106.057:124 106.065:1690 110.057:4010 115.049:501 117.053:4351	1165852	1227166	1123266	1094252	1160606	1095943	1.14451e+06	50759.4
484	0.834	117.057	13.5916	118.198	Unknown	[M+H]+	similar chromatogram in higher mz_2023; similar chromatogram in higher mz_812; similar chromatogram in higher mz_4802; similar chromatogram in higher mz_1669	0.667	TRUE	null	null	null	null	null	null	null	999	FALSE	FALSE	FALSE	FALSE		FALSE	FALSE	null	null	null	null	null	null	null	null	32.12	urine_2_MA-d3-c3_SR	117.05691:1532 118.06026:0 119.06362:0	65.034:1385 67.037:1631 68.046:554 77.032:72 77.038:1011 81.043:155 82.064:1271 95.023:394 96.068:306 102.048:53 110.061:4398 115.053:557	5360.64	64193	62829	53606	59283	5360.64	39985.4	31188.1
486	2.873	117.068	13.5916	118.197	Unknown	[M+H]+	similar chromatogram in higher mz_443; similar chromatogram in higher mz_445	1	TRUE	null	null	null	null	null	null	null	999	FALSE	FALSE	FALSE	FALSE		FALSE	FALSE	null	null	null	null	null	null	null	null	590.4	urine_1_MA-d3-c3_SR	117.06811:30801 118.07146:0 119.07482:0	65.034:3894 67.029:8968 68.012:3181 69.042:3945 77.035:7834 79.051:1635 89.034:225 90.045:3069 91.052:7348 94.038:14817 95.023:16901 96.027:666 107.071:8183 112.043:409 115.053:776	1231392	1148054	855985	904258	1149648	1018552	1.05131e+06	149872
488	3.406	117.068	13.5916	118.197	Unknown	[M+H]+		0.667	TRUE	null	null	null	null	null	null	null	999	FALSE	FALSE	FALSE	FALSE		FALSE	FALSE	null	null	null	null	null	null	null	null	104.4	urine_1_MA-d3-c3_SR	117.06811:4924 118.07146:0 119.07482:0	58.063:26332 58.994:674 59.071:11298 65.034:1123 77.038:2258 86:350 89.034:219 91.048:436 102.044:398 117.068:54	202633	20263.3	20263.3	221991	225824	241228	148613	115770
490	1.346	117.113	13.3511	116.086	Unknown	[M+H]+		0.833	TRUE	null	null	null	null	null	null	null	999	FALSE	FALSE	FALSE	FALSE		FALSE	FALSE	null	null	null	null	null	null	null	null	9.47	urine_1_MA-d3-c3_SR	117.11301:503 118.11636:0 119.11972:0	53.034:720 67.037:957 68.049:2490 77.032:145 77.038:3504 78.034:2971 80.047:362 89.034:1341 90.045:5161 91.048:290 106.065:1696 110.057:3903 117.049:536 117.057:6142	18020	1687.29	16974	16873	17602	17515	14497.4	7114.86
492	4.457	118.084	13.9525	121.257	Unknown	[M+H]+	similar chromatogram in higher mz_3480; similar chromatogram in higher mz_4783; similar chromatogram in higher mz_5340	1	TRUE	null	null	null	null	null	null	null	999	FALSE	FALSE	FALSE	FALSE		FALSE	FALSE	null	null	null	null	null	null	null	null	3940.13	urine_1_MA-d3-c3_SR	118.08409:179637 119.08744:0 120.0908:0	58.063:36327 59.071:30874 60.075:1072 67.023:1929 77.038:13060 88.071:368 94.038:41102 107.071:22550 116.101:1527 118.084:5378	7104267	7266443	7035388	6885854	7302520	7180524	7.12917e+06	155016
494	9.642	118.084	13.8322	120.205	Unknown	[M+H]+		1	TRUE	null	null	null	null	null	null	null	999	FALSE	FALSE	FALSE	FALSE		FALSE	FALSE	null	null	null	null	null	null	null	null	329.56	urine_1_MA-d3-c3_SR	118.08411:17288 119.08746:0 120.09082:0	52.017:4831 56.045:21368 58.061:29710 59.071:54686 67.029:4486 68.049:2778 69.042:8405 81.043:18047 82.051:26066 83.06:53339 93.042:9544 94.038:100876 107.057:5737 109.062:5146	65838.1	658663	715928	658381	708762	740963	580450	286250
496	4.438	118.201	13.9525	121.246	Unknown	[M+H]+		1	TRUE	null	null	null	null	null	null	null	999	FALSE	FALSE	FALSE	FALSE		FALSE	FALSE	null	null	null	null	null	null	null	null	57.04	urine_1_MA-d3-c3_SR	118.20059:2767 119.20394:0 120.2073:0	58.063:36327 59.071:30874 60.075:1072 67.023:1929 77.038:13060 88.071:368 94.038:41102 107.071:22550 116.101:1527 118.084:5378	105690	102731	102479	101786	103157	106441	103714	1889.96
498	4.42	118.306	13.8322	120.183	Unknown	[M+H]+		0.667	TRUE	null	null	null	null	null	null	null	999	FALSE	FALSE	FALSE	FALSE		FALSE	FALSE	null	null	null	null	null	null	null	null	18.16	urine_1_MA-d3-c3_SR	118.30586:954 119.30921:0 120.31257:0	52.017:8978 58.061:21678 59.071:31476 60.075:1292 65.034:5323 67.023:2415 77.035:14156 88.071:302 94.038:49239 107.071:26050 116.101:1445 118.084:4909	35240	3130.65	36762	3130.65	31306	3130.65	17218.1	18945.3
500	4.429	118.404	13.8322	120.174	Unknown	[M+H]+		0.667	TRUE	null	null	null	null	null	null	null	999	FALSE	FALSE	FALSE	FALSE		FALSE	FALSE	null	null	null	null	null	null	null	null	10.17	urine_1_MA-d3-c3_SR	118.41495:438 119.4183:0 120.42166:0	52.017:8978 58.061:21678 59.071:31476 60.075:1292 65.034:5323 67.023:2415 77.035:14156 88.071:302 94.038:49239 107.071:26050 116.101:1445 118.084:4909	16101	1610.07	24566	1610.07	16274	1610.07	9490.09	10836.9
502	2.094	119.033	15.7567	136.944	Unknown	[M+H]+		1	TRUE	null	null	null	null	null	null	null	999	FALSE	FALSE	FALSE	FALSE		FALSE	FALSE	null	null	null	null	null	null	null	null	139.39	urine_1_MA-d3-c3_SR	119.03278:4017 120.03613:0 121.03949:0	54.031:692 56.034:848 58.053:1985 59.058:661 68.046:761 69.045:1084 81.043:44727 82.048:1934 83.06:341 84.03:1150 84.055:2708 85.063:636 92.024:153 95.06:24 107.06:854 108.043:4097 109.073:4869 111.043:2681	254818	247103	24710.3	281405	256275	287972	221262	109585
504	4.842	119.048	13.7119	119.059	Unknown	[M+H]+		0.833	TRUE	null	null	null	null	null	null	null	999	FALSE	FALSE	FALSE	FALSE		FALSE	FALSE	null	null	null	null	null	null	null	null	81.65	urine_1_MA-d3-c3_SR	119.04787:2215 120.05122:0 121.05458:0	56.045:719 58.061:18686 59.071:35156 65.037:16562 67.029:12870 77.035:5342 81.043:4342 82.051:7289 83.06:3041 94.035:5860 104.045:814 118.084:4387	100003	104476	108604	172445	10000.3	10000.3	80921.5	68056.6
506	3.869	119.101	13.7119	119.054	Unknown	[M+H]+	similar chromatogram in higher mz_658; similar chromatogram in higher mz_1120; similar chromatogram in higher mz_5259; similar chromatogram in higher mz_2025; similar chromatogram in higher mz_3641; similar chromatogram in higher mz_1694; similar chromatogram in higher mz_6783; similar chromatogram in higher mz_6787; similar chromatogram in higher mz_2028; similar chromatogram in higher mz_2029; …	0.833	TRUE	null	null	null	null	null	null	null	999	FALSE	FALSE	FALSE	FALSE		FALSE	FALSE	null	null	null	null	null	null	null	null	30.25	urine_1_MA-d3-c3_SR	119.1007:1510 120.10405:0 121.10741:0	52.017:3686 58.063:26724 60.08:537 67.029:8846 77.035:6647 93.032:623 94.038:586 99.038:1123	5421.26	58231	54213	5421.26	5421.26	64026	29411.6	32369.5
508	5.91	120	19.8462	172.576	Unknown	[M+H]+		0.667	TRUE	null	null	null	null	null	null	null	999	FALSE	FALSE	FALSE	FALSE		FALSE	FALSE	null	null	null	null	null	null	null	null	106.96	urine_1_MA-d3-c3_SR	120.00041:2113 121.00376:0 122.00712:0	86.093:2831 104.992:15070 105.993:512 120:1080	116853	9195.71	101578	91957	9195.71	97232	67936.5	53273.7
510	0.732	120.042	13.7119	118.966	Unknown	[M+H]+	similar chromatogram in higher mz_559; similar chromatogram in higher mz_1201; similar chromatogram in higher mz_3908; similar chromatogram in higher mz_5014; similar chromatogram in higher mz_5680; similar chromatogram in higher mz_4426; similar chromatogram in higher mz_593; similar chromatogram in higher mz_770; similar chromatogram in higher mz_353; similar chromatogram in higher mz_434; simi…	1	TRUE	null	null	null	null	null	null	null	999	FALSE	FALSE	FALSE	FALSE		FALSE	FALSE	null	null	null	null	null	null	null	null	49.05	urine_1_MA-d3-c3_SR	120.04208:1161 121.04543:0 122.04879:0	53.037:636 55.053:1380 65.037:3264 77.035:897 78.031:1167 82.064:53 90.045:523 91.052:880 95.037:204 110.057:4668	73914	61802	84797	73521	76460	83955	75741.6	8396.97
512	4.182	120.08	14.7944	128.421	Unknown	[M+H]+		1	TRUE	null	null	null	null	null	null	null	999	FALSE	FALSE	FALSE	FALSE		FALSE	FALSE	null	null	null	null	null	null	null	null	1090.99	urine_1_MA-d3-c3_SR	120.07996:28142 121.08331:0 122.08667:0	56.05:13019 68.046:62347 77.032:312 77.038:8055 80.047:3859 91.048:2763 96.044:5133 102.044:285 103.052:6389 116.057:24 117.068:770	2066502	2149870	2012792	1940590	2016369	1887753	2.01231e+06	92232.6
514	1.348	120.08	14.3133	124.217	Unknown	[M+H]+	similar chromatogram in higher mz_776	1	TRUE	null	null	null	null	null	null	null	999	FALSE	FALSE	FALSE	FALSE		FALSE	FALSE	null	null	null	null	null	null	null	null	538.73	urine_1_MA-d3-c3_SR	120.07996:17467 121.08331:2620 122.08667:516	53.03447:70 67.04027:50 70.06013:97 77.03204:32 77.03811:474 78.03364:163 80.05006:197 91.05164:198 92.04739:308 93.05522:201 95.06039:333 96.06759:583 97.07329:1195 98.06027:360 103.05245:488 106.06452:180 115.04932:90 117.05689:3234 118.06155:373 119.03655:132 120.07996:254	989142	1035452	1011976	1016667	1057937	1009909	1.02018e+06	23695.4
516	7.416	120.953	16.5986	144.089	Unknown	[M+H]+	similar chromatogram in higher mz_1674; similar chromatogram in higher mz_1918	1	TRUE	null	null	null	null	null	null	null	999	FALSE	FALSE	FALSE	FALSE		FALSE	FALSE	null	null	null	null	null	null	null	null	32.61	urine_1_MA-d3-c3_SR	120.95295:1839 121.9563:0 122.95966:0	58.992:160 78.983:104 82.994:699 102.937:143 103.942:362 112.021:602	74066	51997	53845	65565	64468	53758	60616.3	8802.26
518	5.793	121.029	13.5916	117.823	Unknown	[M+H]+		1	TRUE	null	null	null	null	null	null	null	999	FALSE	FALSE	FALSE	FALSE		FALSE	FALSE	null	null	null	null	null	null	null	null	1583.33	urine_1_MA-d3-c3_SR	121.02901:54938 122.03236:0 123.03572:0	65.031:462 65.037:24430 93.029:1254 95.037:2916	2806994	2586750	2798024	2846126	2768475	2781049	2.76457e+06	91079.4
520	0.909	121.048	14.0728	122.023	Unknown	[M+H]+		0.5	TRUE	null	null	null	null	null	null	null	999	FALSE	FALSE	FALSE	FALSE		FALSE	FALSE	null	null	null	null	null	null	null	null	309.44	urine_3_MA-d3-c3_SR	121.04805:20211 122.0514:0 123.05476:0	56.047:435 67.029:10914 68.046:733 80.047:956 81.043:870 94.038:29530 96.068:1160 97.077:1965 103.049:70 105.052:88 114.087:100 121.044:8894	112996	112996	1158462	1143408	1129963	112996	571972	626629
522	7.729	121.048	14.0728	122.023	Unknown	[M+H]+		0.5	TRUE	null	null	null	null	null	null	null	999	FALSE	FALSE	FALSE	FALSE		FALSE	FALSE	null	null	null	null	null	null	null	null	578.79	urine_4_MA-d3-c3_SR	121.04803:34860 122.05138:0 123.05474:0	52.017:9897 54.034:4772 56.045:8962 58.061:13825 59.071:27862 66.031:3687 67.029:38646 68.049:346 81.043:19040 82.051:12626 83.06:24274 93.042:3932 94.038:104532 95.054:3573 96.068:46160 97.073:23946 109.059:1416 109.08:1125 121.048:112623	181089	181089	181089	1810890	1843625	1887655	923695	1.01215e+06
524	4.484	121.048	14.0728	122.023	Unknown	[M+H]+		0.5	TRUE	null	null	null	null	null	null	null	999	FALSE	FALSE	FALSE	FALSE		FALSE	FALSE	null	null	null	null	null	null	null	null	369.39	urine_1_MA-d3-c3_SR	121.04803:19777 122.05138:0 123.05474:0	53.034:744 58.063:43237 59.071:33148 60.075:1302 65.037:9936 67.029:20505 88.074:1062 91.052:2617 94.038:46737 107.071:23432 116.105:4512 118.077:430 118.084:5422 121.044:15053	1195723	119572	119572	119572	1209377	1225521	605103	662925
526	9.812	121.052	14.0728	122.022	Unknown	[M+H]+		1	TRUE	null	null	null	null	null	null	null	999	FALSE	FALSE	FALSE	FALSE		FALSE	FALSE	null	null	null	null	null	null	null	null	1482.03	urine_1_MA-d3-c3_SR	121.04803:77182 122.05138:0 123.05474:0	54.034:4359 56.045:6020 67.029:38656 80.047:779 82.051:6275 83.06:35761 93.042:2813 94.038:126116 96.064:40626 97.073:29688 109.059:1693 121.048:151558	3907269	4709156	4300454	4395002	4367484	4390708	4.34501e+06	257409
528	2.559	121.063	13.3511	115.72	Unknown	[M+H]+	similar chromatogram in higher mz_813; similar chromatogram in higher mz_2815; similar chromatogram in higher mz_4227	1	TRUE	null	null	null	null	null	null	null	999	FALSE	FALSE	FALSE	FALSE		FALSE	FALSE	null	null	null	null	null	null	null	null	725.94	urine_1_MA-d3-c3_SR	121.06324:21539 122.06659:0 123.06995:0	60.077:240 77.032:371 77.038:4102 78.046:2789 89.034:1381 115.053:1778	1423086	1461895	1436068	1432066	1432448	1469452	1.4425e+06	18605.1
529	2.559	121.063	16.8392	146.177	Unknown	[M+H]+	similar chromatogram in higher mz_813; similar chromatogram in higher mz_2815; similar chromatogram in higher mz_4227	1	TRUE	null	null	null	null	null	null	null	999	FALSE	FALSE	FALSE	FALSE		FALSE	FALSE	null	null	null	null	null	null	null	null	725.94	urine_1_MA-d3-c3_SR	121.06324:2964 122.06659:0 123.06995:0	61.024:875 79.051:391 80.047:2826 81.068:1154 84.078:924 84.09:149 91.052:1255 103.056:74 109.077:8877 121.063:5815	124283	127736	130216	117099	10449.6	104496	100638	50163.9
531	5.786	121.101	13.5916	117.817	Unknown	[M+H]+		1	TRUE	null	null	null	null	null	null	null	999	FALSE	FALSE	FALSE	FALSE		FALSE	FALSE	null	null	null	null	null	null	null	null	34.69	urine_1_MA-d3-c3_SR	121.10129:1378 122.10464:0 123.108:0	65.031:462 65.037:24430 93.029:1254 95.037:2916	68783	6474.91	6474.91	69981	6474.91	64749	33919	37196.8
532	5.786	121.101	13.7119	118.867	Unknown	[M+H]+		1	TRUE	null	null	null	null	null	null	null	999	FALSE	FALSE	FALSE	FALSE		FALSE	FALSE	null	null	null	null	null	null	null	null	34.69	urine_1_MA-d3-c3_SR	121.10131:1114 122.10466:0 123.10802:0	65.031:175 65.037:17010 66.039:1012 69.034:1118 93.029:240 95.033:4596 98.057:3091	4398.64	52466	64208	4398.64	43986	4398.64	26776.7	30027.3
534	3.27	121.101	14.0728	122.018	Unknown	[M+H]+		0.667	TRUE	null	null	null	null	null	null	null	999	FALSE	FALSE	FALSE	FALSE		FALSE	FALSE	null	null	null	null	null	null	null	null	35.87	urine_1_MA-d3-c3_SR	121.10129:1246 122.10464:0 123.108:0	65.037:677 69.045:950 77.038:7948 79.051:1847 82.051:801 92.054:0 94.038:33386 95.06:5887 106.065:1203 107.071:20994 117.057:20523 118.062:503 121.025:136 121.048:40149	47566	45841	3400.56	3400.56	3400.56	34006	21235.4	23726.1
536	9.819	121.109	14.0728	122.017	Unknown	[M+H]+		1	TRUE	null	null	null	null	null	null	null	999	FALSE	FALSE	FALSE	FALSE		FALSE	FALSE	null	null	null	null	null	null	null	null	64.89	urine_1_MA-d3-c3_SR	121.1089:3403 122.11225:0 123.11561:0	54.034:5111 56.045:6712 58.061:6943 67.029:43693 80.047:2193 82.051:9458 83.06:32398 93.042:3378 94.038:141206 96.064:26285 97.073:23646 109.059:1657 121.048:153037	129967	149878	166225	160162	155219	158351	153300	12644.8
538	2.887	122.096	13.9525	120.875	Unknown	[M+H]+		1	TRUE	null	null	null	null	null	null	null	999	FALSE	FALSE	FALSE	FALSE		FALSE	FALSE	null	null	null	null	null	null	null	null	2320.12	urine_1_MA-d3-c3_SR	122.0964:109428 123.09975:0 124.10311:0	52.017:2915 66.045:317 67.029:6840 68.012:4 77.035:5073 79.051:3556 89.034:63 92.047:7 95.023:14 103.049:2389 106.065:974 107.071:21217 108.075:1137 114.061:1016 117.057:27978 121.052:45983 122.096:11399	419142	419142	4380980	4315364	4290936	4191416	2.86312e+06	2.2186e+06
540	10.237	122.1	14.0728	121.924	Unknown	[M+H]+		1	TRUE	null	null	null	null	null	null	null	999	FALSE	FALSE	FALSE	FALSE		FALSE	FALSE	null	null	null	null	null	null	null	null	195.15	urine_1_MA-d3-c3_SR	122.09638:9618 123.09973:0 124.10309:0	65.037:14409 67.023:4358 67.029:30623 77.038:11802 83.057:17053 94.032:1998 94.038:110451 95.044:5943 107.067:9976 121.048:146992 122.054:9932 122.096:14609	368591	342921	385767	418177	417391	343036	379314	33933.5
542	0.654	122.1	14.0728	121.924	Unknown	[M+H]+		1	TRUE	null	null	null	null	null	null	null	999	FALSE	FALSE	FALSE	FALSE		FALSE	FALSE	null	null	null	null	null	null	null	null	55.89	urine_1_MA-d3-c3_SR	122.1002:4040 123.10355:0 124.10691:0	53.037:811 65.034:103 67.026:7819 77.032:179 77.038:1916 80.047:1191 94.038:27990 96.044:6 106.065:524 109.048:255 116.06:173 117.057:103 121.052:29994 122.093:2068	159462	150441	110027	148154	116082	131707	135979	19982.4
544	2.887	122.2	13.9525	120.865	Unknown	[M+H]+		1	TRUE	null	null	null	null	null	null	null	999	FALSE	FALSE	FALSE	FALSE		FALSE	FALSE	null	null	null	null	null	null	null	null	45.24	urine_1_MA-d3-c3_SR	122.19957:2200 123.20292:0 124.20628:0	52.017:2452 66.045:326 67.029:5760 69.042:5048 77.035:4698 79.051:3204 89.034:119 94.035:24077 103.049:2011 106.065:1421 107.071:18160 108.075:1165 114.061:902 117.057:23858 121.052:38437 122.096:11375	7668.57	7668.57	81319	76686	84148	83109	54210.2	42068.8
546	2.886	122.299	13.9525	120.856	Unknown	[M+H]+		0.833	TRUE	null	null	null	null	null	null	null	999	FALSE	FALSE	FALSE	FALSE		FALSE	FALSE	null	null	null	null	null	null	null	null	12.93	urine_2_MA-d3-c3_SR	122.29896:599 123.30231:0 124.30567:0	52.017:2502 66.045:368 67.029:6443 69.042:4695 77.035:4925 79.051:126 89.034:220 94.035:23107 95.023:0 103.049:2012 106.065:1577 107.071:19060 108.075:1380 114.061:855 117.057:24920 121.052:38835 122.096:11413	2188.13	2188.13	21881	22581	22820	21925	14867.8	11522.3
548	6.225	123.053	14.5539	126.03	Unknown	[M+H]+		1	TRUE	null	null	null	null	null	null	null	999	FALSE	FALSE	FALSE	FALSE		FALSE	FALSE	null	null	null	null	null	null	null	null	289.39	urine_1_MA-d3-c3_SR	123.05334:8283 124.05669:0 125.06005:0	56.05:7304 67.026:9114 78.031:274 80.044:4790 84.074:7899 84.961:1601 95.057:13606 96.068:26875 109.073:1124 121.048:0	502527	46318.9	463189	557086	497064	46318.9	336644	262495
549	6.225	123.053	18.6434	161.684	Unknown	[M+H]+		1	TRUE	null	null	null	null	null	null	null	999	FALSE	FALSE	FALSE	FALSE		FALSE	FALSE	null	null	null	null	null	null	null	null	289.39	urine_1_MA-d3-c3_SR	123.05334:1312 124.05669:0 125.06005:0	62.979:1999 84.081:5413	48497	3397.67	3397.67	3397.67	45906	33977	21396.6	23945.1
551	0.868	123.053	14.4336	124.982	Unknown	[M+H]+		0.833	TRUE	null	null	null	null	null	null	null	999	FALSE	FALSE	FALSE	FALSE		FALSE	FALSE	null	null	null	null	null	null	null	null	190.07	urine_1_MA-d3-c3_SR	123.05334:4962 124.05669:0 125.06005:0	53.034:563 55.053:1056 65.034:641 67.052:55 77.035:1558 79.054:151 81.055:160 82.051:341 91.048:360 92.047:4788 95.057:1574 96.068:2085 105.07:260 108.079:215 110.057:275 110.083:312 112.105:36 115.053:1320 118.062:804 121.044:668 123.053:241	323320	348528	370857	25803	346926	258030	274610	140011
553	2.572	123.092	13.9525	120.784	Unknown	[M+H]+		1	TRUE	null	null	null	null	null	null	null	999	FALSE	FALSE	FALSE	FALSE		FALSE	FALSE	null	null	null	null	null	null	null	null	579.54	urine_1_MA-d3-c3_SR	123.09172:28570 124.09507:0 125.09843:0	52.017:4520 54.031:2251 55.04:2091 65.034:2180 67.029:16005 68.046:4120 77.035:5316 79.042:1904 81.043:7392 82.051:5100 83.063:1745 91.052:1797 94.038:45635 95.057:7463 96.068:18804 97.073:10511 107.053:79 107.06:1799 108.068:829 115.053:1225 121.048:47868 123.092:5653	101302	1121048	1085925	1065773	1013022	1152987	906459	446640
555	10.309	123.092	13.9525	120.784	Unknown	[M+H]+		0.5	TRUE	null	null	null	null	null	null	null	999	FALSE	FALSE	FALSE	FALSE		FALSE	FALSE	null	null	null	null	null	null	null	null	58.22	urine_1_MA-d3-c3_SR	123.09937:4933 124.10272:0 125.10608:0	58.061:9010 67.023:6324 67.029:48752 79.054:5338 83.057:37413 94.038:148877 95.044:5329 106.061:830 121.052:176945 122.054:11187 122.096:14834 123.092:5946	193194	229234	19319.4	196210	19319.4	19319.4	103106	113653
557	1.669	123.092	13.9525	120.784	Unknown	[M+H]+	similar chromatogram in higher mz_5249; similar chromatogram in higher mz_3615	1	TRUE	null	null	null	null	null	null	null	999	FALSE	FALSE	FALSE	FALSE		FALSE	FALSE	null	null	null	null	null	null	null	null	340.66	urine_1_MA-d3-c3_SR	123.0917:15522 124.09505:0 125.09841:0	56.047:2730 66.031:368 67.029:12138 68.049:4149 70.063:7909 77.035:4386 79.051:1781 83.06:1722 94.038:37291 95.06:7631 96.068:19064 97.073:15116 115.049:2455 116.049:537 121.048:41842 123.092:3541	674926	641512	521819	514148	725512	692940	628476	89828.6
559	1.662	124.076	13.7119	118.599	Unknown	[M+H]+		1	TRUE	null	null	null	null	null	null	null	999	FALSE	FALSE	FALSE	FALSE		FALSE	FALSE	null	null	null	null	null	null	null	null	813.09	urine_1_MA-d3-c3_SR	124.07566:33644 125.07901:0 126.08237:0	53.034:399 56.045:703 67.023:70 67.04:3963 68.049:4423 69.051:118 77.035:2304 82.051:4551 96.044:3527 117.049:343 117.057:5332 123.092:360	1391720	1373892	1318302	1363574	1395836	1289508	1.35547e+06	42616.8
561	0.458	124.076	14.193	122.79	Unknown	[M+H]+		1	TRUE	null	null	null	null	null	null	null	999	FALSE	FALSE	FALSE	FALSE		FALSE	FALSE	null	null	null	null	null	null	null	null	238.37	urine_1_MA-d3-c3_SR	124.07566:7454 125.07901:0 126.08237:0	55.053:253 67.04:221 77.035:646 81.055:173 82.064:207 103.052:472 104.048:726 124.072:43	344653	312704	361136	299071	304696	285850	318018	28872.2
563	3.986	124.076	13.9525	120.695	Unknown	[M+H]+	similar chromatogram in higher mz_2270	1	TRUE	null	null	null	null	null	null	null	999	FALSE	FALSE	FALSE	FALSE		FALSE	FALSE	null	null	null	null	null	null	null	null	1521.43	urine_1_MA-d3-c3_SR	124.07566:66274 125.07901:0 126.08237:0	65.037:4805 67.023:2446 68.049:3668 77.038:18645 78.034:4833 81.055:177 94.038:52769 96.037:818 96.044:7788 97.046:250 99.042:2073 103.052:9370 104.048:2106 117.057:31299 118.062:881 121.048:61460 124.068:263 124.076:1387	2710622	2843051	2736258	2757090	2840186	2847575	2.78913e+06	61506.9
565	7.05	124.087	13.9525	120.694	Unknown	[M+H]+		1	TRUE	null	null	null	null	null	null	null	999	FALSE	FALSE	FALSE	FALSE		FALSE	FALSE	null	null	null	null	null	null	null	null	2030.69	urine_1_MA-d3-c3_SR	124.08721:89347 125.09056:0 126.09392:0	58.061:19638 59.071:33048 67.029:15018 69.042:5620 81.043:11410 83.06:16265 94.038:59592 95.04:3159 96.068:21466 97.077:15381 107.06:1492 117.053:22403 121.044:8527 122.051:1717 124.087:4502	4288057	4130734	4439487	4336990	4438778	4231876	4.31099e+06	120660
566	7.05	124.087	15.6364	135.363	Unknown	[M+H]+		1	TRUE	null	null	null	null	null	null	null	999	FALSE	FALSE	FALSE	FALSE		FALSE	FALSE	null	null	null	null	null	null	null	null	2030.69	urine_1_MA-d3-c3_SR	124.08721:13339 125.09056:0 126.09392:0	55.053:21468 56.047:22218 60.077:32128 67.037:2436 68.049:0 81.043:23956 82.051:5730 83.06:17970 84.062:902 85.025:17703 93.045:5168 96.068:8358 97.073:902 102.086:7525 107.06:759 109.059:1764 109.077:3931 110.072:22232 124.087:14544	517480	444277	44427.7	44427.7	550426	44427.7	252030	278216
567	7.05	124.087	15.7567	136.411	Unknown	[M+H]+		1	TRUE	null	null	null	null	null	null	null	999	FALSE	FALSE	FALSE	FALSE		FALSE	FALSE	null	null	null	null	null	null	null	null	2030.69	urine_1_MA-d3-c3_SR	124.08723:11502 125.09058:0 126.09394:0	55.053:18355 69.042:3971 81.043:32247 83.06:16039 85.079:624 95.06:29148 96.068:143242 97.073:35643 107.06:3035 109.073:40429 110.068:9920 124.087:28074	44161.4	44161.4	444100	497768	44161.4	441614	230580	253384
569	7.805	124.087	13.9525	120.694	Unknown	[M+H]+		0.833	TRUE	null	null	null	null	null	null	null	999	FALSE	FALSE	FALSE	FALSE		FALSE	FALSE	null	null	null	null	null	null	null	null	1662.53	urine_1_MA-d3-c3_SR	124.08721:68373 125.09056:0 126.09392:0	54.031:3645 58.061:22278 59.071:36741 67.029:20037 68.049:1082 81.043:15349 83.06:26078 94.038:70651 96.068:26584 97.073:18989 107.057:170 109.059:664 118.08:292 121.044:7258 122.054:4138 124.087:5919	3303810	3411373	3646389	330381	3796978	3708642	2.97787e+06	1.47063e+06
570	7.805	124.087	15.6364	135.363	Unknown	[M+H]+		0.833	TRUE	null	null	null	null	null	null	null	999	FALSE	FALSE	FALSE	FALSE		FALSE	FALSE	null	null	null	null	null	null	null	null	1662.53	urine_1_MA-d3-c3_SR	124.08721:10878 125.09056:0 126.09392:0	55.053:47338 60.08:57217 80.047:2266 81.043:54289 82.051:5231 83.06:49293 84.062:5508 93.042:8932 95.06:44236 96.068:174753 97.073:40738 107.057:3060 109.073:49235 110.068:31056 111.053:8099 123.053:651 124.087:75158	422765	468739	42276.5	42276.5	457008	42276.5	224752	246667
572	6.618	124.087	13.9525	120.694	Unknown	[M+H]+		1	TRUE	null	null	null	null	null	null	null	999	FALSE	FALSE	FALSE	FALSE		FALSE	FALSE	null	null	null	null	null	null	null	null	2006.49	urine_1_MA-d3-c3_SR	124.08721:73262 125.09056:0 126.09392:0	56.045:3137 58.061:16402 59.071:24156 59.079:7952 66.033:2812 67.029:27005 81.043:2574 82.051:7502 83.06:8397 93.042:1397 94.038:79579 95.06:783 96.068:1371 97.073:10303 105.997:50 121.048:83660 124.087:1343	3574498	3507271	3545727	3612525	3675093	3594407	3.58492e+06	57718.7
573	6.618	124.087	15.6364	135.363	Unknown	[M+H]+		1	TRUE	null	null	null	null	null	null	null	999	FALSE	FALSE	FALSE	FALSE		FALSE	FALSE	null	null	null	null	null	null	null	null	2006.49	urine_1_MA-d3-c3_SR	124.08721:9713 125.09056:0 126.09392:0	55.053:25917 56.047:1737 59.047:7146 60.075:1576 60.08:16860 69.057:869 70.063:5413 80.044:248 81.043:25789 82.064:3821 83.06:14056 84.062:2698 85.028:5105 93.039:676 95.054:5692 95.06:33632 96.068:146671 97.073:31416 102.086:2515 103.035:4153 107.06:1556 109.077:33699 110.068:129 114.05:200 124.08:1825 124.087:18519	376771	393995	378607	372722	368848	395956	381150	11244.8
575	9.642	124.087	13.9525	120.694	Unknown	[M+H]+		1	TRUE	null	null	null	null	null	null	null	999	FALSE	FALSE	FALSE	FALSE		FALSE	FALSE	null	null	null	null	null	null	null	null	1910.79	urine_1_MA-d3-c3_SR	124.08721:61543 125.09056:0 126.09392:0	56.045:4208 59.071:6389 67.029:46188 68.049:15490 69.045:6874 81.043:28786 82.051:7411 83.06:55177 94.038:147520 95.044:5919 96.068:53726 97.077:26134 107.06:3523 121.044:42934	2923610	2933878	3259322	3258574	3358921	3379742	3.18567e+06	205180
576	9.642	124.087	15.6364	135.363	Unknown	[M+H]+		1	TRUE	null	null	null	null	null	null	null	999	FALSE	FALSE	FALSE	FALSE		FALSE	FALSE	null	null	null	null	null	null	null	null	1910.79	urine_1_MA-d3-c3_SR	124.08721:9949 125.09056:0 126.09392:0	56.047:27602 68.046:23315 81.043:61808 82.051:2086 83.06:108829 84.062:4472 93.042:7591 95.06:38912 96.068:207302 97.073:58141 98.077:1371 107.057:3814 109.077:62924 110.068:8082 124.087:169404	385711	38571.1	395200	38571.1	421325	394997	266206	206544
578	8.779	124.087	13.9525	120.694	Unknown	[M+H]+		0.667	TRUE	null	null	null	null	null	null	null	999	FALSE	FALSE	FALSE	FALSE		FALSE	FALSE	null	null	null	null	null	null	null	null	816.56	urine_1_MA-d3-c3_SR	124.08721:79542 125.09056:0 126.09392:0	56.047:43102 57.051:1257 58.063:84234 59.071:47187 66.031:7304 67.029:38663 81.043:17783 82.051:14207 83.06:39295 94.038:101721 96.068:27368 97.073:16145 109.062:5321 121.052:1 122.051:1514 124.083:9278	3799369	3897870	379937	379937	3868941	4016398	2.5971e+06	2.01292e+06
579	8.779	124.087	15.6364	135.363	Unknown	[M+H]+		0.667	TRUE	null	null	null	null	null	null	null	999	FALSE	FALSE	FALSE	FALSE		FALSE	FALSE	null	null	null	null	null	null	null	null	816.56	urine_1_MA-d3-c3_SR	124.08721:9255 125.09056:0 126.09392:0	56.047:26982 68.049:9206 70.06:487 80.044:543 81.043:59091 83.06:92020 84.062:5615 95.06:36685 96.068:185524 97.073:52211 107.06:3911 109.059:3135 109.073:58399 110.076:19608 113.074:48 124.087:149286	363202	461907	36320.2	36320.2	450097	465191	290066	227787
581	4.566	124.103	13.9525	120.692	Unknown	[M+H]+		0.667	TRUE	null	null	null	null	null	null	null	999	FALSE	FALSE	FALSE	FALSE		FALSE	FALSE	null	null	null	null	null	null	null	null	58.67	urine_2_MA-d3-c3_SR	124.10263:2668 125.10598:0 126.10934:0	58.063:65632 59.071:34937 67.029:22826 81.055:4616 94.038:56986 116.105:5918 118.084:5300 121.052:21 122.054:573 124.076:5875	9944.75	99447	121249	9944.75	117114	116595	75734.3	59139.1
583	4.851	124.103	13.9525	120.692	Unknown	[M+H]+		0.833	TRUE	null	null	null	null	null	null	null	999	FALSE	FALSE	FALSE	FALSE		FALSE	FALSE	null	null	null	null	null	null	null	null	190.97	urine_1_MA-d3-c3_SR	124.10262:5743 125.10597:0 126.10933:0	53.037:3243 56.047:1783 58.063:56932 67.029:21697 77.032:1471 77.038:21475 78.043:2468 81.043:9976 82.051:7145 83.06:2956 94.038:49745 103.052:6319 104.048:3646 105.052:199 118.084:5080 121.044:15682 124.087:771	280777	284532	319358	28077.7	303270	28077.7	197990	153985
585	1.538	125.071	14.193	122.7	Unknown	[M+H]+		1	TRUE	null	null	null	null	null	null	null	999	FALSE	FALSE	FALSE	FALSE		FALSE	FALSE	null	null	null	null	null	null	null	null	315.18	urine_1_MA-d3-c3_SR	125.07127:19842 126.07462:0 127.07798:0	67.04:206 70.06:3801 70.075:2450 77.038:4225 79.054:1434 81.043:1411 94.038:31065 95.057:5015 96.068:9829 97.073:11931 103.049:1845 115.049:743 117.057:25689 118.062:1681 121.048:35131 125.102:10852	953294	1037581	1065930	1027146	1042917	941670	1.01142e+06	51261.6
587	2.415	125.071	14.193	122.7	Unknown	[M+H]+		1	TRUE	null	null	null	null	null	null	null	999	FALSE	FALSE	FALSE	FALSE		FALSE	FALSE	null	null	null	null	null	null	null	null	909.49	urine_1_MA-d3-c3_SR	125.07127:35082 126.07462:0 127.07798:0	53.034:737 54.031:2646 55.027:8048 56.047:2794 65.034:402 68.049:178 77.035:3394 81.043:4040 82.048:176 91.048:1616 94.038:22790 95.06:10792 96.068:26505 97.073:16522 103.049:2182 115.049:3520 121.044:9230	1729150	168727	1691185	1687273	1848818	1740385	1.44947e+06	712499
589	1.937	125.071	14.193	122.7	Unknown	[M+H]+		1	TRUE	null	null	null	null	null	null	null	999	FALSE	FALSE	FALSE	FALSE		FALSE	FALSE	null	null	null	null	null	null	null	null	614.41	urine_1_MA-d3-c3_SR	125.07127:37643 126.07462:0 127.07798:0	56.047:2541 57.043:215 67.023:1060 68.046:3573 70.06:4510 70.072:4454 77.038:4283 82.051:1528 83.06:2024 91.048:205 94.038:38592 95.06:6848 96.068:12542 97.073:12094 115.046:65 115.053:2184 117.057:23087 118.062:1214 121.048:40882	1754582	1835596	1825990	1727362	1804651	1934810	1.81383e+06	72565.8
591	4.746	125.071	14.193	122.7	Unknown	[M+H]+	similar chromatogram in higher mz_652; similar chromatogram in higher mz_7456	0.5	TRUE	null	null	null	null	null	null	null	999	FALSE	FALSE	FALSE	FALSE		FALSE	FALSE	null	null	null	null	null	null	null	null	196.44	urine_2_MA-d3-c3_SR	125.07128:6840 126.07463:0 127.07799:0	65.034:4708 66.045:1146 81.043:2347 91.052:6585 94.038:67084 95.06:2151 96.068:14674 97.073:11412 121.048:72320	32353.1	323531	338653	32353.1	32353.1	402457	177440	196173
593	2.226	125.106	14.3133	123.744	Unknown	[M+H]+		0.833	TRUE	null	null	null	null	null	null	null	999	FALSE	FALSE	FALSE	FALSE		FALSE	FALSE	null	null	null	null	null	null	null	null	103.92	urine_1_MA-d3-c3_SR	125.10607:3832 126.10942:0 127.11278:0	68.046:3578 77.035:4821 83.06:1070 94.038:26038 95.06:7470 96.068:26931 97.077:9574 104.048:1852 115.049:274 117.053:10115	177353	182166	187456	217161	204589	17735.3	161454	80485
595	1.276	125.106	14.193	122.697	Unknown	[M+H]+		1	TRUE	null	null	null	null	null	null	null	999	FALSE	FALSE	FALSE	FALSE		FALSE	FALSE	null	null	null	null	null	null	null	null	1337.04	urine_1_MA-d3-c3_SR	125.10607:59008 126.10942:0 127.11278:0	77.032:416 77.038:6249 80.047:2304 92.047:12 95.06:3186 96.068:5098 97.073:10077 103.052:1774 115.049:881 117.057:11882 118.062:1555 120.076:555 121.048:3184 125.106:18482	2289650	2264674	2218470	2277864	2349370	2272664	2.27878e+06	42368.9
597	5.832	125.106	14.193	122.697	Unknown	[M+H]+		1	TRUE	null	null	null	null	null	null	null	999	FALSE	FALSE	FALSE	FALSE		FALSE	FALSE	null	null	null	null	null	null	null	null	121.91	urine_1_MA-d3-c3_SR	125.10607:3920 126.10942:0 127.11278:0	65.034:4490 67.026:20762 68.046:3715 69.031:4209 70.063:8587 94.038:60262 95.04:2919 97.077:11733 98.06:19745 121.048:71901 125.102:9426	149568	163850	157023	167574	173254	147440	159785	10227.6
598	5.832	125.106	17.2	148.873	Unknown	[M+H]+		1	TRUE	null	null	null	null	null	null	null	999	FALSE	FALSE	FALSE	FALSE		FALSE	FALSE	null	null	null	null	null	null	null	null	121.91	urine_1_MA-d3-c3_SR	125.10607:1293 126.10942:0 127.11278:0	70.06:405 71.059:2361 72.042:6393 73.046:333 84.081:811 87.039:394 98.06:2419 100.077:39516 101.079:4591 102.079:251	67225	68603	50478	38940	3894.03	3894.03	37540.9	31093.2
600	4.811	126.02	15.6364	135.172	Unknown	[M+H]+	similar chromatogram in higher mz_6289; similar chromatogram in higher mz_1398; similar chromatogram in higher mz_537; similar chromatogram in higher mz_6486; similar chromatogram in higher mz_6710; similar chromatogram in higher mz_5288; similar chromatogram in higher mz_7553; similar chromatogram in higher mz_541; similar chromatogram in higher mz_543; similar chromatogram in higher mz_5289; si…	1	TRUE	null	null	null	null	null	null	null	999	FALSE	FALSE	FALSE	FALSE		FALSE	FALSE	null	null	null	null	null	null	null	null	285.71	urine_1_MA-d3-c3_SR	126.02041:6097 127.02376:0 128.02712:0	56.058:1585 81.043:50388 82.064:0 83.06:1206 91.052:12716 95.06:2327 96.068:21220 97.073:4702 109.073:10883 111.09:1590 124.072:3376 124.087:4619 125.071:15677 126.075:656	40087.9	40087.9	407150	40087.9	400879	425719	205625	225399
601	4.811	126.02	19.4854	168.655	Unknown	[M+H]+	similar chromatogram in higher mz_6289; similar chromatogram in higher mz_1398; similar chromatogram in higher mz_537; similar chromatogram in higher mz_6486; similar chromatogram in higher mz_6710; similar chromatogram in higher mz_5288; similar chromatogram in higher mz_7553; similar chromatogram in higher mz_541; similar chromatogram in higher mz_543; similar chromatogram in higher mz_5289; si…	1	TRUE	null	null	null	null	null	null	null	999	FALSE	FALSE	FALSE	FALSE		FALSE	FALSE	null	null	null	null	null	null	null	null	285.71	urine_1_MA-d3-c3_SR	126.02039:1476 127.02374:0 128.0271:0	58.061:0 71.048:6113 81.034:535 84.081:3427 103.038:105 110.057:6080 113.07:589 119.048:1107	59943	75144	81478	50509	53456	65139	64278.1	12166.7
603	0.608	126.055	14.193	122.613	Unknown	[M+H]+		1	TRUE	null	null	null	null	null	null	null	999	FALSE	FALSE	FALSE	FALSE		FALSE	FALSE	null	null	null	null	null	null	null	null	328.79	urine_1_MA-d3-c3_SR	126.05532:2511 127.05867:0 128.06203:0	65.034:629 67.026:213 77.038:528 93.055:4 104.048:959 121.044:158	153682	13905.3	139053	146405	191351	13905.3	105082	83367
604	0.608	126.055	28.2658	245.032	Unknown	[M+H]+		1	TRUE	null	null	null	null	null	null	null	999	FALSE	FALSE	FALSE	FALSE		FALSE	FALSE	null	null	null	null	null	null	null	null	328.79	urine_1_MA-d3-c3_SR	126.05532:1439 127.05867:0 128.06203:0	69.06815:37 89.05355:59 96.04048:108 110.05378:49 126.04756:81	208451	16459.7	16459.7	190572	16459.7	164597	93936.7	103843
606	3.044	126.067	14.3133	123.658	Unknown	[M+H]+	similar chromatogram in higher mz_1195; similar chromatogram in higher mz_1738; similar chromatogram in higher mz_1757; similar chromatogram in higher mz_1987; similar chromatogram in higher mz_2011; similar chromatogram in higher mz_2121; similar chromatogram in higher mz_2122; similar chromatogram in higher mz_2123; similar chromatogram in higher mz_2125; similar chromatogram in higher mz_2126;…	1	TRUE	null	null	null	null	null	null	null	999	FALSE	FALSE	FALSE	FALSE		FALSE	FALSE	null	null	null	null	null	null	null	null	722.87	urine_1_MA-d3-c3_SR	126.06697:32741 127.07032:0 128.07368:0	52.017:174 96.068:13484 103.052:3168 106.065:1962 109.041:2087 117.057:21939 126.067:1243 126.09:4506	1404389	1375060	1348809	118382	1311620	1183815	1.10395e+06	546247
608	4.104	126.067	14.3133	123.658	Unknown	[M+H]+	similar chromatogram in higher mz_2488; similar chromatogram in higher mz_2779; similar chromatogram in higher mz_4323; similar chromatogram in higher mz_2075	1	TRUE	null	null	null	null	null	null	null	999	FALSE	FALSE	FALSE	FALSE		FALSE	FALSE	null	null	null	null	null	null	null	null	568.63	urine_1_MA-d3-c3_SR	126.06697:20564 127.07032:0 128.07368:0	68.012:53 77.035:2196 79.051:795 94.038:3757 109.037:4298 117.057:15358 121.044:4809 126.059:550	849713	878891	1035400	993017	930210	1095748	963830	94598.4
610	1.276	126.09	14.0728	121.563	Unknown	[M+H]+		1	TRUE	null	null	null	null	null	null	null	999	FALSE	FALSE	FALSE	FALSE		FALSE	FALSE	null	null	null	null	null	null	null	null	2608.61	urine_1_MA-d3-c3_SR	126.09026:110570 127.09361:0 128.09697:0	56.047:2988 67.029:11884 68.049:5162 69.031:4430 70.063:10189 77.032:457 77.038:5989 78.034:243 83.057:1474 93.055:1411 94.038:36611 95.06:8349 96.068:17480 97.073:14737 98.06:16770 99.063:1268 103.052:5215 117.057:27104 118.062:1887 121.048:40253 123.092:3356 125.106:18521 126.09:2595	4388429	4409352	4306590	4173036	4417724	417304	3.61586e+06	1.77378e+06
612	5.819	126.09	14.0728	121.563	Unknown	[M+H]+		1	TRUE	null	null	null	null	null	null	null	999	FALSE	FALSE	FALSE	FALSE		FALSE	FALSE	null	null	null	null	null	null	null	null	442.14	urine_1_MA-d3-c3_SR	126.09026:16812 127.09361:0 128.09697:0	54.031:2345 65.034:4768 67.026:20856 68.049:4505 70.06:2745 81.04:4327 94.038:60714 95.04:2957 98.06:19841 121.048:71871 125.102:9460 126.09:3664	656209	637326	643188	649510	658560	733609	663067	35454.5
614	8.504	126.098	13.9525	120.516	Unknown	[M+H]+		0.833	TRUE	null	null	null	null	null	null	null	999	FALSE	FALSE	FALSE	FALSE		FALSE	FALSE	null	null	null	null	null	null	null	null	61.77	urine_1_MA-d3-c3_SR	126.09026:2699 127.09361:0 128.09697:0	56.045:9080 58.061:26029 59.071:36588 65.037:12786 66.033:7252 67.029:36980 69.045:3974 70.06:1312 80.047:7283 81.043:17398 82.051:13313 83.06:11424 93.042:1515 94.038:100707 96.068:29571 97.073:8144 107.057:2788 109.062:2900 121.044:31091 124.087:7301	115267	110929	112777	11092.9	11092.9	113542	75419.2	58436
616	6.186	126.102	14.3133	123.655	Unknown	[M+H]+		1	TRUE	null	null	null	null	null	null	null	999	FALSE	FALSE	FALSE	FALSE		FALSE	FALSE	null	null	null	null	null	null	null	null	509.38	urine_1_MA-d3-c3_SR	126.10191:25525 127.10526:0 128.10862:0	56.045:1638 78.028:27 81.043:10689 94.035:30658 95.054:2888 95.06:17177 96.068:35439 97.073:19894 126.102:1977	983328	879090	833022	851652	932118	870580	891632	56002.3
617	6.186	126.102	15.7567	136.21	Unknown	[M+H]+		1	TRUE	null	null	null	null	null	null	null	999	FALSE	FALSE	FALSE	FALSE		FALSE	FALSE	null	null	null	null	null	null	null	null	509.38	urine_1_MA-d3-c3_SR	126.10191:4477 127.10526:0 128.10862:0	54.031:1576 55.053:46799 59.047:13076 60.075:8176 60.08:64232 80.044:149 81.043:49234 82.064:378 83.06:16870 85.076:1869 95.06:25892 96.068:97283 97.073:22613 98.077:693 101.058:10557 109.069:7808 124.08:7518 124.087:13868 125.071:3962	176556	180221	170727	13135	191473	131350	141721	72394.4
619	1.282	126.207	13.9525	120.507	Unknown	[M+H]+	similar chromatogram in higher mz_6994	1	TRUE	null	null	null	null	null	null	null	999	FALSE	FALSE	FALSE	FALSE		FALSE	FALSE	null	null	null	null	null	null	null	null	13.29	urine_1_MA-d3-c3_SR	126.20678:774 127.21013:0 128.21349:0	53.035:578 56.047:3352 67.029:12209 68.049:5497 69.034:5314 70.063:12470 77.035:5376 81.043:3635 83.057:1541 91.055:1808 92.047:123 93.055:1375 94.038:36319 95.06:6555 96.068:14238 97.073:13075 98.06:17962 99.063:1229 103.049:2171 117.049:2599 117.057:24204 118.062:1678 121.048:40834 125.098:925 125.106:17053 126.09:973	2080.6	27662	22574	24010	2080.6	20806	15842.1	12476.7
621	0.693	127.039	13.8322	119.389	Unknown	[M+H]+		1	TRUE	null	null	null	null	null	null	null	999	FALSE	FALSE	FALSE	FALSE		FALSE	FALSE	null	null	null	null	null	null	null	null	226.16	urine_1_MA-d3-c3_SR	127.03934:8752 128.04269:0 129.04605:0	53.034:127 65.034:1214 67.026:885 67.052:614 78.031:248 80.047:1587 94.035:705 127.039:332	510285	462943	235993	23599.3	23599.3	23599.3	201537	239457
622	0.693	127.039	13.9525	120.435	Unknown	[M+H]+		1	TRUE	null	null	null	null	null	null	null	999	FALSE	FALSE	FALSE	FALSE		FALSE	FALSE	null	null	null	null	null	null	null	null	226.16	urine_1_MA-d3-c3_SR	127.03935:4776 128.0427:0 129.04606:0	52.017:2592 53.034:335 65.034:1033 66.045:214 67.029:11229 77.038:1856 78.031:143 94.038:29386 103.049:79 104.048:194 109.022:63 121.048:32422 122.096:2213 127.039:673	31035.8	31035.8	31035.8	310358	380296	369009	176611	194919
624	4.968	127.039	13.9525	120.435	Unknown	[M+H]+		1	TRUE	null	null	null	null	null	null	null	999	FALSE	FALSE	FALSE	FALSE		FALSE	FALSE	null	null	null	null	null	null	null	null	92.98	urine_1_MA-d3-c3_SR	127.03936:2907 128.04271:0 129.04607:0	65.031:53 65.037:7737 66.039:939 67.029:18492 77.035:9357 81.055:757 92.047:632 93.055:2096 94.038:39620 104.048:5158 121.044:18806	9372.75	137668	98517	106109	139905	93727	95987.5	50977.5
625	4.968	127.039	19.3651	167.486	Unknown	[M+H]+		1	TRUE	null	null	null	null	null	null	null	999	FALSE	FALSE	FALSE	FALSE		FALSE	FALSE	null	null	null	null	null	null	null	null	92.98	urine_1_MA-d3-c3_SR	127.03934:1074 128.04269:0 129.04605:0	59.047:1340 84.078:4414	41634	23750	26926	32504	71576	48677	40844.7	17674.3
627	5.668	127.051	14.4336	124.616	Unknown	[M+H]+	similar chromatogram in higher mz_4285; similar chromatogram in higher mz_3864; similar chromatogram in higher mz_3517; similar chromatogram in higher mz_3722; similar chromatogram in higher mz_3725; similar chromatogram in higher mz_308; similar chromatogram in higher mz_313; similar chromatogram in higher mz_1492; similar chromatogram in higher mz_1648; similar chromatogram in higher mz_1659; s…	1	TRUE	null	null	null	null	null	null	null	999	FALSE	FALSE	FALSE	FALSE		FALSE	FALSE	null	null	null	null	null	null	null	null	118.63	urine_1_MA-d3-c3_SR	127.05103:1462 128.05438:0 129.05774:0	58.066:32532 65.037:19233 77.035:7459 78.034:41786 80.971:517 90.055:125 92.047:133847 94.038:6061 94.065:126146 95.067:8265 113.03:322 117.061:3335 121.052:1	57287	58398	30570	50106	3057.04	48641	40833.9	22355.7
628	5.668	127.051	18.884	163.303	Unknown	[M+H]+	similar chromatogram in higher mz_4285; similar chromatogram in higher mz_3864; similar chromatogram in higher mz_3517; similar chromatogram in higher mz_3722; similar chromatogram in higher mz_3725; similar chromatogram in higher mz_308; similar chromatogram in higher mz_313; similar chromatogram in higher mz_1492; similar chromatogram in higher mz_1648; similar chromatogram in higher mz_1659; s…	1	TRUE	null	null	null	null	null	null	null	999	FALSE	FALSE	FALSE	FALSE		FALSE	FALSE	null	null	null	null	null	null	null	null	118.63	urine_1_MA-d3-c3_SR	127.05103:4461 128.05438:0 129.05774:0	57.03:1087 60.04:73 81.043:3870 87.039:109 121.021:25 127.039:171 127.051:2203	176458	158582	184086	151098	151488	179222	166822	14798.2
630	1.584	127.086	14.193	122.522	Unknown	[M+H]+		1	TRUE	null	null	null	null	null	null	null	999	FALSE	FALSE	FALSE	FALSE		FALSE	FALSE	null	null	null	null	null	null	null	null	196.8	urine_1_MA-d3-c3_SR	127.08611:9230 128.08946:0 129.09282:0	54.031:1112 56.047:2949 65.034:1476 68.049:6699 69.054:464 77.035:5260 79.054:2939 81.043:3800 93.055:1489 94.038:36125 95.057:7741 96.068:9894 97.073:9814 98.077:3235 106.065:973 115.049:1748 116.049:868 117.057:29627 118.062:2341 121.048:38624 123.092:2645 125.102:6467	379394	354193	35419.3	401391	413450	379127	321259	158708
632	4.961	128.07	14.3133	123.482	Unknown	[M+H]+		1	TRUE	null	null	null	null	null	null	null	999	FALSE	FALSE	FALSE	FALSE		FALSE	FALSE	null	null	null	null	null	null	null	null	93.01	urine_1_MA-d3-c3_SR	128.07022:4548 129.07357:0 130.07693:0	53.034:12588 55.053:3991 65.037:29501 66.042:2294 67.054:13225 77.035:3025 78.034:41877 79.042:5867 80.047:10074 82.061:1310 92.047:140224 94.065:120890 95.067:15327 104.052:1090 108.043:16392	184093	150911	152686	187363	157398	166326	166463	15883.9
634	0.916	128.07	14.5539	125.572	Unknown	[M+H]+		1	TRUE	null	null	null	null	null	null	null	999	FALSE	FALSE	FALSE	FALSE		FALSE	FALSE	null	null	null	null	null	null	null	null	100.45	urine_1_MA-d3-c3_SR	128.07022:2261 129.07357:0 130.07693:0	53.037:72 55.053:435 65.034:37 67.026:174 77.035:759 79.051:225 83.057:7 91.048:339 94.038:1 96.064:156 104.048:313 123.053:161	156265	177945	200102	171154	138473	201349	174215	24614.4
636	1.865	128.082	14.4336	124.526	Unknown	[M+H]+	similar chromatogram in higher mz_286; similar chromatogram in higher mz_288; similar chromatogram in higher mz_916; similar chromatogram in higher mz_2198; similar chromatogram in higher mz_4411; similar chromatogram in higher mz_4590; similar chromatogram in higher mz_5397; similar chromatogram in higher mz_5448; similar chromatogram in higher mz_5538; similar chromatogram in higher mz_2061; si…	1	TRUE	null	null	null	null	null	null	null	999	FALSE	FALSE	FALSE	FALSE		FALSE	FALSE	null	null	null	null	null	null	null	null	3499.02	urine_1_MA-d3-c3_SR	128.08195:141897 129.0853:0 130.08866:0	55.027:2301 57.043:15703 79.048:83 92.047:0 95.06:10216 96.068:6932 97.077:5754 115.053:2795 116.057:19 128.082:1335	5790821	5804508	6097424	5650978	6004046	6011021	5893133	170232
638	4.724	128.105	14.4336	124.524	Unknown	[M+H]+	similar chromatogram in higher mz_2297; similar chromatogram in higher mz_646; similar chromatogram in higher mz_370; similar chromatogram in higher mz_2571; similar chromatogram in higher mz_5166; similar chromatogram in higher mz_1887; similar chromatogram in higher mz_650; similar chromatogram in higher mz_1438; similar chromatogram in higher mz_3767; similar chromatogram in higher mz_6601; si…	0.833	TRUE	null	null	null	null	null	null	null	999	FALSE	FALSE	FALSE	FALSE		FALSE	FALSE	null	null	null	null	null	null	null	null	25.45	urine_1_MA-d3-c3_SR	128.10544:713 129.10879:0 130.11215:0	52.03:466 53.037:26973 65.031:288 65.037:20038 66.042:1692 67.054:13051 77.032:701 77.038:5923 78.034:42432 79.039:6954 80.047:9007 91.052:13591 92.047:132536 93.055:23759 94.038:37 94.065:123429 95.067:9679 108.043:12561 112.021:443 120.038:525	41028	3784.49	3784.49	45430	37845	3784.49	20717	22821.9
640	0.805	128.105	14.6742	126.613	Unknown	[M+H]+		1	TRUE	null	null	null	null	null	null	null	999	FALSE	FALSE	FALSE	FALSE		FALSE	FALSE	null	null	null	null	null	null	null	null	120.6	urine_1_MA-d3-c3_SR	128.10544:4017 129.10879:0 130.11215:0	55.053:667 57.066:59 59.047:37 61.008:98 70.063:75 77.038:641 80.047:754 82.048:55 91.052:2203 95.06:347 103.052:158 106.061:468 118.062:384 121.075:154	194341	199266	246308	177468	215356	228231	210162	24891.3
642	6.33	128.105	14.193	122.434	Unknown	[M+H]+	similar chromatogram in higher mz_3272	1	TRUE	null	null	null	null	null	null	null	999	FALSE	FALSE	FALSE	FALSE		FALSE	FALSE	null	null	null	null	null	null	null	null	30.62	urine_1_MA-d3-c3_SR	128.10545:944 129.1088:0 130.11216:0	54.031:2551 55.04:2482 56.047:14646 81.043:12631 83.06:9107 94.035:37552 95.057:16409 96.068:37205 97.073:20670 121.048:85057	4892.27	4892.27	58413	48923	4892.27	61177	28085.4	31033.4
643	6.33	128.105	14.3133	123.479	Unknown	[M+H]+	similar chromatogram in higher mz_3272	1	TRUE	null	null	null	null	null	null	null	999	FALSE	FALSE	FALSE	FALSE		FALSE	FALSE	null	null	null	null	null	null	null	null	30.62	urine_1_MA-d3-c3_SR	128.10544:1174 129.10879:0 130.11215:0	52.017:1057 56.045:1188 78.034:43442 80.044:3933 81.043:9536 83.06:5067 84.074:2556 92.047:140535 95.06:12438 96.068:32244 97.073:13449 109.077:1499	55981	67318	4226.88	4226.88	42269	4226.88	27594.6	31252.1
645	8.848	128.106	14.193	122.434	Unknown	[M+H]+	similar chromatogram in higher mz_1861	0.833	TRUE	null	null	null	null	null	null	null	999	FALSE	FALSE	FALSE	FALSE		FALSE	FALSE	null	null	null	null	null	null	null	null	26.42	urine_1_MA-d3-c3_SR	128.10544:1386 129.10879:0 130.11215:0	54.039:998 56.047:6283 66.033:848 67.029:25090 70.06:2161 80.047:0 83.06:11068 94.038:77227 96.068:30900 97.073:23029 121.044:30128 124.087:4463	52423	3868.93	3868.93	3868.93	38689	43337	22408.2	24941.3
647	8.07	128.117	14.4336	124.523	Unknown	[M+H]+	similar chromatogram in higher mz_5589; similar chromatogram in higher mz_4393; similar chromatogram in higher mz_949; similar chromatogram in higher mz_6908; similar chromatogram in higher mz_7051	0.833	TRUE	null	null	null	null	null	null	null	999	FALSE	FALSE	FALSE	FALSE		FALSE	FALSE	null	null	null	null	null	null	null	null	10.59	urine_2_MA-d3-c3_SR	128.1172:676 129.12055:0 130.12391:0	67.023:611 77.035:6454 79.054:2245 92.047:133961 94.038:4557	1111.39	25526	11114	1111.39	1111.39	20157	9466.04	11346.7
649	8.609	128.141	14.9147	128.7	Unknown	[M+H]+		0.5	TRUE	null	null	null	null	null	null	null	999	FALSE	FALSE	FALSE	FALSE		FALSE	FALSE	null	null	null	null	null	null	null	null	23.38	urine_2_MA-d3-c3_SR	128.14069:1409 129.14404:0 130.1474:0	56.047:12059 58.063:59240 67.026:14718 67.052:5665 84.074:10688 84.081:7737 85.086:2394 94.038:48010 96.068:32047 121.044:6859	2948.78	50489	29488	2948.78	30982	2948.78	18493	21571.1
651	1.872	128.199	14.4336	124.516	Unknown	[M+H]+	similar chromatogram in higher mz_5475; similar chromatogram in higher mz_6426	1	TRUE	null	null	null	null	null	null	null	999	FALSE	FALSE	FALSE	FALSE		FALSE	FALSE	null	null	null	null	null	null	null	null	43.97	urine_1_MA-d3-c3_SR	128.19939:2140 129.20274:0 130.2061:0	55.027:3771 57.043:18616 65.037:2563 79.048:28 81.043:5332 91.052:5025 95.06:7548 96.068:8423 97.077:6417 115.053:6500 116.057:1202 121.048:34 128.082:1218	78663	77920	72053	69895	82481	83275	77380.9	5424.29
653	1.866	128.309	14.4336	124.506	Unknown	[M+H]+	similar chromatogram in higher mz_5448	0.5	TRUE	null	null	null	null	null	null	null	999	FALSE	FALSE	FALSE	FALSE		FALSE	FALSE	null	null	null	null	null	null	null	null	14.01	urine_1_MA-d3-c3_SR	128.30901:664 129.31236:0 130.31572:0	55.027:6343 57.043:18580 79.048:263 81.043:4655 91.052:2776 95.06:6446 96.068:7735 97.077:6706 115.053:5078 116.057:981 128.082:1236	23548	23866	2354.84	2354.84	2354.84	26370	12297.4	13506.6
655	1.873	128.399	14.4336	124.498	Unknown	[M+H]+		0.833	TRUE	null	null	null	null	null	null	null	999	FALSE	FALSE	FALSE	FALSE		FALSE	FALSE	null	null	null	null	null	null	null	null	7.82	urine_2_MA-d3-c3_SR	128.41087:379 129.41422:0 130.41758:0	55.027:5871 57.043:16753 58.047:338 80.047:1416 81.043:3692 82.039:127 91.052:3246 94.038:2629 95.06:7156 96.068:11566 97.077:8536 110.036:2 115.049:3287 117.057:11014 128.082:1065	1071.69	12976	10717	16151	16310	10890	11174	5992.41
657	6.009	128.952	14.7944	127.583	Unknown	[M+H]+	similar chromatogram in higher mz_3047; similar chromatogram in higher mz_4888; similar chromatogram in higher mz_4889; similar chromatogram in higher mz_6564; similar chromatogram in higher mz_6155	1	TRUE	null	null	null	null	null	null	null	999	FALSE	FALSE	FALSE	FALSE		FALSE	FALSE	null	null	null	null	null	null	null	null	3047.41	urine_1_MA-d3-c3_SR	128.9521:55302 129.95545:0 130.95881:0	84.961:1931	3229492	3323144	3391372	3264609	3253059	3514083	3.32929e+06	107698
658	6.009	128.952	18.2826	157.864	Unknown	[M+H]+	similar chromatogram in higher mz_3047; similar chromatogram in higher mz_4888; similar chromatogram in higher mz_4889; similar chromatogram in higher mz_6564; similar chromatogram in higher mz_6155	1	TRUE	null	null	null	null	null	null	null	999	FALSE	FALSE	FALSE	FALSE		FALSE	FALSE	null	null	null	null	null	null	null	null	3047.41	urine_1_MA-d3-c3_SR	128.9521:12228 129.95545:0 130.95881:0	128.944:449 128.952:8022	1059674	927425	1110630	1104402	1181427	1084536	1.07802e+06	84273.5
659	6.009	128.952	20.207	174.571	Unknown	[M+H]+	similar chromatogram in higher mz_3047; similar chromatogram in higher mz_4888; similar chromatogram in higher mz_4889; similar chromatogram in higher mz_6564; similar chromatogram in higher mz_6155	1	TRUE	null	null	null	null	null	null	null	999	FALSE	FALSE	FALSE	FALSE		FALSE	FALSE	null	null	null	null	null	null	null	null	3047.41	urine_1_MA-d3-c3_SR	128.9521:23164 129.95545:0 130.95881:0	104.98481:474 104.9919:4672 120.00041:435 128.9521:9335	1263183	1352131	1078887	1141012	1235949	1241150	1.21872e+06	96090.9
661	4.497	129.054	14.5539	125.486	Unknown	[M+H]+	similar chromatogram in higher mz_4968; similar chromatogram in higher mz_4970; similar chromatogram in higher mz_876; similar chromatogram in higher mz_497; similar chromatogram in higher mz_1189; similar chromatogram in higher mz_1275; similar chromatogram in higher mz_2033; similar chromatogram in higher mz_2957; similar chromatogram in higher mz_3176; similar chromatogram in higher mz_4958; s…	1	TRUE	null	null	null	null	null	null	null	999	FALSE	FALSE	FALSE	FALSE		FALSE	FALSE	null	null	null	null	null	null	null	null	356.51	urine_1_MA-d3-c3_SR	129.05423:2100 130.05758:0 131.06094:0	53.034:11541 72.08:86 74.06:356 77.038:8269 80.047:10485 84.081:7714 85.082:249 103.052:7 120.076:1071	7573.31	7573.31	120470	115779	75733	85165	66191.3	54071.8
662	4.497	129.054	19.4854	168.294	Unknown	[M+H]+	similar chromatogram in higher mz_4968; similar chromatogram in higher mz_4970; similar chromatogram in higher mz_876; similar chromatogram in higher mz_497; similar chromatogram in higher mz_1189; similar chromatogram in higher mz_1275; similar chromatogram in higher mz_2033; similar chromatogram in higher mz_2957; similar chromatogram in higher mz_3176; similar chromatogram in higher mz_4958; s…	1	TRUE	null	null	null	null	null	null	null	999	FALSE	FALSE	FALSE	FALSE		FALSE	FALSE	null	null	null	null	null	null	null	null	356.51	urine_1_MA-d3-c3_SR	129.0542:13495 130.05755:0 131.06091:0	73.064:1918 84.081:4138 105.031:10 113.059:4876 129.054:385	533365	520238	530659	567775	531337	537738	536852	16210.9
664	3.593	129.066	14.9147	128.617	Unknown	[M+H]+		1	TRUE	null	null	null	null	null	null	null	999	FALSE	FALSE	FALSE	FALSE		FALSE	FALSE	null	null	null	null	null	null	null	null	958.26	urine_1_MA-d3-c3_SR	129.06599:19000 130.06934:0 131.0727:0	55.017:318 56.047:11545 65.034:3196 68.046:57804 80.047:3292 83.06:5379 84.043:4978 85.047:297 91.048:3512 94.035:23170 94.062:8124 96.044:1716 96.078:20023 103.049:969 110.032:66933 111.024:540 119.033:25240 121.052:5379	889983	834363	879454	909136	858106	874236	874213	25858.2
665	3.593	129.066	19.2448	166.205	Unknown	[M+H]+		1	TRUE	null	null	null	null	null	null	null	999	FALSE	FALSE	FALSE	FALSE		FALSE	FALSE	null	null	null	null	null	null	null	null	958.26	urine_1_MA-d3-c3_SR	129.06599:18193 130.06934:0 131.0727:0	56.047:2823 58.061:553519 83.06:7618 84.043:43399 91.042:6 91.055:20342 92.057:2117 101.069:4670 102.055:1717 108.039:6996 114.065:5576 129.058:1349 129.06599:8393	813131	928831	877319	863078	890123	802535	862503	47782.6
667	5.845	129.066	14.7944	127.573	Unknown	[M+H]+		1	TRUE	null	null	null	null	null	null	null	999	FALSE	FALSE	FALSE	FALSE		FALSE	FALSE	null	null	null	null	null	null	null	null	123.71	urine_1_MA-d3-c3_SR	129.06599:4382 130.06934:0 131.0727:0	56.045:1473 61.971:616 65.034:3679 68.046:51414 80.047:11579 83.06:6336 84.081:54929 84.961:1859 86.058:553 113.022:81 114.087:143 126.036:235	187218	182639	218698	238414	235679	218460	213518	23695.4
669	3.279	129.066	13.9525	120.264	Unknown	[M+H]+		0.833	TRUE	null	null	null	null	null	null	null	999	FALSE	FALSE	FALSE	FALSE		FALSE	FALSE	null	null	null	null	null	null	null	null	201.59	urine_2_MA-d3-c3_SR	129.06599:1057 130.06934:0 131.0727:0	65.034:206 67.029:6610 77.038:794 94.038:27108 107.071:13874 121.044:9829 121.052:32121 128.062:1915	2761.01	39123	27610	39066	2761.01	2761.01	17633.2	19766.1
670	3.279	129.066	14.9147	128.617	Unknown	[M+H]+		0.833	TRUE	null	null	null	null	null	null	null	999	FALSE	FALSE	FALSE	FALSE		FALSE	FALSE	null	null	null	null	null	null	null	null	201.59	urine_2_MA-d3-c3_SR	129.06599:2976 130.06934:0 131.0727:0	55.053:1245 65.037:6129 68.049:71253 69.051:3153 70.04:235 72.057:234 82.061:2827 91.048:1398 93.055:3463 108.039:10151 114.05:1429 115.053:4004	11408.9	154597	214925	139666	149605	114089	128814	71329.9
671	3.279	129.066	19.9665	172.469	Unknown	[M+H]+		0.833	TRUE	null	null	null	null	null	null	null	999	FALSE	FALSE	FALSE	FALSE		FALSE	FALSE	null	null	null	null	null	null	null	null	201.59	urine_2_MA-d3-c3_SR	129.06599:3971 130.06934:0 131.0727:0	55.053:3570 56.055:15 57.069:937 79.051:106 83.06:1903 83.085:395 84.043:7 95.081:300 97.101:1910 101.072:1490 106.079:178 106.086:1791 107.085:189 109.062:1085 125.094:2076 129.06599:36	19294.1	222689	192941	19294.1	196376	19294.1	102001	112210
673	0.782	129.07	13.9525	120.264	Unknown	[M+H]+	similar chromatogram in higher mz_6145; similar chromatogram in higher mz_1654; similar chromatogram in higher mz_1499; similar chromatogram in higher mz_1655; similar chromatogram in higher mz_1802; similar chromatogram in higher mz_3326; similar chromatogram in higher mz_5807; similar chromatogram in higher mz_5902; similar chromatogram in higher mz_5953; similar chromatogram in higher mz_5956;…	0.833	TRUE	null	null	null	null	null	null	null	999	FALSE	FALSE	FALSE	FALSE		FALSE	FALSE	null	null	null	null	null	null	null	null	22.01	urine_1_MA-d3-c3_SR	129.06993:1136 130.07328:0 131.07664:0	53.035:55 67.029:8304 77.038:1936 78.034:217 79.054:656 81.043:679 83.06:249 94.035:12912 96.064:1766 103.052:711 106.068:31 121.044:8937 124.072:438 127.035:330	3226.41	46801	49045	3226.41	32264	3226.41	21351.7	24088.9
675	3.646	129.101	14.9147	128.614	Unknown	[M+H]+	similar chromatogram in higher mz_1501; similar chromatogram in higher mz_4327; similar chromatogram in higher mz_665; similar chromatogram in higher mz_4348; similar chromatogram in higher mz_4717	1	TRUE	null	null	null	null	null	null	null	999	FALSE	FALSE	FALSE	FALSE		FALSE	FALSE	null	null	null	null	null	null	null	null	87.22	urine_1_MA-d3-c3_SR	129.10133:1595 130.10468:0 131.10804:0	56.047:11492 65.034:3100 67.052:2415 68.049:79077 83.057:3639 84.043:4978 91.048:3185 92.054:25367 94.038:45032 94.065:7899 110.032:66933 111.024:540 119.033:25204 128.058:291	71836	4777.99	4777.99	47780	62909	49074	38599.8	31207.2
676	3.646	129.101	19.2448	166.201	Unknown	[M+H]+	similar chromatogram in higher mz_1501; similar chromatogram in higher mz_4327; similar chromatogram in higher mz_665; similar chromatogram in higher mz_4348; similar chromatogram in higher mz_4717	1	TRUE	null	null	null	null	null	null	null	999	FALSE	FALSE	FALSE	FALSE		FALSE	FALSE	null	null	null	null	null	null	null	null	87.22	urine_1_MA-d3-c3_SR	129.10133:1130 130.10468:0 131.10804:0	56.045:370 58.061:553870 83.06:6668 84.043:40971 91.042:47 91.055:17447 92.057:1769 101.069:4553 102.055:1542 109.066:211 129.06599:7588	43164	38891	47501	43784	48223	25345	41151.4	8440.84
677	3.646	129.101	23.6952	204.831	Unknown	[M+H]+	similar chromatogram in higher mz_1501; similar chromatogram in higher mz_4327; similar chromatogram in higher mz_665; similar chromatogram in higher mz_4348; similar chromatogram in higher mz_4717	1	TRUE	null	null	null	null	null	null	null	999	FALSE	FALSE	FALSE	FALSE		FALSE	FALSE	null	null	null	null	null	null	null	null	87.22	urine_1_MA-d3-c3_SR	129.10133:1031 130.10468:0 131.10804:0	81.068:9649 114.061:11792 121.059:172	49190	48864	38263	51434	56472	3826.35	40703.9	20809.2
679	3.593	130.05	15.3958	132.704	Unknown	[M+H]+		1	TRUE	null	null	null	null	null	null	null	999	FALSE	FALSE	FALSE	FALSE		FALSE	FALSE	null	null	null	null	null	null	null	null	5039.91	urine_1_MA-d3-c3_SR	130.04984:70458 131.05319:0 132.05655:0	56.045:3057 65.034:658 71.059:1955 80.047:5600 84.043:15663 85.047:999 91.052:5034 108.039:6179 108.068:4591 110.032:2105 114.035:404 117.068:27199 121.01:1745 122.058:3807 124.049:74767	4423753	4572842	4532392	4332295	4584341	4546421	4.49867e+06	99550.5
680	3.593	130.05	19.2448	166.093	Unknown	[M+H]+		1	TRUE	null	null	null	null	null	null	null	999	FALSE	FALSE	FALSE	FALSE		FALSE	FALSE	null	null	null	null	null	null	null	null	5039.91	urine_1_MA-d3-c3_SR	130.04984:98867 131.05319:0 132.05655:0	56.047:3839 58.061:553994 83.06:4501 84.043:26359 91.042:21 91.055:4177 92.057:621 101.069:2129 102.055:983 108.039:1152 114.065:6670 129.058:305 129.06599:2035 130.05:28926	4617962	4928168	4763121	4704585	4786158	4791980	4.76533e+06	103027
682	1.354	130.066	13.9525	120.182	Unknown	[M+H]+	similar chromatogram in higher mz_1965	1	TRUE	null	null	null	null	null	null	null	999	FALSE	FALSE	FALSE	FALSE		FALSE	FALSE	null	null	null	null	null	null	null	null	1381.53	urine_1_MA-d3-c3_SR	130.06561:51901 131.06896:0 132.07232:0	56.05:2309 67.029:11048 68.049:4938 69.034:5271 70.063:12672 71.068:468 77.038:5249 78.034:1992 79.042:288 90.042:278 91.055:2648 92.047:18 93.055:329 94.038:32979 95.06:2261 96.068:5279 97.073:2817 98.06:19057 99.063:1277 103.049:1355 117.049:590 117.057:9982 118.062:986 121.052:37354 125.098:99 125.106:18849 126.09:5496 127.094:495 130.06599:12641	264124	2706670	264124	264124	2641243	2673910	1.33697e+06	1.46472e+06
683	1.354	130.066	14.0728	121.225	Unknown	[M+H]+	similar chromatogram in higher mz_1965	1	TRUE	null	null	null	null	null	null	null	999	FALSE	FALSE	FALSE	FALSE		FALSE	FALSE	null	null	null	null	null	null	null	null	1381.53	urine_1_MA-d3-c3_SR	130.06561:49320 131.06896:26 132.07232:171	65.034:1434 67.026:9172 68.049:3528 69.031:4390 70.063:13561 77.032:451 77.038:6344 78.034:2492 83.057:1281 91.052:2619 93.055:973 94.038:33246 95.06:2923 96.068:3547 97.073:2063 98.06:8930 99.063:870 103.049:606 117.057:422 118.062:2269 121.048:33275 125.106:18775 126.09:5808 130.054:289 130.06599:25794	2676244	254246	2542457	2564230	254246	254246	1.29716e+06	1.42169e+06
685	0.864	130.066	14.193	122.269	Unknown	[M+H]+		0.667	TRUE	null	null	null	null	null	null	null	999	FALSE	FALSE	FALSE	FALSE		FALSE	FALSE	null	null	null	null	null	null	null	null	76.66	urine_1_MA-d3-c3_SR	130.06561:2625 131.06896:0 132.07232:0	53.034:77 54.034:252 56.047:418 65.034:0 67.026:6859 68.049:286 77.035:811 78.034:346 79.051:957 83.06:361 89.037:65 93.055:300 94.038:26960 95.06:837 96.068:1200 97.073:651 103.052:16 106.065:356 115.053:463 121.048:29949 123.092:1197 128.062:222	134810	155558	172207	113428	11342.8	11342.8	96000.5	76937.2
687	8.896	130.085	14.9147	128.527	Unknown	[M+H]+		1	TRUE	null	null	null	null	null	null	null	999	FALSE	FALSE	FALSE	FALSE		FALSE	FALSE	null	null	null	null	null	null	null	null	1336.48	urine_1_MA-d3-c3_SR	130.08533:21798 131.08868:0 132.09204:0	52.017:3180 56.047:12527 59.071:3160 67.026:8600 67.054:1335 82.061:2289 84.074:11800 84.081:67523 85.082:4626 96.081:9160 121.044:1	989911	992042	980839	91596.7	915967	966110	807478	396574
688	8.896	130.085	15.9972	137.917	Unknown	[M+H]+		1	TRUE	null	null	null	null	null	null	null	999	FALSE	FALSE	FALSE	FALSE		FALSE	FALSE	null	null	null	null	null	null	null	null	1336.48	urine_1_MA-d3-c3_SR	130.08533:18169 131.08868:0 132.09204:0	57.069:623 67.052:2469 69.068:663 74.021:119 84.081:43393 85.063:3182 85.082:3489 86.096:10865 95.06:8222 114.124:63 126.102:2669 130.121:5284	773837	932818	1045583	998957	940433	927370	936500	92056.1
689	8.896	130.085	16.8392	145.221	Unknown	[M+H]+		1	TRUE	null	null	null	null	null	null	null	999	FALSE	FALSE	FALSE	FALSE		FALSE	FALSE	null	null	null	null	null	null	null	null	1336.48	urine_1_MA-d3-c3_SR	130.08533:14056 131.08868:0 132.09204:0	60.08:24166 67.049:1241 69.065:147 70.063:113846 71.059:104981 72.08:25619 84.081:261760 85.063:2198 85.082:21157 88.087:46660 114.087:1038 116.068:36052 130.08501:17597	537895	555930	53787.8	53787.8	537878	635309	377835	294877
691	7.552	130.085	14.9147	128.527	Unknown	[M+H]+		0.833	TRUE	null	null	null	null	null	null	null	999	FALSE	FALSE	FALSE	FALSE		FALSE	FALSE	null	null	null	null	null	null	null	null	143.27	urine_2_MA-d3-c3_SR	130.08534:1353 131.08869:0 132.09205:0	55.053:8454 58.063:55324 68.046:55469 82.061:4192 84.074:8159 84.081:45652 94.038:12557 95.057:1606 96.068:18 121.052:0	5352.47	53525	67440	67848	66405	5352.47	42536.3	33376.7
692	7.552	130.085	17.4406	150.438	Unknown	[M+H]+		0.833	TRUE	null	null	null	null	null	null	null	999	FALSE	FALSE	FALSE	FALSE		FALSE	FALSE	null	null	null	null	null	null	null	null	143.27	urine_2_MA-d3-c3_SR	130.08534:4450 131.08869:0 132.09205:0	70.06:28443 120.949:1786	14688.6	183320	204250	165615	190869	146886	148490	75449.9
694	8.621	130.085	14.9147	128.527	Unknown	[M+H]+		1	TRUE	null	null	null	null	null	null	null	999	FALSE	FALSE	FALSE	FALSE		FALSE	FALSE	null	null	null	null	null	null	null	null	1675.35	urine_1_MA-d3-c3_SR	130.08533:24159 131.08868:0 132.09204:0	56.047:10791 58.063:60568 84.074:10265 84.081:59550 95.06:12241 121.052:1	1243426	1251772	1262315	1282703	1328288	1367966	1.28941e+06	48975.1
695	8.621	130.085	16.8392	145.221	Unknown	[M+H]+		1	TRUE	null	null	null	null	null	null	null	999	FALSE	FALSE	FALSE	FALSE		FALSE	FALSE	null	null	null	null	null	null	null	null	1675.35	urine_1_MA-d3-c3_SR	130.08533:44287 131.08868:0 132.09204:0	57.069:369 60.08:27184 61.084:1044 67.054:8257 74.018:487 78.983:1337 84.081:134837 85.063:2871 85.082:12773 130.08501:9654	1885482	1805871	1744011	1769276	1770415	1944839	1.81998e+06	78585.4
697	3.593	130.109	15.3958	132.698	Unknown	[M+H]+		1	TRUE	null	null	null	null	null	null	null	999	FALSE	FALSE	FALSE	FALSE		FALSE	FALSE	null	null	null	null	null	null	null	null	227.01	urine_1_MA-d3-c3_SR	130.10899:3443 131.11234:0 132.1157:0	56.045:6860 57.053:1384 58.029:234 71.059:2627 83.057:425 84.043:14935 85.047:0 91.052:29841 94.062:4711 105.066:992 108.043:25801 109.008:111 109.051:8123 121.01:1232 122.054:1864 123.065:4140 129.062:293	17148.7	195597	173773	17148.7	173652	171486	119085	92661.5
698	3.593	130.109	19.2448	166.086	Unknown	[M+H]+		1	TRUE	null	null	null	null	null	null	null	999	FALSE	FALSE	FALSE	FALSE		FALSE	FALSE	null	null	null	null	null	null	null	null	227.01	urine_1_MA-d3-c3_SR	130.10899:5218 131.11234:0 132.1157:0	56.047:2441 58.061:554493 83.05:849 83.06:8228 84.043:44036 91.042:47 91.055:22424 92.057:2283 101.069:5005 102.055:1720 108.039:5774 114.065:2790 129.058:1301 129.06599:9113 130.05:87179	210016	228195	222032	213285	224861	225806	220699	7354.81
700	2.422	130.156	15.6364	134.781	Unknown	[M+H]+	similar chromatogram in higher mz_3561; similar chromatogram in higher mz_4418; similar chromatogram in higher mz_2734; similar chromatogram in higher mz_4116; similar chromatogram in higher mz_4361; similar chromatogram in higher mz_4577; similar chromatogram in higher mz_5677; similar chromatogram in higher mz_6185; similar chromatogram in higher mz_6459; similar chromatogram in higher mz_7129;…	1	TRUE	null	null	null	null	null	null	null	999	FALSE	FALSE	FALSE	FALSE		FALSE	FALSE	null	null	null	null	null	null	null	null	57.44	urine_1_MA-d3-c3_SR	130.15633:2449 131.15968:0 132.16304:0	65.04:2171 69.042:2243 81.043:46772 83.041:42 111.039:2313 117.057:644 122.058:2286 124.049:11519	117554	124497	94836	74153	98776	107112	102821	17929.5
702	0.777	131.085	14.193	122.184	Unknown	[M+H]+		0.5	TRUE	null	null	null	null	null	null	null	999	FALSE	FALSE	FALSE	FALSE		FALSE	FALSE	null	null	null	null	null	null	null	null	37.45	urine_3_MA-d3-c3_SR	131.08495:1421 132.0883:0 133.09166:0	53.034:596 55.017:158 65.034:493 68.049:355 77.035:1282 78.034:36 79.051:553 82.048:85 83.057:330 83.06:431 95.06:1108 96.068:1734 104.048:864 108.039:70 110.057:298 115.053:490 117.057:464 121.048:1964	5523.74	5523.74	55237	60722	5523.74	84271	33371.7	37836.1
704	8.923	131.125	14.3133	123.224	Unknown	[M+H]+		0.5	TRUE	null	null	null	null	null	null	null	999	FALSE	FALSE	FALSE	FALSE		FALSE	FALSE	null	null	null	null	null	null	null	null	30.3	urine_2_MA-d3-c3_SR	131.12453:1954 132.12788:0 133.13124:0	57.069:280 67.052:10995 121.048:7	3784.49	74153	37845	3784.49	3784.49	46173	26361.8	31283
706	4.876	132.045	14.0728	121.064	Unknown	[M+H]+		1	TRUE	null	null	null	null	null	null	null	999	FALSE	FALSE	FALSE	FALSE		FALSE	FALSE	null	null	null	null	null	null	null	null	561.96	urine_1_MA-d3-c3_SR	132.04463:21563 133.04798:0 134.05134:0	56.045:366 65.034:3993 67.026:19904 77.032:1156 77.038:14553 78.043:474 81.043:894 83.06:2908 94.035:27161 95.06:3135 96.068:14375 102.03:54 102.034:70 104.048:4323 105.052:344 121.044:18773 132.037:68 132.045:356	969258	1039630	1011384	1006662	943688	1090696	1.01022e+06	51884.3
708	6.925	132.065	14.9147	128.356	Unknown	[M+H]+		1	TRUE	null	null	null	null	null	null	null	999	FALSE	FALSE	FALSE	FALSE		FALSE	FALSE	null	null	null	null	null	null	null	null	568.94	urine_1_MA-d3-c3_SR	132.0645:11318 133.06785:0 134.07121:0	58.063:59696 67.029:5353 68.049:87230 77.038:6750 82.061:2809 84.078:48553 86.055:924 94.038:16682 95.06:18077 96.068:16718 121.048:26	549978	46218.6	463225	493110	462186	471380	406646	201919
709	6.925	132.065	18.2826	157.532	Unknown	[M+H]+		1	TRUE	null	null	null	null	null	null	null	999	FALSE	FALSE	FALSE	FALSE		FALSE	FALSE	null	null	null	null	null	null	null	null	568.94	urine_1_MA-d3-c3_SR	132.0645:13709 133.06785:0 134.07121:0	68.043:562 68.049:6310 70.066:340040 70.608:121 70.684:75 71.068:26849 72.071:252 84.081:1706 86.058:16490 87.061:771 96.068:355 109.069:1228 110.072:6935 114.047:715 114.054:19791 116.068:8814 122.07:1873 124.083:13087 126.094:5592 126.102:2633 132.064:36499	593222	482089	567926	531357	559605	571018	550870	39188
711	5.668	132.076	14.6742	126.271	Unknown	[M+H]+		1	TRUE	null	null	null	null	null	null	null	999	FALSE	FALSE	FALSE	FALSE		FALSE	FALSE	null	null	null	null	null	null	null	null	1392.92	urine_1_MA-d3-c3_SR	132.07642:59305 133.07977:0 134.08313:0	57.053:1411 58.063:56307 65.034:665 68.046:62765 77.035:3924 80.047:4255 80.971:301 84.078:41459 92.047:21806 94.038:45994 113.03:578 117.061:1769 128.06599:1192 130.06599:6342	2440908	241292	2420396	2472506	2457400	2412916	2.03402e+06	996711
713	2.873	132.08	14.4336	124.187	Unknown	[M+H]+		1	TRUE	null	null	null	null	null	null	null	999	FALSE	FALSE	FALSE	FALSE		FALSE	FALSE	null	null	null	null	null	null	null	null	525.31	urine_1_MA-d3-c3_SR	132.08038:17319 133.08373:0 134.08709:0	54.031:2957 56.047:3115 65.034:1823 77.035:4350 78.046:840 89.034:53 90.045:345 91.052:11097 92.047:15636 94.038:19215 95.023:6403 96.081:693 104.059:1335 107.071:4715 115.053:8544 116.06:1709 117.057:17819 121.048:20005 130.058:3976 131.073:1098 132.08:7472	997542	1007638	1012854	89550.4	934655	895504	808032	398575
[truncated: 8,650 more rows]
