# Supplementary material for: A mass spectrum-oriented computational method for ion mobility-resolved untargeted metabolomics
Source: Nat Commun. 2023 Mar 31;14:1813. doi: 10.1038/s41467-023-37539-0 (PMC10066191; doi:10.1038/s41467-023-37539-0)
Supplement: Supplementary file 17 — Source Data [file 41467_2023_37539_MOESM17_ESM.xlsx]

## Sheet: Figure 2
Raw MS2 spectra			Unique MS2 spectra			Assembled 4D features			Total 4D features
sample	number		sample	number		sample	number		sample	number
Replicate_1	25245		Replicate_1	8645		Replicate_1	6781		Replicate_1	7287
Replicate_2	24863		Replicate_2	8636		Replicate_2	6688		Replicate_2	7287
Replicate_3	24580		Replicate_3	8700		Replicate_3	6713		Replicate_3	7287
Replicate_4	24330		Replicate_4	8513		Replicate_4	6731		Replicate_4	7287
Replicate_5	25026		Replicate_5	8651		Replicate_5	6713		Replicate_5	7287
Replicate_6	25026		Replicate_6	8501		Replicate_6	6753		Replicate_6	7287

## Sheet: Figure 3
3a
	Met4DX	MS-DIAL	MetabScape
Human urine	7287	3741	3927
Human plasma	6622	2585	2683
mouse liver	8753	3758	3352
mouse brain	6586	2614	2661
293T cell	6805	3413	2943
3b
	Met4DX	MS-DIAL	MetabScape
Human urine	6889	2980	3743
Human plasma	5887	2368	2964
mouse liver	6440	2423	2469
mouse brain	4606	1264	1500
293T cell	4461	1476	1873
3e
	Met4DX	MS-DIAL	MetabScape
1X	8404	4226	5088
10X	6448	2567	3349
100X	4614	1458	1743
1000X	2951	599	601
3f
	Met4DX	MS-DIAL	MetabScape
1X	6982	3041	4633
10X	4680	1621	2114
100X	3470	836	873
1000X	3045	405	394
3g
	Positive	Negative
human_urine_manual	0.97	0.93
human_urine_eva	0.96	0.95
human_plasma_eva	0.91	0.97
mouse_liver_eva	0.81	0.89
mouse_brain_eva	0.95	0.94
293T_cell_eva	0.9	0.92

## Sheet: Figure 4
4a					4b					4c					4d			4e			4f
Var1	Freq	seq	per		Var1	Freq	seq	per		Var1	Freq	seq	per		log10sample2	log10sample4		log10sample2	log10sample4		1	0.975598	0.97327	0.975213	0.973092	0.975202
(0,5]	656	1	10		(0,5]	479	1	16		(0,5]	249	1	7		3.45561	3.4566		5.16185	3.42439		0.930916	1	0.972691	0.973638	0.973445	0.97492
(5,10]	1518	2	22		(5,10]	566	2	19		(5,10]	648	2	17		3.65673	3.98534		2.80072	2.51983		0.929886	0.922478	1	0.974367	0.97258	0.973371
(10,15]	1451	3	21		(10,15]	272	3	9		(10,15]	687	3	18		3.82012	4.05131		3.18583	3.03583		0.919663	0.915666	0.912078	1	0.974365	0.974566
(15,20]	1092	4	16		(15,20]	221	4	7		(15,20]	451	4	12		3.46135	3.8523		2.26717	1.99564		0.929849	0.919459	0.919384	0.915091	1	0.975472
(20,25]	708	5	10		(20,25]	187	5	6		(20,25]	277	5	7		3.42938	3.9066		2.74194	2.67761		0.923857	0.916804	0.915818	0.916074	0.921221	1
(25,30]	485	6	7		(25,30]	189	6	6		(25,30]	183	6	5		4.38358	4.22019		2.87099	3.41212
(30,35]	377	7	5		(30,35]	165	7	6		(30,35]	173	7	5		4.56317	4.21022		2.71933	2.46389
(35,40]	243	8	4		(35,40]	142	8	5		(35,40]	144	8	4		3.51515	3.65147		1.83251	1.61278
(40,45]	156	9	2		(40,45]	130	9	4		(40,45]	104	9	3		4.35095	4.08452		1.89763	2.60638
(45,50]	66	10	1		(45,50]	115	10	4		(45,50]	142	10	4		4.75258	4.5753		2.04532	2.31597
(50,55]	60	11	1		(50,55]	87	11	3		(50,55]	152	11	4		3.87373	3.89164		2.83059	2.87157
(55,60]	18	12	0		(55,60]	66	12	2		(55,60]	83	12	2		4.00934	4.34366		2.99826	2.87679
(60,65]	24	13	0		(60,65]	57	13	2		(60,65]	72	13	2		3.37657	3.45968		2.08636	2.94201
(65,70]	5	14	0		(65,70]	49	14	2		(65,70]	37	14	1		4.69528	4.43884		2.37291	2.47567
(70,75]	5	15	0		(70,75]	36	15	1		(70,75]	24	15	1		3.78944	3.60352		3.16643	3.28012
(75,80]	5	16	0		(75,80]	35	16	1		(75,80]	87	16	2		3.66295	3.51056		2.45939	2.6721
(80,85]	1	17	0		(80,85]	23	17	1		(80,85]	37	17	1		3.19285	3.14457		1.77085	2.67302
(85,90]	3	18	0		(85,90]	21	18	1		(85,90]	28	18	1		4.24104	4.20075		3.29688	3.58467
(90,95]	4	19	0		(90,95]	15	19	1		(90,95]	15	19	0		4.28406	4.31452		3.7303	3.91397
(95,159]	12	20	0		(95,231]	125	20	4		(95,162]	141	20	4		3.17932	3.20252		4.53789	4.51901
															4.6003	4.1127		4.05123	3.97419
															3.4842	3.59051		3.82866	3.6988
															3.18348	3.4848		3.82569	3.38166
															4.27017	4.25285		3.45515	3.07664
															4.4613	4.82865		3.58883	2.81624
															4.1672	4.12326		3.36436	3.31513
															4.47524	4.43155		3.36829	2.51055
															4.67945	4.68042		3.99537	3.2492
															3.67206	3.61345		3.708	3.62552
															3.69912	3.67161		2.3483	3.25696
															4.72193	4.82084		2.44248	2.09342
															4.60029	4.64982		2.08636	1.98227
															4.08627	4.05679		2.52763	1.78533
															3.82764	4.04011		3.90993	4.34875
															3.88691	3.77851		3.84473	4.16203
															3.69688	3.37197		3.8844	3.8433
															3.73592	3.64007		2.54407	2.17898
															3.63826	3.53494		3.24822	3.33325
															3.23213	3.27965		3.81043	3.68061
															4.21358	4.27703		3.14457	3.51268
															3.39898	3.33578		2.76193	2.81425
															4.02063	3.78411		2.5611	3.44747
															3.44281	3.36553		3.54741	3.64631
															4.11542	4.0899		4.17598	4.1351
															3.39404	3.47706		3.03663	3.31492
															4.11972	4.00594		3.2284	3.25018
															4.59546	4.37505		3.84317	3.87181
															3.38436	3.43232		2.97909	3.11992
															4.41777	4.33273		2.85552	3.09342
															4.32972	4.5898		4.29088	4.32956
															3.72472	4.1821		3.24527	2.90741
															4.35046	4.29736		3.43441	3.63819
															4.26507	4.25682		2.27875	2.22531
															4.70664	4.68865		3.24895	2.6561
															4.08881	3.76143		3.42439	3.05576
															3.88846	3.47787		4.05369	4.10701
															3.55546	3.55402		3.31744	3.30835
															4.57252	4.59587		3.34967	3.91259
															3.498	3.35657		3.53643	3.58297
															4.7306	4.78339		4.23083	3.88321
															3.9449	4.06353		2.95376	2.84011
															3.60004	4.02637		3.45255	3.47842
															3.9969	4.09905		2.33445	2
															4.18841	3.99505		3.33866	3.44762
															3.81847	4.15616		2.71433	2.16732
															3.59575	3.70374		3.35507	3.23223
															3.69067	3.79194		1.95424	1.99564
															4.42045	4.57985		3.43393	3.42325
															3.72057	3.6886		4.15691	4.13874
															3.70621	3.64673		3.8962	3.80079
															4.64448	4.48228		2.35411	2.49136
															3.85552	3.58575		2.15229	2.16732
															3.63855	3.60446		2.42325	2.549
															4.44266	4.72329		2.87967	2.35411
															3.48202	3.57066		2.1271	2.11394
															4.33618	4.28445		3.07628	3.04454
															3.72762	3.7307		3.73143	3.53832
															4.10562	4.16978		3.09552	3.06333
															3.64317	3.4673		3.69452	3.72925
															3.62414	3.72074		3.15229	3.04179
															5.18636	5.2037		3.61278	3.613
															4.31341	4.06712		5.1647	5.17323
															3.4067	3.61836		3.76283	3.76574
															4.6731	4.94912		3.16967	3.18554
															3.827	3.80228		2.76193	2.92686
															4.16735	4.10129		3.56348	3.52569
															5.27663	5.2346		3.87668	3.9073
															4.19747	4.16077		3.69346	3.7286
															3.93394	3.76968		2.88649	2.96802
															4.67586	4.68042		1.88081	2.37107
															2.99265	3.12261		3.89165	3.91392
															3.60769	3.80929		4.03591	4.10622
															3.02314	3.50907		3.04139	3.41946
															4.19325	4.18854		3.91934	3.96365
															3.61305	3.62527		4.18808	4.16652
															4.42231	4.27		2.33445	2
															3.83416	3.87254		3.34044	2.79239
															4.02078	3.63327		2.47712	2.63347
															3.27265	3.48119		3.68124	3.56194
															4.64604	4.69607		2.89487	2.7185
															4.36264	4.61629		2.87564	3.15866
															3.85431	3.49444		3.07518	3.15866
															4.37919	4.49421		4.21625	4.20615
															4.80939	4.66996		4.23469	4.1983
															4.84937	4.86773		3.39358	3.13925
															5.01511	5.07018		3.92691	3.93141
															3.78543	3.9082		3.51534	3.74663
															4.63335	4.74414		3.57715	4.35875
															3.9441	3.90551		4.09433	3.98475
															4.52912	4.5024		3.44623	3.69574
															4.11542	4.5816		3.43297	3.46255
															5.13288	5.1282		4.02759	3.92366
															3.76895	3.58653		3.91561	3.91965
															4.50107	4.19072		2.84448	2.95231
															4.81665	4.40082		2.18469	0.30103
															4.85126	5.00284		3.26221	3.34772
															4.36479	4.09905		2.27646	2.33445
															3.53391	3.76626		3.34341	3.17114
															4.611	4.55895		2.83759	2.70501
															4.24181	4.08192		2.83123	2.78604
															3.52466	3.34122		3.26576	3.37803
															4.63573	4.68217		2.69197	3.15564
															4.20136	4.12108		1.98677	1.76343
															3.51727	3.6886		2.41162	1.76343
															4.68749	4.74657		3.03981	2.45332
															4.07726	3.98924		3.46075	3.45025
															3.66976	3.74313		3.48316	3.58961
															3.96237	3.71456		4.07751	3.82911
															4.3622	4.26351		4.1432	4.19237
															4.49378	4.40373		3.60606	3.57124
															3.59527	3.7387		3.44154	3.40569
															3.75104	3.60932		2.95328	2.99826
															3.26055	3.4138		3.93807	3.99843
															4.35764	4.5048		3.37162	3.77041
															3.73414	3.87099		2.88423	3.06633
															3.91307	3.61325		2.69984	2.65031
															4.19347	4.35357		3.5231	3.62613
															3.81763	3.52687		3.25212	3.28981
															3.36129	3.36119		3.40688	3.34889
															4.93739	5.00447		3.65157	3.87535
															3.70315	3.85323		3.84273	3.73464
															4.0962	4.1228		3.26694	3.28959
															4.16384	4.47643		1.59106	1.8451
															3.46939	3.46659		3.09237	3.16107
															3.73362	3.69522		3.08707	3.13162
															3.54419	3.35119		0.392897	1.77085
															4.21476	4.1708		1.81954	1.6721
															4.09094	4.46172		2.36922	2.73159
															4.27533	4.1956		4.11301	4.15103
															3.92048	3.80832		3.84559	3.88098
															3.41878	3.46016		2.85854	2.68395
															4.81541	4.72446		3.32449	3.04805
															3.37294	3.43193		2.5172	1.74819
															4.09405	4.19677		2.65992	2.66087
															4.19498	4.08196		2.64444	2.83632
															3.67058	3.79137		2.46389	2.617
															4.78049	4.8134		3.1827	3.18441
															3.89252	3.80052		3.99717	3.9763
															3.58782	3.43753		2.39794	3.2014
															3.97428	4.02588		2.78746	2.98453
															3.1901	3.4351		2.42325	2.69108
															3.91561	3.93284		2.68931	3.06744
															3.42927	3.11944		3.19285	3.26031
															3.86164	3.87713		3.46716	3.41212
															3.20202	2.99318		3.33526	3.18583
															3.71036	3.63762		2.93952	2.716
															3.77625	3.88615		2.58659	2.58206
															3.64296	3.65839		3.26881	3.17638
															3.87093	3.50136		3.43088	3.38112
															4.8559	4.84579		3.1364	3.11528
															3.827	4.10707		2.75664	2.60959
															4.95315	4.59143		3.15045	2.9952
															3.66322	3.55674		3.32366	3.15106
															5.43079	5.1663		3.21299	3.15776
															5.11954	5.02465		3.14457	2.71012
															4.12334	4.17841		2.9058	2.88081
															3.24188	3.26482		3.62665	3.50406
															3.06485	3.25787		2.78604	3.68949
															3.13136	3.21497		3.3694	3.62459
															3.31836	3.35984		3.70655	3.73424
															3.51374	3.5817		3.41447	3.28713
															4.13475	4.04474		0.676428	1.6721
															3.83588	3.77222		3.32572	3.37621
															4.90395	5.16052		3.60649	3.55133
															4.1489	4.41471		3.93227	3.98561
															3.9121	3.90259		4.41802	4.42581
															4.49237	4.66561		3.38202	3.45071
															4.18707	4.23269		3.66642	3.66586
															4.14037	4.11948		3.43233	3.47553
															3.46165	3.62942		3.38166	3.31133
															3.13684	3.31911		3.9526	3.95766
															4.26569	4.28801		3.56738	3.52634
															4.18539	4.21479		3.61909	3.6001
															3.69933	3.41421		4.13583	4.07646
															4.37359	4.48288		3.17173	3.06893
															3.75934	3.68593		3.2783	3.31133
															4.01218	4.01096		3.88762	3.91105
															3.5295	3.55838		3.27416	3.46374
															3.62902	3.49521		3.45561	3.53882
															3.77313	3.85827		3.94871	3.94458
															3.65827	3.51341		3.30081	3.23198
															4.3392	4.20277		3.31973	3.02816
															4.80939	4.76797		3.72148	3.70243
															4.08299	3.91543		3.23855	3.22557
															4.39062	4.5945		3.72835	3.76856
															3.59977	3.53911		3.83436	3.88638
															3.56769	3.75876		3.03822	2.97681
															5.01511	5.07018		3.67062	3.66876
															3.78891	3.93068		2.83822	3.00043
															3.91307	3.60329		4.00281	3.77254
															4.72072	5.02074		4.49848	4.5962
															4.14126	3.83125		4.68741	4.67845
															5.30706	5.54174		2.34242	1.89209
															4.71017	4.99431		3.25212	3.24871
															3.90212	3.65096		2.85673	3.11361
															4.30395	3.94405		1.90309	2.55023
															4.55049	4.72931		3.22763	3.09587
															4.20923	4.10635		3.80638	3.84733
															4.99935	5.04694		3.5966	3.56526
															4.15803	4.16425		4.71171	4.76264
															4.20556	3.99825		4.98473	5.0089
															4.50611	4.27582		3.21958	3.31218
															3.86458	3.82453		3.40037	3.36642
															4.99361	5.1013		3.20737	3.19145
															2.91349	2.97441		3.51375	3.53794
															5.52552	5.17889		2.93752	3.19507
															4.36745	4.28612		3.52231	3.5193
															3.75982	3.55358		4.48426	4.49597
															3.24871	3.39118		3.72884	3.62613
															3.84962	3.68634		2.71933	2.73078
															3.53669	3.72892		2.18752	2.21484
															4.05078	4.12229		3.15473	2.9345
															4.35277	4.40803		4.1038	4.08895
															4.15593	4.13409		2.05308	1.44716
															3.98685	3.97645		3.84683	3.99224
															3.8521	4.00463		4.18361	4.17751
															3.34205	3.36934		4.27103	4.4564
															3.92575	4.09322		4.80604	4.83365
															4.39006	4.52482		3.93842	4.05277
															4.40672	4.38322		4.4099	4.50364
															5.36553	5.36276		4.85339	4.89673
															3.09899	3.13129		3.18526	3.10003
															3.79304	3.65128		4.29861	4.18921
															5.2854	5.28933		2.82151	3.13001
															4.48982	4.12386		4.408	4.46604
															3.79712	3.62846		3.40209	3.54827
															3.73299	3.87455		5.59702	5.56911
															5.4665	5.22485		5.50742	5.4536
															3.98017	4.18845		3.70595	3.5302
															3.26282	3.63336		3.66285	3.65031
															3.94815	3.9082		1.70757	2.74741
															4.78402	4.39316		2.26482	2.6464
															4.91534	4.64205		3.55739	3.73127
															3.97082	4.31737		4.29059	4.27932
															3.49814	3.58208		4.63414	4.76048
															4.94639	5.15037		4.03953	4.01368
															5.27855	5.1222		3.95535	3.83499
															3.61387	3.59818		2.17319	1.34242
															3.46933	3.75389		3.46509	3.41697
															4.22953	4.22253		2.82282	2.55388
															3.63878	3.69231		2.80618	2.81224
															4.12334	4.17841		2.40824	2.67486
															3.62118	3.26935		3.39811	3.35946
															4.16806	3.88363		3.8557	3.87146
															3.47334	3.20646		4.60754	4.66939
															2.95183	3.08371		4.45911	4.23767
															3.078	2.95507		3.86923	3.98534
															3.20466	3.28067		3.69897	3.71734
															4.26614	4.17095		3.15259	2.69285
															3.33026	3.37004		2.96708	2.47422
															3.67849	3.60474		3.41863	3.23905
															4.89462	4.61089		3.80916	3.93857
															4.40028	4.64028		3.62387	3.58894
															4.16135	4.40902		2.99432	3.01536
															3.59903	3.80462		3.09412	2.83759
															3.98657	4.12559		3.6932	3.74554
															4.5114	4.62379		4.82828	4.82547
															3.75821	3.62335		4.4256	4.41987
															3.88663	3.9411		3.53945	3.62716
															3.74942	3.73757		3.83569	4.22285
															4.31051	4.27273		3.4183	3.42553
															4.53537	4.4141		3.34321	3.35793
															4.95815	4.99928		2.9722	3.77815
															3.30148	3.25866		5.48662	5.45485
															3.11658	3.31553		4.27921	4.49237
															3.14036	3.18087		3.83455	3.75641
															3.5558	3.58781		4.43549	4.33433
															4.02296	3.94309		2.35984	2.59439
															3.94462	4.18159		2.67486	3.0216
															4.54146	4.58333		3.00518	2.93802
															3.3915	3.5088		3.29732	3.16167
															3.24588	3.37853		4.34823	4.3795
															3.18632	3.30435		4.95452	4.91609
															3.32039	3.15725		4.87102	4.83706
															4.37539	4.26132		4.60377	4.63105
															4.33913	4.28974		4.38555	4.41063
															4.01214	4.03308		3.35698	3.58816
															3.9097	3.78682		5.28351	5.29279
															4.39011	4.32996		4.28235	4.31345
															3.44721	3.63198		2.35984	2.8014
															3.88254	3.7811		3.28307	3.30535
															4.23093	4.29667		3.27967	3.42504
															3.60217	3.48092		3.45255	3.55047
															3.23394	3.27398		3.11893	3.13386
															3.32118	3.17365		2.53148	2.62221
															3.993	4.02367		5.81096	5.81548
															5.45406	5.42984		4.31578	4.28531
															4.07951	4.12681		3.48216	3.56984
															3.88066	3.92734		2.8451	2.94841
															4.40221	4.31844		2.63448	2.617
															4.07765	4.06787		2.64147	2.64444
															3.23505	3.36576		3.62014	3.57657
															4.0125	4.04893		3.68467	3.71575
															4.77662	4.68067		4.15008	4.10684
															4.36936	4.19069		3.77677	3.62706
															3.53287	3.79616		2.4609	3.32654
															3.78404	3.73831		2.90363	2.19312
															3.22427	3.32243		2.24304	2.8537
															4.24235	4.2718		4.0561	3.96308
															5.32413	5.35369		4.13098	4.16513
															3.74123	3.93643		3.35141	3.44373
															4.72072	5.02074		4.02218	3.98182
															3.471	3.30333		3.01199	3.30211
															3.80152	3.94354		4.07715	4.04618
															4.53265	4.62873		2.79099	2.75435
															4.06327	4.14282		4.00484	4.08329
															4.92313	5.05193		4.00664	4.02284
															3.81438	3.95504		4.03169	4.03989
															4.06011	3.92273		5.41035	5.4091
															3.21519	3.24558		5.04268	4.99094
															4.74622	4.7009		3.31973	3.07445
															5.07398	4.74448		3.22814	3.28012
															4.24844	4.10223		3.25066	3.46523
															4.01913	3.92954		3.94062	3.99436
															3.51368	3.5817		3.80808	3.80652
															4.13205	4.16847		3.54704	3.55461
															4.13864	4.14163		4.24095	4.21588
															4.44357	4.5585		4.26188	4.28652
															3.86463	3.96286		2.80956	2.98227
															4.18964	4.43516		4.02621	4.02391
															5.36034	5.10088		3.22324	2.90091
															5.51258	5.17894		2.88762	2.88252
															3.46396	3.5373		3.08849	1.72428
															3.59598	3.97998		3.42537	3.33304
															3.32654	3.39118		3.52634	3.51121
															3.15969	3.29569		2.9284	2.85612
															4.61462	4.67982		3.24105	3.33183
															3.55723	3.53228		3.51561	3.42619
															3.95288	3.99272		2.54407	2.62428
															4.10244	4.08571		3.51388	3.40381
															4.14861	4.11344		3.48116	3.52401
															3.67817	3.89409		4.50312	4.49686
															4.42815	4.34124		4.04556	3.98816
															3.48356	3.55411		3.21325	2.89542
															4.12781	4.05557		5.52904	5.53836
															4.51723	4.66441		4.65647	4.73039
															4.38986	4.35296		4.04036	4.03201
															3.72303	3.85211		3.10924	3.29798
															4.45354	4.40287		3.39967	3.25648
															5.38126	5.36374		4.26677	4.3365
															5.00124	5.22756		4.21261	4.27804
															4.02157	3.70033		4.5412	4.56828
															4.23451	3.92287		3.16495	3.22737
															4.46872	4.4039		3.03181	3.02612
															4.05549	4.12548		3.03902	3.06558
															3.74421	3.81485		3.76268	3.77902
															4.51497	4.47494		3.53453	3.4504
															4.09247	4.12803		3.19728	2.90849
															3.15198	3.91848		3.19728	3.27091
															4.01215	4.12967		3.70544	3.69478
															3.38039	3.18639		4.63842	4.62223
															3.18948	3.21197		4.90897	4.93531
															3.26553	3.14185		3.41797	3.82653
															3.43457	3.44498		3.48982	3.66492
															3.20107	3.42813		2.90363	2.76716
															3.21574	3.17114		3.94007	3.7679
															3.14422	3.08224		2.36922	2.70329
															3.15252	3.01416		3.93379	3.95187
															3.11339	3.44514		3.69557	3.66276
															3.22063	3.16619		3.47929	3.36173
															3.13388	3.20612		4.77256	4.71139
															2.79031	3.36624		4.30012	4.30619
															3.07518	3.14525		4.65876	4.61905
															3.28662	3.18057		3.95871	3.91302
															3.2163	3.0257		3.25792	3.19535
															3.78487	4.03222		4.38979	4.43371
															4.15458	3.78629		3.82569	4.4675
															4.38349	4.26111		4.12701	4.1907
															4.98652	4.72059		4.29634	4.2566
															4.94639	5.14411		3.7721	3.65725
															3.80152	4.02784		4.93059	4.94385
															4.11804	4.1034		2.74194	2.85914
															4.53645	4.55215		3.53212	3.4143
															4.4765	4.52596		2.57749	2.83123
															4.54795	4.21918		1.88081	3.5463
															3.46526	3.51922		3.62377	3.67669
															3.49707	3.23317		3.47509	3.73135
															4.14241	4.09616		3.33945	3.69958
															4.24665	4.00225		2.45939	3.1245
															4.0202	4.05224		2.935	3.69399
															3.7364	3.55421		3.19618	3.20439
															3.75659	3.59729		3.89209	3.78262
															4.02616	3.91969		4.10257	4.09142
															4.12241	3.83077		4.04591	4.10476
															4.10577	4.02258		3.99835	4.10779
															4.40023	4.70241		5.51744	5.52576
															3.94064	3.93339		4.55311	4.57588
															4.66186	4.66834		4.46412	4.46851
															3.99585	4.03397		3.7864	3.60938
															3.86428	3.76262		3.22583	3.07773
															3.67531	3.6332		2.25768	2.63649
															4.17927	4.08268		3.85637	4.41397
															2.99322	3.24476		3.47524	3.40756
															4.20304	4.18379		5.07174	5.06145
															3.41584	3.25621		4.87074	4.7957
															3.21521	3.28724		5.53758	5.52361
															3.2618	3.18071		4.9327	4.94467
															4.02086	4.0849		5.41509	5.37862
															3.86033	3.94203		3.436	3.40449
															3.48318	3.64439		3.83512	3.77757
															3.97299	3.70762		2.02531	2.70842
															3.38238	3.44971		3.84117	3.79064
															3.89496	3.83004		5.86511	5.84592
															4.3083	4.34264		3.71659	3.53945
															3.10479	3.2012		3.73949	3.72337
															3.44247	3.40796		5.81713	5.78254
															3.92806	3.8733		3.87938	3.8879
															3.3566	3.44618		5.02254	5.01296
															3.21276	3.02776		5.07581	5.09402
															3.99455	4.0869		4.97299	5.01853
															4.88895	4.85939		5.03626	5.07826
															5.35331	5.38999		4.07004	3.99158
															3.80225	3.71002		3.18327	3.37822
															4.61888	4.61777		4.58096	4.64194
															5.34277	5.39577		4.08831	4.17898
															4.51607	4.53282		3.49388	3.14706
															4.19765	3.63681		3.55871	3.56703
															3.98234	4.0496		3.84148	3.82367
															3.57079	3.53327		2.7356	2.0607
															3.63161	3.78126		1.66276	1.88649
															4.19948	4.193		4.23686	4.23694
															3.27938	3.15846		3.98945	3.94978
															3.66807	3.62192		3.4936	3.73167
															3.76594	3.85473		3.15473	3.2266
															4.40355	4.3922		2.08991	2.60097
															4.08152	3.94119		3.29798	3.27184
															3.16524	3.1407		3.76768	3.78774
															3.33235	3.45393		4.05736	4.157
															4.4651	4.33978		4.821	4.856
															4.07043	4.0399		2.83885	3.03383
															3.33728	3.04682		3.44902	3.48841
															4.65674	4.68219		4.41514	4.46675
															3.72624	3.51162		4.66195	4.6243
															5.19271	5.48776		3.12548	3.15442
															4.28993	4.25262		3.22712	3.27646
															4.91865	5.12626		2.83822	3.07882
															4.67889	4.86392		2.98498	2.6637
															4.05396	4.02219		3.79775	3.83327
															4.05823	3.91778		3.1784	3.19673
															4.13699	4.39138		2.60206	2.23553
															3.35889	3.41567		3.82269	3.84167
															3.41326	3.37907		4.06804	4.04513
															4.46758	4.42357		3.81211	3.83487
															5.1503	5.25488		4.27	4.2903
															3.34727	3.10844		3.53058	3.57043
															5.60891	5.6008		4.11594	3.9976
															3.81837	4.03276		3.2572	3.37694
															4.98297	4.97374		3.34104	3.26928
															3.89045	3.83897		3.59173	3.22917
															5.03528	4.99748		3.01115	3.01912
															3.85461	3.94894		3.34557	3.39811
															4.31508	4.36265		3.3251	3.37218
															4.45646	4.18522		2.51851	2.41664
															5.23279	5.61178		2.81158	3.10346
															4.7603	4.51554		3.13418	2.91908
															3.02719	2.9654		4.83369	4.80693
															4.05014	3.88011		4.03375	4.03193
															4.81291	4.7495		3.26951	3.21722
															3.94229	4.02529		3.436	3.55895
															4.02912	4.04021		2.02938	2.97313
															4.53339	4.60322		2.89982	2.63043
															3.56615	3.76536		5.57417	5.57541
															4.16968	4.2901		4.0159	4.04755
															4.18353	4.12993		4.44369	4.29064
															3.66074	3.7392		3.75335	3.72189
															4.01129	3.90508		4.08983	3.98439
															3.8101	4.16225		4.74799	4.79137
															4.55239	4.47191		1.83251	1.94448
															4.63758	4.67389		3.47451	3.56478
															3.87295	3.95787		3.7963	3.84023
															4.22194	4.24505		2.17026	1.98227
															4.20739	4.19687		4.12005	4.11558
															3.53289	3.46093		3.47334	3.17522
															4.24492	4.32032		3.69557	3.77597
															3.46943	3.5466		4.1799	4.14749
															4.11231	4.12431		3.80969	3.82269
															3.2856	3.20673		5.78618	5.79489
															3.25517	3.08132		3.07882	2.9489
															3.08921	3.18957		3.79685	3.79532
															3.38934	3.26541		3.75846	3.58816
															3.24917	3.40415		3.28171	3.23274
															3.14419	3.40875		4.79894	4.77755
															3.30103	3.19101		4.67827	4.76525
															3.40586	2.92877		3.6878	3.6582
															3.9447	3.93436		3.41313	3.40705
															4.71816	4.69389		1.60206	1.82607
															3.98434	4.0965		3.2492	3.20222
															3.84852	3.78541		2.92324	2.76567
															5.1766	5.16824		5.24885	5.25782
															3.2996	3.24087		4.95488	4.88863
															3.23857	3.20571		5.00858	5.01201
															5.24146	5.24962		4.5485	4.53952
															4.89239	4.95175		4.55739	4.55566
															3.85013	3.95065		4.26668	4.27284
															3.9689	4.09573		3.0667	3.0306
															3.10314	3.16922		3.39463	3.34596
															3.1882	3.23772		2.04922	2.27875
															4.01746	4.15785		3.055	3.1486
															4.00817	3.86338		4.05971	4.03003
															4.83335	4.7821		3.42894	3.44264
															4.86583	4.87818		1.89209	2.33846
															4.21905	4.26845		5.68463	5.69262
															3.78308	3.71848		5.50284	5.49714
															3.4283	3.32313		3.40909	3.4387
															3.2584	2.98777		3.66997	3.81836
															4.38786	4.27272		3.39898	3.11461
															3.41581	3.36772		4.0778	4.16409
															3.52076	3.68928		3.58647	3.54876
															5.0657	4.9739		3.46716	3.47056
															4.3086	4.333		3.63397	3.55218
															3.33682	3.0826		3.75793	3.73054
															4.1628	4.10338		3.1038	3.35353
															2.93047	3.16074		4.70778	4.71931
															3.90776	3.81494		3.51402	3.8286
															5.25974	5.22169		2.34439	2.38917
															4.47875	4.61503		3.63246	3.57519
															3.29146	3.37699		3.76619	3.60746
															4.79752	4.82939		2.81291	2.55509
															4.03501	4.37436		2.51055	2.80889
															4.6515	4.21783		3.63498	3.66219
															3.84991	3.51815		4.16634	4.13783
															3.49837	3.43858		4.156	4.17621
															3.75101	3.6354		4.33602	4.28484
															3.97786	3.51352		4.26755	4.29979
															4.84182	4.5585		4.23942	4.19468
															4.42962	4.62974		3.52244	3.46997
															5.09443	5.03906		3.94111	3.91009
															4.06502	3.85484		4.677	4.66506
															4.397	4.47423		4.64724	4.6093
															4.07033	4.06898		4.39711	4.36154
															5.25581	5.31702		3.61098	3.54283
															5.41447	5.45794		4.13354	4.15324
															3.57152	3.56192		4.54795	4.53209
															4.88816	4.74477		4.31091	4.29268
															4.98049	4.9328		2.96942	2.66087
															3.3279	3.26596		5.07897	5.05568
															3.99076	4.02979		5.40921	5.38896
															4.47748	4.40571		4.93793	4.81896
															4.74474	4.79734		5.24525	5.30157
															4.39282	4.31903		3.98227	3.89564
															3.84024	3.79393		4.11099	4.12937
															3.46117	3.4729		2.51055	2.42813
															4.75631	4.67638		3.48643	3.47756
															3.60906	3.51523		3.88598	3.86593
															4.60186	4.65424		4.40697	4.4941
															4.09712	4.09279		3.17811	3.17319
															3.75454	3.60349		1.98227	1.43136
															5.67163	5.65178		3.07846	3.20167
															3.6823	3.41892		4.33003	4.26891
															3.91033	4.07959		3.74147	3.81994
															3.04725	3.0559		4.89054	4.88142
															4.18117	4.03127		4.25571	4.25833
															5.0533	5.09835		4.31869	4.35409
															4.41085	4.45537		2.37475	2.30963
															5.56765	5.49332		1.44716	2.04532
															4.02225	4.0649		2.9196	2.98989
															4.72871	4.79189		4.45945	4.48589
															3.78399	3.79875		5.62975	5.64848
															6.64199	6.64071		3.75504	3.76268
															4.31439	4.3541		4.06674	4.07544
															3.27239	3.41468		4.39321	4.71698
															3.21398	3.28883		3.57148	3.52608
															3.21431	3.10294		2.9619	2.60314
															3.91248	3.84751		3	2.13033
															3.12951	3.19984		3.32715	3.34753
															3.35199	3.26424		3.45163	3.44638
															3.29292	3.63483		4.12756	4.07313
															3.49759	3.78647		3.64552	3.64748
															4.16313	3.87377		4.12097	4.12176
															3.58399	3.28094		3.65954	3.74881
															3.81675	3.80553		2.98945	3.0465
															4.04923	4.05257		2.72016	2.91908
															3.5018	3.73314		4.94325	4.96506
															3.91515	4.01287		4.73388	4.73766
															3.80155	4.34393		3.12287	3.10958
															3.89624	3.7977		2.93146	2.67025
															4.05055	3.92779		3.05269	3.45743
															4.50946	4.3922		3.15534	3.44311
															4.80518	4.75688		3.28035	3.15381
															3.22613	3.25624		3.19618	3.16077
															2.91688	3.06666		3.23452	3.49541
															3.44251	3.56267		4.99112	5.01701
															3.53936	3.56691		4.36838	4.3381
															4.84716	4.72063		2.67761	2.96426
															3.37293	3.5881		3.79927	3.8072
															5.6465	5.6533		3.41044	3.36568
															4.1628	4.10928		3.9095	3.96853
															4.35346	4.32708		4.16002	4.10978
															3.73692	3.65848		2.89542	2.89265
															4.52741	4.39748		3.17984	3.52427
															5.27019	5.25584		3.34733	3.32552
															4.36739	4.12049		3.32408	3.29226
															3.79567	3.09415		4.32956	4.29146
															4.35052	4.04014		4.10988	4.03048
															4.12084	4.07813		3.62788	3.66077
															4.05318	4.16453		3.55218	3.60282
															5.0185	4.97365		2.96332	3.3438
															3.75474	4.06867		3.64227	3.60239
															5.03523	4.99536		2.83569	2.60531
															4.40416	4.46645		3.427	3.36059
															4.13457	4.5349		3.23426	3.42012
															4.38104	3.97218		3.74123	3.74695
															4.68336	4.81904		3.62107	3.62066
															4.28838	4.1128		4.04407	4.00268
															4.25433	4.26815		3.19535	3.24846
															3.84917	3.4625		3.45515	3.73687
															4.84036	4.52944		4.57633	4.59104
															3.59556	3.62958		4.30718	4.1803
															4.74568	4.69711		3.4417	3.36361
															4.4279	4.35509		2.989	2.88252
															4.24373	3.90693		3.72395	3.70952
															5.25701	5.39252		3.68404	3.67724
															3.90961	3.8817		3.2667	3.26411
															4.73353	4.72892		3.31366	2.99913
															4.70239	4.34174		5.57753	5.51912
															5.09117	5.37189		5.23991	5.20273
															4.12103	3.94361		4.85011	4.81168
															4.36144	4.4361		4.32305	3.91052
															4.11708	4.08299		4.74294	4.70891
															4.00734	3.97959		4.59373	4.61828
															4.98347	4.9753		3.33041	3.38703
															3.89562	3.87731		2.94201	2.91169
															4.29052	4.31556		4.05694	3.97308
															3.60932	3.79463		4.48677	4.52888
															4.05775	3.99257		3.69478	3.27416
															4.23925	4.22072		3.43008	3.59824
															3.17429	3.3006		4.12688	4.06277
															4.17837	3.9289		4.28753	4.31781
															3.63453	3.70021		3.68895	3.65877
															4.5953	4.59495		2.91222	2.33646
															3.84389	3.80703		4.24321	4.3035
															6.00499	6.02542		3.82046	3.76343
															3.61365	3.57122		4.41258	4.48359
															3.44817	3.45087		3.30081	3.46345
															3.17609	3.11997		3.91719	3.88224
															4.03469	4.05067		3.99286	3.98096
															4.0796	4.17664		3.90703	3.94866
															3.9447	4.06239		3.52569	3.63749
															4.06639	4.13929		5.06188	5.05845
															3.79151	3.68326		4.11939	4.09975
															3.16261	3.21864		4.20396	4.19287
															4.9058	4.79219		4.01351	3.91286
															4.30395	4.30023		3.89143	3.94503
															4.7084	4.80849		2.85309	2.51983
															6.26015	6.25375		3.2584	3.25959
															3.26924	3.30219		3.21932	3.23779
															3.3588	3.3034		3.14457	3.11561
															3.17403	3.2898		2.87448	3.03743
															3.344	3.11652		3.7819	3.56585
															4.77217	4.79361		4.87855	4.84957
															5.04417	5.06592		4.85972	4.86574
															4.94413	4.88122		4.78254	4.74799
															4.66269	4.65125		4.68613	4.68912
															3.82003	3.76019		3.36399	3.3216
															4.6502	4.64384		5.37159	5.32052
															3.70906	3.76953		2.9987	3.34459
															4.23926	4.29944		2.77159	2.87564
															4.35142	4.46128		2.82347	2.96802
															3.6308	3.64379		3.59824	3.65176
															4.04627	4.03038		2.87967	2.67578
															3.71175	3.68533		3.42667	3.43965
															6.35894	6.37015		5.6165	5.61633
															4.9189	4.90856		3.40518	3.44979
															3.81568	3.94328		2.5977	2.5977
															4.26774	4.12751		3.08171	3.24452
															3.09896	3.13706		1.81954	2.48855
															2.99601	2.91503		2.69897	2.16732
															3.11765	3.06754		2.92376	3.03342
															4.94408	4.93149		4.04068	4.07383
															3.65487	3.75674		4.21301	4.13808
															3.89291	3.81181		4.2294	4.23995
															4.20677	4.1071		3.00303	2.91169
															4.44642	4.46249		2.23045	3.11327
															4.04427	3.95589		3.28646	3.29336
															5.21078	5.26097		3.09342	3.12483
															3.45025	3.07192		3.16997	3.24551
															3.40375	3.76552		3.3216	3.32818
															3.96929	3.93471		2.23805	2.29003
															4.30377	4.24382		3.15685	3.14922
															4.28865	4.32007		3.21032	3.15229
															3.54583	3.55171		2.80277	2.97174
															3.74286	3.66971		2.82607	2.68395
															3.99848	3.95596		3.32675	3.13893
															4.696	4.81059		4.82409	4.78242
															4.31197	4.03345		3.71517	3.71466
															3.31895	2.92269		2.72997	2.69897
															4.6849	4.62658		4.85288	4.83684
															4.18947	4.2698		2.89653	3.01115
															4.83455	4.82391		3.65321	3.48444
															4.79274	4.5534		4.0133	4.03387
															3.77871	3.87616		3.30341	3.197
															4.88285	4.60361		3.25479	3.43727
															4.06724	3.93526		3.21801	3.15259
															3.56749	3.41495		2.79379	2.80414
															3.53886	3.56969		3.64098	3.6468
															3.3909	3.41443		2.83759	2.70329
															4.11865	4.4868		2.58433	2.6149
															4.3967	4.25535		3.67988	3.63548
															4.21625	4.51012		3.72329	3.80604
															4.86319	4.58905		3.6844	3.01912
															4.52378	4.55171		3.76871	3.86558
															3.35764	3.46789		2.5563	2.96473
															4.80354	4.75625		3.76901	3.85794
															4.11506	3.9628		2.81889	2.2014
															5.04695	5.11486		2.30963	2.00432
															3.3208	3.50641		3.12905	3.09132
															4.6088	4.30144		3.21484	3.31681
															4.60529	4.73097		4.24652	4.24452
															4.15035	4.15373		3.53441	3.48813
															4.15996	4.17085		5.36449	5.351
															4.10252	4.085		5.40398	5.39781
															4.83936	4.51546		4.75858	4.75364
															3.92871	3.99792		4.04875	3.96844
															4.98552	4.96966		3.5783	3.55967
															3.73175	3.67756		2.77379	3.48159
															3.72115	3.52156		3.80956	3.85163
															6.18856	6.14838		3.48101	3.13226
															3.9321	3.90095		3.61553	3.64078
															4.00274	4.1089		2.93146	3.01284
															4.16713	3.99698		4.70375	4.64631
															4.45381	4.31256		3.8957	4.01229
															3.2413	3.19498		4.3955	4.28196
															4.03357	4.03204		4.3927	4.37981
															3.68522	3.83299		4.73341	4.71016
															3.61559	3.61188		4.3009	4.33086
															5.47029	5.43277		2.22272	3.13386
															3.29235	3.1051		2.82347	2.3962
															4.80165	4.79574		2.98137	2.98272
															3.97633	4.07168		2.75205	2.95134
															4.40103	3.34928		4.73353	4.77275
															3.74571	3.65648		3.22763	3.26834
															3.5228	3.58454		2.39967	2.24055
															3.43775	3.3393		3.31323	3.33925
															3.72515	3.65728		4.0035	3.9976
															4.07565	4.02256		3.34124	3.39375
															4.11752	4.04216		2.81158	3.04727
															4.11934	4.01255		3.73344	3.7679
															5.18557	5.19855		4.30466	4.23297
															3.63159	3.69397		3.3865	3.31639
															4.53615	4.58776		3.35372	3.33304
															3.734	4.10133		3.04883	3.47842
															4.32466	4.16789		2.34439	2.0569
															3.61145	3.65539		3.95942	4.02502
															4.07185	4.05575		3.52323	3.53618
															4.00497	4.0306		4.51296	4.37306
															3.35887	3.51701		3.89337	4.00277
															4.12554	4.08438		3.69609	3.70269
															5.3245	5.05281		2.97543	2.76042
															4.06858	4.09531		3.31387	3.03141
															4.37983	4.31502		2.58092	2.86392
															3.40975	3.57591		2.96284	2.89432
															4.41332	4.11968		3.0103	2.94101
															4.0421	4.01093		4.50472	4.44108
															3.89731	4.33238		3.98941	4.19557
															3.56478	3.63769		3.25091	3.15412
															4.5871	4.46781		2.97451	3.15076
															3.38942	3.49683		2.32222	2.4843
															3.547	3.56972		4.04552	4.00238
															3.37504	3.41578		3.90255	3.87186
															4.4268	4.58975		3.03981	3.2927
															4.11652	4.36461		4.17705	4.0636
															4.79276	4.7291		3.55979	3.51825
															3.64232	3.69753		2.83251	3.4101
															4.61979	4.50616		2.93247	2.67394
															4.15143	3.88349		3.91991	3.92033
															3.46578	3.42772		3.27875	3.40926
															3.94238	3.96982		3.68538	3.5934
															3.85628	3.63133		4.52393	4.53752
															4.50968	4.44693		2.96614	3.35238
															4.57251	4.37232		4.11965	4.0505
															4.90409	4.90521		3.43712	3.38881
															4.04666	4.08954		3.85205	3.85612
															3.7609	3.79088		3.72591	3.84373
															4.91429	4.99771		3.4633	3.35411
															3.71918	3.66022		3.87841	3.8586
															3.76508	3.90794		3.42797	3.08386
															3.93514	3.77044		3.45439	3.48572
															3.92015	4.00026		3.81151	3.80882
															3.90344	3.90255		5.2662	5.25
															3.84215	3.82144		3.37475	3.43409
															3.77007	3.73843		4.65979	4.65279
															3.72776	3.75849		3.39235	3.31387
															3.69574	3.89196		5.30356	5.29628
															3.80216	3.88368		5.72054	5.73098
															3.87319	3.87362		4.7115	4.68955
															3.80962	3.91996		2.19866	2.90634
															3.92749	3.9697		1.82607	2.38561
															3.96562	3.9053		2.95036	2.36549
															3.14703	3.19312		3.23249	3.13354
															6.28884	6.28676		3.8459	3.81064
															4.07443	3.99446		3.45954	3.58771
															3.52956	3.11212		3.85697	3.81928
															5.01241	5.08415		4.34108	4.3204
															3.35513	3.5343		3.82243	3.83531
															3.36184	3.47075		3.38202	3.48173
															3.56635	3.57657		2.89982	3.02325
															3.60058	3.55242		3.17696	3.03703
															3.32133	3.43926		3.29579	3.29447
															3.56744	3.44403		4.08336	4.06348
															3.69763	3.61819		4.57437	4.57939
															3.25676	3.38187		4.79589	4.79062
															3.67224	3.52384		4.87251	4.85118
															2.95781	3.21724		4.41719	4.43678
															4.39758	4.37793		3.31175	3.45286
															3.23407	3.28713		3.87448	3.91132
															3.45893	3.55564		2.89708	2.88309
															3.57541	3.56807		2.38917	2.3075
															3.6088	3.57657		3.07298	3.15655
															3.34948	3.37113		3.29645	1.93952
															3.39164	3.32508		3.29863	3.17955
															3.8688	3.79945		2.55267	2.2878
															4.15012	4.19593		4.11965	4.05888
															4.65033	4.62549		4.17993	4.13558
															3.90355	3.93345		2.6981	2.86806
															3.65646	3.62609		3.95095	4.00126
															4.47283	4.46596		4.19296	4.18058
															3.84056	3.98844		3.92906	3.85236
															4.32344	4.35209		3.98	3.89304
															4.33303	4.37576		3.66932	3.53135
															3.81745	3.73205		4.0204	4.03282
															4.40323	4.42797		3.09587	3.10278
															5.21397	5.22428		3.78376	3.83008
															4.14419	4.11176		2.21219	2.3927
															3.17764	3.27969		3.68079	3.68404
															4.92458	4.75801		4.0125	4.05131
															4.20826	4.29245		2.3784	2.40993
															3.84247	4.10192		3.08955	2.6637
															5.68664	5.67565		2.45484	2.77232
															4.58509	4.64238		3.32015	3.27184
															3.65323	3.73069		3.89087	2.90956
															4.70515	4.74572		3.37803	3.4553
															3.96929	3.89453		3.66987	3.84547
															3.85807	3.91723		2.79449	2.81291
															4.84983	4.83163		2.86688	3.06371
															4.6022	4.80052		3.43281	3.44778
															3.49772	3.17001		4.38023	4.40116
															3.8962	4.14473		2.95617	3.40243
															4.16403	3.94169		3.02816	3.06856
															4.15413	4.03452		3.97932	4.03189
															5.06138	4.82257		3.21378	3.04727
															4.61351	4.80305		3.26529	3.28758
															3.92355	3.78102		5.03925	5.04135
															5.0943	4.81702		3.3948	3.70053
															5.579	5.36731		3.04532	2.99211
															3.53671	3.53981		2.78888	3.06707
															5.04554	4.7876		3.00087	2.98091
															3.64589	3.61814		2.80686	2.5563
															4.88727	4.87547		2.75891	3.29092
															4.71171	4.93909		3.52231	3.08707
															4.24124	4.10287		3.03222	3.06333
															4.63038	4.51923		4.54243	4.5625
															3.79284	3.95756		3.87233	3.45484
															4.25089	4.41254		4.43035	4.40305
															4.62291	4.6588		4.44518	4.41355
															5.13531	5.21394		3.21958	3.23528
															4.54959	4.44047		1.95904	2.14613
															3.79546	3.79336		4.10144	4.04972
															3.37663	3.17802		3.47885	3.55291
															4.50823	4.4687		3.50759	3.56277
															5.15368	5.21982		3.79511	3.83353
															4.55256	4.71952		3.405	3.64572
															4.02383	4.10447		4.47871	4.4513
															4.18422	4.5004		4.04395	4.08615
															4.36192	4.46204		3.86735	3.79962
															4.02108	4.0991		3.92505	3.93161
															3.93692	4.14766		3.41397	3.44091
															4.31915	4.33858		4.25653	4.2521
															3.89972	3.9411		3.36267	3.32572
															4.36424	4.21863		4.54052	4.52442
															5.71522	5.73889		3.59737	3.51014
															3.85829	4.02803		3.81584	3.81485
															3.86148	3.85109		4.01837	4.06539
															3.85042	3.88859		4.10578	4.15054
															3.93403	3.90632		4.07467	4.06513
															3.78905	3.73127		3.02284	3.12254
															3.60073	3.80996		3.1807	3.21617
															3.77466	3.85514		3.53135	3.66153
															3.98748	4.05136		2.88986	2.88024
															4.27554	4.41539		3.48869	3.30771
															4.44586	4.46311		2.08279	2.34242
															4.68203	4.59294		3.43377	3.3032
															3.44199	3.49608		3.64572	3.67449
															4.12841	4.08853		3.43505	3.48001
															3.4223	3.41421		5.27107	5.26452
															3.42724	3.57665		2.91487	2.97543
															5.8867	5.88929		4.81222	4.82565
															3.85216	3.84552		2.21219	2.74819
															3.4351	3.47012		3.36059	3.24304
															6.43841	6.50058		3.15836	3.12646
															3.86594	3.67314		4.36601	4.07577
															3.28537	3.39798		2.24551	2.55751
															3.30461	3.48021		2.9722	3.05843
															3.29614	3.453		3.1784	3.22814
															3.36014	3.36934		2.98856	3.00988
															3.96144	4.17947		4.34922	4.34571
															4.88177	4.87934		3.83372	3.86941
															3.19414	3.37441		3.86976	3.83973
															3.45231	3.35561		3.50202	3.54195
															3.29694	3.36096		4.52047	4.55567
															3.38988	3.36227		4.28162	4.31374
															3.32879	3.0848		3.25527	3.28421
															3.85327	3.48724		3.08135	3.04297
															4.47094	4.44993		3.25959	3.26951
															5.35982	5.35591		3.49941	3.48671
															4.28554	4.41202		3.46315	3.18412
															3.90607	4.25047		2.27416	2.51188
															4.42676	4.51166		3.13194	3.05652
															3.68277	3.794		2.69548	2.55991
															4.18329	4.11355		3.20844	3.18977
															3.54154	3.44399		2.84696	2.96895
															3.73968	3.95056		2.67578	2.549
															3.78405	3.78548		3.24005	3.26458
															3.37642	3.28664		2.92376	3.14675
															3.42084	3.38868		2.92117	2.9284
															3.31923	3.09637		2.75511	2.71933
															3.64834	3.66363		3.11093	3.09132
															3.5212	3.80889		3.15715	2.89321
															4.61496	4.67061		3.87737	2.92169
															3.98775	3.92861		3.86487	2.72509
															3.88878	3.81953		2.52504	2.69373
															4.66072	4.69938		4.84597	4.79385
															3.23232	3.21519		4.84107	4.73202
															4.32349	4.15714		2.86451	2.83059
															4.15879	3.88024		3.52892	3.51996
															3.24192	3.25896		4.69005	4.69222
															3.98012	3.94942		4.30833	4.31983
															6.43909	6.44581		3.05385	3.09517
															3.29798	3.17499		3.78739	3.68377
															3.47657	3.299		3.62024	3.30514
															3.51151	3.52617		3.26458	3.2383
															3.37826	3.37662		4.00565	3.97964
															4.98899	5.01373		3.17955	3.18441
															4.24681	4.36114		3.32756	3.30685
															5.01664	5.02117		3.30298	3.27989
															4.29452	4.21933		2.88195	2.91803
															3.9177	3.89994		2.46982	2.65801
															3.71347	3.7219		3.4843	3.49748
															4.31331	4.34585		3.42732	3.39393
															3.76649	3.68133		4.04415	4.05831
															4.14741	4.04282		2.11059	2.92117
															3.70951	3.77269		3.771	3.85101
															3.59672	3.55008		2.82086	2.80003
															5.83693	5.85502		2.79379	2.8848
															4.62196	4.57771		3.82491	3.67697
															4.1687	4.24303		3.43233	3.3604
															3.42912	3.40225		2.77159	2.43616
															6.43014	6.44265		3.79442	3.87315
															4.41557	4.49075		3.58591	3.61826
															4.48778	4.63298		3.01326	3.20439
															4.16212	4.12245		3.72115	3.72949
															4.40584	4.50346		3.16286	2.81624
															5.55501	5.56347		3.28171	3.3216
															4.32171	4.31772		3.50987	3.61721
															4.48028	4.59286		3.83828	3.84036
															3.94285	3.63707		2.57171	2.14922
															5.0515	4.81333		3.25455	3.13893
															3.71324	3.41351		4.52962	4.54973
															4.05591	3.88058		3.48883	2.86806
															4.03405	4.01306		3.63306	3.74539
															4.75086	4.60776		2.12385	2.80754
															5.48035	5.56727		3.79351	3.73735
															3.32098	3.25091		3.5924	3.69188
															4.60529	4.63903		3.43072	3.37383
															3.95662	4.18084		3.67164	3.69434
															3.41027	3.1971		2.79796	2.88423
															3.52994	3.29617		2.73719	2.49693
															4.3266	4.14989		2.86806	2.83506
															3.62086	3.49229		3.32613	2.93651
															4.6882	4.83727		3.44917	3.4524
															4.90401	4.93318		1.53148	1.79934
															4.26555	4.18252		3.13033	3.18298
															5.44187	5.19174		3.47232	3.45255
															5.3474	5.32472		3.06032	2.4133
															3.68722	3.79706		3.84379	3.83467
															3.3636	3.38721		3.12646	3.06483
															4.93046	4.8781		5.22498	3.39182
															3.84255	3.76208		4.42906	4.39888
															4.02958	4.00831		3.76328	3.59999
															4.24481	4.21539		3.61909	3.60692
															4.10482	4.12106		6.16667	6.18219
															4.65734	4.64079		5.02182	5.02018
															4.29872	4.32312		5.11408	5.08093
															4.31775	4.38662		4.93933	4.91827
															4.73875	4.73168		4.81185	4.76346
															4.83042	4.89257		3.71975	3.77026
															3.65653	3.88377		3.09517	2.51851
															4.59117	4.71208		4.5999	4.55245
															3.86821	3.86746		3.47698	3.69381
															3.99766	3.99921		2.90687	3.1827
															3.94163	3.98977		3.55035	3.5407
															3.65835	3.67675		3.71155	3.74671
															3.8201	3.90265		4.16581	4.11099
															3.65408	3.87966		3.19645	3.06446
															3.46258	3.45908		4.29372	4.33306
															5.67713	5.6718		3.4101	3.03981
															3.61032	3.63801		3.10037	3.12057
															3.21185	3.48473		3.02816	2.89708
															3.41111	3.52069		3.40688	3.26694
															3.59058	3.6839		3.15897	3.29159
															3.44302	3.55689		3.0216	3.16017
															3.60135	3.55793		3.8861	4.01081
															3.40449	3.27828		3.95521	3.99034
															4.27812	4.36019		5.78209	5.76467
															4.66847	4.65849		4.02674	3.95737
															3.34252	3.23029		3.45362	3.18752
															4.20813	4.03498		3.0465	3.10312
															5.05515	5.02712		5.48725	5.47072
															3.90657	3.98135		3.44091	3.18498
															3.13526	3.26721		3.436	3.27715
															4.05173	4.11724		3.60746	3.62798
															3.87953	3.84101		4.12564	3.97722
															4.01076	4.02707		4.31992	4.33915
															4.66875	4.66998		2.73719	2.94547
															4.26481	4.1045		3.60195	3.61437
															4.77586	4.7815		3.03181	2.75282
															3.59098	3.70722		2.99388	2.92634
															4.01619	3.93398		5.30846	5.32706
															3.76541	3.71681		4.64336	4.60906
															4.05127	3.93561		2.79169	2.63043
															6.63821	6.65767		3.29226	3.42226
															4.26823	4.28752		2.96095	3.06558
															3.75216	3.74247		2.85431	3.20925
															3.9422	3.98755		3.20167	3.23578
															3.65523	3.64898		3.66876	3.34577
															3.6583	3.53067		5.18646	5.18174
															3.69716	3.69728		3.57031	3.47943
															3.58966	3.55857		3.15625	3.14613
															3.86084	3.99166		3.06558	3.31744
															5.22035	5.24159		4.32383	4.29338
															3.87424	3.79132		3.85781	3.83238
															4.62224	4.5066		3.88292	3.72607
															6.15671	6.13212		4.50971	4.42724
															5.1335	5.12456		4.2052	4.2774
															3.8792	3.95649		3.82223	3.85576
															3.74169	3.71345		3.87938	3.89404
															3.34223	3.27462		4.40135	4.48817
															4.07295	4.0111		4.06804	4.25741
															3.48467	3.42628		3.80092	3.81438
															4.23957	4.25776		2.77379	2.83696
															4.16632	3.79122		3.85836	3.82763
															4.98614	4.99769		4.6803	4.66977
															3.79679	3.71647		4.01912	4.00864
															3.91777	3.87606		3.14208	3.32449
															4.55392	4.51948		3.18808	3.06595
															4.38483	4.34994		3.02243	2.76042
															3.81119	3.63929		2.84819	3.08778
															4.5015	4.47973		3.52336	3.47914
															5.1072	5.10658		2.85612	2.90634
															4.32795	4.33333		3.62562	3.55485
															4.61356	4.69879		3.66077	3.65792
															3.92132	3.87787		3.04258	3.06333
															4.40835	4.36475		3.08422	2.83378
															3.58483	3.71269		3.53275	3.54851
															3.61617	3.67031		3.69984	3.6466
															3.51863	3.38381		2.83569	2.96284
															3.4882	3.578		3.68931	3.6535
															3.11516	3.53754		3.12156	3.23172
															4.7161	4.99891		2.92012	2.94743
															3.92348	4.22554		3.49665	3.43056
															3.79064	3.53422		3.36903	3.36866
															5.31214	5.37361		3.51786	3.82995
															3.87587	3.74894		4.33183	4.24388
															4.53379	4.53686		3.86923	3.77851
															4.15415	3.86911		4.21349	4.38778
															4.38272	4.3839		3.36959	3.95923
															4.57796	4.49352		4.31825	4.35788
															5.04554	4.78777		3.84248	3.86558
															4.23905	4.18403		4.34187	4.45315
															5.65554	5.7525		3.49402	3.61847
															4.2588	4.27222		3.62294	3.62034
															3.28474	3.3707		3.26741	3.29425
															3.91456	3.82408		3.81604	3.36455
															3.83069	3.81342		3.11992	3.08063
															4.1047	4.16343		3.75266	3.71933
															4.17638	3.73348		3.11261	3.33965
															3.81724	3.90794		3.55739	3.58794
															4.33845	4.68982		4.45222	4.31765
															4.4702	4.48219		4.02576	3.95938
															3.5811	3.54016		3.98286	3.70842
															3.8049	3.91553		4.19529	4.13884
															3.56235	3.53147		4.44536	4.37214
															4.20858	4.20166		3.8334	3.82308
															4.36967	4.44101		4.51418	4.49042
															3.58117	3.8115		3.97377	3.95303
															4.0051	4.14252		3.56086	3.57031
															4.37673	4.30688		4.01313	4.05142
															3.50907	3.35487		5.10492	5.1066
															3.42976	3.56418		4.69204	4.69013
															3.35431	3.37596		4.49929	4.50187
															5.52408	5.57977		4.54291	4.53145
															4.52288	4.40117		4.79635	4.7943
															3.50026	3.42472		3.03782	2.96473
															5.56403	5.57809		3.5458	3.17609
															4.60635	4.67776		2.58883	2.59218
															3.32078	3.36497		3.68287	3.42423
															3.49697	3.60917		2.97174	2.56467
															4.59684	4.63625		2.65992	2.82086
															3.3523	3.49253		3.99913	3.86297
															3.5471	3.43549		3.40002	3.38274
															4.30404	4.27827		3.34655	3.26079
															4.12201	3.99972		3.83091	3.85685
															3.88025	3.77816		3.16167	2.81224
															4.31352	4.34059		3.22994	2.81757
															4.28726	4.33147		2.40824	2.80346
															4.22084	4.26322		3.21511	3.20763
															4.15812	4.15174		3.23401	2.73078
															3.38668	3.02924		4.35438	4.31605
															4.4852	4.40377		3.63165	3.21669
															3.54154	3.56629		2.73078	2.46982
															4.11604	3.98252		4.27054	4.30539
															4.10658	4.07298		3.73191	3.62252
															3.61687	3.56621		3.73432	3.55388
															5.3643	5.35589		3.14301	2.76193
															4.96483	5.08043		3.47596	3.41747
															4.16931	4.19592		3.28959	3.31785
															4.10498	4.09809		3.49734	3.56937
															3.4164	3.38753		3.33686	3.34889
															3.28809	3.14737		2.90472	3.37967
															3.73937	3.67651		4.00698	4.01305
															5.91139	5.87905		5.00116	5.00359
															4.68726	4.6397		3.6583	3.58737
															4.12091	4.13958		2.95761	3.02898
															4.20452	4.16101		3.93992	3.9287
															4.77267	4.75776		4.47819	4.52319
															4.29181	4.27319		3.50759	3.70381
															4.9364	4.92518		3.41497	3.99348
															3.77827	3.94036		4.03751	3.99555
															3.85316	3.91436		3.99414	3.98865
															3.77331	3.68173		3.19451	3.21325
															3.71036	3.60805		3.94488	3.93308
															6.31209	6.25129		3.1245	2.73719
															3.2635	3.18297		3.86052	3.96393
															3.99693	3.96208		3.37107	3.29688
															3.97738	3.9851		3.50664	3.5382
															4.2926	4.24524		3.56926	3.54962
															4.27591	4.68618		3.9059	3.8772
															4.03701	4.12219		2.89376	2.98767
															4.36075	4.56475		3.48173	3.5012
															4.09795	4.09423		3.4304	3.28959
															5.26135	5.25572		4.07562	4.14032
															4.79277	4.74797		3.30899	3.1345
															4.3297	4.47664		3.99224	4.02502
															5.52144	5.81492		4.00454	3.98731
															3.55468	3.52575		5.58319	5.57741
															3.13345	3.76014		3.47319	3.41145
															5.3247	5.35402		4.05865	4.25169
															4.63834	4.38319		4.57036	4.59227
															5.38926	5.42496		4.10288	4.02975
															3.83508	3.73594		4.41057	4.74706
															3.98445	3.90863		3.15685	3.28443
															3.5757	3.63624		3.84454	3.78118
															3.42633	3.46948		2.97128	2.94349
															3.99362	3.96568		4.49554	4.50695
															5.11458	5.04978		4.83559	4.80815
															4.57019	4.56139		3.25406	2.6981
															3.91972	3.91474		3.41397	3.46195
															3.85669	3.74755		4.12493	4.17826
															4.24561	4.30651		3.75089	3.76118
															4.75989	4.75586		2.20412	3.36717
															4.13323	4.16659		2.61909	2.78604
															4.22319	4.15489		3.58127	3.5412
															4.17416	4.2147		4.74428	4.70556
															4.2173	4.07529		3.81224	3.71892
															4.43121	4.64077		3.50174	3.25768
															3.75931	3.80295		3.41714	3.40807
															4.0605	4.09476		3.19728	3.17869
															4.11993	4.04184		5.06551	5.03991
															4.38367	4.37334		3.33041	3.25406
															4.12142	4.11886		3.07335	3.10072
															4.33047	3.79429		3.08849	2.80277
															3.13003	3.33366		3.72214	3.71088
															4.33776	4.34153		3.82413	3.88981
															5.03747	5.07059		4.461	4.45942
															3.82863	3.88583		5.02563	5.02602
															3.53516	3.24185		4.80835	4.80258
															4.15243	4.27568		4.40355	4.4821
															4.54522	4.60734		3.38668	3.71063
															5.37862	5.46369		3.40483	3.36248
															3.83076	3.87368		2.63347	2.43297
															3.58405	3.73678		2.55871	2.69984
															3.56735	3.30995		3.36192	3.33506
															3.40454	3.2865		4.17219	4.08785
															3.48618	3.57029		3.86171	4.00706
															3.53108	3.62643		4.30869	4.32226
															3.67985	3.68769		3.38703	3.37749
															3.49685	3.70817		3.5027	3.47741
															3.27647	3.3148		3.41681	2.85673
															3.32067	3.19626		3.37749	3.45056
															3.7307	3.57013		3.58218	3.50406
															3.26158	3.42927		3.99965	4.03866
															4.15687	4.154		4.3412	4.33058
															3.11881	3.08564		3.96251	4.01047
															5.99339	4.80351		4.31983	3.96242
															4.1687	4.20032		3.67752	3.40261
															3.06736	3.00518		3.85224	3.96928
															3.4412	3.56964		4.25964	4.21751
															5.5989	5.5981		3.46225	3.43996
															3.27641	3.43377		3.85352	3.84714
															2.93017	3.40261		3.31345	3.37639
															4.98135	4.98578		3.82789	3.80489
															3.99943	4.10561		6.2273	6.24326
															4.02865	3.83419		4.7836	4.8237
															3.79919	4.58876		4.67312	4.72256
															4.32809	4.35066		3.66502	3.715
															3.48788	3.63552		3.55206	3.63022
															3.97852	3.92953		2.70586	2.41996
															5.12323	5.12715		4.05557	4.09121
															3.77057	3.65515		3.53453	3.69452
															4.46016	4.46736		4.22848	4.27676
															4.91808	4.94272		4.25916	4.25266
															4.71949	4.89156		4.19846	4.21917
															3.53414	3.35705		4.24746	4.1951
															6.49464	6.51113		4.29546	4.39785
															3.78615	3.72593		3.28012	3.19368
															3.01893	3.16702		3.17464	3.37107
															3.76284	3.71875		3.60379	3.74726
															3.87965	3.81624		4.0054	4.03503
															4.27005	4.25089		3.52917	3.98713
															4.84836	4.8185		4.30027	4.33983
															3.46719	3.32797		3.67265	3.6994
															3.06113	3.66417		2.51983	2.48001
															3.08983	3.43886		2.2014	1.96379
															4.28055	4.22094		1.79239	2.97589
															4.16299	4.21633		2.99167	2.6981
															4.07538	4.01999		3.68975	3.61909
															3.50823	3.38593		3.07078	3.12418
															4.34401	4.35846		3.41464	3.3969
															3.30527	3.53334		3.43008	3.30856
															4.38112	4.44051		3.51733	3.56891
															5.04114	4.90449		2.43616	2.65418
															4.62029	4.47465		3.08458	3.09934
															5.58453	5.54866		3.53314	3.66427
															3.5474	3.69097		2.63448	3.3483
															3.39213	3.69335		3.50256	3.41913
															3.27115	3.71884		3.31069	2.72835
															3.61395	3.67031		3.8264	4.33786
															4.19837	4.02514		3.61868	3.57124
															5.14288	5.18775		3.5807	3.57542
															3.92335	3.98235		3.77656	3.75097
															4.05425	4.57481		3.8423	3.80072
															4.08954	4.08721		3.33365	3.34084
															4.54494	4.65897		3.07773	3.12123
															5.95623	5.95012		3.22866	3.07078
															4.29276	4.28749		2.66558	2.81291
															3.48207	3.51041		2.55751	1.90309
															3.89624	3.78485		3.02366	2.77305
															4.93839	4.89034		3.30771	3.29863
															4.50255	4.56528		2.73719	2.91381
															4.06301	4.07768		2.95231	3.1186
															3.98435	3.85091		3.1364	3.08955
															4.57135	4.22915		1.716	2.57749
															3.94647	3.9429		3.09307	3.09552
															4.60518	4.45676		3.07664	2.81425
															4.23167	3.82796		3.086	3.05077
															4.68844	4.9788		4.59013	4.56114
															3.81778	3.84465		2.8651	3.51162
															4.15605	4.4447		3.29048	3.47422
															4.55531	4.3837		3.55775	3.51001
															5.0256	5.05469		3.41263	3.43632
															4.08314	3.86308		3.31952	3.38792
															6.02929	5.75242		3.53908	3.63012
															5.02344	5.04417		3.20085	3.32552
															4.33522	4.28933		3.06258	2.90255
															3.82257	3.81949		4.48423	4.47574
															4.34371	4.34598		3.3516	3.67852
															4.14196	4.08671		3.59726	3.65312
															3.75924	3.96272		4.69723	4.63788
															3.38363	3.06232		4.31804	4.3751
															4.62549	4.51431		3.65944	3.59284
															4.56543	4.49755		3.63246	3.59934
															3.79876	3.9488		2.87099	2.78888
															4.93912	4.86618		2.41664	2.31175
															3.4338	3.46973		3.29601	2.84261
															3.35711	3.43955		3.43297	3.43024
															4.7678	4.74658		3.43505	3.447
															3.03248	3.13201		2.7796	2.89376
															3.12682	3.09375		4.26505	4.2408
															3.31155	3.26539		2.18184	2.57978
															4.49949	4.14766		3.43727	3.37181
															3.95662	4.17794		3.28285	3.32056
															4.28913	4.37759		2.92324	2.93551
															4.40763	4.46728		2.96708	2.99782
															4.05108	4.15791		3.21458	2.9425
															4.26596	4.20249		3.30492	3.22557
															4.87526	4.40083		3.12905	3.08672
															4.96921	4.8628		2.29226	2.32015
															5.08751	5.00543		3.37328	2.72346
															4.29782	4.3233		2.88138	2.98137
															4.30569	4.2468		3.04336	3.0569
															6.09821	6.10855		3.70226	3.71248
															4.68265	4.62339		3.16938	3.16316
															4.95081	5.00494		2.72263	2.31597
															4.12195	4.29947		3.39707	3.37511
															5.68544	5.68491		5.24967	5.23129
															4.42588	4.47647		4.67047	4.6464
															3.42807	3.31743		3.61342	3.59715
															5.35338	5.37629		3.83142	3.83001
															4.57196	4.59895		3.18752	3.15685
															3.64074	3.59294		3.75458	3.80835
															4.05578	4.06589		4.30322	4.31898
															3.46092	3.26275		4.24331	4.21882
															3.22637	3.41477		3.87251	3.85016
															3.27644	3.19206		2.89209	2.8537
															4.52407	4.50498		3.15746	3.1345
															3.74539	3.76048		4.09391	4.10161
															3.73371	3.88052		4.67131	4.68829
															3.14465	3.24628		4.28594	4.27196
															3.77919	3.94491		3.53428	3.57089
															3.46874	3.47967		4.8239	4.82588
															4.28782	4.52207		3.65543	3.63719
															3.47583	3.52547		3.40688	3.41531
															4.18054	4.14242		4.21415	4.08962
															3.30535	3.375		4.97669	4.97128
															3.58191	3.62103		3.25237	3.26811
															3.29635	3.40126		3.59726	3.56726
															4.29334	4.20302		3.65973	3.6506
															3.63234	3.77266		3.26102	2.1038
															4.0344	4.13546		3.91004	3.97433
															4.38991	4.42373		3.62024	3.59627
															4.19427	4.44272		3.45408	3.47144
															4.17768	3.97634		3.03342	3.11327
															4.34244	4.30223		3.7532	3.75113
															3.45582	3.31915		3.84696	3.82705
															4.25552	4.23281		3.36286	3.39515
															3.16407	3.31486		6.63362	6.63247
															5.50827	5.49321		4.44919	4.42599
															3.37448	3.48506		6.47687	6.47145
															3.98416	4.09552		4.66225	4.73872
															4.09794	4.00034		3.29994	3.28035
															4.62015	4.64129		2.72181	2.42325
															3.80288	3.93057		2.989	2.95569
															3.40468	3.33071		3.50772	3.43104
															4.90751	4.82609		3.38435	3.35276
															3.60446	3.59904		2.85003	2.89763
															4.46824	4.38954		5.62213	5.60361
															5.49503	5.41847		5.12148	5.11503
															5.71175	5.67848		3.23704	3.1726
															3.81461	3.71325		3.87087	3.93207
															3.35165	3.4086		3.8819	4.04289
															4.41969	4.47058		4.29776	4.1936
															4.00331	4.07017		4.4289	4.4391
															3.32879	3.2317		3.11093	2.84261
															3.76908	3.40432		3.34282	3.32056
															4.30935	3.89929		4.99867	5.01812
															5.73401	5.72489		3.78972	3.77945
															4.41796	4.37369		4.19271	4.23997
															4.667	4.96743		4.10796	3.83359
															3.79197	3.59526		4.24279	4.29358
															3.71897	3.84128		3.3032	3.27114
															4.39127	3.97767		2.24304	2.34044
															3.93561	3.5126		4.0845	4.07896
															3.50732	3.19811		4.00247	3.98538
															3.53669	3.72032		3.8654	3.88093
															5.0296	5.05878		4.28769	4.29767
															4.63705	4.34136		3.56679	3.53491
															3.0313	3.36456		3.64177	3.61352
															3.95116	3.94791		2.79029	2.85552
															4.90387	5.18072		3.08171	2.99432
															3.68023	3.80596		3.0103	3.10958
															3.74908	3.7412		2.58546	2.29667
															4.00783	3.61767		3.81902	3.794
															4.58767	4.28477		5.1969	5.12214
															4.77032	4.75811		5.67283	5.65202
															4.26462	4.34118		5.50783	5.49799
															4.67335	4.66802		3.74554	3.77568
															5.75417	5.75959		3.33082	3.24279
															4.68298	4.47173		2.88423	3.36903
															3.94735	3.91596		3.24155	3.66829
															3.55674	3.62802		3.34518	3.38686
															4.55047	4.2727		4.1023	4.09472
															4.65516	4.68956		3.4183	3.5563
															5.26773	5.21683		4.15363	4.15198
															4.15237	4.29104		4.04198	4.03735
															4.45296	4.61876		4.33125	4.33381
															5.45625	5.41589		3.58816	3.60756
															3.55703	3.68819		3.23401	3.84379
															5.99407	5.96311		3.7819	3.82191
															4.2259	4.17973		3.80113	3.53186
															3.89717	3.89431		3.52699	3.44963
															4.77738	4.71095		3.72501	3.70088
															3.33939	3.33755		2.7356	1.90849
															3.76778	3.85262		3.28914	3.28307
															4.59585	4.49264		4.07631	4.09191
															3.95514	4.1878		3.09342	3.03782
															5.00825	5.02998		2.34439	3.00217
															3.40654	3.21787		4.10329	4.10988
															3.67989	3.71204		4.13978	4.15857
															2.7781	2.7767		3.89949	3.80072
															4.19867	4.15953		3.22037	3.2188
															4.09859	3.99412		2.76268	2.03743
															4.03377	3.88114		1.92428	2.72016
															4.34914	4.35734		2.87795	3.13956
															3.44918	3.34314		3.55072	3.52802
															4.07101	4.00677		4.28782	4.26956
															4.1321	4.16326		4.19769	4.17394
															4.39201	4.37087		2.1959	2.84757
															3.79762	3.75155		3.09795	3.14644
															4.88281	4.93535		3.08955	2.80821
															3.63455	4.55207		3.46716	3.44809
															4.13782	4.14686		4.83555	4.69721
															4.20746	4.25279		4.95002	5.03215
															4.92461	4.93219		4.31203	4.3549
															3.51694	3.52904		4.19357	4.12444
															4.61648	4.65129		3.077	2.63949
															6.12892	6.11292		3.11193	2.89154
															3.40938	3.30123		4.1274	4.08264
															3.45652	3.32482		3.86487	3.8917
															3.41644	3.3026		3.61679	3.63939
															3.43261	3.4285		3.93334	3.9052
															3.28992	3.50983		3.49346	3.61909
															3.49464	3.43861		3.24601	3.21032
															3.33614	3.2308		4.26841	4.28688
															2.98463	2.80947		3.74966	3.81776
															3.28599	3.35375		4.86383	4.89591
															4.2327	4.17582		4.68662	4.6935
															4.60585	4.56141		4.66582	4.62047
															3.74498	3.73985		2.5172	2.23805
															4.0075	4.1315		3.13767	3.14239
															4.23855	4.28794		2	2.16732
															3.58339	3.64672		2.93852	3.13258
															5.16207	4.45492		3.0406	3.24773
															3.66042	3.77569		3.35755	3.14489
															3.84811	3.85896		3.28825	3.47202
															3.53717	3.82671		3.37383	3.40858
															3.199	3.22376		3.15715	3.17667
															4.30084	4.33306		2.716	2.66558
															3.67571	3.67289		3.59726	3.57634
															3.50336	3.29192		2.1038	2.77085
															3.03275	3.34892		2.2014	2.65031
															4.21796	4.17261		3.05843	2.91116
															3.50598	3.37678		2.8537	3.26553
															3.44841	3.3463		3.1827	3.1038
															4.53493	4.4191		2.81291	2.83187
															4.29778	4.23465		1.89763	2.07918
															5.14103	5.0657		2.51455	1.74819
															3.38848	3.74288		3.11327	3.1726
															4.42792	4.44014		4.15691	4.16005
															3.91468	3.87918		4.20806	4.1871
															4.14836	4.11487		3.86314	3.87961
															3.95073	4.32993		4.67879	4.66238
															3.10699	2.89699		2.30963	3.05115
															3.67779	3.61951		3.61236	3.65982
															4.39499	4.34944		2.93601	2.90795
															4.50923	4.3839		3.5832	3.49982
															5.23486	5.23732		3.51348	3.59173
															4.17769	4.08921		3.47567	3.60981
															5.75886	5.502		3.94626	3.96223
															3.0859	3.15779		2.98	2.82478
															3.23228	2.97025		2.95424	2.78604
															5.60754	5.76843		3.75328	3.72762
															5.31277	5.04411		2.76193	2.90363
															4.49522	4.54895		2.66276	2.62118
															4.99575	4.97811		4.26475	4.24898
															3.79968	3.79486		3.09377	2.74115
															4.36291	4.28786		3.67761	3.66689
															4.65759	4.68636		3.64738	3.60842
															4.17579	4.47429		3.15957	3.15534
															4.04234	4.31788		5.3233	5.30307
															4.42208	4.39788		3.68949	3.71941
															3.89568	3.86024		2.35218	2.29003
															4.98662	5.08332		3.29754	3.6621
															4.54423	4.53245		4.11945	4.09587
															3.7261	3.78106		4.84784	4.84164
															4.04463	4.08094		3.9976	4.03076
															3.47954	3.63127		2.96755	2.98722
															5.14409	5.29989		3.1532	3.1427
															4.43611	4.39944		3.32056	3.22583
															3.98158	3.64072		3.27967	3.2971
															3.46424	3.51688		2.65896	3.21299
															3.32008	3.374		3.40398	3.4368
															4.51999	4.56765		3.62356	3.0141
															3.55486	3.68404		2.99782	3.1116
															4.52601	4.49229		3.66417	3.68565
															2.82086	2.61087		3.84813	3.86587
															5.23546	5.06646		3.31154	3.27715
															4.45938	4.60824		2.93702	2.24551
															3.65331	3.53838		3.27646	3.53237
															4.41954	4.33956		3.60487	3.57484
															3.8734	3.76601		3.76819	3.75967
															3.54864	3.39995		3.49914	2.57287
															3.35692	3.3405		2.7574	3.12613
															4.55346	4.52066		3.32675	3.3251
															5.39876	5.45911		3.40278	3.3638
															4.40013	4.20835		4.08059	4.06341
															4.13355	4.14168		3.25406	3.30878
															4.59547	4.70111		3.40756	3.42667
															4.05002	4.34544		2.9154	3.07555
															4.37965	4.38286		3.63769	3.64177
															4.82766	4.84195		5.4646	5.45481
															3.22194	3.23654		4.55251	4.54884
															4.75101	4.79925		4.12441	3.58939
															4.87241	4.822		4.19329	4.19215
															3.75369	3.50013		3.93536	3.86255
															3.53504	3.29221		3.27138	3.15927
															4.0051	3.88562		2.83187	3.15655
															4.21436	4.24317		3.74115	3.65696
															4.17555	4.10446		3.4178	3.32818
															3.41307	3.66716		3.99852	4.00355
															4.85428	4.86535		2.67486	2.64345
															4.99171	5.00956		2.71181	2.56348
															4.04397	3.92466		4.16244	4.14451
															4.15814	4.31075		4.45749	4.408
															3.6066	3.37642		3.97841	4.00389
															3.1608	3.12239		3.36605	3.33082
															3.67875	3.62626		2.83696	2.6721
															3.98785	3.99242		4.28226	4.29592
															3.80081	3.72343		3.39967	3.38792
															3.64812	3.54285		2.66558	2.58771
															4.90642	4.8786		5.07185	5.07986
															3.79123	3.62489		2.8657	2.84634
															5.48288	5.4508		3.37125	3.36661
															3.44138	3.37075		3.47305	3.25382
															3.93081	4.05894		3.24993	3.03503
															4.28856	3.11946		3.85812	3.82236
															3.82636	3.79716		2.78746	3.24773
															3.89503	4.08814		4.23792	4.22717
															3.49886	3.35353		3.76641	3.61087
															3.44894	3.5015		3.25091	3.54568
															4.26913	4.33259		3.9095	3.93374
															4.55349	4.24064		4.3205	4.32247
															4.03898	3.96914		4.74564	4.7707
															3.63693	3.74889		4.4696	4.44601
															3.88977	4.21825		4.45965	4.5415
															4.51681	4.71676		3.69732	3.73823
															5.16565	5.18503		3.07809	2.76193
															4.03696	3.86308		2.30963	2.13354
															3.17757	3.40125		3.38184	3.51481
															4.41542	4.28477		3.03703	3.13418
															3.17668	3.12111		3.03583	3.60756
															3.12579	3.11778		3.62951	3.57772
															3.15531	3.20516		4.1941	4.27731
															6.04678	6.15301		4.20358	4.26809
															4.47676	4.54605		3.10072	3.07188
															4.24935	4.40219		4.839	4.82789
															4.34733	3.91246		3.64865	3.22583
															4.19662	4.00984		4.13827	4.17878
															4.23805	4.00853		4.00719	3.94231
															4.03849	4.2843		3.63063	3.58535
															5.6641	5.17635		3.48827	3.44201
															4.33569	4.4942		2.9345	2.85309
															4.05222	4.0753		2.68664	2.80482
															4.158	4.30109		3.69117	3.46225
															4.40313	4.5842		3.68771	3.66848
															3.56445	3.49967		3.68993	3.82341
															4.30775	4.48023		3.44059	3.07591
															4.39339	4.43424		3.66913	3.67587
															3.63984	3.02529		3.95684	3.96223
															3.65083	3.74389		3.49734	3.78739
															4.26332	4.0126		3.15014	3.29447
															4.64105	4.66473		4.60904	4.60031
															3.03474	2.93702		3.85358	3.84936
															3.92122	4.02861		3.10755	3.14891
															4.10671	4.16948		6.16552	6.16058
															3.87261	3.78418		4.09708	4.07221
															3.948	3.96352		4.49568	4.46817
															4.01111	4.08515		3.96736	3.8206
															3.91252	3.92866		4.1175	4.14126
															3.91451	3.91045		3.50987	3.46404
															3.53808	3.50422		2.79099	2.68664
															4.49548	4.52244		3.56573	3.55751
															4.22584	4.17616		4.18707	4.19496
															3.29568	3.38561		3.61627	3.63729
															4.38759	4.24138		4.03957	4.01153
															3.90193	4.02332		2.83569	3.24748
															4.03051	4.03034		3.61669	3.65002
															4.34817	4.1164		4.2887	4.30276
															3.76768	3.75841		3.46255	3.46135
															3.16127	3.20057		4.82836	4.8503
															4.18192	4.42476		2.40654	2.7767
															5.26503	5.11835		2.74974	3.44809
															2.99554	2.95139		3.08636	3.03423
															4.0875	4.09077		4.18653	4.15372
															3.94724	4.10695		3.63286	3.61763
															3.27267	3.29755		4.49427	4.4768
															5.0623	5.11429		3.85691	3.90509
															3.54008	3.73859		2.69984	2.90526
															3.45066	3.59462		3.68224	3.67779
															4.05465	4.07631		2.91908	2.79934
															4.85518	4.86656		2.95809	3.07918
															3.84242	3.85399		4.89707	4.88112
															4.2367	4.05118		4.60782	4.61698
															3.23734	3.38184		4.41441	4.42264
															5.1933	4.6142		3.39742	3.38039
															4.47656	4.5704		2.81224	3.22891
															4.83128	4.8303		3.57749	3.44731
															3.54767	3.56679		3.76893	3.81796
															3.38748	3.26742		2.78888	2.96332
															3.5624	3.66525		3.23629	3.21958
															3.53247	3.49649		3.96872	3.99383
															3.18808	3.08008		2.36549	2.77012
															4.23055	4.1209		3.86064	3.85968
															3.49408	3.41886		3.04336	2.97451
															5.06917	5.07122		2.549	2.66745
															3.85511	3.89059		3.04218	2.9248
															3.14426	3.21812		3.03782	2.83696
															3.55082	3.56997		2.62839	2.70757
															5.17252	4.90819		4.45874	4.44724
															4.48051	4.45433		4.3119	4.33274
															4.90129	4.92761		4.54674	4.56411
															4.64558	4.94721		4.38016	4.4054
															5.1329	5.56263		4.99465	5.007
															5.04822	5.31437		4.28961	4.34984
															3.71765	4.17687		3.63073	3.61278
															3.97495	4.01953		2.65225	2.51851
															4.1766	4.2076		2.9058	2.50106
															3.93778	3.98432		3.0976	3.1284
															5.5502	5.58691		2.45637	2.5302
															5.74051	5.67779		2.88986	3.00303
															3.60838	3.62722		3.61773	3.41547
															5.32967	5.28295		2.68753	3.08493
															4.50413	4.38604		2.61066	2.69285
															4.10271	4.14022		3.39759	3.10278
															4.79706	4.85621		3.08135	3.13704
															3.98579	3.80846		3.00945	3.03383
															4.31261	4.33227		2.29226	3.10003
															4.79436	4.78839		1.96379	1.30103
															4.31555	4.16521		3.30514	3.28194
															3.94968	3.93206		4.21413	4.13852
															5.13958	5.13476		3.44012	3.42226
															4.57675	4.57314		4.01081	4.02715
															4.58375	4.19135		3.12743	3.12385
															4.17221	4.20351		3.72949	3.72705
															5.76086	5.76257		3.21325	2.98453
															4.27134	4.15008		2.67943	2.74896
															4.16716	4.15068		3.67034	3.6807
															4.46007	4.62857		3.79014	3.8293
															4.15338	4.10438		4.56554	4.55183
															4.77738	4.71095		4.06397	4.10561
															3.55282	3.46992		4.40382	4.38675
															4.00709	4.02115		3.471	3.73759
															3.41493	3.35364		2.72346	2.95809
															3.2955	3.29262		2.5563	2.65706
															3.48671	3.42389		1.94939	2.64836
															3.50682	3.44885		3.69897	3.7155
															3.51518	3.39655		3.03543	2.55267
															4.03913	4.04574		2.60746	2.60853
															4.28254	4.29755		2.03743	1.83251
															4.64993	4.40827		3.00561	3.07954
															3.38213	3.35054		4.411	4.41306
															3.69726	3.5661		4.32191	4.37249
															4.00653	4.02104		3.59051	4.0406
															4.18132	4.1489		4.33335	4.32166
															4.05557	4.33921		4.2116	4.20823
															4.11525	4.16775		3.37383	3.68824
															3.84043	3.69434		4.20347	4.14445
															3.43934	3.5718		3.20629	3.42177
															3.49033	3.51319		3.856	3.88372
															4.01437	4.09318		3.8884	3.65763
															3.72491	3.77441		3.70851	3.72387
															3.81166	3.81473		3.70621	3.58115
															3.89516	3.84379		2.989	3.19893
															3.395	3.55483		2.20412	2.4216
															4.27529	4.06832		3.37088	3.33183
															5.5695	5.55679		3.06595	2.83885
															3.94676	3.39649		3.12287	3.24993
															3.4159	3.71638		2.85491	2.87157
															4.06401	3.99042		3.19368	3.10755
															5.12612	4.58423		2.89653	2.41497
															3.70159	3.82066		3.6113	3.64028
															3.57523	3.44817		2.54033	2.95376
															3.26334	3.2842		2.90309	2.78319
															4.59111	4.5278		2.82217	2.91803
															4.74991	4.82131		2.70927	2.95424
															4.30084	4.33306		4.5704	4.5799
															3.83935	3.51791		4.84989	4.85961
															4.19447	4.18231		4.35007	4.33961
															3.41414	3.44487		3.90811	3.86835
															3.66642	3.66041		5.59052	5.58543
															4.16024	4.16011		3.09517	2.98632
															3.92764	3.82468		3.68133	3.59051
															3.14382	3.45934		3.44122	3.87703
															4.21476	4.23676		3.5382	3.83664
															4.85101	4.62315		3.42095	3.29447
															3.37517	3.27145		3.44793	3.5924
															3.21298	3.36628		3.43854	3.36736
															3.31634	3.23936		4.16994	4.16602
															3.47305	3.27278		3.96848	3.89922
															4.39395	4.40438		4.14358	4.14885
															4.25785	4.28881		3.62747	3.44514
															3.84473	3.76508		4.07609	4.07875
															3.95713	3.70717		3.03743	3.11594
															4.17945	4.09353		4.23124	4.22637
															4.50335	4.4727		3.58816	3.61669
															4.02782	4.08836		4.83089	4.85701
															3.59497	3.5521		4.44445	4.44088
															3.3979	3.36336		4.28865	4.303
															4.84281	4.93834		4.21107	4.19717
															4.05856	4.12408		4.32369	4.33375
															3.88454	3.93962		4.17563	4.15915
															5.19333	5.13879		3.78554	3.75312
															4.43414	4.33206		5.68587	5.68204
															4.69392	4.5896		3.25212	3.26881
															3.04121	3.03774		3.077	3.31994
															3.05036	3.36399		2.49136	3.21669
															4.36078	4.37396		4.17909	4.1602
															4.29923	4.21806		2.72997	3.04766
															5.16798	5.20235		2.91855	3.07918
															4.02214	4.03711		3.86635	3.85522
															4.09527	3.99294		2.74741	2.97313
															4.22711	4.11626		3.09726	2.57634
															4.18997	4.02652		3.51587	3.56122
															3.68952	3.71353		4.17673	4.17569
															2.97855	3.35468		2.69197	2.75205
															5.00151	4.99885		3.19673	2.96284
															4.30657	4.22464		4.31635	4.31811
															4.68117	4.73561		4.98247	4.97913
															4.05485	4.06405		3.83721	3.82445
															3.63701	3.65061		3.70638	3.76908
															4.33092	4.33621		3.75679	3.75664
															3.30723	3.25898		3.85199	3.85944
															3.23744	3.20656		3.57241	3.5924
															3.85963	4.22492		2.20683	2.3962
															3.55394	3.66708		3.487	3.49941
															4.51674	4.36923		3.43616	3.2408
															6.04885	5.73288		3.55242	3.58263
															4.59568	4.64335		2.57978	2.56937
															3.61463	3.78281		2.9425	3.20656
															4.19816	4.51526		3.48216	3.38739
															4.77645	4.60904		3.6844	3.66351
															4.07473	4.13739		3.81077	3.7844
															4.66858	4.41038		3.05843	3.03981
															2.95374	3.10098		3.2014	3.31702
															3.80648	3.95602		2.75815	3.29226
															4.53595	4.27108		4.3199	4.25988
															6.17309	5.95436		3.03423	2.54158
															5.26848	5.25493		3.55895	3.66011
															4.76774	5.05015		3.59406	3.59846
															4.48535	4.54902		3.86273	3.81836
															3.65529	3.51058		3.3694	3.40569
															5.4235	5.40975		3.35276	3.31911
															4.19437	4.09173		3.23019	3.20439
															3.73764	3.60469		2.44716	2.66087
															4.2064	4.02988		3.56122	3.68886
															4.93301	4.7652		2.8488	3.1452
															3.85653	3.83224		3.44793	3.37273
															5.65521	5.60243		4.01263	4.05812
															5.86922	5.89685		4.74132	4.77751
															3.38986	3.21897		3.11727	3.2667
															3.47776	3.38916		3.4128	3.38021
															3.24908	3.48671		3.45939	3.427
															3.33472	3.44712		3.58726	3.54741
															4.22857	4.27957		3.42749	3.46523
															3.05587	3.25762		3.45773	3.47524
															4.3815	4.26521		2.63749	2.3962
															3.81467	4.16723		2.72016	2.8169
															4.39187	4.34061		3.7001	3.78082
															3.53313	3.40806		2.76864	2.42813
															3.45932	3.57801		4.06532	4.06081
															4.4005	4.36237		3.30771	3.28914
															4.00449	3.95907		4.16518	4.22212
															5.34746	5.35963		4.57379	4.54197
															4.02321	3.9136		5.29622	5.31065
															3.26432	3.2984		5.50894	5.49001
															3.17575	3.15314		5.68628	5.68776
															3.64295	3.94837		5.70228	5.7002
															3.73709	3.7066		3.25816	3.18441
															4.56115	4.42996		2.5611	2.32634
															5.11439	5.0805		3.4922	3.4442
															3.96678	3.63081		3.53555	3.52388
															3.96696	3.78941		3.83391	3.77026
															3.61448	3.61513		2.38917	1.85126
															4.03185	4.05617		3.5001	3.46997
															4.40809	4.36669		3.15351	3.12581
															3.51802	3.59584		2.82672	2.94743
															4.69597	4.70885		4.29303	4.30638
															3.63315	3.68878		2.99739	3.21059
															3.70227	3.87149		4.88071	4.85719
															4.60984	4.5635		4.74349	4.73441
															3.86662	3.80982		5.18015	5.15362
															4.10739	4.14415		3.8819	3.91766
															3.45701	3.33309		3.04844	2.45179
															3.95107	4.06833		3.14457	3.14051
															6.61256	6.62802		3.98014	3.98628
															3.40375	3.36457		3.25551	3.2413
															3.28059	3.34248		2.98856	2.96284
															4.33845	4.25101		4.95273	4.91986
															3.54207	3.61023		4.17609	4.14962
															3.97929	4.01251		4.13418	4.13978
															3.48658	3.38478		3.08743	3.25768
															3.50977	3.51861		3.33506	3.19728
															3.59083	3.65005		3.58894	3.56086
															4.18726	4.03369		2.79239	2.78533
															4.32036	4.4215		3.20412	3.45209
															3.2673	3.34397		3.6621	3.5966
															3.96404	3.99181		5.29942	5.29527
															3.1957	3.12755		3.17114	2.9248
															3.56768	3.57054		3.03981	3.1186
															4.56618	4.49842		3.14582	3.15655
															5.08474	5.05745		2.85552	2.8651
															5.06992	5.05539		3.50037	3.45423
															3.99449	3.92991		2.35025	2.66276
															3.48215	3.43184		2.78104	2.66652
															3.36922	3.48288		5.65795	5.65166
															3.50949	3.67009		4.94277	4.93379
															3.96048	3.86621		4.86869	4.83128
															3.65092	3.94438		5.4373	5.43737
															3.36756	3.17344		3.758	3.58917
															4.42305	4.3619		2.52892	2.68034
															3.76331	3.88386		3.71088	3.73488
															3.63348	3.65398		3.67025	3.62097
															5.15525	4.91468		3.53694	3.44886
															5.14276	5.37758		3.15351	3.13672
															4.61658	4.57007		4.4115	4.39062
															4.60717	4.50935		3.83753	3.88156
															4.61498	4.7939		3.27462	3.36097
															3.99476	3.84217		2.87099	2.86451
															4.03425	4.30765		4.49571	4.49031
															4.4665	4.49303		2.56703	2.08991
															4.20063	3.97694		3.14582	3.18184
															3.80661	3.95602		3.65447	3.72148
															3.9317	3.90737		2.86451	3.00217
															4.26872	4.35803		4.01473	3.95303
															4.75517	4.90492		3.05077	3.02078
															4.12759	3.9965		3.18696	3.07041
															4.33293	4.50176		1.82607	2.23553
															2.73412	3.17551		2.77159	2.69548
															4.29996	4.57405		2.89321	2.97497
															4.15535	4.40866		3.88292	3.53339
															4.07452	4.03846		3.79372	3.66124
															4.33916	4.32999		2.6637	3.05154
															4.89469	4.86439		2.78958	3.00432
															5.26419	5.26161		3.85818	3.87373
															4.52701	4.5158		3.90763	3.88908
															4.78421	4.80094		4.01502	3.95323
															4.3415	4.38355		2.93247	2.88423
															4.05936	4.31859		3.19229	3.22089
															4.42599	4.48195		3.03503	3.05729
															5.09826	5.14684		3.18384	2.86213
															4.47821	4.49307		4.17823	4.16376
															4.1261	4.19657		3.61236	3.59017
															5.1541	5.10687		4.75869	4.77363
															4.58335	4.66203		4.30144	4.24408
															4.30648	3.96512		2.96142	2.80821
															4.94511	4.92737		2.96095	2.44248
															4.03849	4.22565		3.35238	3.31681
															4.80672	4.78497		2.98227	2.86451
															4.64682	4.63495		3.28466	3.20925
															3.85697	3.47718		1.85733	2.33846
															3.25287	3.31823		3.44886	3.43569
															3.57474	3.54025		2.88818	3.00346
															3.49308	3.25994		2.74036	2.56467
															3.47044	3.27524		3.41196	3.19756
															3.30089	3.4134		2.989	3.25066
															4.38056	4.39031		3.9825	3.95139
															4.11354	3.90891		3.40705	3.40993
															5.75432	5.76425		3.41731	3.36884
															5.39977	5.26712		2.83123	2.9248
															4.67958	4.71918		3.95698	3.92262
															3.74715	3.70818		2.84136	3.21801
															3.98396	3.92609		3.03981	2.5966
															4.03729	3.89711		2.6637	2.8202
															4.22524	4.12189		3.28171	3.15076
															3.76416	3.81246		3.87846	3.88161
															3.86108	3.92591		3.39305	3.3865
															4.07481	4.13807		3.25382	3.21005
															4.15684	3.94498		3.26553	3.3092
															3.71268	4.162		2.31597	2.56467
															3.57774	3.51708		3.95415	3.96699
															3.93902	3.97038		3.77887	3.79996
															3.48157	3.5216		3.9066	3.91281
															4.78706	4.78064		3.81218	3.93156
															4.77554	4.79192		3.41631	3.51428
															3.81938	3.80516		3.19257	3.12872
															3.77843	3.70002		3.60108	3.53643
															6.1543	6.127		3.59956	3.56478
															3.83974	3.74221		3.64699	3.6169
															5.26701	5.25638		3.2887	3.3249
															6.0665	6.04471		3.18611	3.48855
															4.32592	4.38184		3.81829	3.76567
															4.30349	4.28784		4.68719	4.6801
															3.47637	3.83463		4.44337	4.39651
															3.68861	3.69638		5.45827	5.48169
															5.58769	5.57234		2.97864	3.62706
															3.4319	3.46513		2.53782	3.00518
															3.4299	3.45697		2.76938	2.41664
															3.37081	3.36397		3.49886	3.45317
															4.16162	3.98408		2.31806	2.45484
															4.64514	4.68738		2.5832	2.76268
															3.84705	3.9145		4.48593	4.48282
															4.60648	4.60685		2.54777	2.69285
															4.89456	4.89514		4.88359	4.85804
															3.45428	2.88181		4.06468	4.06006
															3.76498	3.9098		3.00303	2.75664
															3.80145	3.93866		3.42716	3.38757
															3.85451	3.87822		2.9619	2.89432
															3.12337	3.28674		3.56146	3.60853
															3.36561	3.46903		4.01038	3.88468
															4.38697	4.30581		4.95293	4.95833
															5.8941	5.88371		4.02633	4.04941
															3.74508	3.9713		4.96455	4.94387
															3.15067	3.34967		3.97327	4.00694
															4.111	4.08165		2.40824	2.38382
															4.24715	4.32655		5.28932	5.278
															5.41356	5.43403		4.42838	4.42593
															3.2062	2.89555		2.96237	2.96426
															4.07956	4.06805		3.2927	3.37144
															3.48342	3.75217		4.69566	4.69573
															3.26623	3.11099		4.66828	4.65615
															4.26434	4.13383		4.4677	4.57704
															3.90557	4.02546		2.70329	2.6902
															4.25387	4.1696		3.05994	3.45378
															3.14376	3.39164		3.94939	3.99856
															5.22853	4.9079		4.64766	4.65779
															4.30805	4.02504		4.59222	4.60635
															5.03612	5.07696		2.53656	2.47276
															4.54348	4.54487		2.94547	2.94988
															3.81696	3.81849		4.2388	4.2086
															4.68623	4.52298		3.58331	3.59384
															3.95393	3.95965		3.16316	3.16791
															3.82389	3.63919		3.23096	3.10653
															5.13618	4.82841		3.90934	3.86717
															3.38953	3.35758		3.33445	3.18921
															3.79832	4.06516		5.03182	5.05111
															5.14282	5.20598		4.70819	4.69098
															3.70105	3.52483		4.28285	4.28119
															4.7766	4.71703		3.1452	3.04766
															3.61783	3.54547		2.36173	2.68842
															5.05676	5.07325		2.33041	2.26245
															4.3267	4.1484		4.22546	4.25467
															4.68097	4.28825		3.76245	3.7255
															4.0929	4.0432		5.25369	5.22341
															3.97774	3.86749		4.51491	4.55339
															6.022	5.68329		4.88851	4.89358
															2.94648	3.29601		4.29839	4.26117
															3.07202	3.28687		3.0406	3.23729
															3.05707	3.3427		3.97658	4.04899
															4.15324	4.35587		3.9345	4.03246
															3.80443	3.77327		3.10755	3.11428
															5.42649	5.4461		2.63246	2.89321
															4.69124	4.70765		3.45984	3.42012
															5.29058	5.34127		2.43933	2.32428
															3.92354	3.94523		2.22789	2.60638
															3.944	3.99499		2.89432	2.68485
															4.89502	4.83181		3.95506	3.98223
															3.04406	3.0409		4.04918	4.04305
															3.13851	3.05856		4.39784	4.41063
															4.37156	4.16742		4.19482	4.17563
															3.99071	3.81595		4.2889	4.29909
															4.04468	4.06589		4.22438	4.20693
															4.15648	4.17247		5.0292	5.03009
															4.00765	3.98644		4.82168	4.7986
															4.71518	4.7458		3.73981	3.28803
															3.83212	3.8999		3.06595	3.07004
															4.2255	4.29992		3.35218	3.44326
															4.52705	4.53361		4.91629	4.91518
															4.0486	4.10759		4.5696	4.56223
															4.21669	4.1284		2.9196	2.71096
															3.92172	3.71121		3.05956	2.79449
															5.13415	5.14085		3.05231	2.13988
															4.99878	4.98334		4.31865	4.27563
															3.49126	3.47269		3.617	3.49955
															3.94442	3.83992		4.55645	4.53329
															3.93309	4.06763		4.3063	4.29475
															4.60801	4.54765		2.86094	2.7839
															3.82002	3.8907		2.8293	2.96614
															4.72052	4.72943		3.78554	3.8386
															5.64233	5.63504		3.99752	3.99167
															5.40779	5.43347		3.05956	3.16673
															5.30529	5.31544		3.16406	3.16791
															5.19192	5.19475		3.24674	3.2927
															3.31275	3.48273		3.98985	3.94547
															3.33692	3.46299		3.63428	3.61405
															3.20047	3.40722		3.18977	3.08458
															3.98733	4.02984		2.3962	2.4624
															4.20982	4.23927		3.87616	3.71892
															3.21384	3.22222		4.42552	4.45358
															3.32096	3.10209		3.64787	3.65176
															3.19786	3.13544		1.78533	2.58206
															3.18419	3.33127		3.69827	3.69714
															3.25631	3.1452		3.45117	3.42243
															4.63	4.62727		4.33558	4.32077
															4.17557	4.16914		4.16274	4.14479
															4.13216	4.03824		3.69108	3.68789
															4.25749	4.02087		2.54158	2.26245
															4.06233	4.00151		3.31408	3.30276
															3.4455	3.48771		5.53712	5.51907
															4.46197	4.46272		3.5885	3.6682
															4.04104	3.95589		3.54753	3.5768
[truncated: 5,289 more rows]

## Sheet: Figure 5
5b
level	positive	negative
1	339	219
2	163	55
3	1636	1309
5c
separation	number	per
LC	3004848	18
LC_CCS_4	6372791	39
LC_CCS_2	10170914	62
LC_CCS_0.5	15166796	92
5d
tools	number
met4dx	3033
msdial	827
metaboscape	1262
5e
CCS_diff	number
0.1	933
4%-10%	721
2%-4%	513
1%-2%	180
0-1%	686

## Sheet: SI figure 3
SI figure 3a
	1 spectrum	2-9spectra	more than 10 spectra
Replicate1	5252	3352	41
Replicate2	5252	3346	38
Replicate3	5345	3310	45
Replicate4	5183	3302	28
Replicate5	5238	3382	31
Replicate6	5111	3368	22
SI figure 3b
	1 spectrum	2-9spectra	more than 10 spectra
Replicate1	3769	2876	86
Replicate2	3779	2856	80
Replicate3	3723	2880	85
Replicate4	3771	2870	89
Replicate5	3708	2891	94
Replicate6	3677	2888	92

## Sheet: SI figure 4
Raw MS2 spectra			Unique MS2 spectra			Assembled 4D features			Total 4D features
sample	number		sample	number		sample	number		sample	number
Replicate_1	19538		Replicate_1	6731		Replicate_1	6612		Replicate_1	6889
Replicate_2	19770		Replicate_2	6715		Replicate_2	6559		Replicate_2	6889
Replicate_3	20405		Replicate_3	6688		Replicate_3	6583		Replicate_3	6889
Replicate_4	19943		Replicate_4	6730		Replicate_4	6588		Replicate_4	6889
Replicate_5	20455		Replicate_5	6693		Replicate_5	6559		Replicate_5	6889
Replicate_6	20518		Replicate_6	6657		Replicate_6	6495		Replicate_6	6889

## Sheet: SI figure 7
SI figure 7a					SI figure 7b
manual_check	eva_check	count			manual_check	eva_check	count
bad	bad	10			bad	bad	27
bad	good	234			bad	good	425
good	bad	305			good	bad	318
good	good	6738			good	good	6119

## Sheet: SI figure 8
SI figure 8a				SI figure 8b
sample	positive	negative		sample	positive	negative
human urine	0.99	0.97		human urine	0.99	0.99
human plasma	0.97	0.98		human plasma	0.96	0.98
mouse liver	0.89	0.98		mouse liver	0.98	0.99
mouse brain	0.98	0.97		mouse brain	0.9	0.91
293T cell	0.96	0.96		293T cell	0.94	0.93

## Sheet: SI figure 9
SI figure 9a				SI figure 9b				SI figure 9c				SI figure 9d			SI figure 9e			SI figure 9f
Var1	Freq	seq		Var1	Freq	seq		Var1	Freq	seq		log10sample2	log10sample5		log10sample1	log10sample5		1	0.976647	0.976351	0.976537	0.979249	0.971263
(0,5]	656	1		(0,5]	479	1		(0,5]	249	1		4.11516	3.94544		3.03019	4.46571		0.867953	1	0.973994	0.976032	0.975797	0.971235
(5,10]	1518	2		(5,10]	566	2		(5,10]	648	2		3.595	3.1042		3.25382	3.2634		0.879628	0.864156	1	0.974217	0.975146	0.971741
(10,15]	1451	3		(10,15]	272	3		(10,15]	687	3		3.59702	3.64171		2.53908	2.88423		0.878072	0.862019	0.86468	1	0.975591	0.975367
(15,20]	1092	4		(15,20]	221	4		(15,20]	451	4		3.70929	3.7062		3.13735	3.64836		0.878946	0.879095	0.862099	0.870222	1	0.972248
(20,25]	708	5		(20,25]	187	5		(20,25]	277	5		3.73267	3.87134		4.32877	3.25696		0.869105	0.870657	0.86152	0.870925	0.878398	1
(25,30]	485	6		(25,30]	189	6		(25,30]	183	6		3.37502	3.26255		4.79828	5.02409
(30,35]	377	7		(30,35]	165	7		(30,35]	173	7		3.202	3.26756		4.6015	4.69474
(35,40]	243	8		(35,40]	142	8		(35,40]	144	8		3.00599	3.03463		4.83413	4.25952
(40,45]	156	9		(40,45]	130	9		(40,45]	104	9		2.97214	3.13488		4.44773	1.79934
(45,50]	66	10		(45,50]	115	10		(45,50]	142	10		3.12622	3.19338		3.07809	2.95617
(50,55]	60	11		(50,55]	87	11		(50,55]	152	11		3.19945	3.13928		0.845098	2.40654
(55,60]	18	12		(55,60]	66	12		(55,60]	83	12		2.81625	2.82758		0.60206	4.57692
(60,65]	24	13		(60,65]	57	13		(60,65]	72	13		2.94671	2.81852		3.80686	3.88745
(65,70]	5	14		(65,70]	49	14		(65,70]	37	14		3.16016	3.39016		3.43981	4.81973
(70,75]	5	15		(70,75]	36	15		(70,75]	24	15		3.07146	2.96399		4.91107	4.86586
(75,80]	5	16		(75,80]	35	16		(75,80]	87	16		3.91186	3.71227		3.78732	3.67302
(80,85]	1	17		(80,85]	23	17		(80,85]	37	17		4.22441	4.29464		4.13312	4.13922
(85,90]	3	18		(85,90]	21	18		(85,90]	28	18		3.61157	3.75542		4.89844	4.9137
(90,95]	4	19		(90,95]	15	19		(90,95]	15	19		3.72881	3.59303		4.51014	4.51276
(95,159]	12	20		(95,231]	125	20		(95,162]	141	20		4.03301	4.02732		4.85892	4.92877
												3.68035	3.56805		3.79996	3.88925
												3.31118	3.59588		3.29667	3.42732
												3.55517	3.51945		3.86064	3.92075
												3.6856	3.75084		4.62192	4.66822
												3.50579	3.52198		3.71517	3.77151
												3.69054	3.61344		4.32267	4.31574
												3.17932	3.67292		3.70663	3.6878
												3.5705	3.64032		3.745	3.79982
												3.77693	3.71371		4.25346	4.30149
												3.50673	3.51176		2.97313	2.97635
												3.51653	3.59969		3.00775	3.0799
												4.26614	4.31305		3.29667	3.29115
												3.63545	3.65309		3.1784	3.1232
												3.6621	3.67439		3.30233	3.33264
												3.67807	3.65923		2.81558	2.8657
												4.20262	4.1691		3.63819	3.75166
												4.1214	4.11982		3.62014	3.656
												3.63185	3.91057		3.67541	3.68178
												4.14548	4.15478		3.63979	2.8893
												3.81736	3.89675		3.00775	2.15229
												4.25815	4.20662		3.26316	2.64542
												4.15669	4.14749		4.13941	4.1118
												3.60707	3.54577		4.21614	4.24993
												3.1888	3.25265		3.76485	3.16643
												4.72634	4.71682		4.06397	4.32058
												3.46285	3.25649		3.70226	3.62572
												4.41967	4.43935		3.81697	1.69897
												3.97669	3.95508		3.03262	3.60141
												4.31385	4.37155		4.28028	4.2396
												4.37157	3.90707		3.77004	3.63144
												3.80535	3.54047		3.87806	3.6602
												4.77613	4.83207		4.3256	4.29642
												4.06075	3.72559		3.41913	3.45133
												3.50796	3.41157		2.902	2.93651
												3.28386	3.27725		3.54962	3.58081
												3.34594	3.46763		3.06819	3.02979
												4.09975	3.69385		3.62263	3.68842
												3.73907	3.69069		2.11727	2.32838
												3.8237	3.86229		2.36549	2.34044
												3.86136	3.7014		3.48615	3.58456
												4.77771	4.83928		3.31154	3.20466
												2.72401	2.98114		3.77444	3.50651
												3.70619	3.73413		2.36736	2.34242
												3.65044	3.74172		2.39794	2.45332
												3.53392	3.68779		4.59922	4.67668
												3.197	3.18977		4.53938	4.59586
												3.72746	3.65745		5.31911	5.35338
												3.0406	3.12355		5.06823	5.06329
												3.75898	3.87719		2.85187	2.07918
												4.28344	4.08124		3.9645	3.74632
												3.11266	3.27803		3.93115	4.02678
												3.20431	3.25878		4.71212	4.70406
												2.95387	2.98071		3.14208	3.24822
												3.68079	4.03134		3.91955	3.91709
												3.27213	3.29481		1.8451	2.16137
												3.21	3.18821		2.50379	2.48714
												5.26737	5.24561		2.6637	2.39445
												3.57443	3.56141		3.44576	3.43664
												3.23617	3.33665		4.2478	4.23358
												3.7561	3.56905		3.65099	3.57368
												3.62974	3.6321		1.11394	0.845098
												3.00183	3.16487		3.23452	3.22557
												2.91424	2.97935		2.97081	3.04961
												3.12703	3.21112		2.34242	2.49693
												3.18213	2.9485		2.39094	2.29667
												2.91392	2.86749		2.95569	3.58218
												2.76567	2.68285		3.32098	3.35622
												3.44645	3.5786		2.92221	3.24969
												3.54579	3.80243		3.71466	3.42243
												3.16153	3.27114		2.88309	2.47857
												4.21277	4.14863		3.70544	3.81981
												3.55049	3.44363		3.69487	3.81358
												3.88901	3.87809		4.086	2.34635
												3.1576	3.19145		4.18715	4.26352
												3.0991	3.31744		2.67486	1.23045
												3.04997	2.92994		2.86982	2.89376
												3.87979	3.89467		2.48855	2.25285
												3.20925	3.14813		3.05956	3.05423
												3.21604	3.36528		3.56597	3.55943
												3.80611	3.51587		2.08991	1.57978
												3.03908	2.91994		3.10106	2.93802
												3.64118	3.64276		2.6561	2.7679
												3.40158	3.34042		3.14457	3.15715
												3.19396	3.30451		3.30211	3.5867
												5.40712	5.45684		4.46096	4.44462
												3.03834	2.93536		3.70749	3.51587
												3.79336	4.0071		2.59879	2.7356
												4.13396	4.15347		2.97405	2.88366
												3.20209	3.15733		3.36003	3.08458
												3.91979	3.85087		1.17609	1.85126
												3.84486	3.96357		3.79948	3.82
												3.74935	3.21758		3.64118	1.72428
												3.02194	3.1364		3.92153	3.76686
												3.69293	3.72052		4.46407	4.48616
												4.40007	4.44685		3.487	3.35334
												3.35962	3.24342		3.76649	3.86106
												3.04933	3.00183		3.38382	3.47144
												4.03699	3.87112		2.5955	2.54283
												3.4822	3.63284		3.12352	2.96567
												2.93842	3.31027		3.12385	3.15473
												3.07388	3.0089		3.26198	3.19089
												2.77221	2.91912		3.33264	3.4901
												3.24625	3.02931		2.95713	2.97313
												3.36515	3.31398		4.40092	4.42313
												4.11155	3.75164		4.44699	4.45906
												2.99159	2.96335		3.12222	3.08778
												3.01304	2.53518		4.03439	3.98762
												4.33483	4.28199		3.41814	2.72673
												4.17792	4.1486		4.07624	4.05839
												3.33414	3.33658		3.2014	3.29623
												3.65993	3.82196		2.95904	2.88705
												3.43537	3.81957		2.52114	2.49693
												3.33753	3.31355		4.27501	4.2502
												3.8788	3.70467		4.39548	4.36084
												3.98615	4.15948		2.93399	3.00303
												3.73823	3.41167		3.03743	2.87506
												3.5133	3.27069		3.66605	1.88649
												3.72548	3.73484		3.41863	3.4823
												3.52063	3.43797		4.55454	4.54546
												3.38268	3.4686		3.41447	3.14082
												4.15968	4.19605		3.32777	3.44373
												4.32526	4.491		2.4014	2.57519
												4.03004	3.6971		4.72313	4.47735
												3.57697	3.85321		4.66389	4.62884
												3.63909	3.65891		2.86094	1.85126
												3.61446	3.63659		3.23121	3.20276
												3.62206	3.70194		4.55737	4.52922
												4.56659	4.64596		4.63927	4.43268
												3.05581	3.0148		2.65031	2.45332
												4.11863	4.05253		2.02119	2.26951
												4.09318	4.22598		2.80209	2.4456
												3.11711	3.3323		2.97128	2.97451
												3.17231	3.0005		2.47276	2.89432
												3.89616	3.84377		3.05423	3.03262
												3.57027	3.45536		4.05732	4.01949
												3.93371	3.93472		3.87599	3.78611
												3.30727	3.36089		3.78118	3.75572
												4.37405	4.03652		2.89873	2.48144
												4.01063	4.08557		2.35603	2.03743
												3.20435	3.18696		3.39707	3.46672
												4.32552	4.32429		2.59879	2.7185
												4.20271	3.94918		3.05767	3.21617
												3.43419	3.36261		1.91908	1.66276
												3.13981	3.27623		2.52375	2.83187
												3.02845	3.09951		3.40295	3.74437
												5.65015	5.41699		4.78762	4.82387
												3.3052	3.46593		3.01828	3.041
												3.26911	3.37336		2.82413	2.82607
												3.49036	3.3928		2.55023	2.36173
												2.75825	2.95376		2.42325	2.3784
												3.24894	3.41111		4.41081	4.38155
												3.7084	3.6198		2.5611	2.53656
												3.87554	3.91364		3.09342	3.08171
												3.97895	3.99779		3.10175	3.08386
												3.75625	3.71949		4.33131	4.30003
												3.39183	3.72625		3.10449	3.07151
												3.4848	3.54547		3.06781	3.26505
												3.60545	3.61611		3.23172	3.1827
												3.19613	3.12382		4.17222	4.02751
												3.36665	3.33155		4.57351	4.56417
												3.82219	3.90652		4.92817	4.90582
												2.97745	2.77824		4.82435	4.82383
												3.36425	3.35855		4.43683	4.4695
												4.00385	4.01456		5.35421	5.39028
												4.33374	4.38374		6.21349	6.21092
												2.99559	3.22898		4.8402	4.8396
												3.19347	3.18423		4.6489	4.66858
												3.49996	3.48844		4.23623	4.30363
												3.38265	3.37249		4.8244	4.85163
												3.4499	3.48373		3.87674	3.66922
												3.62221	3.27625		3.19756	2.84572
												3.31477	3.43931		2.716	2.60638
												3.38435	3.11387		0.950567	1.94939
												3.12659	2.56594		1.94448	1.85733
												3.15704	3.19289		4.23088	4.22822
												4.31795	4.60772		3.4936	3.54765
												3.41677	3.35646		3.36078	3.37475
												2.87806	3.17231		3.67587	3.93712
												3.18673	3.27254		3.87558	4.05503
												3.22153	3.25973		2.81425	2.81954
												3.28604	3.34717		3.4922	3.53529
												2.89785	2.99857		3.21325	3.19948
												3.56181	3.32928		2.74896	2.66932
												4.01586	3.84093		2.49969	2.62014
												3.41085	3.55227		3.98281	3.89609
												3.51379	3.47217		3.80645	3.82458
												3.34045	3.44504		3.73304	3.75702
												3.44983	3.32476		2.33646	2.32838
												3.76302	3.68776		4.28905	4.22802
												3.84829	3.91721		2.44091	2.33445
												3.25631	3.24586		4.38075	4.32046
												3.40945	3.39098		3.22608	3.21484
												3.23196	3.26899		0.778151	2.89321
												3.53174	3.60029		2.93551	2.94349
												3.34652	3.30357		3.27852	3.29092
												3.13045	3.18418		3.46568	3.44201
												3.48614	3.47015		0.477121	1.70757
												4.42446	4.42538		1.04139	1.70757
												3.58535	3.45909		1.88081	2.6561
												5.06548	5.0468		2.7348	2.27184
												3.16749	3.64038		4.6771	4.68718
												3.8117	3.84213		2.67943	2.96614
												3.35444	3.21237		2.32634	2.40824
												3.63634	3.51748		2.37658	2.57864
												3.36608	3.44983		2.56229	2.549
												4.11747	4.13664		3.9039	3.54949
												5.4331	5.58867		3.31681	3.21775
												3.25842	3.18604		2.14922	1
												3.18948	3.31645		1.76343	0
												3.46712	3.50297		3.32305	3.07555
												3.50477	3.61199		2.9619	2.8488
												3.75147	3.7139		3.2824	3.3019
												3.08268	3.0836		1.74819	1.11394
												3.99267	3.90813		1.66276	1.92942
												3.55886	3.67754		3.51388	3.18611
												3.63937	3.78468		3.75679	3.84924
												3.23477	3.33546		3.43169	3.53882
												3.73321	3.76203		2.233	2.3483
												3.7094	3.5675		1.90309	1.89209
												3.49884	3.46358		3.4133	3.37401
												3.3377	3.69548		3.65906	3.65552
												3.58151	3.62747		3.32613	3.33001
												3.19787	3.00823		2.79169	2.63347
												2.96079	2.95292		4.59129	4.63565
												3.12704	2.92152		3.30792	3.29203
												3.71966	3.67472		2.29885	1.62325
												3.93581	3.96138		2.90363	2.75967
												3.45094	3.56437		4.97083	4.92301
												3.4528	3.45773		5.03682	5.03844
												3.14706	3.06284		2.26245	2.19866
												3.32015	3.34266		3.48244	3.11893
												4.97009	4.93756		4.0329	2.37291
												3.81816	3.84316		4.10267	4.05591
												4.13902	4.28993		2.80346	2.77452
												3.36111	3.3286		3.24403	3.24105
												3.56881	3.55278		3.77115	3.70278
												5.11159	4.99759		3.14551	3.26458
												4.0214	4.00152		3.08458	2.77379
												4.92233	4.8873		2.98945	2.75815
												4.16956	4.16199		3.23376	3.21139
												3.71876	3.61811		3.77714	3.30984
												3.73579	3.5233		3.66717	3.72673
												3.66076	3.48161		3.28937	3.26858
												3.91653	4.04719		3.13893	3.10924
												3.31716	3.43399		3.39041	3.36549
												3.89421	3.83844		3.04376	2.97543
												3.64283	3.67899		2.84386	2.71433
												3.36605	3.26774		3.52582	3.52776
												3.29245	3.19224		4.07882	4.10411
												4.25805	4.14557		2.99782	2.88593
												4.94023	4.77849		3.14239	3.10072
												5.48877	5.50749		3.16495	3.19451
												5.6832	5.71164		2.95328	2.87852
												3.36465	3.42471		3.06483	3.06707
												4.42297	4.36402		3.68233	3.65244
												3.73828	3.63432		3.63809	3.62066
												2.85146	2.96619		3.37088	3.35295
												3.47412	3.48435		6.4392	6.43625
												3.42496	3.46035		4.18526	4.18421
												3.33385	2.97426		3.30707	3.32139
												3.89585	3.82878		3.77034	3.83398
												3.10032	3.28041		3.08243	3.06221
												3.66077	3.43301		4.38783	4.46214
												3.46385	3.5492		5.00582	4.98423
												3.37292	3.48183		2.22011	2.33445
												3.26995	3.08453		4.38805	4.3906
												3.3123	3.1729		3.15655	3.19783
												3.05083	3.08897		1.79934	3.68215
												3.22646	3.22667		3.97543	3.96993
												5.58737	5.66193		3.96047	4.00582
												3.34831	3.42974		2.73878	2.92891
												3.33873	3.34315		2.65896	2.61805
												4.11675	3.60984		3.25696	3.16524
												3.30685	3.28348		4.32094	4.31808
												4.82176	4.78657		3.67578	3.66398
												4.13233	4.21245		2.47422	2.60423
												3.24053	3.20297		3.83759	3.8979
												3.58764	3.54038		3.85618	3.9729
												3.52234	3.45985		4.36301	4.2295
												3.50767	3.51628		0	3.9285
												3.43273	3.03557		3.61584	3.71792
												3.34764	3.48634		4.17684	4.23631
												3.3732	3.38202		3.9874	4.02543
												3.13956	3.05306		3.61574	3.66304
												3.23687	3.36345		3.66876	3.62449
												3.80687	3.78312		2.55991	2.32838
												3.41589	3.29768		2.65128	2.68931
												3.59432	3.4966		5.11628	5.16548
												3.64058	3.55573		4.30412	4.22776
												3.60525	3.6002		4.44652	4.41726
												3.8725	3.88067		2.71349	2.64345
												3.66763	3.8478		2.63347	2.54033
												3.90481	3.85099		3.92241	3.96142
												3.88475	3.80714		3.35545	3.37712
												3.86299	3.86386		2.72346	2.85126
												3.55355	3.57574		2.42975	2.22011
												3.43193	3.72314		2.22789	2.25768
												4.22765	4.16486		2.60531	2.22272
												4.40957	4.29371		3.04179	3.06446
												3.89453	3.95442		1.14613	2.69984
												4.13387	4.13999		2.9248	2.9652
												4.89462	4.91851		2.94988	2.88818
												4.31704	4.38343		4.97742	4.9718
												3.52631	3.43593		2.72754	2.59988
												4.46609	4.43184		2.76567	2.78462
												3.16454	3.32588		2.56467	2.75128
												3.15631	3.16151		4.83766	4.85255
												3.21259	3.24248		2.71349	2.64738
												2.91197	3.11796		2.76716	2.75815
												3.09537	3.04237		3.1364	3.12775
												3.1864	3.21883		3.57818	3.55388
												3.88855	3.84944		3.2938	3.62439
												3.27875	3.17805		3.57507	3.4936
												3.29541	3.30933		0.724382	3.00817
												3.7812	3.78146		3.30211	3.53161
												3.3064	3.49127		3.95284	4.05404
												3.17779	3.07205		4.02185	4.04532
												3.13609	3.2014		3.91714	3.98223
												3.22795	3.37896		4.04321	4.12395
												3.8273	3.74484		3.71684	3.18921
												3.5188	3.36272		2.25527	0.853654
												4.66609	4.61343		4.23388	4.02861
												3.16242	3.12775		3.30984	3.30406
												5.01461	4.99888		4.15667	4.14743
												5.68356	5.69997		4.04029	4.05588
												3.5422	3.48299		4.19967	4.19022
												3.41607	3.45041		4.08853	4.05308
												3.53868	3.57867		3.30125	3.32818
												3.15437	2.97191		4.54339	4.5659
												3.33238	3.32664		4.20493	4.22884
												3.60618	3.55772		3.48359	3.40535
												3.59072	3.60698		3.42878	3.4609
												3.68026	3.5925		3.53958	3.50501
												3.93981	3.96984		3.87379	3.716
												4.71144	4.59467		3.38003	3.30384
												3.59567	3.65166		3.68511	3.6852
												3.72697	3.7465		3.23223	3.15625
												4.5423	4.57259		3.97959	4.02719
												4.98078	4.96489		4.09181	4.14016
												4.92148	4.9486		4.93447	4.96836
												3.79551	3.80023		3.22968	3.18554
												3.26346	3.5027		1.34242	2.79029
												3.63095	3.59257		4.41532	4.41691
												3.4862	3.36294		3.91991	3.8557
												5.789	5.77483		3.76477	3.71492
												3.58049	3.68573		4.24866	4.2382
												4.45538	4.42313		4.44257	4.4998
												4.24868	4.11453		3.52608	3.47756
												4.27251	4.11151		4.22822	4.2285
												3.17573	3.13722		3.54158	3.57217
												3.07861	3.10456		3.54555	3.4961
												3.4367	3.42739		4.7379	4.74271
												4.17221	4.06749		3.2079	3.18127
												4.29529	4.29643		3.55072	3.59384
												3.2574	3.18781		3.24279	3.24502
												3.68804	3.66167		4.28641	4.1065
												4.91361	4.99636		4.47109	4.43292
												5.47133	5.45753		3.69775	3.73608
												5.51784	5.51896		2.86213	2.84572
												4.0682	4.01004		2.39094	2.56937
												3.72451	3.85753		2.13354	2.19312
												3.07205	3.05169		3.0465	2.9425
												3.0599	3.22573		4.29966	4.2058
												3.26333	3.41873		4.20782	3.99357
												3.32491	3.4748		3.49332	3.42423
												3.30571	3.35352		3.93857	4.04183
												3.58704	3.36097		4.17513	4.09951
												3.32764	3.12596		2.3032	2.86094
												4.60995	4.79285		3.43425	3.41581
												3.47807	3.44742		2.7348	1.60206
												3.60948	3.53026		3.97809	3.96769
												3.51257	3.64382		2.87099	2.83822
												3.64657	3.65709		2.60314	2.52634
												3.20802	3.25206		2.84261	2.81158
												3.37661	3.361		3.27207	3.2403
												3.69988	3.77822		3.0465	3.07628
												4.22243	4.55804		6.1772	6.19924
												3.71175	3.66851		5.30184	5.321
												4.4563	4.44103		3.42177	3.38112
												4.30823	4.29897		3.37033	3.34928
												3.54553	3.57955		3.33284	3.32634
												3.14809	3.12242		3.33345	3.3442
												5.27434	5.27972		2.62014	2.73078
												3.53048	3.27045		3.04571	5.35962
												2.91979	3.01867		1.07918	4.57135
												3.03196	3.19082		1.62325	4.51652
												3.57194	3.63719		4.5771	4.58823
												3.23919	3.07869		2.66464	2.51851
												5.1331	4.99816		3.01912	2.93399
												4.12216	4.36328		5.10223	5.10532
												3.42496	3.38568		4.99174	4.91393
												3.53066	3.69118		4.95581	4.95488
												3.42979	3.32028		3.87552	3.88474
												3.23735	3.04214		3.64787	3.70432
												3.0643	3.04222		2.94052	2.94841
												3.72864	3.46841		2.80618	2.74819
												3.71513	3.69224		4.22868	4.18033
												2.83123	2.96591		4.14023	4.11902
												3.06771	3.05114		4.5128	4.52696
												4.0332	4.05955		4.19016	4.08135
												4.76674	4.82737		3.62818	3.13226
												3.28075	3.29281		3.77822	3.84417
												5.24605	5.23116		3.94062	3.90472
												5.38919	5.2941		4.40408	4.40834
												3.50924	3.71458		4.20159	4.19153
												3.39307	3.57426		3.76753	3.7485
												3.56268	3.45325		4.1642	4.17252
												3.38515	3.2691		3.99572	3.98619
												3.42942	3.46029		3.78937	3.75266
												3.26854	3.12166		3.3019	1.99564
												4.06133	4.27713		3.077	2.86034
												3.26124	3.30064		2.49831	2.41162
												3.29368	3.17807		5.14253	5.15913
												3.392	3.26624		3.89398	3.90993
												3.49573	3.29879		3.61669	3.27738
												3.41376	3.32651		3.54045	3.78226
												4.0318	4.0156		3.20548	3.08672
												3.4164	3.42376		2.60097	2.74974
												3.55817	3.7396		3.95794	3.96675
												4.19744	4.32459		3.66699	3.67071
												3.68951	3.65425		3.26975	3.25888
												3.50633	3.47746		4.45638	4.50035
												4.00361	3.94797		4.13001	4.23012
												3.21325	2.94616		4.64551	4.61862
												3.09879	3.07799		3.83992	3.82614
												4.49905	4.41624		4.62404	4.62632
												4.23073	3.85332		3.03822	3.1014
												3.75347	3.70309		2.66652	2.58546
												4.52763	4.53673		2.90146	2.5966
												3.0298	3.2293		3.21617	3.22712
												3.33244	3.12502		3.6561	3.73167
												3.43404	3.45184		4.66086	4.69004
												3.3852	3.50054		4.83034	4.79541
												3.00012	3.25602		4.38204	4.42289
												5.58754	5.67098		3.487	3.43056
												3.27531	3.09027		3.05614	2.98811
												2.92659	3.26708		5.1146	5.15653
												3.89964	3.83115		4.39529	4.41135
												5.23823	5.19249		5.23028	5.23035
												3.28602	3.26855		4.38684	4.3665
												3.37291	3.42766		4.93103	4.86075
												3.48128	3.52081		4.055	4.10113
												3.19728	3.06296		3.16879	3.42504
												2.99899	3.07217		4.64409	4.64653
												3.92658	4.19915		4.7756	4.79227
												4.04253	3.94981		4.23965	4.28149
												4.11393	3.89598		4.08792	4.09885
												3.24144	3.2454		4.47141	4.46641
												3.59565	3.72587		4.53963	4.56689
												3.74588	3.65018		4.02898	4.04317
												3.96993	3.98547		2.49554	2.59988
												3.83741	3.81094		3.64709	3.6561
												4.12097	4.09373		4.8814	4.89187
												5.49129	5.52938		3.25744	3.22686
												3.60519	3.52504		1.8451	3.9352
												3.95755	3.92193		5.7663	5.76509
												3.94798	3.89016		4.89803	4.86183
												2.9524	3.45941		5.08853	5.06083
												4.48708	4.49033		4.62667	4.62437
												4.57053	4.59493		4.1209	4.13871
												4.78627	4.78057		4.05748	4.02955
												4.10391	4.09834		3.94096	3.95294
												4.4059	4.44492		3.47422	3.47698
												3.08119	3.09766		2.78817	2.80482
												4.16976	4.14122		3.35793	3.31911
												3.85052	3.7624		3.2531	3.19618
												3.85352	3.95631		3.11428	3.13226
												3.77395	3.79007		4.0593	4.01507
												3.48586	3.30214		3.58399	2.35025
												3.87344	3.88069		2.92686	2.95424
												4.68604	4.69972		4.20257	4.25628
												4.06093	3.9881		3.15503	3.11727
												6.22594	6.24376		2.58433	2.51055
												3.3188	3.09166		2.28103	2.7364
												3.4142	3.31509		3.18949	3.32015
												3.36212	3.35187		4.00043	3.08027
												3.68334	3.67929		3.41481	3.38543
												3.47677	3.44071		3.48458	3.49429
												4.26558	4.33121		3.78993	3.66181
												3.49015	3.4554		4.13033	4.29192
												4.21016	4.08728		3.53983	3.55642
												3.83537	3.71658		3.47524	3.48144
												3.52165	3.47463		3.49374	2.70927
												4.7606	4.72024		2.93802	2.96237
												3.73396	3.80201		3.30685	3.23096
												2.78915	3.33706		3.42586	3.45576
												3.42263	3.40269		3.81425	3.82138
												4.05314	4.17018		2.3483	2.55871
												3.77935	3.80154		5.1186	5.14382
												4.04172	4.02136		5.04291	5.09022
												7.18365	7.18617		3.41963	3.44623
												3.64945	3.64675		3.27875	3.30685
												5.8034	5.98101		3.33425	3.34889
												3.05481	3.21157		3.041	3.06558
												3.63514	3.52005		3.64068	3.62818
												3.51738	3.48157		2.67394	2.58433
												3.75466	3.69565		2.57978	1.20412
												5.97331	6.03415		2.85974	2.81358
												3.57379	3.47982		3.25624	3.25648
												3.34183	3.07806		4.80968	4.79165
												3.14123	3.17301		4.39236	4.4634
												4.73392	4.78611		4.37027	4.30747
												3.93003	3.86043		3.99585	3.9697
												3.73845	3.79455		4.38471	4.3359
												3.79071	3.7869		3.22089	3.21484
												3.65899	3.74864		4.85577	4.87165
												3.53626	3.69653		3.0569	3.0103
												4.26223	4.18307		3.68097	3.69871
												3.12125	3.28444		3.50934	3.24254
												3.37314	3.40884		5.03311	5.03511
												3.73761	3.68077		2.55145	2.60638
												4.39748	4.27301		3.21378	3.20112
												5.02689	5.00939		3.97183	3.96876
												4.84139	4.82249		3.59923	3.2492
												4.61581	4.62431		3.90779	3.84985
												4.40285	4.43057		3.89779	3.88047
												4.50686	4.49956		3.88087	3.86249
												3.7484	3.6405		2.64933	2.27184
												3.80826	3.83277		2.57054	2.71096
												3.59253	3.62107		3.33706	3.32449
												3.59853	3.9729		3.88429	2.19866
												3.88847	3.85676		2.68842	2.66932
												3.37291	3.68538		2.19033	1.86332
												3.64689	3.30933		2.84386	2.78032
												3.40298	3.32384		4.97419	4.96583
												3.02965	3.05021		4.24655	4.28847
												5.14667	5.21656		3.7981	4.06741
												5.76422	5.78006		0.845098	1
												3.14799	2.86153		2.6902	2.61278
												5.30937	5.25391		4.01862	4.01953
												5.4116	5.3054		4.51817	4.50235
												5.189	5.17156		4.38443	4.40444
												3.74096	3.79577		3.99974	3.87864
												3.27381	3.32291		4.15232	3.84621
												5.57624	5.55879		4.16693	4.1451
												3.81095	3.77607		3.76125	3.7387
												3.40038	3.49698		4.67374	4.64409
												4.11837	4.19947		4.29675	4.27038
												4.2534	4.27758		3.94635	3.91089
												3.57033	3.39561		2.88252	2.85126
												4.50551	4.47691		2.75128	2.72916
												4.42149	4.15609		3.20194	3.15957
												4.64268	4.56543		3.27393	3.26293
												3.30856	3.16414		3.37985	3.34908
												3.1693	3.29074		3.53908	3.55084
												4.00782	3.97929		4.78007	4.78147
												3.41376	3.32657		4.73683	4.72382
												3.26566	3.3049		4.64286	4.65839
												3.12473	2.94154		4.77874	4.79983
												4.02773	4.04638		6.11814	6.12714
												3.51595	3.53562		5.97027	5.94226
												3.59988	3.52912		4.26458	6.08928
												3.4097	3.48838		3.83935	3.83091
												3.19286	3.26325		2.83315	2.8704
												3.36564	3.54716		1.81954	2.19033
												4.19538	4.1882		3.45969	3.43933
												4.65055	4.71638		5.33244	5.32076
												3.24137	3.40301		5.34215	5.33985
												3.48316	3.69421		2.57634	2.59106
												3.40117	3.33919		3.67578	3.58377
												3.24824	3.09856		3.74115	3.66172
												4.4575	4.369		1.98227	2.6561
												3.25909	3.29551		3.03423	3.07262
												3.58841	3.64935		4.29612	4.27573
												3.60652	3.58685		4.30905	4.32572
												4.00495	4.1463		3.48827	3.28623
												4.8723	4.84		3.1284	3.12775
												4.58383	4.55533		3.3189	3.22376
												4.27283	4.26315		4.01961	4.04171
												5.31723	5.39646		3.94944	1.77815
												3.88176	3.71452		2.7839	2.7348
												4.60664	4.63594		2.8537	2.09691
												3.66943	3.61653		4.42524	1.77815
												5.29152	5.55515		4.05289	3.81405
												4.5848	4.38738		3.11893	3.16761
												4.21947	4.02738		3.60108	3.61331
												5.98166	5.96159		3.41464	3.38328
												3.03674	3.1758		2.71517	2.72099
												2.82398	2.70808		2.71517	2.58883
												4.54121	4.49295		2.6721	2.72673
												3.98497	3.94891		3.14922	3.17725
												3.29541	3.26849		3.1934	3.18611
												5.81127	5.74829		2.46982	2.61384
												5.94631	5.91926		4.74433	4.74899
												4.14726	4.19044		4.27045	4.28249
												3.35848	3.15534		4.71703	4.739
												3.65344	3.76134		4.01486	4.10397
												3.55307	3.47783		3.29557	3.29159
												4.07262	4.01468		4.42689	4.39352
												3.67059	3.42278		3.2307	3.26764
												3.71211	3.65466		3.38632	3.41078
												3.89272	3.88458		3.43297	3.42062
												4.42531	4.44344		3.60649	2.48572
												3.83465	3.8514		3.09132	3.09517
												3.71936	3.6878		3.16197	2.64147
												4.27987	4.30203		2.69197	2.48001
												5.24223	4.74644		0.777901	1.77815
												4.16089	4.1294		4.11444	4.07867
												3.53243	3.3315		4.21966	4.21677
												3.60455	3.69425		4.01515	4.00139
												4.33736	4.36413		2.28556	2.07188
												3.66284	3.56318		3.52231	3.44932
												3.14927	3.21823		5.48992	5.50487
												4.13233	3.98889		5.50275	5.51695
												3.73043	3.80065		5.37049	5.35116
												3.16689	3.33379		3.01326	3.06595
												5.22856	5.32714		2.94201	2.36173
												3.86562	3.88498		3.78462	3.76678
												3.24335	3.59871		3.31869	3.20629
												2.93583	2.88779		4.49872	4.45544
												4.62626	4.95527		4.43764	4.47164
												3.59704	3.16727		4.63248	4.70146
												3.03812	2.94087		2.51055	2.46389
												3.8419	3.70408		4.17476	4.18721
												3.44438	3.82937		4.06774	4.0811
												4.14329	4.06809		3.50961	3.49066
												4.04282	4.06279		3.62346	3.28646
												4.9257	4.91795		3.41946	3.43553
												4.5123	4.37868		2.81224	2.80414
												5.51683	5.52293		3.99726	4.01246
												3.20104	3.27686		3.34947	3.28012
												3.47748	3.66428		2.98989	3.306
												4.17402	4.18511		3.68869	3.83264
												5.29858	5.29864		3.25551	3.34635
												3.07287	3.25555		3.90004	3.86439
												3.46447	3.50599		3.23654	3.1427
												4.41674	4.37304		3.922	3.77641
												5.31187	5.22061		3.47654	3.40192
												4.97967	4.92729		4.38101	4.43136
												3.8238	3.84827		6.43894	6.42153
												3.669	3.61944		6.33987	6.30563
												3.71242	3.65444		4.35344	4.35784
												3.95668	3.91127		4.0548	4.10356
												5.83942	5.86415		0.778151	2.69461
												3.70363	3.60913		3.56538	3.79365
												3.74998	3.78898		1.04139	2.09342
												3.14409	3.18484		3.68178	3.69653
												3.94292	3.98219		3.1685	3.03941
												3.05152	2.87422		2.39445	2.35218
												4.77644	4.72014		3.00303	2.95521
												4.83012	4.76734		2.92376	2.96708
												4.06676	3.95766		3.62767	3.54045
												3.43093	3.32638		4.79857	4.80918
												3.88892	3.77879		4.86201	4.89651
												3.62551	3.50807		4.39568	4.42431
												3.91584	3.81795		4.20588	4.197
												4.66897	4.6908		2.74036	2.88423
												3.30569	3.21435		3.52401	3.37585
												3.41993	3.45532		5.14355	4.88881
												3.32492	3.60584		5.01355	4.99473
												4.0748	4.11122		3.44044	3.41996
												3.88657	3.8817		4.99222	3.30963
												3.83778	3.77149		3.29336	3.18921
												2.9876	3.10277		3.33224	3.37803
												4.55618	4.43633		4.41913	4.41419
												3.96939	3.84864		3.87869	3.89642
												4.27971	4.29991		3.34479	3.32366
												3.48919	3.56063		3.63468	3.90789
												4.35946	4.42395		3.14891	3.16554
												4.24579	4.2682		2.84073	2.92065
												4.19674	4.24672		2.45484	2.2833
												4.16519	4.13802		3.16167	3.19728
												3.20984	3.07762		3.33506	3.31931
												3.37574	3.37568		3.54158	3.55291
												4.18593	4.21575		3.14457	3.22037
												2.89947	2.97974		3.50461	3.50365
												4.20736	4.24026		4.17843	4.10748
												4.2208	4.15775		1.82607	2.11727
												3.92299	3.81304		3.13001	2.5832
												3.35781	3.3673		3.9087	3.39655
												3.13905	3.14831		5.87057	5.89184
												3.76867	3.63326		4.68702	4.65513
												5.84997	5.95657		4.50165	4.5123
												5.22789	5.22674		2.70927	2.38917
												4.36144	4.3498		2.76938	2.53782
												5.97203	5.97694		4.00578	4.0289
												4.05389	3.95203		3.05767	2.95952
												5.31773	5.31333		4.00325	4.06528
												4.24205	4.15461		2.50106	2.49276
												3.84402	3.63277		4.42661	4.43149
												3.21477	3.21355		2.3483	2.69723
												3.60118	3.68177		3.34025	3.35218
												3.05143	3.22833		3.12775	3.1116
												5.25544	5.25778		3.28058	3.23754
												4.51858	4.54294		2.79588	2.78247
												3.64082	3.7582		7.02029	7.02741
												3.6058	3.49949		5.62104	5.63535
												4.10079	4.08749		5.49896	5.51965
												3.13961	3.07332		4.67507	4.77864
												3.35206	3.3897		4.60673	4.58371
												3.11992	3.14413		3.3516	3.30792
												4.17236	4.0514		3.04258	3.06633
												3.59891	3.68991		2.7767	2.74741
												4.24785	3.95776		3.24527	3.18213
												5.05357	5.22644		3.51957	3.53618
												4.05402	4.30216		3.34811	3.35122
												3.41015	3.79528		3.16554	3.2634
												3.48861	3.34019		4.42547	3.87973
												4.37927	4.28144		3.9424	3.97146
												3.7567	3.62164		2.90417	2.89653
												3.22803	3.21172		2.89042	2.90634
												3.07446	3.11832		2.87967	0
												3.08003	3.11632		5.67912	5.67638
												3.49736	3.53459		4.68443	4.68509
												3.58882	3.64283		3.81511	3.80679
												3.92583	3.78043		4.41434	4.3805
												3.60271	3.6013		3.26079	3.29336
												3.37309	3.31631		3.17202	3.16465
												3.25858	3.41681		4.09698	4.08998
												3.40713	3.29303		4.03278	4.01766
												3.2933	3.40432		4.0197	3.99074
												3.13725	3.33788		3.31931	3.34242
												4.55815	4.74426		5.01607	5.01948
												4.46609	4.59334		4.37308	4.3632
												3.67304	3.68345		3.01284	2.98
												4.27901	4.34657		2.89432	0.954243
												4.12963	4.07107		2.96095	3.04689
												3.79787	3.71376		4.09416	4.02301
												3.26516	3.26225		3.02735	3.05461
												4.23344	4.2647		2.95761	3.01745
												3.40557	3.51016		4.1336	4.13418
												3.18345	3.29003		4.13767	4.0766
												3.68147	3.746		4.04614	4.01376
												3.41806	3.32259		3.34321	3.34694
												3.39094	3.42602		3.54605	3.59572
												3.21342	3.17929		2.95856	2.80277
												4.9293	4.86793		3.04922	3.00217
												4.9661	5.0201		2.6561	2.55509
												3.27825	3.32971		2.76418	2.8739
												5.12011	5.10833		2.85309	2.89653
												4.36263	4.40576		2.82672	2.40654
												4.9896	4.99688		3.8799	3.7574
												4.32479	4.36024		3.35698	3.34321
												5.62914	5.63429		3.20112	3.18184
												3.64815	3.60233		3.06108	3.04805
												3.28847	3.18875		2.36173	2.53782
												3.67594	3.65435		3.52362	3.49066
												4.27648	4.20898		3.91228	3.88235
												3.33703	3.31027		2.56585	2.68124
												4.45657	4.45587		2.72835	2.617
												3.78106	3.79741		3.28012	3.32387
												3.22596	3.33324		3.60584	3.59835
												3.32282	3.43024		3.61521	3.60065
												3.52729	3.50815		4.35038	4.36607
												5.85645	5.80239		3.49206	3.85691
												3.04215	2.95628		4.34836	4.34471
												3.55327	3.52841		3.05077	3.23426
												4.82893	4.81269		3.06781	3.05231
												3.41844	3.63919		2.42651	2.35218
												3.70706	3.75071		3.61574	3.60617
												3.33576	3.54983		3.24944	3.16137
												3.12097	3.23656		2.902	3.00775
												3.21348	3.15622		3.60874	3.63579
												3.35851	3.0552		2.59879	2.63347
												3.46745	3.54139		2.86747	2.58206
												4.13978	4.14351		2.93197	2.67394
												3.52751	3.55763		4.43385	2.19033
												3.24189	3.20186		2.79379	2.6981
												3.36001	3.30808		2.21748	2.20952
												4.79819	5.62452		2.45025	2.46982
												3.46108	3.54865		2.72346	2.7364
												4.82455	4.82771		3.998	4.02276
												3.41547	3.15273		4.10226	3.98668
												5.002	4.90582		3.49471	3.54158
												3.77956	3.80308		2.49831	2.45637
												5.65934	5.66958		2.27184	2.52763
												4.31481	4.34749		3.12808	3.12743
												3.07719	3.17522		4.11103	4.12769
												3.25201	3.2512		3.38987	2.80414
												3.44033	3.68175		4.04646	4.05846
												4.24221	4.31412		3.29688	2.89542
												3.68455	3.56783		2.50379	2.78032
												6.18989	6.21374		5.23602	5.26561
												4.08565	4.49402		4.235	4.27358
												3.77257	3.73357		2.69636	2.52892
												4.88664	4.83064		4.77283	4.73589
												3.43387	3.48173		4.54443	4.53963
												3.51077	3.48817		2.42325	2.26007
												3.6865	3.70981		2.79518	2.79796
												3.81321	3.8172		2.49415	2.42325
												5.0966	5.14545		3.84733	2.3784
												5.31098	5.34128		0.477121	2.94792
												3.31924	3.52451		0	2.32634
												4.14897	4.02431		2.38917	2.85854
												3.57	3.57264		2.81023	2.22011
												3.55079	3.53623		3.95109	3.92433
												3.61674	3.58791		3.92179	4.00225
												3.50428	3.61011		4.3868	4.40839
												3.65181	3.65783		4.02156	4.02934
												3.55102	3.57615		2.91908	2.91803
												3.48786	3.58817		2.05308	2.42975
												2.90112	2.60314		3.63286	3.63589
												4.04389	4.02891		3.33143	3.29732
												3.55111	3.45459		3.30103	3.30878
												3.35413	3.1951		4.18486	4.17435
												3.60389	3.55024		1.49136	2.7007
												3.99561	4.03356		3.96956	4.12369
												4.76881	4.77445		4.21601	4.15821
												3.94997	3.87471		5.04868	5.05062
												3.0756	3.61371		4.54768	4.51099
												3.39683	3.48909		2.41664	2.48287
												4.20406	4.22299		4.44465	4.44011
												3.73825	3.62755		4.89581	4.91606
												3.70949	3.67459		3.63144	3.58058
												3.75442	3.67891		2.93651	2.9196
												3.17674	3.35023		2.74663	2.71265
												3.396	3.34892		3.56961	3.54456
												3.39575	3.3745		2.45788	2.85794
												3.52633	3.45478		3.23147	3.16077
												4.57412	4.55177		3.1089	3.13386
												4.70626	4.80592		2.70672	2.88874
												4.74412	3.15695		5.63162	5.65809
												3.74227	3.74558		5.60715	5.65083
												4.39925	4.53716		3.70561	3.70501
												3.05584	3.01965		4.7217	4.7187
												3.83507	3.74872		5.05983	5.08387
												2.88931	3.10312		2.40654	2.80956
												3.83981	3.86975		3.3681	3.31133
												7.0421	7.07733		3.50678	3.44264
												5.09417	5.08483		4.73599	4.73146
												3.81011	3.76742		3.80154	3.79837
												3.59506	3.60418		3.52401	3.69152
												5.71286	5.57105		3.50447	3.52737
												3.83734	3.74524		3.5358	3.48855
												3.90125	3.89447		4.00441	3.96858
												3.87557	3.88958		3.77764	3.77305
												4.72597	4.71816		3.35583	3.35851
												3.90265	3.87021		2.79727	3.08422
												3.40778	3.44144		3.24353	3.20548
												5.72426	5.68575		2.99255	2.01284
												4.69741	4.72814		2.68664	2.58433
												3.05171	3.26446		4.95307	4.74482
												3.30172	3.08515		3.868	3.81458
												4.88158	4.7802		4.39681	4.36423
												5.37228	5.37288		3.11294	3.06707
												3.49115	3.59763		3.09656	2.98945
												5.01089	5.01072		4.38493	4.36992
												3.46769	3.50649		3.08458	3.11093
												3.36295	3.44212		4.1365	2.36549
												4.19756	4.41092		2.46835	2.48144
												4.06143	4.01941		4.61589	4.66412
												5.30448	5.29435		4.57454	4.88663
												5.08607	5.11445		2.89542	2.84323
												3.50615	3.59367		4.31652	4.34553
												3.30785	3.47931		2.90526	2.85187
												3.51787	3.56153		3.79323	3.81017
												3.55026	3.59446		3.7644	3.83065
												3.44724	3.51987		3.85052	3.3962
												4.13965	4.10824		3.45591	3.44154
												3.5035	3.44866		3.3948	3.38792
												3.50488	3.56326		2.91434	2.92065
												3.0011	2.85708		3.42029	3.43791
												4.43921	4.12161		3.03302	3.13672
												4.04622	3.9985		3.18611	3.20493
												3.31458	3.09061		3.02284	2.97081
												5.66985	5.6826		3.62778	3.62982
												5.2327	5.22145		2.79169	2.77379
												4.01853	3.89305		3.74233	3.64738
												3.61053	3.62792		3.59649	3.58704
												3.54568	3.47998		2.89653	3.17869
												3.06035	3.31806		2.96095	3.18298
												3.3362	3.37919		2.94939	2.94101
												3.48418	3.61321		3.27161	3.46642
												3.28873	3.2053		3.90945	3.77166
												3.66042	3.51444		3.89669	3.88908
												3.56546	3.4209		3.1245	3.08884
												4.90931	4.9237		3.1726	3.12123
												2.95426	3.0937		3.19061	3.23249
												4.07269	4.00339		3.06333	3.11793
												4.14747	4.13596		1.83251	2.74351
												3.50631	3.4862		1.74036	1.77815
												3.14176	2.97279		2.50515	2.43136
												3.20057	3.38899		3.43104	3.4138
												3.89996	3.97162		2.95279	3.2159
												4.24099	4.29337		2.3483	2.60746
												4.5223	4.48059		3.28285	3.23779
												4.43588	4.43887		3.03862	2.98498
												4.10736	4.03852		3.05918	2.98
												3.56162	3.83658		3.60487	3.58569
												5.17782	5.12324		5.39222	5.37242
												5.0719	5.01774		3.4877	3.4936
												3.98965	4.10352		2.48144	2.45179
												3.40756	3.40642		2.94349	2.90634
												3.66851	3.66244		2.19312	2.24055
												3.6229	3.58555		3.8515	3.87996
												3.29965	3.16353		4.03177	4.04875
												3.11875	3.33746		5.17967	5.1575
												3.70497	3.73519		4.47702	4.48653
												5.26591	5.24692		4.03878	3.97575
												4.58391	4.54772		4.23915	4.24242
												4.70242	4.92077		4.52306	4.54403
												3.47713	3.55832		4.11767	4.09279
												3.8035	3.80615		4.23487	5.0904
												4.17502	4.17704		3.38561	3.3881
												3.89065	3.91051		3.57043	3.59084
												3.75655	3.72887		3.21643	3.28443
												3.40258	3.42288		2.93802	1.89209
												3.3958	3.51987		2.60206	2.52375
												3.06147	3.07734		2.50106	2.57403
												3.45301	3.4779		3.79365	3.75846
												4.97622	5.02076		3.2408	2.92942
												3.56433	3.4564		3.36399	3.45439
												4.18061	4.23448		4.04391	3.93767
												3.18771	3.44331		3.14953	3.14675
												5.91926	5.95163		2.91593	2.19312
												3.15401	3.23401		2.81889	2.8014
												4.47718	4.46612		2.97313	2.98856
												3.26174	3.11305		1.81291	2.82543
												3.53944	3.43717		3.73679	3.72819
												3.41011	3.34665		5.2453	5.21719
												4.83364	4.8461		3.43473	3.40466
												4.05095	4.07539		4.47878	4.45886
												4.0298	4.18284		3.26269	3.29336
												4.5114	4.52748		2.63949	2.61066
												3.53316	3.59778		3.51282	3.47582
												4.55403	4.54597		2.92788	2.89432
												3.57552	3.45934		3.715	3.7893
												3.22126	3.33848		2.6721	2.60959
												3.08733	3.02686		3.25115	3.25382
												5.90726	5.89814		4.6257	4.61796
												4.03973	3.99969		2.8739	2.80686
												5.6309	5.56797		3.79148	3.7673
												4.56515	4.6839		4.43508	4.39389
												4.14145	4.1562		3.71433	3.65706
												4.42696	4.35364		3.18583	3.15503
												3.20995	3.2445		1.6721	3.92845
												3.21175	3.54802		3.24527	3.34143
												4.85883	4.84482		2.93551	2.71181
												4.35382	4.31134		3.1038	3.00346
												4.61312	4.58801		2.40824	2.43136
												4.71542	4.72838		4.13811	4.16005
												3.49511	3.42493		3.21484	3.19811
												4.00889	4.2409		2.76418	2.76343
												3.94476	3.98925		5.75192	5.75207
												3.77414	4.09286		4.23646	4.23083
												4.72641	4.71334		2.87274	2.97174
												4.10092	4.00994		2.16137	1.98227
												3.87654	3.84818		2.52375	2.40993
												3.50142	3.59257		4.61347	4.62647
												3.35885	3.11329		3.79323	3.76057
												3.49189	3.59718		3.96023	3.99699
												3.4795	3.5191		3.86028	3.69144
												4.6379	4.70117		3.63397	3.58928
												5.3904	5.37394		4.39573	4.41086
												5.96996	5.99456		3.37273	3.405
												4.35283	4.3412		3.68296	3.3294
												3.65951	3.71608		3.09061	3.1486
												3.43234	3.57621		2.80956	2.83569
												3.29491	3.11926		2.66745	1.9345
												5.74663	5.73803		3.20952	3.21617
												3.89523	3.77216		2.45484	2.11394
												3.73306	3.70697		3.00988	3.0026
												3.78564	3.7203		2.57749	2.64444
												3.75376	3.68664		2.97267	3.00475
												4.2533	4.29909		3.87898	3.86303
												3.01502	3.03447		2.98722	2.94002
												3.61257	3.51177		3.80407	3.79007
												3.21507	3.20405		3.48173	3.4877
												3.77834	3.88673		3.35276	3.344
												3.1779	3.09547		2.97313	3.00217
												3.25358	3.15901		3.344	3.38471
												2.79796	2.77498		3.82569	3.83206
												3.30608	3.38099		5.66176	5.67414
												3.47843	3.30406		4.49757	4.58564
												3.78484	3.61325		3.07115	2.68395
												3.7024	3.66327		3.41647	3.4484
												3.92366	3.96455		5.46965	5.47864
												4.25581	4.21401		5.23735	5.22936
												3.55222	3.36224		1.17609	2.4183
												3.77373	3.71845		3.3731	3.32387
												3.80856	3.77864		3.7693	3.84677
												4.56062	4.37565		3.48458	3.52414
												4.36185	4.25315		3.69002	3.68296
												3.92029	3.90546		3.75974	3.77837
												4.10059	4.12636		3.2003	3.15473
												4.12545	4.29239		2.85187	3.01072
												3.55748	3.60644		3.39199	3.42374
												4.38802	4.54786		3.10072	2.82151
												4.15277	4.18172		3.24969	3.26198
												3.39421	3.42876		2.52504	2.56467
												3.20483	3.21292		4.17006	4.19515
												3.76448	3.93684		4.20066	4.21128
												3.76945	3.99392		3.66417	3.63306
												3.30671	3.5166		2.53403	2.50786
												3.23657	3.3557		3.69644	3.1685
												3.3703	3.51001		3.12418	3.18327
												5.23184	5.21602		2.99957	2.99651
												3.76042	3.7907		2.93146	2.98588
												4.19573	4.18154		4.45635	3.10106
												5.79948	5.78252		3.70432	3.70381
												3.71482	3.84286		2.47567	2.66932
												4.38087	4.39538		3.03743	3.02816
												4.46924	4.39782		3.60927	3.625
												3.33004	3.38721		5.17789	5.15722
												3.24751	3.13616		2.49554	2.43297
												5.0902	5.03561		3.89432	3.47799
												3.33168	3.34747		3.78447	3.16997
												3.12775	2.72928		3.14457	3.16909
												4.29362	4.3244		3.38328	3.39933
												5.73795	5.71081		5.05493	5.05558
												4.63943	4.62074		3.2465	3.26741
												3.67956	3.6152		2.43457	2.35603
												3.93116	3.92895		3.18156	3.19396
												4.58248	4.34869		3.32675	3.33122
												4.38138	4.37362		2.26951	2.49136
												5.1634	5.13784		2.14301	2.45484
												4.66724	4.677		2.59988	2.62941
												3.39586	3.09089		3.36624	3.37199
												5.04836	4.98127		3.61289	3.20085
												3.44761	3.4127		1.97313	2.02531
												3.23676	3.21922		3.0216	3.08458
												3.37089	3.36119		3.12483	3.10992
												2.77839	3.17926		3.14364	3.79748
												4.12587	4.11056		3.38039	3.7844
												4.37063	4.36983		2.88536	2.89042
												4.34931	4.20619		3.734	3.69531
												5.02892	4.98275		2.94792	3.03822
												4.61045	4.70096		2.55871	2.52375
												5.28679	5.28685		4.74919	4.74221
												4.66757	4.64019		4.46911	2.617
												4.3494	4.37497		4.26844	2.07555
												4.37367	4.28871		3.68904	3.84652
												4.21003	4.27096		2.76641	2.63548
												5.56909	5.60264		2.61595	1.11394
												5.27468	5.20443		3.30276	3.49471
												5.13072	5.04934		3.42927	3.30899
												3.13513	3.45577		3.68061	3.5311
												4.52328	4.54803		3.22557	3.20925
												4.02098	4.0121		2.70586	2.90795
												3.6969	3.73189		3.86794	3.85715
												3.8011	3.82312		3.5768	3.56561
												3.93986	3.92707		4.13481	4.27944
												3.84408	3.92705		3.92855	3.7432
												3.88025	3.96347		3.16584	3.4915
												3.40443	3.34884		2.16732	0
												4.0337	4.06443		3.63367	3.61532
												3.90195	3.91407		3.37585	2.15229
												2.98618	3.18184		4.24756	4.21235
												5.04893	5.07791		3.93656	3.87419
												3.879	3.86263		3.8515	3.83979
												4.54344	4.51251		3.76522	3.89415
												3.29444	3.38224		2.60853	2.89597
												4.87461	4.96466		2.50106	2.53403
												3.6151	3.77657		2.21748	2.59879
												3.61337	3.74409		5.5049	5.53252
												3.45015	3.56294		4.10796	4.12254
												3.40982	3.67064		3.62252	3.5738
												3.66555	3.76714		3.3969	3.36324
												4.24111	4.48516		3.1934	3.19201
												4.21184	3.8123		2.91381	2.81889
												3.15341	3.12153		2.74586	2.68753
												4.13933	4.08709		3.9598	4.04614
												3.72941	3.53004		2.63849	2.62118
												3.40073	3.24875		4.52453	4.52381
												4.90801	4.95834		3.2667	3.25431
												6.53043	6.52624		3.13001	3.17377
												4.79238	4.7709		2.53148	2.63448
												5.42716	5.438		2.74974	2.50379
												3.9458	4.08017		2.77452	2.74819
												3.32735	3.28685		3.61215	3.66904
												3.45373	3.47478		3.1529	1.66276
												3.21491	3.28541		2.50786	2.72016
												3.12234	3.11423		4.0335	3.97923
												3.45616	3.4343		4.42284	4.41886
												4.29672	4.32731		3.7026	3.66351
												5.16399	5.21179		3.08279	3.09482
												2.90987	3.19194		4.42742	4.45723
												4.48785	4.51543		3.78732	3.30728
												3.56513	3.44978		3.02898	2.9722
												4.18799	4.18542		2.70586	2.63649
												3.0607	2.96551		3.44107	3.49206
												3.99292	3.90646		3.2824	3.26055
												3.1033	3.29842		3.77181	3.76864
												3.753	3.69581		3.27784	3.45286
												3.64608	3.66707		4.46935	4.37194
												3.61797	3.6455		3.66624	3.59802
												3.33144	3.42306		4.25619	4.27678
												3.5013	3.58793		3.17085	3.1245
												5.49205	5.49821		4.8676	4.77549
												3.9728	4.01172		4.32666	4.36579
												4.09928	4.14357		3.86522	3.81518
												4.0349	4.11403		4.29128	4.2353
												3.27557	3.29953		4.14545	4.17993
												4.12428	4.13552		2.49969	2.66087
												6.23775	6.25399		3.55919	3.57287
												4.10848	4.26164		3.91566	3.95492
												4.81821	4.76106		2.81158	2.74663
												4.36321	4.46213		3.499	3.54679
												5.33463	5.32729		4.04708	4.1358
												3.80409	3.74043		3.54357	3.5293
												3.37481	3.25551		3.05038	3.21219
												7.25382	7.23254		3.74453	3.74202
												4.89176	4.94391		3.75289	3.75082
												4.25721	4.52402		3.8428	3.82595
												3.29425	3.1822		3.93268	3.53908
												5.84056	5.87435		3.19838	3.21192
												5.82148	5.71623		4.12352	4.1427
												3.62119	3.42649		3.24846	3.2398
												3.16695	3.11461		3.32222	3.37162
												3.89127	3.91536		4.20965	4.15348
												4.18736	4.29814		3.2615	3.17377
												3.59363	3.76941		3.61162	3.53732
												3.62706	3.61912		2.61595	2.5563
												4.15396	4.25155		3.20439	3.18639
												3.72481	3.62533		2.89927	2.84572
												4.87268	4.86082		3.54108	3.56419
												3.8724	3.88039		5.03747	4.93436
												3.92028	3.76813		4.10568	4.14038
												3.66206	3.53529		4.42382	4.40893
												4.39579	4.40339		3.93212	3.86427
												2.97085	2.95072		4.4625	4.45231
												2.98208	3.09813		4.06013	3.99016
												3.35019	3.34212		3.447	3.35545
												3.00009	3.18015		3.38346	3.21032
												5.6459	5.69857		3.81251	3.77004
												5.13574	5.31861		3.54307	3.4685
												4.89988	5.08468		1.97313	1.47712
												4.36458	4.42905		4.23244	4.15177
												4.37115	4.41687		4.09163	4.0162
												4.65739	4.61169		3.76477	3.72501
												3.47642	2.8887		3.11126	3.15076
												3.50754	3.62189		3.11926	2.91593
												3.5185	3.55432		3.0461	2.98543
												4.9873	5.01618		2.68305	2.77815
												5.856	5.86166		3.22115	3.19061
												3.98919	3.95041		3.14114	3.1313
												3.91101	4.04508		3.71003	3.63729
												3.54727	3.63628		2.44404	2.54531
												4.18593	4.18977		2.92012	2.96567
												4.13028	4.10465		2.21748	2.28556
												4.10228	4.20878		5.4899	5.4917
												3.62697	3.69472		5.23876	5.18345
												3.74234	3.72657		3.4221	3.44107
												4.22575	4.2178		2.57978	2.58433
												4.75788	4.72625		2.95424	2.83251
												4.05151	3.98104		3.37475	3.4128
												5.51173	5.47192		3.17638	3.15987
												5.34936	5.37508		3.35603	3.40278
												4.15771	4.26816		2.74586	2.69373
												3.88059	3.89142		3.17667	2.99957
												4.16347	4.16615		3.64532	3.79232
												3.66745	3.56646		3.19285	2.57864
												4.32387	4.34327		3.11461	3.08207
												3.25042	2.90673		3.67605	3.65896
												4.91911	4.89709		3.55594	3.53453
												3.65458	3.79267		2.98722	3.1784
												3.25449	3.47033		3.04376	3.03543
												3.91946	4.03148		4.01355	3.99286
												3.18934	3.40608		2.85309	3.09096
												3.27652	3.30584		4.31896	4.32056
												3.4034	3.37821		2.91062	2.98363
												3.2084	3.43219		2.81358	2.80686
												3.41821	3.50968		2.57978	2.46538
												3.24391	3.42945		3.05576	3.00817
												3.22177	3.04102		3.45849	3.46627
												4.46129	4.40831		2.63949	2.67025
												3.09702	3.30355		2.89042	2.89098
												3.83095	3.82481		2.22789	1.9345
												3.34672	3.35906		2.62325	2.6464
												3.20635	3.21593		3.06781	3.10175
												5.42971	5.38686		3.08991	2.89927
												3.58608	3.61868		3.37621	3.40705
												3.18187	3.344		3.02776	3.02078
												3.5568	3.69538		3.30449	3.15625
												3.19332	3.13616		3.66605	3.75251
												5.2166	5.22947		2.68931	2.6721
												3.70302	3.67789		2.99167	3.0835
												3.82536	3.75449		3.13672	3.08636
												3.76249	3.5465		1.96848	2.14922
												2.82282	3.09968		4.7257	4.76948
												5.30574	5.2071		3.62675	3.629
												5.3941	5.38707		3.49038	3.72892
												4.23347	4.27926		2.57287	2.58546
												3.42341	3.38361		3.21484	3.21192
												3.49987	3.40991		3.12222	2.84634
												5.20304	5.22078		2.32634	2.79727
												5.09306	5.05728		3.57241	3.54083
												2.9722	2.97259		3.48728	3.5197
												3.58773	3.86168		2.4609	2.37658
												3.83169	3.78588		3.9683	3.85637
												3.53933	3.4594		5.40522	5.3804
												3.1709	3.30847		5.42412	5.40535
												3.54432	3.09971		4.19797	4.16699
												4.64305	4.6164		2.70586	2.74115
												4.20156	4.1494		2.96942	3.09482
												3.4312	3.65084		3.02449	2.98272
												3.16909	3.06163		3.69443	3.67879
												4.77837	4.73327		3.36021	3.27323
												3.09724	2.87946		2.549	2.57287
												3.43244	3.47758		3.67449	3.60065
												3.71443	3.65557		3.65011	3.61077
												3.83252	3.63167		3.04336	3.02449
												3.52011	3.65091		3.77342	3.73119
												4.64757	4.61333		2.83822	1.66276
												4.0508	4.21133		4.5604	4.49606
												3.68162	3.70506		3.40312	3.41731
												3.27882	3.20578		3.28353	3.23629
												6.2853	6.26986		2.76042	2.734
												3.12965	3.11966		2.95521	2.91803
												3.3602	3.43657		2.7356	2.77305
												4.00477	4.08918		4.08757	4.09124
												3.83054	3.76141		2.89154	2.87564
												4.00145	3.85869		2.64246	2.95182
												3.38999	3.37533		3.10415	3.13988
												4.54794	4.55807		2.85187	2.43933
												3.51297	3.60922		2.98046	2.8848
												3.09378	3.16879		3.4304	3.39707
												2.96047	3.01736		3.1427	3.17522
												5.28203	5.32717		3.77576	3.765
												4.47984	4.51383		3.75166	3.60239
												5.3157	5.31445		3.60949	3.55751
												3.79363	3.7885		4.31557	4.50207
												3.43842	3.36305		3.94763	4.00664
												4.73138	4.84273		4.35195	4.36829
												3.66823	3.71968		3.70157	1.27875
												4.03909	4.02153		3.48742	0.954243
												4.11337	4.1243		3.5849	3.58872
												3.13488	3.11451		3.09377	3.12254
												3.10946	2.95542		3.89154	3.92474
												3.67431	3.54436		3.41896	3.27091
												4.36056	4.35953		3.44514	2.46538
												3.21711	3.42673		3.49831	3.44154
												4.15613	4.03716		3.03543	2.79518
												3.8577	3.78661		3.06183	2.93399
												3.83245	3.73488		2.75587	2.60853
												4.06534	3.99736		3.0103	3.09899
												3.87194	3.86554		2.41162	2.89763
												3.81038	3.72852		3.67834	3.70148
												3.03854	3.00486		3.14145	2.97543
												4.09711	4.03829		3.06893	3.0026
												4.37601	4.30454		4.17164	4.17225
												4.02389	3.93741		2.89982	2.8055
												4.73698	4.74084		3.97225	3.98345
												3.57325	3.36791		3.67385	3.68993
												5.01247	5.05246		2.8657	2.83759
												3.68219	3.59123		2.67302	2.58995
												4.50625	4.51559		2.82282	2.59106
												4.56231	4.60357		4.61745	4.58969
												3.61577	3.72914		4.65507	4.61891
												3.59902	3.60185		2.80414	2.77743
												5.10477	5.11951		4.06024	4.12668
												3.5597	3.54442		3.12646	3.16554
												3.60358	3.53071		3.3438	3.1827
												3.2828	3.35761		3.60282	2.97955
												3.44597	3.57922		3.51175	3.47813
												3.41932	3.45284		3.7471	3.72493
												3.29856	3.32756		3.87789	3.87338
												4.52236	4.53685		3.37585	3.61204
												3.38955	3.26926		2.95472	2.93349
												3.42707	3.78908		3.8893	3.91913
												5.08134	5.07375		2.97543	2.92686
												2.7906	2.99064		3.69064	3.66295
												5.30271	5.31214		3.35946	3.34655
												6.99972	7.00469		2.81823	2.82086
												3.60733	3.62222		3.95395	3.98277
												4.66997	4.83673		3.12057	3.09307
												3.66827	3.73307		2.97772	3.077
												3.4248	3.43947		2.74741	2.35984
												3.58138	3.51357		2.73957	2.72016
												3.3141	3.20978		2.04532	1.61278
												3.60849	3.62404		2.6721	2.75128
												5.70134	5.57704		4.06755	4.1089
												4.5466	4.45048		3.67459	3.67089
												3.90813	3.94453		5.04277	5.0318
												4.03295	4.02221		2.56467	2.58883
												3.34217	3.41267		2.73957	2.77159
												5.20581	5.1492		3.32736	3.28623
												4.96819	4.91852		4.48534	4.49178
												3.10518	2.88894		2.79657	2.83378
												3.04152	2.97477		3.63073	3.63749
												4.56916	4.58367		4.43156	4.44489
												3.27154	3.23827		3.4922	3.47683
												3.21903	3.12637		3.33041	3.31806
												3.54892	3.5199		3.38471	3.52035
												4.41086	4.41114		2.1038	2.26007
												4.19624	4.17472		2.83822	2.78604
												4.7931	4.77919		4.05019	4.01708
												4.95164	4.95119		3.50393	3.27692
												4.70854	4.64377		4.5032	4.50263
												4.41733	4.46339		4.38207	4.3579
												4.16464	4.18237		3.22557	3.23274
												3.75822	3.7064		3.45788	3.29048
												5.82892	5.83115		3.78161	3.76589
												5.02929	5.02292		3.47784	3.04805
												3.27404	3.21848		3.28353	3.25431
												2.89099	3.11837		3.03623	3.04727
												3.07115	2.78409		3.21775	2.69461
												3.01901	2.95627		3.50352	3.38952
												3.75326	3.67823		3.54543	3.52388
												3.50184	3.43014		3.73767	3.72082
												3.50643	3.46793		3.22994	3.40175
												3.60929	3.72846		3.60097	2.74507
												3.63566	3.62083		4.37687	4.34284
												3.5987	3.72072		3.5904	3.70885
												3.53267	3.5982		0.539215	3.25983
												5.71913	5.75343		3.09342	2.81624
												4.98797	4.9898		3.02449	3.01536
												3.36248	3.19646		3.57565	3.34282
												3.43597	3.54459		3.08386	3.08171
												3.85668	3.96521		2.70672	3.0249
												3.61769	3.54066		3.00043	3.13735
												4.48116	4.44015		2.85003	2.78533
												3.94962	4.00442		3.81191	3.78297
												5.49336	5.49688		3.60821	3.54531
												3.43795	3.35067		3.34183	3.02898
												4.26542	4.04079		3.57576	3.52776
												4.36738	4.37282		3.32139	3.35218
												4.10261	4.18242		3.78053	3.72403
												4.33838	4.33026		2.83822	2.79518
												3.32272	3.25135		3.33686	3.33985
												4.34167	4.29448		3.05652	2.65514
												3.65919	3.64022		3.08707	3.11126
												4.38609	4.45635		5.16771	5.15917
												4.31525	4.30374		4.83662	4.85539
												4.41183	4.48333		3.76118	3.75944
												3.81775	3.74149		3.49693	3.54045
												4.19327	3.49695		3.39463	2.89265
												2.59806	2.89121		4.24052	4.27142
												3.26347	3.45424		4.33568	4.39176
												3.87723	4.02366		2.78032	2.77085
												3.69076	3.65259		2.50651	2.36173
												5.64755	5.66567		3.48671	3.47683
												5.37077	5.36186		4.14161	3.68673
												3.66429	3.69277		3.69417	3.76634
												3.44937	3.45336		4.02082	4.028
												3.37415	3.4975		3.01578	3.29754
												4.68014	4.65156		3.25503	3.25551
												4.9362	4.89585		3.89537	3.80414
												3.39676	3.34217		3.85467	3.53744
												3.89494	3.85429		3.51508	3.43152
												3.20002	2.97805		4.02065	3.75702
												4.85701	4.85935		4.62682	4.47227
												4.80536	4.81659		4.58141	4.80911
												2.88996	2.94934		4.36466	4.09729
												3.34364	3.10642		4.63427	4.80957
												3.66227	3.73747		2.98945	3.08743
												5.28231	5.27365		3.46894	3.41363
												5.43161	5.45292		3.09167	3.10072
												3.8187	3.85713		2.86213	2.99123
												5.25125	5.22777		3.15198	3.05576
												4.29814	4.34617		3.9829	4.01891
												2.94246	3.12641		3.4079	3.38881
												3.65018	3.72852		2.99913	2.59879
												3.38223	3.19486		1.5682	2.31806
												4.45411	4.29997		1.50515	2.71767
												3.58469	3.57337		2.24055	2.24055
												3.54147	3.46487		6.18823	6.18465
												4.97107	4.9369		5.83326	5.82621
												3.80793	3.86077		3.31429	3.19145
												4.32199	4.45914		3.06296	3.05881
												4.11374	4.12908		2.71181	2.79099
												3.20186	3.34479		3.32077	3.30363
												3.48584	3.36546		3.43489	2.98498
												3.84397	3.78697		3.71983	3.68717
												3.41954	3.32816		3.19396	3.23223
												3.39901	3.37442		2.49276	2.42488
												3.87563	3.78045		2.24055	2.25285
												3.6848	3.64124		2.26245	2.23805
												3.22157	3.25159		3.60466	3.82347
												2.98208	3.07811		4.10432	4.12186
												3.28886	3.2981		2.19866	1.43136
												3.95389	3.92967		2.79379	2.77452
												3.53846	3.49798		2.50106	2.14922
												5.60496	5.61995		2.48001	2.27646
												4.33673	4.2956		3.09237	3.08243
												4.04791	4.0926		3.22583	3.18921
												4.57064	4.62354		2.16732	0.62706
												3.28367	3.19562		3.48444	3.47494
												4.58513	4.55485		3.84991	3.83942
												4.57544	4.48383		3.06558	3.11294
												3.60727	3.66535		3.35927	2.23805
												3.52285	3.70632		2.29003	2.45179
												2.76959	3.02236		3.89304	3.97759
												3.02513	3.16676		2.77743	2.80754
												3.10789	3.22271		3.07918	2.77085
												4.21955	4.17383		3.59737	3.61805
												3.49574	3.65807		4.12146	4.12392
												3.65707	3.66965		3.99471	3.96755
												4.58878	4.57041		3.24895	3.26055
												3.71299	3.70543		3.99414	3.9829
												4.41505	4.42115		3.35736	3.16702
												3.57175	3.52954		3.86433	3.83778
												3.69858	3.78308		3.8251	3.81584
												3.38136	3.2411		2.68124	2.61595
												3.79764	3.98321		3.41313	3.44902
												4.45729	4.44511		2.75587	2.75967
												5.03343	4.96099		3.67357	3.69135
												3.34626	3.30126		4.01301	3.993
												4.47157	4.45863		3.58704	3.25935
												3.62339	3.68976		2.74115	3.14457
												4.10763	4.03663		2.78247	3.20737
												4.97499	5.08254		2.67025	2.83822
												4.97653	4.93475		2.91434	3.0086
												4.18062	4.23938		2.32222	2.7356
												3.14398	3.05112		3.09412	2.98
												6.69904	6.73115		2.5611	2.54283
												2.80682	3.15301		2.6561	2.74819
												3.73272	3.54728		2.65801	2.70329
												3.75242	3.85525		4.47319	4.44287
												3.31543	3.34537		3.06967	3.16524
												4.82344	4.84963		3.93389	3.92319
												3.58287	3.61354		3.44871	3.46538
												3.10895	3.18678		4.60045	4.66919
												3.42599	3.31893		2.88252	2.82995
												6.00257	5.97516		1.39794	2.32015
												3.6261	3.65633		3.69644	3.43361
												3.16521	3.18335		2.93095	2.8739
												3.08105	3.13052		3.43886	3.44232
												3.67984	3.62833		4.40868	4.38709
												4.54626	4.48133		3.93222	3.94866
												4.82628	4.82509		2.69984	2.71181
												4.57594	4.59531		3.74367	3.70484
												3.48643	3.30858		3.45347	3.43217
												3.96899	4.01272		3.56194	3.5284
												3.70399	3.71713		3.68878	3.66978
												3.79175	3.83011		3.29579	3.25431
												3.26174	3.18384		3.30621	3.33526
												3.38484	3.22094		3.86249	3.83149
												3.14851	2.97312		3.94082	3.91265
												3.17096	3.06707		4.71019	4.71624
												3.57008	3.6586		4.25811	3.99012
												4.24086	4.25141		4.772	4.81647
												3.32367	3.26016		4.49773	4.49584
												3.91727	3.88033		4.46043	4.53593
												3.979	3.66466		4.47555	4.4254
												3.74144	3.74401		3.93837	3.94265
												3.80718	3.64419		4.30324	4.33782
												4.22686	4.20879		3.98949	4.01242
												4.32992	4.30755		4.37411	4.00728
												3.8797	3.91292		3.74044	4.04116
												3.74494	3.7951		3.75035	3.94743
												3.41939	3.29749		3.53933	3.87506
												3.76563	3.55498		3.90977	3.80855
												2.91608	3.00869		3.12483	3.07262
												4.52292	4.31378		3.32531	3.16554
												3.94102	4.03714		3.00346	3.17926
												4.32264	4.41723		4.30162	4.25503
												3.52841	3.45858		3.91196	3.93156
												4.06838	4.03256		4.09321	4.27834
												3.3388	3.41111		4.27625	4.24601
												3.66755	3.66841		3.88304	3.92998
												3.90637	3.94441		4.29161	4.29305
												3.2701	3.16363		4.1617	3.96778
												3.39983	3.39666		3.93987	3.58625
												3.11426	3.11753		3.86213	3.77408
												4.23878	4.27925		3.44809	3.57031
												4.00768	4.01543		3.50243	3.37894
												5.18552	5.10483		3.32056	3.72419
												5.13693	5.15013		2.75051	2.88705
												3.44244	3.39219		5.53905	5.54013
												3.09652	3.02291		5.55481	5.54592
												4.27603	4.24336		4.82705	4.5921
												6.01425	6.0142		3.2465	3.1878
												3.49357	3.73119		3.0141	2.98856
												4.69148	4.67119		3.30963	3.27692
												3.93414	4.18954		2.98856	3.04532
												4.57265	4.55197		3.04021	3.00303
												4.19839	4.18502		2.72016	2.54283
												3.6733	3.4889		3.61247	3.55388
												3.55338	3.56425		4.66144	4.65214
												3.60983	3.71314		4.89862	4.89962
												3.54863	3.57118		4.78456	4.78231
												3.63653	3.57126		3.32654	3.42716
												3.50996	3.44839		3.64326	3.59106
												3.41909	3.50156		4.25921	4.21664
												4.31721	4.28267		3.52569	3.65648
												3.60381	3.54904		4.212	2.58883
												3.40983	3.40003		4.34394	4.3571
												4.89543	4.87603		2.78319	2.78746
												3.76269	3.80921		3.53995	3.46419
												3.18909	3.04576		3.52192	3.57008
												4.39677	4.364		3.87303	3.88773
												2.80682	2.89737		3.53364	3.37767
												3.05205	2.90417		3.34163	3.3831
												3.16666	3.33981		4.32226	4.31214
												3.87385	3.81865		4.24092	4.2384
												3.77743	3.77377		2.78176	2.87506
												3.47617	3.35565		4.118	4.11103
												3.8258	3.97976		4.31626	4.29623
												4.71096	4.70484		3.12352	3.07628
												3.46724	3.50352		2.98722	2.92686
												4.27488	4.32197		3.93737	4.25624
												4.76916	4.73519		4.66581	4.66945
												2.92281	2.84594		2.87506	2.91803
												3.13441	2.98865		3.04139	3.07954
												5.03405	4.90923		3.05115	1.41497
												3.13368	3.33101		3.92044	4.09142
												3.08993	3.0003		3.42749	3.37658
												3.06934	3.18012		2.94201	2.79239
												4.24194	4.19672		2.35025	2.33041
												3.05124	2.81635		2.14613	1.5682
												4.22004	4.25553		3.077	3.10958
												3.83237	3.72177		3.00217	3.01115
												3.31681	3.28622		2.99739	3.06633
												3.02635	2.99286		2.78247	2.75587
												3.25599	3.25429		2.0086	2.02119
												3.16524	2.88809		3.00647	2.90309
												4.43691	4.41812		2.56467	2.79099
												4.37143	4.39875		3.42144	3.4101
												4.10613	4.06907		2.79865	2.78032
												3.1717	3.20776		3.01953	2.22272
												5.33796	5.33589		3.5311	3.56253
												3.5033	3.62092		2.85914	2.8014
												4.03362	3.998		2.40312	2.55388
												5.59495	5.58774		3.94325	3.89265
												4.81911	4.80219		2.61172	2.61172
												4.57521	4.59682		2.89376	2.84634
												4.24643	4.27003		3.5427	3.54925
												4.85291	4.92522		3.53161	3.57287
												3.53334	3.55461		3.27021	2.83123
												3.97211	3.97566		3.64807	3.32387
												3.49256	3.54002		2.79588	2.86806
												2.88309	2.63956		3.25912	3.26834
												3.69002	3.66647		2.70329	2.62118
												3.3404	3.24878		2.91593	2.89042
												4.68211	4.63592		2.60423	2.79657
												3.03021	3.12737		2.79449	2.64246
												4.34556	4.36447		3.0799	3.22453
												4.58177	4.57654		3.42927	3.40106
												6.01428	5.99202		2.63548	2.52375
												3.45078	3.29443		2.92583	2.86806
												3.45253	3.36868		4.59283	4.55871
												3.58446	3.17505		3.13767	3.14457
												3.18865	3.30416		3.1116	3.22427
												4.06491	3.5923		3.07482	3.39041
												3.88231	4.32311		2.64345	2.64933
												3.16159	3.35984		4.49761	4.47161
												3.21048	3.23492		4.07646	4.2194
												5.48139	5.42277		4.41967	4.41784
												3.57726	3.52735		4.47706	4.53381
												3.45028	3.51257		3.53983	3.53681
												4.5074	4.79041		3.32858	3.10823
												3.66391	3.51906		3.12548	3.24551
												5.13458	5.15092		3.3694	3.3731
												4.30821	4.26389		2.85914	3.20222
												3.59136	3.53404		2.68395	3.71559
												3.95647	4.00078		2.79379	2.54033
												4.0929	4.0515		4.13497	4.09012
												3.21705	3.24784		4.0445	4.11103
												3.28202	3.30774		4.4206	4.42012
												3.6171	3.68727		4.01296	4.00307
												3.48001	3.47832		2.15229	2.17026
												3.89655	3.85066		3.2408	3.25261
												3.52362	3.52683		2.79449	2.8451
												3.07666	2.73412		3.65868	3.67348
												3.2398	2.91157		2.84136	2.83948
												3.40711	3.31468		3.58433	3.72165
												4.61706	4.51603		3.0667	3.14891
												3.31732	3.32025		3.38846	1.50515
												6.06837	6.06464		2.10721	2.38561
												3.68895	3.35037		2.15229	2.37291
												4.82703	4.80978		2.20952	2.19033
												4.88075	4.90337		3.37731	3.33746
												4.63962	4.65402		2.81358	3.26505
												3.90196	4.01242		3.47144	3.46195
												3.87712	3.94421		3.2014	3.10653
												3.44393	3.52826		4.84546	4.79983
												4.08196	4.07015		4.77878	4.82874
												3.71103	3.70556		2.49969	2.70243
												3.4537	3.50822		3.68187	3.86201
												3.1686	3.03383		3.94919	3.94111
												2.91146	2.77544		3.48785	3.49178
												7.90333	7.91429		2.66181	2.95952
												5.22223	5.24876		3.11361	3.07555
												5.45683	5.48391		2.65514	2.0086
												4.08472	3.98259		3.92028	3.34674
												4.15519	4.07957		2.30535	2.3032
												4.46721	4.45066		4.05774	4.02555
												4.24905	4.27257		3.7796	3.76864
												4.31048	4.20394		2.40312	2.24055
												6.12326	6.13145		4.17624	4.21719
												3.63994	3.16417		3.88936	3.89492
												3.54329	3.48833		4.47336	4.47417
												5.09237	5.0373		3.90628	3.91976
												3.10881	3.23798		3.15045	3.24895
												3.85301	4.20496		3.47524	3.43217
												2.77147	2.91856		3.56526	3.47217
												3.97295	3.9078		3.08493	3.08386
												5.57249	5.60691		2.46538	2.2014
												3.3846	3.44408		2.76641	2.79796
												3.68586	3.72532		2.38739	2.2833
												3.46014	3.4495		3.9249	3.77357
												3.60031	3.63966		2.88593	2.76567
												5.27302	5.29145		2.58883	2.81757
												5.24957	5.25746		3.13226	3.19756
												3.19762	3.38018		3.1209	3.20085
												6.46945	6.50264		3.055	3.34753
												5.00379	4.98228		2.92065	2.58546
												3.79643	4.15579		3.04689	3.1014
												4.37799	4.4505		2.96661	2.94645
												3.61198	3.72205		2.98272	3.02653
												4.38623	4.40928		3.3483	3.33925
												4.11691	4.10067		3.88824	3.67173
												5.15813	5.20036		2.93802	3.01995
												3.51866	3.60069		3.23401	2.19312
												4.16148	4.13618		4.08493	4.10312
												4.47311	4.52079		4.78772	4.72237
												3.29107	3.22515		3.90031	3.91661
												3.55492	4.04137		4.16274	4.21667
												4.27359	4.26378		3.55967	3.46419
												4.52721	4.39019		3.87081	3.84398
												3.98354	3.97388		3.47582	3.33866
												3.89122	3.77802		2.36173	2.57519
												3.65141	3.64356		2.89708	2.92324
												4.53618	4.4944		3.01157	2.93146
												4.02762	3.94069		3.30081	3.33365
												5.29467	5.30508		2.84634	2.62941
												3.88544	4.0425		3.70364	3.63357
												4.22852	4.26418		4.74331	4.72455
												4.05822	4.04913		4.02135	3.98354
												4.20998	4.21611		3.57852	3.54233
												3.13108	3.15705		2.92686	2.99034
												3.44351	3.4996		3.97081	3.99835
												2.94226	3.09075		3.9119	3.86255
												3.61612	3.6539		3.76701	3.77401
												3.43616	3.27469		2.62941	2.13354
												3.36135	3.31739		3.60401	3.70501
												3.27849	3.19782		3.39023	3.33905
												5.67426	5.70803		2.7796	2.87448
												4.26797	4.30213		3.34967	3.32387
												4.72451	4.7607		2.84136	2.83378
												5.08389	5.05807		3.61742	3.60863
												4.52505	4.82106		2.8055	2.86864
												3.74932	3.71924		3.77887	3.77313
												3.93344	4.00966		3.31492	3.34577
												4.34203	4.49513		3.91461	3.98709
												3.59181	3.66733		3.25624	3.24846
												4.48048	4.45364		3.36773	3.3298
												3.95689	3.98839		2.56348	2.62839
												3.46562	3.48599		2.62428	2.81757
												3.64714	3.70203		3.3216	3.26928
												3.01318	3.085		2.42651	1.96379
												3.45011	3.55831		2.81558	2.15229
												3.56812	3.65328		2.95279	2.97635
												4.85921	4.88412		2.43775	2.51188
												4.23561	4.21185		3.82334	3.84192
												5.5209	5.46218		3.07846	3.11093
												5.22388	5.2373		3.33021	3.29248
												3.49541	3.45923		2.95665	2.9154
												5.0566	4.91212		4.00548	3.99193
												2.91802	2.6149		4.27471	4.27857
												4.70894	4.50073		3.64414	3.64345
												4.00774	4.00101		2.97359	2.97497
												5.44323	5.45592		3.37328	3.33041
												4.06476	4.17423		3.98547	4.08214
												3.43972	3.42581		2.83569	2.86629
												3.39802	3.2202		2.64345	2.58546
												3.73961	3.71906		2.44871	2.44091
												3.67201	3.60041		4.74829	4.72261
												3.1897	3.23685		1.94448	2.45484
												3.34422	3.17684		2.98677	3.06183
												4.2724	4.25528		3.09864	3.13386
												4.73672	4.72821		3.00217	3.01787
												2.86502	3.22272		2.78319	2.7007
												4.84525	4.97409		2.48001	2.63448
												3.4931	3.43476		1.74819	2.81224
												3.55509	3.53803		1.96379	2.20412
												5.07668	5.14701		3.37401	3.37125
												3.21935	3.37508		3.42878	3.45879
												3.18403	3.04414		3.12678	3.10312
												3.17066	3.27207		2.64542	2.43297
												2.72392	2.89065		3.25792	3.24625
												3.72472	3.64805		3.88053	3.76035
												4.45616	4.46581		2.04139	2.22789
												3.29138	3.50384		2.993	2.91855
												3.23091	3.20263		3.31765	3.14953
												3.162	3.53547		2.78675	3.20112
												3.77545	3.72606		2.29003	2.17609
												5.47502	5.48074		2.87737	2.97955
												4.15531	4.04424		3.08743	3.07041
												4.80291	4.94282		3.1807	3.10755
												3.30317	3.23313		2.98227	2.83506
												4.03382	4.12989		3.67034	3.5675
												4.17692	4.16001		2.65801	2.37658
												4.79611	4.56315		3.19948	3.17696
												4.55847	4.54435		2.91009	3.14395
												3.59455	3.54746		3.45163	3.44514
												4.21047	4.06656		3.31744	2.90902
												4.76827	4.75354		2.96848	3.00043
												3.45002	3.44847		4.54606	4.54429
												3.43957	3.52827		3.077	3.09447
												3.50358	3.59965		3.62387	3.6001
												4.43189	4.42412		2.72346	2.49136
												3.50066	3.52111		3.37912	3.36324
												3.53013	3.56149		3.13545	3.30103
												3.54158	3.64622		3.4133	3.51121
												3.27497	3.60686		3.2737	2.82413
												3.75676	3.74134		2.21484	2.45484
												3.75468	3.75842		3.85077	3.85902
												3.78818	3.61038		2.28556	2.41664
												3.80171	3.80868		2.69108	2.75282
												3.7687	3.33427		3.87604	3.57967
												3.42986	3.29989		4.09103	4.0636
												3.87515	3.88865		4.00847	3.97717
												3.97107	3.77953		4.08558	4.09527
												3.81119	3.75209		2.99167	3.06856
												3.19608	3.05419		3.27393	3.21722
												3.13196	3.2901		3.14208	3.09864
												3.33248	3.05844		2.94743	2.87448
												7.09416	7.09495		3.33666	3.16997
												4.43574	4.44569		3.04727	3.13226
												4.36146	4.35854		4.29135	4.21617
												3.3196	3.36009		2.03743	3.89735
												4.48032	4.50316		2.58771	2.68842
												4.51428	4.52106		3.60735	3.42667
												3.39059	3.42749		4.08618	4.10452
												3.93144	3.88999		2.18752	2.4456
												4.87721	4.87818		2.29885	1.96379
												3.09863	2.9749		4.70637	4.70691
												3.47601	3.5312		2.5092	2.55991
												4.8816	5.16005		2.79379	2.47857
												4.14796	4.07008		2.8739	2.80209
												3.16408	3.27865		3.53845	3.4961
												3.77087	3.89854		2.86332	3.08849
												3.22641	3.34454		3.21325	3.10209
												4.35626	4.36641		2.71181	2.85431
												3.60495	3.88003		4.50998	4.63598
												3.32415	3.43646		4.39874	4.38276
												3.31616	3.49999		4.18281	4.38428
												4.67588	4.66117		3.68024	3.6602
												4.63952	4.66236		3.73616	3.71071
												3.07495	3.13258		3.93581	3.94827
												5.32362	5.33299		3.09726	3.15625
												4.11831	4.06331		3.00303	2.97818
												6.47555	6.50161		3.18441	3.20385
												4.06858	4.04686		3.13577	3.09864
												3.17235	3.27938		2.76418	2.66087
												3.88321	3.80899		2.76343	3.13956
												3.20936	3.34474		3.43345	3.40432
												4.15326	4.20353		4.85393	4.875
												3.05614	2.93096		2.63448	2.54283
												3.71486	3.85158		3.344	3.25648
												3.03862	2.87604		3.53504	3.49178
												3.27249	3.32645		2.46982	2.68842
												3.86958	3.89628		3.04571	3.09237
												4.74792	4.75045		3.18724	3.12483
												3.18931	3.32635		2.66087	2.92065
												3.42164	3.3645		2.73719	2.71684
												4.47356	4.49686		2.50651	2.47129
												3.80652	3.68037		2.84011	2.734
												5.90466	5.9128		2.71933	2.23553
												4.94949	4.91806		3.78746	3.64118
												4.44992	4.40349		2.63246	2.32838
												4.47828	4.49845		2.99826	3.10958
												4.47828	4.49886		2.92788	2.87099
												4.17512	4.04099		3.45606	3.43696
												4.07959	4.29327		2.40993	2.34635
												3.50798	3.37989		2.76641	2.74194
												5.47281	5.47641		2.45484	2.33846
												4.06807	4.07987		1.11394	3.2307
												3.08727	3.22876		0	1.90849
												3.6481	3.61615		4.0593	3.49108
												4.42569	4.44877		3.43008	3.73687
												3.916	3.93639		3.67897	3.719
												4.62956	4.67396		3.53466	2.03342
												3.11926	2.96802		3.08386	3.11959
												3.25847	3.26461		3.51028	3.57519
												3.00449	3.05081		2.29003	2.51055
												3.92225	3.98706		3.3995	3.41597
												4.95512	5.01689		2.64345	2.5172
												3.04375	3.20914		3.09061	2.36361
												3.67402	3.69937		3.01072	2.97909
												4.64811	4.63141		2.94201	2.99034
												3.9554	3.90713		3.45545	3.44483
												4.28199	4.30854		2.82282	2.95904
												4.31555	4.31237		2.75128	2.78817
												5.31587	5.24403		3.53007	3.12254
												4.30265	4.21476		2.60746	2.86629
												3.68399	3.55805		3.38075	3.49443
												3.37657	3.60639		2.60638	2.4843
												3.93135	3.75035		3.44917	3.46449
												3.40065	3.51746		3.16227	3.15594
												3.4827	3.31903		2.72509	2.75891
												3.52397	3.37393		3.40295	3.43233
												3.3164	3.47809		2.96661	2.82866
												3.28287	3.24389		4.06145	4.05759
												3.25333	3.02718		3.84566	3.80496
												3.40364	3.1169		4.558	4.52929
												4.43279	4.45255		4.09395	3.93952
												3.70009	3.66181		4.64545	4.60029
												3.55243	3.6551		3.75243	3.78845
												3.88229	3.84108		3.58704	3.54777
												4.02153	4.01937		2.95665	2.79588
												3.66855	3.59629		2.33041	2.07188
												3.30083	3.34761		2.98989	2.91487
												2.99205	3.01677		2.74663	2.60638
												3.62531	3.27377		4.56751	4.5525
												3.01667	3.31994		3.6861	3.74013
												3.18338	3.10483		3.67651	3.48273
												4.38844	4.43734		3.35889	3.37639
												3.85952	3.65469		2.97772	2.91169
												4.01101	3.8063		3.22401	3.37712
												3.61335	3.57965		3.22479	3.18327
												4.21886	4.15026		5.30872	5.33148
												3.45299	3.45555		4.44702	4.50501
												3.35	3.21593		2.87622	2.91434
												3.27714	3.08439		2.90795	2.7007
												3.55631	3.53891		2.17609	2.617
												2.84129	2.94101		2.59218	2.94841
												5.13778	5.13566		2.4183	2.35025
												4.84943	4.80601		3.15168	3.1313
												3.63775	3.58196		3.45984	3.45117
												4.10469	4.11188		4.66632	4.66801
												4.28527	4.32232		5.3613	5.347
												4.43462	4.41209		4.8803	4.89024
												4.00839	4.04499		3.30621	3.30255
												3.73785	3.64459		2.36173	2.94743
												3.37112	3.47775		2.04139	2.29667
												3.94197	3.91945		3.66276	3.69836
												3.38591	3.35096		3.6755	3.81465
												4.23744	4.2282		4.19167	4.20583
												4.04298	3.96229		4.86899	4.88519
												4.06133	3.93889		3.45086	3.46434
												3.74836	3.74507		2.64738	2.60423
												3.73749	3.68576		3.14114	3.15381
												3.83011	3.81024		2.58659	2.50243
												3.78572	3.3825		3.47871	3.55739
												3.74611	3.74716		1.97772	2.75511
												2.97019	3.22674		2.45025	2.74036
												4.28299	4.25505		3.48116	3.3251
												4.28119	4.24464		2.83822	2.84572
												3.48968	3.47913		2.37475	2.48714
												3.69058	3.78849		2.72016	2.62428
												4.18583	4.21756		3.18412	3.14333
												3.30801	3.33013		3.70723	3.70766
												6.10134	6.14111		3.69417	3.72132
												4.14156	4.14779		3.59351	3.59956
												3.61109	3.59843		3.57807	3.57553
												4.76956	4.78758		2.82478	2.9196
												3.4375	3.3675		4.97074	4.94476
												3.45928	3.54975		4.04009	3.99361
												4.32827	4.36521		3.34908	3.35984
												4.02767	3.99055		3.58229	3.57089
												4.56193	4.65011		3.34223	3.24822
												4.21402	4.35556		2.52892	2.69108
												3.22225	3.14058		3.17319	3.16435
												3.19785	3.45371		3.03141	3.07335
												4.47045	4.46449		2.89763	2.84323
												5.02539	5.05872		2.72835	2.10721
												4.11861	4.23678		2.58883	2.69897
												4.05156	4.03166		2.66276	2.47857
												3.84731	3.77736		2.91645	2.88649
												3.59435	3.58246		3.06108	2.77232
												3.21698	3.45389		2.7356	2.79169
												3.52359	3.46447		3.25983	3.30428
												3.25811	3.1186		2.1271	2.21484
												3.99833	3.97873		3.3731	3.35755
												3.57132	3.59587		3.64758	3.60119
												4.06575	4.10942		3.08135	3.0607
												4.35148	4.38146		2.93802	3.00087
												4.02748	4.01828		3.85467	3.70252
												4.19434	4.24085		3.27508	3.29951
												3.79262	3.75225		1.74036	2.13033
												3.5943	3.68092		2.93399	2.91645
												5.51534	5.50747		2.71265	2.71349
												3.61722	3.33915		4.09468	3.98173
												3.61242	3.67348		2.70501	1.98227
												3.60606	3.76525		2.41162	2.88874
												3.09705	3.19405		3.16879	3.17026
												4.6616	4.64064		3.92059	3.91403
												3.41843	3.41827		2.98677	3.02078
												3.2431	3.23107		2.81558	2.79518
												5.0858	5.10779		3.19838	3.17522
												2.7679	2.96621		2.58883	2.58433
												2.93352	3.23638		1.61278	2.00432
												2.90491	3.01131		2.33846	2.23553
												3.89838	3.95851		2.70927	1.57978
												3.78651	3.76782		2.9345	2.91908
												3.22719	3.13056		3.61679	3.55303
												3.33842	3.34296		3.47683	3.44498
												3.36441	3.34319		2.54033	3.21511
												3.19761	3.10382		3.8996	3.92962
												4.52158	4.49251		2.79099	2.89873
												3.27277	3.02886		4.08561	4.04218
												3.01437	3.10449		3.75228	3.66285
												3.1826	3.13026		2.84136	2.92169
												3.68086	3.75271		2.43933	2.74819
												3.61517	3.43626		3.01452	3.05077
												4.13955	4.35398		3.40175	3.34498
												3.58079	3.7251		3.70018	3.6917
												4.62939	4.54047		3.92101	3.92609
												4.52029	4.46893		3.59868	3.67422
												4.23845	4.25867		3.10346	3.06221
												4.64561	4.71001		2.46389	2.08279
												5.74372	5.64882		2.82543	2.75051
												4.17361	4.26081		4.62887	4.63606
												3.27061	3.31228		3.42259	3.46909
												3.57827	3.60227		3.85126	3.8641
												3.92985	3.90634		3.63468	3.60097
												3.68359	3.64127		3.03342	2.97772
												3.3991	3.48274		2.84323	0.778151
												3.6571	3.46544		3.50352	3.48359
												2.92569	3.06248		2.35793	2.22789
												3.29124	3.32914		4.31779	4.03072
												3.90752	3.83871		0	3.21696
												3.19991	3.22964		3.85009	3.85992
												3.94955	3.92104		4.00796	3.98304
												3.95413	3.86793		2.80072	2.63347
												3.96523	3.73268		3.22115	3.2235
												4.5314	4.5054		2.45788	2.09342
												3.70089	3.45182		3.80665	3.77996
												3.9286	3.88098		1.41497	2.55145
												3.87256	3.94335		1.11394	3.15442
												3.9357	4.00719		3.40071	3.6708
												2.80609	3.0892		3.59095	3.62387
												5.04352	4.93933		3.6081	3.42439
												3.23757	3.47051		3.89321	3.858
												3.77831	3.61157		3.14551	3.05652
												3.99777	4.08284		4.19703	4.14557
												4.16587	4.12935		3.35488	3.40654
												3.34935	3.25893		2.60206	2.75358
												4.06251	3.99962		3.61257	3.61951
												3.31075	3.30902		3.52022	3.53529
												3.9181	4.04295		2.52892	2.22531
												3.35228	3.35786		2.8791	2.86629
												3.96265	3.88369		2.96755	3.0013
												3.70247	3.49187		2.993	3.0667
												3.31971	3.24961		2.74507	2.66839
												3.38757	3.42904		2.68124	2.5611
												3.32155	3.37021		3.01578	3.00087
												3.30639	3.21181		2.24551	2.19312
												3.19979	3.32634		2.58659	2.76567
												3.80717	3.71625		2.65321	3.15776
												3.2043	3.26331		4.04135	4.05312
												4.60188	4.58073		4.07954	4.07074
												4.44296	4.35231		2.2014	2.07555
												3.77677	3.59695		3.93777	3.94763
												4.28665	4.23552		4.00915	4.00316
												4.63417	4.62971		3.80353	3.69028
												4.03409	3.97711		3.76178	3.63919
												3.87101	3.94268		2.72673	1.54407
												4.48571	4.50175		2.76938	2.61066
												3.11258	2.96986		2.84323	2.94939
												3.62479	3.53882		2.98453	2.99034
												3.27133	3.52388		3.35315	3.3249
												3.31495	3.18846		2.97727	2.9425
												4.17777	4.22632		2.79449	2.92531
												4.36482	4.12791		2.4843	2.4183
												5.76275	5.75591		2.99957	2.84757
												4.04691	3.97194		2.95424	3.00475
												3.1826	3.32705		3.47784	3.4922
												3.98365	3.96799		2.79379	2.67669
												4.11272	4.21051		3.46923	3.44902
												3.19356	3.131		2.32634	2.60853
												3.52502	3.4935		2.56937	2.48572
												4.46582	4.32638		2.41664	2.29667
												3.35538	3.37308		3.09132	3.0141
												4.30553	4.23266		2.53275	2.70243
												3.96835	4.04484		2.20412	1.49136
												4.22037	4.18495		3.34967	3.36791
												3.59984	3.59921		3.38184	3.38846
												3.147	3.1565		2.97359	3.03623
												3.00042	3.23654		3.89109	3.87011
												5.25382	5.2222		4.24689	4.24032
												4.53958	4.47161		4.02292	3.97202
												4.04654	4.02202		4.0391	4.04222
												3.29004	3.26637		3.22557	3.21669
												4.46509	4.37131		2.92117	2.16435
												4.01762	4.13877		4.22094	4.2179
												4.39133	4.52188		2.60638	2.68931
												4.90582	4.89682		3.04336	3.08636
												3.68083	3.62226		3.86463	3.85315
												3.37731	3.2505		3.89409	3.76567
												3.33872	3.26739		3.44389	3.45484
												3.40791	3.43096		3.37785	3.36399
												3.44801	3.24184		3.54345	3.56867
												4.36833	4.48599		3.63063	3.39023
												3.78376	3.91067		3.27114	2.85187
												3.50722	3.49434		2.15836	2.03743
												3.47953	3.51495		3.16286	3.21537
												3.60962	3.38003		4.07148	4.06013
												4.47336	4.47262		3.0799	3.06558
												2.84658	2.96034		2.75282	2.71767
												3.24197	3.2194		3.01745	3.15076
												3.10821	3.22376		2.65031	2.63649
												5.01377	5.0451		2.84819	2.8169
												4.25789	4.16227		2.03743	1.98227
												4.43801	4.34958		3.42193	3.7068
[truncated: 4,891 more rows]

## Sheet: SI figure 10
SI figure 10a			SI figure 10b			SI figure 10c							SI figure 10d
log10sample2	log10sample4		log10sample1	log10sample5		1	0.328109	0.330058	0.303067	0.288588	0.314039		1	0.368762	0.319177	0.377933	0.348637	0.374247
6.04013	5.95936		7.12823	7.11797		NA	1	0.267635	0.300726	0.26943	0.305063		NA	1	0.340903	0.347788	0.31296	0.384953
6.14216	5.93346		6.77142	6.61566		NA	NA	1	0.301106	0.306326	0.372903		NA	NA	1	0.32728	0.317652	0.347065
6.17361	5.83795		6.86443	6.7292		NA	NA	NA	1	0.332673	0.299019		NA	NA	NA	1	0.354166	0.32542
6.23406	6.06549		6.03479	6.15382		NA	NA	NA	NA	1	0.368127		NA	NA	NA	NA	1	0.336932
6.35631	6.29485		6.49912	6.45761		NA	NA	NA	NA	NA	1		NA	NA	NA	NA	NA	1
6.15026	6.41595		7.22378	7.17975
5.78495	5.6432		6.65594	6.58615
6.32978	6.30948		6.56492	6.67708
5.99454	5.85698		6.28914	0
6.1599	6.22116		6.35209	6.3861
6.04355	5.92101		7.10521	6.94147
6.37491	6.40865		7.28934	7.23006
6.29289	6.18684		7.1339	7.12651
5.94479	6.4186		6.98349	6.89427
6.20761	6.44431		6.40367	6.17226
5.78913	5.81278		7.14473	7.29695
6.309	0		6.66348	6.65272
6.56712	6.61929		6.41215	6.45185
6.72662	6.74153		6.46589	6.45964
6.4041	6.3373		6.61957	6.59018
5.67558	5.84068		6.55414	6.68875
6.22544	5.93545		6.00737	6.17694
6.30828	6.5024		6.16191	6.59513
6.25493	6.38359		7.48504	7.45496
5.92182	6.03697		6.88175	6.74688
6.06271	6.19467		6.59073	6.49494
5.76007	5.73432		6.53329	6.68153
6.38377	6.29657		6.51241	6.29667
6.41367	6.17449		7.36599	7.35203
6.23838	6.25727		7.11975	6.962
5.96461	5.85658		6.44081	0
6.02871	6.19363		6.54139	7.00375
6.21247	6.26034		6.65032	6.58223
6.56766	6.5789		6.74682	6.67626
5.99947	6.49653		7.07262	6.59517
6.18488	6.09917		6.90984	6.69519
6.02903	6.07551		7.2764	6.99321
6.18645	6.13324		7.2054	7.54085
6.46015	6.04679		7.2689	7.2062
6.24783	5.8765		0	0
6.35991	6.46325		7.41388	7.54877
6.63409	6.45732		7.31978	7.29144
6.27732	6.26866		6.93996	7.03187
6.16861	6.23871		7.23934	7.33101
6.3172	6.33249		6.74706	6.77724
6.11459	6.22157		7.07463	7.08367
6.78007	6.82414		7.47935	7.53879
6.3441	6.32647		7.11068	7.10255
6.28802	6.29687		6.97563	6.90551
6.28824	6.24814		7.10748	7.3904
6.24548	6.10419		6.55312	6.77378
6.00589	6.0176		7.69748	7.70234
6.36265	6.32303		6.63787	6.48709
6.26864	6.01371		6.94305	6.92732
6.76791	6.74116		7.32108	7.22404
5.92855	5.93663		7.00009	6.88481
6.18302	6.17094		6.86173	6.80149
6.41953	6.44204		6.99417	7.00542
6.04317	6.07282		7.62649	0
6.01752	6.17265		7.3166	7.40745
6.16468	6.22697		7.31542	7.24228
6.59249	6.60428		7.32917	7.15718
6.17894	0		7.06532	7.35797
6.58096	6.74937		7.19936	7.21589
6.33146	6.1273		7.11111	7.27111
6.47618	6.48298		7.81676	7.81968
6.24815	5.89596		7.02614	7.07022
6.20907	6.09058		7.90697	7.8855
6.40225	6.45838		7.45174	7.47967
6.00588	6.26524		7.55478	7.96767
6.59719	6.48904		7.76307	7.74554
5.94826	5.75654		7.49836	7.87665
6.56633	0		7.36879	6.83955
6.55254	6.39255		7.21524	7.23568
6.98007	7.02714		7.47151	7.42696
6.58557	6.64753		7.43109	7.44538
6.43446	6.43924		7.86097	7.92546
6.81426	6.92414		7.37146	7.33285
6.93191	6.83618		7.82028	7.68838
6.60887	6.28082		7.477	8.01022
7.02059	6.98516		7.63764	7.21682
6.68535	6.63266		7.40995	7.72547
6.30006	6.38652		7.22304	0
6.6227	6.32266		7.06779	7.02617
6.33466	6.17962		6.75508	6.73808
6.12681	6.27161		6.38241	6.39259
6.68556	6.63688		6.43761	6.35731
6.47728	6.33664		6.44525	0
6.17961	6.10323		5.92469	6.05491
6.33989	6.32798		0	6.35381
6.08738	6.00402		6.62019	6.59009
7.34435	7.3581		6.73066	6.62262
6.51593	6.93056		6.48071	6.57318
6.61159	6.26239		6.80001	6.35889
6.13429	6.33569		0	6.28195
6.66225	6.49647		7.45628	7.36129
6.87379	6.70708		7.06128	6.9721
6.4704	6.22856		6.40598	6.30729
6.38137	6.48998		6.28358	6.70912
6.87789	6.79036		6.95332	6.84934
6.39665	6.45365		0	6.35034
6.84243	6.86398		7.29148	7.3181
6.30133	6.05927		6.46947	6.35852
6.66965	6.69239		6.28277	6.54688
6.10463	5.8459		6.5955	6.77309
6.18379	5.91731		0	6.34792
6.58556	6.52417		7.29413	7.33806
6.98662	6.98204		7.9712	7.99218
6.12204	5.86017		7.01369	6.90895
6.26737	6.18123		6.33114	6.70574
6.68855	6.48426		7.23096	7.1154
6.15548	6.11272		7.10772	6.97692
5.92956	0		6.76608	0
6.49121	6.42313		6.76759	6.783
6.06049	6.04846		7.94922	7.82587
6.29584	6.22401		6.45539	6.51148
6.46066	6.27075		6.84416	6.60503
6.79258	6.82072		6.72434	6.66071
6.23073	6.29363		6.74038	6.88304
6.3928	6.39443		7.27354	7.19984
6.1381	6.32435		6.90493	6.8696
6.16038	6.19207		6.93385	6.79956
6.83314	6.9384		7.57647	7.5948
5.97835	6.37282		7.79097	7.8427
6.42666	6.34464		6.75147	6.78551
6.45477	6.49132		8.09899	8.04757
6.02528	6.08723		7.67756	0
6.60975	6.69337		6.70126	6.67179
6.18389	6.28055		7.85758	7.89268
0	6.10986		8.24268	8.20539
7.35012	7.35929		6.59788	6.871
6.66599	6.59201		6.60753	7.00301
6.18381	5.9964		6.70859	6.69901
6.09441	6.35852		7.42108	7.0251
6.58102	6.91418		6.94534	6.97834
6.27741	6.40979		6.81	6.94195
6.70958	6.71498		7.10346	7.23756
6.36363	6.53415		6.85395	6.97408
7.10126	6.66123		6.64548	6.53139
6.45865	6.27382		6.28325	6.54947
6.64578	6.42546		6.57897	6.6921
6.38004	6.27414		6.46097	6.29432
6.45887	6.35299		6.75856	6.54846
6.38935	6.31839		6.73596	6.85426
6.34602	6.28143		6.24334	6.27567
6.03096	5.96208		6.30151	6.57348
6.24752	6.10528		6.35601	6.2219
5.92215	5.86649		6.72496	6.67578
5.91623	6.24054		6.86279	6.65046
5.63734	5.87682		6.18994	6.45247
5.72661	5.68559		6.35037	6.35916
6.12708	6.07886		6.17839	6.15965
0	5.83511		5.89102	5.82741
6.02912	5.9144		6.11602	6.07494
6.71201	6.64598		6.67498	6.65914
6.11072	6.24158		6.6543	6.66589
5.99783	6.28086		6.31777	6.19416
5.87002	5.62529		5.78337	5.73502
6.00784	5.87328		6.48477	6.49089
6.13717	6.00121		5.62517	5.62729
6.12242	5.99294		6.21593	6.22538
5.8527	6.05317		6.03057	6.04088
6.02668	6.00852		5.5773	5.58055
6.73213	6.74516		5.974	5.84122
6.00859	5.92006		6.50865	6.47068
6.00084	0		6.01936	6.02142
6.10159	6.32427		5.73581	5.97309
6.62713	6.65509		5.84551	6.21458
5.79284	5.77285		5.88042	5.89362
6.08877	6.1171		5.85841	5.85185
0	6.24796		6.49259	6.46974
5.71674	5.6615		6.25281	6.27302
6.06861	6.07171		5.87885	5.87488
6.29233	6.26013		6.03771	0
5.94141	5.9812		5.69769	5.59834
0	5.77859		6.31489	6.34148
6.09403	6.04636		5.95503	5.70074
5.93523	6.05909		6.86705	6.87698
5.83699	6.19025		6.12603	6.12954
6.17277	5.88688		6.35535	6.3601
5.7153	6.28749		0	5.89163
5.91056	5.859		0	5.97292
5.95445	5.97234		6.58281	6.14968
6.86435	6.86124		0	6.12182
6.21641	6.37768		6.46271	6.47338
5.69535	5.61867		6.03199	6.0372
5.26877	5.66662		6.4281	6.34281
5.83916	5.83293		5.91909	5.94524
6.06023	5.90252		6.511	6.45269
5.89901	0		6.34445	6.34567
5.83342	5.93278		6.41455	6.44211
6.14678	6.08542		5.99063	6.05501
5.89535	0		6.23262	6.1536
5.91508	5.88859		5.99497	5.95336
6.22459	6.23417		6.35956	6.02027
6.12091	5.92584		6.06176	6.03642
5.80916	5.89238		6.35294	6.40546
6.01058	5.96511		6.04831	6.01194
0	5.87648		6.06791	5.85285
0	5.8802		6.43595	6.15839
5.72374	5.80481		6.10244	0
5.70495	5.90917		5.77652	5.7926
6.09317	5.98608		5.91409	5.8127
5.93265	0		6.22709	6.19756
0	5.90265		6.20043	6.10248
6.96926	6.95009		5.88324	6.19519
0	5.56093		5.91302	5.90554
6.42088	6.46465		6.5122	6.3098
6.5001	5.79254		5.77112	5.52712
5.90832	5.73316		6.47467	6.34754
6.4563	6.43039		5.91461	6.08806
0	6.05325		6.70659	6.60034
5.86083	0		6.01732	6.28619
5.99321	5.91512		5.89829	0
5.77723	6.20566		7.124	7.13257
6.60001	6.5482		5.9236	0
6.20088	6.44561		5.77247	6.00791
5.82605	5.96623		5.91098	5.85152
7.3057	7.37481		5.92299	6.05056
0	5.68046		5.88521	5.91816
6.68225	6.65763		5.93859	5.81284
0	5.93105		6.44481	6.43887
5.54718	5.86892		6.3342	6.32337
6.50795	6.53552		0	5.9748
5.89149	0		6.31482	6.25494
5.93548	0		6.26236	6.08139
6.29016	5.98927		6.35133	6.16868
6.26077	6.14603		6.94116	6.92427
6.75784	6.69774		0	7.35819
6.13681	6.03988		6.11916	6.2676
0	5.94994		6.55889	6.6144
5.95853	5.59442		0	6.6938
6.06738	5.88879		6.22289	6.24776
6.43506	6.68404		6.96897	6.92919
6.13945	6.28817		6.40949	6.50301
0	5.82077		5.74792	6.10867
6.20127	6.24125		6.28257	6.2858
6.00522	6.09995		6.78362	6.56298
5.93299	5.80067		6.21825	6.20755
6.41694	6.43779		6.50803	6.59257
6.23734	6.25066		6.65736	6.58485
6.47547	6.44779		6.43009	6.0669
5.64186	6.11862		6.8182	6.94154
5.69633	0		6.48679	6.20636
5.88003	5.84279		7.12684	7.20109
6.19255	6.27279		6.71569	6.73112
6.0929	6.03597		6.61915	6.84214
7.02213	7.04687		6.50095	6.56129
6.10357	6.27296		6.53928	6.56133
5.94906	5.75675		6.75473	6.53414
6.05398	5.99226		6.37609	6.43226
6.43567	6.4425		6.32095	6.66002
5.85051	0		6.4004	6.19636
6.12772	6.07196		6.41202	6.5211
6.00338	5.98175		6.72582	6.73759
5.9621	5.71163		7.08011	7.14118
5.89631	5.90936		6.96526	6.82148
5.87967	5.82997		6.76316	6.73772
6.09364	6.12343		7.42693	7.41609
5.88602	5.72343		6.62721	6.23817
0	6.12287		6.63454	6.51949
6.21963	6.23291		6.57213	6.36007
5.57371	5.92305		6.22289	6.2492
0	5.73886		6.58961	6.54745
5.98006	5.92866		6.43839	6.53755
6.28586	6.25687		6.75869	6.83101
6.08858	6.06601		6.26061	6.11705
0	5.99255		6.15366	6.43601
6.00256	0		6.90898	6.72953
6.29664	5.93203		6.26436	6.33305
6.10446	5.67169		6.69137	6.61021
6.66425	6.69148		5.83943	5.91194
6.80836	6.51126		5.74461	6.26938
6.52293	6.1907		6.37319	6.35579
7.03941	7.0675		6.27536	6.1998
6.88862	6.97206		5.67291	5.49017
6.21735	6.42582		6.08848	5.63557
6.28953	6.22808		6.19436	6.16133
6.3911	6.49591		6.85812	6.89927
6.42988	6.36452		6.22743	6.14921
6.48629	6.46741		5.65161	5.48433
0	6.37881		6.21062	6.31304
6.40214	6.4416		5.88002	5.90808
6.99351	6.97942		5.29322	5.30325
6.41801	6.44065		5.57577	5.60796
6.05442	6.12382		5.74928	5.72935
7.00974	7.05331		6.19702	5.78558
6.40861	6.37813		5.72716	5.71575
6.21901	6.14254		6.04096	5.77802
6.1609	6.27739		5.96676	6.00309
0	6.27973		5.19534	5.32457
6.56919	6.1522		5.39036	5.38409
6.29927	6.23393		5.31965	5.34356
6.79069	6.62393		5.27738	5.27358
6.61211	6.19214		5.92425	5.96269
6.31148	6.19458		5.68559	5.55747
6.58566	6.48055		5.40056	5.76678
6.33856	6.41473		0	5.29823
6.51848	6.59766		6.06323	5.99608
6.84059	6.12705		5.472	5.40357
6.06755	6.04614		5.8182	5.73085
6.26262	6.28519		5.53582	5.58499
0	6.24749		5.86326	6.25809
6.48937	6.49777		5.13194	5.18792
6.09647	6.10599		5.22157	5.33604
6.20869	6.18305		5.64407	5.61903
6.50378	6.69862		5.69704	5.54445
6.05967	0		5.61216	5.60857
5.77588	5.77273		5.12234	5.14482
5.92859	5.99788		5.86919	5.88614
5.888	5.74853		5.32304	5.67843
5.55822	5.63877		5.41382	5.3402
5.79903	5.73353		5.51912	5.41809
5.90013	6.11196		5.46427	5.31262
6.25195	5.94571		5.65265	5.57685
5.54819	5.53925		5.99556	6.05683
5.85144	5.92354		5.78451	5.71076
6.02317	5.95711		5.30544	5.36057
5.79778	5.7752		5.36676	5.12315
0	6.13288		5.45818	0
5.78859	5.86172		5.71256	5.6882
6.19197	6.17571		5.39392	5.90158
6.08781	6.32054		5.61268	5.74843
5.67021	0		6.93531	6.91728
6.41095	0		0	5.9216
7.01118	6.95368		5.18785	5.11029
6.18959	6.17363		5.71396	5.65207
5.96001	6.02162		5.52528	5.5131
5.8622	5.98325		5.70684	5.65261
5.74501	5.87398		5.4965	5.43134
6.10916	5.99503		6.02497	5.98187
5.78877	6.11255		5.39482	5.49525
6.59022	6.4061		5.16934	5.14749
5.714	5.71773		5.59134	5.52542
5.85621	0		5.27007	5.22174
6.42719	6.44292		5.65467	5.67565
5.9063	0		5.9679	5.93161
5.8366	5.6311		5.22329	5.37553
6.26623	6.30565		5.15042	5.12817
6.77312	6.7527		5.73312	5.64296
5.62623	5.69655		6.5316	6.47991
0	6.0205		5.81175	5.62084
5.9491	5.95638		5.4722	5.67589
6.08086	6.01514		5.5886	5.56291
6.10535	6.02321		5.09224	5.08262
6.46133	6.46161		5.80429	5.73768
5.89541	6.22246		5.30693	5.40228
6.12776	6.05643		5.43578	0
6.30314	6.37133		5.5769	5.6429
6.09394	5.98847		6.07329	6.01224
6.31011	6.2963		5.90015	5.87261
6.97489	6.96554		5.87791	5.96209
6.30756	6.00157		6.08514	6.14046
6.3637	6.1875		5.6847	5.74132
5.79101	5.74719		5.57855	5.70259
6.2845	6.35624		5.24192	5.23027
6.06211	6.35107		5.78086	5.70597
0	6.4003		5.35545	5.35396
6.68576	6.68355		5.42789	5.24311
6.09025	6.2303		5.89144	5.92853
5.93219	5.88796		5.16219	4.92672
6.42081	5.95071		5.11445	5.3198
6.05641	6.22203		6.00302	5.97825
6.16629	6.13486		5.55238	5.43776
6.33994	6.00912		5.21853	5.47498
6.72809	6.58999		5.72248	5.67536
6.76407	6.80694		0	0
6.29477	6.22629		5.80454	5.96781
6.17932	6.2223		5.27763	5.30362
6.42879	6.49061		5.80289	5.74331
5.87999	6.16104		5.65185	5.4597
5.93314	5.96877		5.17826	5.15203
6.24792	6.51699		5.77424	5.56702
5.98916	5.72927		5.87074	5.78141
6.21678	0		5.0458	5.06211
5.89249	6.21522		5.38904	5.17002
6.13945	6.09169		5.92674	5.90616
0	0		5.53753	5.28801
6.10271	0		5.37588	5.28949
6.25878	6.24429		5.09973	5.08607
6.92137	6.93629		5.57273	5.62496
6.67865	6.52132		6.06455	6.13417
6.61335	6.65143		5.6661	5.6344
6.4633	6.5614		6.74594	6.74308
6.29485	6.06615		0	5.49611
6.12095	6.09199		5.29806	5.38238
6.13893	0		5.61314	5.42843
6.13225	6.17089		5.41825	5.38937
6.54929	6.5815		5.72114	5.48926
6.54652	6.3144		5.45924	5.64383
6.42034	6.57881		5.29709	5.54272
5.96563	6.10038		5.76256	5.53819
6.09948	6.33062		5.46689	5.50799
6.62096	6.65545		5.5358	5.65015
6.44867	6.51356		5.57546	5.48442
6.60826	6.60239		5.55026	5.52211
6.34788	6.34187		5.63164	5.55756
6.83628	6.83165		5.57114	5.63803
6.32636	6.27859		5.54566	5.60483
6.69034	6.55758		5.80033	5.78579
6.36616	6.40967		5.50196	5.20525
6.80228	6.46425		5.5769	5.62755
6.48366	6.51641		5.79003	5.8337
6.71647	6.60775		5.6631	5.36479
6.40868	6.52653		5.91969	5.85262
6.05053	6.15437		5.47883	5.45806
6.22011	0		5.21449	5.27795
6.28074	6.06094		5.84197	5.47641
6.17704	6.64063		5.68643	5.49285
6.14293	6.12194		5.50329	5.44947
6.33263	6.27585		5.86165	5.67282
5.51599	5.65551		5.33508	5.62867
5.92605	6.36774		6.37841	6.33701
5.65244	5.90899		5.21745	5.56072
6.09529	5.97682		5.15915	5.48689
5.92105	5.88291		5.52143	5.47512
6.2703	6.21093		5.48361	5.46465
5.8041	6.01797		5.46759	5.492
6.53919	6.4136		5.50868	5.4819
6.72882	6.73395		5.4404	5.72215
5.9092	5.89464		0	5.27496
5.8087	5.80794		5.89443	5.91743
5.87744	0		5.35947	5.44446
6.07914	6.14994		5.37583	5.5036
5.78055	5.71348		6.25693	6.27299
6.19866	6.09809		5.60977	5.6938
5.81385	5.79888		5.66064	5.67593
6.31581	6.4087		5.96824	5.9798
6.05051	5.65646		5.82557	5.83799
5.78972	5.72743		5.45244	5.39197
6.35702	6.4295		5.33462	5.25447
5.81668	5.90223		6.99076	7.0169
6.26976	6.28642		5.82647	5.99281
5.80754	0		6.28606	6.25814
7.10468	7.12417		5.54574	5.53817
5.82867	5.73906		5.65179	5.61854
6.26297	6.28109		5.57335	5.62066
6.4711	6.47042		5.64792	5.52862
6.09123	6.12311		5.52223	5.56051
5.87984	5.97098		5.43992	5.15255
5.88636	5.85178		5.15452	5.5111
5.68012	5.88732		5.78572	5.85912
5.6915	5.65151		5.2895	5.56876
6.13808	6.02021		5.66001	5.52336
6.00558	6.00285		6.19114	6.19859
5.78882	5.88669		5.95478	5.98467
6.27064	6.13892		5.85808	5.80398
6.03287	6.02384		5.53567	5.53366
6.79291	6.67881		6.0412	6.00161
0	0		5.9794	5.94292
5.88108	5.70963		5.38662	5.37066
0	5.53003		5.60124	5.40094
5.63277	5.72652		5.45474	5.49931
5.46996	5.44861		5.41595	0
6.06589	0		5.54037	5.21717
5.79349	5.74401		5.1102	5.23842
5.75535	5.744		5.68016	5.70832
0	5.70431		5.64123	5.70711
6.42982	6.41016		5.93499	5.96309
5.71928	5.16319		5.29282	0
6.04776	5.96455		5.64558	5.55032
5.92661	5.80012		5.69333	5.83831
5.65516	5.67589		5.27852	5.60043
5.8271	5.93977		5.10727	5.43822
5.96129	5.57362		5.1918	5.29769
5.96232	5.56952		5.86353	5.84303
5.95348	6.04196		5.62357	5.62635
5.75141	5.78121		5.39065	5.82514
6.01481	5.88017		5.687	5.71367
0	5.56075		5.25731	5.33538
5.49617	5.58348		5.90425	5.80269
5.88259	5.49604		5.50982	5.49325
5.95548	5.96841		6.36368	6.39553
5.96738	5.85383		5.38386	5.25115
5.47369	5.489		5.41008	5.52856
5.70487	5.74867		5.97729	5.95275
5.81494	5.83949		5.58188	5.58762
5.79451	5.50761		6.43812	6.42772
7.34731	7.38106		6.33361	6.37697
6.51068	6.50539		5.7196	5.58049
5.79236	5.76489		5.66512	5.65874
5.43685	5.44725		5.76348	5.66872
5.23393	5.58144		5.55128	5.59309
5.47048	5.54135		5.52171	5.49227
6.08377	6.08032		5.79218	5.79709
5.41338	5.68454		5.89309	5.8308
6.16893	5.85668		5.88537	6.02482
5.76458	5.38856		6.50965	6.53187
0	5.46863		5.69668	5.8964
5.39264	5.27472		6.0917	6.09944
5.87592	5.97724		0	5.32163
5.76808	5.77134		5.46	5.3361
5.73969	5.62274		5.67515	5.6882
5.47798	5.48951		5.65721	5.67773
5.78646	5.71604		5.22686	5.32445
5.6808	5.66886		5.67939	5.8383
5.59555	5.48482		6.19778	6.18969
6.08793	5.71618		5.67603	6.00868
5.53082	5.4544		5.74097	5.74715
6.04549	5.97136		5.62708	5.68929
5.59436	5.71056		7.0646	7.08976
5.96561	6.03745		5.75638	5.35809
5.91953	5.97481		6.4121	6.34813
5.52942	5.44677		5.52816	5.96595
6.01195	5.95499		6.23922	6.24631
5.47586	5.66816		5.40463	5.67635
5.72313	5.77614		6.09152	6.0216
6.07706	6.07917		5.73242	5.80831
6.24072	5.94395		5.38511	5.46551
5.75845	5.87455		5.66963	6.05012
5.67469	5.75349		5.30687	0
6.33667	6.43645		6.09393	5.99137
5.84692	5.79362		5.72871	5.95429
5.68454	5.81954		5.4173	5.29431
5.84765	5.84311		5.63398	5.85086
5.55763	5.47974		5.72831	5.81454
0	5.48446		5.52348	5.63616
6.38455	6.51354		5.7102	5.69855
5.18652	0		5.61992	5.6169
5.79803	5.55214		5.67694	5.72816
5.42533	5.45987		5.66272	0
6.15638	6.15737		5.79166	5.91619
5.87293	5.74427		0	5.24538
5.84897	5.91156		6.05998	6.11299
0	5.48501		5.4255	5.59812
6.14807	6.16474		5.61184	5.55592
5.91667	5.67124		6.16519	6.07997
5.45247	5.27981		6.15861	6.1539
5.50072	5.96902		5.58069	5.87475
5.69235	5.86977		5.59492	5.64411
5.44476	5.60672		0	5.13429
5.88037	5.61738		5.81407	5.85974
5.69191	5.79232		5.73016	5.88788
5.76757	5.59969		6.25934	6.23947
6.13133	5.9516		5.98072	5.96092
5.63259	5.58681		5.29499	5.22172
5.5232	5.45717		5.5619	5.80018
5.48583	5.64369		5.35133	5.59259
5.64067	5.67854		5.89136	5.44606
5.82401	5.92964		5.7706	6.10114
5.88271	5.99759		5.70012	5.48561
6.59475	6.57431		5.87449	5.82953
6.3682	6.39526		6.18989	6.1475
5.44876	5.54872		5.73936	5.98021
5.61886	5.66347		6.31079	6.34319
6.06031	6.06408		5.45201	5.45421
6.44133	6.44348		6.02236	6.05947
6.71977	6.708		5.76237	5.73266
5.77055	5.67296		7.39783	7.39007
5.80187	5.78769		5.25338	5.50425
6.06964	6.07027		5.76091	5.77478
5.61527	5.60508		5.93995	5.95303
6.25188	6.30826		6.03079	6.01578
5.74353	5.54883		5.82706	5.6499
5.82947	5.83142		5.98277	6.12298
6.13093	6.18282		5.45615	5.43525
6.08574	5.96884		5.10621	5.27923
5.58069	5.66271		6.43467	6.40424
6.0522	6.12134		5.79596	5.54199
6.62217	6.58299		5.24852	0
5.76889	5.58968		5.93308	5.96223
5.60717	5.68264		6.00862	6.04789
6.28738	5.84618		5.76392	5.71647
5.59861	5.59762		6.14326	6.09891
6.17582	6.14818		5.75953	5.8702
6.51344	6.47076		5.5478	5.62569
6.27263	6.12847		5.40582	5.42179
5.90348	5.91754		5.73091	5.66894
6.05945	6.07882		5.51426	5.45629
5.90484	5.78276		5.74723	5.76436
6.31284	6.36556		5.61911	5.72204
5.55771	0		5.89807	5.92677
5.67707	5.58198		6.09917	6.10515
5.62931	5.35268		0	5.63837
5.57515	5.96114		5.71577	5.87406
5.85164	5.83852		6.11014	6.13857
6.17806	6.03207		5.78821	5.66131
6.07915	5.69132		5.97669	5.93964
5.88685	6.05463		5.61559	5.71054
6.74045	6.76648		5.94077	5.52652
6.08738	5.86112		5.23846	5.46473
6.48078	6.35564		5.77115	5.67162
6.04564	5.95528		5.47545	5.34612
5.74825	5.87051		6.07013	6.11503
6.88892	6.88055		5.97732	5.95163
5.608	5.63556		6.17395	6.14613
6.31143	6.342		5.57608	5.71737
6.33768	5.989		5.62132	5.6092
6.49835	6.18823		6.02041	5.88109
6.04304	5.92382		5.38908	5.42567
6.54126	6.42127		5.81562	5.89709
6.69148	6.85111		5.36298	5.42089
6.6624	6.60547		6.05314	6.09411
6.24346	6.52343		5.57479	5.54924
6.81524	6.9193		5.77466	5.70315
6.65611	0		5.80378	5.82444
6.62658	6.35931		5.81494	5.83878
6.44831	6.43856		5.32352	5.72206
6.47957	0		6.38924	6.39069
6.20669	6.53757		5.37914	5.56262
6.58354	6.67762		5.41714	5.51607
5.98441	6.25221		5.59842	5.60958
8.12801	8.12091		5.64983	5.60566
6.53856	6.55716		5.68949	5.71888
6.60227	6.68481		6.33633	6.30339
6.22419	6.22787		5.24881	5.38826
0	6.22688		5.71572	5.94552
6.54136	6.33909		5.83105	5.78343
6.54946	6.48367		5.25993	5.45219
6.82759	6.75211		0	0
6.36707	6.215		5.75689	5.73138
7.08222	6.76038		5.57968	5.43745
6.55263	6.22062		6.35966	6.35247
6.39544	6.3651		6.00934	5.89612
6.68916	6.64145		5.64537	5.74902
7.07339	6.91024		6.06399	6.08599
0	6.49911		5.44333	5.48987
5.56949	6.45367		5.64299	5.55198
6.43602	6.42205		5.10003	5.35927
6.31761	6.30548		6.54278	6.52358
6.77579	6.65329		5.82983	5.93214
6.45242	6.5892		5.91325	5.74187
0	6.14002		5.934	6.02372
6.28669	6.32667		5.86894	5.88348
6.44041	6.42338		5.8873	5.92436
6.8247	6.84746		5.59938	5.50128
6.44015	6.83132		5.75704	5.52301
6.49847	6.48059		6.33206	6.33151
6.72082	6.7131		5.48481	5.77774
7.10707	7.09014		5.54977	5.53408
6.26971	6.5064		5.81768	5.73536
6.56998	6.53295		6.16381	6.13201
6.71275	6.59365		0	5.94607
6.91174	6.92845		6.67999	6.62459
6.93493	7.02214		5.58957	6.08262
7.70603	7.71175		5.97106	6.4084
6.92025	6.84561		6.60306	6.77725
6.41966	6.30391		6.69899	6.6402
7.05897	7.08784		6.60998	6.28041
6.81664	6.8517		5.81283	5.82451
7.10558	7.07342		6.27182	6.29369
6.84533	6.65044		5.78142	5.75465
6.65635	6.72166		5.62588	5.72305
6.37837	6.64164		5.67548	5.63185
6.63427	6.66168		6.0084	6.02937
6.80014	6.77466		6.33487	6.02214
6.86399	6.96425		5.70777	5.28136
6.47961	6.44709		6.10882	6.19129
6.75654	6.67015		5.22445	5.4569
6.7669	6.74877		6.61297	6.64725
6.54966	6.5404		7.01309	7.00012
6.77241	6.7693		6.40943	6.34008
6.4719	6.30553		6.77752	6.70664
6.52393	6.52029		5.74066	5.88441
7.35634	7.36079		5.4946	5.46676
6.52379	6.44781		5.88436	5.68956
6.62034	6.84308		6.05898	6.0109
6.32799	6.41081		5.80239	5.37365
6.44476	6.59731		5.51488	5.57322
6.70174	6.67756		6.65232	6.65033
6.62416	6.43183		6.06159	6.21704
6.43433	6.49033		5.81268	5.85089
6.27734	6.28395		5.35264	5.56866
6.92457	6.95545		5.45771	5.46732
6.76206	6.9274		5.66356	5.62861
6.39694	6.49307		5.66934	5.54324
6.4472	6.72824		5.28543	5.25011
7.34464	7.38199		5.73742	5.84984
6.90598	6.88069		5.87403	5.93235
6.56163	6.49947		0	5.25921
6.38037	6.48851		5.60746	5.92423
7.27181	7.31467		5.47845	5.6628
6.54424	6.53572		5.92863	5.9002
6.51383	6.6002		5.63446	5.81613
8.75992	8.76105		5.88719	5.55904
6.71685	6.79287		6.48073	6.48487
6.83507	6.87516		5.701	5.73851
6.92797	6.5959		5.81868	5.85066
6.42518	6.3891		5.62159	5.49373
6.79456	6.82577		5.23332	5.20225
7.04494	7.00114		5.09992	5.31565
6.78699	6.74805		5.95537	5.94477
6.63622	6.79328		5.58458	5.7282
6.5063	6.53092		5.83986	5.83924
6.45846	6.47319		5.59437	5.61238
6.37793	6.24464		5.53637	5.3956
6.35264	6.24707		5.8414	5.74835
6.39923	6.2662		5.82141	5.88824
6.05962	6.27109		5.64514	5.73931
6.44611	6.42206		0	5.16244
6.4474	6.56652		0	5.17844
6.73867	6.6323		5.77216	5.35023
6.36033	6.50001		5.88124	5.53431
6.76275	6.75106		5.58729	5.56782
6.26631	6.31496		5.77039	5.86865
6.23049	6.43995		6.19009	5.76005
6.51868	6.64777		5.52624	5.99247
7.53047	7.53654		5.37559	5.36561
6.13964	6.35658		5.33852	5.48002
6.25247	6.19035		4.98058	4.98847
5.87607	5.79715		5.24888	5.35844
6.60005	6.62063		5.793	5.71263
7.12708	7.16232		5.78821	5.79703
6.27826	6.27799		6.63898	6.60074
6.46642	6.05327		6.18802	6.18144
6.53987	6.5691		5.68109	5.56752
6.36607	6.33893		5.38208	5.49112
6.55975	6.48811		5.88869	5.74677
6.77861	6.83038		5.36328	5.5031
6.89087	6.85849		5.43416	5.36674
6.87403	6.831		5.77904	5.81471
6.04767	6.19184		5.5614	5.53183
7.12316	7.19169		5.65573	5.8839
6.43761	6.19519		5.73053	5.53127
6.78303	6.7268		5.20953	5.25358
7.054	7.1816		5.50238	5.65664
7.06174	7.10777		5.67802	5.91727
6.61395	6.5969		5.80737	5.92583
6.32447	6.28823		5.84914	5.54651
7.08838	7.05058		5.8691	5.81008
7.55976	7.53806		5.57771	5.70274
7.78679	7.7584		5.98771	5.83259
6.72582	6.65218		5.30913	5.18758
6.66092	6.67206		5.75153	5.88876
6.2997	6.17309		6.1502	6.20623
6.65096	6.4776		5.64831	5.61062
6.85199	6.74936		5.38378	5.417
7.13341	7.11799		5.47531	5.92805
6.51717	6.38172		5.52939	5.85149
6.19891	5.78496		5.33375	5.18936
6.22492	6.22991		5.39035	5.62927
5.72842	5.92631		5.69129	5.79961
6.62428	6.39511		5.6741	5.61874
6.10058	6.1595		6.24421	6.20874
5.64807	5.99708		5.46607	5.58298
6.10539	6.04999		6.11481	6.13035
6.26944	5.7604		6.39218	6.32291
6.7901	6.84833		5.15589	5.40733
6.361	6.42584		5.85235	5.70081
5.95973	5.8818		5.88463	5.81722
6.17532	5.63069		5.38636	5.41413
5.66717	5.83927		6.04625	6.05188
5.9621	5.9075		5.92435	5.95434
6.16299	6.01286		6.02001	6.07557
0	5.95479		5.71265	5.63571
5.81118	5.6785		5.50779	5.5027
6.02192	6.01802		5.33134	5.42598
6.28443	6.15286		5.90502	5.92723
6.09333	6.17776		5.47738	5.51084
5.83899	5.91596		5.78717	5.76596
5.84973	0		5.66695	5.70025
6.07336	5.85182		5.16903	5.20219
6.15776	6.22475		5.2399	5.24877
6.85087	6.80709		5.61846	5.60459
6.07409	6.02551		5.43779	5.28748
5.931	5.82387		5.43542	5.45942
6.09695	6.18897		6.03949	6.05195
6.03998	6.08889		5.3748	5.56494
5.94087	6.19663		5.74014	5.62395
5.86114	5.80153		5.17474	4.97931
5.86467	5.92883		5.30691	5.22051
5.80858	5.83196		5.93176	5.93724
5.86308	5.80974		5.60971	5.74341
5.73139	5.89121		5.21648	4.87978
5.98529	5.70145		5.22575	5.28428
5.52445	5.71283		5.80809	5.88799
6.4142	6.41039		5.70255	5.8995
5.98525	6.06424		5.74186	5.8335
5.55057	5.96691		5.57395	5.59243
5.85815	5.89165		5.44036	5.64383
6.1964	6.30598		5.30755	5.35637
6.13253	6.0874		5.38895	5.48909
5.96489	6.00061		5.6001	5.49124
5.9911	5.8354		5.9512	5.87937
5.95821	5.7471		5.57331	5.21969
5.82667	5.60803		5.4859	5.28377
5.86037	5.71409		6.28727	6.28757
5.75719	6.01431		5.69923	5.64456
6.99394	7.01662		5.75628	5.45853
7.03619	7.05944		5.66047	5.60137
6.13937	6.20828		5.83329	5.4865
5.63477	5.68945		6.01666	6.12368
6.49457	6.5407		5.80221	5.84833
6.0949	5.82411		5.80663	5.86149
5.49327	5.74007		6.56513	6.5441
5.83584	5.72307		6.22514	6.13124
6.19241	6.13926		5.95531	5.88126
6.08407	5.94374		5.25852	5.69135
6.20287	6.15415		5.74545	5.66255
6.0036	5.89494		5.65536	5.71329
6.51318	6.54886		6.01949	5.93066
6.29283	6.30466		6.00646	6.00925
6.87096	6.78965		5.72399	5.55994
6.25092	6.00332		6.00838	6.07135
5.87878	5.78773		5.98217	5.76449
5.9321	6.08669		6.0805	6.05473
5.92154	5.8628		5.57178	5.45933
7.58135	7.60293		5.69601	5.6749
6.08091	6.07407		6.13698	6.08326
5.87449	5.85349		6.08615	6.05292
6.00003	6.05691		5.22923	5.39374
5.72747	5.64119		5.44335	5.54227
5.98373	5.97288		5.89814	0
5.97451	6.30013		5.96696	5.92711
5.89596	5.78632		5.72993	5.83397
5.8457	6.27771		5.64265	5.6469
5.93723	6.12639		5.81606	5.83834
5.96301	5.95631		5.3941	5.45741
5.4405	5.90457		5.90438	5.89985
7.10194	7.09024		5.92227	5.89752
7.65098	7.64448		5.51538	5.44693
7.40248	7.39245		5.18003	4.99832
6.47276	6.49055		5.46861	5.78581
5.71119	5.69475		5.65029	5.56657
6.18089	6.2215		5.47462	5.58822
5.84612	6.05262		5.95938	5.70311
6.0115	6.17846		5.24843	5.29937
6.23365	6.26594		5.53115	5.04761
6.25999	6.01643		5.42263	5.2978
6.21254	0		5.90433	5.67139
7.79949	7.82694		5.66791	5.51509
8.2493	8.24787		5.33079	5.29572
6.98872	7.05555		5.43005	5.4463
5.82902	5.8423		5.45939	5.40812
6.36246	6.30232		5.61074	5.59303
5.4212	0		5.37902	5.55716
6.12057	6.15114		5.86274	5.43621
6.28617	6.20899		5.83849	5.77723
6.128	6.21731		5.51364	5.67935
6.30655	6.38453		6.22556	6.2222
5.76401	6.18011		5.71692	5.42584
6.16967	6.16065		0	5.18723
5.59841	5.54447		5.62206	5.57626
6.08856	6.014		5.49037	5.4434
5.73856	5.82361		5.92301	5.79799
5.70465	5.75181		6.13372	5.99835
6.02551	6.02809		6.33315	6.38629
6.32184	6.33198		5.70898	5.83579
6.75928	6.73907		5.56208	5.61098
6.71006	6.70684		5.66459	5.46619
6.06429	5.90579		5.72415	5.62504
6.05392	6.47398		5.26569	5.35867
6.29644	6.28475		5.93298	5.9266
6.868	6.876		5.42651	5.65207
5.93875	5.93853		5.42636	5.35721
6.1276	6.22742		5.60375	5.63254
5.71144	5.696		5.37516	5.47469
5.82717	5.49277		5.45519	5.42565
7.21279	7.23985		5.86578	5.93163
5.73584	5.66663		5.48804	5.40246
5.65292	5.65627		6.42315	6.49437
5.83284	6.10779		5.45842	5.49988
5.91928	5.84719		6.2024	6.30846
5.85949	6.13486		5.8368	5.8661
6.47856	6.4228		5.47437	5.36678
6.86537	6.82827		5.53376	5.40299
6.0132	5.933		5.52155	5.65321
0	5.44064		5.96185	5.88455
6.14352	6.09706		6.24132	6.23563
5.30575	5.52006		5.94318	5.90218
5.75327	5.62778		6.19292	6.15827
5.73068	5.70849		5.45793	5.5926
5.55926	5.57754		5.66294	5.7224
7.25191	7.22007		5.6768	5.4618
5.80258	5.9411		5.6893	5.72833
5.73338	5.70938		5.03756	5.25478
5.36958	5.44458		5.53447	5.58962
5.92819	5.99481		5.77017	5.72962
5.47296	5.90555		5.92853	5.80444
6.34125	6.2088		6.33875	6.19507
5.64361	5.54526		5.46963	5.52653
5.73144	5.63619		5.57185	5.46876
5.7295	5.64123		5.39013	5.52004
6.0629	6.23606		5.51178	5.44013
5.75971	5.89594		5.66623	5.63132
5.79397	5.84767		5.46787	5.6511
5.55129	5.68202		5.3394	5.79966
5.76441	5.59213		5.58899	5.60849
6.19002	6.12533		5.85279	5.98112
6.92534	6.96323		6.42066	6.44269
7.77473	7.77264		6.21589	6.10469
5.9359	5.59465		5.9578	5.89334
6.60973	6.63796		5.48554	5.61211
5.78959	5.76253		5.46694	5.27263
5.41255	5.56184		5.86937	5.92116
6.26134	6.29762		5.63521	5.82884
5.93341	5.86397		5.36629	5.86967
5.58085	0		6.01423	6.10693
6.12672	6.14894		5.46565	5.4846
6.19621	6.10792		5.61389	5.29723
5.97596	6.07578		5.91139	5.79186
5.68068	5.70376		5.61881	5.04178
5.46613	5.18639		5.95329	5.87778
5.53076	5.4692		5.88839	5.84497
5.72697	5.7826		5.55644	5.59878
5.60118	5.49966		5.76792	5.89475
5.91838	5.83674		6.0263	5.71848
5.84293	5.84931		5.92627	5.96271
5.72139	5.58689		5.4693	5.67883
5.53394	5.3534		6.12404	6.10081
6.14554	6.1685		5.81279	5.79694
5.97854	5.96486		5.99241	6.01189
5.83749	0		6.03731	5.99979
5.81007	5.65691		5.52609	5.51438
5.82907	5.75343		6.62467	6.48662
6.16812	6.24477		5.61375	5.63666
5.88128	6.00436		6.11939	6.06412
5.95868	5.96085		5.73242	5.7429
6.34667	6.30312		5.59616	5.22944
5.47387	5.68442		5.78783	5.87017
5.5749	5.67077		5.88517	5.85037
5.69681	0		5.50091	0
6.00122	6.03287		5.84295	5.67438
5.81099	5.63496		5.46129	5.559
6.39199	6.4181		5.75774	5.84977
8.23206	8.21756		5.96155	5.69596
5.68647	5.934		5.69737	5.67563
7.07984	6.97045		5.95654	5.98549
5.80332	5.73954		5.8162	5.52204
5.85918	5.56292		5.72015	5.8403
6.59165	6.57117		6.13762	6.15818
6.00977	6.16342		5.44348	5.53268
6.24679	6.2328		6.13758	6.08583
5.70415	5.90486		5.80396	5.80111
5.95244	5.69883		5.66538	5.68428
5.69231	5.59912		5.66771	5.93292
5.9945	6.02514		5.57525	5.65613
5.62755	5.70769		6.34188	6.29621
6.40028	6.35457		5.60072	5.56191
6.01949	5.92891		5.35693	5.26235
5.62052	5.63793		6.12868	6.13866
7.0237	7.04056		5.54075	5.72334
5.66181	5.84829		5.57029	5.55731
5.76573	5.6874		5.83369	6.07568
5.80395	6.02755		5.65742	5.4811
6.02988	6.11464		5.83083	5.79642
7.19955	7.112		5.98576	5.97584
6.73921	6.75702		5.42559	5.47354
6.92386	6.89524		5.72008	5.93894
5.89135	5.75982		5.74754	5.70365
6.18953	6.14119		6.02604	5.95946
5.86064	5.86199		5.67846	5.70076
5.83956	5.79261		6.03992	6.26153
6.15484	6.12195		5.77422	5.90015
6.24183	6.14078		5.93186	5.81389
5.70806	5.49807		5.26669	5.54873
5.89338	5.8821		7.25709	7.25629
7.58531	7.56206		5.75413	6.0744
6.00318	5.97254		6.65141	6.27063
6.14257	6.04115		6.30014	6.37696
6.78956	6.82317		6.81273	6.88756
6.44297	6.49088		6.22363	6.09845
5.82668	5.78186		0	6.42026
6.09305	5.92594		6.52694	6.63793
7.42833	7.42249		6.17314	6.09334
7.06721	7.06306		5.64828	5.45155
6.3915	6.31958		6.5539	6.48695
5.44691	0		6.3922	6.42007
5.94637	6.28528		5.66529	5.69469
6.18273	6.14539		5.77214	5.72812
5.90868	5.91719		6.61071	6.44799
5.92357	5.90604		6.31941	6.33355
5.93058	5.97043		7.08252	7.10221
6.1298	6.13881		6.01928	6.27147
5.88707	5.80743		6.08946	5.94436
6.56317	6.54545		6.29333	6.15465
7.44797	7.40898		0	5.43233
6.24981	6.20039		5.93035	5.90423
5.64732	5.69256		5.76282	5.77418
6.64081	6.62332		5.36214	5.20662
5.75309	5.72412		6.16037	5.94544
5.84312	5.78368		5.87065	5.54836
5.96915	6.32785		6.4272	6.31608
6.46104	6.39843		5.72613	6.06611
6.22599	6.22743		5.97281	5.56098
5.74864	5.79819		6.29414	6.16542
5.58726	5.52118		6.99925	6.9241
6.79907	6.82818		5.44601	5.38338
5.99215	6.0062		6.06793	6.10693
7.11403	7.10495		5.43956	5.5913
7.30236	7.32521		5.64212	5.79703
6.07428	6.06169		5.685	5.50456
6.16619	6.125		6.05574	6.11741
5.80733	5.80737		5.15639	0
7.15811	7.1551		6.2586	6.2849
6.09378	6.10053		5.67899	5.62692
5.49149	5.58735		5.99044	5.954
6.05979	6.16504		5.66622	5.62923
6.14106	6.18776		6.21394	6.18149
6.82346	6.84616		5.83078	5.79071
5.93204	5.86562		5.65159	5.68263
5.89812	5.54041		6.29466	6.23203
5.49616	0		5.82073	6.04012
6.46226	6.47529		5.79826	5.75203
5.54926	5.61342		5.96991	6.02033
5.58342	5.44958		6.18455	6.28123
5.66961	5.69024		5.39551	5.21199
6.22444	6.15117		5.51608	5.58003
6.7494	6.61504		5.67787	5.70116
5.94596	6.0042		6.35978	6.34622
6.24085	6.22231		6.1532	6.08645
5.92113	5.90171		5.64719	5.42771
5.46885	5.93434		5.84485	5.85592
5.66175	5.76303		6.27368	6.27247
6.14003	6.114		5.70852	5.7219
6.35961	6.42634		5.24147	5.15734
5.70764	5.74476		5.84379	5.76777
0	5.7253		5.6808	5.64516
5.92768	5.78078		6.07532	6.08834
5.70958	5.73325		5.62012	5.6665
6.63131	6.61804		6.09207	6.05181
6.18456	6.07387		6.69144	6.65784
5.66539	5.60259		5.94008	5.93723
5.43759	5.4301		6.60215	6.55417
5.96047	6.05816		5.52092	5.54677
5.7749	5.76108		5.65549	5.59241
6.48284	6.4787		5.76645	5.6239
7.00868	7.03644		5.846	5.6875
5.99053	5.93577		5.93664	6.04392
6.13256	5.87646		6.05884	5.98213
6.61405	6.5743		6.32419	6.24798
6.06393	6.12214		5.32315	5.27127
6.16518	6.25934		5.75301	5.72167
5.82767	5.91351		5.3893	5.4757
6.9223	6.91207		5.6232	5.90856
6.53974	6.48896		5.81459	5.712
6.46213	6.40765		6.13683	5.87645
5.72697	5.69638		6.00895	5.95336
6.20293	6.16237		6.33804	6.3486
6.0234	5.98202		5.76614	5.68282
5.98799	0		5.30224	5.67654
6.13979	6.13676		5.25791	5.38475
5.93662	5.81811		5.77679	5.86155
6.24628	6.29837		5.63561	5.5149
6.35076	6.26845		5.49668	5.49645
5.72385	5.70126		5.77094	5.69305
5.74506	5.71011		5.45451	5.31846
5.36775	5.84531		5.69618	5.66057
5.59569	5.60679		6.28615	6.25029
5.76634	5.52597		5.10449	5.48795
5.58267	5.51054		5.3612	5.68612
5.88504	6.00919		6.27158	6.26558
6.18561	6.12662		6.59061	6.63045
5.62531	5.7293		5.77869	5.56985
5.83198	5.75427		5.47631	5.93543
6.85771	6.84399		6.00603	5.99954
6.00461	6.03885		6.05972	6.00013
5.51486	5.42162		5.4516	5.52541
6.61323	6.57554		5.76787	5.6997
6.0132	6.17058		5.45182	5.85931
5.7873	5.79999		5.46303	5.35123
6.0779	5.95455		0	5.52328
5.84951	5.78816		5.9374	5.94118
6.22368	6.25505		5.50296	5.70882
5.70655	5.67746		5.84256	5.65189
6.07114	6.09144		5.46548	5.44227
5.58723	5.29956		5.38496	5.36085
6.83907	6.84677		5.54131	5.54365
6.42287	6.49547		6.14386	6.07383
7.61263	7.63442		6.33666	6.31822
5.72331	5.50295		6.14676	6.04405
5.63392	5.71271		5.54467	5.92782
0	5.1243		5.54953	5.79753
5.48987	5.85495		5.94087	5.9081
5.71887	5.74682		0	5.71895
5.45086	5.60246		5.82281	5.87943
6.20619	6.11459		5.73503	5.7969
5.97852	5.88734		6.25518	6.29837
6.54568	6.55548		5.71983	5.76299
5.95316	5.79712		5.41715	5.68581
5.75328	5.81902		5.7592	5.6834
6.07235	6.10798		6.39494	6.40499
6.03433	6.03578		5.20753	5.4043
5.63224	5.45837		5.50618	5.67157
6.5487	6.54943		5.80508	5.59688
6.11601	6.01674		5.60504	5.60049
5.96182	5.87727		5.43213	5.8229
5.71061	5.61702		5.76434	5.86266
6.18028	6.04391		6.07849	6.00306
5.96372	6.00919		5.367	5.47737
5.43822	5.46612		5.65627	5.77452
6.08056	5.71966		6.38395	6.38219
5.64107	5.49729		5.91089	5.98234
5.71799	5.82002		5.87486	5.87523
5.63482	5.62888		5.43368	5.46774
5.7456	5.7635		5.3323	5.36985
6.03095	5.77887		5.44021	5.51726
6.34605	6.40444		5.69199	5.53258
0	5.99197		5.77829	5.6009
6.47265	6.47583		5.4904	5.53511
5.99414	6.01001		5.65619	5.63971
6.29389	6.34411		5.09873	5.25864
6.98951	6.94494		0	5.37261
6.42811	6.2955		5.53951	5.633
6.16328	6.03434		0	5.1598
0	5.99688		5.58359	5.69211
6.15843	6.32188		5.32189	5.62639
5.8808	6.26198		5.89886	5.9629
6.04405	5.5406		5.57886	5.66871
6.29496	6.38127		5.43811	5.37632
6.15141	6.00198		5.39606	5.24505
5.64275	5.4854		5.48936	5.51557
5.6135	5.61749		5.35634	5.49133
5.93744	6.03945		5.35006	5.4399
5.54538	5.57232		5.30084	5.20811
5.79342	5.75273		6.17883	6.07482
6.67073	6.67519		5.09521	5.33974
5.66581	5.86049		6.05351	5.99932
5.87035	5.67403		5.97892	5.89138
6.2734	5.85752		5.7195	5.47565
6.03041	6.00344		5.83353	5.98514
6.05057	6.03516		5.3712	5.15795
6.60791	6.65668		5.6628	5.41581
6.76448	6.81972		5.67288	5.63202
6.08102	6.0826		5.61649	5.57479
6.3587	6.25461		5.56804	5.62415
7.13265	7.10508		6.1567	6.18309
7.47581	7.4367		5.59274	5.9419
6.65439	6.78851		5.43573	5.46697
6.52774	6.98591		5.94629	5.92841
6.89277	6.93218		5.69885	5.68572
6.51729	6.11348		5.71217	5.66921
6.24135	6.54287		5.41496	5.25984
6.86148	6.87241		6.03394	6.02768
7.14918	7.28008		5.24223	5.55892
6.59267	6.54589		5.66312	5.59361
6.58484	6.79352		6.12321	6.15641
6.5997	6.4293		5.1584	5.16824
6.25667	6.51646		5.52535	5.25822
6.40396	6.29969		5.87002	5.68292
8.47236	8.4779		5.39938	5.25817
6.83391	6.94268		5.83966	5.93287
6.51082	6.50526		5.52793	5.32983
6.41893	6.54849		5.56738	5.65209
6.40237	6.40322		5.39949	5.79344
6.61359	6.26763		5.74397	5.76179
7.01272	6.91383		5.50393	5.12537
6.418	6.52024		5.73939	5.59926
6.2513	6.50525		5.57599	5.70113
7.6147	7.61951		5.36931	5.35782
6.34707	6.48616		5.40031	5.38676
6.06851	5.87848		5.79849	5.74814
6.21257	6.38053		5.55061	5.51483
6.64364	6.61944		5.66135	5.74258
5.73654	5.86031		6.1333	5.94693
6.16713	6.55947		5.52466	5.52634
6.22621	6.15125		5.66911	5.73429
5.81701	5.79053		5.7424	6.03541
5.97577	6.01713		5.99917	5.94904
5.89112	5.86825		6.21783	6.21401
6.16326	6.20852		5.3924	5.52176
5.8506	5.87534		5.98104	5.86781
5.91466	5.87839		6.25389	6.02167
6.29481	6.27276		5.62504	5.43292
6.09241	6.05929		5.58108	5.68034
5.48606	5.77184		5.66483	5.8327
6.03702	6.10427		6.1908	6.22725
5.54925	5.7224		6.59404	6.47773
5.64373	5.86287		6.50985	6.50122
6.293	6.42597		5.30523	5.45849
5.91144	5.96323		5.42766	5.69713
6.17024	6.04007		5.25665	5.19079
6.14329	6.36097		5.47397	5.46904
6.35298	6.34643		6.29918	6.2245
6.29673	6.24025		5.81531	5.83119
5.989	5.82913		5.95769	6.04071
6.41423	6.43297		6.0862	5.97544
8.35413	8.37836		5.59181	5.41386
6.30804	6.2696		5.39302	5.47697
5.82684	5.80021		5.67549	5.35273
6.08727	6.05484		6.22493	6.22119
6.0706	6.04619		5.95226	6.18933
5.93901	5.98208		6.14803	6.07942
6.44562	6.44756		5.99329	5.95908
5.78949	5.85766		5.22452	5.34846
6.00459	6.11855		5.70216	5.67933
6.73121	6.84678		6.3725	6.37448
6.16986	6.10303		5.66945	5.54724
5.90497	5.90425		5.8953	5.9016
6.39256	6.26589		5.45714	5.78781
5.95224	5.9525		5.32735	5.34015
0	5.72137		5.53487	5.53861
6.54323	6.47514		5.45494	5.68516
6.05234	6.18399		6.42823	6.49717
5.96235	6.0245		5.2697	5.4821
5.7461	5.55296		6.29286	6.28776
5.58969	5.7582		5.54628	5.63644
5.86159	5.98103		5.53743	5.30336
6.18876	6.30255		5.17134	5.13138
5.93118	6.04591		5.54635	5.2369
6.1689	6.12744		5.98312	5.90509
5.80305	5.86732		5.94836	5.83824
5.63816	5.5309		5.60775	5.4227
5.73837	5.6739		6.06257	6.00641
6.21704	5.94701		5.48677	5.62628
6.23864	6.21191		5.62886	5.6093
6.52756	6.46951		5.49712	5.79776
6.35656	6.25653		5.60267	5.42287
5.66752	5.59172		5.44496	5.43
0	0		5.58642	5.62189
6.3137	6.27547		5.59217	5.78966
5.92236	5.80943		5.91827	5.98431
6.05964	6.10897		6.28156	6.35308
5.93686	5.98741		6.43968	6.48719
5.60027	5.78156		6.04288	6.14054
6.79882	6.75259		5.64112	0
6.13898	6.14181		5.78039	5.60733
6.13581	5.90526		6.15322	6.16798
5.93978	5.91746		5.79253	5.64572
6.25333	6.19733		5.53043	5.53889
7.44137	7.4213		0	5.74404
6.05675	6.16371		6.27181	6.21765
5.94338	6.40311		5.7951	5.86428
5.48794	6.06962		5.54377	5.60836
5.84244	5.72637		5.87903	5.96642
6.27747	6.2667		5.74032	5.80739
5.63276	5.34618		5.94584	5.8827
5.99497	5.92714		5.51966	5.66735
5.83077	5.76609		5.63951	5.72419
6.48153	6.33936		6.08364	5.97783
5.68498	5.55223		5.97124	5.89403
6.00345	6.03743		6.0658	6.1594
5.5683	5.86819		5.6804	5.7744
6.27999	6.43851		5.9766	5.98231
7.3133	7.32547		6.20929	6.11294
6.04927	5.87849		6.03346	6.46366
5.80889	5.91355		6.69781	6.57137
6.3416	6.34107		5.95619	6.30958
6.48386	6.41835		5.96777	5.9463
5.56007	5.61191		5.70447	6.11075
5.90264	5.93756		6.00271	5.57228
6.04872	6.07992		6.06732	5.80664
5.23437	5.8664		6.31487	6.30558
6.04661	6.03765		5.78843	5.77934
6.19091	6.03564		5.5902	5.79817
6.22677	5.84942		5.88589	5.83587
5.79538	5.97133		5.78006	5.67525
5.88205	5.91029		6.02305	5.9995
5.69284	5.85786		5.70673	6.01535
5.50566	5.48478		5.30413	5.40165
6.07326	6.03326		5.56003	5.58083
5.38028	5.71095		6.1092	6.09439
5.94141	6.01272		5.67886	5.8283
5.7215	5.73121		6.08013	6.18396
5.82865	5.92601		6.09097	6.09729
6.45743	6.49263		5.9825	5.88689
6.54113	6.50805		5.55662	5.48242
5.99393	6.05302		5.7479	5.6484
6.43122	6.36452		5.80045	5.45976
5.72594	5.57827		5.3384	5.41992
5.77195	5.85061		5.81821	5.55072
5.60681	5.80897		5.41258	5.73179
5.84776	5.54286		5.64029	5.45394
6.02197	5.68643		5.99279	5.95983
5.68842	5.55319		5.65407	0
5.95566	5.73251		5.36692	5.66955
5.89561	6.04389		5.49429	5.45651
5.88203	5.95419		5.45687	5.2743
5.86977	5.92789		5.42637	5.50939
5.9139	5.8738		5.2407	5.52716
5.72861	5.96752		5.59067	5.36073
5.77303	5.89899		5.35032	5.61769
5.94932	6.00245		5.95884	5.78581
6.77134	6.76376		5.58215	5.55508
6.02776	5.95808		5.72884	5.63213
5.74248	5.72486		5.54244	5.60541
5.59971	5.60589		5.25062	5.29256
5.72783	5.3951		5.90487	5.86576
5.83278	5.65862		5.79401	5.67595
5.96816	5.8261		5.20665	5.34669
5.84828	5.92655		5.75682	5.70687
5.85502	5.78161		5.6596	5.7108
5.62265	5.74887		5.37034	5.4045
5.70812	5.75566		5.24277	5.51985
5.85826	5.90105		5.48849	5.82042
6.03527	6.09287		5.91905	5.69546
6.07623	5.76495		6.18106	6.11419
6.21111	6.00837		5.49166	5.5185
6.05755	6.00382		5.69892	5.70071
5.95651	5.91367		5.42601	5.53172
6.21626	6.14041		6.14719	6.01461
6.45012	6.47967		5.35395	5.67221
6.07684	6.07207		5.48612	5.50708
6.26299	6.21481		6.11648	6.26859
5.97305	6.12942		5.48314	5.44028
6.29554	6.26016		5.49599	5.57711
6.5613	6.58545		5.65312	5.5602
5.99207	5.907		5.35838	5.91327
5.99539	5.85535		5.56084	5.60717
6.71421	6.71204		5.88293	5.87876
6.04603	6.39592		6.14185	6.18504
5.62866	5.70221		5.63114	5.58211
6.28719	6.28864		5.40571	5.41099
6.34193	6.19945		5.92065	5.89297
5.81029	5.79511		6.09402	6.07307
6.49397	6.51574		5.42858	5.52096
6.18635	6.32806		5.88681	5.77952
6.15412	6.16312		5.40445	5.89963
6.15819	6.3169		5.49315	5.46853
0	6.05148		5.72227	5.71125
6.43675	5.93461		5.23471	5.31385
5.89921	6.18173		5.62282	5.66333
6.0965	6.06486		5.59603	5.64914
0	6.25081		5.69634	6.02555
6.12142	6.23713		5.78513	5.75369
5.99437	5.92265		5.50818	5.52596
0	6.02169		5.41354	5.50394
5.84282	6.16384		5.45109	5.15611
6.18223	6.19838		5.67246	5.57706
5.92634	5.87287		5.99402	6.19972
6.24607	6.23087		5.87692	5.98396
5.953	5.92313		5.25747	5.25657
6.08036	5.90383		5.24545	5.45434
6.08207	5.81576		6.11006	6.04624
6.0458	6.15594		5.47851	5.45038
6.31657	6.35378		5.44434	5.45665
6.01915	0		5.71625	5.87657
0	6.08245		6.24137	6.22962
5.95977	5.98806		5.42252	5.41085
5.99894	6.02737		5.46214	5.46311
6.00659	5.91754		5.77075	5.42987
5.98861	6.13929		5.10393	5.33397
5.68261	0		5.20839	5.54833
6.03678	6.01246		5.73693	5.90943
6.08357	6.04893		5.70477	5.77788
6.00452	5.97766		5.69576	5.73233
6.16545	6.06204		5.58387	5.66962
6.0799	5.93765		5.98328	6.02491
5.8891	0		5.47613	5.52308
6.41173	6.37984		5.74931	5.67251
6.08257	0		5.74225	5.66426
6.13377	0		5.89837	5.98692
6.09129	6.03982		5.79871	5.82373
0	5.80871		6.29714	6.07
5.92882	5.7314		5.49298	5.32274
6.12928	6.01474		5.49597	5.61901
5.95013	6.35727		5.69451	5.67976
5.79891	5.62008		6.04809	6.04837
5.96396	6.00786		6.19428	6.13408
5.72054	5.89267		5.58409	5.61186
5.97344	6.03284		6.69015	6.67415
5.89076	6.09476		5.52073	5.68562
6.09602	6.06172		5.79395	5.6348
6.19233	6.28073		6.39722	6.43478
6.12045	6.17058		5.64439	5.49835
5.84863	5.84558		5.53598	5.58347
6.38373	6.34553		6.07044	6.164
5.79338	6.04838		5.91625	5.79508
5.9521	5.89138		5.99004	6.02171
6.27134	6.2071		5.35731	5.55198
6.32866	6.30406		5.81837	5.96969
6.30765	6.21319		5.30671	5.55102
7.00292	7.05294		5.55185	5.61198
6.53045	6.46074		5.65823	5.71422
5.77739	5.64586		5.55089	5.49355
5.62216	5.66116		5.6208	4.9647
5.59192	6.0118		5.29263	5.78739
5.74583	5.82703		5.67962	5.64018
6.1448	6.19708		6.82511	6.81342
5.95202	5.68047		5.3257	5.40476
5.90687	5.77464		5.75423	5.87734
6.42761	6.458		5.6054	5.5591
6.45762	6.4237		5.21646	5.27642
5.72386	5.58756		5.50973	5.86113
6.19695	6.08304		5.23724	5.2628
5.57195	5.79546		5.72022	0
5.72882	5.76806		5.60584	5.26235
6.3079	6.36508		5.8592	5.7963
5.84653	5.73906		6.70575	6.65923
7.32696	7.31689		5.67808	5.66544
6.0009	6.01319		5.68222	5.70229
5.56768	5.69321		5.84199	5.87243
6.54861	6.55756		0	0
5.69549	5.84015		5.63376	5.35254
6.48885	6.52119		5.07526	5.07986
6.70026	6.65183		5.33225	0
6.02792	5.99497		5.23225	5.36999
6.18864	6.2795		5.71368	5.4541
6.59547	6.50761		5.59253	5.87849
6.08875	6.02553		5.09246	5.45517
7.77321	7.76291		5.93515	5.91776
7.70919	7.67795		6.20516	6.17606
6.07056	5.86017		5.5031	5.8084
6.11559	6.0182		6.77366	6.78476
6.02939	6.03518		5.80268	5.71606
6.77669	6.77472		0	5.72892
6.82392	6.85715		5.48205	5.24246
6.24324	6.20877		5.54832	5.33633
5.98695	5.91295		5.71956	5.57157
6.34112	5.66568		5.29832	5.49211
6.14229	6.07678		5.09391	5.47219
6.08055	6.14127		6.05216	6.06156
6.5448	6.16675		5.68408	0
7.55577	7.56205		5.50194	5.4415
6.31721	6.29109		5.53905	5.38916
6.25376	6.20398		5.55182	5.58831
6.14219	6.21012		5.42447	5.49217
6.16698	5.79104		0	5.42643
6.27811	6.31994		5.55801	5.3479
6.03799	5.99324		5.37319	5.39086
6.16506	6.00402		5.6281	5.55109
6.559	6.54226		0	0
5.93747	5.83526		5.62657	5.39473
6.80469	6.83497		5.79155	5.78912
6.45838	6.4477		5.41588	5.77883
6.07811	6.28598		0	0
7.05895	7.0584		5.68868	0
7.25098	7.24584		6.13648	6.18561
6.43574	6.7292		5.26239	0
6.20131	6.22978		5.20772	0
6.96067	6.843		0	5.31005
5.91045	6.08619		5.49189	5.48794
6.74597	6.77063		5.36886	5.19806
6.74956	6.84233		5.12121	5.29401
5.54966	5.75612		5.74056	5.73027
6.73201	6.98295		5.65819	5.65321
7.09816	7.13586		5.64877	5.69453
5.78208	6.19827		5.89574	5.51708
5.96667	5.95846		5.75752	5.64818
5.94896	5.59578		5.4395	5.71089
6.05277	5.89559		5.63621	5.49645
6.15117	5.92157		6.29334	6.25713
6.47419	6.42949		5.63038	5.56242
5.82023	5.90575		5.67279	0
6.27135	6.09698		6.08474	0
6.32484	6.45667		5.69708	5.49793
6.19362	6.1847		0	5.26006
6.1858	6.03345		5.541	5.40724
5.5507	5.67363		0	0
6.02713	5.97533		5.83098	5.86647
5.8059	5.67506		6.37855	6.37093
6.20483	6.28328		6.78313	0
6.1196	6.08089		6.69568	6.51747
6.12649	5.9628		6.5601	6.36542
6.08142	5.70581		6.47001	6.65919
6.1217	6.18424		6.88033	6.87908
6.05251	5.99173		6.1316	6.24614
5.79019	5.76198		6.68256	5.79714
6.10386	6.03095		6.39383	6.46306
6.32518	6.3963		6.62164	6.60011
6.28585	6.22514		8.28791	8.26878
5.9983	6.03488		6.69893	6.65495
5.90835	6.01775		7.13399	7.12527
6.01829	5.95149		6.83239	6.91565
6.17148	6.22668		6.87754	6.82402
6.362	6.19639		7.89002	7.70768
5.91823	5.81702		6.73922	6.6217
6.6063	6.57013		6.58128	6.79234
5.83391	6.28845		9.01728	8.99744
6.35027	6.47467		6.69476	6.71625
6.15578	6.30463		7.5246	7.49508
6.14558	6.36099		7.19818	7.1284
6.20034	6.2011		7.87952	7.77185
6.54376	6.52241		7.65113	7.53299
6.45138	6.33216		6.73337	6.78233
6.30968	6.37134		7.48229	7.52606
6.31022	6.29088		7.70042	7.7163
0	6.47846		7.40849	7.38999
6.43508	6.38875		8.09408	8.10566
6.27333	6.18113		6.91468	6.56665
6.54662	6.57693		6.77847	6.94984
6.38938	6.31324		7.72287	7.48023
6.12803	6.42063		7.23511	7.23887
6.64604	6.66582		7.23076	7.30664
6.8853	6.78461		7.50715	7.6161
6.29596	6.2933		6.64693	6.70827
6.85899	6.83197		7.99744	8.02882
6.79509	0		7.75322	7.7991
6.55475	6.63663		7.25958	6.82542
6.6196	6.58513		7.04164	7.48245
0	6.11146		7.50176	7.51943
6.84886	6.63804		0	7.62991
6.47923	6.55286		7.51594	7.55222
6.86492	6.50153		7.46353	7.37562
7.06873	6.75156		8.15487	8.24979
6.55732	6.54424		7.21509	7.28384
6.98482	6.74012		0	7.63702
6.61396	6.47548		7.22198	0
6.76448	6.76993		7.08359	7.67882
0	6.59313		7.39903	7.20852
0	6.62854		7.30183	7.3967
6.49261	6.39567		8.43543	8.50582
6.4979	6.46209		7.49963	7.45997
6.77216	6.89257		7.56555	7.64387
0	6.74614		8.38696	8.45606
6.18788	0		0	7.52121
0	0		6.8486	7.08549
6.34911	6.47625		7.51881	7.51435
6.39669	6.69245		7.28536	7.30718
6.195	6.22097		7.28693	7.2537
6.81743	0		6.87037	6.67786
6.55695	6.30371		7.25502	7.30604
6.60342	6.69781		7.50303	7.63769
5.67976	5.73784		6.94007	7.1363
6.06808	5.80074		7.4545	7.62351
5.98605	6.00211		6.98234	6.92888
6.71893	6.73117		0	7.20095
5.84666	5.94098		7.80583	7.76681
6.13439	6.10101		0	7.37521
5.72134	5.75225		8.8763	8.88276
6.02793	6.09127		7.59522	7.62742
5.80092	5.81131		7.46332	7.61854
6.00896	5.98631		7.09124	6.9762
5.70242	5.82466		8.01312	8.00811
6.02064	6.14712		7.72467	7.70315
6.11199	6.11762		7.95725	7.92993
5.71155	5.95955		8.17249	8.15589
6.1392	6.18017		8.23363	8.25828
6.56414	6.56918		9.64538	9.66994
6.48625	6.50113		7.63369	7.56864
6.6185	6.65138		7.73804	7.958
5.83454	5.94863		7.81351	7.47083
5.96435	5.99494		7.34284	7.46517
5.47594	5.50043		8.19486	8.24171
5.48994	5.41596		7.53156	0
5.87488	5.89964		7.76314	7.30155
6.10661	6.11305		7.24652	7.28905
6.27195	6.25289		7.34045	7.49646
5.62452	5.78196		8.01913	8.01512
6.24171	6.18105		8.60409	8.65107
5.8212	5.73034		8.68146	8.66469
5.81436	5.72305		8.84347	8.84247
5.45551	5.72673		8.15496	8.17299
5.95289	5.41055		7.66999	7.59294
0	5.71848		7.64737	7.66603
5.66378	5.67828		7.95897	8.09919
6.14729	6.09951		7.50284	0
7.0195	7.02607		7.72631	7.76359
5.84949	5.72432		7.58509	7.60761
6.05472	6.10008		7.29946	7.17727
6.40812	6.4019		6.5075	6.45739
7.37975	7.35883		7.03229	7.08738
5.58761	5.51395		8.63688	8.5775
5.4769	5.44902		7.34597	7.29183
5.51624	5.52754		6.6705	6.83599
5.43032	5.64396		7.38968	7.52991
5.79389	5.98385		6.65715	6.58423
5.98282	5.8839		6.85185	6.80307
5.66405	5.66459		7.3844	7.36097
5.79487	5.8631		6.40229	6.51348
5.89236	5.90608		8.02565	8.03109
6.24812	6.14588		7.86243	7.81221
5.65044	5.97794		7.34951	7.32549
5.90456	5.69214		8.20697	8.18354
5.64813	5.62748		7.06751	7.0413
5.59788	5.82274		7.20153	7.14014
6.07858	6.17146		6.67903	6.61281
5.79454	5.51891		6.58166	6.41635
6.24746	6.27455		8.09419	8.05671
5.36735	5.32105		6.77491	6.7405
5.55181	5.53075		6.909	6.35566
5.67784	5.53328		7.13977	7.16369
5.88754	5.89757		6.74713	6.62887
6.06343	5.96621		6.90413	6.80007
5.65843	5.70506		7.38263	7.42136
6.21517	6.14784		7.11135	7.22271
6.11194	6.1364		6.68137	6.71692
5.6277	5.68081		6.89795	6.94318
6.72145	0		6.29532	6.66844
6.18163	6.13434		7.38227	7.29868
5.64465	5.66777		6.52212	6.27382
6.16778	6.10628		6.89249	6.86408
5.69508	6.08918		7.28726	7.22719
5.90641	5.88954		7.29814	7.26759
7.93953	7.94821		7.13479	6.70998
5.96204	5.7928		6.8903	6.93596
6.48492	6.4441		6.90688	6.80241
7.67654	7.68552		8.34556	8.3722
5.97319	5.95759		7.5417	7.54329
6.07515	5.92835		8.17738	8.17521
6.43319	6.24135		7.40726	7.49598
6.33136	6.25782		7.02019	7.09187
5.84607	5.91753		6.82927	6.75632
6.60743	6.51448		7.36327	7.3318
5.95402	6.00414		7.55328	7.52272
6.18952	6.18398		0	6.63947
5.66826	5.70223		7.2915	7.27261
5.51989	5.29142		6.6107	6.8859
5.72425	5.80665		7.23189	6.69647
5.56428	5.61981		6.87998	6.99897
6.25477	6.23151		0	7.78807
7.08263	7.04957		7.43455	0
5.91634	5.62044		6.98333	7.31327
6.02725	6.00488		7.16302	7.0077
6.01861	5.9716		7.25933	7.3428
5.71995	5.70887		7.23328	7.24562
5.79233	5.72386		0	0
5.61131	5.6782		6.86629	6.96054
5.56165	5.5704		7.56221	7.64205
6.41751	6.41001		7.28021	7.31223
6.02941	6.00409		9.07996	9.11826
6.06815	6.04094		6.94637	7.13859
6.30663	6.39312		0	0
6.44587	6.24261		7.18102	6.87448
5.48826	5.58961		7.53056	7.56725
5.79131	5.74434		7.40229	7.46905
5.61267	5.70167		6.93262	7.00024
5.70025	5.57394		0	8.10155
5.41895	5.46063		6.84731	6.85812
5.71876	5.80021		0	7.65859
5.59277	5.80631		6.7028	6.85306
5.79767	5.60971		7.26664	7.39557
5.64869	5.54966		7.79523	7.80532
5.58674	5.60712		6.85563	7.00671
5.88656	5.70475		7.4423	7.44305
5.58311	5.99853		7.34887	7.35439
5.5174	5.39591		7.10167	7.02701
5.47359	5.35802		6.73992	6.638
5.61553	5.68185		7.09444	7.21382
5.76718	5.65382		7.01697	7.16943
6.78552	6.75431		7.78601	7.7846
5.63821	5.51018		7.77906	7.74927
5.50835	5.16328		0	7.06926
0	0		7.08784	6.63267
6.03563	6.01322		8.05779	7.86868
6.3421	6.33611		7.04388	6.63455
7.1809	7.12206		7.44497	7.55997
5.75663	5.80133		7.53096	7.48379
5.61345	5.62366		6.97711	6.95469
5.6379	5.48351		6.96586	6.9196
6.55364	6.53375		6.77197	6.68984
6.05379	6.06971		7.13665	7.10648
5.41378	5.4284		7.02258	7.53221
5.52907	5.53228		7.89622	7.59762
5.41306	5.44484		7.15385	7.44885
5.61399	5.30891		6.76327	6.65858
6.00134	5.99827		7.96069	7.47622
5.76069	5.65702		7.72228	7.71487
5.43397	5.55446		7.58735	7.48424
5.64969	5.60367		6.52578	0
5.72632	5.82966		7.47737	7.52312
5.77791	5.86292		6.94863	7.06553
5.42988	5.42236		6.78285	6.84426
5.31193	5.50859		6.58628	6.65834
5.39292	5.46028		6.56997	6.5571
6.47577	6.56165		6.14536	6.44546
5.45352	5.26515		6.76716	6.82265
6.06025	6.09555		6.37255	6.58606
5.84565	5.86321		6.28217	6.11699
5.53835	5.6512		7.21705	7.16576
6.69259	6.6818		7.1096	7.04455
5.29712	5.32035		7.01564	7.15958
6.08733	6.12618		6.90296	6.89749
5.39774	5.53173		6.87458	6.92891
5.66691	5.61309		7.31738	7.36235
5.93148	5.95258		8.03073	8.09313
5.31926	0		7.28086	7.33356
6.48697	6.44027		8.91419	8.91664
5.71277	5.1746		6.75741	6.77107
5.63772	5.52629		6.86087	6.84149
5.59976	5.88222		7.38253	7.33275
5.66831	5.69367		7.47348	7.48855
5.65855	5.74714		7.0455	7.01421
5.59936	5.69598		6.81907	6.94423
5.70834	5.58603		6.75992	6.78968
5.53315	5.59174		7.16273	7.40959
6.03152	5.91466		0	5.87464
5.68631	5.69995		6.3909	6.55579
5.87898	5.80518		6.98345	7.02856
5.91096	5.96621		6.50514	6.97361
5.47393	5.35441		6.15955	6.18615
5.53243	5.57858		6.23716	6.30978
5.40121	5.73458		0	0
5.79916	6.5329		6.35484	0
5.9746	6.30526		6.4867	6.41304
5.99452	6.33945		5.77162	6.22016
6.03826	5.9712		6.55579	6.56235
6.06609	6.1226		6.01838	5.99048
5.63897	5.42261		6.73738	6.87401
6.33495	6.15387		7.04804	7.06287
5.85799	5.79116		7.38274	7.36659
6.20308	6.26052		6.46788	6.37795
6.08931	6.06181		5.69782	5.66091
6.12099	6.03718		6.20942	6.33633
5.99076	6.06395		0	5.89162
6.51679	6.50559		6.94081	6.85473
5.38434	5.50005		5.68992	5.53562
5.24429	5.59663		6.22148	6.1817
5.80118	5.88666		5.82829	5.41728
5.64765	5.79419		6.7236	6.68928
5.70628	5.82769		6.15442	6.16242
5.69654	5.71022		6.2961	6.14633
5.67014	5.52661		6.86524	6.87908
6.25151	6.24171		7.36791	7.33085
5.82023	5.88368		6.3441	6.30352
5.56633	5.75686		5.92726	0
5.78667	5.78534		6.40804	0
5.81657	5.6801		6.89021	6.92961
5.39805	5.46101		6.81999	6.81849
5.50797	5.44307		0	6.56536
5.88297	5.74151		6.27285	6.22909
5.688	6.03312		0	6.98775
5.96201	5.89708		0	7.63835
5.71441	5.77169		0	0
5.63589	5.84952		0	5.56639
6.00087	6.05621		5.91294	0
5.72166	5.80313		0	6.6251
6.01556	6.03918		6.38823	6.46737
5.80597	5.80387		6.99512	6.95972
0	5.26388		7.74309	7.75739
5.23938	5.2772		6.58357	6.51475
5.33049	5.53348		6.44212	6.46632
5.56722	5.78209		6.07502	6.21292
5.85802	5.7646		6.4226	6.43064
5.83223	5.70105		6.64363	6.63824
5.92184	6.02436		6.06757	6.19745
5.59507	5.52584		0	6.12721
5.92684	5.68788		5.91525	0
5.41416	5.57437		6.36722	6.36103
5.90324	5.53049		0	6.34274
5.81835	5.789		0	5.83682
5.81426	5.7152		7.01015	7.04693
5.42977	5.51069		7.01497	7.04521
0	5.35128		5.89986	6.06979
5.8941	5.88307		6.35243	5.91845
5.31005	5.25838		0	5.94547
5.4312	5.52658		7.9353	7.93578
6.43008	6.38394		6.20811	0
5.83592	5.83091		0	6.01216
6.37177	6.40642		5.96247	5.71152
5.40663	5.38475		6.02623	6.10759
5.44069	5.66762		6.44824	6.46312
5.48285	5.60962		0	5.75085
5.39954	0		5.79647	6.2095
5.61439	5.61572		6.15304	6.0918
5.47823	5.5016		5.97708	5.62301
5.76925	5.85247		7.03259	7.074
6.03135	6.04433		6.66628	6.742
5.45282	5.48135		0	5.57213
5.20158	5.3979		6.28791	6.33962
5.46275	5.87321		7.00345	7.11452
6.08864	5.47424		6.22697	6.25126
5.64001	5.62239		7.83039	7.8116
5.93703	5.95161		7.20234	7.1984
6.50075	6.45839		7.80182	7.82338
6.15527	6.14781		7.27193	7.2724
5.6377	5.79097		5.96174	5.76179
5.81328	5.59069		6.54846	6.48214
5.67711	5.3289		6.04844	6.08107
5.74593	5.74743		6.72807	6.65151
6.0093	5.92328		6.86344	6.87856
6.25815	6.20217		6.91057	6.91136
5.52316	5.48083		6.43677	6.30628
5.69998	5.38188		5.89449	5.85339
5.24853	5.32831		8.18782	8.20121
6.08495	5.98167		6.25592	6.24245
5.46204	5.40038		0	6.40361
6.0101	5.98507		6.62727	6.64553
5.60565	5.14552		5.90361	6.13893
5.64379	5.52008		6.97212	7.10227
5.37813	5.59561		6.31948	0
5.93895	6.06578		6.11411	6.15997
5.34082	4.909		6.20371	6.23509
5.98535	5.60988		6.23506	6.41248
5.41493	5.48918		6.96648	6.95605
5.9792	5.90868		6.64951	6.74742
5.35785	5.43158		6.73704	0
5.87537	5.66998		6.25854	5.93471
5.67386	5.55015		6.75357	6.70637
5.18201	5.35874		6.82238	6.72823
5.40268	5.55411		6.0724	5.97156
5.34309	5.34565		5.66064	5.73441
5.47184	5.51568		0	0
6.00303	6.00085		6.15349	6.40834
5.63165	5.66243		6.94709	6.86373
5.97607	5.93785		6.31487	6.3339
5.29563	5.33677		6.5792	6.66638
5.48562	5.68881		5.73041	5.8069
5.6972	5.74452		6.49985	6.71412
0	5.26543		0	6.74924
5.77742	5.85547		6.3652	6.22307
5.85347	5.83003		6.08727	6.07908
5.64018	5.58871		6.18822	6.20233
5.74136	5.31606		5.85859	5.89831
5.52114	5.69513		6.34571	6.27961
5.65249	5.44066		5.94806	0
5.57414	5.43546		6.75676	6.76152
5.85641	5.8051		7.09505	7.07982
5.38642	5.08585		6.16908	6.05225
5.4787	5.5411		6.61401	0
5.64358	5.49308		0	0
5.50243	5.48713		6.37311	6.12343
5.32058	0		6.23518	6.4062
5.40755	5.55099		7.52657	7.4823
0	5.33376		6.09724	6.06989
5.55282	5.47277		5.73652	5.74757
5.75362	5.69174		6.38144	0
5.34799	5.27702		5.76083	5.62277
5.46149	5.69684		7.9109	7.87686
5.54854	5.5534		6.64678	6.6575
5.86675	5.72652		6.40942	6.17791
5.40063	5.31141		7.41396	7.40239
5.72291	5.73428		6.70646	6.67704
5.3682	5.36262		6.26944	6.61826
5.60445	5.41009		6.4204	6.38779
5.83157	5.82733		0	6.9106
5.58076	5.87786		0	6.43627
5.84228	5.83655		6.4284	6.30811
5.53717	5.77095		6.35356	6.43274
5.44144	5.11342		0	0
5.86902	5.82948		6.46546	6.60706
5.91131	5.94848		5.66794	5.65855
5.66365	5.51018		7.24057	7.33425
5.95738	5.94706		5.40032	5.59159
5.8197	5.69677		0	6.22483
5.4022	5.72157		7.25886	7.14511
5.53193	5.48252		0	6.52341
5.62294	5.72424		6.12736	0
6.61637	6.61422		6.75472	6.6851
5.6019	5.53074		7.09331	6.98167
5.40289	5.44937		8.25879	8.28044
5.5277	5.47678		0	6.90814
6.57884	6.465		6.32725	6.2802
6.49441	6.5069		6.21968	6.12777
6.11559	6.22102		6.83787	6.73213
6.50039	6.4466		6.32628	6.08199
6.76505	6.73538		6.55591	6.74472
6.6851	6.69535		0	6.62725
5.79354	5.81588		0	7.22509
5.55631	5.67371		6.6643	6.66168
5.31335	5.43641		6.73558	6.88181
5.86549	5.73614		6.79286	6.66826
6.27406	6.21417		6.80544	6.83341
5.58191	5.38134		7.09145	0
5.6876	5.64637		8.73005	8.73504
5.25157	5.30843		0	0
5.71027	5.41655		6.44795	6.48911
5.69316	5.64723		6.3642	6.26976
5.79534	5.63433		6.49716	6.42868
5.33397	5.37275		6.92417	6.99098
0	5.52328		6.35293	6.7572
5.4256	5.17511		6.94896	7.03967
5.34745	5.62821		6.44682	6.39629
5.61783	5.49712		0	6.56361
6.2629	6.29721		8.87114	8.85257
5.42275	5.46561		7.24786	7.27066
5.44018	5.30951		6.05799	6.06401
5.69779	5.75279		5.93864	5.97858
5.32961	5.48552		6.5556	0
6.01927	6.01851		6.84845	6.96558
5.50568	5.56568		6.5641	6.42099
5.96816	5.62197		6.46002	6.46962
5.73537	5.73928		6.76286	6.6718
5.66017	5.57193		6.72717	6.80114
6.024	6.13471		6.83079	6.77447
5.41267	5.62368		6.9157	6.79261
5.89441	6.04029		6.47658	6.95207
5.91138	5.89864		7.55517	7.49338
6.19239	5.60025		0	6.8083
6.15916	6.11394		6.437	6.71678
5.61899	5.46087		6.55504	6.27685
6.1894	6.21468		6.34242	0
5.60821	5.59686		8.18928	8.20269
5.89381	5.78323		7.67411	7.6249
5.81155	5.85278		6.2471	6.0434
6.00481	6.0229		6.42063	6.20571
5.67649	5.59852		0	0
0	6.24344		6.62911	6.65353
5.81543	5.91124		6.90186	6.75827
5.76035	5.53198		6.75563	6.65366
5.98676	5.88342		7.11389	6.94914
5.74699	5.29033		5.91957	5.85968
5.57204	0		6.04452	5.94513
5.49835	5.56988		6.29374	6.44163
6.27008	6.26821		7.18336	7.14416
7.3594	7.34939		6.34793	6.35161
5.68117	5.66001		6.37199	6.3483
6.66466	6.61444		5.6695	0
6.42062	6.4951		5.94884	5.94451
5.76386	5.75289		6.93389	6.94901
6.23795	6.24163		5.89966	6.02212
6.11204	6.01443		6.15257	6.19326
6.65622	6.62985		6.21508	6.14514
6.01782	5.96415		6.48206	6.40109
5.94947	5.98246		6.5796	6.55365
6.10363	6.0884		6.38092	6.39602
5.8256	5.9062		6.27734	6.29259
5.81689	5.69217		6.06078	5.76938
5.56001	5.63658		5.6491	5.56514
6.31978	6.17995		5.14771	5.23067
5.91696	6.10028		6.16202	6.18204
6.98452	7.0992		6.01926	5.89453
6.06714	5.91615		5.80627	0
6.04395	5.93559		7.3125	7.30381
6.69388	6.66707		6.31744	6.33691
6.31638	6.4309		6.66215	6.75544
6.04309	6.26017		0	5.59761
6.62605	6.63889		6.16122	6.16959
6.96091	6.86863		5.79266	5.88378
5.88889	5.97904		5.21209	5.23238
6.34433	6.24499		6.06197	6.12155
6.91289	6.68753		5.78722	5.56526
5.88479	5.86574		6.0154	6.04458
0	6.09236		5.75348	5.74909
0	0		5.5687	5.37578
6.23027	6.16104		0	6.32023
6.26608	6.25726		5.97508	5.92914
6.42608	6.21227		5.60346	5.63426
6.03508	6.07378		5.93042	5.90315
5.98624	6.35496		6.31227	6.29569
6.23236	6.14259		0	5.57851
6.37764	6.27543		5.85768	5.68581
6.99288	6.92768		6.35822	6.36655
6.56566	6.37672		0	5.91202
6.08928	6.04265		6.50789	0
6.61752	6.60557		0	0
6.16541	5.87573		5.55571	5.49952
6.95862	6.94576		5.89913	5.89231
6.0498	6.39851		7.31675	7.25927
7.15722	7.17997		6.77942	6.80114
5.87342	5.971		5.55237	5.73859
7.59849	7.56843		6.65707	6.738
6.80614	6.69885		6.01514	6.01366
7.45119	7.42414		5.45871	5.47766
6.67174	6.6687		5.97166	5.82746
6.25371	6.29551		6.24145	6.28198
6.48384	6.40984		6.02043	5.82145
6.93289	6.54332		6.80145	6.81362
7.18772	7.25513		5.90656	5.72097
6.39477	6.0747		5.82379	5.89894
6.73101	6.87785		5.43002	5.50618
6.98564	6.96185		5.76016	5.49603
6.76841	6.83237		6.01844	5.88623
6.40019	6.47815		5.96725	5.86492
6.43366	6.49864		5.45285	5.52002
6.46983	6.5652		5.70896	5.51958
7.22513	7.24871		5.54674	0
7.48599	7.47469		5.23546	5.32804
6.37303	6.22428		6.01347	5.76928
8.28749	8.29507		6.07428	6.44328
6.77374	6.83785		5.83768	5.85025
6.44702	6.24575		5.5108	5.51857
6.53522	6.44318		6.61536	6.63984
6.56951	6.53688		6.27343	6.2884
6.22692	6.59656		5.74812	5.72599
6.81293	6.74156		6.89758	6.93357
6.85165	7.22077		5.58035	5.60441
6.48587	6.34875		0	0
6.61434	6.75562		5.39576	5.3376
6.64158	6.58407		7.00251	6.97474
7.95951	7.96413		7.31586	7.27632
6.58734	6.75243		6.13409	6.38376
7.15123	7.1716		6.03943	6.08106
6.52928	5.89476		5.58751	5.68915
7.05286	7.0099		5.65603	5.71106
6.76456	6.88707		5.26878	5.12461
6.29729	6.20387		5.09768	5.06786
6.23033	6.35816		5.70933	5.39696
6.68199	6.60159		6.4927	6.31122
0	6.67295		6.37994	6.28029
6.26831	6.25031		5.67209	5.5858
6.4363	6.29056		5.74746	5.70576
7.22908	7.20388		5.38873	5.50389
6.36959	6.38449		5.44325	5.50282
6.54263	0		6.38227	6.36395
6.50326	6.57031		6.60391	6.59064
6.80066	6.77292		5.05997	5.18791
0	0		5.65834	5.6609
6.40293	6.46367		5.9672	6.00237
6.23152	6.29313		6.19015	6.19569
7.9361	7.95757		7.24639	7.25127
6.22011	6.15178		5.89772	5.76608
7.20927	7.2736		5.52332	5.21772
7.08629	7.14595		5.89268	5.67502
6.28175	6.39489		6.22194	6.24825
7.9981	7.96021		5.90412	5.87946
8.18961	8.22125		5.25427	5.30485
6.35168	6.36666		5.89878	5.8607
6.75654	6.69943		6.7648	6.73887
6.62659	0		6.96289	6.89629
7.19022	7.09062		6.06634	5.99978
7.26395	7.14702		5.59597	5.34471
6.6921	6.64876		6.20579	6.14813
6.64653	6.44678		6.3787	6.40629
6.00772	6.02067		5.79056	5.87022
6.47873	6.48271		6.51969	6.46581
6.38826	6.30936		6.40688	6.32623
6.65879	6.60264		5.59782	5.87132
5.82478	5.79605		6.06709	5.80336
6.00576	5.99258		6.48979	6.44249
6.28938	6.27643		6.32242	6.3313
5.94634	5.92562		5.5257	5.46237
6.31168	6.46027		7.08138	7.1079
6.0079	6.28302		5.31178	5.39973
5.9929	6.03073		6.58081	6.54522
6.44309	6.31585		5.92133	5.86019
5.91725	5.64821		6.94908	6.89989
6.09183	5.93778		6.32876	6.32233
6.11516	6.39415		5.37108	5.2166
6.14968	6.07151		5.45513	5.57676
6.75564	6.62243		6.23177	6.18048
7.48941	7.48069		0	0
6.02478	6.36147		5.57951	5.44898
6.64632	6.61384		5.55664	5.38375
6.21711	6.30114		6.84146	6.58064
6.29576	6.23329		5.52201	5.38008
6.36575	6.40642		7.33079	7.31232
6.23539	6.02935		0	6.87433
[truncated: 1,929 more rows]

[truncated: 11 more sheets: SI figure 11, SI figure 13, SI figure 14, SI figure 15, SI figure 23, SI figure 28, SI figure 29, SI figure 30, SI figure 31, SI figure 32, SI figure 33]
